# Supplementary material for: Structural analysis of glycoproteins: building N-linked glycans with Coot
Source: Acta Crystallogr D Struct Biol. 2018 Apr 6;74(Pt 4):256–63. doi: 10.1107/S2059798318005119 (PMC5892875; doi:10.1107/S2059798318005119)
Supplement: Supplementary file 1 [file d-74-00256-sup1.tgz]

Archive with 45 entries (45 files):
- results-pdb5mwf.ent-LMA-tree.pdb
- results-pdb5mwf.ent-WTA.pdb
- results-pdb5mx0.ent-LMA.pdb
- results-pdb5mx0.ent-WTA.pdb
- results-pdb5mya.ent-LMA.pdb
- results-pdb5mya.ent-WTA.pdb
- results-pdb5n09.ent-LMA.pdb
- results-pdb5n09.ent-WTA.pdb
- results-pdb5n11.ent-LMA.pdb
- results-pdb5n11.ent-WTA.pdb
- results-pdb5nuz.ent-LMA.pdb
- results-pdb5nuz.ent-WTA.pdb
- results-pdb5nxb.ent-LMA.pdb
- results-pdb5nxb.ent-WTA.pdb
- results-pdb5o32.ent-LMA.pdb
- results-pdb5o32.ent-WTA.pdb
- results-pdb5ug0.ent-LMA.pdb
- results-pdb5ug0.ent-WTA.pdb
- results-pdb5ugy.ent-LMA.pdb
- results-pdb5ugy.ent-WTA.pdb
- results-pdb5um8.ent-LMA.pdb
- results-pdb5um8.ent-WTA.pdb
- results-pdb5uqy.ent-LMA.pdb
- results-pdb5uqy.ent-WTA.pdb
- results-pdb5utf.ent-LMA.pdb
- results-pdb5utf.ent-WTA.pdb
- results-pdb5v2a.ent-LMA.pdb
- results-pdb5v2a.ent-WTA.pdb
- results-pdb5v4e.ent-LMA.pdb
- results-pdb5v4e.ent-WTA.pdb
- results-pdb5v7j.ent-LMA.pdb
- results-pdb5vaa.ent-LMA.pdb
- results-pdb5vaa.ent-WTA.pdb
- results-pdb5vgj.ent-LMA.pdb
- results-pdb5vgj.ent-WTA.pdb
- results-pdb5vh5.ent-LMA.pdb
- results-pdb5vh5.ent-WTA.pdb
- results-pdb5vk2.ent-LMA.pdb
- results-pdb5vk2.ent-WTA.pdb
- results-pdb5vtq.ent-LMA.pdb
- results-pdb5vtq.ent-WTA.pdb
- results-pdb5wzy.ent-LMA.pdb
- results-pdb5wzy.ent-WTA.pdb
- results-pdb5x2p.ent-LMA.pdb
- results-pdb5x2p.ent-WTA.pdb
