# Supplementary material for: Structural analysis of glycoproteins: building N-linked glycans with Coot
Source: Acta Crystallogr D Struct Biol. 2018 Apr 6;74(Pt 4):256–63. doi: 10.1107/S2059798318005119 (PMC5892875; doi:10.1107/S2059798318005119)
Supplement: Supplementary file 1 [file d-74-00256-sup1.tgz › results-pdb5mwf.ent-WTA.pdb]

HEADER    SIGNALING PROTEIN                       18-JAN-17   5MWF              
TITLE     HUMAN JAGGED2 C2-EGF2                                                 
CAVEAT     5MWF    FUC A 403 HAS WRONG CHIRALITY AT ATOM C1 FUC D 403 HAS WRONG 
CAVEAT   2 5MWF    CHIRALITY AT ATOM C1 NAG E 401 HAS WRONG CHIRALITY AT ATOM   
CAVEAT   3 5MWF    C1 FUC E 403 HAS WRONG CHIRALITY AT ATOM C1                  
COMPND    MOL_ID: 1;                                                            
COMPND   2 MOLECULE: PROTEIN JAGGED-2;                                          
COMPND   3 CHAIN: A, B, C, D, E, F;                                             
COMPND   4 SYNONYM: HJ2, JAGGED-2;                                              
COMPND   5 ENGINEERED: YES                                                      
SOURCE    MOL_ID: 1;                                                            
SOURCE   2 ORGANISM_SCIENTIFIC: HOMO SAPIENS;                                   
SOURCE   3 ORGANISM_COMMON: HUMAN;                                              
SOURCE   4 ORGANISM_TAXID: 9606;                                                
SOURCE   5 GENE: JAG2;                                                          
SOURCE   6 EXPRESSION_SYSTEM: DROSOPHILA MELANOGASTER;                          
SOURCE   7 EXPRESSION_SYSTEM_COMMON: FRUIT FLY;                                 
SOURCE   8 EXPRESSION_SYSTEM_TAXID: 7227;                                       
SOURCE   9 EXPRESSION_SYSTEM_CELL: SCHNEIDER 2;                                 
SOURCE  10 EXPRESSION_SYSTEM_VECTOR_TYPE: PLASMID;                              
SOURCE  11 EXPRESSION_SYSTEM_PLASMID: PEXS2-2                                   
KEYWDS    C2, EGF, NOTCH, SIGNALING PROTEIN                                     
EXPDTA    X-RAY DIFFRACTION                                                     
AUTHOR    R.J.SUCKLING,P.A.HANDFORD,S.M.LEA                                     
REVDAT   1   14-JUN-17 5MWF    0                                                
JRNL        AUTH   R.J.SUCKLING,B.KORONA,P.WHITEMAN,C.CHILLAKURI,L.HOLT,        
JRNL        AUTH 2 P.A.HANDFORD,S.M.LEA                                         
JRNL        TITL   STRUCTURAL AND FUNCTIONAL DISSECTION OF THE INTERPLAY        
JRNL        TITL 2 BETWEEN LIPID AND NOTCH BINDING BY HUMAN NOTCH LIGANDS.      
JRNL        REF    EMBO J.                                    2017              
JRNL        REFN                   ESSN 1460-2075                               
JRNL        PMID   28572448                                                     
JRNL        DOI    10.15252/EMBJ.201796632                                      
REMARK   2                                                                      
REMARK   2 RESOLUTION.    2.80 ANGSTROMS.                                       
REMARK   3                                                                      
REMARK   3 REFINEMENT.                                                          
REMARK   3   PROGRAM     : PHENIX (1.10_2155: ???)                              
REMARK   3   AUTHORS     : PAUL ADAMS,PAVEL AFONINE,VINCENT CHEN,IAN            
REMARK   3               : DAVIS,KRESHNA GOPAL,RALF GROSSE-KUNSTLEVE,           
REMARK   3               : LI-WEI HUNG,ROBERT IMMORMINO,TOM IOERGER,            
REMARK   3               : AIRLIE MCCOY,ERIK MCKEE,NIGEL MORIARTY,              
REMARK   3               : REETAL PAI,RANDY READ,JANE RICHARDSON,               
REMARK   3               : DAVID RICHARDSON,TOD ROMO,JIM SACCHETTINI,           
REMARK   3               : NICHOLAS SAUTER,JACOB SMITH,LAURENT                  
REMARK   3               : STORONI,TOM TERWILLIGER,PETER ZWART                  
REMARK   3                                                                      
REMARK   3    REFINEMENT TARGET : NULL                                          
REMARK   3                                                                      
REMARK   3  DATA USED IN REFINEMENT.                                            
REMARK   3   RESOLUTION RANGE HIGH (ANGSTROMS) : 2.80                           
REMARK   3   RESOLUTION RANGE LOW  (ANGSTROMS) : 38.01                          
REMARK   3   MIN(FOBS/SIGMA_FOBS)              : 1.970                          
REMARK   3   COMPLETENESS FOR RANGE        (%) : 97.7                           
REMARK   3   NUMBER OF REFLECTIONS             : 49334                          
REMARK   3                                                                      
REMARK   3  FIT TO DATA USED IN REFINEMENT.                                     
REMARK   3   R VALUE     (WORKING + TEST SET) : 0.220                           
REMARK   3   R VALUE            (WORKING SET) : 0.217                           
REMARK   3   FREE R VALUE                     : 0.275                           
REMARK   3   FREE R VALUE TEST SET SIZE   (%) : 4.850                           
REMARK   3   FREE R VALUE TEST SET COUNT      : 2392                            
REMARK   3                                                                      
REMARK   3  FIT TO DATA USED IN REFINEMENT (IN BINS).                           
REMARK   3   BIN  RESOLUTION RANGE  COMPL.    NWORK NFREE   RWORK  RFREE        
REMARK   3     1 38.0124 -  7.1844    0.97     2750   142  0.1940 0.2127        
REMARK   3     2  7.1844 -  5.7087    0.98     2759   148  0.2034 0.2441        
REMARK   3     3  5.7087 -  4.9889    0.97     2794   124  0.1788 0.2125        
REMARK   3     4  4.9889 -  4.5336    0.98     2758   139  0.1616 0.2215        
REMARK   3     5  4.5336 -  4.2091    0.98     2762   127  0.1652 0.2003        
REMARK   3     6  4.2091 -  3.9612    0.98     2800   132  0.1830 0.2438        
REMARK   3     7  3.9612 -  3.7630    0.98     2776   128  0.2029 0.2815        
REMARK   3     8  3.7630 -  3.5993    0.97     2742   145  0.2130 0.3150        
REMARK   3     9  3.5993 -  3.4608    0.97     2721   131  0.2429 0.2738        
REMARK   3    10  3.4608 -  3.3415    0.98     2776   154  0.2519 0.3217        
REMARK   3    11  3.3415 -  3.2371    0.98     2797   140  0.2640 0.3474        
REMARK   3    12  3.2371 -  3.1446    0.98     2778   136  0.2590 0.3472        
REMARK   3    13  3.1446 -  3.0618    0.97     2769   148  0.2691 0.2931        
REMARK   3    14  3.0618 -  2.9872    0.98     2693   159  0.2771 0.3522        
REMARK   3    15  2.9872 -  2.9193    0.97     2755   156  0.3132 0.3966        
REMARK   3    16  2.9193 -  2.8572    0.97     2747   136  0.3428 0.4348        
REMARK   3    17  2.8572 -  2.8000    0.98     2765   147  0.3707 0.4540        
REMARK   3                                                                      
REMARK   3  BULK SOLVENT MODELLING.                                             
REMARK   3   METHOD USED        : NULL                                          
REMARK   3   SOLVENT RADIUS     : 1.11                                          
REMARK   3   SHRINKAGE RADIUS   : 0.90                                          
REMARK   3   K_SOL              : NULL                                          
REMARK   3   B_SOL              : NULL                                          
REMARK   3                                                                      
REMARK   3  ERROR ESTIMATES.                                                    
REMARK   3   COORDINATE ERROR (MAXIMUM-LIKELIHOOD BASED)     : 0.490            
REMARK   3   PHASE ERROR (DEGREES, MAXIMUM-LIKELIHOOD BASED) : 29.660           
REMARK   3                                                                      
REMARK   3  B VALUES.                                                           
REMARK   3   FROM WILSON PLOT           (A**2) : NULL                           
REMARK   3   MEAN B VALUE      (OVERALL, A**2) : NULL                           
REMARK   3   OVERALL ANISOTROPIC B VALUE.                                       
REMARK   3    B11 (A**2) : NULL                                                 
REMARK   3    B22 (A**2) : NULL                                                 
REMARK   3    B33 (A**2) : NULL                                                 
REMARK   3    B12 (A**2) : NULL                                                 
REMARK   3    B13 (A**2) : NULL                                                 
REMARK   3    B23 (A**2) : NULL                                                 
REMARK   3                                                                      
REMARK   3  TWINNING INFORMATION.                                               
REMARK   3   FRACTION: NULL                                                     
REMARK   3   OPERATOR: NULL                                                     
REMARK   3                                                                      
REMARK   3  DEVIATIONS FROM IDEAL VALUES.                                       
REMARK   3                 RMSD          COUNT                                  
REMARK   3   BOND      :  0.013          13164                                  
REMARK   3   ANGLE     :  0.755          17765                                  
REMARK   3   CHIRALITY :  0.048           1809                                  
REMARK   3   PLANARITY :  0.006           2315                                  
REMARK   3   DIHEDRAL  : 16.463           7734                                  
REMARK   3                                                                      
REMARK   3  TLS DETAILS                                                         
REMARK   3   NUMBER OF TLS GROUPS  : NULL                                       
REMARK   3                                                                      
REMARK   3  NCS DETAILS                                                         
REMARK   3   NUMBER OF NCS GROUPS : NULL                                        
REMARK   3                                                                      
REMARK   3  OTHER REFINEMENT REMARKS: NULL                                      
REMARK   4                                                                      
REMARK   4 5MWF COMPLIES WITH FORMAT V. 3.30, 13-JUL-11                         
REMARK 100                                                                      
REMARK 100 THIS ENTRY HAS BEEN PROCESSED BY PDBE ON 18-JAN-17.                  
REMARK 100 THE DEPOSITION ID IS D_1200003120.                                   
REMARK 200                                                                      
REMARK 200 EXPERIMENTAL DETAILS                                                 
REMARK 200  EXPERIMENT TYPE                : X-RAY DIFFRACTION                  
REMARK 200  DATE OF DATA COLLECTION        : 04-JUL-15                          
REMARK 200  TEMPERATURE           (KELVIN) : 100                                
REMARK 200  PH                             : 6.5                                
REMARK 200  NUMBER OF CRYSTALS USED        : 1                                  
REMARK 200                                                                      
REMARK 200  SYNCHROTRON              (Y/N) : Y                                  
REMARK 200  RADIATION SOURCE               : DIAMOND                            
REMARK 200  BEAMLINE                       : I04-1                              
REMARK 200  X-RAY GENERATOR MODEL          : NULL                               
REMARK 200  MONOCHROMATIC OR LAUE    (M/L) : M                                  
REMARK 200  WAVELENGTH OR RANGE        (A) : 0.93                               
REMARK 200  MONOCHROMATOR                  : NULL                               
REMARK 200  OPTICS                         : NULL                               
REMARK 200                                                                      
REMARK 200  DETECTOR TYPE                  : PIXEL                              
REMARK 200  DETECTOR MANUFACTURER          : DECTRIS PILATUS 6M                 
REMARK 200  INTENSITY-INTEGRATION SOFTWARE : XIA2                               
REMARK 200  DATA SCALING SOFTWARE          : AIMLESS                            
REMARK 200                                                                      
REMARK 200  NUMBER OF UNIQUE REFLECTIONS   : 49334                              
REMARK 200  RESOLUTION RANGE HIGH      (A) : 2.800                              
REMARK 200  RESOLUTION RANGE LOW       (A) : 38.009                             
REMARK 200  REJECTION CRITERIA  (SIGMA(I)) : NULL                               
REMARK 200                                                                      
REMARK 200 OVERALL.                                                             
REMARK 200  COMPLETENESS FOR RANGE     (%) : 97.6                               
REMARK 200  DATA REDUNDANCY                : 2.200                              
REMARK 200  R MERGE                    (I) : 0.10300                            
REMARK 200  R SYM                      (I) : NULL                               
REMARK 200  <I/SIGMA(I)> FOR THE DATA SET  : 7.3000                             
REMARK 200                                                                      
REMARK 200 IN THE HIGHEST RESOLUTION SHELL.                                     
REMARK 200  HIGHEST RESOLUTION SHELL, RANGE HIGH (A) : 2.80                     
REMARK 200  HIGHEST RESOLUTION SHELL, RANGE LOW  (A) : 2.89                     
REMARK 200  COMPLETENESS FOR SHELL     (%) : 97.7                               
REMARK 200  DATA REDUNDANCY IN SHELL       : 2.30                               
REMARK 200  R MERGE FOR SHELL          (I) : 0.68500                            
REMARK 200  R SYM FOR SHELL            (I) : NULL                               
REMARK 200  <I/SIGMA(I)> FOR SHELL         : 1.300                              
REMARK 200                                                                      
REMARK 200 DIFFRACTION PROTOCOL: SINGLE WAVELENGTH                              
REMARK 200 METHOD USED TO DETERMINE THE STRUCTURE: MOLECULAR REPLACEMENT        
REMARK 200 SOFTWARE USED: PHASER                                                
REMARK 200 STARTING MODEL: 5MW5                                                 
REMARK 200                                                                      
REMARK 200 REMARK: NULL                                                         
REMARK 280                                                                      
REMARK 280 CRYSTAL                                                              
REMARK 280 SOLVENT CONTENT, VS   (%): 54.65                                     
REMARK 280 MATTHEWS COEFFICIENT, VM (ANGSTROMS**3/DA): 2.71                     
REMARK 280                                                                      
REMARK 280 CRYSTALLIZATION CONDITIONS: PEG 8000, AMMONIUM SULPHATE, SODIUM      
REMARK 280  CACODYLATE, PH 6.5, VAPOR DIFFUSION, TEMPERATURE 293K               
REMARK 290                                                                      
REMARK 290 CRYSTALLOGRAPHIC SYMMETRY                                            
REMARK 290 SYMMETRY OPERATORS FOR SPACE GROUP: P 1                              
REMARK 290                                                                      
REMARK 290      SYMOP   SYMMETRY                                                
REMARK 290     NNNMMM   OPERATOR                                                
REMARK 290       1555   X,Y,Z                                                   
REMARK 290                                                                      
REMARK 290     WHERE NNN -> OPERATOR NUMBER                                     
REMARK 290           MMM -> TRANSLATION VECTOR                                  
REMARK 290                                                                      
REMARK 290 CRYSTALLOGRAPHIC SYMMETRY TRANSFORMATIONS                            
REMARK 290 THE FOLLOWING TRANSFORMATIONS OPERATE ON THE ATOM/HETATM             
REMARK 290 RECORDS IN THIS ENTRY TO PRODUCE CRYSTALLOGRAPHICALLY                
REMARK 290 RELATED MOLECULES.                                                   
REMARK 290   SMTRY1   1  1.000000  0.000000  0.000000        0.00000            
REMARK 290   SMTRY2   1  0.000000  1.000000  0.000000        0.00000            
REMARK 290   SMTRY3   1  0.000000  0.000000  1.000000        0.00000            
REMARK 290                                                                      
REMARK 290 REMARK: NULL                                                         
REMARK 300                                                                      
REMARK 300 BIOMOLECULE: 1, 2, 3, 4, 5, 6                                        
REMARK 300 SEE REMARK 350 FOR THE AUTHOR PROVIDED AND/OR PROGRAM                
REMARK 300 GENERATED ASSEMBLY INFORMATION FOR THE STRUCTURE IN                  
REMARK 300 THIS ENTRY. THE REMARK MAY ALSO PROVIDE INFORMATION ON               
REMARK 300 BURIED SURFACE AREA.                                                 
REMARK 350                                                                      
REMARK 350 COORDINATES FOR A COMPLETE MULTIMER REPRESENTING THE KNOWN           
REMARK 350 BIOLOGICALLY SIGNIFICANT OLIGOMERIZATION STATE OF THE                
REMARK 350 MOLECULE CAN BE GENERATED BY APPLYING BIOMT TRANSFORMATIONS          
REMARK 350 GIVEN BELOW.  BOTH NON-CRYSTALLOGRAPHIC AND                          
REMARK 350 CRYSTALLOGRAPHIC OPERATIONS ARE GIVEN.                               
REMARK 350                                                                      
REMARK 350 BIOMOLECULE: 1                                                       
REMARK 350 AUTHOR DETERMINED BIOLOGICAL UNIT: MONOMERIC                         
REMARK 350 APPLY THE FOLLOWING TO CHAINS: A                                     
REMARK 350   BIOMT1   1  1.000000  0.000000  0.000000        0.00000            
REMARK 350   BIOMT2   1  0.000000  1.000000  0.000000        0.00000            
REMARK 350   BIOMT3   1  0.000000  0.000000  1.000000        0.00000            
REMARK 350                                                                      
REMARK 350 BIOMOLECULE: 2                                                       
REMARK 350 AUTHOR DETERMINED BIOLOGICAL UNIT: MONOMERIC                         
REMARK 350 APPLY THE FOLLOWING TO CHAINS: B                                     
REMARK 350   BIOMT1   1  1.000000  0.000000  0.000000        0.00000            
REMARK 350   BIOMT2   1  0.000000  1.000000  0.000000        0.00000            
REMARK 350   BIOMT3   1  0.000000  0.000000  1.000000        0.00000            
REMARK 350                                                                      
REMARK 350 BIOMOLECULE: 3                                                       
REMARK 350 AUTHOR DETERMINED BIOLOGICAL UNIT: MONOMERIC                         
REMARK 350 APPLY THE FOLLOWING TO CHAINS: C                                     
REMARK 350   BIOMT1   1  1.000000  0.000000  0.000000        0.00000            
REMARK 350   BIOMT2   1  0.000000  1.000000  0.000000        0.00000            
REMARK 350   BIOMT3   1  0.000000  0.000000  1.000000        0.00000            
REMARK 350                                                                      
REMARK 350 BIOMOLECULE: 4                                                       
REMARK 350 AUTHOR DETERMINED BIOLOGICAL UNIT: MONOMERIC                         
REMARK 350 APPLY THE FOLLOWING TO CHAINS: D                                     
REMARK 350   BIOMT1   1  1.000000  0.000000  0.000000        0.00000            
REMARK 350   BIOMT2   1  0.000000  1.000000  0.000000        0.00000            
REMARK 350   BIOMT3   1  0.000000  0.000000  1.000000        0.00000            
REMARK 350                                                                      
REMARK 350 BIOMOLECULE: 5                                                       
REMARK 350 AUTHOR DETERMINED BIOLOGICAL UNIT: MONOMERIC                         
REMARK 350 APPLY THE FOLLOWING TO CHAINS: E                                     
REMARK 350   BIOMT1   1  1.000000  0.000000  0.000000        0.00000            
REMARK 350   BIOMT2   1  0.000000  1.000000  0.000000        0.00000            
REMARK 350   BIOMT3   1  0.000000  0.000000  1.000000        0.00000            
REMARK 350                                                                      
REMARK 350 BIOMOLECULE: 6                                                       
REMARK 350 AUTHOR DETERMINED BIOLOGICAL UNIT: MONOMERIC                         
REMARK 350 APPLY THE FOLLOWING TO CHAINS: F                                     
REMARK 350   BIOMT1   1  1.000000  0.000000  0.000000        0.00000            
REMARK 350   BIOMT2   1  0.000000  1.000000  0.000000        0.00000            
REMARK 350   BIOMT3   1  0.000000  0.000000  1.000000        0.00000            
REMARK 465                                                                      
REMARK 465 MISSING RESIDUES                                                     
REMARK 465 THE FOLLOWING RESIDUES WERE NOT LOCATED IN THE                       
REMARK 465 EXPERIMENT. (M=MODEL NUMBER; RES=RESIDUE NAME; C=CHAIN               
REMARK 465 IDENTIFIER; SSSEQ=SEQUENCE NUMBER; I=INSERTION CODE.)                
REMARK 465                                                                      
REMARK 465   M RES C SSSEQI                                                     
REMARK 465     THR A    57                                                      
REMARK 465     ARG A    58                                                      
REMARK 465     ALA A    59                                                      
REMARK 465     ARG A   120                                                      
REMARK 465     ALA A   121                                                      
REMARK 465     GLY A   122                                                      
REMARK 465     GLY A   123                                                      
REMARK 465     GLY A   310                                                      
REMARK 465     SER A   311                                                      
REMARK 465     HIS A   312                                                      
REMARK 465     HIS A   313                                                      
REMARK 465     HIS A   314                                                      
REMARK 465     HIS A   315                                                      
REMARK 465     HIS A   316                                                      
REMARK 465     HIS A   317                                                      
REMARK 465     HIS A   318                                                      
REMARK 465     HIS A   319                                                      
REMARK 465     THR B    56                                                      
REMARK 465     THR B    57                                                      
REMARK 465     ARG B    58                                                      
REMARK 465     ALA B    59                                                      
REMARK 465     ARG B   120                                                      
REMARK 465     ALA B   121                                                      
REMARK 465     GLY B   122                                                      
REMARK 465     GLY B   123                                                      
REMARK 465     ASP B   124                                                      
REMARK 465     SER B   311                                                      
REMARK 465     HIS B   312                                                      
REMARK 465     HIS B   313                                                      
REMARK 465     HIS B   314                                                      
REMARK 465     HIS B   315                                                      
REMARK 465     HIS B   316                                                      
REMARK 465     HIS B   317                                                      
REMARK 465     HIS B   318                                                      
REMARK 465     HIS B   319                                                      
REMARK 465     THR C    56                                                      
REMARK 465     THR C    57                                                      
REMARK 465     ARG C    58                                                      
REMARK 465     ALA C    59                                                      
REMARK 465     GLY C    60                                                      
REMARK 465     GLY C    61                                                      
REMARK 465     ALA C   110                                                      
REMARK 465     ALA C   111                                                      
REMARK 465     GLY C   112                                                      
REMARK 465     ASP C   113                                                      
REMARK 465     ARG C   114                                                      
REMARK 465     ALA C   115                                                      
REMARK 465     ARG C   116                                                      
REMARK 465     ALA C   117                                                      
REMARK 465     ARG C   118                                                      
REMARK 465     ALA C   119                                                      
REMARK 465     ARG C   120                                                      
REMARK 465     ALA C   121                                                      
REMARK 465     GLY C   122                                                      
REMARK 465     GLY C   123                                                      
REMARK 465     ASP C   124                                                      
REMARK 465     GLN C   125                                                      
REMARK 465     SER C   311                                                      
REMARK 465     HIS C   312                                                      
REMARK 465     HIS C   313                                                      
REMARK 465     HIS C   314                                                      
REMARK 465     HIS C   315                                                      
REMARK 465     HIS C   316                                                      
REMARK 465     HIS C   317                                                      
REMARK 465     HIS C   318                                                      
REMARK 465     HIS C   319                                                      
REMARK 465     GLY D    52                                                      
REMARK 465     ASP D    53                                                      
REMARK 465     GLY D    54                                                      
REMARK 465     ARG D    55                                                      
REMARK 465     THR D    56                                                      
REMARK 465     THR D    57                                                      
REMARK 465     ARG D    58                                                      
REMARK 465     ALA D    59                                                      
REMARK 465     GLY D    60                                                      
REMARK 465     ALA D   119                                                      
REMARK 465     ARG D   120                                                      
REMARK 465     ALA D   121                                                      
REMARK 465     GLY D   122                                                      
REMARK 465     GLY D   123                                                      
REMARK 465     ASP D   124                                                      
REMARK 465     GLN D   125                                                      
REMARK 465     ASN D   309                                                      
REMARK 465     GLY D   310                                                      
REMARK 465     SER D   311                                                      
REMARK 465     HIS D   312                                                      
REMARK 465     HIS D   313                                                      
REMARK 465     HIS D   314                                                      
REMARK 465     HIS D   315                                                      
REMARK 465     HIS D   316                                                      
REMARK 465     HIS D   317                                                      
REMARK 465     HIS D   318                                                      
REMARK 465     HIS D   319                                                      
REMARK 465     ASP E    53                                                      
REMARK 465     GLY E    54                                                      
REMARK 465     ARG E    55                                                      
REMARK 465     THR E    56                                                      
REMARK 465     THR E    57                                                      
REMARK 465     ARG E    58                                                      
REMARK 465     ALA E    59                                                      
REMARK 465     GLY E    60                                                      
REMARK 465     GLY E    61                                                      
REMARK 465     ALA E   110                                                      
REMARK 465     ALA E   111                                                      
REMARK 465     GLY E   112                                                      
REMARK 465     ASP E   113                                                      
REMARK 465     ARG E   114                                                      
REMARK 465     ALA E   115                                                      
REMARK 465     ARG E   116                                                      
REMARK 465     ALA E   117                                                      
REMARK 465     ARG E   118                                                      
REMARK 465     ALA E   119                                                      
REMARK 465     ARG E   120                                                      
REMARK 465     ALA E   121                                                      
REMARK 465     GLY E   122                                                      
REMARK 465     GLY E   123                                                      
REMARK 465     ASP E   124                                                      
REMARK 465     SER E   311                                                      
REMARK 465     HIS E   312                                                      
REMARK 465     HIS E   313                                                      
REMARK 465     HIS E   314                                                      
REMARK 465     HIS E   315                                                      
REMARK 465     HIS E   316                                                      
REMARK 465     HIS E   317                                                      
REMARK 465     HIS E   318                                                      
REMARK 465     HIS E   319                                                      
REMARK 465     GLY F    52                                                      
REMARK 465     ASP F    53                                                      
REMARK 465     GLY F    54                                                      
REMARK 465     ARG F    55                                                      
REMARK 465     THR F    56                                                      
REMARK 465     THR F    57                                                      
REMARK 465     ARG F    58                                                      
REMARK 465     ALA F    59                                                      
REMARK 465     GLY F    60                                                      
REMARK 465     PRO F   107                                                      
REMARK 465     ALA F   108                                                      
REMARK 465     GLY F   109                                                      
REMARK 465     ALA F   110                                                      
REMARK 465     ALA F   111                                                      
REMARK 465     GLY F   112                                                      
REMARK 465     ASP F   113                                                      
REMARK 465     ARG F   114                                                      
REMARK 465     ALA F   115                                                      
REMARK 465     ARG F   116                                                      
REMARK 465     ALA F   117                                                      
REMARK 465     ARG F   118                                                      
REMARK 465     ALA F   119                                                      
REMARK 465     ARG F   120                                                      
REMARK 465     ALA F   121                                                      
REMARK 465     GLY F   122                                                      
REMARK 465     GLY F   123                                                      
REMARK 465     ASP F   124                                                      
REMARK 465     GLN F   125                                                      
REMARK 465     LEU F   308                                                      
REMARK 465     ASN F   309                                                      
REMARK 465     GLY F   310                                                      
REMARK 465     SER F   311                                                      
REMARK 465     HIS F   312                                                      
REMARK 465     HIS F   313                                                      
REMARK 465     HIS F   314                                                      
REMARK 465     HIS F   315                                                      
REMARK 465     HIS F   316                                                      
REMARK 465     HIS F   317                                                      
REMARK 465     HIS F   318                                                      
REMARK 465     HIS F   319                                                      
REMARK 500                                                                      
REMARK 500 GEOMETRY AND STEREOCHEMISTRY                                         
REMARK 500 SUBTOPIC: CLOSE CONTACTS IN SAME ASYMMETRIC UNIT                     
REMARK 500                                                                      
REMARK 500 THE FOLLOWING ATOMS ARE IN CLOSE CONTACT.                            
REMARK 500                                                                      
REMARK 500  ATM1  RES C  SSEQI   ATM2  RES C  SSEQI           DISTANCE          
REMARK 500   OD1  ASP E    51     OD1  ASP E   152              1.48            
REMARK 500   SG   CYS E    50     SG   CYS E    67              1.56            
REMARK 500   ND2  ASN D   153     C1   NAG D   401              1.63            
REMARK 500   ND2  ASN C   153     O5   NAG C   401              1.90            
REMARK 500   ND2  ASN E   153     O5   NAG E   401              1.92            
REMARK 500   NZ   LYS E   229     OE2  GLU E   239              1.96            
REMARK 500   ND2  ASN F   153     O5   NAG F   401              2.01            
REMARK 500   O6   NAG B   401     O5   FUC B   403              2.08            
REMARK 500   O    PHE B   217     NZ   LYS B   241              2.13            
REMARK 500   O    HOH F   523     O    HOH F   534              2.16            
REMARK 500   O    HOH E   514     O    HOH E   530              2.17            
REMARK 500                                                                      
REMARK 500 REMARK: NULL                                                         
REMARK 500                                                                      
REMARK 500 GEOMETRY AND STEREOCHEMISTRY                                         
REMARK 500 SUBTOPIC: CLOSE CONTACTS                                             
REMARK 500                                                                      
REMARK 500 THE FOLLOWING ATOMS THAT ARE RELATED BY CRYSTALLOGRAPHIC             
REMARK 500 SYMMETRY ARE IN CLOSE CONTACT.  AN ATOM LOCATED WITHIN 0.15          
REMARK 500 ANGSTROMS OF A SYMMETRY RELATED ATOM IS ASSUMED TO BE ON A           
REMARK 500 SPECIAL POSITION AND IS, THEREFORE, LISTED IN REMARK 375             
REMARK 500 INSTEAD OF REMARK 500.  ATOMS WITH NON-BLANK ALTERNATE               
REMARK 500 LOCATION INDICATORS ARE NOT INCLUDED IN THE CALCULATIONS.            
REMARK 500                                                                      
REMARK 500 DISTANCE CUTOFF:                                                     
REMARK 500 2.2 ANGSTROMS FOR CONTACTS NOT INVOLVING HYDROGEN ATOMS              
REMARK 500 1.6 ANGSTROMS FOR CONTACTS INVOLVING HYDROGEN ATOMS                  
REMARK 500                                                                      
REMARK 500  ATM1  RES C  SSEQI   ATM2  RES C  SSEQI  SSYMOP   DISTANCE          
REMARK 500   NZ   LYS B    81     O    GLY C    52     1546     2.17            
REMARK 500   O    HOH A   550     O    HOH E   533     1455     2.18            
REMARK 500                                                                      
REMARK 500 REMARK: NULL                                                         
REMARK 500                                                                      
REMARK 500 GEOMETRY AND STEREOCHEMISTRY                                         
REMARK 500 SUBTOPIC: COVALENT BOND LENGTHS                                      
REMARK 500                                                                      
REMARK 500 THE STEREOCHEMICAL PARAMETERS OF THE FOLLOWING RESIDUES              
REMARK 500 HAVE VALUES WHICH DEVIATE FROM EXPECTED VALUES BY MORE               
REMARK 500 THAN 6*RMSD (M=MODEL NUMBER; RES=RESIDUE NAME; C=CHAIN               
REMARK 500 IDENTIFIER; SSEQ=SEQUENCE NUMBER; I=INSERTION CODE).                 
REMARK 500                                                                      
REMARK 500 STANDARD TABLE:                                                      
REMARK 500 FORMAT: (10X,I3,1X,2(A3,1X,A1,I4,A1,1X,A4,3X),1X,F6.3)               
REMARK 500                                                                      
REMARK 500 EXPECTED VALUES PROTEIN: ENGH AND HUBER, 1999                        
REMARK 500 EXPECTED VALUES NUCLEIC ACID: CLOWNEY ET AL 1996                     
REMARK 500                                                                      
REMARK 500  M RES CSSEQI ATM1   RES CSSEQI ATM2   DEVIATION                     
REMARK 500    GLU B 159   CD    GLU B 159   OE1    -0.074                       
REMARK 500                                                                      
REMARK 500 REMARK: NULL                                                         
REMARK 500                                                                      
REMARK 500 GEOMETRY AND STEREOCHEMISTRY                                         
REMARK 500 SUBTOPIC: COVALENT BOND ANGLES                                       
REMARK 500                                                                      
REMARK 500 THE STEREOCHEMICAL PARAMETERS OF THE FOLLOWING RESIDUES              
REMARK 500 HAVE VALUES WHICH DEVIATE FROM EXPECTED VALUES BY MORE               
REMARK 500 THAN 6*RMSD (M=MODEL NUMBER; RES=RESIDUE NAME; C=CHAIN               
REMARK 500 IDENTIFIER; SSEQ=SEQUENCE NUMBER; I=INSERTION CODE).                 
REMARK 500                                                                      
REMARK 500 STANDARD TABLE:                                                      
REMARK 500 FORMAT: (10X,I3,1X,A3,1X,A1,I4,A1,3(1X,A4,2X),12X,F5.1)              
REMARK 500                                                                      
REMARK 500 EXPECTED VALUES PROTEIN: ENGH AND HUBER, 1999                        
REMARK 500 EXPECTED VALUES NUCLEIC ACID: CLOWNEY ET AL 1996                     
REMARK 500                                                                      
REMARK 500  M RES CSSEQI ATM1   ATM2   ATM3                                     
REMARK 500    ARG D 212   NE  -  CZ  -  NH1 ANGL. DEV. =  -5.2 DEGREES          
REMARK 500    ARG D 212   NE  -  CZ  -  NH2 ANGL. DEV. =   4.4 DEGREES          
REMARK 500    CYS E 198   CA  -  CB  -  SG  ANGL. DEV. =   7.2 DEGREES          
REMARK 500                                                                      
REMARK 500 REMARK: NULL                                                         
REMARK 500                                                                      
REMARK 500 GEOMETRY AND STEREOCHEMISTRY                                         
REMARK 500 SUBTOPIC: TORSION ANGLES                                             
REMARK 500                                                                      
REMARK 500 TORSION ANGLES OUTSIDE THE EXPECTED RAMACHANDRAN REGIONS:            
REMARK 500 (M=MODEL NUMBER; RES=RESIDUE NAME; C=CHAIN IDENTIFIER;               
REMARK 500 SSEQ=SEQUENCE NUMBER; I=INSERTION CODE).                             
REMARK 500                                                                      
REMARK 500 STANDARD TABLE:                                                      
REMARK 500 FORMAT:(10X,I3,1X,A3,1X,A1,I4,A1,4X,F7.2,3X,F7.2)                    
REMARK 500                                                                      
REMARK 500 EXPECTED VALUES: GJ KLEYWEGT AND TA JONES (1996). PHI/PSI-           
REMARK 500 CHOLOGY: RAMACHANDRAN REVISITED. STRUCTURE 4, 1395 - 1400            
REMARK 500                                                                      
REMARK 500  M RES CSSEQI        PSI       PHI                                   
REMARK 500    GLU A  43     -168.66   -102.73                                   
REMARK 500    ASP A  53     -107.95     64.08                                   
REMARK 500    ASP A 126      129.29    -38.66                                   
REMARK 500    ARG A 140      -44.23     67.04                                   
REMARK 500    SER A 204      162.01     72.91                                   
REMARK 500    ASN A 215       84.21   -154.14                                   
REMARK 500    ASP A 224     -148.54    -95.68                                   
REMARK 500    VAL A 283      -76.23   -115.97                                   
REMARK 500    HIS A 284       58.37   -101.51                                   
REMARK 500    CYS A 293       71.18   -158.36                                   
REMARK 500    GLU B  43     -167.40   -103.95                                   
REMARK 500    ARG B 140      -46.88     65.61                                   
REMARK 500    GLU B 159        1.03    -66.68                                   
REMARK 500    SER B 204      163.00     72.38                                   
REMARK 500    ASP B 224     -146.14    -93.09                                   
REMARK 500    VAL B 283      -74.93   -116.29                                   
REMARK 500    HIS B 284       57.69   -101.54                                   
REMARK 500    CYS B 293       72.62   -158.86                                   
REMARK 500    CYS C  50      -70.23    -53.64                                   
REMARK 500    ASP C  53       67.19     66.20                                   
REMARK 500    PRO C  96     -167.25    -69.63                                   
REMARK 500    PRO C 107     -150.35   -114.39                                   
REMARK 500    ARG C 140      -50.46     66.80                                   
REMARK 500    ASN C 158      107.15   -171.71                                   
REMARK 500    PRO C 174       22.70    -68.28                                   
REMARK 500    ARG C 177     -152.10     60.52                                   
REMARK 500    SER C 204      165.62     69.99                                   
REMARK 500    VAL C 283      -90.80   -102.92                                   
REMARK 500    VAL C 288      -51.11   -133.23                                   
REMARK 500    CYS C 293       63.81   -158.64                                   
REMARK 500    ASN C 298       -6.63     81.71                                   
REMARK 500    CYS D  50     -113.22    -66.73                                   
REMARK 500    PRO D 107     -177.92    -68.92                                   
REMARK 500    ALA D 117        6.73    -66.38                                   
REMARK 500    ARG D 140      -65.44     74.25                                   
REMARK 500    ASN D 153       -5.85     66.99                                   
REMARK 500    ARG D 177     -144.20     61.95                                   
REMARK 500    ASP D 199      172.23    -55.39                                   
REMARK 500    SER D 204      175.58     75.83                                   
REMARK 500    CYS D 211      119.66   -169.12                                   
REMARK 500    ASN D 215       51.48   -154.85                                   
REMARK 500    ASP D 216     -156.44   -131.04                                   
REMARK 500    CYS D 262       88.40   -153.20                                   
REMARK 500    VAL D 283      -72.38    -90.96                                   
REMARK 500    HIS D 284       58.86   -109.55                                   
REMARK 500    CYS D 293       67.98   -153.96                                   
REMARK 500    ASN D 298       38.01     74.77                                   
REMARK 500    TYR E  29     -174.38   -177.28                                   
REMARK 500    ALA E  48     -150.06    -82.68                                   
REMARK 500    CYS E  50      -86.87    -79.99                                   
REMARK 500                                                                      
REMARK 500 THIS ENTRY HAS      76 RAMACHANDRAN OUTLIERS.                        
REMARK 500                                                                      
REMARK 500 REMARK: NULL                                                         
REMARK 500                                                                      
REMARK 500 GEOMETRY AND STEREOCHEMISTRY                                         
REMARK 500 SUBTOPIC: NON-CIS, NON-TRANS                                         
REMARK 500                                                                      
REMARK 500 THE FOLLOWING PEPTIDE BONDS DEVIATE SIGNIFICANTLY FROM BOTH          
REMARK 500 CIS AND TRANS CONFORMATION.  CIS BONDS, IF ANY, ARE LISTED           
REMARK 500 ON CISPEP RECORDS.  TRANS IS DEFINED AS 180 +/- 30 AND               
REMARK 500 CIS IS DEFINED AS 0 +/- 30 DEGREES.                                  
REMARK 500                                 MODEL     OMEGA                      
REMARK 500 HIS E   64     ASP E   65                 -148.19                    
REMARK 500                                                                      
REMARK 500 REMARK: NULL                                                         
REMARK 610                                                                      
REMARK 610 MISSING HETEROATOM                                                   
REMARK 610 THE FOLLOWING RESIDUES HAVE MISSING ATOMS (M=MODEL NUMBER;           
REMARK 610 RES=RESIDUE NAME; C=CHAIN IDENTIFIER; SSEQ=SEQUENCE NUMBER;          
REMARK 610 I=INSERTION CODE):                                                   
REMARK 610   M RES C SSEQI                                                      
REMARK 610     NAG D  401                                                       
REMARK 620                                                                      
REMARK 620 METAL COORDINATION                                                   
REMARK 620 (M=MODEL NUMBER; RES=RESIDUE NAME; C=CHAIN IDENTIFIER;               
REMARK 620 SSEQ=SEQUENCE NUMBER; I=INSERTION CODE):                             
REMARK 620                                                                      
REMARK 620 COORDINATION ANGLES FOR:  M RES CSSEQI METAL                         
REMARK 620                              CA A 407  CA                            
REMARK 620 N RES CSSEQI ATOM                                                    
REMARK 620 1 CYS A  50   O                                                      
REMARK 620 2 ASP A  51   OD1  71.6                                              
REMARK 620 3 ASP A 150   OD2  76.0  72.5                                        
REMARK 620 4 ASP A 152   OD1 142.3  75.2  77.4                                  
REMARK 620 5 ASP A 152   OD2 159.2 127.9 101.5  53.4                            
REMARK 620 N                    1     2     3     4                             
REMARK 620                                                                      
REMARK 620 COORDINATION ANGLES FOR:  M RES CSSEQI METAL                         
REMARK 620                              CA A 406  CA                            
REMARK 620 N RES CSSEQI ATOM                                                    
REMARK 620 1 ASP A  51   OD1                                                    
REMARK 620 2 ASP A  51   OD2  52.6                                              
REMARK 620 3 ASP A  68   OD2 127.3  74.8                                        
REMARK 620 4 ASP A 150   OD1  99.3 106.7  97.5                                  
REMARK 620 5 ASP A 150   OD2  62.5 101.0 141.2  45.8                            
REMARK 620 6 TRP A 151   O   155.2 148.3  75.0  86.5 108.4                      
REMARK 620 7 ASP A 152   OD1  78.8 125.0 142.2 104.9  72.0  76.4                
REMARK 620 N                    1     2     3     4     5     6                 
REMARK 620                                                                      
REMARK 620 COORDINATION ANGLES FOR:  M RES CSSEQI METAL                         
REMARK 620                              CA A 405  CA                            
REMARK 620 N RES CSSEQI ATOM                                                    
REMARK 620 1 ASP A  51   OD2                                                    
REMARK 620 2 ASP A  65   OD1  83.2                                              
REMARK 620 3 GLU A  66   O    86.1  91.9                                        
REMARK 620 4 ASP A  68   OD1 120.8 156.0  90.6                                  
REMARK 620 5 ASP A  68   OD2  76.0 144.6 114.5  52.3                            
REMARK 620 N                    1     2     3     4                             
REMARK 620                                                                      
REMARK 620 COORDINATION ANGLES FOR:  M RES CSSEQI METAL                         
REMARK 620                              CA B 407  CA                            
REMARK 620 N RES CSSEQI ATOM                                                    
REMARK 620 1 CYS B  50   O                                                      
REMARK 620 2 ASP B  51   OD1  66.1                                              
REMARK 620 3 ASP B 150   OD2  69.8  67.3                                        
REMARK 620 4 ASP B 152   OD1 129.3  72.4  68.1                                  
REMARK 620 5 ASP B 152   OD2 154.5 121.1  90.0  48.7                            
REMARK 620 N                    1     2     3     4                             
REMARK 620                                                                      
REMARK 620 COORDINATION ANGLES FOR:  M RES CSSEQI METAL                         
REMARK 620                              CA B 406  CA                            
REMARK 620 N RES CSSEQI ATOM                                                    
REMARK 620 1 ASP B  51   OD1                                                    
REMARK 620 2 ASP B  51   OD2  49.5                                              
REMARK 620 3 ASP B  68   OD2 124.4  75.3                                        
REMARK 620 4 ASP B 150   OD1 105.6 111.8 100.1                                  
REMARK 620 5 ASP B 150   OD2  66.0 102.1 145.1  47.7                            
REMARK 620 6 TRP B 151   O   151.7 144.2  73.5  90.6 113.5                      
REMARK 620 7 ASP B 152   OD1  75.1 114.9 134.7 114.0  78.6  77.1                
REMARK 620 8 HOH B 502   O    96.9  83.8  67.3 157.5 147.6  68.3  70.2          
REMARK 620 N                    1     2     3     4     5     6     7           
REMARK 620                                                                      
REMARK 620 COORDINATION ANGLES FOR:  M RES CSSEQI METAL                         
REMARK 620                              CA B 405  CA                            
REMARK 620 N RES CSSEQI ATOM                                                    
REMARK 620 1 ASP B  51   OD2                                                    
REMARK 620 2 ASP B  65   OD1  88.2                                              
REMARK 620 3 GLU B  66   O    94.5  85.9                                        
REMARK 620 4 ASP B  68   OD1 127.0 143.3  81.9                                  
REMARK 620 5 ASP B  68   OD2  86.8 155.6 118.3  51.7                            
REMARK 620 N                    1     2     3     4                             
REMARK 620                                                                      
REMARK 620 COORDINATION ANGLES FOR:  M RES CSSEQI METAL                         
REMARK 620                              CA C 407  CA                            
REMARK 620 N RES CSSEQI ATOM                                                    
REMARK 620 1 CYS C  50   O                                                      
REMARK 620 2 ASP C  51   OD2  85.6                                              
REMARK 620 3 ASP C 150   OD2  95.6  90.1                                        
REMARK 620 4 ASP C 152   OD1 150.7  75.8  62.6                                  
REMARK 620 5 ASP C 152   OD2 162.7  94.0 101.6  43.7                            
REMARK 620 N                    1     2     3     4                             
REMARK 620                                                                      
REMARK 620 COORDINATION ANGLES FOR:  M RES CSSEQI METAL                         
REMARK 620                              CA C 405  CA                            
REMARK 620 N RES CSSEQI ATOM                                                    
REMARK 620 1 ASP C  51   OD1                                                    
REMARK 620 2 ASP C  65   OD1  74.9                                              
REMARK 620 3 GLU C  66   O    84.0  85.9                                        
REMARK 620 4 ASP C  68   OD1 132.1 152.9  97.5                                  
REMARK 620 5 ASP C  68   OD2  84.5 149.0 115.2  51.4                            
REMARK 620 6 HOH C 513   O   102.2  84.8 167.1  86.7  76.9                      
REMARK 620 N                    1     2     3     4     5                       
REMARK 620                                                                      
REMARK 620 COORDINATION ANGLES FOR:  M RES CSSEQI METAL                         
REMARK 620                              CA C 406  CA                            
REMARK 620 N RES CSSEQI ATOM                                                    
REMARK 620 1 ASP C  51   OD1                                                    
REMARK 620 2 ASP C  51   OD2  53.3                                              
REMARK 620 3 ASP C  68   OD2  86.0 137.5                                        
REMARK 620 4 ASP C 150   OD1 114.4 110.3  96.6                                  
REMARK 620 5 TRP C 151   O   150.3 151.1  65.0  77.4                            
REMARK 620 6 ASP C 152   OD1 145.1  92.6 124.0  82.2  60.1                      
REMARK 620 N                    1     2     3     4     5                       
REMARK 620                                                                      
REMARK 620 COORDINATION ANGLES FOR:  M RES CSSEQI METAL                         
REMARK 620                              CA D 405  CA                            
REMARK 620 N RES CSSEQI ATOM                                                    
REMARK 620 1 ASP D  51   OD1                                                    
REMARK 620 2 ASP D  51   OD2  54.7                                              
REMARK 620 3 ASP D  68   OD2 119.5  64.9                                        
REMARK 620 4 ASP D 150   OD1  88.5 110.9 111.6                                  
REMARK 620 5 TRP D 151   O   133.3 156.2 103.3  92.6                            
REMARK 620 6 ASP D 152   OD1  63.9 110.0 151.1  96.9  69.7                      
REMARK 620 N                    1     2     3     4     5                       
REMARK 620                                                                      
REMARK 620 COORDINATION ANGLES FOR:  M RES CSSEQI METAL                         
REMARK 620                              CA D 406  CA                            
REMARK 620 N RES CSSEQI ATOM                                                    
REMARK 620 1 ASP D  51   OD1                                                    
REMARK 620 2 ASP D 150   OD2  75.0                                              
REMARK 620 3 ASP D 152   OD1  74.8  86.7                                        
REMARK 620 4 ASP D 152   OD2 130.1 100.1  55.3                                  
REMARK 620 N                    1     2     3                                   
REMARK 620                                                                      
REMARK 620 COORDINATION ANGLES FOR:  M RES CSSEQI METAL                         
REMARK 620                              CA D 404  CA                            
REMARK 620 N RES CSSEQI ATOM                                                    
REMARK 620 1 ASP D  51   OD2                                                    
REMARK 620 2 ASP D  65   OD1  98.0                                              
REMARK 620 3 ASP D  65   OD2 132.4  50.4                                        
REMARK 620 4 GLU D  66   O    74.7 121.4  92.1                                  
REMARK 620 5 ASP D  68   OD1 105.8 150.4 117.7  82.4                            
REMARK 620 6 ASP D  68   OD2  62.5 137.7 165.0  90.9  48.3                      
REMARK 620 N                    1     2     3     4     5                       
REMARK 620                                                                      
REMARK 620 COORDINATION ANGLES FOR:  M RES CSSEQI METAL                         
REMARK 620                              CA E 406  CA                            
REMARK 620 N RES CSSEQI ATOM                                                    
REMARK 620 1 CYS E  50   O                                                      
REMARK 620 2 ASP E  51   OD1 133.2                                              
REMARK 620 3 ASP E 150   OD2 109.3  94.8                                        
REMARK 620 4 ASP E 152   OD1 166.9  36.4  82.1                                  
REMARK 620 5 ASP E 152   OD2 126.1  86.3  99.3  55.4                            
REMARK 620 N                    1     2     3     4                             
REMARK 620                                                                      
REMARK 620 COORDINATION ANGLES FOR:  M RES CSSEQI METAL                         
REMARK 620                              CA E 405  CA                            
REMARK 620 N RES CSSEQI ATOM                                                    
REMARK 620 1 ASP E  51   OD1                                                    
REMARK 620 2 ASP E  51   OD2  55.4                                              
REMARK 620 3 ASP E 150   OD1 118.0 112.1                                        
REMARK 620 4 TRP E 151   O   125.9 139.6 101.4                                  
REMARK 620 5 ASP E 152   OD1  36.6  91.7 102.6 102.8                            
REMARK 620 N                    1     2     3     4                             
REMARK 620                                                                      
REMARK 620 COORDINATION ANGLES FOR:  M RES CSSEQI METAL                         
REMARK 620                              CA E 404  CA                            
REMARK 620 N RES CSSEQI ATOM                                                    
REMARK 620 1 ASP E  51   OD2                                                    
REMARK 620 2 ASP E  65   OD1  92.2                                              
REMARK 620 3 GLU E  66   O    58.2 114.5                                        
REMARK 620 4 ASP E  68   OD1 110.3 147.3  63.6                                  
REMARK 620 5 ASP E  68   OD2 115.0 137.7 107.5  53.1                            
REMARK 620 N                    1     2     3     4                             
REMARK 620                                                                      
REMARK 620 COORDINATION ANGLES FOR:  M RES CSSEQI METAL                         
REMARK 620                              CA F 405  CA                            
REMARK 620 N RES CSSEQI ATOM                                                    
REMARK 620 1 ASP F  51   OD1                                                    
REMARK 620 2 ASP F  51   OD2  57.1                                              
REMARK 620 3 ASP F  68   OD2 147.7  90.8                                        
REMARK 620 4 ASP F 150   OD1 119.9 131.9  77.9                                  
REMARK 620 5 ASP F 150   OD2  69.7 112.3 128.1  51.8                            
REMARK 620 6 TRP F 151   O   138.0 135.2  66.2  82.2 112.1                      
REMARK 620 7 ASP F 152   OD1  84.1  80.3  93.9 146.1 134.1  64.6                
REMARK 620 8 ASP F 152   OD2  60.6  96.9 134.4 124.3  89.9  77.4  44.2          
REMARK 620 N                    1     2     3     4     5     6     7           
REMARK 620                                                                      
REMARK 620 COORDINATION ANGLES FOR:  M RES CSSEQI METAL                         
REMARK 620                              CA F 404  CA                            
REMARK 620 N RES CSSEQI ATOM                                                    
REMARK 620 1 ASP F  51   OD2                                                    
REMARK 620 2 ASP F  65   OD1  64.0                                              
REMARK 620 3 GLU F  66   O   121.3 106.2                                        
REMARK 620 4 ASP F  68   OD1 139.5 150.5  77.8                                  
REMARK 620 5 ASP F  68   OD2  87.5 149.2  98.3  52.9                            
REMARK 620 N                    1     2     3     4                             
REMARK 800                                                                      
REMARK 800 SITE                                                                 
REMARK 800 SITE_IDENTIFIER: AC1                                                 
REMARK 800 EVIDENCE_CODE: SOFTWARE                                              
REMARK 800 SITE_DESCRIPTION: binding site for residue CA A 405                  
REMARK 800                                                                      
REMARK 800 SITE_IDENTIFIER: AC2                                                 
REMARK 800 EVIDENCE_CODE: SOFTWARE                                              
REMARK 800 SITE_DESCRIPTION: binding site for residue CA A 406                  
REMARK 800                                                                      
REMARK 800 SITE_IDENTIFIER: AC3                                                 
REMARK 800 EVIDENCE_CODE: SOFTWARE                                              
REMARK 800 SITE_DESCRIPTION: binding site for residue CA A 407                  
REMARK 800                                                                      
REMARK 800 SITE_IDENTIFIER: AC4                                                 
REMARK 800 EVIDENCE_CODE: SOFTWARE                                              
REMARK 800 SITE_DESCRIPTION: binding site for residue CL A 408                  
REMARK 800                                                                      
REMARK 800 SITE_IDENTIFIER: AC5                                                 
REMARK 800 EVIDENCE_CODE: SOFTWARE                                              
REMARK 800 SITE_DESCRIPTION: binding site for residue CA B 405                  
REMARK 800                                                                      
REMARK 800 SITE_IDENTIFIER: AC6                                                 
REMARK 800 EVIDENCE_CODE: SOFTWARE                                              
REMARK 800 SITE_DESCRIPTION: binding site for residue CA B 406                  
REMARK 800                                                                      
REMARK 800 SITE_IDENTIFIER: AC7                                                 
REMARK 800 EVIDENCE_CODE: SOFTWARE                                              
REMARK 800 SITE_DESCRIPTION: binding site for residue CA B 407                  
REMARK 800                                                                      
REMARK 800 SITE_IDENTIFIER: AC8                                                 
REMARK 800 EVIDENCE_CODE: SOFTWARE                                              
REMARK 800 SITE_DESCRIPTION: binding site for residue CL B 408                  
REMARK 800                                                                      
REMARK 800 SITE_IDENTIFIER: AC9                                                 
REMARK 800 EVIDENCE_CODE: SOFTWARE                                              
REMARK 800 SITE_DESCRIPTION: binding site for residue CA C 405                  
REMARK 800                                                                      
REMARK 800 SITE_IDENTIFIER: AD1                                                 
REMARK 800 EVIDENCE_CODE: SOFTWARE                                              
REMARK 800 SITE_DESCRIPTION: binding site for residue CA C 406                  
REMARK 800                                                                      
REMARK 800 SITE_IDENTIFIER: AD2                                                 
REMARK 800 EVIDENCE_CODE: SOFTWARE                                              
REMARK 800 SITE_DESCRIPTION: binding site for residue CA C 407                  
REMARK 800                                                                      
REMARK 800 SITE_IDENTIFIER: AD3                                                 
REMARK 800 EVIDENCE_CODE: SOFTWARE                                              
REMARK 800 SITE_DESCRIPTION: binding site for residue CA D 404                  
REMARK 800                                                                      
REMARK 800 SITE_IDENTIFIER: AD4                                                 
REMARK 800 EVIDENCE_CODE: SOFTWARE                                              
REMARK 800 SITE_DESCRIPTION: binding site for residue CA D 405                  
REMARK 800                                                                      
REMARK 800 SITE_IDENTIFIER: AD5                                                 
REMARK 800 EVIDENCE_CODE: SOFTWARE                                              
REMARK 800 SITE_DESCRIPTION: binding site for residue CA D 406                  
REMARK 800                                                                      
REMARK 800 SITE_IDENTIFIER: AD6                                                 
REMARK 800 EVIDENCE_CODE: SOFTWARE                                              
REMARK 800 SITE_DESCRIPTION: binding site for residue CA E 404                  
REMARK 800                                                                      
REMARK 800 SITE_IDENTIFIER: AD7                                                 
REMARK 800 EVIDENCE_CODE: SOFTWARE                                              
REMARK 800 SITE_DESCRIPTION: binding site for residue CA E 405                  
REMARK 800                                                                      
REMARK 800 SITE_IDENTIFIER: AD8                                                 
REMARK 800 EVIDENCE_CODE: SOFTWARE                                              
REMARK 800 SITE_DESCRIPTION: binding site for residue CA E 406                  
REMARK 800                                                                      
REMARK 800 SITE_IDENTIFIER: AD9                                                 
REMARK 800 EVIDENCE_CODE: SOFTWARE                                              
REMARK 800 SITE_DESCRIPTION: binding site for residue CA F 404                  
REMARK 800                                                                      
REMARK 800 SITE_IDENTIFIER: AE1                                                 
REMARK 800 EVIDENCE_CODE: SOFTWARE                                              
REMARK 800 SITE_DESCRIPTION: binding site for residue CA F 405                  
REMARK 800                                                                      
REMARK 800 SITE_IDENTIFIER: AE2                                                 
REMARK 800 EVIDENCE_CODE: SOFTWARE                                              
REMARK 800 SITE_DESCRIPTION: binding site for Poly-Saccharide residues NAG A    
REMARK 800  401 through BMA A 404 bound to ASN A 153                            
REMARK 800                                                                      
REMARK 800 SITE_IDENTIFIER: AE3                                                 
REMARK 800 EVIDENCE_CODE: SOFTWARE                                              
REMARK 800 SITE_DESCRIPTION: binding site for Poly-Saccharide residues NAG B    
REMARK 800  401 through BMA B 404 bound to ASN B 153                            
REMARK 800                                                                      
REMARK 800 SITE_IDENTIFIER: AE4                                                 
REMARK 800 EVIDENCE_CODE: SOFTWARE                                              
REMARK 800 SITE_DESCRIPTION: binding site for Poly-Saccharide residues NAG C    
REMARK 800  401 through BMA C 404 bound to ASN C 153                            
REMARK 800                                                                      
REMARK 800 SITE_IDENTIFIER: AE5                                                 
REMARK 800 EVIDENCE_CODE: SOFTWARE                                              
REMARK 800 SITE_DESCRIPTION: binding site for Poly-Saccharide residues NAG E    
REMARK 800  401 through FUC E 403 bound to ASN E 153                            
REMARK 800                                                                      
REMARK 800 SITE_IDENTIFIER: AE6                                                 
REMARK 800 EVIDENCE_CODE: SOFTWARE                                              
REMARK 800 SITE_DESCRIPTION: binding site for Poly-Saccharide residues NAG F    
REMARK 800  401 through FUC F 403 bound to ASN F 153                            
REMARK 800                                                                      
REMARK 800 SITE_IDENTIFIER: AE7                                                 
REMARK 800 EVIDENCE_CODE: SOFTWARE                                              
REMARK 800 SITE_DESCRIPTION: binding site for Poly-Saccharide residues NAG D    
REMARK 800  401 through FUC D 403                                               
DBREF  5MWF A   27   309  UNP    Q9Y219   JAG2_HUMAN      27    309             
DBREF  5MWF B   27   309  UNP    Q9Y219   JAG2_HUMAN      27    309             
DBREF  5MWF C   27   309  UNP    Q9Y219   JAG2_HUMAN      27    309             
DBREF  5MWF D   27   309  UNP    Q9Y219   JAG2_HUMAN      27    309             
DBREF  5MWF E   27   309  UNP    Q9Y219   JAG2_HUMAN      27    309             
DBREF  5MWF F   27   309  UNP    Q9Y219   JAG2_HUMAN      27    309             
SEQADV 5MWF GLY A  310  UNP  Q9Y219              EXPRESSION TAG                 
SEQADV 5MWF SER A  311  UNP  Q9Y219              EXPRESSION TAG                 
SEQADV 5MWF HIS A  312  UNP  Q9Y219              EXPRESSION TAG                 
SEQADV 5MWF HIS A  313  UNP  Q9Y219              EXPRESSION TAG                 
SEQADV 5MWF HIS A  314  UNP  Q9Y219              EXPRESSION TAG                 
SEQADV 5MWF HIS A  315  UNP  Q9Y219              EXPRESSION TAG                 
SEQADV 5MWF HIS A  316  UNP  Q9Y219              EXPRESSION TAG                 
SEQADV 5MWF HIS A  317  UNP  Q9Y219              EXPRESSION TAG                 
SEQADV 5MWF HIS A  318  UNP  Q9Y219              EXPRESSION TAG                 
SEQADV 5MWF HIS A  319  UNP  Q9Y219              EXPRESSION TAG                 
SEQADV 5MWF GLY B  310  UNP  Q9Y219              EXPRESSION TAG                 
SEQADV 5MWF SER B  311  UNP  Q9Y219              EXPRESSION TAG                 
SEQADV 5MWF HIS B  312  UNP  Q9Y219              EXPRESSION TAG                 
SEQADV 5MWF HIS B  313  UNP  Q9Y219              EXPRESSION TAG                 
SEQADV 5MWF HIS B  314  UNP  Q9Y219              EXPRESSION TAG                 
SEQADV 5MWF HIS B  315  UNP  Q9Y219              EXPRESSION TAG                 
SEQADV 5MWF HIS B  316  UNP  Q9Y219              EXPRESSION TAG                 
SEQADV 5MWF HIS B  317  UNP  Q9Y219              EXPRESSION TAG                 
SEQADV 5MWF HIS B  318  UNP  Q9Y219              EXPRESSION TAG                 
SEQADV 5MWF HIS B  319  UNP  Q9Y219              EXPRESSION TAG                 
SEQADV 5MWF GLY C  310  UNP  Q9Y219              EXPRESSION TAG                 
SEQADV 5MWF SER C  311  UNP  Q9Y219              EXPRESSION TAG                 
SEQADV 5MWF HIS C  312  UNP  Q9Y219              EXPRESSION TAG                 
SEQADV 5MWF HIS C  313  UNP  Q9Y219              EXPRESSION TAG                 
SEQADV 5MWF HIS C  314  UNP  Q9Y219              EXPRESSION TAG                 
SEQADV 5MWF HIS C  315  UNP  Q9Y219              EXPRESSION TAG                 
SEQADV 5MWF HIS C  316  UNP  Q9Y219              EXPRESSION TAG                 
SEQADV 5MWF HIS C  317  UNP  Q9Y219              EXPRESSION TAG                 
SEQADV 5MWF HIS C  318  UNP  Q9Y219              EXPRESSION TAG                 
SEQADV 5MWF HIS C  319  UNP  Q9Y219              EXPRESSION TAG                 
SEQADV 5MWF GLY D  310  UNP  Q9Y219              EXPRESSION TAG                 
SEQADV 5MWF SER D  311  UNP  Q9Y219              EXPRESSION TAG                 
SEQADV 5MWF HIS D  312  UNP  Q9Y219              EXPRESSION TAG                 
SEQADV 5MWF HIS D  313  UNP  Q9Y219              EXPRESSION TAG                 
SEQADV 5MWF HIS D  314  UNP  Q9Y219              EXPRESSION TAG                 
SEQADV 5MWF HIS D  315  UNP  Q9Y219              EXPRESSION TAG                 
SEQADV 5MWF HIS D  316  UNP  Q9Y219              EXPRESSION TAG                 
SEQADV 5MWF HIS D  317  UNP  Q9Y219              EXPRESSION TAG                 
SEQADV 5MWF HIS D  318  UNP  Q9Y219              EXPRESSION TAG                 
SEQADV 5MWF HIS D  319  UNP  Q9Y219              EXPRESSION TAG                 
SEQADV 5MWF GLY E  310  UNP  Q9Y219              EXPRESSION TAG                 
SEQADV 5MWF SER E  311  UNP  Q9Y219              EXPRESSION TAG                 
SEQADV 5MWF HIS E  312  UNP  Q9Y219              EXPRESSION TAG                 
SEQADV 5MWF HIS E  313  UNP  Q9Y219              EXPRESSION TAG                 
SEQADV 5MWF HIS E  314  UNP  Q9Y219              EXPRESSION TAG                 
SEQADV 5MWF HIS E  315  UNP  Q9Y219              EXPRESSION TAG                 
SEQADV 5MWF HIS E  316  UNP  Q9Y219              EXPRESSION TAG                 
SEQADV 5MWF HIS E  317  UNP  Q9Y219              EXPRESSION TAG                 
SEQADV 5MWF HIS E  318  UNP  Q9Y219              EXPRESSION TAG                 
SEQADV 5MWF HIS E  319  UNP  Q9Y219              EXPRESSION TAG                 
SEQADV 5MWF GLY F  310  UNP  Q9Y219              EXPRESSION TAG                 
SEQADV 5MWF SER F  311  UNP  Q9Y219              EXPRESSION TAG                 
SEQADV 5MWF HIS F  312  UNP  Q9Y219              EXPRESSION TAG                 
SEQADV 5MWF HIS F  313  UNP  Q9Y219              EXPRESSION TAG                 
SEQADV 5MWF HIS F  314  UNP  Q9Y219              EXPRESSION TAG                 
SEQADV 5MWF HIS F  315  UNP  Q9Y219              EXPRESSION TAG                 
SEQADV 5MWF HIS F  316  UNP  Q9Y219              EXPRESSION TAG                 
SEQADV 5MWF HIS F  317  UNP  Q9Y219              EXPRESSION TAG                 
SEQADV 5MWF HIS F  318  UNP  Q9Y219              EXPRESSION TAG                 
SEQADV 5MWF HIS F  319  UNP  Q9Y219              EXPRESSION TAG                 
SEQRES   1 A  293  MET GLY TYR PHE GLU LEU GLN LEU SER ALA LEU ARG ASN          
SEQRES   2 A  293  VAL ASN GLY GLU LEU LEU SER GLY ALA CYS CYS ASP GLY          
SEQRES   3 A  293  ASP GLY ARG THR THR ARG ALA GLY GLY CYS GLY HIS ASP          
SEQRES   4 A  293  GLU CYS ASP THR TYR VAL ARG VAL CYS LEU LYS GLU TYR          
SEQRES   5 A  293  GLN ALA LYS VAL THR PRO THR GLY PRO CYS SER TYR GLY          
SEQRES   6 A  293  HIS GLY ALA THR PRO VAL LEU GLY GLY ASN SER PHE TYR          
SEQRES   7 A  293  LEU PRO PRO ALA GLY ALA ALA GLY ASP ARG ALA ARG ALA          
SEQRES   8 A  293  ARG ALA ARG ALA GLY GLY ASP GLN ASP PRO GLY LEU VAL          
SEQRES   9 A  293  VAL ILE PRO PHE GLN PHE ALA TRP PRO ARG SER PHE THR          
SEQRES  10 A  293  LEU ILE VAL GLU ALA TRP ASP TRP ASP ASN ASP THR THR          
SEQRES  11 A  293  PRO ASN GLU GLU LEU LEU ILE GLU ARG VAL SER HIS ALA          
SEQRES  12 A  293  GLY MET ILE ASN PRO GLU ASP ARG TRP LYS SER LEU HIS          
SEQRES  13 A  293  PHE SER GLY HIS VAL ALA HIS LEU GLU LEU GLN ILE ARG          
SEQRES  14 A  293  VAL ARG CYS ASP GLU ASN TYR TYR SER ALA THR CYS ASN          
SEQRES  15 A  293  LYS PHE CYS ARG PRO ARG ASN ASP PHE PHE GLY HIS TYR          
SEQRES  16 A  293  THR CYS ASP GLN TYR GLY ASN LYS ALA CYS MET ASP GLY          
SEQRES  17 A  293  TRP MET GLY LYS GLU CYS LYS GLU ALA VAL CYS LYS GLN          
SEQRES  18 A  293  GLY CYS ASN LEU LEU HIS GLY GLY CYS THR VAL PRO GLY          
SEQRES  19 A  293  GLU CYS ARG CYS SER TYR GLY TRP GLN GLY ARG PHE CYS          
SEQRES  20 A  293  ASP GLU CYS VAL PRO TYR PRO GLY CYS VAL HIS GLY SER          
SEQRES  21 A  293  CYS VAL GLU PRO TRP GLN CYS ASN CYS GLU THR ASN TRP          
SEQRES  22 A  293  GLY GLY LEU LEU CYS ASP LYS ASP LEU ASN GLY SER HIS          
SEQRES  23 A  293  HIS HIS HIS HIS HIS HIS HIS                                  
SEQRES   1 B  293  MET GLY TYR PHE GLU LEU GLN LEU SER ALA LEU ARG ASN          
SEQRES   2 B  293  VAL ASN GLY GLU LEU LEU SER GLY ALA CYS CYS ASP GLY          
SEQRES   3 B  293  ASP GLY ARG THR THR ARG ALA GLY GLY CYS GLY HIS ASP          
SEQRES   4 B  293  GLU CYS ASP THR TYR VAL ARG VAL CYS LEU LYS GLU TYR          
SEQRES   5 B  293  GLN ALA LYS VAL THR PRO THR GLY PRO CYS SER TYR GLY          
SEQRES   6 B  293  HIS GLY ALA THR PRO VAL LEU GLY GLY ASN SER PHE TYR          
SEQRES   7 B  293  LEU PRO PRO ALA GLY ALA ALA GLY ASP ARG ALA ARG ALA          
SEQRES   8 B  293  ARG ALA ARG ALA GLY GLY ASP GLN ASP PRO GLY LEU VAL          
SEQRES   9 B  293  VAL ILE PRO PHE GLN PHE ALA TRP PRO ARG SER PHE THR          
SEQRES  10 B  293  LEU ILE VAL GLU ALA TRP ASP TRP ASP ASN ASP THR THR          
SEQRES  11 B  293  PRO ASN GLU GLU LEU LEU ILE GLU ARG VAL SER HIS ALA          
SEQRES  12 B  293  GLY MET ILE ASN PRO GLU ASP ARG TRP LYS SER LEU HIS          
SEQRES  13 B  293  PHE SER GLY HIS VAL ALA HIS LEU GLU LEU GLN ILE ARG          
SEQRES  14 B  293  VAL ARG CYS ASP GLU ASN TYR TYR SER ALA THR CYS ASN          
SEQRES  15 B  293  LYS PHE CYS ARG PRO ARG ASN ASP PHE PHE GLY HIS TYR          
SEQRES  16 B  293  THR CYS ASP GLN TYR GLY ASN LYS ALA CYS MET ASP GLY          
SEQRES  17 B  293  TRP MET GLY LYS GLU CYS LYS GLU ALA VAL CYS LYS GLN          
SEQRES  18 B  293  GLY CYS ASN LEU LEU HIS GLY GLY CYS THR VAL PRO GLY          
SEQRES  19 B  293  GLU CYS ARG CYS SER TYR GLY TRP GLN GLY ARG PHE CYS          
SEQRES  20 B  293  ASP GLU CYS VAL PRO TYR PRO GLY CYS VAL HIS GLY SER          
SEQRES  21 B  293  CYS VAL GLU PRO TRP GLN CYS ASN CYS GLU THR ASN TRP          
SEQRES  22 B  293  GLY GLY LEU LEU CYS ASP LYS ASP LEU ASN GLY SER HIS          
SEQRES  23 B  293  HIS HIS HIS HIS HIS HIS HIS                                  
SEQRES   1 C  293  MET GLY TYR PHE GLU LEU GLN LEU SER ALA LEU ARG ASN          
SEQRES   2 C  293  VAL ASN GLY GLU LEU LEU SER GLY ALA CYS CYS ASP GLY          
SEQRES   3 C  293  ASP GLY ARG THR THR ARG ALA GLY GLY CYS GLY HIS ASP          
SEQRES   4 C  293  GLU CYS ASP THR TYR VAL ARG VAL CYS LEU LYS GLU TYR          
SEQRES   5 C  293  GLN ALA LYS VAL THR PRO THR GLY PRO CYS SER TYR GLY          
SEQRES   6 C  293  HIS GLY ALA THR PRO VAL LEU GLY GLY ASN SER PHE TYR          
SEQRES   7 C  293  LEU PRO PRO ALA GLY ALA ALA GLY ASP ARG ALA ARG ALA          
SEQRES   8 C  293  ARG ALA ARG ALA GLY GLY ASP GLN ASP PRO GLY LEU VAL          
SEQRES   9 C  293  VAL ILE PRO PHE GLN PHE ALA TRP PRO ARG SER PHE THR          
SEQRES  10 C  293  LEU ILE VAL GLU ALA TRP ASP TRP ASP ASN ASP THR THR          
SEQRES  11 C  293  PRO ASN GLU GLU LEU LEU ILE GLU ARG VAL SER HIS ALA          
SEQRES  12 C  293  GLY MET ILE ASN PRO GLU ASP ARG TRP LYS SER LEU HIS          
SEQRES  13 C  293  PHE SER GLY HIS VAL ALA HIS LEU GLU LEU GLN ILE ARG          
SEQRES  14 C  293  VAL ARG CYS ASP GLU ASN TYR TYR SER ALA THR CYS ASN          
SEQRES  15 C  293  LYS PHE CYS ARG PRO ARG ASN ASP PHE PHE GLY HIS TYR          
SEQRES  16 C  293  THR CYS ASP GLN TYR GLY ASN LYS ALA CYS MET ASP GLY          
SEQRES  17 C  293  TRP MET GLY LYS GLU CYS LYS GLU ALA VAL CYS LYS GLN          
SEQRES  18 C  293  GLY CYS ASN LEU LEU HIS GLY GLY CYS THR VAL PRO GLY          
SEQRES  19 C  293  GLU CYS ARG CYS SER TYR GLY TRP GLN GLY ARG PHE CYS          
SEQRES  20 C  293  ASP GLU CYS VAL PRO TYR PRO GLY CYS VAL HIS GLY SER          
SEQRES  21 C  293  CYS VAL GLU PRO TRP GLN CYS ASN CYS GLU THR ASN TRP          
SEQRES  22 C  293  GLY GLY LEU LEU CYS ASP LYS ASP LEU ASN GLY SER HIS          
SEQRES  23 C  293  HIS HIS HIS HIS HIS HIS HIS                                  
SEQRES   1 D  293  MET GLY TYR PHE GLU LEU GLN LEU SER ALA LEU ARG ASN          
SEQRES   2 D  293  VAL ASN GLY GLU LEU LEU SER GLY ALA CYS CYS ASP GLY          
SEQRES   3 D  293  ASP GLY ARG THR THR ARG ALA GLY GLY CYS GLY HIS ASP          
SEQRES   4 D  293  GLU CYS ASP THR TYR VAL ARG VAL CYS LEU LYS GLU TYR          
SEQRES   5 D  293  GLN ALA LYS VAL THR PRO THR GLY PRO CYS SER TYR GLY          
SEQRES   6 D  293  HIS GLY ALA THR PRO VAL LEU GLY GLY ASN SER PHE TYR          
SEQRES   7 D  293  LEU PRO PRO ALA GLY ALA ALA GLY ASP ARG ALA ARG ALA          
SEQRES   8 D  293  ARG ALA ARG ALA GLY GLY ASP GLN ASP PRO GLY LEU VAL          
SEQRES   9 D  293  VAL ILE PRO PHE GLN PHE ALA TRP PRO ARG SER PHE THR          
SEQRES  10 D  293  LEU ILE VAL GLU ALA TRP ASP TRP ASP ASN ASP THR THR          
SEQRES  11 D  293  PRO ASN GLU GLU LEU LEU ILE GLU ARG VAL SER HIS ALA          
SEQRES  12 D  293  GLY MET ILE ASN PRO GLU ASP ARG TRP LYS SER LEU HIS          
SEQRES  13 D  293  PHE SER GLY HIS VAL ALA HIS LEU GLU LEU GLN ILE ARG          
SEQRES  14 D  293  VAL ARG CYS ASP GLU ASN TYR TYR SER ALA THR CYS ASN          
SEQRES  15 D  293  LYS PHE CYS ARG PRO ARG ASN ASP PHE PHE GLY HIS TYR          
SEQRES  16 D  293  THR CYS ASP GLN TYR GLY ASN LYS ALA CYS MET ASP GLY          
SEQRES  17 D  293  TRP MET GLY LYS GLU CYS LYS GLU ALA VAL CYS LYS GLN          
SEQRES  18 D  293  GLY CYS ASN LEU LEU HIS GLY GLY CYS THR VAL PRO GLY          
SEQRES  19 D  293  GLU CYS ARG CYS SER TYR GLY TRP GLN GLY ARG PHE CYS          
SEQRES  20 D  293  ASP GLU CYS VAL PRO TYR PRO GLY CYS VAL HIS GLY SER          
SEQRES  21 D  293  CYS VAL GLU PRO TRP GLN CYS ASN CYS GLU THR ASN TRP          
SEQRES  22 D  293  GLY GLY LEU LEU CYS ASP LYS ASP LEU ASN GLY SER HIS          
SEQRES  23 D  293  HIS HIS HIS HIS HIS HIS HIS                                  
SEQRES   1 E  293  MET GLY TYR PHE GLU LEU GLN LEU SER ALA LEU ARG ASN          
SEQRES   2 E  293  VAL ASN GLY GLU LEU LEU SER GLY ALA CYS CYS ASP GLY          
SEQRES   3 E  293  ASP GLY ARG THR THR ARG ALA GLY GLY CYS GLY HIS ASP          
SEQRES   4 E  293  GLU CYS ASP THR TYR VAL ARG VAL CYS LEU LYS GLU TYR          
SEQRES   5 E  293  GLN ALA LYS VAL THR PRO THR GLY PRO CYS SER TYR GLY          
SEQRES   6 E  293  HIS GLY ALA THR PRO VAL LEU GLY GLY ASN SER PHE TYR          
SEQRES   7 E  293  LEU PRO PRO ALA GLY ALA ALA GLY ASP ARG ALA ARG ALA          
SEQRES   8 E  293  ARG ALA ARG ALA GLY GLY ASP GLN ASP PRO GLY LEU VAL          
SEQRES   9 E  293  VAL ILE PRO PHE GLN PHE ALA TRP PRO ARG SER PHE THR          
SEQRES  10 E  293  LEU ILE VAL GLU ALA TRP ASP TRP ASP ASN ASP THR THR          
SEQRES  11 E  293  PRO ASN GLU GLU LEU LEU ILE GLU ARG VAL SER HIS ALA          
SEQRES  12 E  293  GLY MET ILE ASN PRO GLU ASP ARG TRP LYS SER LEU HIS          
SEQRES  13 E  293  PHE SER GLY HIS VAL ALA HIS LEU GLU LEU GLN ILE ARG          
SEQRES  14 E  293  VAL ARG CYS ASP GLU ASN TYR TYR SER ALA THR CYS ASN          
SEQRES  15 E  293  LYS PHE CYS ARG PRO ARG ASN ASP PHE PHE GLY HIS TYR          
SEQRES  16 E  293  THR CYS ASP GLN TYR GLY ASN LYS ALA CYS MET ASP GLY          
SEQRES  17 E  293  TRP MET GLY LYS GLU CYS LYS GLU ALA VAL CYS LYS GLN          
SEQRES  18 E  293  GLY CYS ASN LEU LEU HIS GLY GLY CYS THR VAL PRO GLY          
SEQRES  19 E  293  GLU CYS ARG CYS SER TYR GLY TRP GLN GLY ARG PHE CYS          
SEQRES  20 E  293  ASP GLU CYS VAL PRO TYR PRO GLY CYS VAL HIS GLY SER          
SEQRES  21 E  293  CYS VAL GLU PRO TRP GLN CYS ASN CYS GLU THR ASN TRP          
SEQRES  22 E  293  GLY GLY LEU LEU CYS ASP LYS ASP LEU ASN GLY SER HIS          
SEQRES  23 E  293  HIS HIS HIS HIS HIS HIS HIS                                  
SEQRES   1 F  293  MET GLY TYR PHE GLU LEU GLN LEU SER ALA LEU ARG ASN          
SEQRES   2 F  293  VAL ASN GLY GLU LEU LEU SER GLY ALA CYS CYS ASP GLY          
SEQRES   3 F  293  ASP GLY ARG THR THR ARG ALA GLY GLY CYS GLY HIS ASP          
SEQRES   4 F  293  GLU CYS ASP THR TYR VAL ARG VAL CYS LEU LYS GLU TYR          
SEQRES   5 F  293  GLN ALA LYS VAL THR PRO THR GLY PRO CYS SER TYR GLY          
SEQRES   6 F  293  HIS GLY ALA THR PRO VAL LEU GLY GLY ASN SER PHE TYR          
SEQRES   7 F  293  LEU PRO PRO ALA GLY ALA ALA GLY ASP ARG ALA ARG ALA          
SEQRES   8 F  293  ARG ALA ARG ALA GLY GLY ASP GLN ASP PRO GLY LEU VAL          
SEQRES   9 F  293  VAL ILE PRO PHE GLN PHE ALA TRP PRO ARG SER PHE THR          
SEQRES  10 F  293  LEU ILE VAL GLU ALA TRP ASP TRP ASP ASN ASP THR THR          
SEQRES  11 F  293  PRO ASN GLU GLU LEU LEU ILE GLU ARG VAL SER HIS ALA          
SEQRES  12 F  293  GLY MET ILE ASN PRO GLU ASP ARG TRP LYS SER LEU HIS          
SEQRES  13 F  293  PHE SER GLY HIS VAL ALA HIS LEU GLU LEU GLN ILE ARG          
SEQRES  14 F  293  VAL ARG CYS ASP GLU ASN TYR TYR SER ALA THR CYS ASN          
SEQRES  15 F  293  LYS PHE CYS ARG PRO ARG ASN ASP PHE PHE GLY HIS TYR          
SEQRES  16 F  293  THR CYS ASP GLN TYR GLY ASN LYS ALA CYS MET ASP GLY          
SEQRES  17 F  293  TRP MET GLY LYS GLU CYS LYS GLU ALA VAL CYS LYS GLN          
SEQRES  18 F  293  GLY CYS ASN LEU LEU HIS GLY GLY CYS THR VAL PRO GLY          
SEQRES  19 F  293  GLU CYS ARG CYS SER TYR GLY TRP GLN GLY ARG PHE CYS          
SEQRES  20 F  293  ASP GLU CYS VAL PRO TYR PRO GLY CYS VAL HIS GLY SER          
SEQRES  21 F  293  CYS VAL GLU PRO TRP GLN CYS ASN CYS GLU THR ASN TRP          
SEQRES  22 F  293  GLY GLY LEU LEU CYS ASP LYS ASP LEU ASN GLY SER HIS          
SEQRES  23 F  293  HIS HIS HIS HIS HIS HIS HIS                                  
HET    NAG  A 401      14                                                       
HET    NAG  A 402      14                                                       
HET    FUC  A 403      10                                                       
HET    BMA  A 404      11                                                       
HET     CA  A 405       1                                                       
HET     CA  A 406       1                                                       
HET     CA  A 407       1                                                       
HET     CL  A 408       1                                                       
HET    NAG  B 401      14                                                       
HET    NAG  B 402      14                                                       
HET    FUC  B 403      10                                                       
HET    BMA  B 404      11                                                       
HET     CA  B 405       1                                                       
HET     CA  B 406       1                                                       
HET     CA  B 407       1                                                       
HET     CL  B 408       1                                                       
HET    NAG  C 401      14                                                       
HET    NAG  C 402      14                                                       
HET    FUC  C 403      10                                                       
HET    BMA  C 404      11                                                       
HET     CA  C 405       1                                                       
HET     CA  C 406       1                                                       
HET     CA  C 407       1                                                       
HET    NAG  D 401      14                                                       
HET    NAG  D 402      14                                                       
HET    FUC  D 403      10                                                       
HET     CA  D 404       1                                                       
HET     CA  D 405       1                                                       
HET     CA  D 406       1                                                       
HET    NAG  E 401      14                                                       
HET    NAG  E 402      14                                                       
HET    FUC  E 403      10                                                       
HET     CA  E 404       1                                                       
HET     CA  E 405       1                                                       
HET     CA  E 406       1                                                       
HET    NAG  F 401      14                                                       
HET    NAG  F 402      14                                                       
HET    FUC  F 403      10                                                       
HET     CA  F 404       1                                                       
HET     CA  F 405       1                                                       
HETNAM     NAG N-ACETYL-D-GLUCOSAMINE                                           
HETNAM     FUC ALPHA-L-FUCOSE                                                   
HETNAM     BMA BETA-D-MANNOSE                                                   
HETNAM      CA CALCIUM ION                                                      
HETNAM      CL CHLORIDE ION                                                     
FORMUL   7  NAG    12(C8 H15 N O6)                                              
FORMUL   7  FUC    6(C6 H12 O5)                                                 
FORMUL   7  BMA    3(C6 H12 O6)                                                 
FORMUL   8   CA    17(CA 2+)                                                    
FORMUL   1   CL    2(CL 1-)                                                     
FORMUL   2  HOH   *232(H2 O)                                                    
HELIX    1 AA1 GLY A  109  ALA A  117  1                                   9    
HELIX    2 AA2 ASN A  158  GLU A  160  5                                   3    
HELIX    3 AA3 GLY B  109  ARG B  118  1                                  10    
HELIX    4 AA4 ASN B  158  GLU B  160  5                                   3    
HELIX    5 AA5 ASN C  158  GLU C  160  5                                   3    
HELIX    6 AA6 ASN D  158  GLU D  160  5                                   3    
HELIX    7 AA7 ASN D  173  ARG D  177  5                                   5    
HELIX    8 AA8 ASN F  158  LEU F  162  5                                   5    
HELIX    9 AA9 ASN F  173  ARG F  177  5                                   5    
SHEET    1 AA1 3 PHE A 103  TYR A 104  0                                        
SHEET    2 AA1 3 GLY A  28  ARG A  38 -1  N  LEU A  37   O  PHE A 103           
SHEET    3 AA1 3 LEU A 129  PHE A 134 -1  O  ILE A 132   N  PHE A  30           
SHEET    1 AA2 4 PHE A 103  TYR A 104  0                                        
SHEET    2 AA2 4 GLY A  28  ARG A  38 -1  N  LEU A  37   O  PHE A 103           
SHEET    3 AA2 4 HIS A 189  CYS A 198 -1  O  GLN A 193   N  GLN A  33           
SHEET    4 AA2 4 LYS A 179  SER A 184 -1  N  LEU A 181   O  LEU A 192           
SHEET    1 AA3 4 GLY A  91  ALA A  94  0                                        
SHEET    2 AA3 4 THR A  69  LYS A  76 -1  N  VAL A  73   O  GLY A  93           
SHEET    3 AA3 4 SER A 141  ASP A 150 -1  O  ILE A 145   N  CYS A  74           
SHEET    4 AA3 4 LEU A 162  MET A 171 -1  O  HIS A 168   N  LEU A 144           
SHEET    1 AA4 2 TYR A 202  TYR A 203  0                                        
SHEET    2 AA4 2 LYS A 209  PHE A 210 -1  O  LYS A 209   N  TYR A 203           
SHEET    1 AA5 3 ARG A 214  ASP A 216  0                                        
SHEET    2 AA5 3 GLY A 219  CYS A 223 -1  O  GLY A 219   N  ASP A 216           
SHEET    3 AA5 3 LYS A 229  CYS A 231 -1  O  ALA A 230   N  THR A 222           
SHEET    1 AA6 2 TRP A 235  MET A 236  0                                        
SHEET    2 AA6 2 GLU A 242  ALA A 243 -1  O  GLU A 242   N  MET A 236           
SHEET    1 AA7 2 GLY A 254  GLY A 255  0                                        
SHEET    2 AA7 2 ARG A 263  CYS A 264 -1  O  ARG A 263   N  GLY A 255           
SHEET    1 AA8 2 TRP A 268  GLN A 269  0                                        
SHEET    2 AA8 2 GLU A 275  CYS A 276 -1  O  GLU A 275   N  GLN A 269           
SHEET    1 AA9 2 GLY A 285  SER A 286  0                                        
SHEET    2 AA9 2 ASN A 294  CYS A 295 -1  O  ASN A 294   N  SER A 286           
SHEET    1 AB1 2 TRP A 299  GLY A 300  0                                        
SHEET    2 AB1 2 LYS A 306  ASP A 307 -1  O  LYS A 306   N  GLY A 300           
SHEET    1 AB2 3 PHE B 103  TYR B 104  0                                        
SHEET    2 AB2 3 GLY B  28  ARG B  38 -1  N  LEU B  37   O  PHE B 103           
SHEET    3 AB2 3 LEU B 129  PHE B 134 -1  O  VAL B 130   N  LEU B  32           
SHEET    1 AB3 4 PHE B 103  TYR B 104  0                                        
SHEET    2 AB3 4 GLY B  28  ARG B  38 -1  N  LEU B  37   O  PHE B 103           
SHEET    3 AB3 4 HIS B 189  CYS B 198 -1  O  GLN B 193   N  GLN B  33           
SHEET    4 AB3 4 LYS B 179  SER B 184 -1  N  PHE B 183   O  LEU B 190           
SHEET    1 AB4 4 GLY B  91  ALA B  94  0                                        
SHEET    2 AB4 4 THR B  69  LYS B  76 -1  N  VAL B  73   O  GLY B  93           
SHEET    3 AB4 4 SER B 141  ASP B 150 -1  O  ILE B 145   N  CYS B  74           
SHEET    4 AB4 4 LEU B 162  MET B 171 -1  O  ILE B 163   N  ALA B 148           
SHEET    1 AB5 2 TYR B 202  TYR B 203  0                                        
SHEET    2 AB5 2 LYS B 209  PHE B 210 -1  O  LYS B 209   N  TYR B 203           
SHEET    1 AB6 3 ARG B 214  ASP B 216  0                                        
SHEET    2 AB6 3 GLY B 219  CYS B 223 -1  O  GLY B 219   N  ASP B 216           
SHEET    3 AB6 3 LYS B 229  CYS B 231 -1  O  ALA B 230   N  THR B 222           
SHEET    1 AB7 2 TRP B 235  MET B 236  0                                        
SHEET    2 AB7 2 GLU B 242  ALA B 243 -1  O  GLU B 242   N  MET B 236           
SHEET    1 AB8 2 GLY B 254  GLY B 255  0                                        
SHEET    2 AB8 2 ARG B 263  CYS B 264 -1  O  ARG B 263   N  GLY B 255           
SHEET    1 AB9 2 TRP B 268  GLN B 269  0                                        
SHEET    2 AB9 2 GLU B 275  CYS B 276 -1  O  GLU B 275   N  GLN B 269           
SHEET    1 AC1 2 GLY B 285  SER B 286  0                                        
SHEET    2 AC1 2 ASN B 294  CYS B 295 -1  O  ASN B 294   N  SER B 286           
SHEET    1 AC2 2 TRP B 299  GLY B 300  0                                        
SHEET    2 AC2 2 LYS B 306  ASP B 307 -1  O  LYS B 306   N  GLY B 300           
SHEET    1 AC3 3 PHE C 103  TYR C 104  0                                        
SHEET    2 AC3 3 GLY C  28  ASN C  39 -1  N  LEU C  37   O  PHE C 103           
SHEET    3 AC3 3 LEU C 129  PHE C 134 -1  O  ILE C 132   N  PHE C  30           
SHEET    1 AC4 4 PHE C 103  TYR C 104  0                                        
SHEET    2 AC4 4 GLY C  28  ASN C  39 -1  N  LEU C  37   O  PHE C 103           
SHEET    3 AC4 4 ALA C 188  CYS C 198 -1  O  GLN C 193   N  GLN C  33           
SHEET    4 AC4 4 LYS C 179  SER C 184 -1  N  LYS C 179   O  ILE C 194           
SHEET    1 AC5 4 GLY C  91  ALA C  94  0                                        
SHEET    2 AC5 4 THR C  69  LYS C  76 -1  N  LEU C  75   O  GLY C  91           
SHEET    3 AC5 4 SER C 141  ASP C 150 -1  O  TRP C 149   N  TYR C  70           
SHEET    4 AC5 4 LEU C 162  MET C 171 -1  O  HIS C 168   N  LEU C 144           
SHEET    1 AC6 2 TYR C 202  TYR C 203  0                                        
SHEET    2 AC6 2 LYS C 209  PHE C 210 -1  O  LYS C 209   N  TYR C 203           
SHEET    1 AC7 3 ARG C 214  ASP C 216  0                                        
SHEET    2 AC7 3 GLY C 219  CYS C 223 -1  O  GLY C 219   N  ASP C 216           
SHEET    3 AC7 3 LYS C 229  CYS C 231 -1  O  ALA C 230   N  THR C 222           
SHEET    1 AC8 2 TRP C 235  MET C 236  0                                        
SHEET    2 AC8 2 GLU C 242  ALA C 243 -1  O  GLU C 242   N  MET C 236           
SHEET    1 AC9 2 GLY C 254  GLY C 255  0                                        
SHEET    2 AC9 2 ARG C 263  CYS C 264 -1  O  ARG C 263   N  GLY C 255           
SHEET    1 AD1 2 TRP C 268  GLN C 269  0                                        
SHEET    2 AD1 2 GLU C 275  CYS C 276 -1  O  GLU C 275   N  GLN C 269           
SHEET    1 AD2 2 GLY C 285  SER C 286  0                                        
SHEET    2 AD2 2 ASN C 294  CYS C 295 -1  O  ASN C 294   N  SER C 286           
SHEET    1 AD3 2 TRP C 299  GLY C 300  0                                        
SHEET    2 AD3 2 LYS C 306  ASP C 307 -1  O  LYS C 306   N  GLY C 300           
SHEET    1 AD4 3 PHE D 103  TYR D 104  0                                        
SHEET    2 AD4 3 GLY D  28  ARG D  38 -1  N  LEU D  37   O  PHE D 103           
SHEET    3 AD4 3 LEU D 129  PHE D 134 -1  O  ILE D 132   N  PHE D  30           
SHEET    1 AD5 4 PHE D 103  TYR D 104  0                                        
SHEET    2 AD5 4 GLY D  28  ARG D  38 -1  N  LEU D  37   O  PHE D 103           
SHEET    3 AD5 4 HIS D 189  CYS D 198 -1  O  GLN D 193   N  GLN D  33           
SHEET    4 AD5 4 LYS D 179  SER D 184 -1  N  LEU D 181   O  LEU D 192           
SHEET    1 AD6 4 GLY D  91  ALA D  94  0                                        
SHEET    2 AD6 4 THR D  69  LYS D  76 -1  N  VAL D  73   O  GLY D  93           
SHEET    3 AD6 4 THR D 143  ASP D 150 -1  O  ILE D 145   N  CYS D  74           
SHEET    4 AD6 4 LEU D 162  HIS D 168 -1  O  HIS D 168   N  LEU D 144           
SHEET    1 AD7 2 TYR D 202  TYR D 203  0                                        
SHEET    2 AD7 2 LYS D 209  PHE D 210 -1  O  LYS D 209   N  TYR D 203           
SHEET    1 AD8 3 ARG D 214  ASP D 216  0                                        
SHEET    2 AD8 3 GLY D 219  CYS D 223 -1  O  TYR D 221   N  ARG D 214           
SHEET    3 AD8 3 LYS D 229  CYS D 231 -1  O  ALA D 230   N  THR D 222           
SHEET    1 AD9 2 TRP D 235  MET D 236  0                                        
SHEET    2 AD9 2 GLU D 242  ALA D 243 -1  O  GLU D 242   N  MET D 236           
SHEET    1 AE1 2 GLY D 254  GLY D 255  0                                        
SHEET    2 AE1 2 ARG D 263  CYS D 264 -1  O  ARG D 263   N  GLY D 255           
SHEET    1 AE2 2 TRP D 268  GLN D 269  0                                        
SHEET    2 AE2 2 GLU D 275  CYS D 276 -1  O  GLU D 275   N  GLN D 269           
SHEET    1 AE3 2 GLY D 285  SER D 286  0                                        
SHEET    2 AE3 2 ASN D 294  CYS D 295 -1  O  ASN D 294   N  SER D 286           
SHEET    1 AE4 2 TRP D 299  GLY D 300  0                                        
SHEET    2 AE4 2 LYS D 306  ASP D 307 -1  O  LYS D 306   N  GLY D 300           
SHEET    1 AE5 3 SER E 102  TYR E 104  0                                        
SHEET    2 AE5 3 GLY E  28  ASN E  39 -1  N  LEU E  37   O  PHE E 103           
SHEET    3 AE5 3 LEU E 129  PHE E 134 -1  O  ILE E 132   N  PHE E  30           
SHEET    1 AE6 4 SER E 102  TYR E 104  0                                        
SHEET    2 AE6 4 GLY E  28  ASN E  39 -1  N  LEU E  37   O  PHE E 103           
SHEET    3 AE6 4 ALA E 188  CYS E 198 -1  O  GLN E 193   N  GLN E  33           
SHEET    4 AE6 4 LYS E 179  SER E 184 -1  N  PHE E 183   O  LEU E 190           
SHEET    1 AE7 4 GLY E  91  ALA E  94  0                                        
SHEET    2 AE7 4 THR E  69  LYS E  76 -1  N  VAL E  73   O  GLY E  93           
SHEET    3 AE7 4 SER E 141  ASP E 150 -1  O  TRP E 149   N  TYR E  70           
SHEET    4 AE7 4 LEU E 162  MET E 171 -1  O  HIS E 168   N  LEU E 144           
SHEET    1 AE8 2 TYR E 202  TYR E 203  0                                        
SHEET    2 AE8 2 LYS E 209  PHE E 210 -1  O  LYS E 209   N  TYR E 203           
SHEET    1 AE9 3 ARG E 214  ASP E 216  0                                        
SHEET    2 AE9 3 GLY E 219  CYS E 223 -1  O  GLY E 219   N  ASP E 216           
SHEET    3 AE9 3 LYS E 229  CYS E 231 -1  O  ALA E 230   N  THR E 222           
SHEET    1 AF1 2 TRP E 235  MET E 236  0                                        
SHEET    2 AF1 2 GLU E 242  ALA E 243 -1  O  GLU E 242   N  MET E 236           
SHEET    1 AF2 2 GLY E 254  GLY E 255  0                                        
SHEET    2 AF2 2 ARG E 263  CYS E 264 -1  O  ARG E 263   N  GLY E 255           
SHEET    1 AF3 2 TRP E 268  GLN E 269  0                                        
SHEET    2 AF3 2 GLU E 275  CYS E 276 -1  O  GLU E 275   N  GLN E 269           
SHEET    1 AF4 2 GLY E 285  SER E 286  0                                        
SHEET    2 AF4 2 ASN E 294  CYS E 295 -1  O  ASN E 294   N  SER E 286           
SHEET    1 AF5 2 TRP E 299  GLY E 300  0                                        
SHEET    2 AF5 2 LYS E 306  ASP E 307 -1  O  LYS E 306   N  GLY E 300           
SHEET    1 AF6 3 SER F 102  TYR F 104  0                                        
SHEET    2 AF6 3 GLY F  28  ARG F  38 -1  N  LEU F  37   O  PHE F 103           
SHEET    3 AF6 3 LEU F 129  PHE F 134 -1  O  ILE F 132   N  PHE F  30           
SHEET    1 AF7 4 SER F 102  TYR F 104  0                                        
SHEET    2 AF7 4 GLY F  28  ARG F  38 -1  N  LEU F  37   O  PHE F 103           
SHEET    3 AF7 4 HIS F 189  CYS F 198 -1  O  GLU F 191   N  SER F  35           
SHEET    4 AF7 4 LYS F 179  SER F 184 -1  N  PHE F 183   O  LEU F 190           
SHEET    1 AF8 4 GLY F  91  ALA F  94  0                                        
SHEET    2 AF8 4 ASP F  68  LYS F  76 -1  N  VAL F  73   O  GLY F  93           
SHEET    3 AF8 4 SER F 141  TRP F 151 -1  O  TRP F 151   N  ASP F  68           
SHEET    4 AF8 4 GLU F 164  MET F 171 -1  O  HIS F 168   N  LEU F 144           
SHEET    1 AF9 2 TYR F 202  TYR F 203  0                                        
SHEET    2 AF9 2 LYS F 209  PHE F 210 -1  O  LYS F 209   N  TYR F 203           
SHEET    1 AG1 3 ARG F 214  ASP F 216  0                                        
SHEET    2 AG1 3 GLY F 219  CYS F 223 -1  O  GLY F 219   N  ASP F 216           
SHEET    3 AG1 3 LYS F 229  CYS F 231 -1  O  ALA F 230   N  THR F 222           
SHEET    1 AG2 2 TRP F 235  MET F 236  0                                        
SHEET    2 AG2 2 GLU F 242  ALA F 243 -1  O  GLU F 242   N  MET F 236           
SHEET    1 AG3 2 GLY F 254  GLY F 255  0                                        
SHEET    2 AG3 2 ARG F 263  CYS F 264 -1  O  ARG F 263   N  GLY F 255           
SHEET    1 AG4 2 TRP F 268  GLN F 269  0                                        
SHEET    2 AG4 2 GLU F 275  CYS F 276 -1  O  GLU F 275   N  GLN F 269           
SHEET    1 AG5 2 GLY F 285  SER F 286  0                                        
SHEET    2 AG5 2 ASN F 294  CYS F 295 -1  O  ASN F 294   N  SER F 286           
LINK         O   CYS A  50                CA    CA A 407     1555   1555 2.740  
LINK         OD1 ASP A  51                CA    CA A 406     1555   1555 2.470  
LINK         OD1 ASP A  51                CA    CA A 407     1555   1555 2.360  
LINK         OD2 ASP A  51                CA    CA A 405     1555   1555 2.340  
LINK         OD2 ASP A  51                CA    CA A 406     1555   1555 2.460  
LINK         OD1 ASP A  65                CA    CA A 405     1555   1555 2.320  
LINK         O   GLU A  66                CA    CA A 405     1555   1555 2.380  
LINK         OD1 ASP A  68                CA    CA A 405     1555   1555 2.410  
LINK         OD2 ASP A  68                CA    CA A 405     1555   1555 2.560  
LINK         OD2 ASP A  68                CA    CA A 406     1555   1555 2.510  
LINK         OD1 ASP A 150                CA    CA A 406     1555   1555 2.510  
LINK         OD2 ASP A 150                CA    CA A 406     1555   1555 3.000  
LINK         OD2 ASP A 150                CA    CA A 407     1555   1555 2.500  
LINK         O   TRP A 151                CA    CA A 406     1555   1555 2.410  
LINK         OD1 ASP A 152                CA    CA A 406     1555   1555 2.180  
LINK         OD1 ASP A 152                CA    CA A 407     1555   1555 2.490  
LINK         OD2 ASP A 152                CA    CA A 407     1555   1555 2.390  
LINK         O   CYS B  50                CA    CA B 407     1555   1555 2.790  
LINK         OD1 ASP B  51                CA    CA B 406     1555   1555 2.760  
LINK         OD1 ASP B  51                CA    CA B 407     1555   1555 2.400  
LINK         OD2 ASP B  51                CA    CA B 405     1555   1555 2.520  
LINK         OD2 ASP B  51                CA    CA B 406     1555   1555 2.460  
LINK         OD1 ASP B  65                CA    CA B 405     1555   1555 2.350  
LINK         O   GLU B  66                CA    CA B 405     1555   1555 2.500  
LINK         OD1 ASP B  68                CA    CA B 405     1555   1555 2.490  
LINK         OD2 ASP B  68                CA    CA B 405     1555   1555 2.490  
LINK         OD2 ASP B  68                CA    CA B 406     1555   1555 3.110  
LINK         OD1 ASP B 150                CA    CA B 406     1555   1555 2.480  
LINK         OD2 ASP B 150                CA    CA B 406     1555   1555 2.870  
LINK         OD2 ASP B 150                CA    CA B 407     1555   1555 3.050  
LINK         O   TRP B 151                CA    CA B 406     1555   1555 2.470  
LINK         OD1 ASP B 152                CA    CA B 406     1555   1555 2.230  
LINK         OD1 ASP B 152                CA    CA B 407     1555   1555 2.780  
LINK         OD2 ASP B 152                CA    CA B 407     1555   1555 2.490  
LINK         O   CYS C  50                CA    CA C 407     1555   1555 2.240  
LINK         OD1 ASP C  51                CA    CA C 405     1555   1555 2.370  
LINK         OD1 ASP C  51                CA    CA C 406     1555   1555 2.440  
LINK         OD2 ASP C  51                CA    CA C 407     1555   1555 2.390  
LINK         OD2 ASP C  51                CA    CA C 406     1555   1555 2.450  
LINK         OD1 ASP C  65                CA    CA C 405     1555   1555 2.340  
LINK         O   GLU C  66                CA    CA C 405     1555   1555 2.380  
LINK         OD1 ASP C  68                CA    CA C 405     1555   1555 2.490  
LINK         OD2 ASP C  68                CA    CA C 405     1555   1555 2.560  
LINK         OD2 ASP C  68                CA    CA C 406     1555   1555 2.420  
LINK         OD1 ASP C 150                CA    CA C 406     1555   1555 2.510  
LINK         OD2 ASP C 150                CA    CA C 407     1555   1555 2.520  
LINK         O   TRP C 151                CA    CA C 406     1555   1555 2.630  
LINK         OD1 ASP C 152                CA    CA C 407     1555   1555 3.160  
LINK         OD1 ASP C 152                CA    CA C 406     1555   1555 2.340  
LINK         OD2 ASP C 152                CA    CA C 407     1555   1555 2.390  
LINK         OD1 ASP D  51                CA    CA D 405     1555   1555 2.380  
LINK         OD1 ASP D  51                CA    CA D 406     1555   1555 2.400  
LINK         OD2 ASP D  51                CA    CA D 404     1555   1555 2.360  
LINK         OD2 ASP D  51                CA    CA D 405     1555   1555 2.410  
LINK         OD1 ASP D  65                CA    CA D 404     1555   1555 2.810  
LINK         OD2 ASP D  65                CA    CA D 404     1555   1555 2.030  
LINK         O   GLU D  66                CA    CA D 404     1555   1555 2.630  
LINK         OD1 ASP D  68                CA    CA D 404     1555   1555 2.730  
LINK         OD2 ASP D  68                CA    CA D 404     1555   1555 2.590  
LINK         OD2 ASP D  68                CA    CA D 405     1555   1555 2.390  
LINK         OD1 ASP D 150                CA    CA D 405     1555   1555 2.450  
LINK         OD2 ASP D 150                CA    CA D 406     1555   1555 2.370  
LINK         O   TRP D 151                CA    CA D 405     1555   1555 2.340  
LINK         OD1 ASP D 152                CA    CA D 405     1555   1555 2.980  
LINK         OD1 ASP D 152                CA    CA D 406     1555   1555 2.340  
LINK         OD2 ASP D 152                CA    CA D 406     1555   1555 2.390  
LINK         O   CYS E  50                CA    CA E 406     1555   1555 2.190  
LINK         OD1 ASP E  51                CA    CA E 405     1555   1555 2.360  
LINK         OD1 ASP E  51                CA    CA E 406     1555   1555 2.410  
LINK         OD2 ASP E  51                CA    CA E 404     1555   1555 2.930  
LINK         OD2 ASP E  51                CA    CA E 405     1555   1555 2.350  
LINK         OD1 ASP E  65                CA    CA E 404     1555   1555 2.360  
LINK         O   GLU E  66                CA    CA E 404     1555   1555 2.460  
LINK         OD1 ASP E  68                CA    CA E 404     1555   1555 2.510  
LINK         OD2 ASP E  68                CA    CA E 404     1555   1555 2.390  
LINK         OD1 ASP E 150                CA    CA E 405     1555   1555 2.390  
LINK         OD2 ASP E 150                CA    CA E 406     1555   1555 2.830  
LINK         O   TRP E 151                CA    CA E 405     1555   1555 2.340  
LINK         OD1 ASP E 152                CA    CA E 405     1555   1555 2.360  
LINK         OD1 ASP E 152                CA    CA E 406     1555   1555 2.330  
LINK         OD2 ASP E 152                CA    CA E 406     1555   1555 2.390  
LINK         OD1 ASP F  51                CA    CA F 405     1555   1555 2.330  
LINK         OD2 ASP F  51                CA    CA F 404     1555   1555 2.510  
LINK         OD2 ASP F  51                CA    CA F 405     1555   1555 2.280  
LINK         OD1 ASP F  65                CA    CA F 404     1555   1555 2.450  
LINK         O   GLU F  66                CA    CA F 404     1555   1555 2.470  
LINK         OD1 ASP F  68                CA    CA F 404     1555   1555 2.540  
LINK         OD2 ASP F  68                CA    CA F 404     1555   1555 2.350  
LINK         OD2 ASP F  68                CA    CA F 405     1555   1555 2.440  
LINK         OD1 ASP F 150                CA    CA F 405     1555   1555 2.440  
LINK         OD2 ASP F 150                CA    CA F 405     1555   1555 2.580  
LINK         O   TRP F 151                CA    CA F 405     1555   1555 2.480  
LINK         OD1 ASP F 152                CA    CA F 405     1555   1555 2.350  
LINK         OD2 ASP F 152                CA    CA F 405     1555   1555 3.140  
LINK        CA    CA B 406                 O   HOH B 502     1555   1555 2.320  
LINK        CA    CA C 405                 O   HOH C 513     1555   1555 2.440  
LINK         C1  NAG A 562                 ND2 ASN A 153     1555   1555        
LINK         O4  NAG A 562                 C1  NAG A 563     1555   1555        
LINK         O4  NAG A 563                 C1  BMA A 564     1555   1555        
LINK         O6  BMA A 564                 C1  MAN A 565     1555   1555        
LINK         O6  NAG A 562                 C1  FUC A 566     1555   1555        
CISPEP   1 GLY A   86    PRO A   87          0        -3.43                     
CISPEP   2 GLY B   86    PRO B   87          0        -2.81                     
SSBOND   1 CYS A   49    CYS A   62                          1555   1555  2.03  
SSBOND   2 CYS A   50    CYS A   67                          1555   1555  2.03  
SSBOND   3 CYS A   74    CYS A   88                          1555   1555  2.04  
SSBOND   4 CYS A  198    CYS A  207                          1555   1555  2.04  
SSBOND   5 CYS A  211    CYS A  223                          1555   1555  2.03  
SSBOND   6 CYS A  231    CYS A  240                          1555   1555  2.04  
SSBOND   7 CYS A  245    CYS A  256                          1555   1555  2.04  
SSBOND   8 CYS A  249    CYS A  262                          1555   1555  2.03  
SSBOND   9 CYS A  264    CYS A  273                          1555   1555  2.02  
SSBOND  10 CYS A  276    CYS A  287                          1555   1555  2.05  
SSBOND  11 CYS A  282    CYS A  293                          1555   1555  2.04  
SSBOND  12 CYS A  295    CYS A  304                          1555   1555  2.04  
SSBOND  13 CYS B   49    CYS B   62                          1555   1555  2.03  
SSBOND  14 CYS B   50    CYS B   67                          1555   1555  2.03  
SSBOND  15 CYS B   74    CYS B   88                          1555   1555  2.04  
SSBOND  16 CYS B  198    CYS B  207                          1555   1555  2.04  
SSBOND  17 CYS B  211    CYS B  223                          1555   1555  2.04  
SSBOND  18 CYS B  231    CYS B  240                          1555   1555  2.03  
SSBOND  19 CYS B  245    CYS B  256                          1555   1555  2.03  
SSBOND  20 CYS B  249    CYS B  262                          1555   1555  2.03  
SSBOND  21 CYS B  264    CYS B  273                          1555   1555  2.03  
SSBOND  22 CYS B  276    CYS B  287                          1555   1555  2.05  
SSBOND  23 CYS B  282    CYS B  293                          1555   1555  2.03  
SSBOND  24 CYS B  295    CYS B  304                          1555   1555  2.03  
SSBOND  25 CYS C   49    CYS C   62                          1555   1555  2.03  
SSBOND  26 CYS C   50    CYS C   67                          1555   1555  2.03  
SSBOND  27 CYS C   74    CYS C   88                          1555   1555  2.04  
SSBOND  28 CYS C  198    CYS C  207                          1555   1555  2.05  
SSBOND  29 CYS C  211    CYS C  223                          1555   1555  2.04  
SSBOND  30 CYS C  231    CYS C  240                          1555   1555  2.04  
SSBOND  31 CYS C  245    CYS C  256                          1555   1555  2.05  
SSBOND  32 CYS C  249    CYS C  262                          1555   1555  2.04  
SSBOND  33 CYS C  264    CYS C  273                          1555   1555  2.03  
SSBOND  34 CYS C  276    CYS C  287                          1555   1555  2.04  
SSBOND  35 CYS C  282    CYS C  293                          1555   1555  2.04  
SSBOND  36 CYS C  295    CYS C  304                          1555   1555  2.03  
SSBOND  37 CYS D   49    CYS D   62                          1555   1555  2.03  
SSBOND  38 CYS D   50    CYS D   67                          1555   1555  2.03  
SSBOND  39 CYS D   74    CYS D   88                          1555   1555  2.04  
SSBOND  40 CYS D  198    CYS D  207                          1555   1555  2.05  
SSBOND  41 CYS D  211    CYS D  223                          1555   1555  2.06  
SSBOND  42 CYS D  231    CYS D  240                          1555   1555  2.04  
SSBOND  43 CYS D  245    CYS D  256                          1555   1555  2.04  
SSBOND  44 CYS D  249    CYS D  262                          1555   1555  2.04  
SSBOND  45 CYS D  264    CYS D  273                          1555   1555  2.03  
SSBOND  46 CYS D  276    CYS D  287                          1555   1555  2.04  
SSBOND  47 CYS D  282    CYS D  293                          1555   1555  2.04  
SSBOND  48 CYS D  295    CYS D  304                          1555   1555  2.03  
SSBOND  49 CYS E   49    CYS E   62                          1555   1555  2.03  
SSBOND  50 CYS E   74    CYS E   88                          1555   1555  2.03  
SSBOND  51 CYS E  198    CYS E  207                          1555   1555  2.05  
SSBOND  52 CYS E  211    CYS E  223                          1555   1555  2.04  
SSBOND  53 CYS E  231    CYS E  240                          1555   1555  2.03  
SSBOND  54 CYS E  245    CYS E  256                          1555   1555  2.04  
SSBOND  55 CYS E  249    CYS E  262                          1555   1555  2.04  
SSBOND  56 CYS E  264    CYS E  273                          1555   1555  2.04  
SSBOND  57 CYS E  276    CYS E  287                          1555   1555  2.05  
SSBOND  58 CYS E  282    CYS E  293                          1555   1555  2.04  
SSBOND  59 CYS E  295    CYS E  304                          1555   1555  2.03  
SSBOND  60 CYS F   49    CYS F   62                          1555   1555  2.03  
SSBOND  61 CYS F   50    CYS F   67                          1555   1555  2.03  
SSBOND  62 CYS F   74    CYS F   88                          1555   1555  2.04  
SSBOND  63 CYS F  198    CYS F  207                          1555   1555  2.04  
SSBOND  64 CYS F  211    CYS F  223                          1555   1555  2.04  
SSBOND  65 CYS F  231    CYS F  240                          1555   1555  2.03  
SSBOND  66 CYS F  245    CYS F  256                          1555   1555  2.04  
SSBOND  67 CYS F  249    CYS F  262                          1555   1555  2.04  
SSBOND  68 CYS F  264    CYS F  273                          1555   1555  2.04  
SSBOND  69 CYS F  276    CYS F  287                          1555   1555  2.05  
SSBOND  70 CYS F  282    CYS F  293                          1555   1555  2.04  
SSBOND  71 CYS F  295    CYS F  304                          1555   1555  2.03  
SITE     1 AC1  4 ASP A  51  ASP A  65  GLU A  66  ASP A  68                    
SITE     1 AC2  6 ASP A  51  ASP A  68  ASP A 150  TRP A 151                    
SITE     2 AC2  6 ASP A 152   CA A 407                                          
SITE     1 AC3  5 CYS A  50  ASP A  51  ASP A 150  ASP A 152                    
SITE     2 AC3  5  CA A 406                                                     
SITE     1 AC4  1 ARG A  38                                                     
SITE     1 AC5  4 ASP B  51  ASP B  65  GLU B  66  ASP B  68                    
SITE     1 AC6  6 ASP B  51  ASP B  68  ASP B 150  TRP B 151                    
SITE     2 AC6  6 ASP B 152  HOH B 502                                          
SITE     1 AC7  4 CYS B  50  ASP B  51  ASP B 150  ASP B 152                    
SITE     1 AC8  2 ARG B  38  LYS C 306                                          
SITE     1 AC9  6 ASP C  51  ASP C  65  GLU C  66  ASP C  68                    
SITE     2 AC9  6  CA C 406  HOH C 513                                          
SITE     1 AD1  7 ASP C  51  ASP C  68  ASP C 150  TRP C 151                    
SITE     2 AD1  7 ASP C 152   CA C 405   CA C 407                               
SITE     1 AD2  5 CYS C  50  ASP C  51  ASP C 150  ASP C 152                    
SITE     2 AD2  5  CA C 406                                                     
SITE     1 AD3  4 ASP D  51  ASP D  65  GLU D  66  ASP D  68                    
SITE     1 AD4  5 ASP D  51  ASP D  68  ASP D 150  TRP D 151                    
SITE     2 AD4  5 ASP D 152                                                     
SITE     1 AD5  3 ASP D  51  ASP D 150  ASP D 152                               
SITE     1 AD6  4 ASP E  51  ASP E  65  GLU E  66  ASP E  68                    
SITE     1 AD7  4 ASP E  51  ASP E 150  TRP E 151  ASP E 152                    
SITE     1 AD8  4 CYS E  50  ASP E  51  ASP E 150  ASP E 152                    
SITE     1 AD9  5 ASP F  51  ASP F  65  GLU F  66  ASP F  68                    
SITE     2 AD9  5  CA F 405                                                     
SITE     1 AE1  6 ASP F  51  ASP F  68  ASP F 150  TRP F 151                    
SITE     2 AE1  6 ASP F 152   CA F 404                                          
SITE     1 AE2  4 VAL A  97  TRP A 151  ASN A 153  HOH A 522                    
SITE     1 AE3  5 PRO B  96  VAL B  97  TRP B 151  ASN B 153                    
SITE     2 AE3  5 HOH B 504                                                     
SITE     1 AE4  8 GLN A 225  TYR A 226  TYR C  70  THR C  95                    
SITE     2 AE4  8 PRO C  96  VAL C  97  TRP C 151  ASN C 153                    
SITE     1 AE5  5 THR E  95  PRO E  96  VAL E  97  TRP E 151                    
SITE     2 AE5  5 ASN E 153                                                     
SITE     1 AE6  4 PRO F  96  VAL F  97  TRP F 151  ASN F 153                    
SITE     1 AE7  5 THR D  95  PRO D  96  VAL D  97  TRP D 151                    
SITE     2 AE7  5 ASN D 153                                                     
CRYST1   62.628   92.929   97.004  71.68  83.16  82.68 P 1           6          
ORIGX1      1.000000  0.000000  0.000000        0.00000                         
ORIGX2      0.000000  1.000000  0.000000        0.00000                         
ORIGX3      0.000000  0.000000  1.000000        0.00000                         
SCALE1      0.015967 -0.002052 -0.001356        0.00000                         
SCALE2      0.000000  0.010849 -0.003458        0.00000                         
SCALE3      0.000000  0.000000  0.010898        0.00000                         
ATOM      1  N   MET A  27      16.294   3.068   4.029  1.00 37.88           N  
ATOM      2  CA  MET A  27      15.491   3.499   5.168  1.00 40.40           C  
ATOM      3  C   MET A  27      14.251   2.634   5.348  1.00 37.30           C  
ATOM      4  O   MET A  27      13.568   2.306   4.377  1.00 32.87           O  
ATOM      5  CB  MET A  27      15.091   4.966   5.008  1.00 35.67           C  
ATOM      6  CG  MET A  27      16.278   5.908   5.052  1.00 33.69           C  
ATOM      7  SD  MET A  27      15.817   7.623   5.304  1.00 43.96           S  
ATOM      8  CE  MET A  27      14.575   7.460   6.578  1.00 43.87           C  
ATOM      9  N   GLY A  28      13.959   2.277   6.593  1.00 41.40           N  
ATOM     10  CA  GLY A  28      12.814   1.448   6.887  1.00 36.41           C  
ATOM     11  C   GLY A  28      12.379   1.561   8.328  1.00 34.68           C  
ATOM     12  O   GLY A  28      12.773   2.484   9.043  1.00 32.27           O  
ATOM     13  N   TYR A  29      11.544   0.607   8.744  1.00 41.10           N  
ATOM     14  CA  TYR A  29      11.000   0.555  10.095  1.00 34.23           C  
ATOM     15  C   TYR A  29      10.997  -0.881  10.591  1.00 30.89           C  
ATOM     16  O   TYR A  29      10.856  -1.823   9.806  1.00 29.24           O  
ATOM     17  CB  TYR A  29       9.568   1.118  10.166  1.00 29.12           C  
ATOM     18  CG  TYR A  29       9.433   2.504   9.586  1.00 39.83           C  
ATOM     19  CD1 TYR A  29       9.874   3.614  10.293  1.00 36.61           C  
ATOM     20  CD2 TYR A  29       8.879   2.705   8.327  1.00 42.51           C  
ATOM     21  CE1 TYR A  29       9.767   4.888   9.769  1.00 41.02           C  
ATOM     22  CE2 TYR A  29       8.767   3.978   7.792  1.00 41.20           C  
ATOM     23  CZ  TYR A  29       9.214   5.067   8.521  1.00 44.25           C  
ATOM     24  OH  TYR A  29       9.111   6.341   8.007  1.00 51.66           O  
ATOM     25  N   PHE A  30      11.171  -1.033  11.905  1.00 32.22           N  
ATOM     26  CA  PHE A  30      10.947  -2.286  12.622  1.00 25.82           C  
ATOM     27  C   PHE A  30       9.720  -2.112  13.505  1.00 26.56           C  
ATOM     28  O   PHE A  30       9.662  -1.177  14.311  1.00 28.94           O  
ATOM     29  CB  PHE A  30      12.160  -2.681  13.468  1.00 21.97           C  
ATOM     30  CG  PHE A  30      12.003  -4.009  14.176  1.00 23.52           C  
ATOM     31  CD1 PHE A  30      11.360  -4.090  15.409  1.00 24.42           C  
ATOM     32  CD2 PHE A  30      12.497  -5.173  13.612  1.00 22.89           C  
ATOM     33  CE1 PHE A  30      11.209  -5.306  16.061  1.00 19.82           C  
ATOM     34  CE2 PHE A  30      12.351  -6.394  14.259  1.00 24.71           C  
ATOM     35  CZ  PHE A  30      11.706  -6.459  15.485  1.00 24.04           C  
ATOM     36  N   GLU A  31       8.737  -2.995  13.347  1.00 24.87           N  
ATOM     37  CA  GLU A  31       7.491  -2.904  14.093  1.00 28.79           C  
ATOM     38  C   GLU A  31       7.304  -4.133  14.975  1.00 29.82           C  
ATOM     39  O   GLU A  31       7.576  -5.261  14.551  1.00 27.45           O  
ATOM     40  CB  GLU A  31       6.296  -2.763  13.156  1.00 29.64           C  
ATOM     41  CG  GLU A  31       6.304  -1.518  12.293  1.00 32.12           C  
ATOM     42  CD  GLU A  31       5.082  -1.453  11.398  1.00 44.96           C  
ATOM     43  OE1 GLU A  31       4.216  -0.582  11.638  1.00 51.37           O  
ATOM     44  OE2 GLU A  31       4.977  -2.289  10.470  1.00 33.72           O  
ATOM     45  N   LEU A  32       6.827  -3.907  16.197  1.00 24.80           N  
ATOM     46  CA  LEU A  32       6.537  -4.972  17.146  1.00 21.86           C  
ATOM     47  C   LEU A  32       5.178  -4.710  17.775  1.00 30.09           C  
ATOM     48  O   LEU A  32       4.902  -3.590  18.217  1.00 30.19           O  
ATOM     49  CB  LEU A  32       7.623  -5.066  18.222  1.00 24.47           C  
ATOM     50  CG  LEU A  32       7.477  -6.132  19.305  1.00 22.22           C  
ATOM     51  CD1 LEU A  32       8.838  -6.673  19.684  1.00 25.98           C  
ATOM     52  CD2 LEU A  32       6.797  -5.539  20.519  1.00 21.43           C  
ATOM     53  N   GLN A  33       4.336  -5.741  17.816  1.00 31.10           N  
ATOM     54  CA  GLN A  33       2.985  -5.646  18.358  1.00 32.04           C  
ATOM     55  C   GLN A  33       2.814  -6.643  19.498  1.00 29.91           C  
ATOM     56  O   GLN A  33       2.904  -7.857  19.282  1.00 31.00           O  
ATOM     57  CB  GLN A  33       1.945  -5.894  17.264  1.00 28.70           C  
ATOM     58  CG  GLN A  33       0.519  -5.913  17.767  1.00 31.05           C  
ATOM     59  CD  GLN A  33       0.077  -4.563  18.283  1.00 36.76           C  
ATOM     60  OE1 GLN A  33       0.288  -3.535  17.632  1.00 28.47           O  
ATOM     61  NE2 GLN A  33      -0.541  -4.555  19.462  1.00 36.97           N  
ATOM     62  N   LEU A  34       2.577  -6.136  20.707  1.00 27.41           N  
ATOM     63  CA  LEU A  34       2.311  -6.985  21.863  1.00 29.97           C  
ATOM     64  C   LEU A  34       0.809  -7.184  22.037  1.00 32.37           C  
ATOM     65  O   LEU A  34       0.048  -6.213  22.078  1.00 38.61           O  
ATOM     66  CB  LEU A  34       2.896  -6.377  23.138  1.00 29.85           C  
ATOM     67  CG  LEU A  34       2.786  -7.289  24.363  1.00 25.12           C  
ATOM     68  CD1 LEU A  34       3.955  -8.254  24.420  1.00 23.46           C  
ATOM     69  CD2 LEU A  34       2.700  -6.481  25.635  1.00 31.49           C  
ATOM     70  N   SER A  35       0.386  -8.444  22.158  1.00 23.22           N  
ATOM     71  CA  SER A  35      -1.031  -8.757  22.271  1.00 24.01           C  
ATOM     72  C   SER A  35      -1.395  -9.602  23.489  1.00 28.87           C  
ATOM     73  O   SER A  35      -2.588  -9.731  23.787  1.00 28.49           O  
ATOM     74  CB  SER A  35      -1.531  -9.465  20.998  1.00 22.99           C  
ATOM     75  OG  SER A  35      -0.913 -10.726  20.807  1.00 23.84           O  
ATOM     76  N   ALA A  36      -0.429 -10.171  24.205  1.00 23.05           N  
ATOM     77  CA  ALA A  36      -0.779 -11.000  25.347  1.00 25.13           C  
ATOM     78  C   ALA A  36       0.384 -11.055  26.329  1.00 26.72           C  
ATOM     79  O   ALA A  36       1.542 -11.197  25.929  1.00 27.30           O  
ATOM     80  CB  ALA A  36      -1.168 -12.417  24.909  1.00 22.12           C  
ATOM     81  N   LEU A  37       0.052 -10.964  27.614  1.00 20.50           N  
ATOM     82  CA  LEU A  37       1.009 -11.151  28.692  1.00 22.97           C  
ATOM     83  C   LEU A  37       0.266 -11.779  29.864  1.00 25.10           C  
ATOM     84  O   LEU A  37      -0.837 -11.339  30.200  1.00 31.23           O  
ATOM     85  CB  LEU A  37       1.651  -9.819  29.104  1.00 27.60           C  
ATOM     86  CG  LEU A  37       2.896  -9.901  29.999  1.00 31.28           C  
ATOM     87  CD1 LEU A  37       3.923  -8.840  29.624  1.00 24.01           C  
ATOM     88  CD2 LEU A  37       2.537  -9.810  31.475  1.00 21.31           C  
ATOM     89  N   ARG A  38       0.854 -12.811  30.466  1.00 26.63           N  
ATOM     90  CA  ARG A  38       0.236 -13.539  31.574  1.00 25.37           C  
ATOM     91  C   ARG A  38       1.226 -13.645  32.723  1.00 29.00           C  
ATOM     92  O   ARG A  38       2.318 -14.196  32.553  1.00 29.00           O  
ATOM     93  CB  ARG A  38      -0.211 -14.934  31.137  1.00 24.69           C  
ATOM     94  CG  ARG A  38      -0.943 -15.728  32.199  1.00 27.45           C  
ATOM     95  CD  ARG A  38      -1.113 -17.169  31.740  1.00 30.73           C  
ATOM     96  NE  ARG A  38      -1.578 -18.077  32.788  1.00 33.57           N  
ATOM     97  CZ  ARG A  38      -2.828 -18.126  33.243  1.00 40.40           C  
ATOM     98  NH1 ARG A  38      -3.156 -18.999  34.187  1.00 40.07           N  
ATOM     99  NH2 ARG A  38      -3.750 -17.300  32.762  1.00 33.72           N  
ATOM    100  N   ASN A  39       0.833 -13.139  33.894  1.00 28.52           N  
ATOM    101  CA  ASN A  39       1.652 -13.179  35.112  1.00 28.36           C  
ATOM    102  C   ASN A  39       0.705 -13.482  36.274  1.00 29.56           C  
ATOM    103  O   ASN A  39       0.236 -12.569  36.955  1.00 30.05           O  
ATOM    104  CB  ASN A  39       2.401 -11.865  35.305  1.00 31.00           C  
ATOM    105  CG  ASN A  39       3.261 -11.854  36.554  1.00 32.23           C  
ATOM    106  OD1 ASN A  39       3.521 -12.895  37.157  1.00 34.20           O  
ATOM    107  ND2 ASN A  39       3.716 -10.669  36.944  1.00 28.59           N  
ATOM    108  N   VAL A  40       0.450 -14.774  36.503  1.00 30.47           N  
ATOM    109  CA  VAL A  40      -0.583 -15.186  37.456  1.00 31.97           C  
ATOM    110  C   VAL A  40      -0.271 -14.668  38.853  1.00 32.57           C  
ATOM    111  O   VAL A  40      -1.125 -14.070  39.517  1.00 34.32           O  
ATOM    112  CB  VAL A  40      -0.747 -16.717  37.451  1.00 37.89           C  
ATOM    113  CG1 VAL A  40      -1.601 -17.144  36.284  1.00 40.65           C  
ATOM    114  CG2 VAL A  40       0.609 -17.418  37.403  1.00 33.34           C  
ATOM    115  N   ASN A  41       0.957 -14.895  39.324  1.00 35.81           N  
ATOM    116  CA  ASN A  41       1.290 -14.553  40.702  1.00 37.00           C  
ATOM    117  C   ASN A  41       1.429 -13.047  40.902  1.00 38.94           C  
ATOM    118  O   ASN A  41       1.227 -12.554  42.017  1.00 43.20           O  
ATOM    119  CB  ASN A  41       2.574 -15.271  41.118  1.00 35.55           C  
ATOM    120  CG  ASN A  41       2.442 -16.780  41.060  1.00 31.89           C  
ATOM    121  OD1 ASN A  41       1.339 -17.319  41.156  1.00 32.05           O  
ATOM    122  ND2 ASN A  41       3.567 -17.470  40.906  1.00 25.51           N  
ATOM    123  N   GLY A  42       1.759 -12.305  39.851  1.00 36.27           N  
ATOM    124  CA  GLY A  42       1.934 -10.869  39.985  1.00 35.57           C  
ATOM    125  C   GLY A  42       3.222 -10.477  40.677  1.00 39.79           C  
ATOM    126  O   GLY A  42       3.234  -9.520  41.463  1.00 36.44           O  
ATOM    127  N   GLU A  43       4.313 -11.181  40.389  1.00 38.34           N  
ATOM    128  CA  GLU A  43       5.590 -10.940  41.031  1.00 38.20           C  
ATOM    129  C   GLU A  43       6.522 -10.168  40.109  1.00 39.43           C  
ATOM    130  O   GLU A  43       6.128  -9.660  39.056  1.00 38.09           O  
ATOM    131  CB  GLU A  43       6.266 -12.258  41.411  1.00 43.37           C  
ATOM    132  CG  GLU A  43       5.364 -13.338  41.941  1.00 49.51           C  
ATOM    133  CD  GLU A  43       6.023 -14.705  41.854  1.00 59.22           C  
ATOM    134  OE1 GLU A  43       6.374 -15.121  40.724  1.00 61.45           O  
ATOM    135  OE2 GLU A  43       6.197 -15.368  42.905  1.00 57.36           O  
ATOM    136  N   LEU A  44       7.785 -10.104  40.511  1.00 39.17           N  
ATOM    137  CA  LEU A  44       8.886  -9.615  39.707  1.00 30.95           C  
ATOM    138  C   LEU A  44       9.841 -10.777  39.489  1.00 33.33           C  
ATOM    139  O   LEU A  44       9.670 -11.860  40.052  1.00 43.52           O  
ATOM    140  CB  LEU A  44       9.598  -8.443  40.394  1.00 40.92           C  
ATOM    141  CG  LEU A  44       8.727  -7.244  40.783  1.00 42.68           C  
ATOM    142  CD1 LEU A  44       9.395  -6.421  41.874  1.00 39.28           C  
ATOM    143  CD2 LEU A  44       8.424  -6.380  39.576  1.00 32.27           C  
ATOM    144  N   LEU A  45      10.862 -10.552  38.665  1.00 39.13           N  
ATOM    145  CA  LEU A  45      11.828 -11.615  38.415  1.00 40.90           C  
ATOM    146  C   LEU A  45      12.585 -11.986  39.684  1.00 36.89           C  
ATOM    147  O   LEU A  45      13.034 -13.130  39.826  1.00 39.77           O  
ATOM    148  CB  LEU A  45      12.797 -11.195  37.308  1.00 37.24           C  
ATOM    149  CG  LEU A  45      13.702 -12.297  36.757  1.00 33.68           C  
ATOM    150  CD1 LEU A  45      12.871 -13.454  36.226  1.00 42.27           C  
ATOM    151  CD2 LEU A  45      14.581 -11.737  35.659  1.00 36.65           C  
ATOM    152  N   SER A  46      12.716 -11.042  40.620  1.00 34.43           N  
ATOM    153  CA  SER A  46      13.400 -11.317  41.883  1.00 37.56           C  
ATOM    154  C   SER A  46      12.616 -12.306  42.741  1.00 40.54           C  
ATOM    155  O   SER A  46      13.186 -13.249  43.301  1.00 45.94           O  
ATOM    156  CB  SER A  46      13.639 -10.009  42.640  1.00 33.55           C  
ATOM    157  OG  SER A  46      12.421  -9.373  42.987  1.00 29.55           O  
ATOM    158  N   GLY A  47      11.311 -12.104  42.862  1.00 42.57           N  
ATOM    159  CA  GLY A  47      10.487 -12.993  43.652  1.00 37.67           C  
ATOM    160  C   GLY A  47       9.443 -12.221  44.426  1.00 42.72           C  
ATOM    161  O   GLY A  47       8.399 -12.764  44.798  1.00 46.38           O  
ATOM    162  N   ALA A  48       9.719 -10.943  44.666  1.00 39.27           N  
ATOM    163  CA  ALA A  48       8.815 -10.100  45.426  1.00 43.74           C  
ATOM    164  C   ALA A  48       7.586  -9.727  44.600  1.00 43.46           C  
ATOM    165  O   ALA A  48       7.535  -9.914  43.383  1.00 46.28           O  
ATOM    166  CB  ALA A  48       9.536  -8.840  45.897  1.00 49.83           C  
ATOM    167  N   CYS A  49       6.584  -9.185  45.284  1.00 43.14           N  
ATOM    168  CA  CYS A  49       5.407  -8.674  44.603  1.00 46.89           C  
ATOM    169  C   CYS A  49       5.716  -7.309  43.996  1.00 46.45           C  
ATOM    170  O   CYS A  49       6.579  -6.573  44.481  1.00 50.82           O  
ATOM    171  CB  CYS A  49       4.223  -8.566  45.568  1.00 55.89           C  
ATOM    172  SG  CYS A  49       3.686 -10.119  46.357  1.00 57.22           S  
ATOM    173  N   CYS A  50       5.004  -6.981  42.916  1.00 41.72           N  
ATOM    174  CA  CYS A  50       5.290  -5.758  42.169  1.00 47.14           C  
ATOM    175  C   CYS A  50       5.145  -4.524  43.049  1.00 55.62           C  
ATOM    176  O   CYS A  50       6.078  -3.720  43.182  1.00 51.75           O  
ATOM    177  CB  CYS A  50       4.366  -5.658  40.951  1.00 39.85           C  
ATOM    178  SG  CYS A  50       4.841  -6.666  39.537  1.00 35.15           S  
ATOM    179  N   ASP A  51       3.973  -4.356  43.655  1.00 51.07           N  
ATOM    180  CA  ASP A  51       3.672  -3.192  44.479  1.00 51.96           C  
ATOM    181  C   ASP A  51       3.254  -3.683  45.857  1.00 57.41           C  
ATOM    182  O   ASP A  51       2.146  -4.203  46.029  1.00 64.85           O  
ATOM    183  CB  ASP A  51       2.580  -2.333  43.843  1.00 41.77           C  
ATOM    184  CG  ASP A  51       3.046  -1.639  42.580  1.00 40.87           C  
ATOM    185  OD1 ASP A  51       4.267  -1.456  42.409  1.00 43.37           O  
ATOM    186  OD2 ASP A  51       2.191  -1.264  41.753  1.00 48.77           O  
ATOM    187  N   GLY A  52       4.139  -3.519  46.832  1.00 54.86           N  
ATOM    188  CA  GLY A  52       3.835  -3.925  48.184  1.00 56.19           C  
ATOM    189  C   GLY A  52       4.932  -4.738  48.832  1.00 63.49           C  
ATOM    190  O   GLY A  52       5.476  -5.665  48.223  1.00 70.72           O  
ATOM    191  N   ASP A  53       5.270  -4.371  50.069  1.00 61.07           N  
ATOM    192  CA  ASP A  53       6.206  -5.107  50.910  1.00 60.61           C  
ATOM    193  C   ASP A  53       7.612  -5.120  50.319  1.00 66.07           C  
ATOM    194  O   ASP A  53       8.309  -4.100  50.319  1.00 70.95           O  
ATOM    195  CB  ASP A  53       5.705  -6.538  51.128  1.00 64.37           C  
ATOM    196  CG  ASP A  53       6.324  -7.191  52.342  1.00 61.26           C  
ATOM    197  OD1 ASP A  53       5.829  -8.256  52.765  1.00 56.66           O  
ATOM    198  OD2 ASP A  53       7.300  -6.632  52.879  1.00 72.79           O  
ATOM    199  N   GLY A  54       8.029  -6.277  49.814  1.00 65.01           N  
ATOM    200  CA  GLY A  54       9.377  -6.492  49.328  1.00 61.51           C  
ATOM    201  C   GLY A  54       9.773  -7.924  49.615  1.00 70.70           C  
ATOM    202  O   GLY A  54      10.958  -8.264  49.693  1.00 68.93           O  
ATOM    203  N   ARG A  55       8.760  -8.777  49.752  1.00 75.70           N  
ATOM    204  CA  ARG A  55       8.916 -10.112  50.311  1.00 80.40           C  
ATOM    205  C   ARG A  55       9.134 -11.151  49.218  1.00 71.67           C  
ATOM    206  O   ARG A  55       8.392 -11.190  48.231  1.00 62.60           O  
ATOM    207  CB  ARG A  55       7.683 -10.480  51.139  1.00 83.12           C  
ATOM    208  CG  ARG A  55       6.362 -10.332  50.382  1.00 80.32           C  
ATOM    209  CD  ARG A  55       5.429 -11.498  50.666  1.00 77.75           C  
ATOM    210  NE  ARG A  55       4.105 -11.305  50.082  1.00 75.06           N  
ATOM    211  CZ  ARG A  55       3.340 -12.292  49.628  1.00 76.59           C  
ATOM    212  NH1 ARG A  55       3.768 -13.547  49.680  1.00 73.24           N  
ATOM    213  NH2 ARG A  55       2.146 -12.026  49.115  1.00 75.29           N  
ATOM    214  N   THR A  56      10.133 -12.008  49.416  1.00 72.82           N  
ATOM    215  CA  THR A  56      10.396 -13.122  48.509  1.00 64.87           C  
ATOM    216  C   THR A  56      10.046 -14.459  49.160  1.00 71.98           C  
ATOM    217  O   THR A  56       8.872 -14.784  49.354  1.00 79.96           O  
ATOM    218  CB  THR A  56      11.869 -13.149  48.065  1.00 65.69           C  
ATOM    219  OG1 THR A  56      12.195 -11.918  47.406  1.00 64.59           O  
ATOM    220  CG2 THR A  56      12.127 -14.325  47.123  1.00 57.41           C  
ATOM    221  N   GLY A  60      -1.916 -16.834  50.484  1.00 90.54           N  
ATOM    222  CA  GLY A  60      -2.516 -15.760  49.710  1.00 96.76           C  
ATOM    223  C   GLY A  60      -1.677 -15.309  48.528  1.00 93.18           C  
ATOM    224  O   GLY A  60      -0.514 -15.697  48.395  1.00 95.78           O  
ATOM    225  N   GLY A  61      -2.264 -14.485  47.663  1.00 80.95           N  
ATOM    226  CA  GLY A  61      -1.544 -13.989  46.508  1.00 75.65           C  
ATOM    227  C   GLY A  61      -0.699 -12.775  46.831  1.00 73.53           C  
ATOM    228  O   GLY A  61      -0.042 -12.736  47.876  1.00 69.53           O  
ATOM    229  N   CYS A  62      -0.706 -11.776  45.948  1.00 65.30           N  
ATOM    230  CA  CYS A  62       0.072 -10.561  46.145  1.00 55.03           C  
ATOM    231  C   CYS A  62      -0.793  -9.340  46.433  1.00 58.62           C  
ATOM    232  O   CYS A  62      -0.250  -8.251  46.650  1.00 64.88           O  
ATOM    233  CB  CYS A  62       0.953 -10.291  44.919  1.00 48.63           C  
ATOM    234  SG  CYS A  62       2.594 -11.072  44.931  1.00 49.49           S  
ATOM    235  N   GLY A  63      -2.112  -9.479  46.428  1.00 48.77           N  
ATOM    236  CA  GLY A  63      -3.000  -8.391  46.775  1.00 52.75           C  
ATOM    237  C   GLY A  63      -3.764  -7.848  45.585  1.00 50.04           C  
ATOM    238  O   GLY A  63      -3.909  -8.494  44.545  1.00 60.42           O  
ATOM    239  N   HIS A  64      -4.261  -6.621  45.751  1.00 53.04           N  
ATOM    240  CA  HIS A  64      -5.039  -5.958  44.714  1.00 51.78           C  
ATOM    241  C   HIS A  64      -4.275  -4.865  43.989  1.00 51.80           C  
ATOM    242  O   HIS A  64      -4.693  -4.467  42.896  1.00 54.75           O  
ATOM    243  CB  HIS A  64      -6.325  -5.347  45.286  1.00 57.50           C  
ATOM    244  CG  HIS A  64      -7.347  -6.355  45.714  1.00 70.95           C  
ATOM    245  ND1 HIS A  64      -8.632  -6.001  46.068  1.00 73.98           N  
ATOM    246  CD2 HIS A  64      -7.288  -7.704  45.817  1.00 76.54           C  
ATOM    247  CE1 HIS A  64      -9.315  -7.086  46.385  1.00 73.61           C  
ATOM    248  NE2 HIS A  64      -8.522  -8.133  46.242  1.00 75.23           N  
ATOM    249  N   ASP A  65      -3.180  -4.367  44.556  1.00 45.39           N  
ATOM    250  CA  ASP A  65      -2.303  -3.469  43.810  1.00 46.66           C  
ATOM    251  C   ASP A  65      -1.461  -4.337  42.883  1.00 46.94           C  
ATOM    252  O   ASP A  65      -0.476  -4.950  43.305  1.00 46.31           O  
ATOM    253  CB  ASP A  65      -1.441  -2.635  44.749  1.00 42.22           C  
ATOM    254  CG  ASP A  65      -0.836  -1.429  44.062  1.00 47.58           C  
ATOM    255  OD1 ASP A  65      -0.704  -1.455  42.819  1.00 51.97           O  
ATOM    256  OD2 ASP A  65      -0.499  -0.451  44.760  1.00 48.10           O  
ATOM    257  N   GLU A  66      -1.853  -4.390  41.613  1.00 46.05           N  
ATOM    258  CA  GLU A  66      -1.225  -5.254  40.626  1.00 44.31           C  
ATOM    259  C   GLU A  66      -0.002  -4.581  40.004  1.00 41.85           C  
ATOM    260  O   GLU A  66       0.314  -3.418  40.272  1.00 37.02           O  
ATOM    261  CB  GLU A  66      -2.226  -5.637  39.532  1.00 37.32           C  
ATOM    262  CG  GLU A  66      -3.480  -6.328  40.038  1.00 43.02           C  
ATOM    263  CD  GLU A  66      -4.412  -6.754  38.916  1.00 38.73           C  
ATOM    264  OE1 GLU A  66      -4.949  -7.878  38.978  1.00 36.33           O  
ATOM    265  OE2 GLU A  66      -4.608  -5.965  37.970  1.00 43.63           O  
ATOM    266  N   CYS A  67       0.704  -5.350  39.178  1.00 37.51           N  
ATOM    267  CA  CYS A  67       1.815  -4.806  38.414  1.00 36.80           C  
ATOM    268  C   CYS A  67       1.309  -3.786  37.406  1.00 31.76           C  
ATOM    269  O   CYS A  67       0.270  -3.980  36.772  1.00 32.82           O  
ATOM    270  CB  CYS A  67       2.568  -5.920  37.690  1.00 32.15           C  
ATOM    271  SG  CYS A  67       3.071  -7.281  38.753  1.00 36.73           S  
ATOM    272  N   ASP A  68       2.030  -2.675  37.290  1.00 34.33           N  
ATOM    273  CA  ASP A  68       1.734  -1.629  36.310  1.00 37.06           C  
ATOM    274  C   ASP A  68       2.677  -1.851  35.130  1.00 34.31           C  
ATOM    275  O   ASP A  68       3.755  -1.263  35.053  1.00 37.55           O  
ATOM    276  CB  ASP A  68       1.895  -0.259  36.958  1.00 38.64           C  
ATOM    277  CG  ASP A  68       1.126  -0.151  38.270  1.00 42.65           C  
ATOM    278  OD1 ASP A  68      -0.015  -0.655  38.319  1.00 41.18           O  
ATOM    279  OD2 ASP A  68       1.673   0.375  39.268  1.00 48.13           O  
ATOM    280  N   THR A  69       2.257  -2.704  34.197  1.00 27.67           N  
ATOM    281  CA  THR A  69       3.174  -3.332  33.253  1.00 26.50           C  
ATOM    282  C   THR A  69       3.334  -2.507  31.982  1.00 31.88           C  
ATOM    283  O   THR A  69       2.342  -2.146  31.339  1.00 32.17           O  
ATOM    284  CB  THR A  69       2.684  -4.734  32.888  1.00 23.61           C  
ATOM    285  OG1 THR A  69       2.535  -5.518  34.075  1.00 25.90           O  
ATOM    286  CG2 THR A  69       3.672  -5.418  31.962  1.00 20.45           C  
ATOM    287  N   TYR A  70       4.587  -2.235  31.612  1.00 30.46           N  
ATOM    288  CA  TYR A  70       4.930  -1.685  30.309  1.00 27.63           C  
ATOM    289  C   TYR A  70       6.106  -2.469  29.743  1.00 21.60           C  
ATOM    290  O   TYR A  70       6.709  -3.302  30.421  1.00 23.95           O  
ATOM    291  CB  TYR A  70       5.252  -0.185  30.381  1.00 30.76           C  
ATOM    292  CG  TYR A  70       6.503   0.181  31.152  1.00 33.69           C  
ATOM    293  CD1 TYR A  70       6.519   0.175  32.544  1.00 34.12           C  
ATOM    294  CD2 TYR A  70       7.659   0.567  30.486  1.00 30.59           C  
ATOM    295  CE1 TYR A  70       7.659   0.524  33.246  1.00 35.48           C  
ATOM    296  CE2 TYR A  70       8.800   0.914  31.176  1.00 28.79           C  
ATOM    297  CZ  TYR A  70       8.797   0.895  32.552  1.00 34.82           C  
ATOM    298  OH  TYR A  70       9.943   1.249  33.228  1.00 35.44           O  
ATOM    299  N   VAL A  71       6.452  -2.183  28.495  1.00 25.14           N  
ATOM    300  CA  VAL A  71       7.380  -3.014  27.739  1.00 29.44           C  
ATOM    301  C   VAL A  71       8.495  -2.147  27.162  1.00 30.68           C  
ATOM    302  O   VAL A  71       8.256  -1.012  26.732  1.00 30.03           O  
ATOM    303  CB  VAL A  71       6.636  -3.791  26.629  1.00 21.96           C  
ATOM    304  CG1 VAL A  71       7.553  -4.125  25.466  1.00 25.09           C  
ATOM    305  CG2 VAL A  71       6.026  -5.060  27.205  1.00 20.84           C  
ATOM    306  N   ARG A  72       9.720  -2.676  27.187  1.00 23.61           N  
ATOM    307  CA  ARG A  72      10.883  -2.056  26.571  1.00 26.99           C  
ATOM    308  C   ARG A  72      11.458  -2.993  25.517  1.00 30.08           C  
ATOM    309  O   ARG A  72      11.568  -4.202  25.744  1.00 27.00           O  
ATOM    310  CB  ARG A  72      11.954  -1.715  27.617  1.00 35.34           C  
ATOM    311  CG  ARG A  72      11.540  -0.620  28.593  1.00 37.03           C  
ATOM    312  CD  ARG A  72      12.727  -0.082  29.384  1.00 32.90           C  
ATOM    313  NE  ARG A  72      12.494   1.298  29.805  1.00 40.56           N  
ATOM    314  CZ  ARG A  72      12.950   2.365  29.155  1.00 51.19           C  
ATOM    315  NH1 ARG A  72      13.681   2.219  28.055  1.00 46.17           N  
ATOM    316  NH2 ARG A  72      12.677   3.582  29.605  1.00 56.31           N  
ATOM    317  N   VAL A  73      11.832  -2.427  24.367  1.00 31.28           N  
ATOM    318  CA  VAL A  73      12.279  -3.190  23.204  1.00 28.26           C  
ATOM    319  C   VAL A  73      13.707  -2.792  22.862  1.00 25.96           C  
ATOM    320  O   VAL A  73      14.003  -1.604  22.700  1.00 29.53           O  
ATOM    321  CB  VAL A  73      11.355  -2.966  21.994  1.00 25.54           C  
ATOM    322  CG1 VAL A  73      11.807  -3.814  20.813  1.00 18.31           C  
ATOM    323  CG2 VAL A  73       9.921  -3.283  22.369  1.00 25.91           C  
ATOM    324  N   CYS A  74      14.577  -3.790  22.720  1.00 25.60           N  
ATOM    325  CA  CYS A  74      15.970  -3.600  22.336  1.00 25.89           C  
ATOM    326  C   CYS A  74      16.242  -4.362  21.050  1.00 30.56           C  
ATOM    327  O   CYS A  74      15.866  -5.532  20.923  1.00 29.27           O  
ATOM    328  CB  CYS A  74      16.916  -4.092  23.432  1.00 33.79           C  
ATOM    329  SG  CYS A  74      18.682  -3.754  23.173  1.00 45.24           S  
ATOM    330  N   LEU A  75      16.908  -3.703  20.106  1.00 28.26           N  
ATOM    331  CA  LEU A  75      17.221  -4.286  18.811  1.00 26.16           C  
ATOM    332  C   LEU A  75      18.707  -4.103  18.547  1.00 24.58           C  
ATOM    333  O   LEU A  75      19.212  -2.979  18.620  1.00 27.32           O  
ATOM    334  CB  LEU A  75      16.384  -3.621  17.713  1.00 28.63           C  
ATOM    335  CG  LEU A  75      16.217  -4.326  16.368  1.00 25.22           C  
ATOM    336  CD1 LEU A  75      15.421  -5.611  16.516  1.00 21.23           C  
ATOM    337  CD2 LEU A  75      15.567  -3.384  15.373  1.00 25.79           C  
ATOM    338  N   LYS A  76      19.410  -5.193  18.247  1.00 23.81           N  
ATOM    339  CA  LYS A  76      20.860  -5.118  18.081  1.00 33.52           C  
ATOM    340  C   LYS A  76      21.315  -6.196  17.100  1.00 36.89           C  
ATOM    341  O   LYS A  76      20.499  -6.878  16.471  1.00 37.79           O  
ATOM    342  CB  LYS A  76      21.578  -5.248  19.431  1.00 30.01           C  
ATOM    343  CG  LYS A  76      21.416  -6.594  20.106  1.00 28.34           C  
ATOM    344  CD  LYS A  76      22.015  -6.565  21.498  1.00 36.02           C  
ATOM    345  CE  LYS A  76      22.003  -7.941  22.138  1.00 40.26           C  
ATOM    346  NZ  LYS A  76      22.580  -7.903  23.508  1.00 43.11           N  
ATOM    347  N   GLU A  77      22.632  -6.348  16.976  1.00 33.53           N  
ATOM    348  CA  GLU A  77      23.212  -7.245  15.990  1.00 36.11           C  
ATOM    349  C   GLU A  77      23.019  -8.703  16.395  1.00 36.07           C  
ATOM    350  O   GLU A  77      22.777  -9.029  17.560  1.00 39.38           O  
ATOM    351  CB  GLU A  77      24.705  -6.961  15.812  1.00 39.88           C  
ATOM    352  CG  GLU A  77      25.547  -7.278  17.040  1.00 35.09           C  
ATOM    353  CD  GLU A  77      25.470  -6.208  18.117  1.00 40.85           C  
ATOM    354  OE1 GLU A  77      25.046  -5.075  17.806  1.00 38.46           O  
ATOM    355  OE2 GLU A  77      25.827  -6.505  19.279  1.00 40.57           O  
ATOM    356  N   TYR A  78      23.132  -9.585  15.405  1.00 39.17           N  
ATOM    357  CA  TYR A  78      22.958 -11.011  15.645  1.00 41.68           C  
ATOM    358  C   TYR A  78      24.038 -11.534  16.588  1.00 38.64           C  
ATOM    359  O   TYR A  78      25.169 -11.042  16.612  1.00 37.16           O  
ATOM    360  CB  TYR A  78      22.987 -11.785  14.322  1.00 42.78           C  
ATOM    361  CG  TYR A  78      22.663 -13.254  14.483  1.00 48.23           C  
ATOM    362  CD1 TYR A  78      21.345 -13.695  14.511  1.00 48.05           C  
ATOM    363  CD2 TYR A  78      23.674 -14.200  14.618  1.00 53.40           C  
ATOM    364  CE1 TYR A  78      21.041 -15.036  14.668  1.00 54.95           C  
ATOM    365  CE2 TYR A  78      23.381 -15.545  14.777  1.00 58.09           C  
ATOM    366  CZ  TYR A  78      22.062 -15.959  14.801  1.00 61.71           C  
ATOM    367  OH  TYR A  78      21.761 -17.295  14.957  1.00 52.58           O  
ATOM    368  N   GLN A  79      23.679 -12.562  17.356  1.00 41.78           N  
ATOM    369  CA  GLN A  79      24.580 -13.185  18.321  1.00 51.81           C  
ATOM    370  C   GLN A  79      24.319 -14.683  18.329  1.00 52.64           C  
ATOM    371  O   GLN A  79      23.197 -15.111  18.617  1.00 55.27           O  
ATOM    372  CB  GLN A  79      24.387 -12.606  19.728  1.00 45.81           C  
ATOM    373  CG  GLN A  79      24.999 -11.231  19.928  1.00 46.79           C  
ATOM    374  CD  GLN A  79      24.684 -10.637  21.289  1.00 53.44           C  
ATOM    375  OE1 GLN A  79      24.065 -11.283  22.137  1.00 46.66           O  
ATOM    376  NE2 GLN A  79      25.112  -9.397  21.504  1.00 55.95           N  
ATOM    377  N   ALA A  80      25.351 -15.473  18.018  1.00 49.84           N  
ATOM    378  CA  ALA A  80      25.206 -16.926  18.058  1.00 47.15           C  
ATOM    379  C   ALA A  80      24.808 -17.400  19.449  1.00 53.02           C  
ATOM    380  O   ALA A  80      24.002 -18.327  19.591  1.00 48.68           O  
ATOM    381  CB  ALA A  80      26.504 -17.598  17.612  1.00 48.00           C  
ATOM    382  N   LYS A  81      25.357 -16.773  20.487  1.00 62.36           N  
ATOM    383  CA  LYS A  81      24.937 -17.000  21.865  1.00 57.34           C  
ATOM    384  C   LYS A  81      24.450 -15.663  22.407  1.00 55.41           C  
ATOM    385  O   LYS A  81      25.256 -14.763  22.671  1.00 58.00           O  
ATOM    386  CB  LYS A  81      26.073 -17.570  22.712  1.00 60.22           C  
ATOM    387  CG  LYS A  81      25.707 -17.754  24.175  1.00 60.12           C  
ATOM    388  CD  LYS A  81      26.678 -18.680  24.881  1.00 62.06           C  
ATOM    389  CE  LYS A  81      26.312 -18.834  26.346  1.00 67.57           C  
ATOM    390  NZ  LYS A  81      27.385 -19.528  27.108  1.00 68.34           N  
ATOM    391  N   VAL A  82      23.133 -15.530  22.555  1.00 55.40           N  
ATOM    392  CA  VAL A  82      22.536 -14.242  22.881  1.00 54.16           C  
ATOM    393  C   VAL A  82      22.878 -13.855  24.311  1.00 49.35           C  
ATOM    394  O   VAL A  82      22.758 -14.663  25.241  1.00 50.33           O  
ATOM    395  CB  VAL A  82      21.015 -14.286  22.670  1.00 48.23           C  
ATOM    396  CG1 VAL A  82      20.389 -12.943  23.008  1.00 38.98           C  
ATOM    397  CG2 VAL A  82      20.698 -14.678  21.247  1.00 46.55           C  
ATOM    398  N   THR A  83      23.311 -12.625  24.490  1.00 49.96           N  
ATOM    399  CA  THR A  83      23.538 -12.081  25.812  1.00 52.01           C  
ATOM    400  C   THR A  83      22.440 -11.082  26.156  1.00 56.14           C  
ATOM    401  O   THR A  83      22.029 -10.296  25.294  1.00 56.08           O  
ATOM    402  CB  THR A  83      24.902 -11.388  25.905  1.00 53.59           C  
ATOM    403  OG1 THR A  83      25.012 -10.407  24.866  1.00 57.65           O  
ATOM    404  CG2 THR A  83      26.026 -12.405  25.770  1.00 51.96           C  
ATOM    405  N   PRO A  84      21.937 -11.090  27.394  1.00 57.52           N  
ATOM    406  CA  PRO A  84      20.898 -10.127  27.803  1.00 55.03           C  
ATOM    407  C   PRO A  84      21.486  -8.758  28.132  1.00 56.83           C  
ATOM    408  O   PRO A  84      21.317  -8.216  29.228  1.00 65.03           O  
ATOM    409  CB  PRO A  84      20.270 -10.818  29.022  1.00 60.28           C  
ATOM    410  CG  PRO A  84      21.312 -11.784  29.533  1.00 60.45           C  
ATOM    411  CD  PRO A  84      22.416 -11.904  28.523  1.00 57.17           C  
ATOM    412  N   THR A  85      22.199  -8.190  27.165  1.00 57.42           N  
ATOM    413  CA  THR A  85      23.002  -6.992  27.348  1.00 52.74           C  
ATOM    414  C   THR A  85      22.546  -5.888  26.401  1.00 52.97           C  
ATOM    415  O   THR A  85      21.700  -6.087  25.523  1.00 52.88           O  
ATOM    416  CB  THR A  85      24.486  -7.288  27.092  1.00 60.28           C  
ATOM    417  OG1 THR A  85      24.659  -7.718  25.734  1.00 62.51           O  
ATOM    418  CG2 THR A  85      24.988  -8.377  28.032  1.00 59.79           C  
ATOM    419  N   GLY A  86      23.108  -4.702  26.614  1.00 45.82           N  
ATOM    420  CA  GLY A  86      23.096  -3.657  25.610  1.00 44.64           C  
ATOM    421  C   GLY A  86      24.466  -3.611  24.962  1.00 44.10           C  
ATOM    422  O   GLY A  86      25.294  -4.488  25.211  1.00 41.47           O  
ATOM    423  N   PRO A  87      24.719  -2.595  24.125  1.00 39.22           N  
ATOM    424  CA  PRO A  87      23.753  -1.564  23.731  1.00 44.55           C  
ATOM    425  C   PRO A  87      22.790  -2.054  22.646  1.00 39.12           C  
ATOM    426  O   PRO A  87      23.025  -3.099  22.036  1.00 35.43           O  
ATOM    427  CB  PRO A  87      24.644  -0.434  23.188  1.00 40.61           C  
ATOM    428  CG  PRO A  87      26.056  -0.816  23.549  1.00 30.86           C  
ATOM    429  CD  PRO A  87      26.064  -2.299  23.611  1.00 27.88           C  
ATOM    430  N   CYS A  88      21.711  -1.304  22.421  1.00 36.20           N  
ATOM    431  CA  CYS A  88      20.754  -1.609  21.358  1.00 32.38           C  
ATOM    432  C   CYS A  88      21.253  -0.923  20.096  1.00 33.41           C  
ATOM    433  O   CYS A  88      20.903   0.221  19.802  1.00 33.50           O  
ATOM    434  CB  CYS A  88      19.351  -1.160  21.745  1.00 33.78           C  
ATOM    435  SG  CYS A  88      18.883  -1.738  23.388  1.00 44.51           S  
ATOM    436  N   SER A  89      22.082  -1.650  19.340  1.00 37.10           N  
ATOM    437  CA  SER A  89      22.802  -1.062  18.212  1.00 33.50           C  
ATOM    438  C   SER A  89      21.853  -0.583  17.119  1.00 35.91           C  
ATOM    439  O   SER A  89      22.120   0.429  16.459  1.00 39.32           O  
ATOM    440  CB  SER A  89      23.792  -2.078  17.643  1.00 32.90           C  
ATOM    441  OG  SER A  89      24.681  -2.547  18.643  1.00 32.44           O  
ATOM    442  N   TYR A  90      20.744  -1.299  16.904  1.00 31.10           N  
ATOM    443  CA  TYR A  90      19.833  -0.985  15.810  1.00 26.11           C  
ATOM    444  C   TYR A  90      18.689  -0.062  16.211  1.00 26.37           C  
ATOM    445  O   TYR A  90      18.037   0.506  15.327  1.00 34.66           O  
ATOM    446  CB  TYR A  90      19.253  -2.270  15.216  1.00 28.02           C  
ATOM    447  CG  TYR A  90      20.279  -3.171  14.568  1.00 28.23           C  
ATOM    448  CD1 TYR A  90      21.523  -2.688  14.199  1.00 27.79           C  
ATOM    449  CD2 TYR A  90      19.999  -4.507  14.321  1.00 28.37           C  
ATOM    450  CE1 TYR A  90      22.461  -3.510  13.611  1.00 26.73           C  
ATOM    451  CE2 TYR A  90      20.931  -5.334  13.733  1.00 31.65           C  
ATOM    452  CZ  TYR A  90      22.160  -4.830  13.382  1.00 29.12           C  
ATOM    453  OH  TYR A  90      23.092  -5.654  12.797  1.00 34.44           O  
ATOM    454  N   GLY A  91      18.423   0.100  17.506  1.00 23.76           N  
ATOM    455  CA  GLY A  91      17.352   0.976  17.948  1.00 23.75           C  
ATOM    456  C   GLY A  91      16.614   0.484  19.179  1.00 30.14           C  
ATOM    457  O   GLY A  91      16.859  -0.629  19.655  1.00 25.66           O  
ATOM    458  N   HIS A  92      15.703   1.303  19.704  1.00 30.90           N  
ATOM    459  CA  HIS A  92      14.953   0.927  20.894  1.00 28.19           C  
ATOM    460  C   HIS A  92      13.654   1.720  20.956  1.00 28.73           C  
ATOM    461  O   HIS A  92      13.522   2.785  20.346  1.00 24.71           O  
ATOM    462  CB  HIS A  92      15.782   1.150  22.165  1.00 23.01           C  
ATOM    463  CG  HIS A  92      16.206   2.573  22.371  1.00 30.90           C  
ATOM    464  ND1 HIS A  92      15.353   3.544  22.851  1.00 37.72           N  
ATOM    465  CD2 HIS A  92      17.394   3.189  22.158  1.00 28.23           C  
ATOM    466  CE1 HIS A  92      15.996   4.695  22.928  1.00 31.23           C  
ATOM    467  NE2 HIS A  92      17.236   4.507  22.512  1.00 34.71           N  
ATOM    468  N   GLY A  93      12.706   1.190  21.730  1.00 26.87           N  
ATOM    469  CA  GLY A  93      11.421   1.827  21.957  1.00 26.05           C  
ATOM    470  C   GLY A  93      10.763   1.252  23.192  1.00 24.97           C  
ATOM    471  O   GLY A  93      11.227   0.266  23.769  1.00 23.28           O  
ATOM    472  N   ALA A  94       9.651   1.872  23.585  1.00 23.15           N  
ATOM    473  CA  ALA A  94       8.938   1.438  24.778  1.00 24.96           C  
ATOM    474  C   ALA A  94       7.491   1.908  24.710  1.00 25.02           C  
ATOM    475  O   ALA A  94       7.160   2.853  23.990  1.00 31.98           O  
ATOM    476  CB  ALA A  94       9.618   1.962  26.047  1.00 31.67           C  
ATOM    477  N   THR A  95       6.636   1.244  25.485  1.00 23.33           N  
ATOM    478  CA  THR A  95       5.217   1.560  25.584  1.00 29.89           C  
ATOM    479  C   THR A  95       4.891   2.170  26.942  1.00 30.28           C  
ATOM    480  O   THR A  95       5.698   2.105  27.876  1.00 29.02           O  
ATOM    481  CB  THR A  95       4.340   0.311  25.387  1.00 27.38           C  
ATOM    482  OG1 THR A  95       4.537  -0.599  26.476  1.00 27.06           O  
ATOM    483  CG2 THR A  95       4.675  -0.389  24.089  1.00 30.13           C  
ATOM    484  N   PRO A  96       3.715   2.800  27.080  1.00 26.44           N  
ATOM    485  CA  PRO A  96       3.222   3.145  28.419  1.00 31.67           C  
ATOM    486  C   PRO A  96       2.636   1.933  29.127  1.00 34.18           C  
ATOM    487  O   PRO A  96       2.745   0.806  28.633  1.00 33.26           O  
ATOM    488  CB  PRO A  96       2.159   4.213  28.138  1.00 35.12           C  
ATOM    489  CG  PRO A  96       1.686   3.908  26.768  1.00 27.53           C  
ATOM    490  CD  PRO A  96       2.886   3.403  26.022  1.00 30.33           C  
ATOM    491  N   VAL A  97       2.023   2.144  30.290  1.00 33.50           N  
ATOM    492  CA  VAL A  97       1.435   1.030  31.025  1.00 35.16           C  
ATOM    493  C   VAL A  97       0.275   0.462  30.216  1.00 36.21           C  
ATOM    494  O   VAL A  97      -0.693   1.167  29.911  1.00 39.34           O  
ATOM    495  CB  VAL A  97       0.984   1.467  32.424  1.00 33.39           C  
ATOM    496  CG1 VAL A  97       0.217   0.343  33.105  1.00 32.78           C  
ATOM    497  CG2 VAL A  97       2.184   1.870  33.259  1.00 36.42           C  
ATOM    498  N   LEU A  98       0.371  -0.822  29.868  1.00 36.51           N  
ATOM    499  CA  LEU A  98      -0.637  -1.486  29.052  1.00 31.49           C  
ATOM    500  C   LEU A  98      -1.719  -2.166  29.877  1.00 35.42           C  
ATOM    501  O   LEU A  98      -2.840  -2.337  29.384  1.00 37.97           O  
ATOM    502  CB  LEU A  98       0.025  -2.522  28.145  1.00 26.17           C  
ATOM    503  CG  LEU A  98       1.085  -1.959  27.207  1.00 28.79           C  
ATOM    504  CD1 LEU A  98       1.731  -3.079  26.416  1.00 29.83           C  
ATOM    505  CD2 LEU A  98       0.457  -0.932  26.280  1.00 30.68           C  
ATOM    506  N   GLY A  99      -1.417  -2.564  31.106  1.00 29.25           N  
ATOM    507  CA  GLY A  99      -2.417  -3.221  31.924  1.00 30.52           C  
ATOM    508  C   GLY A  99      -1.869  -3.646  33.267  1.00 32.56           C  
ATOM    509  O   GLY A  99      -0.891  -3.087  33.766  1.00 37.48           O  
ATOM    510  N   GLY A 100      -2.522  -4.647  33.851  1.00 24.39           N  
ATOM    511  CA  GLY A 100      -2.152  -5.137  35.162  1.00 25.62           C  
ATOM    512  C   GLY A 100      -1.264  -6.362  35.123  1.00 26.92           C  
ATOM    513  O   GLY A 100      -0.295  -6.410  34.363  1.00 25.51           O  
ATOM    514  N   ASN A 101      -1.593  -7.370  35.933  1.00 27.59           N  
ATOM    515  CA  ASN A 101      -0.778  -8.579  35.968  1.00 30.04           C  
ATOM    516  C   ASN A 101      -0.907  -9.381  34.681  1.00 29.23           C  
ATOM    517  O   ASN A 101       0.077  -9.951  34.200  1.00 30.34           O  
ATOM    518  CB  ASN A 101      -1.169  -9.442  37.163  1.00 38.59           C  
ATOM    519  CG  ASN A 101      -0.932  -8.747  38.480  1.00 41.56           C  
ATOM    520  OD1 ASN A 101      -0.100  -7.843  38.576  1.00 42.41           O  
ATOM    521  ND2 ASN A 101      -1.657  -9.170  39.509  1.00 35.87           N  
ATOM    522  N   SER A 102      -2.112  -9.455  34.120  1.00 31.39           N  
ATOM    523  CA  SER A 102      -2.350 -10.169  32.875  1.00 24.06           C  
ATOM    524  C   SER A 102      -3.379  -9.407  32.057  1.00 24.43           C  
ATOM    525  O   SER A 102      -4.312  -8.816  32.607  1.00 32.12           O  
ATOM    526  CB  SER A 102      -2.833 -11.600  33.131  1.00 26.14           C  
ATOM    527  OG  SER A 102      -1.916 -12.310  33.946  1.00 26.61           O  
ATOM    528  N   PHE A 103      -3.210  -9.433  30.738  1.00 24.10           N  
ATOM    529  CA  PHE A 103      -4.093  -8.687  29.852  1.00 24.70           C  
ATOM    530  C   PHE A 103      -3.945  -9.208  28.429  1.00 27.42           C  
ATOM    531  O   PHE A 103      -2.965  -9.880  28.089  1.00 23.04           O  
ATOM    532  CB  PHE A 103      -3.803  -7.181  29.904  1.00 18.43           C  
ATOM    533  CG  PHE A 103      -2.357  -6.834  29.710  1.00 24.53           C  
ATOM    534  CD1 PHE A 103      -1.505  -6.712  30.802  1.00 27.33           C  
ATOM    535  CD2 PHE A 103      -1.846  -6.621  28.440  1.00 21.48           C  
ATOM    536  CE1 PHE A 103      -0.172  -6.393  30.634  1.00 17.57           C  
ATOM    537  CE2 PHE A 103      -0.512  -6.300  28.264  1.00 27.78           C  
ATOM    538  CZ  PHE A 103       0.327  -6.186  29.367  1.00 26.06           C  
ATOM    539  N   TYR A 104      -4.943  -8.885  27.603  1.00 21.59           N  
ATOM    540  CA  TYR A 104      -4.969  -9.236  26.191  1.00 21.05           C  
ATOM    541  C   TYR A 104      -5.201  -7.984  25.356  1.00 23.75           C  
ATOM    542  O   TYR A 104      -6.012  -7.127  25.718  1.00 27.42           O  
ATOM    543  CB  TYR A 104      -6.065 -10.257  25.888  1.00 18.48           C  
ATOM    544  CG  TYR A 104      -5.892 -11.603  26.552  1.00 21.16           C  
ATOM    545  CD1 TYR A 104      -6.302 -11.815  27.862  1.00 19.07           C  
ATOM    546  CD2 TYR A 104      -5.334 -12.672  25.860  1.00 22.39           C  
ATOM    547  CE1 TYR A 104      -6.154 -13.054  28.463  1.00 19.28           C  
ATOM    548  CE2 TYR A 104      -5.181 -13.911  26.454  1.00 16.73           C  
ATOM    549  CZ  TYR A 104      -5.594 -14.097  27.751  1.00 19.29           C  
ATOM    550  OH  TYR A 104      -5.440 -15.332  28.339  1.00 24.57           O  
ATOM    551  N   LEU A 105      -4.508  -7.892  24.231  1.00 24.64           N  
ATOM    552  CA  LEU A 105      -4.559  -6.747  23.337  1.00 22.18           C  
ATOM    553  C   LEU A 105      -4.836  -7.228  21.921  1.00 23.90           C  
ATOM    554  O   LEU A 105      -4.697  -8.420  21.626  1.00 22.50           O  
ATOM    555  CB  LEU A 105      -3.237  -5.966  23.391  1.00 23.26           C  
ATOM    556  CG  LEU A 105      -2.856  -5.435  24.778  1.00 25.44           C  
ATOM    557  CD1 LEU A 105      -1.521  -4.707  24.748  1.00 25.35           C  
ATOM    558  CD2 LEU A 105      -3.943  -4.530  25.322  1.00 17.53           C  
ATOM    559  N   PRO A 106      -5.244  -6.329  21.022  1.00 25.17           N  
ATOM    560  CA  PRO A 106      -5.518  -6.727  19.629  1.00 22.24           C  
ATOM    561  C   PRO A 106      -4.260  -7.203  18.926  1.00 26.15           C  
ATOM    562  O   PRO A 106      -3.253  -6.478  18.873  1.00 27.79           O  
ATOM    563  CB  PRO A 106      -6.043  -5.433  18.990  1.00 20.31           C  
ATOM    564  CG  PRO A 106      -6.567  -4.645  20.122  1.00 20.30           C  
ATOM    565  CD  PRO A 106      -5.666  -4.941  21.278  1.00 26.66           C  
ATOM    566  N   PRO A 107      -4.279  -8.409  18.364  1.00 22.29           N  
ATOM    567  CA  PRO A 107      -3.116  -8.891  17.614  1.00 23.66           C  
ATOM    568  C   PRO A 107      -2.972  -8.157  16.290  1.00 27.49           C  
ATOM    569  O   PRO A 107      -3.818  -7.361  15.881  1.00 27.34           O  
ATOM    570  CB  PRO A 107      -3.415 -10.377  17.405  1.00 22.90           C  
ATOM    571  CG  PRO A 107      -4.893 -10.482  17.509  1.00 22.99           C  
ATOM    572  CD  PRO A 107      -5.321  -9.439  18.495  1.00 20.91           C  
ATOM    573  N   ALA A 108      -1.873  -8.452  15.608  1.00 29.53           N  
ATOM    574  CA  ALA A 108      -1.553  -7.818  14.342  1.00 28.82           C  
ATOM    575  C   ALA A 108      -1.816  -8.775  13.188  1.00 28.75           C  
ATOM    576  O   ALA A 108      -1.798  -9.998  13.342  1.00 22.70           O  
ATOM    577  CB  ALA A 108      -0.093  -7.353  14.315  1.00 30.51           C  
ATOM    578  N   GLY A 109      -2.038  -8.191  12.020  1.00 38.89           N  
ATOM    579  CA  GLY A 109      -2.346  -8.965  10.836  1.00 41.34           C  
ATOM    580  C   GLY A 109      -2.884  -8.061   9.750  1.00 55.37           C  
ATOM    581  O   GLY A 109      -2.966  -6.837   9.909  1.00 52.23           O  
ATOM    582  N   ALA A 110      -3.240  -8.690   8.626  1.00 56.73           N  
ATOM    583  CA  ALA A 110      -3.769  -7.930   7.498  1.00 50.12           C  
ATOM    584  C   ALA A 110      -5.103  -7.284   7.851  1.00 50.63           C  
ATOM    585  O   ALA A 110      -5.379  -6.146   7.450  1.00 44.85           O  
ATOM    586  CB  ALA A 110      -3.907  -8.832   6.272  1.00 48.69           C  
ATOM    587  N   ALA A 111      -5.940  -7.996   8.613  1.00 51.19           N  
ATOM    588  CA  ALA A 111      -7.201  -7.420   9.067  1.00 46.97           C  
ATOM    589  C   ALA A 111      -6.962  -6.231   9.989  1.00 56.37           C  
ATOM    590  O   ALA A 111      -7.649  -5.207   9.883  1.00 54.55           O  
ATOM    591  CB  ALA A 111      -8.038  -8.484   9.774  1.00 49.23           C  
ATOM    592  N   GLY A 112      -5.975  -6.338  10.887  1.00 52.72           N  
ATOM    593  CA  GLY A 112      -5.671  -5.240  11.786  1.00 43.89           C  
ATOM    594  C   GLY A 112      -4.930  -4.093  11.138  1.00 52.66           C  
ATOM    595  O   GLY A 112      -4.986  -2.968  11.646  1.00 51.73           O  
ATOM    596  N   ASP A 113      -4.246  -4.349  10.020  1.00 60.41           N  
ATOM    597  CA  ASP A 113      -3.542  -3.277   9.323  1.00 59.02           C  
ATOM    598  C   ASP A 113      -4.524  -2.278   8.729  1.00 55.46           C  
ATOM    599  O   ASP A 113      -4.290  -1.065   8.771  1.00 54.44           O  
ATOM    600  CB  ASP A 113      -2.648  -3.862   8.227  1.00 51.90           C  
ATOM    601  CG  ASP A 113      -1.377  -4.485   8.775  1.00 51.00           C  
ATOM    602  OD1 ASP A 113      -0.478  -4.798   7.967  1.00 51.08           O  
ATOM    603  OD2 ASP A 113      -1.275  -4.666  10.008  1.00 52.00           O  
ATOM    604  N   ARG A 114      -5.639  -2.770   8.185  1.00 62.97           N  
ATOM    605  CA  ARG A 114      -6.649  -1.873   7.640  1.00 62.20           C  
ATOM    606  C   ARG A 114      -7.412  -1.151   8.743  1.00 64.88           C  
ATOM    607  O   ARG A 114      -7.794   0.011   8.569  1.00 69.68           O  
ATOM    608  CB  ARG A 114      -7.613  -2.659   6.749  1.00 59.17           C  
ATOM    609  CG  ARG A 114      -6.942  -3.418   5.611  1.00 54.63           C  
ATOM    610  CD  ARG A 114      -7.965  -4.194   4.788  1.00 52.49           C  
ATOM    611  NE  ARG A 114      -8.565  -5.296   5.540  1.00 51.41           N  
ATOM    612  CZ  ARG A 114      -8.219  -6.573   5.401  1.00 51.09           C  
ATOM    613  NH1 ARG A 114      -7.276  -6.913   4.532  1.00 51.22           N  
ATOM    614  NH2 ARG A 114      -8.816  -7.513   6.126  1.00 40.12           N  
ATOM    615  N   ALA A 115      -7.619  -1.806   9.889  1.00 69.90           N  
ATOM    616  CA  ALA A 115      -8.289  -1.160  11.011  1.00 64.17           C  
ATOM    617  C   ALA A 115      -7.481  -0.004  11.584  1.00 67.89           C  
ATOM    618  O   ALA A 115      -8.063   0.905  12.187  1.00 68.11           O  
ATOM    619  CB  ALA A 115      -8.583  -2.186  12.106  1.00 53.73           C  
ATOM    620  N   ARG A 116      -6.160  -0.010  11.401  1.00 67.37           N  
ATOM    621  CA  ARG A 116      -5.338   1.105  11.854  1.00 70.63           C  
ATOM    622  C   ARG A 116      -5.307   2.237  10.833  1.00 81.68           C  
ATOM    623  O   ARG A 116      -5.216   3.410  11.215  1.00 83.42           O  
ATOM    624  CB  ARG A 116      -3.925   0.610  12.166  1.00 67.96           C  
ATOM    625  CG  ARG A 116      -2.849   1.608  12.009  1.00 78.98           C  
ATOM    626  CD  ARG A 116      -1.590   1.221  12.752  1.00 78.84           C  
ATOM    627  NE  ARG A 116      -1.405   1.982  13.921  1.00 79.88           N  
ATOM    628  CZ  ARG A 116      -1.615   1.560  15.104  1.00 79.89           C  
ATOM    629  NH1 ARG A 116      -1.411   2.335  16.096  1.00 70.01           N  
ATOM    630  NH2 ARG A 116      -2.021   0.368  15.298  1.00 74.51           N  
ATOM    631  N   ALA A 117      -5.406   1.911   9.541  1.00 80.62           N  
ATOM    632  CA  ALA A 117      -5.433   2.933   8.502  1.00 79.81           C  
ATOM    633  C   ALA A 117      -6.651   3.843   8.603  1.00 85.77           C  
ATOM    634  O   ALA A 117      -6.691   4.872   7.920  1.00 90.96           O  
ATOM    635  CB  ALA A 117      -5.393   2.278   7.118  1.00 75.84           C  
ATOM    636  N   ARG A 118      -7.642   3.491   9.421  1.00 78.51           N  
ATOM    637  CA  ARG A 118      -8.804   4.339   9.642  1.00 77.47           C  
ATOM    638  C   ARG A 118      -8.683   5.164  10.915  1.00 80.18           C  
ATOM    639  O   ARG A 118      -9.632   5.864  11.278  1.00 87.20           O  
ATOM    640  CB  ARG A 118     -10.085   3.498   9.695  1.00 78.39           C  
ATOM    641  CG  ARG A 118     -10.059   2.227   8.861  1.00 78.54           C  
ATOM    642  CD  ARG A 118     -11.361   1.445   8.992  1.00 70.98           C  
ATOM    643  NE  ARG A 118     -11.691   1.125  10.392  1.00 77.25           N  
ATOM    644  CZ  ARG A 118     -11.867  -0.105  10.874  1.00 78.76           C  
ATOM    645  NH1 ARG A 118     -11.731  -1.149  10.071  1.00 73.18           N  
ATOM    646  NH2 ARG A 118     -12.179  -0.278  12.155  1.00 59.09           N  
ATOM    647  N   ALA A 119      -7.548   5.092  11.603  1.00 82.91           N  
ATOM    648  CA  ALA A 119      -7.365   5.826  12.851  1.00 78.47           C  
ATOM    649  C   ALA A 119      -5.926   6.311  12.992  1.00 75.03           C  
ATOM    650  O   ALA A 119      -5.682   7.491  13.241  1.00 75.95           O  
ATOM    651  CB  ALA A 119      -7.755   4.959  14.035  1.00 67.12           C  
ATOM    652  N   ASP A 124      -6.109   8.586  18.393  1.00 92.32           N  
ATOM    653  CA  ASP A 124      -4.802   8.188  18.903  1.00 90.95           C  
ATOM    654  C   ASP A 124      -4.413   6.844  18.281  1.00 90.33           C  
ATOM    655  O   ASP A 124      -5.222   6.209  17.601  1.00 80.41           O  
ATOM    656  CB  ASP A 124      -4.822   8.122  20.442  1.00 86.73           C  
ATOM    657  CG  ASP A 124      -3.520   7.593  21.034  1.00 96.11           C  
ATOM    658  OD1 ASP A 124      -3.556   7.001  22.134  1.00 93.28           O  
ATOM    659  OD2 ASP A 124      -2.463   7.757  20.386  1.00 98.54           O  
ATOM    660  N   GLN A 125      -3.169   6.427  18.500  1.00 90.69           N  
ATOM    661  CA  GLN A 125      -2.629   5.195  17.953  1.00 84.66           C  
ATOM    662  C   GLN A 125      -2.344   4.190  19.064  1.00 79.92           C  
ATOM    663  O   GLN A 125      -2.071   4.560  20.211  1.00 75.34           O  
ATOM    664  CB  GLN A 125      -1.358   5.480  17.146  1.00 80.29           C  
ATOM    665  CG  GLN A 125      -1.632   6.265  15.865  1.00 89.48           C  
ATOM    666  CD  GLN A 125      -0.461   7.125  15.429  1.00 91.67           C  
ATOM    667  OE1 GLN A 125       0.680   6.898  15.834  1.00 91.21           O  
ATOM    668  NE2 GLN A 125      -0.742   8.130  14.604  1.00 82.89           N  
ATOM    669  N   ASP A 126      -2.423   2.911  18.696  1.00 68.29           N  
ATOM    670  CA  ASP A 126      -2.268   1.724  19.527  1.00 52.91           C  
ATOM    671  C   ASP A 126      -1.169   1.881  20.569  1.00 53.72           C  
ATOM    672  O   ASP A 126      -0.043   2.266  20.230  1.00 52.83           O  
ATOM    673  CB  ASP A 126      -1.963   0.525  18.629  1.00 50.51           C  
ATOM    674  CG  ASP A 126      -2.379  -0.787  19.242  1.00 57.21           C  
ATOM    675  OD1 ASP A 126      -2.158  -0.991  20.456  1.00 52.88           O  
ATOM    676  OD2 ASP A 126      -2.933  -1.619  18.494  1.00 66.69           O  
ATOM    677  N   PRO A 127      -1.457   1.591  21.844  1.00 57.56           N  
ATOM    678  CA  PRO A 127      -0.391   1.660  22.859  1.00 55.30           C  
ATOM    679  C   PRO A 127       0.617   0.532  22.749  1.00 47.05           C  
ATOM    680  O   PRO A 127       1.819   0.764  22.936  1.00 42.71           O  
ATOM    681  CB  PRO A 127      -1.169   1.607  24.181  1.00 51.91           C  
ATOM    682  CG  PRO A 127      -2.427   0.886  23.839  1.00 41.65           C  
ATOM    683  CD  PRO A 127      -2.773   1.313  22.445  1.00 49.98           C  
ATOM    684  N   GLY A 128       0.162  -0.685  22.441  1.00 41.08           N  
ATOM    685  CA  GLY A 128       1.008  -1.856  22.361  1.00 35.88           C  
ATOM    686  C   GLY A 128       1.819  -2.008  21.097  1.00 35.93           C  
ATOM    687  O   GLY A 128       2.423  -3.065  20.894  1.00 26.81           O  
ATOM    688  N   LEU A 129       1.863  -0.981  20.247  1.00 37.19           N  
ATOM    689  CA  LEU A 129       2.668  -0.983  19.032  1.00 30.79           C  
ATOM    690  C   LEU A 129       3.953  -0.200  19.271  1.00 33.41           C  
ATOM    691  O   LEU A 129       3.918   0.897  19.836  1.00 38.65           O  
ATOM    692  CB  LEU A 129       1.899  -0.368  17.863  1.00 39.26           C  
ATOM    693  CG  LEU A 129       2.667  -0.265  16.540  1.00 36.99           C  
ATOM    694  CD1 LEU A 129       2.839  -1.634  15.891  1.00 29.59           C  
ATOM    695  CD2 LEU A 129       1.989   0.711  15.593  1.00 29.26           C  
ATOM    696  N   VAL A 130       5.080  -0.765  18.839  1.00 33.52           N  
ATOM    697  CA  VAL A 130       6.390  -0.132  18.947  1.00 26.15           C  
ATOM    698  C   VAL A 130       6.988  -0.028  17.552  1.00 28.67           C  
ATOM    699  O   VAL A 130       7.041  -1.024  16.820  1.00 28.85           O  
ATOM    700  CB  VAL A 130       7.322  -0.922  19.885  1.00 25.62           C  
ATOM    701  CG1 VAL A 130       8.702  -0.274  19.958  1.00 28.03           C  
ATOM    702  CG2 VAL A 130       6.714  -1.010  21.263  1.00 22.54           C  
ATOM    703  N   VAL A 131       7.456   1.167  17.193  1.00 24.53           N  
ATOM    704  CA  VAL A 131       8.055   1.425  15.889  1.00 28.90           C  
ATOM    705  C   VAL A 131       9.482   1.918  16.092  1.00 31.42           C  
ATOM    706  O   VAL A 131       9.707   2.904  16.804  1.00 29.90           O  
ATOM    707  CB  VAL A 131       7.233   2.445  15.079  1.00 24.20           C  
ATOM    708  CG1 VAL A 131       7.974   2.841  13.819  1.00 24.12           C  
ATOM    709  CG2 VAL A 131       5.871   1.872  14.740  1.00 23.97           C  
ATOM    710  N   ILE A 132      10.432   1.252  15.447  1.00 29.03           N  
ATOM    711  CA  ILE A 132      11.845   1.599  15.509  1.00 24.83           C  
ATOM    712  C   ILE A 132      12.336   1.875  14.091  1.00 28.47           C  
ATOM    713  O   ILE A 132      12.656   0.951  13.342  1.00 29.80           O  
ATOM    714  CB  ILE A 132      12.670   0.486  16.179  1.00 24.74           C  
ATOM    715  CG1 ILE A 132      12.150   0.210  17.594  1.00 31.79           C  
ATOM    716  CG2 ILE A 132      14.146   0.853  16.221  1.00 23.23           C  
ATOM    717  CD1 ILE A 132      12.873  -0.926  18.311  1.00 23.44           C  
ATOM    718  N   PRO A 133      12.405   3.138  13.685  1.00 27.61           N  
ATOM    719  CA  PRO A 133      12.918   3.461  12.349  1.00 29.53           C  
ATOM    720  C   PRO A 133      14.431   3.315  12.271  1.00 32.70           C  
ATOM    721  O   PRO A 133      15.148   3.414  13.270  1.00 32.06           O  
ATOM    722  CB  PRO A 133      12.495   4.921  12.153  1.00 30.54           C  
ATOM    723  CG  PRO A 133      12.397   5.467  13.543  1.00 27.81           C  
ATOM    724  CD  PRO A 133      11.919   4.331  14.402  1.00 23.95           C  
ATOM    725  N   PHE A 134      14.916   3.083  11.049  1.00 31.67           N  
ATOM    726  CA  PHE A 134      16.346   2.950  10.810  1.00 31.05           C  
ATOM    727  C   PHE A 134      16.693   3.503   9.435  1.00 36.20           C  
ATOM    728  O   PHE A 134      15.869   3.496   8.516  1.00 34.55           O  
ATOM    729  CB  PHE A 134      16.823   1.492  10.932  1.00 29.47           C  
ATOM    730  CG  PHE A 134      16.109   0.532  10.021  1.00 34.25           C  
ATOM    731  CD1 PHE A 134      16.567   0.302   8.730  1.00 38.59           C  
ATOM    732  CD2 PHE A 134      14.991  -0.156  10.460  1.00 34.91           C  
ATOM    733  CE1 PHE A 134      15.912  -0.583   7.888  1.00 29.90           C  
ATOM    734  CE2 PHE A 134      14.332  -1.042   9.624  1.00 36.84           C  
ATOM    735  CZ  PHE A 134      14.796  -1.255   8.335  1.00 35.65           C  
ATOM    736  N   GLN A 135      17.930   3.995   9.311  1.00 38.57           N  
ATOM    737  CA  GLN A 135      18.438   4.529   8.056  1.00 33.76           C  
ATOM    738  C   GLN A 135      19.501   3.654   7.406  1.00 32.36           C  
ATOM    739  O   GLN A 135      19.706   3.764   6.193  1.00 36.43           O  
ATOM    740  CB  GLN A 135      19.022   5.935   8.272  1.00 31.44           C  
ATOM    741  CG  GLN A 135      20.168   5.964   9.264  1.00 29.82           C  
ATOM    742  CD  GLN A 135      20.534   7.362   9.714  1.00 27.12           C  
ATOM    743  OE1 GLN A 135      19.797   8.317   9.486  1.00 30.12           O  
ATOM    744  NE2 GLN A 135      21.679   7.486  10.366  1.00 25.93           N  
ATOM    745  N   PHE A 136      20.168   2.791   8.169  1.00 25.57           N  
ATOM    746  CA  PHE A 136      21.215   1.944   7.619  1.00 29.27           C  
ATOM    747  C   PHE A 136      20.614   0.820   6.770  1.00 34.67           C  
ATOM    748  O   PHE A 136      19.398   0.613   6.728  1.00 35.25           O  
ATOM    749  CB  PHE A 136      22.073   1.366   8.743  1.00 30.77           C  
ATOM    750  CG  PHE A 136      21.281   0.672   9.819  1.00 32.71           C  
ATOM    751  CD1 PHE A 136      20.851  -0.637   9.653  1.00 30.99           C  
ATOM    752  CD2 PHE A 136      20.967   1.331  11.001  1.00 36.23           C  
ATOM    753  CE1 PHE A 136      20.119  -1.275  10.643  1.00 33.79           C  
ATOM    754  CE2 PHE A 136      20.235   0.699  11.997  1.00 34.70           C  
ATOM    755  CZ  PHE A 136      19.810  -0.606  11.817  1.00 33.05           C  
ATOM    756  N   ALA A 137      21.491   0.080   6.092  1.00 33.75           N  
ATOM    757  CA  ALA A 137      21.053  -1.073   5.317  1.00 34.61           C  
ATOM    758  C   ALA A 137      20.637  -2.200   6.252  1.00 34.70           C  
ATOM    759  O   ALA A 137      21.401  -2.596   7.137  1.00 37.75           O  
ATOM    760  CB  ALA A 137      22.163  -1.547   4.384  1.00 30.26           C  
ATOM    761  N   TRP A 138      19.430  -2.710   6.059  1.00 27.70           N  
ATOM    762  CA  TRP A 138      18.907  -3.747   6.939  1.00 29.58           C  
ATOM    763  C   TRP A 138      19.733  -5.019   6.787  1.00 31.53           C  
ATOM    764  O   TRP A 138      19.823  -5.557   5.676  1.00 33.06           O  
ATOM    765  CB  TRP A 138      17.435  -4.017   6.629  1.00 32.02           C  
ATOM    766  CG  TRP A 138      16.825  -5.068   7.512  1.00 28.76           C  
ATOM    767  CD1 TRP A 138      16.366  -6.295   7.133  1.00 32.26           C  
ATOM    768  CD2 TRP A 138      16.617  -4.982   8.926  1.00 27.00           C  
ATOM    769  NE1 TRP A 138      15.886  -6.980   8.221  1.00 32.79           N  
ATOM    770  CE2 TRP A 138      16.029  -6.196   9.336  1.00 34.85           C  
ATOM    771  CE3 TRP A 138      16.869  -3.997   9.886  1.00 27.57           C  
ATOM    772  CZ2 TRP A 138      15.691  -6.453  10.667  1.00 32.44           C  
ATOM    773  CZ3 TRP A 138      16.534  -4.253  11.206  1.00 32.40           C  
ATOM    774  CH2 TRP A 138      15.952  -5.472  11.585  1.00 28.82           C  
ATOM    775  N   PRO A 139      20.355  -5.527   7.852  1.00 35.08           N  
ATOM    776  CA  PRO A 139      21.226  -6.701   7.728  1.00 35.62           C  
ATOM    777  C   PRO A 139      20.508  -8.042   7.759  1.00 36.49           C  
ATOM    778  O   PRO A 139      21.184  -9.071   7.847  1.00 34.96           O  
ATOM    779  CB  PRO A 139      22.149  -6.554   8.946  1.00 34.19           C  
ATOM    780  CG  PRO A 139      21.290  -5.897   9.969  1.00 34.48           C  
ATOM    781  CD  PRO A 139      20.380  -4.958   9.213  1.00 33.72           C  
ATOM    782  N   ARG A 140      19.171  -8.059   7.703  1.00 33.52           N  
ATOM    783  CA  ARG A 140      18.360  -9.278   7.685  1.00 32.90           C  
ATOM    784  C   ARG A 140      18.439 -10.054   9.001  1.00 38.15           C  
ATOM    785  O   ARG A 140      17.417 -10.519   9.514  1.00 34.10           O  
ATOM    786  CB  ARG A 140      18.759 -10.186   6.513  1.00 37.85           C  
ATOM    787  CG  ARG A 140      18.434  -9.631   5.114  1.00 46.80           C  
ATOM    788  CD  ARG A 140      19.555  -8.754   4.541  1.00 41.20           C  
ATOM    789  NE  ARG A 140      20.771  -9.514   4.241  1.00 59.72           N  
ATOM    790  CZ  ARG A 140      21.921  -8.978   3.824  1.00 60.95           C  
ATOM    791  NH1 ARG A 140      22.965  -9.759   3.579  1.00 51.30           N  
ATOM    792  NH2 ARG A 140      22.035  -7.665   3.655  1.00 52.91           N  
ATOM    793  N   SER A 141      19.640 -10.205   9.553  1.00 44.03           N  
ATOM    794  CA  SER A 141      19.850 -10.896  10.818  1.00 37.32           C  
ATOM    795  C   SER A 141      19.870  -9.890  11.962  1.00 36.96           C  
ATOM    796  O   SER A 141      20.367  -8.770  11.809  1.00 33.84           O  
ATOM    797  CB  SER A 141      21.159 -11.684  10.797  1.00 36.69           C  
ATOM    798  OG  SER A 141      22.271 -10.807  10.742  1.00 50.49           O  
ATOM    799  N   PHE A 142      19.342 -10.301  13.113  1.00 34.36           N  
ATOM    800  CA  PHE A 142      19.159  -9.389  14.233  1.00 33.22           C  
ATOM    801  C   PHE A 142      19.013 -10.194  15.518  1.00 36.94           C  
ATOM    802  O   PHE A 142      18.892 -11.421  15.499  1.00 37.64           O  
ATOM    803  CB  PHE A 142      17.925  -8.507  14.031  1.00 31.15           C  
ATOM    804  CG  PHE A 142      16.624  -9.264  14.112  1.00 34.59           C  
ATOM    805  CD1 PHE A 142      16.180 -10.027  13.045  1.00 36.80           C  
ATOM    806  CD2 PHE A 142      15.859  -9.231  15.268  1.00 32.46           C  
ATOM    807  CE1 PHE A 142      14.993 -10.728  13.122  1.00 34.57           C  
ATOM    808  CE2 PHE A 142      14.672  -9.932  15.354  1.00 33.11           C  
ATOM    809  CZ  PHE A 142      14.239 -10.681  14.280  1.00 40.65           C  
ATOM    810  N   THR A 143      19.014  -9.475  16.640  1.00 32.86           N  
ATOM    811  CA  THR A 143      18.688 -10.035  17.946  1.00 30.34           C  
ATOM    812  C   THR A 143      17.687  -9.112  18.625  1.00 32.89           C  
ATOM    813  O   THR A 143      17.949  -7.914  18.776  1.00 33.21           O  
ATOM    814  CB  THR A 143      19.936 -10.204  18.814  1.00 34.53           C  
ATOM    815  OG1 THR A 143      20.833 -11.129  18.190  1.00 43.05           O  
ATOM    816  CG2 THR A 143      19.555 -10.736  20.187  1.00 33.20           C  
ATOM    817  N   LEU A 144      16.540  -9.661  19.017  1.00 29.75           N  
ATOM    818  CA  LEU A 144      15.476  -8.903  19.660  1.00 25.28           C  
ATOM    819  C   LEU A 144      15.410  -9.259  21.139  1.00 27.48           C  
ATOM    820  O   LEU A 144      15.376 -10.442  21.494  1.00 26.70           O  
ATOM    821  CB  LEU A 144      14.129  -9.183  18.990  1.00 23.99           C  
ATOM    822  CG  LEU A 144      12.877  -8.666  19.703  1.00 20.97           C  
ATOM    823  CD1 LEU A 144      12.867  -7.151  19.741  1.00 20.32           C  
ATOM    824  CD2 LEU A 144      11.622  -9.197  19.029  1.00 25.52           C  
ATOM    825  N   ILE A 145      15.390  -8.239  21.993  1.00 25.52           N  
ATOM    826  CA  ILE A 145      15.245  -8.406  23.435  1.00 24.84           C  
ATOM    827  C   ILE A 145      14.017  -7.628  23.888  1.00 25.47           C  
ATOM    828  O   ILE A 145      13.907  -6.425  23.621  1.00 27.03           O  
ATOM    829  CB  ILE A 145      16.501  -7.937  24.191  1.00 33.08           C  
ATOM    830  CG1 ILE A 145      17.746  -8.622  23.623  1.00 34.35           C  
ATOM    831  CG2 ILE A 145      16.365  -8.229  25.684  1.00 24.56           C  
ATOM    832  CD1 ILE A 145      19.020  -8.299  24.376  1.00 36.79           C  
ATOM    833  N   VAL A 146      13.101  -8.307  24.577  1.00 22.06           N  
ATOM    834  CA  VAL A 146      11.877  -7.697  25.088  1.00 22.42           C  
ATOM    835  C   VAL A 146      11.880  -7.795  26.607  1.00 23.25           C  
ATOM    836  O   VAL A 146      12.207  -8.848  27.166  1.00 24.21           O  
ATOM    837  CB  VAL A 146      10.617  -8.364  24.505  1.00 23.68           C  
ATOM    838  CG1 VAL A 146       9.360  -7.631  24.973  1.00 22.85           C  
ATOM    839  CG2 VAL A 146      10.685  -8.408  22.985  1.00 19.80           C  
ATOM    840  N   GLU A 147      11.526  -6.696  27.272  1.00 27.26           N  
ATOM    841  CA  GLU A 147      11.513  -6.624  28.727  1.00 27.45           C  
ATOM    842  C   GLU A 147      10.162  -6.112  29.203  1.00 29.22           C  
ATOM    843  O   GLU A 147       9.573  -5.224  28.581  1.00 29.06           O  
ATOM    844  CB  GLU A 147      12.620  -5.700  29.246  1.00 26.71           C  
ATOM    845  CG  GLU A 147      14.032  -6.191  28.982  1.00 26.84           C  
ATOM    846  CD  GLU A 147      15.088  -5.207  29.453  1.00 32.83           C  
ATOM    847  OE1 GLU A 147      14.756  -4.017  29.644  1.00 31.04           O  
ATOM    848  OE2 GLU A 147      16.252  -5.624  29.630  1.00 34.80           O  
ATOM    849  N   ALA A 148       9.682  -6.666  30.315  1.00 33.16           N  
ATOM    850  CA  ALA A 148       8.467  -6.204  30.975  1.00 30.52           C  
ATOM    851  C   ALA A 148       8.830  -5.596  32.324  1.00 30.82           C  
ATOM    852  O   ALA A 148       9.557  -6.213  33.111  1.00 29.89           O  
ATOM    853  CB  ALA A 148       7.465  -7.346  31.151  1.00 24.99           C  
ATOM    854  N   TRP A 149       8.327  -4.389  32.586  1.00 28.79           N  
ATOM    855  CA  TRP A 149       8.711  -3.619  33.759  1.00 29.98           C  
ATOM    856  C   TRP A 149       7.483  -3.153  34.530  1.00 31.31           C  
ATOM    857  O   TRP A 149       6.419  -2.910  33.952  1.00 29.25           O  
ATOM    858  CB  TRP A 149       9.546  -2.391  33.372  1.00 31.68           C  
ATOM    859  CG  TRP A 149      10.907  -2.694  32.820  1.00 32.58           C  
ATOM    860  CD1 TRP A 149      11.221  -3.009  31.526  1.00 31.00           C  
ATOM    861  CD2 TRP A 149      12.142  -2.696  33.544  1.00 35.36           C  
ATOM    862  NE1 TRP A 149      12.576  -3.209  31.403  1.00 31.54           N  
ATOM    863  CE2 TRP A 149      13.164  -3.024  32.627  1.00 36.22           C  
ATOM    864  CE3 TRP A 149      12.483  -2.455  34.877  1.00 29.92           C  
ATOM    865  CZ2 TRP A 149      14.500  -3.118  33.005  1.00 33.83           C  
ATOM    866  CZ3 TRP A 149      13.811  -2.546  35.248  1.00 34.08           C  
ATOM    867  CH2 TRP A 149      14.803  -2.876  34.317  1.00 32.45           C  
ATOM    868  N   ASP A 150       7.651  -3.016  35.847  1.00 36.68           N  
ATOM    869  CA  ASP A 150       6.650  -2.403  36.712  1.00 32.36           C  
ATOM    870  C   ASP A 150       6.918  -0.908  36.820  1.00 36.39           C  
ATOM    871  O   ASP A 150       8.068  -0.474  36.938  1.00 37.84           O  
ATOM    872  CB  ASP A 150       6.663  -3.041  38.106  1.00 34.56           C  
ATOM    873  CG  ASP A 150       5.700  -2.362  39.082  1.00 38.73           C  
ATOM    874  OD1 ASP A 150       4.618  -1.903  38.655  1.00 37.83           O  
ATOM    875  OD2 ASP A 150       6.029  -2.282  40.289  1.00 37.16           O  
ATOM    876  N   TRP A 151       5.844  -0.126  36.783  1.00 37.78           N  
ATOM    877  CA  TRP A 151       5.905   1.329  36.780  1.00 34.78           C  
ATOM    878  C   TRP A 151       5.457   1.852  38.136  1.00 35.67           C  
ATOM    879  O   TRP A 151       4.395   1.464  38.637  1.00 34.57           O  
ATOM    880  CB  TRP A 151       5.028   1.899  35.659  1.00 33.48           C  
ATOM    881  CG  TRP A 151       5.013   3.393  35.558  1.00 30.33           C  
ATOM    882  CD1 TRP A 151       3.955   4.215  35.805  1.00 34.19           C  
ATOM    883  CD2 TRP A 151       6.104   4.244  35.192  1.00 38.17           C  
ATOM    884  NE1 TRP A 151       4.314   5.524  35.610  1.00 35.00           N  
ATOM    885  CE2 TRP A 151       5.631   5.570  35.234  1.00 38.96           C  
ATOM    886  CE3 TRP A 151       7.436   4.014  34.828  1.00 33.62           C  
ATOM    887  CZ2 TRP A 151       6.441   6.661  34.930  1.00 37.60           C  
ATOM    888  CZ3 TRP A 151       8.237   5.097  34.529  1.00 26.82           C  
ATOM    889  CH2 TRP A 151       7.738   6.404  34.582  1.00 31.69           C  
ATOM    890  N   ASP A 152       6.263   2.773  38.662  1.00 39.35           N  
ATOM    891  CA  ASP A 152       6.063   3.399  39.959  1.00 37.66           C  
ATOM    892  C   ASP A 152       6.018   4.909  39.858  1.00 39.39           C  
ATOM    893  O   ASP A 152       6.298   5.602  40.832  1.00 43.60           O  
ATOM    894  CB  ASP A 152       7.200   3.015  40.891  1.00 33.48           C  
ATOM    895  CG  ASP A 152       7.020   1.654  41.461  1.00 42.80           C  
ATOM    896  OD1 ASP A 152       5.870   1.191  41.420  1.00 40.55           O  
ATOM    897  OD2 ASP A 152       8.005   1.063  41.941  1.00 36.28           O  
ATOM    898  N   ASN A 153       5.676   5.412  38.678  1.00 40.41           N  
ATOM    899  CA  ASN A 153       5.672   6.845  38.405  1.00 43.07           C  
ATOM    900  C   ASN A 153       6.965   7.512  38.845  1.00 43.54           C  
ATOM    901  O   ASN A 153       6.960   8.500  39.571  1.00 46.99           O  
ATOM    902  CB  ASN A 153       4.450   7.517  39.030  1.00 40.48           C  
ATOM    903  CG  ASN A 153       3.161   6.981  38.470  1.00 41.13           C  
ATOM    904  OD1 ASN A 153       2.671   5.937  38.887  1.00 41.19           O  
ATOM    905  ND2 ASN A 153       2.608   7.694  37.517  1.00 45.52           N  
ATOM    906  N   ASP A 154       8.074   6.949  38.388  1.00 39.31           N  
ATOM    907  CA  ASP A 154       9.394   7.447  38.730  1.00 43.34           C  
ATOM    908  C   ASP A 154      10.384   6.994  37.666  1.00 47.89           C  
ATOM    909  O   ASP A 154      10.571   5.800  37.443  1.00 41.70           O  
ATOM    910  CB  ASP A 154       9.813   6.937  40.109  1.00 47.98           C  
ATOM    911  CG  ASP A 154      11.095   7.574  40.609  1.00 46.26           C  
ATOM    912  OD1 ASP A 154      11.343   7.516  41.830  1.00 46.63           O  
ATOM    913  OD2 ASP A 154      11.853   8.128  39.790  1.00 45.89           O  
ATOM    914  N   THR A 155      10.997   7.968  37.006  1.00 47.60           N  
ATOM    915  CA  THR A 155      11.917   7.748  35.892  1.00 48.16           C  
ATOM    916  C   THR A 155      13.234   7.088  36.298  1.00 49.25           C  
ATOM    917  O   THR A 155      13.926   6.560  35.419  1.00 47.22           O  
ATOM    918  CB  THR A 155      12.163   9.064  35.146  1.00 48.02           C  
ATOM    919  OG1 THR A 155      12.325  10.134  36.083  1.00 60.54           O  
ATOM    920  CG2 THR A 155      10.999   9.377  34.209  1.00 37.15           C  
ATOM    921  N   THR A 156      13.627   7.172  37.571  1.00 48.55           N  
ATOM    922  CA  THR A 156      14.919   6.653  38.013  1.00 44.39           C  
ATOM    923  C   THR A 156      15.081   5.188  37.605  1.00 46.31           C  
ATOM    924  O   THR A 156      14.222   4.358  37.938  1.00 38.60           O  
ATOM    925  CB  THR A 156      15.040   6.769  39.532  1.00 50.33           C  
ATOM    926  OG1 THR A 156      14.607   8.068  39.956  1.00 56.48           O  
ATOM    927  CG2 THR A 156      16.479   6.538  39.977  1.00 50.23           C  
ATOM    928  N   PRO A 157      16.145   4.836  36.882  1.00 52.35           N  
ATOM    929  CA  PRO A 157      16.465   3.417  36.645  1.00 52.80           C  
ATOM    930  C   PRO A 157      16.522   2.609  37.938  1.00 45.47           C  
ATOM    931  O   PRO A 157      17.231   2.963  38.884  1.00 49.18           O  
ATOM    932  CB  PRO A 157      17.830   3.471  35.944  1.00 48.24           C  
ATOM    933  CG  PRO A 157      18.381   4.822  36.255  1.00 52.14           C  
ATOM    934  CD  PRO A 157      17.195   5.733  36.373  1.00 48.08           C  
ATOM    935  N   ASN A 158      15.767   1.507  37.968  1.00 39.95           N  
ATOM    936  CA  ASN A 158      15.734   0.619  39.132  1.00 34.44           C  
ATOM    937  C   ASN A 158      15.599  -0.811  38.616  1.00 40.73           C  
ATOM    938  O   ASN A 158      14.493  -1.257  38.298  1.00 47.03           O  
ATOM    939  CB  ASN A 158      14.588   0.987  40.064  1.00 29.41           C  
ATOM    940  CG  ASN A 158      14.621   0.219  41.375  1.00 40.47           C  
ATOM    941  OD1 ASN A 158      15.331  -0.779  41.514  1.00 38.67           O  
ATOM    942  ND2 ASN A 158      13.826   0.670  42.339  1.00 40.26           N  
ATOM    943  N   GLU A 159      16.723  -1.530  38.565  1.00 38.74           N  
ATOM    944  CA  GLU A 159      16.771  -2.863  37.975  1.00 34.49           C  
ATOM    945  C   GLU A 159      15.936  -3.885  38.734  1.00 40.91           C  
ATOM    946  O   GLU A 159      15.717  -4.988  38.222  1.00 39.88           O  
ATOM    947  CB  GLU A 159      18.222  -3.345  37.897  1.00 41.89           C  
ATOM    948  CG  GLU A 159      19.137  -2.489  37.014  1.00 60.78           C  
ATOM    949  CD  GLU A 159      19.633  -1.215  37.696  1.00 62.65           C  
ATOM    950  OE1 GLU A 159      19.106  -0.853  38.773  1.00 60.73           O  
ATOM    951  OE2 GLU A 159      20.556  -0.572  37.150  1.00 61.24           O  
ATOM    952  N   GLU A 160      15.469  -3.551  39.930  1.00 44.45           N  
ATOM    953  CA  GLU A 160      14.672  -4.468  40.732  1.00 42.40           C  
ATOM    954  C   GLU A 160      13.200  -4.449  40.359  1.00 37.25           C  
ATOM    955  O   GLU A 160      12.418  -5.200  40.954  1.00 31.76           O  
ATOM    956  CB  GLU A 160      14.848  -4.150  42.215  1.00 45.27           C  
ATOM    957  CG  GLU A 160      16.302  -4.195  42.646  1.00 48.27           C  
ATOM    958  CD  GLU A 160      16.479  -4.711  44.051  1.00 57.76           C  
ATOM    959  OE1 GLU A 160      16.979  -3.945  44.903  1.00 64.62           O  
ATOM    960  OE2 GLU A 160      16.113  -5.882  44.298  1.00 52.12           O  
ATOM    961  N   LEU A 161      12.802  -3.600  39.410  1.00 34.93           N  
ATOM    962  CA  LEU A 161      11.430  -3.559  38.925  1.00 41.25           C  
ATOM    963  C   LEU A 161      11.229  -4.387  37.657  1.00 38.28           C  
ATOM    964  O   LEU A 161      10.206  -4.238  36.979  1.00 31.23           O  
ATOM    965  CB  LEU A 161      11.005  -2.110  38.684  1.00 37.93           C  
ATOM    966  CG  LEU A 161      11.240  -1.131  39.839  1.00 36.88           C  
ATOM    967  CD1 LEU A 161      11.131   0.301  39.344  1.00 37.63           C  
ATOM    968  CD2 LEU A 161      10.257  -1.389  40.973  1.00 31.63           C  
ATOM    969  N   LEU A 162      12.155  -5.297  37.362  1.00 38.89           N  
ATOM    970  CA  LEU A 162      12.081  -6.117  36.160  1.00 35.31           C  
ATOM    971  C   LEU A 162      11.154  -7.307  36.382  1.00 36.63           C  
ATOM    972  O   LEU A 162      11.398  -8.135  37.268  1.00 29.97           O  
ATOM    973  CB  LEU A 162      13.473  -6.603  35.768  1.00 30.64           C  
ATOM    974  CG  LEU A 162      13.529  -7.472  34.511  1.00 30.45           C  
ATOM    975  CD1 LEU A 162      13.045  -6.703  33.283  1.00 28.38           C  
ATOM    976  CD2 LEU A 162      14.929  -8.032  34.316  1.00 28.10           C  
ATOM    977  N   ILE A 163      10.109  -7.407  35.558  1.00 32.49           N  
ATOM    978  CA  ILE A 163       9.198  -8.542  35.644  1.00 27.52           C  
ATOM    979  C   ILE A 163       9.747  -9.728  34.863  1.00 30.15           C  
ATOM    980  O   ILE A 163       9.877 -10.835  35.395  1.00 36.61           O  
ATOM    981  CB  ILE A 163       7.797  -8.146  35.141  1.00 29.51           C  
ATOM    982  CG1 ILE A 163       7.209  -7.023  35.991  1.00 26.93           C  
ATOM    983  CG2 ILE A 163       6.876  -9.350  35.144  1.00 28.84           C  
ATOM    984  CD1 ILE A 163       5.846  -6.570  35.527  1.00 20.82           C  
ATOM    985  N   GLU A 164      10.086  -9.517  33.593  1.00 33.58           N  
ATOM    986  CA  GLU A 164      10.539 -10.606  32.738  1.00 33.91           C  
ATOM    987  C   GLU A 164      11.386 -10.042  31.606  1.00 31.97           C  
ATOM    988  O   GLU A 164      11.158  -8.923  31.137  1.00 32.77           O  
ATOM    989  CB  GLU A 164       9.358 -11.401  32.171  1.00 31.60           C  
ATOM    990  CG  GLU A 164       9.747 -12.622  31.345  1.00 33.33           C  
ATOM    991  CD  GLU A 164      10.403 -13.716  32.173  1.00 37.59           C  
ATOM    992  OE1 GLU A 164      11.619 -13.624  32.450  1.00 43.52           O  
ATOM    993  OE2 GLU A 164       9.693 -14.667  32.556  1.00 34.69           O  
ATOM    994  N   ARG A 165      12.369 -10.829  31.180  1.00 26.07           N  
ATOM    995  CA  ARG A 165      13.187 -10.509  30.023  1.00 25.67           C  
ATOM    996  C   ARG A 165      13.258 -11.735  29.125  1.00 30.71           C  
ATOM    997  O   ARG A 165      13.579 -12.832  29.594  1.00 34.89           O  
ATOM    998  CB  ARG A 165      14.597 -10.067  30.434  1.00 25.47           C  
ATOM    999  CG  ARG A 165      15.511  -9.795  29.245  1.00 31.38           C  
ATOM   1000  CD  ARG A 165      16.936  -9.435  29.646  1.00 31.60           C  
ATOM   1001  NE  ARG A 165      17.014  -8.141  30.313  1.00 29.96           N  
ATOM   1002  CZ  ARG A 165      17.372  -7.978  31.581  1.00 28.04           C  
ATOM   1003  NH1 ARG A 165      17.697  -9.033  32.318  1.00 34.18           N  
ATOM   1004  NH2 ARG A 165      17.406  -6.764  32.112  1.00 22.72           N  
ATOM   1005  N   VAL A 166      12.942 -11.550  27.840  1.00 24.73           N  
ATOM   1006  CA  VAL A 166      13.007 -12.609  26.842  1.00 26.92           C  
ATOM   1007  C   VAL A 166      13.820 -12.117  25.650  1.00 26.24           C  
ATOM   1008  O   VAL A 166      13.935 -10.915  25.397  1.00 28.17           O  
ATOM   1009  CB  VAL A 166      11.606 -13.074  26.388  1.00 27.64           C  
ATOM   1010  CG1 VAL A 166      10.875 -13.737  27.542  1.00 23.65           C  
ATOM   1011  CG2 VAL A 166      10.805 -11.899  25.852  1.00 21.33           C  
ATOM   1012  N   SER A 167      14.386 -13.067  24.911  1.00 21.00           N  
ATOM   1013  CA  SER A 167      15.266 -12.733  23.800  1.00 27.36           C  
ATOM   1014  C   SER A 167      15.044 -13.693  22.640  1.00 28.10           C  
ATOM   1015  O   SER A 167      14.662 -14.851  22.827  1.00 26.41           O  
ATOM   1016  CB  SER A 167      16.741 -12.758  24.225  1.00 28.24           C  
ATOM   1017  OG  SER A 167      17.112 -14.046  24.681  1.00 29.51           O  
ATOM   1018  N   HIS A 168      15.308 -13.200  21.435  1.00 26.31           N  
ATOM   1019  CA  HIS A 168      15.127 -13.994  20.227  1.00 29.98           C  
ATOM   1020  C   HIS A 168      16.153 -13.561  19.195  1.00 30.69           C  
ATOM   1021  O   HIS A 168      16.238 -12.376  18.865  1.00 30.57           O  
ATOM   1022  CB  HIS A 168      13.710 -13.834  19.675  1.00 31.22           C  
ATOM   1023  CG  HIS A 168      13.533 -14.388  18.296  1.00 33.97           C  
ATOM   1024  ND1 HIS A 168      13.368 -15.734  18.048  1.00 39.48           N  
ATOM   1025  CD2 HIS A 168      13.498 -13.776  17.088  1.00 34.17           C  
ATOM   1026  CE1 HIS A 168      13.239 -15.927  16.747  1.00 39.00           C  
ATOM   1027  NE2 HIS A 168      13.316 -14.755  16.142  1.00 33.71           N  
ATOM   1028  N   ALA A 169      16.934 -14.516  18.700  1.00 32.65           N  
ATOM   1029  CA  ALA A 169      17.911 -14.271  17.648  1.00 36.54           C  
ATOM   1030  C   ALA A 169      17.405 -14.951  16.388  1.00 35.51           C  
ATOM   1031  O   ALA A 169      17.154 -16.161  16.392  1.00 40.06           O  
ATOM   1032  CB  ALA A 169      19.293 -14.804  18.023  1.00 41.51           C  
ATOM   1033  N   GLY A 170      17.259 -14.186  15.323  1.00 38.22           N  
ATOM   1034  CA  GLY A 170      16.700 -14.736  14.114  1.00 47.42           C  
ATOM   1035  C   GLY A 170      16.939 -13.890  12.886  1.00 43.25           C  
ATOM   1036  O   GLY A 170      17.855 -13.065  12.839  1.00 32.01           O  
ATOM   1037  N   MET A 171      16.085 -14.109  11.889  1.00 42.84           N  
ATOM   1038  CA  MET A 171      16.273 -13.566  10.556  1.00 37.88           C  
ATOM   1039  C   MET A 171      14.916 -13.181   9.986  1.00 37.92           C  
ATOM   1040  O   MET A 171      13.935 -13.903  10.181  1.00 40.48           O  
ATOM   1041  CB  MET A 171      16.963 -14.606   9.673  1.00 42.53           C  
ATOM   1042  CG  MET A 171      17.747 -14.048   8.525  1.00 46.42           C  
ATOM   1043  SD  MET A 171      17.508 -15.026   7.035  1.00 97.91           S  
ATOM   1044  CE  MET A 171      16.074 -14.209   6.335  1.00 66.81           C  
ATOM   1045  N   ILE A 172      14.854 -12.039   9.297  1.00 33.25           N  
ATOM   1046  CA  ILE A 172      13.599 -11.566   8.719  1.00 34.77           C  
ATOM   1047  C   ILE A 172      13.898 -10.663   7.526  1.00 38.62           C  
ATOM   1048  O   ILE A 172      14.926  -9.984   7.480  1.00 36.61           O  
ATOM   1049  CB  ILE A 172      12.735 -10.847   9.786  1.00 34.92           C  
ATOM   1050  CG1 ILE A 172      11.315 -10.601   9.268  1.00 31.96           C  
ATOM   1051  CG2 ILE A 172      13.394  -9.553  10.238  1.00 34.92           C  
ATOM   1052  CD1 ILE A 172      10.381 -10.021  10.304  1.00 30.07           C  
ATOM   1053  N   ASN A 173      12.975 -10.652   6.557  1.00 40.03           N  
ATOM   1054  CA  ASN A 173      13.027  -9.857   5.337  1.00 35.23           C  
ATOM   1055  C   ASN A 173      11.895  -8.830   5.309  1.00 39.48           C  
ATOM   1056  O   ASN A 173      10.845  -9.042   5.923  1.00 43.49           O  
ATOM   1057  CB  ASN A 173      12.935 -10.749   4.090  1.00 44.48           C  
ATOM   1058  CG  ASN A 173      14.244 -11.459   3.772  1.00 43.20           C  
ATOM   1059  OD1 ASN A 173      15.328 -10.953   4.063  1.00 40.92           O  
ATOM   1060  ND2 ASN A 173      14.145 -12.640   3.173  1.00 44.81           N  
ATOM   1061  N   PRO A 174      12.083  -7.707   4.611  1.00 39.52           N  
ATOM   1062  CA  PRO A 174      11.028  -6.679   4.536  1.00 36.81           C  
ATOM   1063  C   PRO A 174       9.792  -7.155   3.787  1.00 40.56           C  
ATOM   1064  O   PRO A 174       9.855  -7.463   2.596  1.00 48.05           O  
ATOM   1065  CB  PRO A 174      11.715  -5.522   3.798  1.00 33.24           C  
ATOM   1066  CG  PRO A 174      13.173  -5.754   3.981  1.00 33.67           C  
ATOM   1067  CD  PRO A 174      13.339  -7.243   3.999  1.00 40.71           C  
ATOM   1068  N   GLU A 175       8.666  -7.220   4.498  1.00 46.88           N  
ATOM   1069  CA  GLU A 175       7.367  -7.558   3.926  1.00 47.21           C  
ATOM   1070  C   GLU A 175       6.283  -7.038   4.862  1.00 46.77           C  
ATOM   1071  O   GLU A 175       6.540  -6.765   6.037  1.00 52.12           O  
ATOM   1072  CB  GLU A 175       7.220  -9.063   3.690  1.00 52.53           C  
ATOM   1073  CG  GLU A 175       7.801  -9.927   4.783  1.00 50.37           C  
ATOM   1074  CD  GLU A 175       7.755 -11.391   4.421  1.00 55.08           C  
ATOM   1075  OE1 GLU A 175       6.901 -11.763   3.587  1.00 57.23           O  
ATOM   1076  OE2 GLU A 175       8.577 -12.164   4.956  1.00 61.16           O  
ATOM   1077  N   ASP A 176       5.062  -6.907   4.337  1.00 48.01           N  
ATOM   1078  CA  ASP A 176       3.935  -6.447   5.144  1.00 56.15           C  
ATOM   1079  C   ASP A 176       3.186  -7.580   5.844  1.00 51.67           C  
ATOM   1080  O   ASP A 176       2.035  -7.384   6.254  1.00 46.99           O  
ATOM   1081  CB  ASP A 176       2.951  -5.623   4.303  1.00 44.65           C  
ATOM   1082  CG  ASP A 176       3.635  -4.582   3.454  1.00 54.42           C  
ATOM   1083  OD1 ASP A 176       4.572  -3.926   3.964  1.00 58.64           O  
ATOM   1084  OD2 ASP A 176       3.227  -4.409   2.285  1.00 61.17           O  
ATOM   1085  N   ARG A 177       3.804  -8.748   6.006  1.00 46.08           N  
ATOM   1086  CA  ARG A 177       3.192  -9.840   6.751  1.00 38.28           C  
ATOM   1087  C   ARG A 177       3.818  -9.917   8.137  1.00 35.28           C  
ATOM   1088  O   ARG A 177       5.045  -9.906   8.270  1.00 41.56           O  
ATOM   1089  CB  ARG A 177       3.365 -11.167   6.009  1.00 43.07           C  
ATOM   1090  CG  ARG A 177       2.720 -12.355   6.701  1.00 50.98           C  
ATOM   1091  CD  ARG A 177       2.637 -13.569   5.783  1.00 61.65           C  
ATOM   1092  NE  ARG A 177       1.553 -13.453   4.808  1.00 74.71           N  
ATOM   1093  CZ  ARG A 177       1.261 -14.379   3.898  1.00 79.80           C  
ATOM   1094  NH1 ARG A 177       1.973 -15.496   3.832  1.00 85.24           N  
ATOM   1095  NH2 ARG A 177       0.255 -14.188   3.054  1.00 78.84           N  
ATOM   1096  N   TRP A 178       2.978  -9.989   9.163  1.00 35.78           N  
ATOM   1097  CA  TRP A 178       3.481 -10.121  10.521  1.00 35.22           C  
ATOM   1098  C   TRP A 178       3.901 -11.559  10.798  1.00 33.45           C  
ATOM   1099  O   TRP A 178       3.378 -12.507  10.207  1.00 33.60           O  
ATOM   1100  CB  TRP A 178       2.432  -9.672  11.537  1.00 28.79           C  
ATOM   1101  CG  TRP A 178       2.114  -8.207  11.451  1.00 33.75           C  
ATOM   1102  CD1 TRP A 178       1.202  -7.616  10.628  1.00 30.53           C  
ATOM   1103  CD2 TRP A 178       2.723  -7.145  12.203  1.00 35.92           C  
ATOM   1104  NE1 TRP A 178       1.195  -6.258  10.829  1.00 36.11           N  
ATOM   1105  CE2 TRP A 178       2.119  -5.943  11.790  1.00 33.97           C  
ATOM   1106  CE3 TRP A 178       3.716  -7.096  13.189  1.00 32.62           C  
ATOM   1107  CZ2 TRP A 178       2.472  -4.707  12.329  1.00 28.22           C  
ATOM   1108  CZ3 TRP A 178       4.065  -5.865  13.720  1.00 25.79           C  
ATOM   1109  CH2 TRP A 178       3.444  -4.691  13.290  1.00 25.55           C  
ATOM   1110  N   LYS A 179       4.857 -11.712  11.709  1.00 33.93           N  
ATOM   1111  CA  LYS A 179       5.363 -13.018  12.111  1.00 36.59           C  
ATOM   1112  C   LYS A 179       5.221 -13.169  13.621  1.00 34.84           C  
ATOM   1113  O   LYS A 179       5.647 -12.292  14.379  1.00 31.17           O  
ATOM   1114  CB  LYS A 179       6.817 -13.192  11.665  1.00 31.34           C  
ATOM   1115  CG  LYS A 179       7.444 -14.519  12.041  1.00 32.23           C  
ATOM   1116  CD  LYS A 179       8.527 -14.300  13.068  1.00 41.90           C  
ATOM   1117  CE  LYS A 179       9.519 -15.445  13.093  1.00 50.78           C  
ATOM   1118  NZ  LYS A 179      10.867 -14.958  13.512  1.00 42.81           N  
ATOM   1119  N   SER A 180       4.629 -14.278  14.055  1.00 31.78           N  
ATOM   1120  CA  SER A 180       4.290 -14.470  15.459  1.00 32.25           C  
ATOM   1121  C   SER A 180       5.436 -15.119  16.227  1.00 33.59           C  
ATOM   1122  O   SER A 180       6.115 -16.017  15.721  1.00 34.70           O  
ATOM   1123  CB  SER A 180       3.033 -15.329  15.592  1.00 29.28           C  
ATOM   1124  OG  SER A 180       1.985 -14.809  14.795  1.00 43.31           O  
ATOM   1125  N   LEU A 181       5.650 -14.645  17.452  1.00 30.29           N  
ATOM   1126  CA  LEU A 181       6.663 -15.178  18.350  1.00 33.23           C  
ATOM   1127  C   LEU A 181       6.017 -15.509  19.688  1.00 31.12           C  
ATOM   1128  O   LEU A 181       5.111 -14.803  20.141  1.00 30.31           O  
ATOM   1129  CB  LEU A 181       7.811 -14.181  18.549  1.00 29.91           C  
ATOM   1130  CG  LEU A 181       8.631 -13.817  17.311  1.00 30.09           C  
ATOM   1131  CD1 LEU A 181       9.561 -12.655  17.613  1.00 31.71           C  
ATOM   1132  CD2 LEU A 181       9.422 -15.019  16.825  1.00 23.47           C  
ATOM   1133  N   HIS A 182       6.487 -16.583  20.319  1.00 34.10           N  
ATOM   1134  CA  HIS A 182       5.928 -17.063  21.579  1.00 37.36           C  
ATOM   1135  C   HIS A 182       7.045 -17.223  22.598  1.00 32.13           C  
ATOM   1136  O   HIS A 182       8.038 -17.908  22.332  1.00 33.43           O  
ATOM   1137  CB  HIS A 182       5.190 -18.390  21.382  1.00 33.54           C  
ATOM   1138  CG  HIS A 182       4.358 -18.436  20.139  1.00 40.48           C  
ATOM   1139  ND1 HIS A 182       3.067 -17.957  20.088  1.00 42.63           N  
ATOM   1140  CD2 HIS A 182       4.637 -18.896  18.897  1.00 42.53           C  
ATOM   1141  CE1 HIS A 182       2.584 -18.125  18.870  1.00 36.89           C  
ATOM   1142  NE2 HIS A 182       3.517 -18.694  18.128  1.00 37.24           N  
ATOM   1143  N   PHE A 183       6.878 -16.603  23.764  1.00 28.46           N  
ATOM   1144  CA  PHE A 183       7.896 -16.598  24.805  1.00 24.86           C  
ATOM   1145  C   PHE A 183       7.298 -17.056  26.126  1.00 27.84           C  
ATOM   1146  O   PHE A 183       6.172 -16.689  26.474  1.00 27.63           O  
ATOM   1147  CB  PHE A 183       8.503 -15.207  24.973  1.00 25.46           C  
ATOM   1148  CG  PHE A 183       9.096 -14.649  23.716  1.00 27.67           C  
ATOM   1149  CD1 PHE A 183      10.384 -14.988  23.335  1.00 28.61           C  
ATOM   1150  CD2 PHE A 183       8.370 -13.781  22.916  1.00 26.69           C  
ATOM   1151  CE1 PHE A 183      10.938 -14.472  22.176  1.00 30.75           C  
ATOM   1152  CE2 PHE A 183       8.917 -13.260  21.757  1.00 26.60           C  
ATOM   1153  CZ  PHE A 183      10.203 -13.605  21.385  1.00 28.05           C  
ATOM   1154  N   SER A 184       8.063 -17.853  26.870  1.00 34.89           N  
ATOM   1155  CA  SER A 184       7.633 -18.345  28.185  1.00 39.77           C  
ATOM   1156  C   SER A 184       8.858 -18.345  29.094  1.00 31.58           C  
ATOM   1157  O   SER A 184       9.600 -19.327  29.153  1.00 47.00           O  
ATOM   1158  CB  SER A 184       7.000 -19.728  28.093  1.00 32.60           C  
ATOM   1159  OG  SER A 184       5.834 -19.696  27.287  1.00 49.83           O  
ATOM   1160  N   GLY A 185       9.067 -17.237  29.793  1.00 31.12           N  
ATOM   1161  CA  GLY A 185      10.208 -17.096  30.670  1.00 36.15           C  
ATOM   1162  C   GLY A 185       9.962 -17.715  32.032  1.00 39.90           C  
ATOM   1163  O   GLY A 185       9.120 -18.600  32.207  1.00 40.18           O  
ATOM   1164  N   HIS A 186      10.704 -17.217  33.020  1.00 41.02           N  
ATOM   1165  CA  HIS A 186      10.595 -17.749  34.371  1.00 44.94           C  
ATOM   1166  C   HIS A 186       9.371 -17.217  35.111  1.00 45.60           C  
ATOM   1167  O   HIS A 186       8.876 -17.886  36.025  1.00 45.65           O  
ATOM   1168  CB  HIS A 186      11.880 -17.441  35.154  1.00 45.49           C  
ATOM   1169  CG  HIS A 186      11.795 -17.754  36.618  1.00 57.62           C  
ATOM   1170  ND1 HIS A 186      11.587 -16.785  37.578  1.00 62.90           N  
ATOM   1171  CD2 HIS A 186      11.889 -18.929  37.287  1.00 60.22           C  
ATOM   1172  CE1 HIS A 186      11.554 -17.351  38.773  1.00 61.83           C  
ATOM   1173  NE2 HIS A 186      11.735 -18.651  38.624  1.00 57.10           N  
ATOM   1174  N   VAL A 187       8.850 -16.051  34.720  1.00 38.85           N  
ATOM   1175  CA  VAL A 187       7.747 -15.401  35.417  1.00 37.93           C  
ATOM   1176  C   VAL A 187       6.515 -15.272  34.523  1.00 35.77           C  
ATOM   1177  O   VAL A 187       5.397 -15.585  34.940  1.00 36.86           O  
ATOM   1178  CB  VAL A 187       8.167 -14.018  35.970  1.00 42.57           C  
ATOM   1179  CG1 VAL A 187       6.948 -13.215  36.437  1.00 35.50           C  
ATOM   1180  CG2 VAL A 187       9.187 -14.171  37.083  1.00 45.11           C  
ATOM   1181  N   ALA A 188       6.700 -14.804  33.290  1.00 35.61           N  
ATOM   1182  CA  ALA A 188       5.581 -14.403  32.450  1.00 35.39           C  
ATOM   1183  C   ALA A 188       5.635 -15.072  31.081  1.00 32.37           C  
ATOM   1184  O   ALA A 188       6.700 -15.447  30.585  1.00 28.97           O  
ATOM   1185  CB  ALA A 188       5.551 -12.877  32.274  1.00 27.88           C  
ATOM   1186  N   HIS A 189       4.454 -15.207  30.474  1.00 28.66           N  
ATOM   1187  CA  HIS A 189       4.304 -15.623  29.085  1.00 28.40           C  
ATOM   1188  C   HIS A 189       3.989 -14.407  28.226  1.00 27.00           C  
ATOM   1189  O   HIS A 189       3.196 -13.550  28.622  1.00 25.82           O  
ATOM   1190  CB  HIS A 189       3.182 -16.652  28.921  1.00 29.91           C  
ATOM   1191  CG  HIS A 189       3.418 -17.936  29.648  1.00 41.44           C  
ATOM   1192  ND1 HIS A 189       3.843 -19.082  29.012  1.00 45.46           N  
ATOM   1193  CD2 HIS A 189       3.269 -18.262  30.954  1.00 47.20           C  
ATOM   1194  CE1 HIS A 189       3.959 -20.056  29.898  1.00 47.55           C  
ATOM   1195  NE2 HIS A 189       3.615 -19.585  31.083  1.00 46.98           N  
ATOM   1196  N   LEU A 190       4.594 -14.346  27.042  1.00 26.90           N  
ATOM   1197  CA  LEU A 190       4.388 -13.239  26.119  1.00 28.17           C  
ATOM   1198  C   LEU A 190       3.989 -13.750  24.742  1.00 25.49           C  
ATOM   1199  O   LEU A 190       4.404 -14.829  24.312  1.00 26.43           O  
ATOM   1200  CB  LEU A 190       5.646 -12.362  25.982  1.00 27.11           C  
ATOM   1201  CG  LEU A 190       5.875 -11.290  27.047  1.00 28.47           C  
ATOM   1202  CD1 LEU A 190       6.356 -11.909  28.346  1.00 24.11           C  
ATOM   1203  CD2 LEU A 190       6.859 -10.244  26.543  1.00 25.90           C  
ATOM   1204  N   GLU A 191       3.171 -12.955  24.058  1.00 26.47           N  
ATOM   1205  CA  GLU A 191       2.797 -13.193  22.668  1.00 27.04           C  
ATOM   1206  C   GLU A 191       2.940 -11.883  21.909  1.00 25.82           C  
ATOM   1207  O   GLU A 191       2.381 -10.862  22.324  1.00 26.63           O  
ATOM   1208  CB  GLU A 191       1.361 -13.715  22.552  1.00 27.55           C  
ATOM   1209  CG  GLU A 191       1.122 -15.065  23.211  1.00 32.13           C  
ATOM   1210  CD  GLU A 191       1.556 -16.230  22.346  1.00 41.43           C  
ATOM   1211  OE1 GLU A 191       1.516 -16.093  21.103  1.00 47.08           O  
ATOM   1212  OE2 GLU A 191       1.945 -17.278  22.912  1.00 42.90           O  
ATOM   1213  N   LEU A 192       3.691 -11.901  20.811  1.00 23.87           N  
ATOM   1214  CA  LEU A 192       3.925 -10.674  20.065  1.00 25.93           C  
ATOM   1215  C   LEU A 192       4.202 -11.004  18.606  1.00 25.53           C  
ATOM   1216  O   LEU A 192       4.595 -12.122  18.267  1.00 30.32           O  
ATOM   1217  CB  LEU A 192       5.077  -9.869  20.678  1.00 27.22           C  
ATOM   1218  CG  LEU A 192       6.394 -10.599  20.938  1.00 24.77           C  
ATOM   1219  CD1 LEU A 192       7.327 -10.524  19.726  1.00 22.55           C  
ATOM   1220  CD2 LEU A 192       7.055 -10.045  22.186  1.00 20.13           C  
ATOM   1221  N   GLN A 193       3.979 -10.014  17.741  1.00 20.47           N  
ATOM   1222  CA  GLN A 193       4.232 -10.142  16.311  1.00 28.89           C  
ATOM   1223  C   GLN A 193       5.145  -9.013  15.849  1.00 31.59           C  
ATOM   1224  O   GLN A 193       5.049  -7.886  16.345  1.00 31.04           O  
ATOM   1225  CB  GLN A 193       2.927 -10.117  15.491  1.00 31.01           C  
ATOM   1226  CG  GLN A 193       1.901 -11.177  15.868  1.00 27.59           C  
ATOM   1227  CD  GLN A 193       0.906 -10.680  16.899  1.00 34.50           C  
ATOM   1228  OE1 GLN A 193       0.314  -9.612  16.738  1.00 32.98           O  
ATOM   1229  NE2 GLN A 193       0.721 -11.450  17.970  1.00 31.63           N  
ATOM   1230  N   ILE A 194       6.030  -9.321  14.894  1.00 30.41           N  
ATOM   1231  CA  ILE A 194       7.010  -8.370  14.383  1.00 25.12           C  
ATOM   1232  C   ILE A 194       7.028  -8.424  12.859  1.00 31.41           C  
ATOM   1233  O   ILE A 194       6.599  -9.403  12.244  1.00 38.24           O  
ATOM   1234  CB  ILE A 194       8.428  -8.642  14.930  1.00 22.79           C  
ATOM   1235  CG1 ILE A 194       8.936  -9.995  14.431  1.00 22.82           C  
ATOM   1236  CG2 ILE A 194       8.445  -8.597  16.447  1.00 26.34           C  
ATOM   1237  CD1 ILE A 194      10.392 -10.251  14.727  1.00 23.53           C  
ATOM   1238  N   ARG A 195       7.559  -7.359  12.254  1.00 27.06           N  
ATOM   1239  CA  ARG A 195       7.733  -7.262  10.807  1.00 25.59           C  
ATOM   1240  C   ARG A 195       8.620  -6.063  10.497  1.00 28.10           C  
ATOM   1241  O   ARG A 195       8.813  -5.176  11.334  1.00 27.07           O  
ATOM   1242  CB  ARG A 195       6.397  -7.128  10.068  1.00 29.56           C  
ATOM   1243  CG  ARG A 195       5.806  -5.737  10.130  1.00 30.83           C  
ATOM   1244  CD  ARG A 195       4.577  -5.617   9.261  1.00 36.05           C  
ATOM   1245  NE  ARG A 195       3.936  -4.314   9.413  1.00 37.48           N  
ATOM   1246  CZ  ARG A 195       2.840  -3.945   8.759  1.00 41.26           C  
ATOM   1247  NH1 ARG A 195       2.264  -4.784   7.910  1.00 37.61           N  
ATOM   1248  NH2 ARG A 195       2.319  -2.743   8.956  1.00 46.11           N  
ATOM   1249  N   VAL A 196       9.140  -6.040   9.271  1.00 32.04           N  
ATOM   1250  CA  VAL A 196       9.976  -4.951   8.780  1.00 34.53           C  
ATOM   1251  C   VAL A 196       9.390  -4.438   7.470  1.00 31.84           C  
ATOM   1252  O   VAL A 196       8.994  -5.225   6.604  1.00 31.77           O  
ATOM   1253  CB  VAL A 196      11.442  -5.402   8.585  1.00 34.72           C  
ATOM   1254  CG1 VAL A 196      12.295  -4.256   8.041  1.00 29.60           C  
ATOM   1255  CG2 VAL A 196      12.020  -5.931   9.893  1.00 27.92           C  
ATOM   1256  N   ARG A 197       9.332  -3.117   7.326  1.00 31.09           N  
ATOM   1257  CA  ARG A 197       8.831  -2.479   6.118  1.00 35.07           C  
ATOM   1258  C   ARG A 197       9.802  -1.403   5.660  1.00 33.67           C  
ATOM   1259  O   ARG A 197      10.401  -0.708   6.486  1.00 35.78           O  
ATOM   1260  CB  ARG A 197       7.465  -1.827   6.342  1.00 36.20           C  
ATOM   1261  CG  ARG A 197       6.335  -2.752   6.739  1.00 39.27           C  
ATOM   1262  CD  ARG A 197       5.102  -1.929   7.108  1.00 45.78           C  
ATOM   1263  NE  ARG A 197       5.398  -0.966   8.171  1.00 56.04           N  
ATOM   1264  CZ  ARG A 197       5.572   0.342   7.988  1.00 49.69           C  
ATOM   1265  NH1 ARG A 197       5.473   0.867   6.775  1.00 47.91           N  
ATOM   1266  NH2 ARG A 197       5.850   1.124   9.023  1.00 43.86           N  
ATOM   1267  N   CYS A 198       9.949  -1.261   4.345  1.00 39.51           N  
ATOM   1268  CA  CYS A 198      10.757  -0.170   3.824  1.00 42.69           C  
ATOM   1269  C   CYS A 198       9.957   1.132   3.824  1.00 33.83           C  
ATOM   1270  O   CYS A 198       8.722   1.138   3.818  1.00 31.17           O  
ATOM   1271  CB  CYS A 198      11.252  -0.464   2.404  1.00 31.78           C  
ATOM   1272  SG  CYS A 198      12.228  -1.971   2.201  1.00 44.20           S  
ATOM   1273  N   ASP A 199      10.684   2.247   3.834  1.00 33.37           N  
ATOM   1274  CA  ASP A 199      10.068   3.548   3.618  1.00 40.90           C  
ATOM   1275  C   ASP A 199       9.527   3.636   2.191  1.00 40.88           C  
ATOM   1276  O   ASP A 199       9.717   2.743   1.358  1.00 35.95           O  
ATOM   1277  CB  ASP A 199      11.067   4.674   3.884  1.00 40.63           C  
ATOM   1278  CG  ASP A 199      11.100   5.103   5.343  1.00 42.06           C  
ATOM   1279  OD1 ASP A 199      10.275   5.956   5.740  1.00 39.18           O  
ATOM   1280  OD2 ASP A 199      11.964   4.600   6.091  1.00 47.24           O  
ATOM   1281  N   GLU A 200       8.852   4.741   1.900  1.00 40.66           N  
ATOM   1282  CA  GLU A 200       8.354   4.965   0.553  1.00 46.42           C  
ATOM   1283  C   GLU A 200       9.502   5.355  -0.367  1.00 45.08           C  
ATOM   1284  O   GLU A 200      10.414   6.088   0.033  1.00 45.91           O  
ATOM   1285  CB  GLU A 200       7.285   6.058   0.561  1.00 47.94           C  
ATOM   1286  CG  GLU A 200       6.550   6.225  -0.756  1.00 54.10           C  
ATOM   1287  CD  GLU A 200       5.486   7.304  -0.693  1.00 59.99           C  
ATOM   1288  OE1 GLU A 200       5.470   8.071   0.294  1.00 65.60           O  
ATOM   1289  OE2 GLU A 200       4.662   7.383  -1.628  1.00 66.95           O  
ATOM   1290  N   ASN A 201       9.455   4.843  -1.600  1.00 36.36           N  
ATOM   1291  CA  ASN A 201      10.501   5.013  -2.606  1.00 42.19           C  
ATOM   1292  C   ASN A 201      11.779   4.264  -2.258  1.00 39.97           C  
ATOM   1293  O   ASN A 201      12.858   4.625  -2.739  1.00 40.84           O  
ATOM   1294  CB  ASN A 201      10.813   6.495  -2.858  1.00 40.67           C  
ATOM   1295  CG  ASN A 201       9.567   7.307  -3.156  1.00 42.20           C  
ATOM   1296  OD1 ASN A 201       8.678   6.861  -3.883  1.00 44.39           O  
ATOM   1297  ND2 ASN A 201       9.488   8.498  -2.578  1.00 42.80           N  
ATOM   1298  N   TYR A 202      11.687   3.231  -1.422  1.00 41.79           N  
ATOM   1299  CA  TYR A 202      12.835   2.415  -1.049  1.00 39.01           C  
ATOM   1300  C   TYR A 202      12.485   0.949  -1.231  1.00 35.93           C  
ATOM   1301  O   TYR A 202      11.406   0.508  -0.825  1.00 40.21           O  
ATOM   1302  CB  TYR A 202      13.280   2.692   0.396  1.00 40.60           C  
ATOM   1303  CG  TYR A 202      14.143   3.931   0.536  1.00 36.27           C  
ATOM   1304  CD1 TYR A 202      15.526   3.852   0.418  1.00 33.80           C  
ATOM   1305  CD2 TYR A 202      13.575   5.179   0.770  1.00 32.17           C  
ATOM   1306  CE1 TYR A 202      16.320   4.977   0.532  1.00 32.85           C  
ATOM   1307  CE2 TYR A 202      14.360   6.311   0.886  1.00 30.40           C  
ATOM   1308  CZ  TYR A 202      15.733   6.205   0.768  1.00 34.08           C  
ATOM   1309  OH  TYR A 202      16.525   7.325   0.886  1.00 26.24           O  
ATOM   1310  N   TYR A 203      13.400   0.202  -1.845  1.00 42.37           N  
ATOM   1311  CA  TYR A 203      13.141  -1.176  -2.247  1.00 47.10           C  
ATOM   1312  C   TYR A 203      14.321  -2.061  -1.872  1.00 40.54           C  
ATOM   1313  O   TYR A 203      15.206  -1.624  -1.130  1.00 38.17           O  
ATOM   1314  CB  TYR A 203      12.864  -1.253  -3.753  1.00 47.60           C  
ATOM   1315  CG  TYR A 203      11.753  -0.339  -4.222  1.00 44.84           C  
ATOM   1316  CD1 TYR A 203      12.008   0.983  -4.563  1.00 46.89           C  
ATOM   1317  CD2 TYR A 203      10.445  -0.798  -4.318  1.00 46.26           C  
ATOM   1318  CE1 TYR A 203      10.991   1.824  -4.988  1.00 49.56           C  
ATOM   1319  CE2 TYR A 203       9.423   0.036  -4.742  1.00 50.34           C  
ATOM   1320  CZ  TYR A 203       9.702   1.344  -5.077  1.00 44.71           C  
ATOM   1321  OH  TYR A 203       8.690   2.175  -5.495  1.00 46.68           O  
ATOM   1322  N   SER A 204      14.333  -3.300  -2.380  1.00 41.30           N  
ATOM   1323  CA  SER A 204      15.361  -4.304  -2.105  1.00 35.49           C  
ATOM   1324  C   SER A 204      15.240  -4.863  -0.690  1.00 38.61           C  
ATOM   1325  O   SER A 204      14.593  -4.262   0.175  1.00 41.15           O  
ATOM   1326  CB  SER A 204      16.764  -3.730  -2.336  1.00 39.89           C  
ATOM   1327  OG  SER A 204      17.766  -4.593  -1.835  1.00 48.76           O  
ATOM   1328  N   ALA A 205      15.861  -6.020  -0.445  1.00 34.18           N  
ATOM   1329  CA  ALA A 205      15.762  -6.679   0.853  1.00 37.37           C  
ATOM   1330  C   ALA A 205      16.488  -5.934   1.965  1.00 38.20           C  
ATOM   1331  O   ALA A 205      16.309  -6.284   3.139  1.00 34.84           O  
ATOM   1332  CB  ALA A 205      16.301  -8.108   0.754  1.00 38.33           C  
ATOM   1333  N   THR A 206      17.305  -4.937   1.630  1.00 37.02           N  
ATOM   1334  CA  THR A 206      17.980  -4.101   2.612  1.00 30.71           C  
ATOM   1335  C   THR A 206      17.254  -2.790   2.861  1.00 34.39           C  
ATOM   1336  O   THR A 206      17.610  -2.073   3.803  1.00 40.81           O  
ATOM   1337  CB  THR A 206      19.420  -3.805   2.174  1.00 33.71           C  
ATOM   1338  OG1 THR A 206      19.413  -3.066   0.947  1.00 40.63           O  
ATOM   1339  CG2 THR A 206      20.190  -5.097   1.973  1.00 39.99           C  
ATOM   1340  N   CYS A 207      16.263  -2.458   2.032  1.00 31.68           N  
ATOM   1341  CA  CYS A 207      15.563  -1.178   2.059  1.00 35.45           C  
ATOM   1342  C   CYS A 207      16.496  -0.018   1.726  1.00 33.42           C  
ATOM   1343  O   CYS A 207      16.183   1.140   2.022  1.00 36.48           O  
ATOM   1344  CB  CYS A 207      14.876  -0.935   3.413  1.00 40.44           C  
ATOM   1345  SG  CYS A 207      13.456  -2.011   3.828  1.00 39.14           S  
ATOM   1346  N   ASN A 208      17.623  -0.302   1.071  1.00 34.11           N  
ATOM   1347  CA  ASN A 208      18.651   0.699   0.811  1.00 37.76           C  
ATOM   1348  C   ASN A 208      18.743   1.091  -0.661  1.00 37.12           C  
ATOM   1349  O   ASN A 208      19.645   1.848  -1.032  1.00 38.13           O  
ATOM   1350  CB  ASN A 208      20.009   0.192   1.305  1.00 34.79           C  
ATOM   1351  CG  ASN A 208      20.971   1.321   1.634  1.00 41.72           C  
ATOM   1352  OD1 ASN A 208      20.556   2.399   2.059  1.00 37.24           O  
ATOM   1353  ND2 ASN A 208      22.266   1.072   1.453  1.00 47.69           N  
ATOM   1354  N   LYS A 209      17.836   0.605  -1.505  1.00 36.76           N  
ATOM   1355  CA  LYS A 209      17.810   0.960  -2.919  1.00 38.53           C  
ATOM   1356  C   LYS A 209      16.694   1.969  -3.168  1.00 39.91           C  
ATOM   1357  O   LYS A 209      15.525   1.695  -2.875  1.00 40.05           O  
ATOM   1358  CB  LYS A 209      17.629  -0.278  -3.793  1.00 42.66           C  
ATOM   1359  CG  LYS A 209      17.774   0.011  -5.272  1.00 53.37           C  
ATOM   1360  CD  LYS A 209      17.870  -1.273  -6.068  1.00 61.17           C  
ATOM   1361  CE  LYS A 209      18.109  -0.994  -7.542  1.00 59.99           C  
ATOM   1362  NZ  LYS A 209      18.176  -2.260  -8.331  1.00 61.41           N  
ATOM   1363  N   PHE A 210      17.055   3.128  -3.706  1.00 38.93           N  
ATOM   1364  CA  PHE A 210      16.136   4.249  -3.843  1.00 40.35           C  
ATOM   1365  C   PHE A 210      15.615   4.338  -5.272  1.00 50.21           C  
ATOM   1366  O   PHE A 210      16.391   4.249  -6.230  1.00 52.59           O  
ATOM   1367  CB  PHE A 210      16.826   5.557  -3.454  1.00 29.99           C  
ATOM   1368  CG  PHE A 210      15.941   6.763  -3.558  1.00 37.80           C  
ATOM   1369  CD1 PHE A 210      15.081   7.099  -2.527  1.00 33.01           C  
ATOM   1370  CD2 PHE A 210      15.965   7.561  -4.695  1.00 41.73           C  
ATOM   1371  CE1 PHE A 210      14.263   8.214  -2.624  1.00 40.78           C  
ATOM   1372  CE2 PHE A 210      15.153   8.676  -4.798  1.00 38.22           C  
ATOM   1373  CZ  PHE A 210      14.300   9.004  -3.761  1.00 42.52           C  
ATOM   1374  N   CYS A 211      14.302   4.520  -5.406  1.00 48.96           N  
ATOM   1375  CA  CYS A 211      13.666   4.702  -6.709  1.00 45.30           C  
ATOM   1376  C   CYS A 211      12.372   5.466  -6.489  1.00 48.08           C  
ATOM   1377  O   CYS A 211      11.523   5.026  -5.708  1.00 46.49           O  
ATOM   1378  CB  CYS A 211      13.392   3.358  -7.387  1.00 44.30           C  
ATOM   1379  SG  CYS A 211      12.640   3.482  -9.037  1.00 55.10           S  
ATOM   1380  N   ARG A 212      12.220   6.603  -7.168  1.00 50.31           N  
ATOM   1381  CA  ARG A 212      11.024   7.422  -7.055  1.00 42.40           C  
ATOM   1382  C   ARG A 212      10.471   7.712  -8.444  1.00 54.07           C  
ATOM   1383  O   ARG A 212      11.221   8.160  -9.331  1.00 57.47           O  
ATOM   1384  CB  ARG A 212      11.349   8.710  -6.289  1.00 45.65           C  
ATOM   1385  CG  ARG A 212      10.154   9.485  -5.761  1.00 51.54           C  
ATOM   1386  CD  ARG A 212      10.642  10.752  -5.059  1.00 57.65           C  
ATOM   1387  NE  ARG A 212      10.077  12.007  -5.548  1.00 77.95           N  
ATOM   1388  CZ  ARG A 212       8.826  12.412  -5.342  1.00 80.34           C  
ATOM   1389  NH1 ARG A 212       7.974  11.658  -4.657  1.00 75.55           N  
ATOM   1390  NH2 ARG A 212       8.431  13.584  -5.822  1.00 73.17           N  
ATOM   1391  N   PRO A 213       9.181   7.464  -8.681  1.00 56.90           N  
ATOM   1392  CA  PRO A 213       8.610   7.717 -10.010  1.00 53.14           C  
ATOM   1393  C   PRO A 213       8.550   9.201 -10.328  1.00 53.49           C  
ATOM   1394  O   PRO A 213       8.282  10.033  -9.457  1.00 52.61           O  
ATOM   1395  CB  PRO A 213       7.202   7.114  -9.913  1.00 49.35           C  
ATOM   1396  CG  PRO A 213       7.248   6.189  -8.738  1.00 50.23           C  
ATOM   1397  CD  PRO A 213       8.217   6.811  -7.782  1.00 58.03           C  
ATOM   1398  N   ARG A 214       8.781   9.525 -11.598  1.00 55.48           N  
ATOM   1399  CA  ARG A 214       8.769  10.910 -12.043  1.00 51.84           C  
ATOM   1400  C   ARG A 214       8.306  10.964 -13.490  1.00 54.99           C  
ATOM   1401  O   ARG A 214       8.227   9.944 -14.181  1.00 56.66           O  
ATOM   1402  CB  ARG A 214      10.148  11.558 -11.890  1.00 53.65           C  
ATOM   1403  CG  ARG A 214      11.199  11.002 -12.831  1.00 55.72           C  
ATOM   1404  CD  ARG A 214      12.572  11.547 -12.483  1.00 64.83           C  
ATOM   1405  NE  ARG A 214      12.513  12.941 -12.055  1.00 69.54           N  
ATOM   1406  CZ  ARG A 214      13.527  13.593 -11.496  1.00 71.21           C  
ATOM   1407  NH1 ARG A 214      14.685  12.976 -11.294  1.00 70.66           N  
ATOM   1408  NH2 ARG A 214      13.384  14.862 -11.136  1.00 66.09           N  
ATOM   1409  N   ASN A 215       7.999  12.187 -13.944  1.00 59.86           N  
ATOM   1410  CA  ASN A 215       7.598  12.466 -15.325  1.00 61.67           C  
ATOM   1411  C   ASN A 215       7.967  13.925 -15.606  1.00 61.51           C  
ATOM   1412  O   ASN A 215       7.147  14.841 -15.496  1.00 54.80           O  
ATOM   1413  CB  ASN A 215       6.111  12.200 -15.562  1.00 66.09           C  
ATOM   1414  CG  ASN A 215       5.669  12.512 -16.988  1.00 70.87           C  
ATOM   1415  OD1 ASN A 215       6.270  13.326 -17.690  1.00 72.24           O  
ATOM   1416  ND2 ASN A 215       4.616  11.837 -17.428  1.00 73.60           N  
ATOM   1417  N   ASP A 216       9.224  14.129 -15.980  1.00 61.81           N  
ATOM   1418  CA  ASP A 216       9.731  15.438 -16.369  1.00 61.13           C  
ATOM   1419  C   ASP A 216      10.857  15.209 -17.371  1.00 61.50           C  
ATOM   1420  O   ASP A 216      10.960  14.131 -17.966  1.00 57.05           O  
ATOM   1421  CB  ASP A 216      10.154  16.250 -15.128  1.00 68.27           C  
ATOM   1422  CG  ASP A 216      11.111  15.493 -14.211  1.00 69.98           C  
ATOM   1423  OD1 ASP A 216      11.028  15.705 -12.983  1.00 75.36           O  
ATOM   1424  OD2 ASP A 216      11.942  14.696 -14.700  1.00 65.10           O  
ATOM   1425  N   PHE A 217      11.713  16.217 -17.551  1.00 61.35           N  
ATOM   1426  CA  PHE A 217      12.780  16.109 -18.539  1.00 65.67           C  
ATOM   1427  C   PHE A 217      13.774  15.008 -18.192  1.00 67.52           C  
ATOM   1428  O   PHE A 217      14.460  14.501 -19.088  1.00 58.57           O  
ATOM   1429  CB  PHE A 217      13.509  17.450 -18.669  1.00 70.26           C  
ATOM   1430  CG  PHE A 217      14.661  17.425 -19.637  1.00 77.19           C  
ATOM   1431  CD1 PHE A 217      14.437  17.540 -21.002  1.00 73.53           C  
ATOM   1432  CD2 PHE A 217      15.966  17.281 -19.186  1.00 72.79           C  
ATOM   1433  CE1 PHE A 217      15.491  17.516 -21.897  1.00 75.52           C  
ATOM   1434  CE2 PHE A 217      17.025  17.258 -20.077  1.00 75.81           C  
ATOM   1435  CZ  PHE A 217      16.787  17.375 -21.434  1.00 77.32           C  
ATOM   1436  N   PHE A 218      13.855  14.620 -16.920  1.00 69.59           N  
ATOM   1437  CA  PHE A 218      14.811  13.622 -16.460  1.00 69.49           C  
ATOM   1438  C   PHE A 218      14.302  12.189 -16.578  1.00 68.82           C  
ATOM   1439  O   PHE A 218      15.017  11.264 -16.176  1.00 72.88           O  
ATOM   1440  CB  PHE A 218      15.202  13.908 -15.005  1.00 73.01           C  
ATOM   1441  CG  PHE A 218      16.017  15.159 -14.831  1.00 71.07           C  
ATOM   1442  CD1 PHE A 218      17.350  15.190 -15.202  1.00 67.81           C  
ATOM   1443  CD2 PHE A 218      15.448  16.305 -14.299  1.00 73.28           C  
ATOM   1444  CE1 PHE A 218      18.103  16.339 -15.046  1.00 64.84           C  
ATOM   1445  CE2 PHE A 218      16.196  17.459 -14.140  1.00 74.19           C  
ATOM   1446  CZ  PHE A 218      17.525  17.475 -14.514  1.00 68.61           C  
ATOM   1447  N   GLY A 219      13.111  11.973 -17.111  1.00 56.53           N  
ATOM   1448  CA  GLY A 219      12.627  10.619 -17.297  1.00 54.65           C  
ATOM   1449  C   GLY A 219      11.123  10.532 -17.152  1.00 55.36           C  
ATOM   1450  O   GLY A 219      10.455  11.458 -16.695  1.00 50.45           O  
ATOM   1451  N   HIS A 220      10.587   9.373 -17.589  1.00 52.24           N  
ATOM   1452  CA  HIS A 220       9.159   9.045 -17.502  1.00 55.01           C  
ATOM   1453  C   HIS A 220       9.060   7.559 -17.130  1.00 56.07           C  
ATOM   1454  O   HIS A 220       8.895   6.690 -17.990  1.00 51.59           O  
ATOM   1455  CB  HIS A 220       8.434   9.349 -18.813  1.00 55.48           C  
ATOM   1456  CG  HIS A 220       8.714  10.715 -19.357  1.00 57.26           C  
ATOM   1457  ND1 HIS A 220       7.863  11.783 -19.171  1.00 54.09           N  
ATOM   1458  CD2 HIS A 220       9.753  11.187 -20.088  1.00 55.56           C  
ATOM   1459  CE1 HIS A 220       8.366  12.853 -19.759  1.00 52.87           C  
ATOM   1460  NE2 HIS A 220       9.513  12.519 -20.323  1.00 54.26           N  
ATOM   1461  N   TYR A 221       9.160   7.261 -15.834  1.00 58.90           N  
ATOM   1462  CA  TYR A 221       9.250   5.878 -15.386  1.00 55.16           C  
ATOM   1463  C   TYR A 221       8.500   5.677 -14.077  1.00 52.13           C  
ATOM   1464  O   TYR A 221       8.143   6.629 -13.379  1.00 55.94           O  
ATOM   1465  CB  TYR A 221      10.713   5.433 -15.218  1.00 53.77           C  
ATOM   1466  CG  TYR A 221      11.528   6.273 -14.252  1.00 60.14           C  
ATOM   1467  CD1 TYR A 221      11.552   5.986 -12.891  1.00 61.95           C  
ATOM   1468  CD2 TYR A 221      12.284   7.347 -14.707  1.00 56.56           C  
ATOM   1469  CE1 TYR A 221      12.301   6.750 -12.011  1.00 55.77           C  
ATOM   1470  CE2 TYR A 221      13.036   8.114 -13.836  1.00 60.65           C  
ATOM   1471  CZ  TYR A 221      13.041   7.812 -12.490  1.00 56.69           C  
ATOM   1472  OH  TYR A 221      13.786   8.578 -11.625  1.00 56.04           O  
ATOM   1473  N   THR A 222       8.262   4.404 -13.766  1.00 55.47           N  
ATOM   1474  CA  THR A 222       7.760   3.951 -12.477  1.00 59.30           C  
ATOM   1475  C   THR A 222       8.716   2.895 -11.931  1.00 53.67           C  
ATOM   1476  O   THR A 222       9.572   2.370 -12.648  1.00 50.45           O  
ATOM   1477  CB  THR A 222       6.332   3.392 -12.590  1.00 59.87           C  
ATOM   1478  OG1 THR A 222       6.297   2.351 -13.575  1.00 61.55           O  
ATOM   1479  CG2 THR A 222       5.357   4.489 -12.987  1.00 47.22           C  
ATOM   1480  N   CYS A 223       8.577   2.587 -10.645  1.00 57.18           N  
ATOM   1481  CA  CYS A 223       9.470   1.653  -9.971  1.00 52.96           C  
ATOM   1482  C   CYS A 223       8.799   0.300  -9.779  1.00 53.37           C  
ATOM   1483  O   CYS A 223       7.590   0.223  -9.538  1.00 55.25           O  
ATOM   1484  CB  CYS A 223       9.906   2.207  -8.615  1.00 52.49           C  
ATOM   1485  SG  CYS A 223      10.667   3.840  -8.696  1.00 48.47           S  
ATOM   1486  N   ASP A 224       9.586  -0.770  -9.904  1.00 54.00           N  
ATOM   1487  CA  ASP A 224       9.083  -2.111  -9.626  1.00 63.03           C  
ATOM   1488  C   ASP A 224       9.419  -2.532  -8.195  1.00 63.83           C  
ATOM   1489  O   ASP A 224       9.496  -1.688  -7.296  1.00 61.54           O  
ATOM   1490  CB  ASP A 224       9.626  -3.124 -10.644  1.00 62.25           C  
ATOM   1491  CG  ASP A 224      11.147  -3.198 -10.667  1.00 65.13           C  
ATOM   1492  OD1 ASP A 224      11.806  -2.588  -9.798  1.00 70.15           O  
ATOM   1493  OD2 ASP A 224      11.686  -3.892 -11.556  1.00 60.34           O  
ATOM   1494  N   GLN A 225       9.630  -3.833  -7.978  1.00 64.93           N  
ATOM   1495  CA  GLN A 225       9.860  -4.356  -6.635  1.00 52.68           C  
ATOM   1496  C   GLN A 225      11.317  -4.252  -6.220  1.00 62.63           C  
ATOM   1497  O   GLN A 225      11.611  -4.085  -5.030  1.00 66.45           O  
ATOM   1498  CB  GLN A 225       9.410  -5.814  -6.553  1.00 59.22           C  
ATOM   1499  CG  GLN A 225       7.912  -6.006  -6.383  1.00 75.93           C  
ATOM   1500  CD  GLN A 225       7.093  -5.138  -7.319  1.00 81.55           C  
ATOM   1501  OE1 GLN A 225       7.360  -5.072  -8.520  1.00 82.81           O  
ATOM   1502  NE2 GLN A 225       6.098  -4.453  -6.769  1.00 75.34           N  
ATOM   1503  N   TYR A 226      12.235  -4.363  -7.174  1.00 61.86           N  
ATOM   1504  CA  TYR A 226      13.660  -4.259  -6.912  1.00 55.54           C  
ATOM   1505  C   TYR A 226      14.188  -2.851  -7.149  1.00 59.61           C  
ATOM   1506  O   TYR A 226      15.394  -2.678  -7.356  1.00 62.66           O  
ATOM   1507  CB  TYR A 226      14.413  -5.271  -7.777  1.00 59.02           C  
ATOM   1508  CG  TYR A 226      13.688  -6.594  -7.900  1.00 59.63           C  
ATOM   1509  CD1 TYR A 226      12.866  -6.859  -8.985  1.00 59.95           C  
ATOM   1510  CD2 TYR A 226      13.799  -7.564  -6.912  1.00 70.99           C  
ATOM   1511  CE1 TYR A 226      12.191  -8.059  -9.094  1.00 64.48           C  
ATOM   1512  CE2 TYR A 226      13.130  -8.769  -7.012  1.00 63.47           C  
ATOM   1513  CZ  TYR A 226      12.326  -9.011  -8.105  1.00 68.42           C  
ATOM   1514  OH  TYR A 226      11.656 -10.210  -8.211  1.00 67.11           O  
ATOM   1515  N   GLY A 227      13.313  -1.847  -7.123  1.00 54.62           N  
ATOM   1516  CA  GLY A 227      13.743  -0.476  -7.320  1.00 55.66           C  
ATOM   1517  C   GLY A 227      14.255  -0.192  -8.710  1.00 58.23           C  
ATOM   1518  O   GLY A 227      15.088   0.703  -8.888  1.00 61.42           O  
ATOM   1519  N   ASN A 228      13.779  -0.935  -9.702  1.00 59.45           N  
ATOM   1520  CA  ASN A 228      14.180  -0.739 -11.084  1.00 56.91           C  
ATOM   1521  C   ASN A 228      13.192   0.171 -11.798  1.00 58.99           C  
ATOM   1522  O   ASN A 228      12.000   0.207 -11.477  1.00 54.48           O  
ATOM   1523  CB  ASN A 228      14.273  -2.081 -11.809  1.00 58.84           C  
ATOM   1524  CG  ASN A 228      15.353  -2.976 -11.238  1.00 58.94           C  
ATOM   1525  OD1 ASN A 228      16.372  -2.497 -10.738  1.00 57.53           O  
ATOM   1526  ND2 ASN A 228      15.129  -4.284 -11.296  1.00 54.03           N  
ATOM   1527  N   LYS A 229      13.705   0.900 -12.786  1.00 57.22           N  
ATOM   1528  CA  LYS A 229      12.909   1.861 -13.537  1.00 55.78           C  
ATOM   1529  C   LYS A 229      12.062   1.130 -14.571  1.00 47.24           C  
ATOM   1530  O   LYS A 229      12.588   0.363 -15.384  1.00 48.46           O  
ATOM   1531  CB  LYS A 229      13.827   2.878 -14.209  1.00 55.37           C  
ATOM   1532  CG  LYS A 229      14.938   3.366 -13.300  1.00 55.38           C  
ATOM   1533  CD  LYS A 229      15.496   4.699 -13.751  1.00 62.82           C  
ATOM   1534  CE  LYS A 229      16.871   4.930 -13.147  1.00 71.90           C  
ATOM   1535  NZ  LYS A 229      17.607   6.035 -13.816  1.00 62.84           N  
ATOM   1536  N   ALA A 230      10.752   1.347 -14.526  1.00 44.83           N  
ATOM   1537  CA  ALA A 230       9.817   0.777 -15.489  1.00 47.05           C  
ATOM   1538  C   ALA A 230       9.201   1.924 -16.282  1.00 56.76           C  
ATOM   1539  O   ALA A 230       8.392   2.689 -15.743  1.00 52.12           O  
ATOM   1540  CB  ALA A 230       8.746  -0.050 -14.782  1.00 41.45           C  
ATOM   1541  N   CYS A 231       9.584   2.039 -17.558  1.00 54.28           N  
ATOM   1542  CA  CYS A 231       9.109   3.136 -18.397  1.00 53.70           C  
ATOM   1543  C   CYS A 231       7.587   3.148 -18.473  1.00 49.39           C  
ATOM   1544  O   CYS A 231       6.943   2.097 -18.506  1.00 47.24           O  
ATOM   1545  CB  CYS A 231       9.691   3.026 -19.811  1.00 47.49           C  
ATOM   1546  SG  CYS A 231      11.490   3.174 -19.949  1.00 60.23           S  
ATOM   1547  N   MET A 232       7.011   4.349 -18.486  1.00 45.20           N  
ATOM   1548  CA  MET A 232       5.575   4.480 -18.671  1.00 48.48           C  
ATOM   1549  C   MET A 232       5.198   4.146 -20.115  1.00 60.39           C  
ATOM   1550  O   MET A 232       6.046   4.076 -21.011  1.00 64.03           O  
ATOM   1551  CB  MET A 232       5.106   5.883 -18.294  1.00 52.24           C  
ATOM   1552  CG  MET A 232       5.666   6.384 -16.977  1.00 49.14           C  
ATOM   1553  SD  MET A 232       5.322   8.129 -16.682  1.00 64.83           S  
ATOM   1554  CE  MET A 232       3.544   8.093 -16.464  1.00 48.02           C  
ATOM   1555  N   ASP A 233       3.903   3.935 -20.336  1.00 62.57           N  
ATOM   1556  CA  ASP A 233       3.422   3.491 -21.641  1.00 64.74           C  
ATOM   1557  C   ASP A 233       3.661   4.565 -22.697  1.00 61.24           C  
ATOM   1558  O   ASP A 233       3.185   5.698 -22.563  1.00 55.17           O  
ATOM   1559  CB  ASP A 233       1.940   3.132 -21.560  1.00 61.54           C  
ATOM   1560  CG  ASP A 233       1.647   2.122 -20.468  1.00 73.27           C  
ATOM   1561  OD1 ASP A 233       2.133   2.317 -19.333  1.00 72.50           O  
ATOM   1562  OD2 ASP A 233       0.939   1.130 -20.747  1.00 84.65           O  
ATOM   1563  N   GLY A 234       4.407   4.209 -23.740  1.00 53.63           N  
ATOM   1564  CA  GLY A 234       4.743   5.132 -24.803  1.00 53.93           C  
ATOM   1565  C   GLY A 234       6.149   5.687 -24.777  1.00 58.48           C  
ATOM   1566  O   GLY A 234       6.435   6.627 -25.527  1.00 59.27           O  
ATOM   1567  N   TRP A 235       7.038   5.132 -23.956  1.00 54.20           N  
ATOM   1568  CA  TRP A 235       8.400   5.626 -23.828  1.00 51.95           C  
ATOM   1569  C   TRP A 235       9.389   4.467 -23.883  1.00 47.56           C  
ATOM   1570  O   TRP A 235       9.035   3.309 -23.652  1.00 50.86           O  
ATOM   1571  CB  TRP A 235       8.599   6.407 -22.516  1.00 53.79           C  
ATOM   1572  CG  TRP A 235       7.764   7.652 -22.379  1.00 53.90           C  
ATOM   1573  CD1 TRP A 235       6.503   7.742 -21.862  1.00 49.11           C  
ATOM   1574  CD2 TRP A 235       8.138   8.986 -22.756  1.00 54.67           C  
ATOM   1575  NE1 TRP A 235       6.068   9.048 -21.896  1.00 47.06           N  
ATOM   1576  CE2 TRP A 235       7.052   9.830 -22.440  1.00 48.88           C  
ATOM   1577  CE3 TRP A 235       9.284   9.548 -23.331  1.00 52.98           C  
ATOM   1578  CZ2 TRP A 235       7.079  11.205 -22.679  1.00 46.18           C  
ATOM   1579  CZ3 TRP A 235       9.308  10.914 -23.569  1.00 51.28           C  
ATOM   1580  CH2 TRP A 235       8.213  11.726 -23.242  1.00 47.01           C  
ATOM   1581  N   MET A 236      10.644   4.794 -24.190  1.00 52.23           N  
ATOM   1582  CA  MET A 236      11.744   3.832 -24.181  1.00 49.92           C  
ATOM   1583  C   MET A 236      13.039   4.596 -23.890  1.00 54.37           C  
ATOM   1584  O   MET A 236      13.012   5.798 -23.608  1.00 56.15           O  
ATOM   1585  CB  MET A 236      11.759   3.028 -25.491  1.00 57.00           C  
ATOM   1586  CG  MET A 236      12.049   3.820 -26.762  1.00 67.21           C  
ATOM   1587  SD  MET A 236      11.702   2.835 -28.241  1.00 78.80           S  
ATOM   1588  CE  MET A 236      11.441   4.105 -29.473  1.00 69.59           C  
ATOM   1589  N   GLY A 237      14.180   3.900 -23.963  1.00 52.68           N  
ATOM   1590  CA  GLY A 237      15.478   4.460 -23.609  1.00 68.05           C  
ATOM   1591  C   GLY A 237      15.964   3.973 -22.249  1.00 80.63           C  
ATOM   1592  O   GLY A 237      15.332   3.147 -21.579  1.00 85.38           O  
ATOM   1593  N   LYS A 238      17.139   4.466 -21.842  1.00 80.26           N  
ATOM   1594  CA  LYS A 238      17.603   4.104 -20.504  1.00 82.69           C  
ATOM   1595  C   LYS A 238      16.744   4.736 -19.422  1.00 82.50           C  
ATOM   1596  O   LYS A 238      16.092   4.040 -18.634  1.00 85.12           O  
ATOM   1597  CB  LYS A 238      19.043   4.532 -20.260  1.00 83.35           C  
ATOM   1598  CG  LYS A 238      19.907   3.438 -19.778  1.00 93.95           C  
ATOM   1599  CD  LYS A 238      20.400   2.492 -20.842  1.00100.24           C  
ATOM   1600  CE  LYS A 238      21.267   1.497 -20.270  1.00 97.08           C  
ATOM   1601  NZ  LYS A 238      21.220   0.075 -20.747  1.00 94.08           N  
ATOM   1602  N   GLU A 239      16.802   6.063 -19.320  1.00 72.74           N  
ATOM   1603  CA  GLU A 239      16.056   6.806 -18.316  1.00 67.09           C  
ATOM   1604  C   GLU A 239      14.630   7.096 -18.763  1.00 66.27           C  
ATOM   1605  O   GLU A 239      13.988   8.007 -18.226  1.00 60.27           O  
ATOM   1606  CB  GLU A 239      16.796   8.102 -17.972  1.00 67.83           C  
ATOM   1607  CG  GLU A 239      18.305   7.888 -17.792  1.00 79.40           C  
ATOM   1608  CD  GLU A 239      18.679   7.395 -16.399  1.00 88.63           C  
ATOM   1609  OE1 GLU A 239      19.376   8.136 -15.671  1.00 84.54           O  
ATOM   1610  OE2 GLU A 239      18.267   6.275 -16.026  1.00 94.12           O  
ATOM   1611  N   CYS A 240      14.129   6.337 -19.739  1.00 68.98           N  
ATOM   1612  CA  CYS A 240      12.791   6.524 -20.291  1.00 61.93           C  
ATOM   1613  C   CYS A 240      12.603   7.955 -20.782  1.00 63.71           C  
ATOM   1614  O   CYS A 240      11.591   8.609 -20.520  1.00 61.74           O  
ATOM   1615  CB  CYS A 240      11.722   6.137 -19.270  1.00 61.97           C  
ATOM   1616  SG  CYS A 240      11.994   4.519 -18.504  1.00 73.18           S  
ATOM   1617  N   LYS A 241      13.612   8.441 -21.505  1.00 68.15           N  
ATOM   1618  CA  LYS A 241      13.623   9.801 -22.022  1.00 65.02           C  
ATOM   1619  C   LYS A 241      13.190   9.898 -23.479  1.00 65.08           C  
ATOM   1620  O   LYS A 241      12.793  10.983 -23.919  1.00 67.95           O  
ATOM   1621  CB  LYS A 241      15.025  10.401 -21.863  1.00 61.90           C  
ATOM   1622  CG  LYS A 241      15.450  10.591 -20.414  1.00 67.39           C  
ATOM   1623  CD  LYS A 241      16.774  11.333 -20.313  1.00 70.33           C  
ATOM   1624  CE  LYS A 241      16.666  12.753 -20.840  1.00 69.12           C  
ATOM   1625  NZ  LYS A 241      17.982  13.441 -20.783  1.00 72.07           N  
ATOM   1626  N   GLU A 242      13.241   8.800 -24.226  1.00 59.49           N  
ATOM   1627  CA  GLU A 242      12.814   8.790 -25.615  1.00 60.84           C  
ATOM   1628  C   GLU A 242      11.372   8.308 -25.723  1.00 61.61           C  
ATOM   1629  O   GLU A 242      10.929   7.441 -24.966  1.00 64.95           O  
ATOM   1630  CB  GLU A 242      13.748   7.890 -26.429  1.00 58.40           C  
ATOM   1631  CG  GLU A 242      13.249   7.466 -27.791  1.00 62.93           C  
ATOM   1632  CD  GLU A 242      14.294   6.674 -28.550  1.00 79.14           C  
ATOM   1633  OE1 GLU A 242      15.471   6.692 -28.127  1.00 82.71           O  
ATOM   1634  OE2 GLU A 242      13.944   6.032 -29.563  1.00 77.59           O  
ATOM   1635  N   ALA A 243      10.640   8.882 -26.675  1.00 59.96           N  
ATOM   1636  CA  ALA A 243       9.225   8.596 -26.854  1.00 63.56           C  
ATOM   1637  C   ALA A 243       9.005   7.819 -28.144  1.00 68.72           C  
ATOM   1638  O   ALA A 243       9.747   7.976 -29.118  1.00 66.06           O  
ATOM   1639  CB  ALA A 243       8.396   9.885 -26.889  1.00 51.54           C  
ATOM   1640  N   VAL A 244       7.973   6.981 -28.145  1.00 65.80           N  
ATOM   1641  CA  VAL A 244       7.575   6.257 -29.346  1.00 63.41           C  
ATOM   1642  C   VAL A 244       6.608   7.145 -30.119  1.00 61.15           C  
ATOM   1643  O   VAL A 244       5.629   7.659 -29.564  1.00 59.39           O  
ATOM   1644  CB  VAL A 244       6.972   4.878 -29.017  1.00 60.72           C  
ATOM   1645  CG1 VAL A 244       7.885   4.126 -28.050  1.00 65.70           C  
ATOM   1646  CG2 VAL A 244       5.548   4.970 -28.459  1.00 60.79           C  
ATOM   1647  N   CYS A 245       6.923   7.388 -31.384  1.00 56.50           N  
ATOM   1648  CA  CYS A 245       6.044   8.169 -32.234  1.00 57.21           C  
ATOM   1649  C   CYS A 245       4.878   7.312 -32.711  1.00 55.10           C  
ATOM   1650  O   CYS A 245       4.933   6.079 -32.690  1.00 50.51           O  
ATOM   1651  CB  CYS A 245       6.825   8.734 -33.417  1.00 54.37           C  
ATOM   1652  SG  CYS A 245       8.317   9.640 -32.927  1.00 55.12           S  
ATOM   1653  N   LYS A 246       3.803   7.987 -33.121  1.00 59.18           N  
ATOM   1654  CA  LYS A 246       2.624   7.298 -33.629  1.00 57.89           C  
ATOM   1655  C   LYS A 246       3.023   6.266 -34.676  1.00 56.64           C  
ATOM   1656  O   LYS A 246       3.921   6.496 -35.492  1.00 49.78           O  
ATOM   1657  CB  LYS A 246       1.628   8.304 -34.216  1.00 54.94           C  
ATOM   1658  CG  LYS A 246       1.433   8.222 -35.724  1.00 52.79           C  
ATOM   1659  CD  LYS A 246       0.837   9.508 -36.269  1.00 54.80           C  
ATOM   1660  CE  LYS A 246      -0.542   9.785 -35.690  1.00 59.59           C  
ATOM   1661  NZ  LYS A 246      -1.091  11.077 -36.194  1.00 63.77           N  
ATOM   1662  N   GLN A 247       2.374   5.107 -34.615  1.00 54.82           N  
ATOM   1663  CA  GLN A 247       2.703   4.023 -35.527  1.00 55.44           C  
ATOM   1664  C   GLN A 247       2.429   4.455 -36.962  1.00 52.37           C  
ATOM   1665  O   GLN A 247       1.331   4.919 -37.288  1.00 51.08           O  
ATOM   1666  CB  GLN A 247       1.891   2.775 -35.169  1.00 53.04           C  
ATOM   1667  CG  GLN A 247       2.673   1.469 -35.247  1.00 57.07           C  
ATOM   1668  CD  GLN A 247       3.065   1.094 -36.669  1.00 65.37           C  
ATOM   1669  OE1 GLN A 247       2.207   0.855 -37.521  1.00 64.05           O  
ATOM   1670  NE2 GLN A 247       4.369   1.036 -36.929  1.00 61.38           N  
ATOM   1671  N   GLY A 248       3.442   4.327 -37.815  1.00 45.11           N  
ATOM   1672  CA  GLY A 248       3.345   4.792 -39.181  1.00 43.77           C  
ATOM   1673  C   GLY A 248       3.984   6.135 -39.463  1.00 43.12           C  
ATOM   1674  O   GLY A 248       3.922   6.593 -40.608  1.00 46.70           O  
ATOM   1675  N   CYS A 249       4.570   6.790 -38.466  1.00 45.43           N  
ATOM   1676  CA  CYS A 249       5.233   8.068 -38.692  1.00 37.62           C  
ATOM   1677  C   CYS A 249       6.501   7.886 -39.522  1.00 36.59           C  
ATOM   1678  O   CYS A 249       7.342   7.035 -39.216  1.00 40.03           O  
ATOM   1679  CB  CYS A 249       5.565   8.729 -37.356  1.00 45.45           C  
ATOM   1680  SG  CYS A 249       6.210  10.420 -37.455  1.00 45.66           S  
ATOM   1681  N   ASN A 250       6.621   8.672 -40.591  1.00 34.85           N  
ATOM   1682  CA  ASN A 250       7.808   8.681 -41.448  1.00 38.22           C  
ATOM   1683  C   ASN A 250       8.939   9.396 -40.715  1.00 43.25           C  
ATOM   1684  O   ASN A 250       9.013  10.626 -40.706  1.00 39.18           O  
ATOM   1685  CB  ASN A 250       7.490   9.349 -42.781  1.00 34.79           C  
ATOM   1686  CG  ASN A 250       8.597   9.181 -43.803  1.00 35.80           C  
ATOM   1687  OD1 ASN A 250       9.758   8.970 -43.457  1.00 38.28           O  
ATOM   1688  ND2 ASN A 250       8.235   9.257 -45.076  1.00 30.41           N  
ATOM   1689  N   LEU A 251       9.832   8.622 -40.099  1.00 46.97           N  
ATOM   1690  CA  LEU A 251      10.881   9.165 -39.244  1.00 44.28           C  
ATOM   1691  C   LEU A 251      12.060   9.766 -40.016  1.00 42.37           C  
ATOM   1692  O   LEU A 251      13.027  10.206 -39.382  1.00 51.24           O  
ATOM   1693  CB  LEU A 251      11.386   8.069 -38.298  1.00 44.02           C  
ATOM   1694  CG  LEU A 251      10.358   7.500 -37.318  1.00 43.75           C  
ATOM   1695  CD1 LEU A 251      10.908   6.269 -36.611  1.00 41.80           C  
ATOM   1696  CD2 LEU A 251       9.908   8.553 -36.322  1.00 46.23           C  
ATOM   1697  N   LEU A 252      11.993   9.841 -41.347  1.00 40.64           N  
ATOM   1698  CA  LEU A 252      12.900  10.677 -42.126  1.00 38.73           C  
ATOM   1699  C   LEU A 252      12.365  12.081 -42.363  1.00 42.17           C  
ATOM   1700  O   LEU A 252      13.141  12.973 -42.719  1.00 46.36           O  
ATOM   1701  CB  LEU A 252      13.196  10.029 -43.485  1.00 36.67           C  
ATOM   1702  CG  LEU A 252      14.391  10.557 -44.294  1.00 38.76           C  
ATOM   1703  CD1 LEU A 252      15.717  10.347 -43.586  1.00 43.79           C  
ATOM   1704  CD2 LEU A 252      14.422   9.945 -45.691  1.00 34.45           C  
ATOM   1705  N   HIS A 253      11.078  12.312 -42.125  1.00 44.69           N  
ATOM   1706  CA  HIS A 253      10.487  13.618 -42.341  1.00 39.91           C  
ATOM   1707  C   HIS A 253       9.812  14.168 -41.095  1.00 40.79           C  
ATOM   1708  O   HIS A 253       9.259  15.271 -41.148  1.00 46.12           O  
ATOM   1709  CB  HIS A 253       9.466  13.558 -43.490  1.00 35.24           C  
ATOM   1710  CG  HIS A 253      10.012  12.989 -44.766  1.00 37.27           C  
ATOM   1711  ND1 HIS A 253       9.260  12.198 -45.608  1.00 36.70           N  
ATOM   1712  CD2 HIS A 253      11.227  13.110 -45.353  1.00 40.12           C  
ATOM   1713  CE1 HIS A 253       9.990  11.848 -46.653  1.00 34.12           C  
ATOM   1714  NE2 HIS A 253      11.187  12.389 -46.524  1.00 36.40           N  
ATOM   1715  N   GLY A 254       9.841  13.441 -39.982  1.00 36.47           N  
ATOM   1716  CA  GLY A 254       9.218  13.924 -38.766  1.00 42.26           C  
ATOM   1717  C   GLY A 254       9.710  13.176 -37.546  1.00 45.38           C  
ATOM   1718  O   GLY A 254      10.550  12.277 -37.629  1.00 47.03           O  
ATOM   1719  N   GLY A 255       9.168  13.566 -36.405  1.00 43.96           N  
ATOM   1720  CA  GLY A 255       9.496  12.937 -35.149  1.00 39.77           C  
ATOM   1721  C   GLY A 255       8.390  13.161 -34.153  1.00 39.34           C  
ATOM   1722  O   GLY A 255       7.243  13.418 -34.521  1.00 51.77           O  
ATOM   1723  N   CYS A 256       8.744  13.072 -32.874  1.00 40.49           N  
ATOM   1724  CA  CYS A 256       7.768  13.259 -31.810  1.00 49.52           C  
ATOM   1725  C   CYS A 256       8.488  13.615 -30.519  1.00 58.77           C  
ATOM   1726  O   CYS A 256       9.578  13.105 -30.244  1.00 50.94           O  
ATOM   1727  CB  CYS A 256       6.912  12.002 -31.604  1.00 52.88           C  
ATOM   1728  SG  CYS A 256       7.819  10.495 -31.146  1.00 50.54           S  
ATOM   1729  N   THR A 257       7.871  14.504 -29.739  1.00 59.86           N  
ATOM   1730  CA  THR A 257       8.282  14.767 -28.367  1.00 56.24           C  
ATOM   1731  C   THR A 257       7.312  14.203 -27.343  1.00 60.47           C  
ATOM   1732  O   THR A 257       7.715  13.921 -26.213  1.00 56.15           O  
ATOM   1733  CB  THR A 257       8.429  16.275 -28.132  1.00 48.09           C  
ATOM   1734  OG1 THR A 257       7.323  16.960 -28.728  1.00 60.06           O  
ATOM   1735  CG2 THR A 257       9.714  16.782 -28.765  1.00 44.43           C  
ATOM   1736  N   VAL A 258       6.047  14.041 -27.717  1.00 63.85           N  
ATOM   1737  CA  VAL A 258       5.031  13.386 -26.899  1.00 54.20           C  
ATOM   1738  C   VAL A 258       4.760  12.036 -27.553  1.00 56.80           C  
ATOM   1739  O   VAL A 258       4.754  11.948 -28.789  1.00 60.49           O  
ATOM   1740  CB  VAL A 258       3.760  14.246 -26.796  1.00 54.21           C  
ATOM   1741  CG1 VAL A 258       2.647  13.505 -26.070  1.00 56.91           C  
ATOM   1742  CG2 VAL A 258       4.073  15.561 -26.099  1.00 59.89           C  
ATOM   1743  N   PRO A 259       4.569  10.962 -26.789  1.00 60.26           N  
ATOM   1744  CA  PRO A 259       4.279   9.668 -27.415  1.00 60.39           C  
ATOM   1745  C   PRO A 259       3.007   9.714 -28.248  1.00 53.98           C  
ATOM   1746  O   PRO A 259       2.044  10.411 -27.921  1.00 54.29           O  
ATOM   1747  CB  PRO A 259       4.128   8.719 -26.220  1.00 58.08           C  
ATOM   1748  CG  PRO A 259       4.902   9.358 -25.131  1.00 52.26           C  
ATOM   1749  CD  PRO A 259       4.789  10.839 -25.338  1.00 53.98           C  
ATOM   1750  N   GLY A 260       3.026   8.963 -29.348  1.00 55.07           N  
ATOM   1751  CA  GLY A 260       1.865   8.796 -30.199  1.00 57.31           C  
ATOM   1752  C   GLY A 260       1.561   9.933 -31.146  1.00 57.60           C  
ATOM   1753  O   GLY A 260       0.459   9.971 -31.704  1.00 66.04           O  
ATOM   1754  N   GLU A 261       2.490  10.857 -31.355  1.00 52.36           N  
ATOM   1755  CA  GLU A 261       2.286  11.950 -32.290  1.00 47.93           C  
ATOM   1756  C   GLU A 261       3.348  11.882 -33.379  1.00 55.84           C  
ATOM   1757  O   GLU A 261       4.346  11.164 -33.268  1.00 51.37           O  
ATOM   1758  CB  GLU A 261       2.318  13.314 -31.587  1.00 45.04           C  
ATOM   1759  CG  GLU A 261       3.708  13.877 -31.351  1.00 54.40           C  
ATOM   1760  CD  GLU A 261       3.676  15.326 -30.880  1.00 63.75           C  
ATOM   1761  OE1 GLU A 261       2.563  15.863 -30.684  1.00 63.54           O  
ATOM   1762  OE2 GLU A 261       4.761  15.931 -30.718  1.00 58.91           O  
ATOM   1763  N   CYS A 262       3.118  12.644 -34.449  1.00 54.64           N  
ATOM   1764  CA  CYS A 262       4.015  12.668 -35.605  1.00 44.38           C  
ATOM   1765  C   CYS A 262       4.031  14.093 -36.153  1.00 47.63           C  
ATOM   1766  O   CYS A 262       3.193  14.458 -36.982  1.00 51.44           O  
ATOM   1767  CB  CYS A 262       3.563  11.661 -36.650  1.00 41.22           C  
ATOM   1768  SG  CYS A 262       4.611  11.491 -38.100  1.00 41.53           S  
ATOM   1769  N   ARG A 263       4.987  14.889 -35.682  1.00 44.80           N  
ATOM   1770  CA  ARG A 263       5.163  16.262 -36.135  1.00 50.69           C  
ATOM   1771  C   ARG A 263       6.236  16.310 -37.214  1.00 52.34           C  
ATOM   1772  O   ARG A 263       7.332  15.769 -37.031  1.00 45.57           O  
ATOM   1773  CB  ARG A 263       5.535  17.178 -34.970  1.00 52.13           C  
ATOM   1774  CG  ARG A 263       4.331  17.742 -34.234  1.00 66.28           C  
ATOM   1775  CD  ARG A 263       4.310  19.262 -34.312  1.00 72.11           C  
ATOM   1776  NE  ARG A 263       3.086  19.831 -33.754  1.00 78.75           N  
ATOM   1777  CZ  ARG A 263       3.016  21.028 -33.179  1.00 82.89           C  
ATOM   1778  NH1 ARG A 263       4.105  21.781 -33.077  1.00 80.11           N  
ATOM   1779  NH2 ARG A 263       1.862  21.471 -32.698  1.00 73.13           N  
ATOM   1780  N   CYS A 264       5.921  16.968 -38.328  1.00 44.63           N  
ATOM   1781  CA  CYS A 264       6.760  16.930 -39.516  1.00 38.37           C  
ATOM   1782  C   CYS A 264       7.850  17.991 -39.466  1.00 37.52           C  
ATOM   1783  O   CYS A 264       7.658  19.086 -38.931  1.00 35.03           O  
ATOM   1784  CB  CYS A 264       5.918  17.132 -40.777  1.00 39.30           C  
ATOM   1785  SG  CYS A 264       4.363  16.217 -40.816  1.00 41.93           S  
ATOM   1786  N   SER A 265       8.999  17.657 -40.048  1.00 34.94           N  
ATOM   1787  CA  SER A 265      10.031  18.647 -40.297  1.00 36.99           C  
ATOM   1788  C   SER A 265       9.540  19.656 -41.331  1.00 36.93           C  
ATOM   1789  O   SER A 265       8.502  19.473 -41.972  1.00 42.39           O  
ATOM   1790  CB  SER A 265      11.317  17.979 -40.786  1.00 43.74           C  
ATOM   1791  OG  SER A 265      11.611  16.807 -40.048  1.00 47.92           O  
ATOM   1792  N   TYR A 266      10.300  20.735 -41.495  1.00 34.78           N  
ATOM   1793  CA  TYR A 266       9.918  21.757 -42.460  1.00 43.35           C  
ATOM   1794  C   TYR A 266       9.988  21.197 -43.874  1.00 42.11           C  
ATOM   1795  O   TYR A 266      11.007  20.635 -44.283  1.00 45.00           O  
ATOM   1796  CB  TYR A 266      10.811  22.990 -42.334  1.00 46.48           C  
ATOM   1797  CG  TYR A 266      10.406  24.102 -43.270  1.00 41.84           C  
ATOM   1798  CD1 TYR A 266       9.371  24.969 -42.941  1.00 39.16           C  
ATOM   1799  CD2 TYR A 266      11.052  24.280 -44.488  1.00 45.49           C  
ATOM   1800  CE1 TYR A 266       8.991  25.985 -43.800  1.00 45.46           C  
ATOM   1801  CE2 TYR A 266      10.681  25.292 -45.353  1.00 44.38           C  
ATOM   1802  CZ  TYR A 266       9.650  26.142 -45.007  1.00 51.71           C  
ATOM   1803  OH  TYR A 266       9.280  27.151 -45.869  1.00 57.56           O  
ATOM   1804  N   GLY A 267       8.890  21.336 -44.614  1.00 43.71           N  
ATOM   1805  CA  GLY A 267       8.805  20.844 -45.973  1.00 39.49           C  
ATOM   1806  C   GLY A 267       7.910  19.640 -46.157  1.00 36.19           C  
ATOM   1807  O   GLY A 267       7.786  19.156 -47.288  1.00 38.39           O  
ATOM   1808  N   TRP A 268       7.282  19.137 -45.094  1.00 32.85           N  
ATOM   1809  CA  TRP A 268       6.448  17.948 -45.186  1.00 35.39           C  
ATOM   1810  C   TRP A 268       5.181  18.132 -44.359  1.00 37.00           C  
ATOM   1811  O   TRP A 268       5.122  18.953 -43.440  1.00 36.23           O  
ATOM   1812  CB  TRP A 268       7.215  16.693 -44.735  1.00 36.10           C  
ATOM   1813  CG  TRP A 268       8.399  16.368 -45.607  1.00 34.69           C  
ATOM   1814  CD1 TRP A 268       9.685  16.784 -45.430  1.00 36.57           C  
ATOM   1815  CD2 TRP A 268       8.402  15.551 -46.786  1.00 32.35           C  
ATOM   1816  NE1 TRP A 268      10.486  16.283 -46.427  1.00 34.83           N  
ATOM   1817  CE2 TRP A 268       9.722  15.523 -47.271  1.00 30.95           C  
ATOM   1818  CE3 TRP A 268       7.415  14.846 -47.480  1.00 38.53           C  
ATOM   1819  CZ2 TRP A 268      10.080  14.817 -48.415  1.00 38.09           C  
ATOM   1820  CZ3 TRP A 268       7.773  14.146 -48.617  1.00 34.60           C  
ATOM   1821  CH2 TRP A 268       9.092  14.137 -49.072  1.00 36.93           C  
ATOM   1822  N   GLN A 269       4.163  17.343 -44.700  1.00 33.47           N  
ATOM   1823  CA  GLN A 269       2.855  17.441 -44.070  1.00 33.85           C  
ATOM   1824  C   GLN A 269       2.169  16.083 -44.131  1.00 34.03           C  
ATOM   1825  O   GLN A 269       2.662  15.141 -44.755  1.00 37.03           O  
ATOM   1826  CB  GLN A 269       1.997  18.509 -44.754  1.00 35.02           C  
ATOM   1827  CG  GLN A 269       1.927  18.335 -46.268  1.00 42.57           C  
ATOM   1828  CD  GLN A 269       0.958  19.292 -46.938  1.00 36.43           C  
ATOM   1829  OE1 GLN A 269       0.151  19.947 -46.279  1.00 31.15           O  
ATOM   1830  NE2 GLN A 269       1.040  19.380 -48.259  1.00 36.78           N  
ATOM   1831  N   GLY A 270       1.018  15.995 -43.482  1.00 31.46           N  
ATOM   1832  CA  GLY A 270       0.204  14.797 -43.481  1.00 39.30           C  
ATOM   1833  C   GLY A 270       0.173  14.123 -42.117  1.00 35.61           C  
ATOM   1834  O   GLY A 270       0.927  14.452 -41.201  1.00 34.40           O  
ATOM   1835  N   ARG A 271      -0.731  13.144 -42.007  1.00 42.76           N  
ATOM   1836  CA  ARG A 271      -0.853  12.373 -40.771  1.00 42.06           C  
ATOM   1837  C   ARG A 271       0.431  11.617 -40.460  1.00 40.65           C  
ATOM   1838  O   ARG A 271       0.819  11.491 -39.292  1.00 47.28           O  
ATOM   1839  CB  ARG A 271      -2.024  11.394 -40.860  1.00 38.81           C  
ATOM   1840  CG  ARG A 271      -3.381  12.053 -41.021  1.00 46.97           C  
ATOM   1841  CD  ARG A 271      -4.504  11.067 -40.749  1.00 57.37           C  
ATOM   1842  NE  ARG A 271      -4.275   9.783 -41.407  1.00 65.62           N  
ATOM   1843  CZ  ARG A 271      -5.163   8.794 -41.449  1.00 68.38           C  
ATOM   1844  NH1 ARG A 271      -4.866   7.658 -42.070  1.00 56.76           N  
ATOM   1845  NH2 ARG A 271      -6.350   8.940 -40.874  1.00 68.81           N  
ATOM   1846  N   PHE A 272       1.101  11.101 -41.490  1.00 31.11           N  
ATOM   1847  CA  PHE A 272       2.350  10.372 -41.326  1.00 31.91           C  
ATOM   1848  C   PHE A 272       3.546  11.161 -41.836  1.00 35.45           C  
ATOM   1849  O   PHE A 272       4.640  10.601 -41.958  1.00 33.75           O  
ATOM   1850  CB  PHE A 272       2.269   9.024 -42.041  1.00 32.19           C  
ATOM   1851  CG  PHE A 272       1.029   8.242 -41.719  1.00 41.25           C  
ATOM   1852  CD1 PHE A 272       0.938   7.513 -40.542  1.00 44.72           C  
ATOM   1853  CD2 PHE A 272      -0.046   8.233 -42.594  1.00 33.99           C  
ATOM   1854  CE1 PHE A 272      -0.204   6.789 -40.245  1.00 41.94           C  
ATOM   1855  CE2 PHE A 272      -1.188   7.514 -42.304  1.00 34.24           C  
ATOM   1856  CZ  PHE A 272      -1.269   6.792 -41.127  1.00 42.51           C  
ATOM   1857  N   CYS A 273       3.355  12.442 -42.155  1.00 36.53           N  
ATOM   1858  CA  CYS A 273       4.416  13.297 -42.682  1.00 34.17           C  
ATOM   1859  C   CYS A 273       5.000  12.712 -43.966  1.00 35.28           C  
ATOM   1860  O   CYS A 273       6.216  12.651 -44.158  1.00 38.46           O  
ATOM   1861  CB  CYS A 273       5.498  13.538 -41.630  1.00 35.69           C  
ATOM   1862  SG  CYS A 273       4.876  14.374 -40.156  1.00 38.41           S  
ATOM   1863  N   ASP A 274       4.107  12.284 -44.859  1.00 36.48           N  
ATOM   1864  CA  ASP A 274       4.500  11.646 -46.105  1.00 37.99           C  
ATOM   1865  C   ASP A 274       4.296  12.517 -47.337  1.00 35.09           C  
ATOM   1866  O   ASP A 274       4.751  12.136 -48.420  1.00 37.75           O  
ATOM   1867  CB  ASP A 274       3.718  10.338 -46.289  1.00 32.88           C  
ATOM   1868  CG  ASP A 274       4.519   9.127 -45.896  1.00 40.08           C  
ATOM   1869  OD1 ASP A 274       5.757   9.249 -45.779  1.00 47.06           O  
ATOM   1870  OD2 ASP A 274       3.913   8.054 -45.697  1.00 46.13           O  
ATOM   1871  N   GLU A 275       3.654  13.674 -47.204  1.00 39.29           N  
ATOM   1872  CA  GLU A 275       3.318  14.523 -48.337  1.00 41.74           C  
ATOM   1873  C   GLU A 275       4.196  15.765 -48.349  1.00 36.00           C  
ATOM   1874  O   GLU A 275       4.377  16.416 -47.317  1.00 35.34           O  
ATOM   1875  CB  GLU A 275       1.847  14.939 -48.292  1.00 40.91           C  
ATOM   1876  CG  GLU A 275       0.920  13.893 -47.706  1.00 46.58           C  
ATOM   1877  CD  GLU A 275      -0.526  14.359 -47.661  1.00 65.41           C  
ATOM   1878  OE1 GLU A 275      -0.778  15.560 -47.913  1.00 59.51           O  
ATOM   1879  OE2 GLU A 275      -1.412  13.525 -47.375  1.00 73.09           O  
ATOM   1880  N   CYS A 276       4.716  16.098 -49.526  1.00 34.86           N  
ATOM   1881  CA  CYS A 276       5.505  17.308 -49.696  1.00 37.36           C  
ATOM   1882  C   CYS A 276       4.647  18.549 -49.465  1.00 36.25           C  
ATOM   1883  O   CYS A 276       3.417  18.516 -49.552  1.00 37.10           O  
ATOM   1884  CB  CYS A 276       6.115  17.357 -51.097  1.00 41.59           C  
ATOM   1885  SG  CYS A 276       4.894  17.176 -52.416  1.00 46.89           S  
ATOM   1886  N   VAL A 277       5.314  19.650 -49.150  1.00 32.10           N  
ATOM   1887  CA  VAL A 277       4.683  20.962 -49.063  1.00 31.65           C  
ATOM   1888  C   VAL A 277       5.134  21.768 -50.275  1.00 37.73           C  
ATOM   1889  O   VAL A 277       6.343  21.937 -50.480  1.00 41.19           O  
ATOM   1890  CB  VAL A 277       5.039  21.681 -47.753  1.00 30.19           C  
ATOM   1891  CG1 VAL A 277       4.509  23.101 -47.774  1.00 30.55           C  
ATOM   1892  CG2 VAL A 277       4.466  20.925 -46.572  1.00 30.28           C  
ATOM   1893  N   PRO A 278       4.219  22.262 -51.107  1.00 41.33           N  
ATOM   1894  CA  PRO A 278       4.631  22.983 -52.316  1.00 41.97           C  
ATOM   1895  C   PRO A 278       5.248  24.331 -51.977  1.00 37.74           C  
ATOM   1896  O   PRO A 278       5.213  24.798 -50.837  1.00 40.05           O  
ATOM   1897  CB  PRO A 278       3.323  23.146 -53.093  1.00 38.46           C  
ATOM   1898  CG  PRO A 278       2.271  23.131 -52.042  1.00 33.13           C  
ATOM   1899  CD  PRO A 278       2.754  22.179 -50.985  1.00 36.95           C  
ATOM   1900  N   TYR A 279       5.805  24.962 -53.008  1.00 44.33           N  
ATOM   1901  CA  TYR A 279       6.416  26.277 -52.866  1.00 42.73           C  
ATOM   1902  C   TYR A 279       5.438  27.238 -52.190  1.00 45.42           C  
ATOM   1903  O   TYR A 279       4.242  27.229 -52.511  1.00 44.80           O  
ATOM   1904  CB  TYR A 279       6.822  26.813 -54.241  1.00 42.28           C  
ATOM   1905  CG  TYR A 279       7.731  28.027 -54.232  1.00 45.79           C  
ATOM   1906  CD1 TYR A 279       7.212  29.314 -54.118  1.00 47.63           C  
ATOM   1907  CD2 TYR A 279       9.107  27.887 -54.378  1.00 48.75           C  
ATOM   1908  CE1 TYR A 279       8.041  30.425 -54.122  1.00 47.51           C  
ATOM   1909  CE2 TYR A 279       9.943  28.991 -54.389  1.00 51.08           C  
ATOM   1910  CZ  TYR A 279       9.406  30.257 -54.262  1.00 54.74           C  
ATOM   1911  OH  TYR A 279      10.242  31.354 -54.269  1.00 54.86           O  
ATOM   1912  N   PRO A 280       5.902  28.065 -51.253  1.00 46.38           N  
ATOM   1913  CA  PRO A 280       4.986  28.943 -50.504  1.00 44.12           C  
ATOM   1914  C   PRO A 280       4.230  29.886 -51.427  1.00 49.80           C  
ATOM   1915  O   PRO A 280       4.821  30.743 -52.092  1.00 49.91           O  
ATOM   1916  CB  PRO A 280       5.922  29.712 -49.563  1.00 40.11           C  
ATOM   1917  CG  PRO A 280       7.172  28.906 -49.502  1.00 46.74           C  
ATOM   1918  CD  PRO A 280       7.301  28.214 -50.819  1.00 45.96           C  
ATOM   1919  N   GLY A 281       2.910  29.715 -51.470  1.00 51.41           N  
ATOM   1920  CA  GLY A 281       2.046  30.501 -52.326  1.00 44.89           C  
ATOM   1921  C   GLY A 281       1.483  29.743 -53.507  1.00 50.39           C  
ATOM   1922  O   GLY A 281       0.642  30.294 -54.227  1.00 57.94           O  
ATOM   1923  N   CYS A 282       1.922  28.504 -53.731  1.00 48.55           N  
ATOM   1924  CA  CYS A 282       1.455  27.726 -54.871  1.00 54.50           C  
ATOM   1925  C   CYS A 282      -0.061  27.588 -54.840  1.00 50.60           C  
ATOM   1926  O   CYS A 282      -0.658  27.349 -53.788  1.00 53.52           O  
ATOM   1927  CB  CYS A 282       2.115  26.344 -54.865  1.00 52.67           C  
ATOM   1928  SG  CYS A 282       2.099  25.473 -56.445  1.00 48.41           S  
ATOM   1929  N   VAL A 283      -0.686  27.756 -56.004  1.00 53.09           N  
ATOM   1930  CA  VAL A 283      -2.142  27.732 -56.097  1.00 47.43           C  
ATOM   1931  C   VAL A 283      -2.576  26.550 -56.950  1.00 45.27           C  
ATOM   1932  O   VAL A 283      -3.042  25.531 -56.428  1.00 55.36           O  
ATOM   1933  CB  VAL A 283      -2.690  29.048 -56.674  1.00 42.15           C  
ATOM   1934  CG1 VAL A 283      -4.205  29.070 -56.580  1.00 43.47           C  
ATOM   1935  CG2 VAL A 283      -2.086  30.236 -55.947  1.00 42.33           C  
ATOM   1936  N   HIS A 284      -2.426  26.677 -58.262  1.00 49.18           N  
ATOM   1937  CA  HIS A 284      -2.782  25.604 -59.190  1.00 53.03           C  
ATOM   1938  C   HIS A 284      -1.529  24.861 -59.648  1.00 51.18           C  
ATOM   1939  O   HIS A 284      -1.206  24.771 -60.833  1.00 50.65           O  
ATOM   1940  CB  HIS A 284      -3.575  26.160 -60.369  1.00 46.15           C  
ATOM   1941  CG  HIS A 284      -4.906  26.725 -59.982  1.00 44.28           C  
ATOM   1942  ND1 HIS A 284      -5.074  28.034 -59.587  1.00 43.33           N  
ATOM   1943  CD2 HIS A 284      -6.131  26.152 -59.915  1.00 47.26           C  
ATOM   1944  CE1 HIS A 284      -6.346  28.246 -59.299  1.00 44.63           C  
ATOM   1945  NE2 HIS A 284      -7.009  27.119 -59.490  1.00 48.73           N  
ATOM   1946  N   GLY A 285      -0.818  24.323 -58.657  1.00 48.68           N  
ATOM   1947  CA  GLY A 285       0.383  23.552 -58.896  1.00 40.37           C  
ATOM   1948  C   GLY A 285       0.478  22.432 -57.884  1.00 45.91           C  
ATOM   1949  O   GLY A 285      -0.284  22.371 -56.915  1.00 42.76           O  
ATOM   1950  N   SER A 286       1.429  21.532 -58.126  1.00 43.08           N  
ATOM   1951  CA  SER A 286       1.622  20.357 -57.290  1.00 37.66           C  
ATOM   1952  C   SER A 286       3.109  20.179 -57.013  1.00 42.12           C  
ATOM   1953  O   SER A 286       3.961  20.796 -57.659  1.00 39.07           O  
ATOM   1954  CB  SER A 286       1.047  19.101 -57.951  1.00 34.69           C  
ATOM   1955  OG  SER A 286       1.798  18.765 -59.107  1.00 38.47           O  
ATOM   1956  N   CYS A 287       3.415  19.328 -56.032  1.00 35.94           N  
ATOM   1957  CA  CYS A 287       4.784  18.943 -55.723  1.00 35.12           C  
ATOM   1958  C   CYS A 287       4.883  17.426 -55.680  1.00 35.83           C  
ATOM   1959  O   CYS A 287       3.880  16.723 -55.536  1.00 33.03           O  
ATOM   1960  CB  CYS A 287       5.268  19.545 -54.386  1.00 37.90           C  
ATOM   1961  SG  CYS A 287       4.324  19.082 -52.892  1.00 46.68           S  
ATOM   1962  N   VAL A 288       6.109  16.924 -55.832  1.00 41.29           N  
ATOM   1963  CA  VAL A 288       6.426  15.555 -55.435  1.00 43.32           C  
ATOM   1964  C   VAL A 288       7.569  15.607 -54.430  1.00 40.27           C  
ATOM   1965  O   VAL A 288       7.625  14.807 -53.489  1.00 48.63           O  
ATOM   1966  CB  VAL A 288       6.775  14.665 -56.644  1.00 38.99           C  
ATOM   1967  CG1 VAL A 288       5.532  14.386 -57.468  1.00 28.71           C  
ATOM   1968  CG2 VAL A 288       7.842  15.315 -57.504  1.00 46.49           C  
ATOM   1969  N   GLU A 289       8.476  16.553 -54.620  1.00 41.13           N  
ATOM   1970  CA  GLU A 289       9.497  16.916 -53.657  1.00 42.39           C  
ATOM   1971  C   GLU A 289       9.192  18.288 -53.069  1.00 43.58           C  
ATOM   1972  O   GLU A 289       8.480  19.090 -53.682  1.00 47.22           O  
ATOM   1973  CB  GLU A 289      10.879  16.916 -54.326  1.00 50.21           C  
ATOM   1974  CG  GLU A 289      11.265  15.566 -54.930  1.00 56.00           C  
ATOM   1975  CD  GLU A 289      12.527  15.630 -55.778  1.00 74.44           C  
ATOM   1976  OE1 GLU A 289      13.391  16.492 -55.509  1.00 77.90           O  
ATOM   1977  OE2 GLU A 289      12.650  14.818 -56.722  1.00 77.11           O  
ATOM   1978  N   PRO A 290       9.691  18.585 -51.867  1.00 47.46           N  
ATOM   1979  CA  PRO A 290       9.321  19.843 -51.206  1.00 44.86           C  
ATOM   1980  C   PRO A 290       9.682  21.073 -52.029  1.00 45.90           C  
ATOM   1981  O   PRO A 290      10.642  21.079 -52.806  1.00 40.84           O  
ATOM   1982  CB  PRO A 290      10.116  19.800 -49.897  1.00 43.54           C  
ATOM   1983  CG  PRO A 290      10.279  18.350 -49.620  1.00 43.35           C  
ATOM   1984  CD  PRO A 290      10.446  17.697 -50.965  1.00 47.19           C  
ATOM   1985  N   TRP A 291       8.869  22.117 -51.857  1.00 45.27           N  
ATOM   1986  CA  TRP A 291       9.079  23.439 -52.445  1.00 44.06           C  
ATOM   1987  C   TRP A 291       9.018  23.431 -53.970  1.00 40.79           C  
ATOM   1988  O   TRP A 291       9.548  24.336 -54.621  1.00 42.85           O  
ATOM   1989  CB  TRP A 291      10.394  24.063 -51.965  1.00 47.26           C  
ATOM   1990  CG  TRP A 291      10.219  24.898 -50.736  1.00 44.05           C  
ATOM   1991  CD1 TRP A 291       9.293  24.720 -49.748  1.00 43.83           C  
ATOM   1992  CD2 TRP A 291      10.963  26.069 -50.383  1.00 47.57           C  
ATOM   1993  NE1 TRP A 291       9.427  25.699 -48.792  1.00 47.09           N  
ATOM   1994  CE2 TRP A 291      10.445  26.541 -49.158  1.00 50.71           C  
ATOM   1995  CE3 TRP A 291      12.025  26.759 -50.977  1.00 50.35           C  
ATOM   1996  CZ2 TRP A 291      10.951  27.673 -48.519  1.00 44.32           C  
ATOM   1997  CZ3 TRP A 291      12.527  27.881 -50.341  1.00 52.46           C  
ATOM   1998  CH2 TRP A 291      11.990  28.327 -49.124  1.00 51.94           C  
ATOM   1999  N   GLN A 292       8.385  22.430 -54.561  1.00 43.76           N  
ATOM   2000  CA  GLN A 292       8.080  22.468 -55.981  1.00 40.95           C  
ATOM   2001  C   GLN A 292       6.702  23.086 -56.198  1.00 44.71           C  
ATOM   2002  O   GLN A 292       5.890  23.191 -55.274  1.00 39.63           O  
ATOM   2003  CB  GLN A 292       8.134  21.065 -56.577  1.00 38.95           C  
ATOM   2004  CG  GLN A 292       9.519  20.454 -56.562  1.00 39.97           C  
ATOM   2005  CD  GLN A 292       9.545  19.053 -57.137  1.00 44.75           C  
ATOM   2006  OE1 GLN A 292       8.501  18.433 -57.347  1.00 36.77           O  
ATOM   2007  NE2 GLN A 292      10.744  18.544 -57.396  1.00 51.51           N  
ATOM   2008  N   CYS A 293       6.444  23.495 -57.441  1.00 45.17           N  
ATOM   2009  CA  CYS A 293       5.156  24.081 -57.798  1.00 43.72           C  
ATOM   2010  C   CYS A 293       4.939  23.956 -59.302  1.00 42.22           C  
ATOM   2011  O   CYS A 293       5.004  24.948 -60.035  1.00 40.62           O  
ATOM   2012  CB  CYS A 293       5.085  25.541 -57.330  1.00 39.81           C  
ATOM   2013  SG  CYS A 293       3.504  26.427 -57.566  1.00 43.48           S  
ATOM   2014  N   ASN A 294       4.697  22.726 -59.761  1.00 42.82           N  
ATOM   2015  CA  ASN A 294       4.488  22.435 -61.177  1.00 44.91           C  
ATOM   2016  C   ASN A 294       3.077  22.844 -61.589  1.00 46.47           C  
ATOM   2017  O   ASN A 294       2.092  22.279 -61.100  1.00 38.65           O  
ATOM   2018  CB  ASN A 294       4.725  20.950 -61.455  1.00 40.21           C  
ATOM   2019  CG  ASN A 294       6.031  20.443 -60.867  1.00 41.82           C  
ATOM   2020  OD1 ASN A 294       7.021  21.173 -60.789  1.00 47.57           O  
ATOM   2021  ND2 ASN A 294       6.036  19.184 -60.446  1.00 49.27           N  
ATOM   2022  N   CYS A 295       2.981  23.803 -62.507  1.00 51.27           N  
ATOM   2023  CA  CYS A 295       1.687  24.359 -62.879  1.00 47.53           C  
ATOM   2024  C   CYS A 295       0.855  23.363 -63.674  1.00 46.23           C  
ATOM   2025  O   CYS A 295       1.380  22.569 -64.461  1.00 44.74           O  
ATOM   2026  CB  CYS A 295       1.873  25.639 -63.694  1.00 42.12           C  
ATOM   2027  SG  CYS A 295       2.752  26.946 -62.816  1.00 55.20           S  
ATOM   2028  N   GLU A 296      -0.455  23.400 -63.445  1.00 45.32           N  
ATOM   2029  CA  GLU A 296      -1.398  22.700 -64.299  1.00 46.84           C  
ATOM   2030  C   GLU A 296      -1.466  23.390 -65.662  1.00 53.69           C  
ATOM   2031  O   GLU A 296      -0.895  24.464 -65.876  1.00 56.52           O  
ATOM   2032  CB  GLU A 296      -2.778  22.650 -63.647  1.00 44.29           C  
ATOM   2033  CG  GLU A 296      -2.768  22.121 -62.228  1.00 44.56           C  
ATOM   2034  CD  GLU A 296      -4.080  22.357 -61.508  1.00 50.52           C  
ATOM   2035  OE1 GLU A 296      -4.998  22.938 -62.119  1.00 62.32           O  
ATOM   2036  OE2 GLU A 296      -4.193  21.967 -60.328  1.00 52.20           O  
ATOM   2037  N   THR A 297      -2.182  22.764 -66.592  1.00 52.02           N  
ATOM   2038  CA  THR A 297      -2.295  23.327 -67.929  1.00 58.24           C  
ATOM   2039  C   THR A 297      -3.114  24.610 -67.917  1.00 61.03           C  
ATOM   2040  O   THR A 297      -4.114  24.724 -67.198  1.00 53.29           O  
ATOM   2041  CB  THR A 297      -2.943  22.322 -68.878  1.00 57.86           C  
ATOM   2042  OG1 THR A 297      -3.992  21.626 -68.193  1.00 63.08           O  
ATOM   2043  CG2 THR A 297      -1.920  21.336 -69.388  1.00 49.42           C  
ATOM   2044  N   ASN A 298      -2.656  25.589 -68.704  1.00 51.81           N  
ATOM   2045  CA  ASN A 298      -3.307  26.893 -68.841  1.00 54.62           C  
ATOM   2046  C   ASN A 298      -3.271  27.684 -67.535  1.00 54.93           C  
ATOM   2047  O   ASN A 298      -4.186  28.454 -67.227  1.00 48.02           O  
ATOM   2048  CB  ASN A 298      -4.732  26.745 -69.382  1.00 55.93           C  
ATOM   2049  CG  ASN A 298      -4.748  26.237 -70.820  1.00 63.77           C  
ATOM   2050  OD1 ASN A 298      -3.762  26.380 -71.551  1.00 54.91           O  
ATOM   2051  ND2 ASN A 298      -5.862  25.638 -71.229  1.00 62.94           N  
ATOM   2052  N   TRP A 299      -2.194  27.494 -66.773  1.00 55.60           N  
ATOM   2053  CA  TRP A 299      -1.899  28.259 -65.570  1.00 43.94           C  
ATOM   2054  C   TRP A 299      -0.413  28.565 -65.601  1.00 41.02           C  
ATOM   2055  O   TRP A 299       0.395  27.674 -65.877  1.00 43.77           O  
ATOM   2056  CB  TRP A 299      -2.236  27.485 -64.292  1.00 36.44           C  
ATOM   2057  CG  TRP A 299      -3.688  27.328 -64.005  1.00 39.87           C  
ATOM   2058  CD1 TRP A 299      -4.449  26.214 -64.212  1.00 44.69           C  
ATOM   2059  CD2 TRP A 299      -4.561  28.314 -63.449  1.00 40.52           C  
ATOM   2060  NE1 TRP A 299      -5.744  26.445 -63.813  1.00 41.96           N  
ATOM   2061  CE2 TRP A 299      -5.840  27.728 -63.344  1.00 36.77           C  
ATOM   2062  CE3 TRP A 299      -4.388  29.637 -63.030  1.00 41.35           C  
ATOM   2063  CZ2 TRP A 299      -6.937  28.419 -62.840  1.00 33.00           C  
ATOM   2064  CZ3 TRP A 299      -5.479  30.322 -62.531  1.00 41.04           C  
ATOM   2065  CH2 TRP A 299      -6.738  29.712 -62.440  1.00 42.90           C  
ATOM   2066  N   GLY A 300      -0.052  29.816 -65.325  1.00 38.25           N  
ATOM   2067  CA  GLY A 300       1.324  30.252 -65.419  1.00 39.35           C  
ATOM   2068  C   GLY A 300       1.757  31.018 -64.184  1.00 41.72           C  
ATOM   2069  O   GLY A 300       0.997  31.183 -63.227  1.00 39.77           O  
ATOM   2070  N   GLY A 301       3.001  31.484 -64.234  1.00 44.28           N  
ATOM   2071  CA  GLY A 301       3.587  32.226 -63.142  1.00 50.69           C  
ATOM   2072  C   GLY A 301       4.347  31.336 -62.177  1.00 49.37           C  
ATOM   2073  O   GLY A 301       4.277  30.105 -62.212  1.00 49.09           O  
ATOM   2074  N   LEU A 302       5.102  31.989 -61.296  1.00 47.97           N  
ATOM   2075  CA  LEU A 302       5.885  31.251 -60.311  1.00 47.81           C  
ATOM   2076  C   LEU A 302       4.977  30.462 -59.375  1.00 46.69           C  
ATOM   2077  O   LEU A 302       5.302  29.333 -58.985  1.00 42.19           O  
ATOM   2078  CB  LEU A 302       6.773  32.222 -59.532  1.00 42.61           C  
ATOM   2079  CG  LEU A 302       8.050  31.718 -58.844  1.00 52.72           C  
ATOM   2080  CD1 LEU A 302       7.767  30.873 -57.603  1.00 61.75           C  
ATOM   2081  CD2 LEU A 302       8.912  30.951 -59.846  1.00 54.82           C  
ATOM   2082  N   LEU A 303       3.820  31.027 -59.029  1.00 43.45           N  
ATOM   2083  CA  LEU A 303       2.884  30.412 -58.099  1.00 42.53           C  
ATOM   2084  C   LEU A 303       1.746  29.687 -58.794  1.00 42.31           C  
ATOM   2085  O   LEU A 303       0.819  29.231 -58.116  1.00 44.57           O  
ATOM   2086  CB  LEU A 303       2.300  31.463 -57.150  1.00 43.76           C  
ATOM   2087  CG  LEU A 303       3.219  32.480 -56.455  1.00 45.48           C  
ATOM   2088  CD1 LEU A 303       2.433  33.264 -55.407  1.00 43.35           C  
ATOM   2089  CD2 LEU A 303       4.426  31.795 -55.828  1.00 46.15           C  
ATOM   2090  N   CYS A 304       1.792  29.571 -60.121  1.00 38.93           N  
ATOM   2091  CA  CYS A 304       0.714  28.958 -60.900  1.00 41.10           C  
ATOM   2092  C   CYS A 304      -0.629  29.611 -60.574  1.00 42.61           C  
ATOM   2093  O   CYS A 304      -1.635  28.943 -60.317  1.00 44.33           O  
ATOM   2094  CB  CYS A 304       0.661  27.447 -60.675  1.00 40.16           C  
ATOM   2095  SG  CYS A 304       2.251  26.628 -60.869  1.00 44.82           S  
ATOM   2096  N   ASP A 305      -0.634  30.943 -60.577  1.00 42.86           N  
ATOM   2097  CA  ASP A 305      -1.823  31.713 -60.248  1.00 44.85           C  
ATOM   2098  C   ASP A 305      -2.346  32.563 -61.398  1.00 43.92           C  
ATOM   2099  O   ASP A 305      -3.353  33.256 -61.220  1.00 42.42           O  
ATOM   2100  CB  ASP A 305      -1.551  32.604 -59.028  1.00 39.97           C  
ATOM   2101  CG  ASP A 305      -0.334  33.495 -59.208  1.00 40.36           C  
ATOM   2102  OD1 ASP A 305       0.506  33.215 -60.089  1.00 45.96           O  
ATOM   2103  OD2 ASP A 305      -0.215  34.483 -58.460  1.00 40.15           O  
ATOM   2104  N   LYS A 306      -1.731  32.495 -62.578  1.00 43.39           N  
ATOM   2105  CA  LYS A 306      -2.155  33.292 -63.723  1.00 42.82           C  
ATOM   2106  C   LYS A 306      -3.075  32.483 -64.621  1.00 43.61           C  
ATOM   2107  O   LYS A 306      -2.707  31.395 -65.074  1.00 43.14           O  
ATOM   2108  CB  LYS A 306      -0.960  33.751 -64.558  1.00 48.73           C  
ATOM   2109  CG  LYS A 306      -0.594  35.223 -64.478  1.00 54.29           C  
ATOM   2110  CD  LYS A 306       0.490  35.514 -65.514  1.00 66.06           C  
ATOM   2111  CE  LYS A 306       0.462  36.943 -66.039  1.00 60.06           C  
ATOM   2112  NZ  LYS A 306       1.403  37.817 -65.280  1.00 56.54           N  
ATOM   2113  N   ASP A 307      -4.259  33.028 -64.896  1.00 43.94           N  
ATOM   2114  CA  ASP A 307      -5.171  32.429 -65.863  1.00 46.83           C  
ATOM   2115  C   ASP A 307      -4.651  32.762 -67.255  1.00 48.91           C  
ATOM   2116  O   ASP A 307      -4.464  33.937 -67.587  1.00 53.76           O  
ATOM   2117  CB  ASP A 307      -6.593  32.957 -65.664  1.00 41.33           C  
ATOM   2118  CG  ASP A 307      -7.645  32.161 -66.439  1.00 51.02           C  
ATOM   2119  OD1 ASP A 307      -7.285  31.447 -67.400  1.00 47.71           O  
ATOM   2120  OD2 ASP A 307      -8.843  32.265 -66.091  1.00 52.87           O  
ATOM   2121  N   LEU A 308      -4.411  31.739 -68.070  1.00 47.57           N  
ATOM   2122  CA  LEU A 308      -3.807  31.946 -69.379  1.00 54.32           C  
ATOM   2123  C   LEU A 308      -4.793  31.724 -70.514  1.00 61.23           C  
ATOM   2124  O   LEU A 308      -4.380  31.568 -71.669  1.00 66.28           O  
ATOM   2125  CB  LEU A 308      -2.601  31.024 -69.549  1.00 52.15           C  
ATOM   2126  CG  LEU A 308      -1.459  31.228 -68.551  1.00 47.00           C  
ATOM   2127  CD1 LEU A 308      -0.285  30.329 -68.897  1.00 42.52           C  
ATOM   2128  CD2 LEU A 308      -1.033  32.691 -68.486  1.00 46.29           C  
ATOM   2129  N   ASN A 309      -6.083  31.738 -70.214  1.00 58.93           N  
ATOM   2130  CA  ASN A 309      -7.116  31.612 -71.221  1.00 61.13           C  
ATOM   2131  C   ASN A 309      -7.557  32.981 -71.737  1.00 62.52           C  
ATOM   2132  O   ASN A 309      -7.962  33.850 -70.959  1.00 53.25           O  
ATOM   2133  CB  ASN A 309      -8.291  30.838 -70.631  1.00 67.38           C  
ATOM   2134  CG  ASN A 309      -7.929  29.396 -70.332  1.00 67.20           C  
ATOM   2135  OD1 ASN A 309      -7.270  29.108 -69.329  1.00 64.53           O  
ATOM   2136  ND2 ASN A 309      -8.333  28.486 -71.208  1.00 70.63           N  
TER    2137      ASN A 309                                                      
HETATM 2138 CA    CA A 405       0.119  -1.087  40.683  1.00 36.49          CA2+
HETATM 2139 CA    CA A 406       3.881  -0.183  40.325  1.00 34.70          CA2+
HETATM 2140 CA    CA A 407       6.608  -1.138  42.435  1.00 60.85          CA2+
HETATM 2141 CL    CL A 408       0.173 -20.539  34.008  1.00 46.21          CL  
HETATM 2142  O   HOH A 501       8.373  -1.819  49.901  1.00 50.28           O  
HETATM 2143  O   HOH A 502      25.036  -8.670   3.407  1.00 47.24           O  
HETATM 2144  O   HOH A 503      23.832   0.828   5.783  1.00 36.39           O  
HETATM 2145  O   HOH A 504      25.128  -4.649  20.772  1.00 36.32           O  
HETATM 2146  O   HOH A 505       4.921  17.030 -59.872  1.00 39.17           O  
HETATM 2147  O   HOH A 506     -12.457  -0.701  14.616  1.00 40.48           O  
HETATM 2148  O   HOH A 507       6.983   4.158  28.603  1.00 31.17           O  
HETATM 2149  O   HOH A 508      21.899   2.933  15.873  1.00 37.13           O  
HETATM 2150  O   HOH A 509       0.946  14.051 -34.983  1.00 36.74           O  
HETATM 2151  O   HOH A 510      15.624   3.776  18.719  1.00 25.83           O  
HETATM 2152  O   HOH A 511      -6.788  27.952 -66.841  1.00 42.03           O  
HETATM 2153  O   HOH A 512       0.922  -7.217  42.820  1.00 45.91           O  
HETATM 2154  O   HOH A 513      23.301  -8.418  12.857  1.00 39.08           O  
HETATM 2155  O   HOH A 514      10.231   1.102  36.193  1.00 26.71           O  
HETATM 2156  O   HOH A 515       4.233   9.513  36.087  1.00 39.94           O  
HETATM 2157  O   HOH A 516      19.225   4.237  11.794  1.00 29.85           O  
HETATM 2158  O   HOH A 517       9.015   4.320  22.230  1.00 31.64           O  
HETATM 2159  O   HOH A 518       2.729  -8.326  34.673  1.00 20.26           O  
HETATM 2160  O   HOH A 519      19.755   4.056  -4.127  1.00 29.82           O  
HETATM 2161  O   HOH A 520      18.816   4.321   3.373  1.00 32.26           O  
HETATM 2162  O   HOH A 521       8.839  23.511 -59.107  1.00 44.15           O  
HETATM 2163  O   HOH A 522      -0.983   4.056  30.197  1.00 30.41           O  
HETATM 2164  O   HOH A 523      12.949  -7.825  39.749  1.00 32.19           O  
HETATM 2165  O   HOH A 524      -3.087 -13.152  29.593  1.00 23.21           O  
HETATM 2166  O   HOH A 525       7.917  -4.704  46.401  1.00 42.77           O  
HETATM 2167  O   HOH A 526      19.385   7.569   1.756  1.00 31.44           O  
HETATM 2168  O   HOH A 527      10.688   4.212  19.334  1.00 24.44           O  
HETATM 2169  O   HOH A 528      -9.042 -10.549   6.346  1.00 33.66           O  
HETATM 2170  O   HOH A 529       3.103 -17.806  25.691  1.00 33.25           O  
HETATM 2171  O   HOH A 530       6.953   3.050  -1.848  1.00 41.22           O  
HETATM 2172  O   HOH A 531       4.124  -7.152   1.164  1.00 41.22           O  
HETATM 2173  O   HOH A 532       9.923  17.013 -35.834  1.00 42.36           O  
HETATM 2174  O   HOH A 533      21.992   1.534  23.726  1.00 30.40           O  
HETATM 2175  O   HOH A 534       5.979  12.216 -52.828  1.00 35.31           O  
HETATM 2176  O   HOH A 535      15.499  13.867 -57.696  1.00 53.75           O  
HETATM 2177  O   HOH A 536       5.650 -18.904  33.440  1.00 38.83           O  
HETATM 2178  O   HOH A 537       4.292 -20.497  15.610  1.00 25.82           O  
HETATM 2179  O   HOH A 538      12.457  -6.067  44.079  1.00 25.89           O  
HETATM 2180  O   HOH A 539      -1.980 -12.361  42.583  1.00 43.89           O  
HETATM 2181  O   HOH A 540      -3.572 -11.929   8.117  1.00 32.79           O  
HETATM 2182  O   HOH A 541       0.911  11.436 -44.841  1.00 24.71           O  
HETATM 2183  O   HOH A 542      13.633 -16.616  12.676  1.00 35.99           O  
HETATM 2184  O   HOH A 543      16.929  -8.169  38.120  1.00 28.84           O  
HETATM 2185  O   HOH A 544      13.234  12.196 -49.241  1.00 40.26           O  
HETATM 2186  O   HOH A 545      -2.356  -0.200  35.844  1.00 31.99           O  
HETATM 2187  O   HOH A 546      -6.556 -18.690  34.747  1.00 31.00           O  
HETATM 2188  O   HOH A 547      -1.737   5.793  27.351  1.00 36.13           O  
HETATM 2189  O   HOH A 548       6.388   5.802  25.797  1.00 30.88           O  
HETATM 2190  O   HOH A 549      12.954  11.880 -27.389  1.00 29.89           O  
HETATM 2191  O   HOH A 550      -1.436 -13.994  15.823  1.00 40.02           O  
HETATM 2192  O   HOH A 551       8.212  -3.595   2.089  1.00 36.17           O  
HETATM 2193  O   HOH A 552      18.670  -4.500  26.982  1.00 34.10           O  
HETATM 2194  O   HOH A 553      17.046 -17.882  20.395  1.00 32.37           O  
HETATM 2195  O   HOH A 554       6.734  -0.990  45.756  1.00 50.54           O  
HETATM 2196  O   HOH A 555      20.886   9.448 -12.371  1.00 50.49           O  
HETATM 2197  O   HOH A 556      28.111  -3.696  15.745  1.00 27.92           O  
HETATM 2198  O   HOH A 557      -6.272 -11.830  10.108  1.00 40.69           O  
HETATM 2199  O   HOH A 558       1.908  26.027 -48.682  1.00 46.52           O  
HETATM 2200  O   HOH A 559      21.755   7.650   5.858  1.00 41.45           O  
HETATM 2201  O   HOH A 560       2.037  19.154 -37.973  1.00 40.21           O  
HETATM 2202  O   HOH A 561      28.381 -12.772  19.834  1.00 41.26           O  
HETATM 2203  C1  NAG A 562       1.391   7.273  36.892  1.00 71.32           C  
HETATM 2204  C2  NAG A 562       0.498   8.482  36.624  1.00 71.32           C  
HETATM 2205  C3  NAG A 562      -0.755   8.031  35.882  1.00 71.32           C  
HETATM 2206  C4  NAG A 562      -0.366   7.299  34.608  1.00 71.32           C  
HETATM 2207  C5  NAG A 562       0.557   6.132  34.950  1.00 71.32           C  
HETATM 2208  O5  NAG A 562       1.704   6.610  35.678  1.00 71.32           O  
HETATM 2209  N2  NAG A 562       0.130   9.129  37.863  1.00 71.32           N  
HETATM 2210  C7  NAG A 562       0.580  10.331  38.217  1.00 71.32           C  
HETATM 2211  C8  NAG A 562       1.493  11.007  37.241  1.00 71.32           C  
HETATM 2212  O7  NAG A 562       0.271  10.847  39.285  1.00 71.32           O  
HETATM 2213  O3  NAG A 562      -1.562   9.163  35.593  1.00 71.32           O  
HETATM 2214  O4  NAG A 562      -1.561   6.799  34.018  1.00 71.32           O  
HETATM 2215  C6  NAG A 562       1.099   5.448  33.719  1.00 71.32           C  
HETATM 2216  O6  NAG A 562       1.926   6.350  32.989  1.00 71.32           O  
HETATM 2217  C1  NAG A 563      -1.753   7.253  32.672  1.00 71.32           C  
HETATM 2218  C2  NAG A 563      -2.892   6.435  32.065  1.00 71.32           C  
HETATM 2219  C3  NAG A 563      -3.091   6.849  30.611  1.00 71.32           C  
HETATM 2220  C4  NAG A 563      -3.344   8.346  30.530  1.00 71.32           C  
HETATM 2221  C5  NAG A 563      -2.188   9.088  31.194  1.00 71.32           C  
HETATM 2222  O5  NAG A 563      -2.022   8.642  32.554  1.00 71.32           O  
HETATM 2223  N2  NAG A 563      -2.629   5.016  32.181  1.00 71.32           N  
HETATM 2224  C7  NAG A 563      -3.236   4.221  33.064  1.00 71.32           C  
HETATM 2225  C8  NAG A 563      -2.866   2.772  33.005  1.00 71.32           C  
HETATM 2226  O7  NAG A 563      -4.040   4.653  33.881  1.00 71.32           O  
HETATM 2227  O3  NAG A 563      -4.186   6.125  30.072  1.00 71.32           O  
HETATM 2228  O4  NAG A 563      -3.385   8.725  29.158  1.00 71.32           O  
HETATM 2229  C6  NAG A 563      -2.412  10.579  31.251  1.00 71.32           C  
HETATM 2230  O6  NAG A 563      -1.361  11.230  31.952  1.00 71.32           O  
HETATM 2231  C1  BMA A 564      -4.624   9.388  28.848  1.00 71.32           C  
HETATM 2232  C2  BMA A 564      -4.437  10.238  27.616  1.00 71.32           C  
HETATM 2233  C3  BMA A 564      -5.738  10.946  27.281  1.00 71.32           C  
HETATM 2234  C4  BMA A 564      -6.817   9.902  27.058  1.00 71.32           C  
HETATM 2235  C5  BMA A 564      -6.938   9.055  28.314  1.00 71.32           C  
HETATM 2236  O5  BMA A 564      -5.665   8.445  28.595  1.00 71.32           O  
HETATM 2237  O2  BMA A 564      -3.986   9.424  26.539  1.00 71.32           O  
HETATM 2238  O3  BMA A 564      -5.569  11.747  26.113  1.00 71.32           O  
HETATM 2239  O4  BMA A 564      -8.065  10.532  26.809  1.00 71.32           O  
HETATM 2240  C6  BMA A 564      -7.942   7.936  28.176  1.00 71.32           C  
HETATM 2241  O6  BMA A 564      -7.770   6.981  29.216  1.00 71.32           O  
HETATM 2242  C1  MAN A 565      -9.001   6.767  29.927  1.00 71.32           C  
HETATM 2243  C2  MAN A 565      -8.724   6.853  31.413  1.00 71.32           C  
HETATM 2244  C3  MAN A 565      -7.772   5.744  31.815  1.00 71.32           C  
HETATM 2245  C4  MAN A 565      -8.395   4.409  31.449  1.00 71.32           C  
HETATM 2246  C5  MAN A 565      -8.683   4.386  29.951  1.00 71.32           C  
HETATM 2247  O5  MAN A 565      -9.560   5.484  29.632  1.00 71.32           O  
HETATM 2248  O2  MAN A 565      -9.943   6.780  32.146  1.00 71.32           O  
HETATM 2249  O3  MAN A 565      -7.527   5.806  33.218  1.00 71.32           O  
HETATM 2250  O4  MAN A 565      -7.507   3.344  31.777  1.00 71.32           O  
HETATM 2251  C6  MAN A 565      -9.387   3.125  29.510  1.00 71.32           C  
HETATM 2252  O6  MAN A 565      -8.665   1.962  29.905  1.00 71.32           O  
HETATM 2253  C1  FUC A 566       2.088   5.911  31.635  1.00 71.32           C  
HETATM 2254  C2  FUC A 566       2.431   7.086  30.751  1.00 71.32           C  
HETATM 2255  C3  FUC A 566       3.787   7.640  31.131  1.00 71.32           C  
HETATM 2256  C4  FUC A 566       4.822   6.542  30.993  1.00 71.32           C  
HETATM 2257  C5  FUC A 566       4.413   5.371  31.878  1.00 71.32           C  
HETATM 2258  O5  FUC A 566       3.099   4.914  31.490  1.00 71.32           O  
HETATM 2259  O2  FUC A 566       1.426   8.087  30.871  1.00 71.32           O  
HETATM 2260  O3  FUC A 566       4.117   8.723  30.263  1.00 71.32           O  
HETATM 2261  O4  FUC A 566       4.903   6.125  29.636  1.00 71.32           O  
HETATM 2262  C6  FUC A 566       5.338   4.184  31.763  1.00 71.32           C  
ATOM   2263  N   MET B  27      32.784  36.713  31.337  1.00 33.61           N  
ATOM   2264  CA  MET B  27      33.466  35.425  31.377  1.00 31.11           C  
ATOM   2265  C   MET B  27      34.747  35.509  32.181  1.00 32.78           C  
ATOM   2266  O   MET B  27      35.489  36.487  32.072  1.00 32.07           O  
ATOM   2267  CB  MET B  27      33.776  34.930  29.969  1.00 33.70           C  
ATOM   2268  CG  MET B  27      32.547  34.633  29.170  1.00 30.09           C  
ATOM   2269  SD  MET B  27      32.931  33.634  27.742  1.00 33.01           S  
ATOM   2270  CE  MET B  27      31.272  33.412  27.098  1.00 39.31           C  
ATOM   2271  N   GLY B  28      34.987  34.489  32.994  1.00 31.79           N  
ATOM   2272  CA  GLY B  28      36.158  34.445  33.836  1.00 30.62           C  
ATOM   2273  C   GLY B  28      36.457  33.040  34.306  1.00 32.48           C  
ATOM   2274  O   GLY B  28      35.929  32.061  33.775  1.00 30.95           O  
ATOM   2275  N   TYR B  29      37.305  32.953  35.332  1.00 32.25           N  
ATOM   2276  CA  TYR B  29      37.728  31.677  35.889  1.00 28.47           C  
ATOM   2277  C   TYR B  29      37.729  31.753  37.408  1.00 27.29           C  
ATOM   2278  O   TYR B  29      37.980  32.809  37.994  1.00 25.15           O  
ATOM   2279  CB  TYR B  29      39.136  31.280  35.423  1.00 30.18           C  
ATOM   2280  CG  TYR B  29      39.338  31.343  33.934  1.00 35.91           C  
ATOM   2281  CD1 TYR B  29      40.073  32.373  33.361  1.00 37.69           C  
ATOM   2282  CD2 TYR B  29      38.806  30.371  33.097  1.00 41.34           C  
ATOM   2283  CE1 TYR B  29      40.270  32.435  31.996  1.00 39.56           C  
ATOM   2284  CE2 TYR B  29      38.988  30.428  31.723  1.00 39.72           C  
ATOM   2285  CZ  TYR B  29      39.719  31.463  31.178  1.00 43.63           C  
ATOM   2286  OH  TYR B  29      39.907  31.522  29.814  1.00 48.45           O  
ATOM   2287  N   PHE B  30      37.464  30.610  38.035  1.00 31.79           N  
ATOM   2288  CA  PHE B  30      37.658  30.417  39.467  1.00 25.97           C  
ATOM   2289  C   PHE B  30      38.850  29.484  39.637  1.00 22.70           C  
ATOM   2290  O   PHE B  30      38.839  28.362  39.121  1.00 24.69           O  
ATOM   2291  CB  PHE B  30      36.404  29.828  40.113  1.00 22.78           C  
ATOM   2292  CG  PHE B  30      36.489  29.703  41.607  1.00 24.93           C  
ATOM   2293  CD1 PHE B  30      37.089  28.596  42.194  1.00 20.72           C  
ATOM   2294  CD2 PHE B  30      35.952  30.684  42.425  1.00 21.36           C  
ATOM   2295  CE1 PHE B  30      37.172  28.478  43.557  1.00 17.58           C  
ATOM   2296  CE2 PHE B  30      36.028  30.572  43.796  1.00 24.85           C  
ATOM   2297  CZ  PHE B  30      36.640  29.464  44.365  1.00 27.91           C  
ATOM   2298  N   GLU B  31      39.869  29.939  40.357  1.00 22.59           N  
ATOM   2299  CA  GLU B  31      41.107  29.188  40.509  1.00 26.60           C  
ATOM   2300  C   GLU B  31      41.333  28.817  41.965  1.00 28.21           C  
ATOM   2301  O   GLU B  31      41.120  29.632  42.868  1.00 26.71           O  
ATOM   2302  CB  GLU B  31      42.308  29.980  39.992  1.00 28.85           C  
ATOM   2303  CG  GLU B  31      42.246  30.291  38.506  1.00 36.84           C  
ATOM   2304  CD  GLU B  31      43.449  31.073  38.034  1.00 38.20           C  
ATOM   2305  OE1 GLU B  31      44.276  30.507  37.290  1.00 46.70           O  
ATOM   2306  OE2 GLU B  31      43.575  32.252  38.422  1.00 39.60           O  
ATOM   2307  N   LEU B  32      41.797  27.591  42.180  1.00 25.93           N  
ATOM   2308  CA  LEU B  32      42.082  27.082  43.511  1.00 24.22           C  
ATOM   2309  C   LEU B  32      43.456  26.436  43.489  1.00 27.27           C  
ATOM   2310  O   LEU B  32      43.753  25.629  42.602  1.00 29.32           O  
ATOM   2311  CB  LEU B  32      41.008  26.080  43.954  1.00 21.36           C  
ATOM   2312  CG  LEU B  32      41.109  25.440  45.341  1.00 22.39           C  
ATOM   2313  CD1 LEU B  32      39.721  25.239  45.926  1.00 19.38           C  
ATOM   2314  CD2 LEU B  32      41.845  24.121  45.269  1.00 21.45           C  
ATOM   2315  N   GLN B  33      44.290  26.793  44.461  1.00 25.96           N  
ATOM   2316  CA  GLN B  33      45.652  26.282  44.570  1.00 29.12           C  
ATOM   2317  C   GLN B  33      45.782  25.573  45.913  1.00 32.36           C  
ATOM   2318  O   GLN B  33      45.687  26.211  46.967  1.00 30.41           O  
ATOM   2319  CB  GLN B  33      46.666  27.418  44.445  1.00 27.13           C  
ATOM   2320  CG  GLN B  33      48.111  26.999  44.636  1.00 34.54           C  
ATOM   2321  CD  GLN B  33      48.618  26.102  43.518  1.00 44.28           C  
ATOM   2322  OE1 GLN B  33      48.426  26.396  42.334  1.00 39.83           O  
ATOM   2323  NE2 GLN B  33      49.275  25.003  43.891  1.00 42.83           N  
ATOM   2324  N   LEU B  34      45.991  24.260  45.880  1.00 29.96           N  
ATOM   2325  CA  LEU B  34      46.204  23.492  47.100  1.00 32.01           C  
ATOM   2326  C   LEU B  34      47.698  23.381  47.376  1.00 32.79           C  
ATOM   2327  O   LEU B  34      48.467  22.973  46.499  1.00 34.77           O  
ATOM   2328  CB  LEU B  34      45.582  22.101  46.987  1.00 27.09           C  
ATOM   2329  CG  LEU B  34      45.632  21.315  48.299  1.00 26.04           C  
ATOM   2330  CD1 LEU B  34      44.448  21.678  49.174  1.00 25.66           C  
ATOM   2331  CD2 LEU B  34      45.669  19.822  48.043  1.00 29.08           C  
ATOM   2332  N   SER B  35      48.106  23.729  48.603  1.00 27.19           N  
ATOM   2333  CA  SER B  35      49.521  23.746  48.953  1.00 27.92           C  
ATOM   2334  C   SER B  35      49.885  22.911  50.174  1.00 24.69           C  
ATOM   2335  O   SER B  35      51.078  22.690  50.403  1.00 26.83           O  
ATOM   2336  CB  SER B  35      50.008  25.188  49.187  1.00 28.45           C  
ATOM   2337  OG  SER B  35      49.382  25.791  50.308  1.00 25.88           O  
ATOM   2338  N   ALA B  36      48.920  22.437  50.955  1.00 24.55           N  
ATOM   2339  CA  ALA B  36      49.258  21.654  52.136  1.00 30.68           C  
ATOM   2340  C   ALA B  36      48.085  20.766  52.520  1.00 28.72           C  
ATOM   2341  O   ALA B  36      46.928  21.193  52.475  1.00 27.86           O  
ATOM   2342  CB  ALA B  36      49.651  22.548  53.321  1.00 24.51           C  
ATOM   2343  N   LEU B  37      48.401  19.531  52.895  1.00 30.18           N  
ATOM   2344  CA  LEU B  37      47.419  18.606  53.440  1.00 33.60           C  
ATOM   2345  C   LEU B  37      48.137  17.703  54.431  1.00 28.22           C  
ATOM   2346  O   LEU B  37      49.214  17.185  54.126  1.00 34.86           O  
ATOM   2347  CB  LEU B  37      46.749  17.786  52.328  1.00 30.17           C  
ATOM   2348  CG  LEU B  37      45.488  17.001  52.698  1.00 31.99           C  
ATOM   2349  CD1 LEU B  37      44.473  17.075  51.572  1.00 36.98           C  
ATOM   2350  CD2 LEU B  37      45.812  15.551  53.021  1.00 27.21           C  
ATOM   2351  N   ARG B  38      47.548  17.517  55.608  1.00 31.78           N  
ATOM   2352  CA  ARG B  38      48.156  16.722  56.672  1.00 33.52           C  
ATOM   2353  C   ARG B  38      47.149  15.695  57.157  1.00 35.90           C  
ATOM   2354  O   ARG B  38      46.036  16.055  57.552  1.00 37.72           O  
ATOM   2355  CB  ARG B  38      48.614  17.609  57.833  1.00 32.38           C  
ATOM   2356  CG  ARG B  38      49.349  16.885  58.948  1.00 34.52           C  
ATOM   2357  CD  ARG B  38      49.519  17.820  60.145  1.00 44.32           C  
ATOM   2358  NE  ARG B  38      49.995  17.158  61.361  1.00 49.13           N  
ATOM   2359  CZ  ARG B  38      51.250  16.762  61.563  1.00 51.60           C  
ATOM   2360  NH1 ARG B  38      51.585  16.180  62.708  1.00 48.13           N  
ATOM   2361  NH2 ARG B  38      52.172  16.948  60.625  1.00 46.47           N  
ATOM   2362  N   ASN B  39      47.536  14.420  57.116  1.00 38.39           N  
ATOM   2363  CA  ASN B  39      46.700  13.312  57.590  1.00 39.53           C  
ATOM   2364  C   ASN B  39      47.621  12.332  58.318  1.00 38.40           C  
ATOM   2365  O   ASN B  39      48.108  11.368  57.723  1.00 37.30           O  
ATOM   2366  CB  ASN B  39      45.954  12.646  56.442  1.00 36.61           C  
ATOM   2367  CG  ASN B  39      45.086  11.491  56.904  1.00 41.67           C  
ATOM   2368  OD1 ASN B  39      44.822  11.333  58.098  1.00 43.04           O  
ATOM   2369  ND2 ASN B  39      44.639  10.675  55.959  1.00 42.34           N  
ATOM   2370  N   VAL B  40      47.839  12.586  59.613  1.00 36.02           N  
ATOM   2371  CA  VAL B  40      48.836  11.836  60.378  1.00 43.65           C  
ATOM   2372  C   VAL B  40      48.500  10.348  60.407  1.00 46.83           C  
ATOM   2373  O   VAL B  40      49.342   9.499  60.091  1.00 41.77           O  
ATOM   2374  CB  VAL B  40      48.967  12.410  61.801  1.00 45.12           C  
ATOM   2375  CG1 VAL B  40      49.849  13.631  61.788  1.00 49.64           C  
ATOM   2376  CG2 VAL B  40      47.596  12.764  62.369  1.00 46.15           C  
ATOM   2377  N   ASN B  41      47.263  10.008  60.783  1.00 43.49           N  
ATOM   2378  CA  ASN B  41      46.917   8.604  60.978  1.00 45.87           C  
ATOM   2379  C   ASN B  41      46.772   7.859  59.657  1.00 50.69           C  
ATOM   2380  O   ASN B  41      46.955   6.637  59.616  1.00 55.47           O  
ATOM   2381  CB  ASN B  41      45.635   8.486  61.801  1.00 45.98           C  
ATOM   2382  CG  ASN B  41      45.771   9.098  63.181  1.00 48.31           C  
ATOM   2383  OD1 ASN B  41      46.875   9.209  63.715  1.00 49.45           O  
ATOM   2384  ND2 ASN B  41      44.647   9.492  63.770  1.00 47.45           N  
ATOM   2385  N   GLY B  42      46.448   8.563  58.578  1.00 46.21           N  
ATOM   2386  CA  GLY B  42      46.267   7.921  57.287  1.00 44.64           C  
ATOM   2387  C   GLY B  42      44.979   7.133  57.156  1.00 50.60           C  
ATOM   2388  O   GLY B  42      44.970   6.068  56.523  1.00 44.00           O  
ATOM   2389  N   GLU B  43      43.886   7.637  57.728  1.00 51.30           N  
ATOM   2390  CA  GLU B  43      42.601   6.962  57.693  1.00 48.91           C  
ATOM   2391  C   GLU B  43      41.676   7.630  56.682  1.00 49.73           C  
ATOM   2392  O   GLU B  43      42.092   8.450  55.860  1.00 55.47           O  
ATOM   2393  CB  GLU B  43      41.956   6.940  59.081  1.00 55.97           C  
ATOM   2394  CG  GLU B  43      42.899   6.655  60.235  1.00 58.50           C  
ATOM   2395  CD  GLU B  43      42.295   7.031  61.580  1.00 63.72           C  
ATOM   2396  OE1 GLU B  43      41.949   8.216  61.773  1.00 69.23           O  
ATOM   2397  OE2 GLU B  43      42.152   6.134  62.439  1.00 63.02           O  
ATOM   2398  N   LEU B  44      40.399   7.272  56.745  1.00 51.89           N  
ATOM   2399  CA  LEU B  44      39.335   7.916  55.995  1.00 49.88           C  
ATOM   2400  C   LEU B  44      38.372   8.572  56.975  1.00 53.94           C  
ATOM   2401  O   LEU B  44      38.506   8.436  58.194  1.00 59.24           O  
ATOM   2402  CB  LEU B  44      38.605   6.904  55.108  1.00 53.52           C  
ATOM   2403  CG  LEU B  44      39.513   6.147  54.140  1.00 49.51           C  
ATOM   2404  CD1 LEU B  44      38.869   4.845  53.705  1.00 49.50           C  
ATOM   2405  CD2 LEU B  44      39.816   7.017  52.935  1.00 47.85           C  
ATOM   2406  N   LEU B  45      37.393   9.301  56.436  1.00 50.80           N  
ATOM   2407  CA  LEU B  45      36.428   9.960  57.310  1.00 51.19           C  
ATOM   2408  C   LEU B  45      35.606   8.948  58.099  1.00 52.33           C  
ATOM   2409  O   LEU B  45      35.147   9.251  59.207  1.00 53.24           O  
ATOM   2410  CB  LEU B  45      35.514  10.876  56.497  1.00 49.77           C  
ATOM   2411  CG  LEU B  45      34.628  11.814  57.318  1.00 48.30           C  
ATOM   2412  CD1 LEU B  45      35.475  12.710  58.215  1.00 53.68           C  
ATOM   2413  CD2 LEU B  45      33.734  12.637  56.413  1.00 45.30           C  
ATOM   2414  N   SER B  46      35.425   7.740  57.556  1.00 54.48           N  
ATOM   2415  CA  SER B  46      34.697   6.699  58.277  1.00 51.77           C  
ATOM   2416  C   SER B  46      35.471   6.248  59.509  1.00 56.30           C  
ATOM   2417  O   SER B  46      34.903   6.108  60.598  1.00 63.98           O  
ATOM   2418  CB  SER B  46      34.424   5.510  57.357  1.00 49.02           C  
ATOM   2419  OG  SER B  46      35.635   4.902  56.938  1.00 52.15           O  
ATOM   2420  N   GLY B  47      36.769   6.009  59.353  1.00 51.16           N  
ATOM   2421  CA  GLY B  47      37.600   5.592  60.463  1.00 51.63           C  
ATOM   2422  C   GLY B  47      38.617   4.544  60.065  1.00 51.45           C  
ATOM   2423  O   GLY B  47      39.659   4.402  60.713  1.00 51.75           O  
ATOM   2424  N   ALA B  48      38.326   3.804  58.998  1.00 42.01           N  
ATOM   2425  CA  ALA B  48      39.235   2.767  58.543  1.00 46.06           C  
ATOM   2426  C   ALA B  48      40.454   3.392  57.868  1.00 50.86           C  
ATOM   2427  O   ALA B  48      40.479   4.579  57.538  1.00 56.49           O  
ATOM   2428  CB  ALA B  48      38.521   1.816  57.585  1.00 48.41           C  
ATOM   2429  N   CYS B  49      41.480   2.573  57.664  1.00 48.58           N  
ATOM   2430  CA  CYS B  49      42.664   3.020  56.949  1.00 51.27           C  
ATOM   2431  C   CYS B  49      42.418   2.989  55.446  1.00 50.75           C  
ATOM   2432  O   CYS B  49      41.607   2.205  54.946  1.00 53.85           O  
ATOM   2433  CB  CYS B  49      43.867   2.153  57.312  1.00 60.91           C  
ATOM   2434  SG  CYS B  49      44.250   2.168  59.079  1.00 60.44           S  
ATOM   2435  N   CYS B  50      43.144   3.850  54.727  1.00 52.35           N  
ATOM   2436  CA  CYS B  50      42.906   4.045  53.297  1.00 53.03           C  
ATOM   2437  C   CYS B  50      43.071   2.746  52.515  1.00 51.33           C  
ATOM   2438  O   CYS B  50      42.158   2.313  51.803  1.00 56.19           O  
ATOM   2439  CB  CYS B  50      43.853   5.120  52.757  1.00 49.03           C  
ATOM   2440  SG  CYS B  50      43.384   6.828  53.132  1.00 49.11           S  
ATOM   2441  N   ASP B  51      44.244   2.123  52.612  1.00 49.88           N  
ATOM   2442  CA  ASP B  51      44.542   0.895  51.876  1.00 53.24           C  
ATOM   2443  C   ASP B  51      45.008  -0.164  52.871  1.00 62.10           C  
ATOM   2444  O   ASP B  51      46.137  -0.109  53.372  1.00 65.47           O  
ATOM   2445  CB  ASP B  51      45.578   1.145  50.780  1.00 51.08           C  
ATOM   2446  CG  ASP B  51      45.027   1.987  49.640  1.00 45.11           C  
ATOM   2447  OD1 ASP B  51      43.787   2.006  49.486  1.00 45.47           O  
ATOM   2448  OD2 ASP B  51      45.822   2.616  48.900  1.00 45.54           O  
ATOM   2449  N   GLY B  52      44.131  -1.123  53.159  1.00 54.04           N  
ATOM   2450  CA  GLY B  52      44.469  -2.188  54.074  1.00 53.07           C  
ATOM   2451  C   GLY B  52      44.371  -1.734  55.519  1.00 64.78           C  
ATOM   2452  O   GLY B  52      43.678  -0.771  55.864  1.00 65.92           O  
ATOM   2453  N   ASP B  53      45.080  -2.463  56.378  1.00 73.25           N  
ATOM   2454  CA  ASP B  53      45.256  -2.064  57.767  1.00 66.24           C  
ATOM   2455  C   ASP B  53      46.684  -2.272  58.251  1.00 70.75           C  
ATOM   2456  O   ASP B  53      47.000  -1.873  59.377  1.00 70.42           O  
ATOM   2457  CB  ASP B  53      44.286  -2.830  58.685  1.00 59.96           C  
ATOM   2458  CG  ASP B  53      44.709  -4.274  58.915  1.00 76.49           C  
ATOM   2459  OD1 ASP B  53      44.797  -4.690  60.092  1.00 72.35           O  
ATOM   2460  OD2 ASP B  53      44.949  -4.994  57.921  1.00 80.18           O  
ATOM   2461  N   GLY B  54      47.551  -2.865  57.440  1.00 70.24           N  
ATOM   2462  CA  GLY B  54      48.901  -3.179  57.874  1.00 72.20           C  
ATOM   2463  C   GLY B  54      48.986  -4.599  58.394  1.00 75.78           C  
ATOM   2464  O   GLY B  54      48.609  -5.545  57.699  1.00 73.17           O  
ATOM   2465  N   ARG B  55      49.473  -4.746  59.621  1.00 79.29           N  
ATOM   2466  CA  ARG B  55      49.698  -6.059  60.214  1.00 67.78           C  
ATOM   2467  C   ARG B  55      49.322  -6.077  61.693  1.00 62.48           C  
ATOM   2468  O   ARG B  55      48.150  -5.983  62.050  1.00 67.39           O  
ATOM   2469  CB  ARG B  55      51.162  -6.474  60.051  1.00 76.06           C  
ATOM   2470  CG  ARG B  55      51.655  -6.574  58.613  1.00 72.79           C  
ATOM   2471  CD  ARG B  55      53.154  -6.326  58.555  1.00 78.72           C  
ATOM   2472  NE  ARG B  55      53.866  -7.340  57.782  1.00 87.90           N  
ATOM   2473  CZ  ARG B  55      54.774  -7.067  56.851  1.00 87.09           C  
ATOM   2474  NH1 ARG B  55      55.080  -5.807  56.573  1.00 87.58           N  
ATOM   2475  NH2 ARG B  55      55.377  -8.050  56.197  1.00 78.35           N  
ATOM   2476  N   GLY B  60      49.554   0.558  67.045  1.00 66.19           N  
ATOM   2477  CA  GLY B  60      50.103   0.853  65.733  1.00 85.61           C  
ATOM   2478  C   GLY B  60      49.265   1.813  64.905  1.00 91.77           C  
ATOM   2479  O   GLY B  60      48.125   2.121  65.255  1.00 83.10           O  
ATOM   2480  N   GLY B  61      49.841   2.286  63.799  1.00 95.92           N  
ATOM   2481  CA  GLY B  61      49.168   3.209  62.902  1.00 85.30           C  
ATOM   2482  C   GLY B  61      48.277   2.540  61.873  1.00 85.23           C  
ATOM   2483  O   GLY B  61      47.516   1.623  62.199  1.00 81.25           O  
ATOM   2484  N   CYS B  62      48.364   2.995  60.621  1.00 74.44           N  
ATOM   2485  CA  CYS B  62      47.569   2.455  59.525  1.00 62.02           C  
ATOM   2486  C   CYS B  62      48.373   1.632  58.534  1.00 65.88           C  
ATOM   2487  O   CYS B  62      47.795   1.112  57.573  1.00 74.96           O  
ATOM   2488  CB  CYS B  62      46.858   3.583  58.771  1.00 64.99           C  
ATOM   2489  SG  CYS B  62      45.202   3.936  59.358  1.00 61.74           S  
ATOM   2490  N   GLY B  63      49.673   1.506  58.725  1.00 59.56           N  
ATOM   2491  CA  GLY B  63      50.491   0.688  57.866  1.00 64.86           C  
ATOM   2492  C   GLY B  63      51.420   1.507  56.995  1.00 64.76           C  
ATOM   2493  O   GLY B  63      51.702   2.680  57.254  1.00 68.50           O  
ATOM   2494  N   HIS B  64      51.911   0.862  55.936  1.00 60.69           N  
ATOM   2495  CA  HIS B  64      52.877   1.478  55.043  1.00 57.05           C  
ATOM   2496  C   HIS B  64      52.310   1.831  53.676  1.00 57.83           C  
ATOM   2497  O   HIS B  64      52.910   2.649  52.971  1.00 48.32           O  
ATOM   2498  CB  HIS B  64      54.086   0.549  54.878  1.00 66.38           C  
ATOM   2499  CG  HIS B  64      54.817   0.295  56.160  1.00 80.54           C  
ATOM   2500  ND1 HIS B  64      55.127   1.298  57.054  1.00 79.76           N  
ATOM   2501  CD2 HIS B  64      55.282  -0.851  56.712  1.00 88.39           C  
ATOM   2502  CE1 HIS B  64      55.761   0.785  58.095  1.00 81.83           C  
ATOM   2503  NE2 HIS B  64      55.868  -0.519  57.912  1.00 89.42           N  
ATOM   2504  N   ASP B  65      51.187   1.235  53.286  1.00 58.30           N  
ATOM   2505  CA  ASP B  65      50.450   1.650  52.096  1.00 52.75           C  
ATOM   2506  C   ASP B  65      49.650   2.892  52.461  1.00 48.43           C  
ATOM   2507  O   ASP B  65      48.602   2.803  53.107  1.00 47.46           O  
ATOM   2508  CB  ASP B  65      49.544   0.529  51.602  1.00 55.13           C  
ATOM   2509  CG  ASP B  65      49.064   0.744  50.179  1.00 51.38           C  
ATOM   2510  OD1 ASP B  65      49.035   1.905  49.712  1.00 58.17           O  
ATOM   2511  OD2 ASP B  65      48.719  -0.263  49.527  1.00 42.49           O  
ATOM   2512  N   GLU B  66      50.143   4.057  52.049  1.00 50.09           N  
ATOM   2513  CA  GLU B  66      49.515   5.309  52.430  1.00 46.14           C  
ATOM   2514  C   GLU B  66      48.363   5.645  51.487  1.00 43.43           C  
ATOM   2515  O   GLU B  66      48.164   5.010  50.443  1.00 44.37           O  
ATOM   2516  CB  GLU B  66      50.540   6.443  52.431  1.00 44.73           C  
ATOM   2517  CG  GLU B  66      51.732   6.217  53.349  1.00 48.79           C  
ATOM   2518  CD  GLU B  66      52.684   7.400  53.370  1.00 47.47           C  
ATOM   2519  OE1 GLU B  66      53.135   7.786  54.467  1.00 45.09           O  
ATOM   2520  OE2 GLU B  66      52.972   7.955  52.289  1.00 55.50           O  
ATOM   2521  N   CYS B  67      47.609   6.675  51.866  1.00 39.40           N  
ATOM   2522  CA  CYS B  67      46.525   7.167  51.029  1.00 42.42           C  
ATOM   2523  C   CYS B  67      47.082   7.761  49.744  1.00 37.64           C  
ATOM   2524  O   CYS B  67      48.083   8.481  49.757  1.00 39.71           O  
ATOM   2525  CB  CYS B  67      45.712   8.228  51.770  1.00 43.58           C  
ATOM   2526  SG  CYS B  67      45.161   7.760  53.427  1.00 49.74           S  
ATOM   2527  N   ASP B  68      46.429   7.453  48.630  1.00 38.51           N  
ATOM   2528  CA  ASP B  68      46.791   8.011  47.327  1.00 42.90           C  
ATOM   2529  C   ASP B  68      45.843   9.184  47.077  1.00 36.11           C  
ATOM   2530  O   ASP B  68      44.780   9.033  46.478  1.00 38.71           O  
ATOM   2531  CB  ASP B  68      46.728   6.932  46.251  1.00 41.51           C  
ATOM   2532  CG  ASP B  68      47.492   5.663  46.653  1.00 40.58           C  
ATOM   2533  OD1 ASP B  68      48.559   5.776  47.287  1.00 46.04           O  
ATOM   2534  OD2 ASP B  68      47.047   4.547  46.328  1.00 43.76           O  
ATOM   2535  N   THR B  69      46.250  10.368  47.543  1.00 36.68           N  
ATOM   2536  CA  THR B  69      45.340  11.482  47.793  1.00 34.92           C  
ATOM   2537  C   THR B  69      45.171  12.380  46.572  1.00 35.85           C  
ATOM   2538  O   THR B  69      46.157  12.836  45.984  1.00 35.60           O  
ATOM   2539  CB  THR B  69      45.850  12.323  48.965  1.00 35.27           C  
ATOM   2540  OG1 THR B  69      46.032  11.490  50.114  1.00 32.53           O  
ATOM   2541  CG2 THR B  69      44.852  13.424  49.305  1.00 33.67           C  
ATOM   2542  N   TYR B  70      43.916  12.647  46.212  1.00 40.39           N  
ATOM   2543  CA  TYR B  70      43.551  13.665  45.236  1.00 34.28           C  
ATOM   2544  C   TYR B  70      42.395  14.488  45.789  1.00 32.14           C  
ATOM   2545  O   TYR B  70      41.849  14.196  46.856  1.00 29.60           O  
ATOM   2546  CB  TYR B  70      43.183  13.054  43.878  1.00 33.09           C  
ATOM   2547  CG  TYR B  70      41.942  12.195  43.888  1.00 37.36           C  
ATOM   2548  CD1 TYR B  70      41.972  10.907  44.407  1.00 40.62           C  
ATOM   2549  CD2 TYR B  70      40.746  12.661  43.357  1.00 38.66           C  
ATOM   2550  CE1 TYR B  70      40.846  10.113  44.411  1.00 42.25           C  
ATOM   2551  CE2 TYR B  70      39.612  11.873  43.356  1.00 39.09           C  
ATOM   2552  CZ  TYR B  70      39.669  10.598  43.882  1.00 46.31           C  
ATOM   2553  OH  TYR B  70      38.546   9.801  43.890  1.00 55.52           O  
ATOM   2554  N   VAL B  71      42.033  15.538  45.057  1.00 30.31           N  
ATOM   2555  CA  VAL B  71      41.112  16.554  45.551  1.00 33.83           C  
ATOM   2556  C   VAL B  71      40.009  16.799  44.528  1.00 33.03           C  
ATOM   2557  O   VAL B  71      40.261  16.796  43.317  1.00 35.33           O  
ATOM   2558  CB  VAL B  71      41.876  17.853  45.886  1.00 30.80           C  
ATOM   2559  CG1 VAL B  71      40.982  19.079  45.773  1.00 35.69           C  
ATOM   2560  CG2 VAL B  71      42.468  17.751  47.278  1.00 27.25           C  
ATOM   2561  N   ARG B  72      38.779  16.991  45.017  1.00 27.41           N  
ATOM   2562  CA AARG B  72      37.640  17.348  44.183  0.47 36.07           C  
ATOM   2563  CA BARG B  72      37.635  17.345  44.187  0.53 35.56           C  
ATOM   2564  C   ARG B  72      37.059  18.675  44.652  1.00 31.81           C  
ATOM   2565  O   ARG B  72      36.899  18.904  45.854  1.00 30.77           O  
ATOM   2566  CB AARG B  72      36.558  16.260  44.209  0.47 38.34           C  
ATOM   2567  CB BARG B  72      36.554  16.259  44.233  0.53 38.11           C  
ATOM   2568  CG AARG B  72      37.017  14.922  43.649  0.47 40.41           C  
ATOM   2569  CG BARG B  72      36.918  15.000  43.466  0.53 39.52           C  
ATOM   2570  CD AARG B  72      35.843  14.085  43.154  0.47 42.20           C  
ATOM   2571  CD BARG B  72      35.778  13.994  43.454  0.53 42.42           C  
ATOM   2572  NE AARG B  72      35.275  14.607  41.913  0.47 44.29           N  
ATOM   2573  NE BARG B  72      36.195  12.716  42.882  0.53 47.30           N  
ATOM   2574  CZ AARG B  72      35.609  14.181  40.698  0.47 46.33           C  
ATOM   2575  CZ BARG B  72      35.563  11.563  43.080  0.53 46.33           C  
ATOM   2576  NH1AARG B  72      36.510  13.220  40.552  0.47 42.57           N  
ATOM   2577  NH1BARG B  72      34.480  11.520  43.842  0.53 42.80           N  
ATOM   2578  NH2AARG B  72      35.039  14.716  39.626  0.47 42.61           N  
ATOM   2579  NH2BARG B  72      36.018  10.452  42.519  0.53 42.61           N  
ATOM   2580  N   VAL B  73      36.745  19.549  43.692  1.00 32.72           N  
ATOM   2581  CA  VAL B  73      36.256  20.900  43.960  1.00 31.02           C  
ATOM   2582  C   VAL B  73      34.823  21.023  43.452  1.00 34.60           C  
ATOM   2583  O   VAL B  73      34.538  20.695  42.294  1.00 34.60           O  
ATOM   2584  CB  VAL B  73      37.153  21.964  43.299  1.00 24.52           C  
ATOM   2585  CG1 VAL B  73      36.682  23.370  43.658  1.00 17.87           C  
ATOM   2586  CG2 VAL B  73      38.605  21.752  43.684  1.00 26.24           C  
ATOM   2587  N   CYS B  74      33.930  21.505  44.318  1.00 32.37           N  
ATOM   2588  CA  CYS B  74      32.534  21.766  43.984  1.00 30.65           C  
ATOM   2589  C   CYS B  74      32.232  23.235  44.244  1.00 29.19           C  
ATOM   2590  O   CYS B  74      32.589  23.766  45.301  1.00 32.50           O  
ATOM   2591  CB  CYS B  74      31.594  20.884  44.812  1.00 33.40           C  
ATOM   2592  SG  CYS B  74      29.821  20.946  44.387  1.00 30.35           S  
ATOM   2593  N   LEU B  75      31.565  23.884  43.295  1.00 26.58           N  
ATOM   2594  CA  LEU B  75      31.238  25.301  43.395  1.00 30.88           C  
ATOM   2595  C   LEU B  75      29.748  25.483  43.137  1.00 31.11           C  
ATOM   2596  O   LEU B  75      29.230  24.999  42.125  1.00 33.23           O  
ATOM   2597  CB  LEU B  75      32.069  26.124  42.400  1.00 32.22           C  
ATOM   2598  CG  LEU B  75      32.194  27.630  42.644  1.00 35.12           C  
ATOM   2599  CD1 LEU B  75      32.965  27.909  43.933  1.00 24.98           C  
ATOM   2600  CD2 LEU B  75      32.856  28.312  41.458  1.00 26.59           C  
ATOM   2601  N   LYS B  76      29.057  26.159  44.052  1.00 25.87           N  
ATOM   2602  CA  LYS B  76      27.606  26.305  43.943  1.00 33.03           C  
ATOM   2603  C   LYS B  76      27.178  27.605  44.621  1.00 32.24           C  
ATOM   2604  O   LYS B  76      28.010  28.416  45.039  1.00 32.32           O  
ATOM   2605  CB  LYS B  76      26.907  25.069  44.528  1.00 31.29           C  
ATOM   2606  CG  LYS B  76      27.138  24.872  46.015  1.00 28.40           C  
ATOM   2607  CD  LYS B  76      26.611  23.528  46.472  1.00 29.27           C  
ATOM   2608  CE  LYS B  76      26.720  23.377  47.978  1.00 36.76           C  
ATOM   2609  NZ  LYS B  76      26.235  22.047  48.438  1.00 36.86           N  
ATOM   2610  N   GLU B  77      25.864  27.795  44.730  1.00 30.21           N  
ATOM   2611  CA  GLU B  77      25.299  29.038  45.235  1.00 30.02           C  
ATOM   2612  C   GLU B  77      25.485  29.169  46.748  1.00 31.27           C  
ATOM   2613  O   GLU B  77      25.685  28.189  47.473  1.00 30.06           O  
ATOM   2614  CB  GLU B  77      23.814  29.130  44.880  1.00 27.44           C  
ATOM   2615  CG  GLU B  77      22.936  28.081  45.545  1.00 30.31           C  
ATOM   2616  CD  GLU B  77      23.025  26.725  44.866  1.00 32.12           C  
ATOM   2617  OE1 GLU B  77      23.509  26.672  43.716  1.00 30.79           O  
ATOM   2618  OE2 GLU B  77      22.604  25.716  45.475  1.00 34.66           O  
ATOM   2619  N   TYR B  78      25.373  30.409  47.220  1.00 30.59           N  
ATOM   2620  CA  TYR B  78      25.584  30.713  48.628  1.00 34.92           C  
ATOM   2621  C   TYR B  78      24.579  29.976  49.505  1.00 32.85           C  
ATOM   2622  O   TYR B  78      23.461  29.668  49.086  1.00 35.92           O  
ATOM   2623  CB  TYR B  78      25.476  32.222  48.862  1.00 34.21           C  
ATOM   2624  CG  TYR B  78      25.839  32.656  50.267  1.00 42.27           C  
ATOM   2625  CD1 TYR B  78      27.162  32.888  50.620  1.00 41.69           C  
ATOM   2626  CD2 TYR B  78      24.862  32.838  51.238  1.00 46.46           C  
ATOM   2627  CE1 TYR B  78      27.504  33.285  51.901  1.00 46.85           C  
ATOM   2628  CE2 TYR B  78      25.195  33.235  52.526  1.00 49.58           C  
ATOM   2629  CZ  TYR B  78      26.520  33.458  52.850  1.00 49.01           C  
ATOM   2630  OH  TYR B  78      26.870  33.853  54.123  1.00 44.43           O  
ATOM   2631  N   GLN B  79      25.000  29.675  50.732  1.00 37.67           N  
ATOM   2632  CA  GLN B  79      24.158  28.984  51.705  1.00 46.80           C  
ATOM   2633  C   GLN B  79      24.461  29.531  53.091  1.00 44.20           C  
ATOM   2634  O   GLN B  79      25.598  29.430  53.561  1.00 44.79           O  
ATOM   2635  CB  GLN B  79      24.389  27.467  51.665  1.00 39.59           C  
ATOM   2636  CG  GLN B  79      23.720  26.761  50.489  1.00 44.65           C  
ATOM   2637  CD  GLN B  79      24.100  25.295  50.387  1.00 46.06           C  
ATOM   2638  OE1 GLN B  79      24.819  24.770  51.237  1.00 45.97           O  
ATOM   2639  NE2 GLN B  79      23.615  24.625  49.344  1.00 44.10           N  
ATOM   2640  N   ALA B  80      23.445  30.114  53.737  1.00 46.11           N  
ATOM   2641  CA  ALA B  80      23.606  30.572  55.115  1.00 46.02           C  
ATOM   2642  C   ALA B  80      23.957  29.410  56.033  1.00 51.27           C  
ATOM   2643  O   ALA B  80      24.746  29.563  56.975  1.00 55.43           O  
ATOM   2644  CB  ALA B  80      22.332  31.269  55.593  1.00 44.75           C  
ATOM   2645  N   LYS B  81      23.373  28.242  55.774  1.00 58.08           N  
ATOM   2646  CA  LYS B  81      23.723  26.993  56.440  1.00 57.61           C  
ATOM   2647  C   LYS B  81      24.208  26.034  55.363  1.00 51.07           C  
ATOM   2648  O   LYS B  81      23.406  25.527  54.573  1.00 51.47           O  
ATOM   2649  CB  LYS B  81      22.531  26.422  57.208  1.00 60.83           C  
ATOM   2650  CG  LYS B  81      22.791  25.062  57.836  1.00 69.27           C  
ATOM   2651  CD  LYS B  81      21.767  24.736  58.910  1.00 68.15           C  
ATOM   2652  CE  LYS B  81      22.016  23.356  59.490  1.00 68.22           C  
ATOM   2653  NZ  LYS B  81      23.460  23.133  59.742  1.00 69.21           N  
ATOM   2654  N   VAL B  82      25.519  25.796  55.325  1.00 55.83           N  
ATOM   2655  CA  VAL B  82      26.112  25.046  54.225  1.00 52.54           C  
ATOM   2656  C   VAL B  82      25.684  23.589  54.309  1.00 43.96           C  
ATOM   2657  O   VAL B  82      25.760  22.961  55.372  1.00 53.55           O  
ATOM   2658  CB  VAL B  82      27.642  25.178  54.245  1.00 52.81           C  
ATOM   2659  CG1 VAL B  82      28.253  24.389  53.101  1.00 42.30           C  
ATOM   2660  CG2 VAL B  82      28.048  26.642  54.158  1.00 50.00           C  
ATOM   2661  N   THR B  83      25.247  23.040  53.183  1.00 41.81           N  
ATOM   2662  CA  THR B  83      24.890  21.636  53.109  1.00 45.36           C  
ATOM   2663  C   THR B  83      25.971  20.855  52.372  1.00 47.43           C  
ATOM   2664  O   THR B  83      26.507  21.338  51.369  1.00 43.66           O  
ATOM   2665  CB  THR B  83      23.551  21.438  52.390  1.00 45.02           C  
ATOM   2666  OG1 THR B  83      23.602  22.062  51.101  1.00 48.51           O  
ATOM   2667  CG2 THR B  83      22.419  22.054  53.197  1.00 43.87           C  
ATOM   2668  N   PRO B  84      26.327  19.651  52.854  1.00 50.95           N  
ATOM   2669  CA  PRO B  84      27.340  18.819  52.190  1.00 47.92           C  
ATOM   2670  C   PRO B  84      26.796  18.036  50.996  1.00 43.23           C  
ATOM   2671  O   PRO B  84      26.954  16.819  50.902  1.00 52.46           O  
ATOM   2672  CB  PRO B  84      27.802  17.887  53.314  1.00 52.41           C  
ATOM   2673  CG  PRO B  84      26.679  17.872  54.326  1.00 41.95           C  
ATOM   2674  CD  PRO B  84      25.700  18.959  53.992  1.00 44.45           C  
ATOM   2675  N   THR B  85      26.145  18.741  50.080  1.00 48.69           N  
ATOM   2676  CA  THR B  85      25.430  18.124  48.974  1.00 51.68           C  
ATOM   2677  C   THR B  85      25.930  18.680  47.647  1.00 53.57           C  
ATOM   2678  O   THR B  85      26.722  19.628  47.592  1.00 53.77           O  
ATOM   2679  CB  THR B  85      23.917  18.355  49.086  1.00 51.93           C  
ATOM   2680  OG1 THR B  85      23.637  19.754  48.951  1.00 50.61           O  
ATOM   2681  CG2 THR B  85      23.401  17.869  50.437  1.00 53.90           C  
ATOM   2682  N   GLY B  86      25.450  18.071  46.570  1.00 47.90           N  
ATOM   2683  CA  GLY B  86      25.512  18.677  45.255  1.00 42.10           C  
ATOM   2684  C   GLY B  86      24.142  19.250  44.964  1.00 44.69           C  
ATOM   2685  O   GLY B  86      23.305  19.316  45.862  1.00 46.58           O  
ATOM   2686  N   PRO B  87      23.897  19.670  43.715  1.00 43.71           N  
ATOM   2687  CA  PRO B  87      24.847  19.685  42.601  1.00 44.27           C  
ATOM   2688  C   PRO B  87      25.794  20.881  42.644  1.00 38.41           C  
ATOM   2689  O   PRO B  87      25.560  21.838  43.386  1.00 35.55           O  
ATOM   2690  CB  PRO B  87      23.939  19.766  41.363  1.00 39.28           C  
ATOM   2691  CG  PRO B  87      22.542  19.540  41.863  1.00 28.39           C  
ATOM   2692  CD  PRO B  87      22.542  20.019  43.267  1.00 31.16           C  
ATOM   2693  N   CYS B  88      26.857  20.817  41.844  1.00 35.61           N  
ATOM   2694  CA  CYS B  88      27.814  21.914  41.722  1.00 37.10           C  
ATOM   2695  C   CYS B  88      27.303  22.848  40.633  1.00 32.77           C  
ATOM   2696  O   CYS B  88      27.637  22.711  39.455  1.00 29.29           O  
ATOM   2697  CB  CYS B  88      29.205  21.369  41.428  1.00 36.08           C  
ATOM   2698  SG  CYS B  88      29.667  20.036  42.569  1.00 40.33           S  
ATOM   2699  N   SER B  89      26.480  23.816  41.049  1.00 31.21           N  
ATOM   2700  CA  SER B  89      25.751  24.660  40.106  1.00 30.09           C  
ATOM   2701  C   SER B  89      26.686  25.521  39.267  1.00 34.83           C  
ATOM   2702  O   SER B  89      26.414  25.768  38.086  1.00 30.20           O  
ATOM   2703  CB  SER B  89      24.761  25.549  40.859  1.00 30.95           C  
ATOM   2704  OG  SER B  89      23.867  24.785  41.648  1.00 33.11           O  
ATOM   2705  N   TYR B  90      27.787  25.996  39.858  1.00 35.46           N  
ATOM   2706  CA  TYR B  90      28.676  26.932  39.178  1.00 31.38           C  
ATOM   2707  C   TYR B  90      29.833  26.259  38.455  1.00 33.15           C  
ATOM   2708  O   TYR B  90      30.476  26.903  37.618  1.00 32.46           O  
ATOM   2709  CB  TYR B  90      29.253  27.944  40.171  1.00 36.23           C  
ATOM   2710  CG  TYR B  90      28.231  28.842  40.828  1.00 37.29           C  
ATOM   2711  CD1 TYR B  90      26.956  28.992  40.294  1.00 29.44           C  
ATOM   2712  CD2 TYR B  90      28.551  29.557  41.977  1.00 32.86           C  
ATOM   2713  CE1 TYR B  90      26.025  29.814  40.899  1.00 26.56           C  
ATOM   2714  CE2 TYR B  90      27.629  30.384  42.583  1.00 33.00           C  
ATOM   2715  CZ  TYR B  90      26.369  30.508  42.042  1.00 30.91           C  
ATOM   2716  OH  TYR B  90      25.455  31.332  42.652  1.00 32.35           O  
ATOM   2717  N   GLY B  91      30.120  24.996  38.762  1.00 30.34           N  
ATOM   2718  CA  GLY B  91      31.215  24.287  38.125  1.00 28.94           C  
ATOM   2719  C   GLY B  91      31.914  23.316  39.056  1.00 32.04           C  
ATOM   2720  O   GLY B  91      31.618  23.276  40.255  1.00 33.05           O  
ATOM   2721  N   HIS B  92      32.842  22.525  38.521  1.00 31.95           N  
ATOM   2722  CA  HIS B  92      33.557  21.544  39.326  1.00 33.63           C  
ATOM   2723  C   HIS B  92      34.877  21.205  38.646  1.00 34.94           C  
ATOM   2724  O   HIS B  92      35.068  21.459  37.453  1.00 35.99           O  
ATOM   2725  CB  HIS B  92      32.716  20.280  39.549  1.00 31.97           C  
ATOM   2726  CG  HIS B  92      32.319  19.586  38.283  1.00 37.12           C  
ATOM   2727  ND1 HIS B  92      33.192  18.805  37.555  1.00 41.77           N  
ATOM   2728  CD2 HIS B  92      31.140  19.549  37.619  1.00 35.28           C  
ATOM   2729  CE1 HIS B  92      32.569  18.319  36.497  1.00 36.41           C  
ATOM   2730  NE2 HIS B  92      31.322  18.754  36.513  1.00 41.57           N  
ATOM   2731  N   GLY B  93      35.789  20.636  39.430  1.00 29.12           N  
ATOM   2732  CA  GLY B  93      37.082  20.215  38.923  1.00 25.42           C  
ATOM   2733  C   GLY B  93      37.706  19.233  39.885  1.00 28.39           C  
ATOM   2734  O   GLY B  93      37.175  18.971  40.967  1.00 32.00           O  
ATOM   2735  N   ALA B  94      38.844  18.678  39.472  1.00 29.74           N  
ATOM   2736  CA  ALA B  94      39.554  17.707  40.297  1.00 31.42           C  
ATOM   2737  C   ALA B  94      41.013  17.644  39.869  1.00 31.95           C  
ATOM   2738  O   ALA B  94      41.372  18.035  38.756  1.00 37.28           O  
ATOM   2739  CB  ALA B  94      38.911  16.319  40.210  1.00 31.17           C  
ATOM   2740  N   THR B  95      41.850  17.144  40.770  1.00 31.56           N  
ATOM   2741  CA  THR B  95      43.273  16.964  40.522  1.00 34.40           C  
ATOM   2742  C   THR B  95      43.607  15.485  40.402  1.00 34.91           C  
ATOM   2743  O   THR B  95      42.806  14.623  40.782  1.00 30.58           O  
ATOM   2744  CB  THR B  95      44.124  17.563  41.652  1.00 29.46           C  
ATOM   2745  OG1 THR B  95      43.900  16.823  42.854  1.00 37.52           O  
ATOM   2746  CG2 THR B  95      43.781  19.016  41.891  1.00 30.04           C  
ATOM   2747  N   PRO B  96      44.782  15.148  39.867  1.00 29.64           N  
ATOM   2748  CA  PRO B  96      45.267  13.770  39.996  1.00 33.70           C  
ATOM   2749  C   PRO B  96      45.821  13.524  41.390  1.00 30.15           C  
ATOM   2750  O   PRO B  96      45.703  14.388  42.264  1.00 33.47           O  
ATOM   2751  CB  PRO B  96      46.353  13.677  38.918  1.00 32.88           C  
ATOM   2752  CG  PRO B  96      46.831  15.069  38.761  1.00 28.50           C  
ATOM   2753  CD  PRO B  96      45.631  15.945  38.965  1.00 29.04           C  
ATOM   2754  N   VAL B  97      46.419  12.358  41.621  1.00 29.09           N  
ATOM   2755  CA  VAL B  97      46.993  12.076  42.932  1.00 36.53           C  
ATOM   2756  C   VAL B  97      48.148  13.038  43.174  1.00 35.04           C  
ATOM   2757  O   VAL B  97      49.098  13.106  42.384  1.00 28.70           O  
ATOM   2758  CB  VAL B  97      47.445  10.614  43.041  1.00 36.65           C  
ATOM   2759  CG1 VAL B  97      48.207  10.396  44.337  1.00 32.68           C  
ATOM   2760  CG2 VAL B  97      46.246   9.682  42.976  1.00 33.45           C  
ATOM   2761  N   LEU B  98      48.052  13.813  44.255  1.00 35.36           N  
ATOM   2762  CA  LEU B  98      49.060  14.815  44.576  1.00 33.96           C  
ATOM   2763  C   LEU B  98      50.154  14.288  45.489  1.00 26.52           C  
ATOM   2764  O   LEU B  98      51.275  14.802  45.448  1.00 28.50           O  
ATOM   2765  CB  LEU B  98      48.406  16.032  45.234  1.00 34.68           C  
ATOM   2766  CG  LEU B  98      47.324  16.734  44.406  1.00 35.65           C  
ATOM   2767  CD1 LEU B  98      46.734  17.899  45.183  1.00 35.55           C  
ATOM   2768  CD2 LEU B  98      47.887  17.199  43.076  1.00 30.45           C  
ATOM   2769  N   GLY B  99      49.860  13.280  46.299  1.00 31.90           N  
ATOM   2770  CA  GLY B  99      50.858  12.745  47.204  1.00 27.68           C  
ATOM   2771  C   GLY B  99      50.280  11.650  48.070  1.00 35.33           C  
ATOM   2772  O   GLY B  99      49.299  10.998  47.705  1.00 35.21           O  
ATOM   2773  N   GLY B 100      50.907  11.452  49.229  1.00 34.55           N  
ATOM   2774  CA  GLY B 100      50.500  10.408  50.149  1.00 30.65           C  
ATOM   2775  C   GLY B 100      49.591  10.909  51.250  1.00 31.25           C  
ATOM   2776  O   GLY B 100      48.643  11.652  50.986  1.00 33.41           O  
ATOM   2777  N   ASN B 101      49.877  10.516  52.494  1.00 35.37           N  
ATOM   2778  CA  ASN B 101      49.055  10.950  53.620  1.00 31.54           C  
ATOM   2779  C   ASN B 101      49.230  12.436  53.899  1.00 33.13           C  
ATOM   2780  O   ASN B 101      48.262  13.126  54.237  1.00 34.64           O  
ATOM   2781  CB  ASN B 101      49.396  10.132  54.862  1.00 36.92           C  
ATOM   2782  CG  ASN B 101      49.094   8.661  54.689  1.00 44.57           C  
ATOM   2783  OD1 ASN B 101      48.241   8.281  53.883  1.00 43.79           O  
ATOM   2784  ND2 ASN B 101      49.801   7.820  55.439  1.00 40.05           N  
ATOM   2785  N   SER B 102      50.455  12.944  53.766  1.00 34.12           N  
ATOM   2786  CA  SER B 102      50.745  14.354  53.976  1.00 32.71           C  
ATOM   2787  C   SER B 102      51.762  14.820  52.944  1.00 34.50           C  
ATOM   2788  O   SER B 102      52.638  14.059  52.527  1.00 35.70           O  
ATOM   2789  CB  SER B 102      51.266  14.621  55.390  1.00 25.63           C  
ATOM   2790  OG  SER B 102      50.343  14.167  56.360  1.00 34.05           O  
ATOM   2791  N   PHE B 103      51.625  16.075  52.520  1.00 30.60           N  
ATOM   2792  CA  PHE B 103      52.501  16.620  51.493  1.00 33.97           C  
ATOM   2793  C   PHE B 103      52.402  18.140  51.492  1.00 34.34           C  
ATOM   2794  O   PHE B 103      51.436  18.719  51.996  1.00 31.20           O  
ATOM   2795  CB  PHE B 103      52.156  16.054  50.108  1.00 28.73           C  
ATOM   2796  CG  PHE B 103      50.700  16.153  49.758  1.00 28.96           C  
ATOM   2797  CD1 PHE B 103      49.827  15.117  50.063  1.00 36.49           C  
ATOM   2798  CD2 PHE B 103      50.202  17.276  49.123  1.00 25.10           C  
ATOM   2799  CE1 PHE B 103      48.479  15.201  49.744  1.00 30.37           C  
ATOM   2800  CE2 PHE B 103      48.860  17.364  48.799  1.00 35.14           C  
ATOM   2801  CZ  PHE B 103      47.996  16.323  49.114  1.00 31.48           C  
ATOM   2802  N   TYR B 104      53.416  18.774  50.898  1.00 28.64           N  
ATOM   2803  CA  TYR B 104      53.481  20.221  50.739  1.00 23.80           C  
ATOM   2804  C   TYR B 104      53.719  20.549  49.272  1.00 27.66           C  
ATOM   2805  O   TYR B 104      54.500  19.874  48.596  1.00 32.70           O  
ATOM   2806  CB  TYR B 104      54.597  20.829  51.592  1.00 26.00           C  
ATOM   2807  CG  TYR B 104      54.422  20.667  53.088  1.00 25.55           C  
ATOM   2808  CD1 TYR B 104      54.794  19.493  53.725  1.00 24.53           C  
ATOM   2809  CD2 TYR B 104      53.906  21.696  53.865  1.00 23.88           C  
ATOM   2810  CE1 TYR B 104      54.646  19.340  55.089  1.00 26.09           C  
ATOM   2811  CE2 TYR B 104      53.752  21.553  55.233  1.00 26.56           C  
ATOM   2812  CZ  TYR B 104      54.126  20.368  55.844  1.00 29.91           C  
ATOM   2813  OH  TYR B 104      53.986  20.202  57.211  1.00 21.46           O  
ATOM   2814  N   LEU B 105      53.052  21.584  48.787  1.00 27.88           N  
ATOM   2815  CA  LEU B 105      53.113  21.998  47.395  1.00 20.58           C  
ATOM   2816  C   LEU B 105      53.412  23.488  47.313  1.00 22.58           C  
ATOM   2817  O   LEU B 105      53.303  24.204  48.312  1.00 26.18           O  
ATOM   2818  CB  LEU B 105      51.790  21.677  46.686  1.00 24.16           C  
ATOM   2819  CG  LEU B 105      51.402  20.199  46.687  1.00 23.19           C  
ATOM   2820  CD1 LEU B 105      50.073  19.998  45.981  1.00 29.24           C  
ATOM   2821  CD2 LEU B 105      52.490  19.369  46.037  1.00 20.51           C  
ATOM   2822  N   PRO B 106      53.811  23.982  46.141  1.00 23.61           N  
ATOM   2823  CA  PRO B 106      54.086  25.416  45.993  1.00 21.03           C  
ATOM   2824  C   PRO B 106      52.832  26.249  46.191  1.00 28.34           C  
ATOM   2825  O   PRO B 106      51.801  26.012  45.540  1.00 26.38           O  
ATOM   2826  CB  PRO B 106      54.599  25.527  44.552  1.00 17.86           C  
ATOM   2827  CG  PRO B 106      55.123  24.197  44.242  1.00 17.27           C  
ATOM   2828  CD  PRO B 106      54.233  23.231  44.947  1.00 24.99           C  
ATOM   2829  N   PRO B 107      52.875  27.229  47.093  1.00 23.52           N  
ATOM   2830  CA  PRO B 107      51.719  28.116  47.277  1.00 27.03           C  
ATOM   2831  C   PRO B 107      51.537  29.085  46.120  1.00 31.82           C  
ATOM   2832  O   PRO B 107      52.369  29.149  45.208  1.00 30.67           O  
ATOM   2833  CB  PRO B 107      52.051  28.861  48.579  1.00 27.34           C  
ATOM   2834  CG  PRO B 107      53.161  28.070  49.220  1.00 27.05           C  
ATOM   2835  CD  PRO B 107      53.931  27.498  48.078  1.00 24.09           C  
ATOM   2836  N   ALA B 108      50.459  29.856  46.157  1.00 30.40           N  
ATOM   2837  CA  ALA B 108      50.159  30.819  45.112  1.00 31.68           C  
ATOM   2838  C   ALA B 108      50.466  32.232  45.590  1.00 39.74           C  
ATOM   2839  O   ALA B 108      50.477  32.525  46.789  1.00 35.56           O  
ATOM   2840  CB  ALA B 108      48.695  30.718  44.677  1.00 30.69           C  
ATOM   2841  N   GLY B 109      50.708  33.110  44.630  1.00 43.48           N  
ATOM   2842  CA  GLY B 109      51.055  34.481  44.935  1.00 40.82           C  
ATOM   2843  C   GLY B 109      51.616  35.171  43.712  1.00 53.29           C  
ATOM   2844  O   GLY B 109      51.692  34.601  42.622  1.00 53.03           O  
ATOM   2845  N   ALA B 110      52.005  36.430  43.920  1.00 54.79           N  
ATOM   2846  CA  ALA B 110      52.559  37.214  42.824  1.00 48.35           C  
ATOM   2847  C   ALA B 110      53.874  36.622  42.337  1.00 52.66           C  
ATOM   2848  O   ALA B 110      54.143  36.599  41.130  1.00 58.56           O  
ATOM   2849  CB  ALA B 110      52.746  38.667  43.260  1.00 47.91           C  
ATOM   2850  N   ALA B 111      54.701  36.120  43.258  1.00 57.27           N  
ATOM   2851  CA  ALA B 111      55.950  35.482  42.855  1.00 55.13           C  
ATOM   2852  C   ALA B 111      55.686  34.229  42.027  1.00 57.54           C  
ATOM   2853  O   ALA B 111      56.384  33.968  41.041  1.00 59.20           O  
ATOM   2854  CB  ALA B 111      56.793  35.150  44.086  1.00 48.95           C  
ATOM   2855  N   GLY B 112      54.678  33.442  42.411  1.00 52.25           N  
ATOM   2856  CA  GLY B 112      54.347  32.245  41.663  1.00 47.06           C  
ATOM   2857  C   GLY B 112      53.599  32.491  40.371  1.00 58.71           C  
ATOM   2858  O   GLY B 112      53.618  31.629  39.486  1.00 63.23           O  
ATOM   2859  N   ASP B 113      52.933  33.643  40.239  1.00 58.56           N  
ATOM   2860  CA  ASP B 113      52.216  33.930  39.000  1.00 59.34           C  
ATOM   2861  C   ASP B 113      53.177  34.130  37.835  1.00 58.70           C  
ATOM   2862  O   ASP B 113      52.911  33.664  36.721  1.00 63.89           O  
ATOM   2863  CB  ASP B 113      51.315  35.153  39.171  1.00 61.79           C  
ATOM   2864  CG  ASP B 113      50.038  34.835  39.926  1.00 53.94           C  
ATOM   2865  OD1 ASP B 113      49.108  35.670  39.907  1.00 44.95           O  
ATOM   2866  OD2 ASP B 113      49.957  33.739  40.517  1.00 56.96           O  
ATOM   2867  N   ARG B 114      54.307  34.798  38.071  1.00 57.99           N  
ATOM   2868  CA  ARG B 114      55.285  34.952  37.000  1.00 64.62           C  
ATOM   2869  C   ARG B 114      55.980  33.631  36.695  1.00 67.48           C  
ATOM   2870  O   ARG B 114      56.370  33.388  35.547  1.00 68.20           O  
ATOM   2871  CB  ARG B 114      56.303  36.040  37.353  1.00 64.63           C  
ATOM   2872  CG  ARG B 114      56.450  36.340  38.837  1.00 62.75           C  
ATOM   2873  CD  ARG B 114      57.343  37.557  39.043  1.00 61.09           C  
ATOM   2874  NE  ARG B 114      57.488  37.927  40.449  1.00 66.58           N  
ATOM   2875  CZ  ARG B 114      56.751  38.849  41.062  1.00 67.27           C  
ATOM   2876  NH1 ARG B 114      55.809  39.502  40.392  1.00 57.92           N  
ATOM   2877  NH2 ARG B 114      56.959  39.125  42.346  1.00 63.75           N  
ATOM   2878  N   ALA B 115      56.137  32.767  37.700  1.00 73.47           N  
ATOM   2879  CA  ALA B 115      56.701  31.444  37.465  1.00 69.84           C  
ATOM   2880  C   ALA B 115      55.804  30.592  36.577  1.00 71.27           C  
ATOM   2881  O   ALA B 115      56.295  29.654  35.938  1.00 72.86           O  
ATOM   2882  CB  ALA B 115      56.947  30.733  38.798  1.00 63.41           C  
ATOM   2883  N   ARG B 116      54.503  30.894  36.524  1.00 74.50           N  
ATOM   2884  CA  ARG B 116      53.599  30.178  35.630  1.00 78.50           C  
ATOM   2885  C   ARG B 116      53.609  30.754  34.220  1.00 78.73           C  
ATOM   2886  O   ARG B 116      53.403  30.011  33.253  1.00 78.65           O  
ATOM   2887  CB  ARG B 116      52.172  30.205  36.178  1.00 74.96           C  
ATOM   2888  CG  ARG B 116      51.794  29.007  37.028  1.00 78.18           C  
ATOM   2889  CD  ARG B 116      50.310  28.702  36.876  1.00 85.92           C  
ATOM   2890  NE  ARG B 116      50.042  27.889  35.691  1.00 85.44           N  
ATOM   2891  CZ  ARG B 116      48.941  27.980  34.950  1.00 81.80           C  
ATOM   2892  NH1 ARG B 116      47.997  28.860  35.263  1.00 72.12           N  
ATOM   2893  NH2 ARG B 116      48.788  27.196  33.889  1.00 77.17           N  
ATOM   2894  N   ALA B 117      53.836  32.064  34.083  1.00 76.54           N  
ATOM   2895  CA  ALA B 117      53.881  32.685  32.764  1.00 73.57           C  
ATOM   2896  C   ALA B 117      55.025  32.150  31.914  1.00 81.92           C  
ATOM   2897  O   ALA B 117      54.954  32.220  30.682  1.00 87.40           O  
ATOM   2898  CB  ALA B 117      53.997  34.204  32.901  1.00 73.85           C  
ATOM   2899  N   ARG B 118      56.073  31.622  32.540  1.00 80.01           N  
ATOM   2900  CA  ARG B 118      57.197  31.015  31.838  1.00 77.95           C  
ATOM   2901  C   ARG B 118      57.212  29.501  32.022  1.00 80.40           C  
ATOM   2902  O   ARG B 118      58.273  28.884  32.133  1.00 84.78           O  
ATOM   2903  CB  ARG B 118      58.517  31.627  32.302  1.00 74.44           C  
ATOM   2904  CG  ARG B 118      58.604  31.855  33.801  1.00 77.01           C  
ATOM   2905  CD  ARG B 118      59.980  32.365  34.202  1.00 71.62           C  
ATOM   2906  NE  ARG B 118      59.975  32.994  35.521  1.00 76.48           N  
ATOM   2907  CZ  ARG B 118      59.932  34.309  35.721  1.00 71.83           C  
ATOM   2908  NH1 ARG B 118      59.890  35.138  34.686  1.00 65.20           N  
ATOM   2909  NH2 ARG B 118      59.933  34.797  36.955  1.00 71.23           N  
ATOM   2910  N   ALA B 119      56.033  28.886  32.055  1.00 78.18           N  
ATOM   2911  CA  ALA B 119      55.930  27.437  32.203  1.00 76.28           C  
ATOM   2912  C   ALA B 119      55.454  26.781  30.909  1.00 76.22           C  
ATOM   2913  O   ALA B 119      55.075  27.462  29.955  1.00 74.21           O  
ATOM   2914  CB  ALA B 119      54.995  27.085  33.349  1.00 80.01           C  
ATOM   2915  N   GLN B 125      51.635  21.840  33.705  1.00 74.72           N  
ATOM   2916  CA  GLN B 125      50.528  22.301  34.538  1.00 75.71           C  
ATOM   2917  C   GLN B 125      50.720  21.900  36.006  1.00 77.37           C  
ATOM   2918  O   GLN B 125      51.113  20.767  36.300  1.00 71.00           O  
ATOM   2919  CB  GLN B 125      49.200  21.752  34.000  1.00 69.79           C  
ATOM   2920  CG  GLN B 125      48.011  21.884  34.954  1.00 82.06           C  
ATOM   2921  CD  GLN B 125      47.433  23.291  35.013  1.00 79.49           C  
ATOM   2922  OE1 GLN B 125      48.159  24.284  34.936  1.00 80.59           O  
ATOM   2923  NE2 GLN B 125      46.114  23.378  35.155  1.00 74.99           N  
ATOM   2924  N   ASP B 126      50.457  22.844  36.915  1.00 69.91           N  
ATOM   2925  CA  ASP B 126      50.523  22.558  38.343  1.00 50.82           C  
ATOM   2926  C   ASP B 126      49.570  21.416  38.674  1.00 54.40           C  
ATOM   2927  O   ASP B 126      48.406  21.446  38.249  1.00 55.74           O  
ATOM   2928  CB  ASP B 126      50.145  23.783  39.176  1.00 55.06           C  
ATOM   2929  CG  ASP B 126      50.904  25.031  38.776  1.00 65.35           C  
ATOM   2930  OD1 ASP B 126      50.959  25.335  37.565  1.00 67.89           O  
ATOM   2931  OD2 ASP B 126      51.430  25.717  39.678  1.00 72.21           O  
ATOM   2932  N   PRO B 127      50.010  20.397  39.415  1.00 51.55           N  
ATOM   2933  CA  PRO B 127      49.064  19.330  39.772  1.00 43.18           C  
ATOM   2934  C   PRO B 127      48.020  19.801  40.765  1.00 41.20           C  
ATOM   2935  O   PRO B 127      46.845  19.435  40.639  1.00 43.07           O  
ATOM   2936  CB  PRO B 127      49.969  18.231  40.353  1.00 38.66           C  
ATOM   2937  CG  PRO B 127      51.375  18.629  39.990  1.00 37.16           C  
ATOM   2938  CD  PRO B 127      51.361  20.123  39.923  1.00 47.59           C  
ATOM   2939  N   GLY B 128      48.415  20.615  41.746  1.00 37.59           N  
ATOM   2940  CA  GLY B 128      47.530  21.132  42.769  1.00 36.87           C  
ATOM   2941  C   GLY B 128      46.706  22.344  42.398  1.00 34.84           C  
ATOM   2942  O   GLY B 128      46.059  22.922  43.275  1.00 31.55           O  
ATOM   2943  N   LEU B 129      46.702  22.748  41.130  1.00 34.72           N  
ATOM   2944  CA  LEU B 129      45.904  23.873  40.661  1.00 35.10           C  
ATOM   2945  C   LEU B 129      44.645  23.361  39.968  1.00 33.54           C  
ATOM   2946  O   LEU B 129      44.716  22.444  39.143  1.00 33.57           O  
ATOM   2947  CB  LEU B 129      46.711  24.752  39.701  1.00 43.67           C  
ATOM   2948  CG  LEU B 129      46.007  25.965  39.079  1.00 41.07           C  
ATOM   2949  CD1 LEU B 129      45.809  27.063  40.111  1.00 36.65           C  
ATOM   2950  CD2 LEU B 129      46.770  26.490  37.878  1.00 40.48           C  
ATOM   2951  N   VAL B 130      43.503  23.965  40.297  1.00 28.92           N  
ATOM   2952  CA  VAL B 130      42.211  23.638  39.702  1.00 27.22           C  
ATOM   2953  C   VAL B 130      41.644  24.899  39.066  1.00 34.52           C  
ATOM   2954  O   VAL B 130      41.615  25.959  39.701  1.00 39.46           O  
ATOM   2955  CB  VAL B 130      41.226  23.078  40.744  1.00 24.51           C  
ATOM   2956  CG1 VAL B 130      39.870  22.771  40.102  1.00 29.40           C  
ATOM   2957  CG2 VAL B 130      41.795  21.846  41.390  1.00 29.58           C  
ATOM   2958  N   VAL B 131      41.191  24.785  37.820  1.00 25.10           N  
ATOM   2959  CA  VAL B 131      40.607  25.903  37.090  1.00 32.03           C  
ATOM   2960  C   VAL B 131      39.176  25.543  36.716  1.00 35.81           C  
ATOM   2961  O   VAL B 131      38.934  24.493  36.106  1.00 37.06           O  
ATOM   2962  CB  VAL B 131      41.429  26.256  35.836  1.00 29.42           C  
ATOM   2963  CG1 VAL B 131      40.697  27.284  34.994  1.00 25.78           C  
ATOM   2964  CG2 VAL B 131      42.802  26.772  36.233  1.00 38.54           C  
ATOM   2965  N   ILE B 132      38.236  26.406  37.083  1.00 29.69           N  
ATOM   2966  CA  ILE B 132      36.825  26.234  36.767  1.00 33.45           C  
ATOM   2967  C   ILE B 132      36.355  27.460  35.989  1.00 29.92           C  
ATOM   2968  O   ILE B 132      36.027  28.492  36.575  1.00 27.53           O  
ATOM   2969  CB  ILE B 132      35.980  26.029  38.037  1.00 27.32           C  
ATOM   2970  CG1 ILE B 132      36.485  24.831  38.838  1.00 30.49           C  
ATOM   2971  CG2 ILE B 132      34.517  25.830  37.669  1.00 21.38           C  
ATOM   2972  CD1 ILE B 132      35.745  24.620  40.142  1.00 21.35           C  
ATOM   2973  N   PRO B 133      36.312  27.384  34.663  1.00 26.57           N  
ATOM   2974  CA  PRO B 133      35.808  28.511  33.870  1.00 29.32           C  
ATOM   2975  C   PRO B 133      34.290  28.621  33.932  1.00 30.41           C  
ATOM   2976  O   PRO B 133      33.569  27.647  34.161  1.00 24.99           O  
ATOM   2977  CB  PRO B 133      36.275  28.177  32.448  1.00 30.59           C  
ATOM   2978  CG  PRO B 133      36.392  26.692  32.438  1.00 34.44           C  
ATOM   2979  CD  PRO B 133      36.837  26.297  33.820  1.00 24.94           C  
ATOM   2980  N   PHE B 134      33.807  29.841  33.704  1.00 27.04           N  
ATOM   2981  CA  PHE B 134      32.371  30.078  33.713  1.00 27.70           C  
ATOM   2982  C   PHE B 134      32.015  31.158  32.700  1.00 28.60           C  
ATOM   2983  O   PHE B 134      32.815  32.053  32.412  1.00 32.12           O  
ATOM   2984  CB  PHE B 134      31.877  30.456  35.117  1.00 25.61           C  
ATOM   2985  CG  PHE B 134      32.565  31.651  35.710  1.00 25.45           C  
ATOM   2986  CD1 PHE B 134      32.083  32.931  35.482  1.00 29.46           C  
ATOM   2987  CD2 PHE B 134      33.681  31.495  36.514  1.00 27.62           C  
ATOM   2988  CE1 PHE B 134      32.710  34.037  36.031  1.00 26.44           C  
ATOM   2989  CE2 PHE B 134      34.314  32.597  37.067  1.00 31.36           C  
ATOM   2990  CZ  PHE B 134      33.826  33.871  36.823  1.00 27.47           C  
ATOM   2991  N   GLN B 135      30.794  31.061  32.163  1.00 31.33           N  
ATOM   2992  CA  GLN B 135      30.281  32.018  31.188  1.00 31.98           C  
ATOM   2993  C   GLN B 135      29.191  32.929  31.739  1.00 28.94           C  
ATOM   2994  O   GLN B 135      28.940  33.984  31.149  1.00 28.89           O  
ATOM   2995  CB  GLN B 135      29.739  31.280  29.955  1.00 21.19           C  
ATOM   2996  CG  GLN B 135      28.616  30.323  30.281  1.00 33.80           C  
ATOM   2997  CD  GLN B 135      28.316  29.354  29.160  1.00 30.64           C  
ATOM   2998  OE1 GLN B 135      29.094  29.213  28.221  1.00 30.71           O  
ATOM   2999  NE2 GLN B 135      27.190  28.664  29.263  1.00 34.61           N  
ATOM   3000  N   PHE B 136      28.532  32.546  32.831  1.00 30.33           N  
ATOM   3001  CA  PHE B 136      27.484  33.367  33.417  1.00 31.63           C  
ATOM   3002  C   PHE B 136      28.082  34.568  34.151  1.00 29.15           C  
ATOM   3003  O   PHE B 136      29.296  34.686  34.329  1.00 27.14           O  
ATOM   3004  CB  PHE B 136      26.627  32.542  34.378  1.00 27.35           C  
ATOM   3005  CG  PHE B 136      27.420  31.813  35.425  1.00 29.29           C  
ATOM   3006  CD1 PHE B 136      27.858  32.466  36.568  1.00 29.30           C  
ATOM   3007  CD2 PHE B 136      27.723  30.471  35.271  1.00 28.53           C  
ATOM   3008  CE1 PHE B 136      28.590  31.796  37.532  1.00 31.05           C  
ATOM   3009  CE2 PHE B 136      28.453  29.793  36.232  1.00 29.20           C  
ATOM   3010  CZ  PHE B 136      28.887  30.455  37.364  1.00 32.71           C  
ATOM   3011  N   ALA B 137      27.200  35.460  34.595  1.00 34.06           N  
ATOM   3012  CA  ALA B 137      27.617  36.602  35.398  1.00 33.99           C  
ATOM   3013  C   ALA B 137      28.027  36.141  36.792  1.00 31.05           C  
ATOM   3014  O   ALA B 137      27.263  35.457  37.479  1.00 34.22           O  
ATOM   3015  CB  ALA B 137      26.487  37.625  35.488  1.00 22.33           C  
ATOM   3016  N   TRP B 138      29.228  36.522  37.211  1.00 25.79           N  
ATOM   3017  CA  TRP B 138      29.757  36.084  38.499  1.00 26.95           C  
ATOM   3018  C   TRP B 138      28.921  36.646  39.644  1.00 27.99           C  
ATOM   3019  O   TRP B 138      28.800  37.872  39.771  1.00 26.87           O  
ATOM   3020  CB  TRP B 138      31.222  36.502  38.636  1.00 22.89           C  
ATOM   3021  CG  TRP B 138      31.822  36.114  39.953  1.00 27.97           C  
ATOM   3022  CD1 TRP B 138      32.272  36.958  40.927  1.00 29.56           C  
ATOM   3023  CD2 TRP B 138      32.008  34.787  40.458  1.00 28.72           C  
ATOM   3024  NE1 TRP B 138      32.738  36.241  41.997  1.00 25.40           N  
ATOM   3025  CE2 TRP B 138      32.586  34.905  41.738  1.00 28.95           C  
ATOM   3026  CE3 TRP B 138      31.747  33.510  39.951  1.00 32.15           C  
ATOM   3027  CZ2 TRP B 138      32.904  33.795  42.520  1.00 31.26           C  
ATOM   3028  CZ3 TRP B 138      32.064  32.410  40.728  1.00 33.24           C  
ATOM   3029  CH2 TRP B 138      32.635  32.559  42.000  1.00 32.10           C  
ATOM   3030  N   PRO B 139      28.330  35.802  40.493  1.00 30.07           N  
ATOM   3031  CA  PRO B 139      27.434  36.299  41.544  1.00 30.92           C  
ATOM   3032  C   PRO B 139      28.136  36.776  42.805  1.00 34.51           C  
ATOM   3033  O   PRO B 139      27.447  37.126  43.769  1.00 38.74           O  
ATOM   3034  CB  PRO B 139      26.548  35.076  41.850  1.00 33.71           C  
ATOM   3035  CG  PRO B 139      26.906  34.023  40.806  1.00 34.29           C  
ATOM   3036  CD  PRO B 139      28.305  34.335  40.404  1.00 32.75           C  
ATOM   3037  N   ARG B 140      29.471  36.781  42.835  1.00 32.58           N  
ATOM   3038  CA  ARG B 140      30.258  37.259  43.971  1.00 32.16           C  
ATOM   3039  C   ARG B 140      30.082  36.399  45.221  1.00 34.78           C  
ATOM   3040  O   ARG B 140      31.068  36.050  45.877  1.00 34.77           O  
ATOM   3041  CB  ARG B 140      29.923  38.718  44.291  1.00 35.69           C  
ATOM   3042  CG  ARG B 140      30.132  39.676  43.129  1.00 42.03           C  
ATOM   3043  CD  ARG B 140      30.248  41.107  43.626  1.00 49.11           C  
ATOM   3044  NE  ARG B 140      29.055  41.545  44.346  1.00 58.63           N  
ATOM   3045  CZ  ARG B 140      29.047  42.512  45.259  1.00 61.85           C  
ATOM   3046  NH1 ARG B 140      30.175  43.135  45.577  1.00 63.02           N  
ATOM   3047  NH2 ARG B 140      27.912  42.849  45.863  1.00 61.53           N  
ATOM   3048  N   SER B 141      28.844  36.067  45.576  1.00 35.53           N  
ATOM   3049  CA  SER B 141      28.579  35.161  46.684  1.00 32.46           C  
ATOM   3050  C   SER B 141      28.556  33.726  46.178  1.00 30.62           C  
ATOM   3051  O   SER B 141      28.072  33.451  45.076  1.00 32.14           O  
ATOM   3052  CB  SER B 141      27.248  35.502  47.360  1.00 35.71           C  
ATOM   3053  OG  SER B 141      26.146  35.246  46.505  1.00 35.49           O  
ATOM   3054  N   PHE B 142      29.073  32.809  46.990  1.00 32.20           N  
ATOM   3055  CA  PHE B 142      29.241  31.432  46.545  1.00 34.87           C  
ATOM   3056  C   PHE B 142      29.411  30.519  47.754  1.00 31.68           C  
ATOM   3057  O   PHE B 142      29.554  30.972  48.892  1.00 28.16           O  
ATOM   3058  CB  PHE B 142      30.439  31.316  45.598  1.00 27.67           C  
ATOM   3059  CG  PHE B 142      31.755  31.550  46.268  1.00 24.29           C  
ATOM   3060  CD1 PHE B 142      32.169  32.832  46.574  1.00 27.50           C  
ATOM   3061  CD2 PHE B 142      32.579  30.490  46.594  1.00 31.99           C  
ATOM   3062  CE1 PHE B 142      33.378  33.055  47.199  1.00 29.21           C  
ATOM   3063  CE2 PHE B 142      33.797  30.705  47.216  1.00 32.67           C  
ATOM   3064  CZ  PHE B 142      34.196  31.991  47.517  1.00 31.58           C  
ATOM   3065  N   THR B 143      29.402  29.216  47.482  1.00 33.14           N  
ATOM   3066  CA  THR B 143      29.733  28.194  48.468  1.00 31.26           C  
ATOM   3067  C   THR B 143      30.738  27.238  47.845  1.00 29.45           C  
ATOM   3068  O   THR B 143      30.481  26.676  46.775  1.00 32.15           O  
ATOM   3069  CB  THR B 143      28.488  27.437  48.936  1.00 30.75           C  
ATOM   3070  OG1 THR B 143      27.597  28.346  49.592  1.00 38.13           O  
ATOM   3071  CG2 THR B 143      28.868  26.327  49.904  1.00 31.46           C  
ATOM   3072  N   LEU B 144      31.880  27.067  48.504  1.00 24.74           N  
ATOM   3073  CA  LEU B 144      32.955  26.207  48.032  1.00 24.93           C  
ATOM   3074  C   LEU B 144      33.006  24.936  48.869  1.00 31.81           C  
ATOM   3075  O   LEU B 144      33.016  24.998  50.105  1.00 27.12           O  
ATOM   3076  CB  LEU B 144      34.303  26.927  48.104  1.00 30.55           C  
ATOM   3077  CG  LEU B 144      35.534  26.040  47.900  1.00 25.75           C  
ATOM   3078  CD1 LEU B 144      35.558  25.481  46.488  1.00 30.49           C  
ATOM   3079  CD2 LEU B 144      36.820  26.795  48.211  1.00 24.28           C  
ATOM   3080  N   ILE B 145      33.053  23.792  48.192  1.00 32.26           N  
ATOM   3081  CA  ILE B 145      33.180  22.486  48.829  1.00 29.75           C  
ATOM   3082  C   ILE B 145      34.452  21.848  48.299  1.00 32.56           C  
ATOM   3083  O   ILE B 145      34.622  21.709  47.081  1.00 36.28           O  
ATOM   3084  CB  ILE B 145      31.972  21.581  48.542  1.00 34.83           C  
ATOM   3085  CG1 ILE B 145      30.657  22.279  48.912  1.00 34.32           C  
ATOM   3086  CG2 ILE B 145      32.128  20.241  49.268  1.00 31.14           C  
ATOM   3087  CD1 ILE B 145      30.238  22.099  50.355  1.00 31.66           C  
ATOM   3088  N   VAL B 146      35.346  21.468  49.207  1.00 27.52           N  
ATOM   3089  CA  VAL B 146      36.597  20.809  48.858  1.00 28.22           C  
ATOM   3090  C   VAL B 146      36.611  19.445  49.531  1.00 34.51           C  
ATOM   3091  O   VAL B 146      36.306  19.334  50.725  1.00 32.13           O  
ATOM   3092  CB  VAL B 146      37.817  21.651  49.276  1.00 31.24           C  
ATOM   3093  CG1 VAL B 146      39.111  20.988  48.816  1.00 29.05           C  
ATOM   3094  CG2 VAL B 146      37.701  23.057  48.704  1.00 24.30           C  
ATOM   3095  N   GLU B 147      36.974  18.414  48.769  1.00 33.59           N  
ATOM   3096  CA  GLU B 147      36.989  17.045  49.264  1.00 34.41           C  
ATOM   3097  C   GLU B 147      38.340  16.399  49.000  1.00 36.38           C  
ATOM   3098  O   GLU B 147      38.972  16.659  47.972  1.00 36.80           O  
ATOM   3099  CB  GLU B 147      35.889  16.202  48.615  1.00 28.88           C  
ATOM   3100  CG  GLU B 147      34.478  16.604  48.982  1.00 31.88           C  
ATOM   3101  CD  GLU B 147      33.444  15.759  48.265  1.00 47.77           C  
ATOM   3102  OE1 GLU B 147      33.800  15.142  47.236  1.00 44.40           O  
ATOM   3103  OE2 GLU B 147      32.284  15.700  48.731  1.00 52.27           O  
ATOM   3104  N   ALA B 148      38.778  15.562  49.938  1.00 35.25           N  
ATOM   3105  CA  ALA B 148      39.975  14.749  49.778  1.00 37.81           C  
ATOM   3106  C   ALA B 148      39.554  13.289  49.674  1.00 40.28           C  
ATOM   3107  O   ALA B 148      38.779  12.804  50.504  1.00 40.21           O  
ATOM   3108  CB  ALA B 148      40.947  14.951  50.943  1.00 25.31           C  
ATOM   3109  N   TRP B 149      40.048  12.602  48.645  1.00 37.88           N  
ATOM   3110  CA  TRP B 149      39.628  11.245  48.327  1.00 36.46           C  
ATOM   3111  C   TRP B 149      40.837  10.334  48.173  1.00 42.27           C  
ATOM   3112  O   TRP B 149      41.917  10.771  47.764  1.00 38.28           O  
ATOM   3113  CB  TRP B 149      38.814  11.204  47.036  1.00 40.15           C  
ATOM   3114  CG  TRP B 149      37.467  11.834  47.117  1.00 44.31           C  
ATOM   3115  CD1 TRP B 149      37.170  13.159  46.994  1.00 40.50           C  
ATOM   3116  CD2 TRP B 149      36.220  11.156  47.293  1.00 49.46           C  
ATOM   3117  NE1 TRP B 149      35.814  13.350  47.102  1.00 40.13           N  
ATOM   3118  CE2 TRP B 149      35.208  12.135  47.286  1.00 46.32           C  
ATOM   3119  CE3 TRP B 149      35.861   9.815  47.468  1.00 46.42           C  
ATOM   3120  CZ2 TRP B 149      33.863  11.818  47.449  1.00 52.54           C  
ATOM   3121  CZ3 TRP B 149      34.527   9.502  47.627  1.00 47.56           C  
ATOM   3122  CH2 TRP B 149      33.543  10.498  47.618  1.00 53.76           C  
ATOM   3123  N   ASP B 150      40.642   9.055  48.502  1.00 44.59           N  
ATOM   3124  CA  ASP B 150      41.636   8.021  48.247  1.00 38.34           C  
ATOM   3125  C   ASP B 150      41.376   7.382  46.888  1.00 41.06           C  
ATOM   3126  O   ASP B 150      40.227   7.121  46.520  1.00 48.73           O  
ATOM   3127  CB  ASP B 150      41.608   6.956  49.345  1.00 39.20           C  
ATOM   3128  CG  ASP B 150      42.580   5.816  49.082  1.00 43.26           C  
ATOM   3129  OD1 ASP B 150      43.671   6.070  48.525  1.00 39.81           O  
ATOM   3130  OD2 ASP B 150      42.249   4.660  49.422  1.00 41.35           O  
ATOM   3131  N   TRP B 151      42.449   7.121  46.147  1.00 40.08           N  
ATOM   3132  CA  TRP B 151      42.361   6.613  44.785  1.00 38.99           C  
ATOM   3133  C   TRP B 151      42.779   5.149  44.754  1.00 43.79           C  
ATOM   3134  O   TRP B 151      43.854   4.797  45.252  1.00 49.46           O  
ATOM   3135  CB  TRP B 151      43.245   7.442  43.851  1.00 38.00           C  
ATOM   3136  CG  TRP B 151      43.189   7.047  42.403  1.00 43.85           C  
ATOM   3137  CD1 TRP B 151      44.189   6.479  41.668  1.00 45.96           C  
ATOM   3138  CD2 TRP B 151      42.081   7.217  41.508  1.00 46.16           C  
ATOM   3139  NE1 TRP B 151      43.771   6.277  40.375  1.00 43.41           N  
ATOM   3140  CE2 TRP B 151      42.481   6.722  40.250  1.00 46.11           C  
ATOM   3141  CE3 TRP B 151      40.789   7.736  41.649  1.00 44.85           C  
ATOM   3142  CZ2 TRP B 151      41.635   6.731  39.141  1.00 49.19           C  
ATOM   3143  CZ3 TRP B 151      39.951   7.744  40.548  1.00 45.76           C  
ATOM   3144  CH2 TRP B 151      40.377   7.244  39.310  1.00 46.61           C  
ATOM   3145  N   ASP B 152      41.939   4.302  44.153  1.00 43.07           N  
ATOM   3146  CA  ASP B 152      42.257   2.888  43.982  1.00 44.80           C  
ATOM   3147  C   ASP B 152      42.163   2.484  42.519  1.00 49.91           C  
ATOM   3148  O   ASP B 152      41.783   1.351  42.207  1.00 58.91           O  
ATOM   3149  CB  ASP B 152      41.347   1.999  44.832  1.00 44.34           C  
ATOM   3150  CG  ASP B 152      41.392   2.345  46.307  1.00 41.88           C  
ATOM   3151  OD1 ASP B 152      42.475   2.718  46.799  1.00 39.78           O  
ATOM   3152  OD2 ASP B 152      40.348   2.225  46.981  1.00 36.34           O  
ATOM   3153  N   ASN B 153      42.523   3.400  41.618  1.00 47.06           N  
ATOM   3154  CA  ASN B 153      42.575   3.122  40.186  1.00 50.71           C  
ATOM   3155  C   ASN B 153      41.267   2.504  39.710  1.00 59.26           C  
ATOM   3156  O   ASN B 153      41.246   1.574  38.901  1.00 60.82           O  
ATOM   3157  CB  ASN B 153      43.769   2.231  39.849  1.00 51.99           C  
ATOM   3158  CG  ASN B 153      45.086   2.927  40.092  1.00 51.02           C  
ATOM   3159  OD1 ASN B 153      45.646   2.851  41.186  1.00 52.02           O  
ATOM   3160  ND2 ASN B 153      45.592   3.612  39.074  1.00 49.98           N  
ATOM   3161  N   ASP B 154      40.156   3.029  40.222  1.00 65.64           N  
ATOM   3162  CA  ASP B 154      38.857   2.525  39.806  1.00 76.50           C  
ATOM   3163  C   ASP B 154      37.816   3.624  39.916  1.00 79.93           C  
ATOM   3164  O   ASP B 154      37.664   4.268  40.957  1.00 78.48           O  
ATOM   3165  CB  ASP B 154      38.427   1.295  40.615  1.00 75.03           C  
ATOM   3166  CG  ASP B 154      37.192   0.603  40.029  1.00 85.98           C  
ATOM   3167  OD1 ASP B 154      36.541   1.166  39.114  1.00 87.48           O  
ATOM   3168  OD2 ASP B 154      36.890  -0.529  40.460  1.00 78.49           O  
ATOM   3169  N   THR B 155      37.101   3.796  38.810  1.00 81.74           N  
ATOM   3170  CA  THR B 155      36.044   4.785  38.592  1.00 88.40           C  
ATOM   3171  C   THR B 155      34.796   4.682  39.465  1.00 88.89           C  
ATOM   3172  O   THR B 155      34.140   5.712  39.675  1.00 80.45           O  
ATOM   3173  CB  THR B 155      35.695   4.765  37.092  1.00 93.30           C  
ATOM   3174  OG1 THR B 155      34.676   3.797  36.744  1.00 93.51           O  
ATOM   3175  CG2 THR B 155      36.933   5.050  36.101  1.00 90.64           C  
ATOM   3176  N   THR B 156      34.449   3.511  39.989  1.00 87.55           N  
ATOM   3177  CA  THR B 156      33.175   3.369  40.692  1.00 87.47           C  
ATOM   3178  C   THR B 156      33.016   4.393  41.827  1.00 86.97           C  
ATOM   3179  O   THR B 156      33.930   4.543  42.639  1.00 89.44           O  
ATOM   3180  CB  THR B 156      33.014   1.947  41.229  1.00 88.43           C  
ATOM   3181  OG1 THR B 156      31.902   1.896  42.122  1.00 90.42           O  
ATOM   3182  CG2 THR B 156      34.270   1.499  41.938  1.00 84.71           C  
ATOM   3183  N   PRO B 157      31.924   5.158  41.854  1.00 88.97           N  
ATOM   3184  CA  PRO B 157      31.620   5.962  43.044  1.00 80.69           C  
ATOM   3185  C   PRO B 157      31.735   5.113  44.301  1.00 83.41           C  
ATOM   3186  O   PRO B 157      31.133   4.038  44.407  1.00 86.09           O  
ATOM   3187  CB  PRO B 157      30.180   6.418  42.807  1.00 84.96           C  
ATOM   3188  CG  PRO B 157      29.997   6.411  41.303  1.00 83.95           C  
ATOM   3189  CD  PRO B 157      31.149   5.607  40.683  1.00 90.74           C  
ATOM   3190  N   ASN B 158      32.548   5.589  45.249  1.00 78.94           N  
ATOM   3191  CA  ASN B 158      32.696   4.859  46.505  1.00 65.90           C  
ATOM   3192  C   ASN B 158      32.924   5.904  47.597  1.00 59.17           C  
ATOM   3193  O   ASN B 158      34.065   6.225  47.933  1.00 61.69           O  
ATOM   3194  CB  ASN B 158      33.827   3.842  46.444  1.00 54.78           C  
ATOM   3195  CG  ASN B 158      33.820   2.903  47.632  1.00 64.73           C  
ATOM   3196  OD1 ASN B 158      33.146   3.155  48.625  1.00 65.91           O  
ATOM   3197  ND2 ASN B 158      34.560   1.800  47.527  1.00 59.54           N  
ATOM   3198  N   GLU B 159      31.827   6.421  48.150  1.00 55.28           N  
ATOM   3199  CA  GLU B 159      31.937   7.426  49.200  1.00 58.17           C  
ATOM   3200  C   GLU B 159      32.546   6.869  50.479  1.00 56.89           C  
ATOM   3201  O   GLU B 159      32.691   7.616  51.453  1.00 53.59           O  
ATOM   3202  CB  GLU B 159      30.567   8.050  49.483  1.00 62.66           C  
ATOM   3203  CG  GLU B 159      30.637   9.422  50.114  1.00 67.78           C  
ATOM   3204  CD  GLU B 159      29.773  10.426  49.442  1.00 78.72           C  
ATOM   3205  OE1 GLU B 159      29.002  10.067  48.627  1.00 85.56           O  
ATOM   3206  OE2 GLU B 159      29.874  11.583  49.707  1.00 82.31           O  
ATOM   3207  N   GLU B 160      32.918   5.588  50.499  1.00 60.53           N  
ATOM   3208  CA  GLU B 160      33.759   5.069  51.567  1.00 62.71           C  
ATOM   3209  C   GLU B 160      35.234   5.393  51.367  1.00 60.32           C  
ATOM   3210  O   GLU B 160      36.032   5.124  52.271  1.00 55.30           O  
ATOM   3211  CB  GLU B 160      33.592   3.552  51.687  1.00 69.50           C  
ATOM   3212  CG  GLU B 160      32.172   3.082  51.940  1.00 73.68           C  
ATOM   3213  CD  GLU B 160      32.128   1.837  52.803  1.00 81.22           C  
ATOM   3214  OE1 GLU B 160      31.655   0.791  52.309  1.00 85.85           O  
ATOM   3215  OE2 GLU B 160      32.586   1.897  53.965  1.00 80.82           O  
ATOM   3216  N   LEU B 161      35.614   5.964  50.220  1.00 53.61           N  
ATOM   3217  CA  LEU B 161      36.981   6.409  49.982  1.00 49.71           C  
ATOM   3218  C   LEU B 161      37.154   7.897  50.254  1.00 47.51           C  
ATOM   3219  O   LEU B 161      38.130   8.500  49.795  1.00 41.03           O  
ATOM   3220  CB  LEU B 161      37.417   6.079  48.555  1.00 41.77           C  
ATOM   3221  CG  LEU B 161      37.233   4.632  48.106  1.00 42.32           C  
ATOM   3222  CD1 LEU B 161      37.434   4.505  46.610  1.00 43.29           C  
ATOM   3223  CD2 LEU B 161      38.190   3.727  48.851  1.00 50.89           C  
ATOM   3224  N   LEU B 162      36.224   8.492  50.992  1.00 51.17           N  
ATOM   3225  CA  LEU B 162      36.270   9.911  51.308  1.00 45.38           C  
ATOM   3226  C   LEU B 162      37.180  10.136  52.512  1.00 49.38           C  
ATOM   3227  O   LEU B 162      36.946   9.575  53.591  1.00 46.86           O  
ATOM   3228  CB  LEU B 162      34.857  10.420  51.577  1.00 41.96           C  
ATOM   3229  CG  LEU B 162      34.669  11.903  51.894  1.00 46.11           C  
ATOM   3230  CD1 LEU B 162      35.136  12.769  50.735  1.00 39.44           C  
ATOM   3231  CD2 LEU B 162      33.212  12.171  52.228  1.00 49.59           C  
ATOM   3232  N   ILE B 163      38.223  10.945  52.322  1.00 46.88           N  
ATOM   3233  CA  ILE B 163      39.133  11.269  53.415  1.00 40.73           C  
ATOM   3234  C   ILE B 163      38.597  12.435  54.236  1.00 41.48           C  
ATOM   3235  O   ILE B 163      38.488  12.353  55.464  1.00 48.42           O  
ATOM   3236  CB  ILE B 163      40.543  11.563  52.870  1.00 33.21           C  
ATOM   3237  CG1 ILE B 163      41.111  10.343  52.149  1.00 33.52           C  
ATOM   3238  CG2 ILE B 163      41.466  11.981  53.991  1.00 37.22           C  
ATOM   3239  CD1 ILE B 163      42.487  10.578  51.555  1.00 33.82           C  
ATOM   3240  N   GLU B 164      38.252  13.536  53.573  1.00 41.57           N  
ATOM   3241  CA  GLU B 164      37.829  14.737  54.277  1.00 39.49           C  
ATOM   3242  C   GLU B 164      36.960  15.576  53.352  1.00 37.76           C  
ATOM   3243  O   GLU B 164      37.138  15.564  52.131  1.00 35.09           O  
ATOM   3244  CB  GLU B 164      39.037  15.552  54.753  1.00 36.64           C  
ATOM   3245  CG  GLU B 164      38.708  16.780  55.591  1.00 38.37           C  
ATOM   3246  CD  GLU B 164      38.115  16.429  56.941  1.00 45.56           C  
ATOM   3247  OE1 GLU B 164      36.896  16.157  57.008  1.00 51.77           O  
ATOM   3248  OE2 GLU B 164      38.877  16.409  57.934  1.00 38.93           O  
ATOM   3249  N   ARG B 165      36.001  16.280  53.949  1.00 33.88           N  
ATOM   3250  CA  ARG B 165      35.183  17.259  53.247  1.00 34.94           C  
ATOM   3251  C   ARG B 165      35.145  18.541  54.063  1.00 36.05           C  
ATOM   3252  O   ARG B 165      34.815  18.511  55.252  1.00 38.04           O  
ATOM   3253  CB  ARG B 165      33.760  16.743  53.004  1.00 39.18           C  
ATOM   3254  CG  ARG B 165      32.849  17.781  52.364  1.00 38.21           C  
ATOM   3255  CD  ARG B 165      31.418  17.288  52.191  1.00 41.65           C  
ATOM   3256  NE  ARG B 165      31.315  16.235  51.187  1.00 39.92           N  
ATOM   3257  CZ  ARG B 165      30.968  14.982  51.453  1.00 45.05           C  
ATOM   3258  NH1 ARG B 165      30.681  14.623  52.697  1.00 51.27           N  
ATOM   3259  NH2 ARG B 165      30.904  14.089  50.473  1.00 47.93           N  
ATOM   3260  N   VAL B 166      35.479  19.665  53.424  1.00 37.32           N  
ATOM   3261  CA  VAL B 166      35.450  20.973  54.063  1.00 35.65           C  
ATOM   3262  C   VAL B 166      34.647  21.926  53.191  1.00 29.87           C  
ATOM   3263  O   VAL B 166      34.494  21.726  51.984  1.00 29.63           O  
ATOM   3264  CB  VAL B 166      36.866  21.536  54.320  1.00 34.11           C  
ATOM   3265  CG1 VAL B 166      37.597  20.661  55.319  1.00 30.09           C  
ATOM   3266  CG2 VAL B 166      37.646  21.648  53.017  1.00 33.53           C  
ATOM   3267  N   SER B 167      34.111  22.967  53.824  1.00 30.24           N  
ATOM   3268  CA  SER B 167      33.253  23.916  53.132  1.00 37.40           C  
ATOM   3269  C   SER B 167      33.500  25.326  53.652  1.00 31.07           C  
ATOM   3270  O   SER B 167      33.868  25.523  54.814  1.00 28.40           O  
ATOM   3271  CB  SER B 167      31.773  23.539  53.291  1.00 31.51           C  
ATOM   3272  OG  SER B 167      31.394  23.537  54.656  1.00 41.94           O  
ATOM   3273  N   HIS B 168      33.280  26.307  52.778  1.00 27.84           N  
ATOM   3274  CA  HIS B 168      33.479  27.712  53.128  1.00 35.09           C  
ATOM   3275  C   HIS B 168      32.506  28.555  52.317  1.00 32.64           C  
ATOM   3276  O   HIS B 168      32.500  28.481  51.085  1.00 34.18           O  
ATOM   3277  CB  HIS B 168      34.923  28.144  52.863  1.00 30.13           C  
ATOM   3278  CG  HIS B 168      35.139  29.619  52.967  1.00 32.01           C  
ATOM   3279  ND1 HIS B 168      35.281  30.266  54.175  1.00 32.76           N  
ATOM   3280  CD2 HIS B 168      35.225  30.578  52.014  1.00 34.51           C  
ATOM   3281  CE1 HIS B 168      35.452  31.559  53.962  1.00 35.73           C  
ATOM   3282  NE2 HIS B 168      35.422  31.775  52.660  1.00 31.69           N  
ATOM   3283  N   ALA B 169      31.691  29.354  53.001  1.00 25.54           N  
ATOM   3284  CA  ALA B 169      30.722  30.234  52.364  1.00 27.68           C  
ATOM   3285  C   ALA B 169      31.145  31.684  52.547  1.00 31.23           C  
ATOM   3286  O   ALA B 169      31.356  32.138  53.676  1.00 29.89           O  
ATOM   3287  CB  ALA B 169      29.322  30.014  52.938  1.00 33.87           C  
ATOM   3288  N   GLY B 170      31.269  32.404  51.443  1.00 27.75           N  
ATOM   3289  CA  GLY B 170      31.737  33.767  51.524  1.00 38.20           C  
ATOM   3290  C   GLY B 170      31.483  34.545  50.255  1.00 34.82           C  
ATOM   3291  O   GLY B 170      30.599  34.211  49.464  1.00 33.60           O  
ATOM   3292  N   MET B 171      32.296  35.585  50.077  1.00 35.08           N  
ATOM   3293  CA  MET B 171      32.140  36.580  49.027  1.00 36.01           C  
ATOM   3294  C   MET B 171      33.514  36.950  48.490  1.00 38.50           C  
ATOM   3295  O   MET B 171      34.463  37.115  49.261  1.00 40.55           O  
ATOM   3296  CB  MET B 171      31.425  37.828  49.562  1.00 31.79           C  
ATOM   3297  CG  MET B 171      30.808  38.711  48.497  1.00 52.82           C  
ATOM   3298  SD  MET B 171      31.867  40.125  48.114  1.00 74.87           S  
ATOM   3299  CE  MET B 171      32.057  40.831  49.750  1.00 49.87           C  
ATOM   3300  N   ILE B 172      33.618  37.101  47.170  1.00 33.95           N  
ATOM   3301  CA  ILE B 172      34.896  37.426  46.548  1.00 42.10           C  
ATOM   3302  C   ILE B 172      34.637  38.193  45.261  1.00 36.12           C  
ATOM   3303  O   ILE B 172      33.610  38.011  44.603  1.00 37.04           O  
ATOM   3304  CB  ILE B 172      35.738  36.153  46.284  1.00 45.17           C  
ATOM   3305  CG1 ILE B 172      37.175  36.525  45.909  1.00 40.84           C  
ATOM   3306  CG2 ILE B 172      35.096  35.297  45.197  1.00 35.33           C  
ATOM   3307  CD1 ILE B 172      38.096  35.335  45.759  1.00 38.64           C  
ATOM   3308  N   ASN B 173      35.579  39.067  44.914  1.00 35.90           N  
ATOM   3309  CA  ASN B 173      35.535  39.899  43.723  1.00 41.48           C  
ATOM   3310  C   ASN B 173      36.683  39.553  42.780  1.00 39.00           C  
ATOM   3311  O   ASN B 173      37.724  39.056  43.224  1.00 41.75           O  
ATOM   3312  CB  ASN B 173      35.622  41.386  44.094  1.00 41.84           C  
ATOM   3313  CG  ASN B 173      34.332  41.916  44.678  1.00 44.15           C  
ATOM   3314  OD1 ASN B 173      33.249  41.423  44.365  1.00 41.12           O  
ATOM   3315  ND2 ASN B 173      34.441  42.930  45.532  1.00 50.17           N  
ATOM   3316  N   PRO B 174      36.527  39.802  41.478  1.00 31.62           N  
ATOM   3317  CA  PRO B 174      37.642  39.569  40.547  1.00 31.63           C  
ATOM   3318  C   PRO B 174      38.807  40.476  40.910  1.00 40.48           C  
ATOM   3319  O   PRO B 174      38.690  41.704  40.897  1.00 43.55           O  
ATOM   3320  CB  PRO B 174      37.045  39.916  39.178  1.00 29.75           C  
ATOM   3321  CG  PRO B 174      35.576  39.786  39.358  1.00 34.41           C  
ATOM   3322  CD  PRO B 174      35.302  40.209  40.771  1.00 36.76           C  
ATOM   3323  N   GLU B 175      39.939  39.859  41.239  1.00 42.09           N  
ATOM   3324  CA  GLU B 175      41.097  40.606  41.696  1.00 44.05           C  
ATOM   3325  C   GLU B 175      42.364  39.835  41.359  1.00 50.21           C  
ATOM   3326  O   GLU B 175      42.334  38.628  41.101  1.00 48.37           O  
ATOM   3327  CB  GLU B 175      40.998  40.866  43.204  1.00 48.91           C  
ATOM   3328  CG  GLU B 175      41.972  41.880  43.756  1.00 56.67           C  
ATOM   3329  CD  GLU B 175      41.758  42.118  45.230  1.00 59.52           C  
ATOM   3330  OE1 GLU B 175      40.741  41.621  45.761  1.00 54.24           O  
ATOM   3331  OE2 GLU B 175      42.600  42.800  45.853  1.00 68.16           O  
ATOM   3332  N   ASP B 176      43.485  40.561  41.358  1.00 56.51           N  
ATOM   3333  CA  ASP B 176      44.775  39.963  41.037  1.00 56.37           C  
ATOM   3334  C   ASP B 176      45.264  39.040  42.145  1.00 51.24           C  
ATOM   3335  O   ASP B 176      45.914  38.025  41.867  1.00 48.08           O  
ATOM   3336  CB  ASP B 176      45.809  41.064  40.803  1.00 59.19           C  
ATOM   3337  CG  ASP B 176      45.244  42.236  40.039  1.00 62.30           C  
ATOM   3338  OD1 ASP B 176      45.585  42.397  38.845  1.00 73.88           O  
ATOM   3339  OD2 ASP B 176      44.455  43.007  40.636  1.00 61.68           O  
ATOM   3340  N   ARG B 177      44.971  39.379  43.396  1.00 47.45           N  
ATOM   3341  CA  ARG B 177      45.627  38.774  44.545  1.00 51.84           C  
ATOM   3342  C   ARG B 177      44.874  37.557  45.066  1.00 42.70           C  
ATOM   3343  O   ARG B 177      43.645  37.565  45.179  1.00 47.08           O  
ATOM   3344  CB  ARG B 177      45.801  39.801  45.665  1.00 58.66           C  
ATOM   3345  CG  ARG B 177      47.084  40.607  45.535  1.00 67.54           C  
ATOM   3346  CD  ARG B 177      47.642  40.975  46.895  1.00 74.35           C  
ATOM   3347  NE  ARG B 177      49.102  40.911  46.914  1.00 90.79           N  
ATOM   3348  CZ  ARG B 177      49.817  40.510  47.962  1.00 95.53           C  
ATOM   3349  NH1 ARG B 177      49.205  40.135  49.078  1.00 84.89           N  
ATOM   3350  NH2 ARG B 177      51.142  40.479  47.895  1.00 89.25           N  
ATOM   3351  N   TRP B 178      45.632  36.513  45.388  1.00 37.74           N  
ATOM   3352  CA  TRP B 178      45.073  35.292  45.937  1.00 36.38           C  
ATOM   3353  C   TRP B 178      44.632  35.509  47.379  1.00 35.86           C  
ATOM   3354  O   TRP B 178      45.126  36.393  48.084  1.00 34.60           O  
ATOM   3355  CB  TRP B 178      46.100  34.161  45.882  1.00 32.11           C  
ATOM   3356  CG  TRP B 178      46.453  33.723  44.497  1.00 37.77           C  
ATOM   3357  CD1 TRP B 178      47.374  34.289  43.666  1.00 34.99           C  
ATOM   3358  CD2 TRP B 178      45.918  32.595  43.794  1.00 35.55           C  
ATOM   3359  NE1 TRP B 178      47.428  33.600  42.481  1.00 32.18           N  
ATOM   3360  CE2 TRP B 178      46.547  32.553  42.536  1.00 33.65           C  
ATOM   3361  CE3 TRP B 178      44.964  31.623  44.103  1.00 26.77           C  
ATOM   3362  CZ2 TRP B 178      46.252  31.579  41.589  1.00 30.50           C  
ATOM   3363  CZ3 TRP B 178      44.674  30.659  43.161  1.00 27.58           C  
ATOM   3364  CH2 TRP B 178      45.316  30.644  41.920  1.00 27.97           C  
ATOM   3365  N   LYS B 179      43.676  34.691  47.809  1.00 33.06           N  
ATOM   3366  CA  LYS B 179      43.146  34.739  49.164  1.00 32.19           C  
ATOM   3367  C   LYS B 179      43.368  33.389  49.829  1.00 31.18           C  
ATOM   3368  O   LYS B 179      42.956  32.353  49.296  1.00 31.49           O  
ATOM   3369  CB  LYS B 179      41.659  35.088  49.157  1.00 34.40           C  
ATOM   3370  CG  LYS B 179      41.024  35.164  50.535  1.00 37.06           C  
ATOM   3371  CD  LYS B 179      39.631  34.539  50.502  1.00 54.27           C  
ATOM   3372  CE  LYS B 179      38.569  35.421  51.161  1.00 59.98           C  
ATOM   3373  NZ  LYS B 179      37.200  34.804  51.116  1.00 38.81           N  
ATOM   3374  N   SER B 180      44.001  33.407  50.996  1.00 28.74           N  
ATOM   3375  CA  SER B 180      44.404  32.180  51.662  1.00 32.42           C  
ATOM   3376  C   SER B 180      43.307  31.709  52.608  1.00 35.95           C  
ATOM   3377  O   SER B 180      42.702  32.509  53.327  1.00 35.80           O  
ATOM   3378  CB  SER B 180      45.713  32.392  52.421  1.00 27.80           C  
ATOM   3379  OG  SER B 180      46.328  31.152  52.710  1.00 37.74           O  
ATOM   3380  N   LEU B 181      43.066  30.399  52.607  1.00 32.33           N  
ATOM   3381  CA  LEU B 181      42.062  29.773  53.452  1.00 34.51           C  
ATOM   3382  C   LEU B 181      42.696  28.625  54.225  1.00 30.47           C  
ATOM   3383  O   LEU B 181      43.583  27.932  53.720  1.00 30.96           O  
ATOM   3384  CB  LEU B 181      40.878  29.257  52.620  1.00 34.23           C  
ATOM   3385  CG  LEU B 181      40.091  30.315  51.845  1.00 33.43           C  
ATOM   3386  CD1 LEU B 181      39.088  29.668  50.901  1.00 36.27           C  
ATOM   3387  CD2 LEU B 181      39.399  31.274  52.794  1.00 34.81           C  
ATOM   3388  N   HIS B 182      42.231  28.427  55.456  1.00 31.85           N  
ATOM   3389  CA  HIS B 182      42.789  27.420  56.350  1.00 35.85           C  
ATOM   3390  C   HIS B 182      41.670  26.529  56.874  1.00 34.37           C  
ATOM   3391  O   HIS B 182      40.680  27.027  57.417  1.00 37.96           O  
ATOM   3392  CB  HIS B 182      43.535  28.092  57.504  1.00 34.64           C  
ATOM   3393  CG  HIS B 182      44.342  29.281  57.078  1.00 38.11           C  
ATOM   3394  ND1 HIS B 182      45.621  29.175  56.574  1.00 32.66           N  
ATOM   3395  CD2 HIS B 182      44.045  30.603  57.072  1.00 35.47           C  
ATOM   3396  CE1 HIS B 182      46.078  30.379  56.280  1.00 35.10           C  
ATOM   3397  NE2 HIS B 182      45.142  31.264  56.574  1.00 33.50           N  
ATOM   3398  N   PHE B 183      41.826  25.216  56.703  1.00 31.39           N  
ATOM   3399  CA  PHE B 183      40.810  24.241  57.081  1.00 31.82           C  
ATOM   3400  C   PHE B 183      41.428  23.153  57.947  1.00 33.86           C  
ATOM   3401  O   PHE B 183      42.531  22.677  57.665  1.00 36.86           O  
ATOM   3402  CB  PHE B 183      40.169  23.607  55.840  1.00 34.89           C  
ATOM   3403  CG  PHE B 183      39.568  24.602  54.894  1.00 31.03           C  
ATOM   3404  CD1 PHE B 183      38.287  25.087  55.100  1.00 32.88           C  
ATOM   3405  CD2 PHE B 183      40.287  25.059  53.801  1.00 32.59           C  
ATOM   3406  CE1 PHE B 183      37.729  26.005  54.231  1.00 35.22           C  
ATOM   3407  CE2 PHE B 183      39.740  25.977  52.928  1.00 35.86           C  
ATOM   3408  CZ  PHE B 183      38.457  26.452  53.142  1.00 41.12           C  
ATOM   3409  N   SER B 184      40.706  22.746  58.993  1.00 43.56           N
[truncated: 752,171 more chars]
