# Supplementary material for: Structural analysis of glycoproteins: building N-linked glycans with Coot
Source: Acta Crystallogr D Struct Biol. 2018 Apr 6;74(Pt 4):256–63. doi: 10.1107/S2059798318005119 (PMC5892875; doi:10.1107/S2059798318005119)
Supplement: Supplementary file 1 [file d-74-00256-sup1.tgz › results-pdb5mx0.ent-LMA.pdb]

HEADER    STRUCTURAL PROTEIN                      20-JAN-17   5MX0              
TITLE     CRYSTAL STRUCTURE OF HUMAN FIBROMODULIN                               
COMPND    MOL_ID: 1;                                                            
COMPND   2 MOLECULE: FIBROMODULIN;                                              
COMPND   3 CHAIN: A, B;                                                         
COMPND   4 SYNONYM: FM,COLLAGEN-BINDING 59 KDA PROTEIN,KERATAN SULFATE          
COMPND   5 PROTEOGLYCAN FIBROMODULIN,KSPG FIBROMODULIN;                         
COMPND   6 ENGINEERED: YES;                                                     
COMPND   7 MUTATION: YES                                                        
SOURCE    MOL_ID: 1;                                                            
SOURCE   2 ORGANISM_SCIENTIFIC: HOMO SAPIENS;                                   
SOURCE   3 ORGANISM_COMMON: HUMAN;                                              
SOURCE   4 ORGANISM_TAXID: 9606;                                                
SOURCE   5 GENE: FMOD, FM, SLRR2E;                                              
SOURCE   6 EXPRESSION_SYSTEM: HOMO SAPIENS;                                     
SOURCE   7 EXPRESSION_SYSTEM_COMMON: HUMAN;                                     
SOURCE   8 EXPRESSION_SYSTEM_TAXID: 9606;                                       
SOURCE   9 EXPRESSION_SYSTEM_CELL_LINE: HEK293 C18;                             
SOURCE  10 EXPRESSION_SYSTEM_ATCC_NUMBER: ATCC-CRL-10852;                       
SOURCE  11 EXPRESSION_SYSTEM_PLASMID: PCEP-PU                                   
KEYWDS    LEUCINE-RICH REPEAT, EXTRACELLULAR MATRIX, COLLAGEN BINDING,          
KEYWDS   2 STRUCTURAL PROTEIN                                                   
EXPDTA    X-RAY DIFFRACTION                                                     
AUTHOR    P.PARACUELLOS,E.HOHENESTER                                            
REVDAT   1   01-MAR-17 5MX0    0                                                
JRNL        AUTH   P.PARACUELLOS,S.KALAMAJSKI,A.BONNA,D.BIHAN,R.W.FARNDALE,     
JRNL        AUTH 2 E.HOHENESTER                                                 
JRNL        TITL   STRUCTURAL AND FUNCTIONAL ANALYSIS OF TWO SMALL LEUCINE-RICH 
JRNL        TITL 2 REPEAT PROTEOGLYCANS, FIBROMODULIN AND CHONDROADHERIN.       
JRNL        REF    MATRIX BIOL.                               2017              
JRNL        REFN                   ISSN 1569-1802                               
JRNL        PMID   28215822                                                     
JRNL        DOI    10.1016/J.MATBIO.2017.02.002                                 
REMARK   2                                                                      
REMARK   2 RESOLUTION.    2.21 ANGSTROMS.                                       
REMARK   3                                                                      
REMARK   3 REFINEMENT.                                                          
REMARK   3   PROGRAM     : PHENIX 1.9_1692                                      
REMARK   3   AUTHORS     : PAUL ADAMS,PAVEL AFONINE,VINCENT CHEN,IAN            
REMARK   3               : DAVIS,KRESHNA GOPAL,RALF GROSSE-KUNSTLEVE,           
REMARK   3               : LI-WEI HUNG,ROBERT IMMORMINO,TOM IOERGER,            
REMARK   3               : AIRLIE MCCOY,ERIK MCKEE,NIGEL MORIARTY,              
REMARK   3               : REETAL PAI,RANDY READ,JANE RICHARDSON,               
REMARK   3               : DAVID RICHARDSON,TOD ROMO,JIM SACCHETTINI,           
REMARK   3               : NICHOLAS SAUTER,JACOB SMITH,LAURENT                  
REMARK   3               : STORONI,TOM TERWILLIGER,PETER ZWART                  
REMARK   3                                                                      
REMARK   3    REFINEMENT TARGET : ML                                            
REMARK   3                                                                      
REMARK   3  DATA USED IN REFINEMENT.                                            
REMARK   3   RESOLUTION RANGE HIGH (ANGSTROMS) : 2.21                           
REMARK   3   RESOLUTION RANGE LOW  (ANGSTROMS) : 65.91                          
REMARK   3   MIN(FOBS/SIGMA_FOBS)              : 1.340                          
REMARK   3   COMPLETENESS FOR RANGE        (%) : 98.8                           
REMARK   3   NUMBER OF REFLECTIONS             : 55367                          
REMARK   3                                                                      
REMARK   3  FIT TO DATA USED IN REFINEMENT.                                     
REMARK   3   R VALUE     (WORKING + TEST SET) : 0.181                           
REMARK   3   R VALUE            (WORKING SET) : 0.179                           
REMARK   3   FREE R VALUE                     : 0.216                           
REMARK   3   FREE R VALUE TEST SET SIZE   (%) : 5.100                           
REMARK   3   FREE R VALUE TEST SET COUNT      : 2823                            
REMARK   3                                                                      
REMARK   3  FIT TO DATA USED IN REFINEMENT (IN BINS).                           
REMARK   3   BIN  RESOLUTION RANGE  COMPL.    NWORK NFREE   RWORK  RFREE        
REMARK   3     1 65.9421 -  5.9975    0.98     2658   168  0.1641 0.1875        
REMARK   3     2  5.9975 -  4.7608    0.99     2678   143  0.1292 0.1735        
REMARK   3     3  4.7608 -  4.1591    0.97     2586   129  0.1124 0.1449        
REMARK   3     4  4.1591 -  3.7789    0.99     2653   151  0.1241 0.1746        
REMARK   3     5  3.7789 -  3.5080    0.99     2634   133  0.1561 0.1763        
REMARK   3     6  3.5080 -  3.3012    1.00     2641   157  0.1844 0.2086        
REMARK   3     7  3.3012 -  3.1359    0.99     2675   135  0.2179 0.2597        
REMARK   3     8  3.1359 -  2.9994    0.97     2579   133  0.2269 0.2750        
REMARK   3     9  2.9994 -  2.8839    0.98     2635   134  0.2232 0.2636        
REMARK   3    10  2.8839 -  2.7844    0.99     2589   154  0.2154 0.2669        
REMARK   3    11  2.7844 -  2.6973    1.00     2631   145  0.2230 0.3025        
REMARK   3    12  2.6973 -  2.6202    1.00     2640   124  0.2219 0.2525        
REMARK   3    13  2.6202 -  2.5513    1.00     2643   152  0.2278 0.2711        
REMARK   3    14  2.5513 -  2.4890    1.00     2638   152  0.2463 0.2670        
REMARK   3    15  2.4890 -  2.4324    1.00     2629   128  0.2599 0.2978        
REMARK   3    16  2.4324 -  2.3807    0.98     2591   156  0.2766 0.3412        
REMARK   3    17  2.3807 -  2.3330    0.98     2621   131  0.2893 0.3248        
REMARK   3    18  2.3330 -  2.2890    0.99     2553   137  0.2895 0.3311        
REMARK   3    19  2.2890 -  2.2481    0.99     2661   130  0.3254 0.3511        
REMARK   3    20  2.2481 -  2.2100    0.99     2609   131  0.2972 0.3180        
REMARK   3                                                                      
REMARK   3  BULK SOLVENT MODELLING.                                             
REMARK   3   METHOD USED        : FLAT BULK SOLVENT MODEL                       
REMARK   3   SOLVENT RADIUS     : 1.11                                          
REMARK   3   SHRINKAGE RADIUS   : 0.90                                          
REMARK   3   K_SOL              : NULL                                          
REMARK   3   B_SOL              : NULL                                          
REMARK   3                                                                      
REMARK   3  ERROR ESTIMATES.                                                    
REMARK   3   COORDINATE ERROR (MAXIMUM-LIKELIHOOD BASED)     : 0.280            
REMARK   3   PHASE ERROR (DEGREES, MAXIMUM-LIKELIHOOD BASED) : 27.930           
REMARK   3                                                                      
REMARK   3  B VALUES.                                                           
REMARK   3   FROM WILSON PLOT           (A**2) : NULL                           
REMARK   3   MEAN B VALUE      (OVERALL, A**2) : NULL                           
REMARK   3   OVERALL ANISOTROPIC B VALUE.                                       
REMARK   3    B11 (A**2) : NULL                                                 
REMARK   3    B22 (A**2) : NULL                                                 
REMARK   3    B33 (A**2) : NULL                                                 
REMARK   3    B12 (A**2) : NULL                                                 
REMARK   3    B13 (A**2) : NULL                                                 
REMARK   3    B23 (A**2) : NULL                                                 
REMARK   3                                                                      
REMARK   3  TWINNING INFORMATION.                                               
REMARK   3   FRACTION: NULL                                                     
REMARK   3   OPERATOR: NULL                                                     
REMARK   3                                                                      
REMARK   3  DEVIATIONS FROM IDEAL VALUES.                                       
REMARK   3                 RMSD          COUNT                                  
REMARK   3   BOND      :  0.003           5416                                  
REMARK   3   ANGLE     :  0.759           7408                                  
REMARK   3   CHIRALITY :  0.030            890                                  
REMARK   3   PLANARITY :  0.003            909                                  
REMARK   3   DIHEDRAL  : 11.497           2108                                  
REMARK   3                                                                      
REMARK   3  TLS DETAILS                                                         
REMARK   3   NUMBER OF TLS GROUPS  : 1                                          
REMARK   3   TLS GROUP : 1                                                      
REMARK   3    SELECTION: ALL                                                    
REMARK   3    ORIGIN FOR THE GROUP (A): -41.2711  19.1171 132.5475              
REMARK   3    T TENSOR                                                          
REMARK   3      T11:   0.3546 T22:   0.3001                                     
REMARK   3      T33:   0.3275 T12:   0.0076                                     
REMARK   3      T13:  -0.0360 T23:  -0.0090                                     
REMARK   3    L TENSOR                                                          
REMARK   3      L11:   0.7149 L22:   0.3527                                     
REMARK   3      L33:   0.6785 L12:   0.0881                                     
REMARK   3      L13:  -0.3375 L23:  -0.0733                                     
REMARK   3    S TENSOR                                                          
REMARK   3      S11:   0.1025 S12:  -0.0115 S13:  -0.0163                       
REMARK   3      S21:   0.0090 S22:  -0.0378 S23:  -0.0048                       
REMARK   3      S31:   0.0363 S32:   0.0005 S33:   0.0077                       
REMARK   3                                                                      
REMARK   3  NCS DETAILS                                                         
REMARK   3   NUMBER OF NCS GROUPS : NULL                                        
REMARK   3                                                                      
REMARK   3  OTHER REFINEMENT REMARKS: NULL                                      
REMARK   4                                                                      
REMARK   4 5MX0 COMPLIES WITH FORMAT V. 3.30, 13-JUL-11                         
REMARK 100                                                                      
REMARK 100 THIS ENTRY HAS BEEN PROCESSED BY PDBE ON 20-JAN-17.                  
REMARK 100 THE DEPOSITION ID IS D_1200003154.                                   
REMARK 200                                                                      
REMARK 200 EXPERIMENTAL DETAILS                                                 
REMARK 200  EXPERIMENT TYPE                : X-RAY DIFFRACTION                  
REMARK 200  DATE OF DATA COLLECTION        : 28-APR-16                          
REMARK 200  TEMPERATURE           (KELVIN) : 100                                
REMARK 200  PH                             : NULL                               
REMARK 200  NUMBER OF CRYSTALS USED        : 1                                  
REMARK 200                                                                      
REMARK 200  SYNCHROTRON              (Y/N) : Y                                  
REMARK 200  RADIATION SOURCE               : DIAMOND                            
REMARK 200  BEAMLINE                       : I04-1                              
REMARK 200  X-RAY GENERATOR MODEL          : NULL                               
REMARK 200  MONOCHROMATIC OR LAUE    (M/L) : M                                  
REMARK 200  WAVELENGTH OR RANGE        (A) : 0.9282                             
REMARK 200  MONOCHROMATOR                  : NULL                               
REMARK 200  OPTICS                         : NULL                               
REMARK 200                                                                      
REMARK 200  DETECTOR TYPE                  : PIXEL                              
REMARK 200  DETECTOR MANUFACTURER          : DECTRIS PILATUS3 6M                
REMARK 200  INTENSITY-INTEGRATION SOFTWARE : XIA2                               
REMARK 200  DATA SCALING SOFTWARE          : XIA2                               
REMARK 200                                                                      
REMARK 200  NUMBER OF UNIQUE REFLECTIONS   : 55434                              
REMARK 200  RESOLUTION RANGE HIGH      (A) : 2.210                              
REMARK 200  RESOLUTION RANGE LOW       (A) : 65.913                             
REMARK 200  REJECTION CRITERIA  (SIGMA(I)) : NULL                               
REMARK 200                                                                      
REMARK 200 OVERALL.                                                             
REMARK 200  COMPLETENESS FOR RANGE     (%) : 99.0                               
REMARK 200  DATA REDUNDANCY                : 6.800                              
REMARK 200  R MERGE                    (I) : 0.11100                            
REMARK 200  R SYM                      (I) : NULL                               
REMARK 200  <I/SIGMA(I)> FOR THE DATA SET  : 9.5000                             
REMARK 200                                                                      
REMARK 200 IN THE HIGHEST RESOLUTION SHELL.                                     
REMARK 200  HIGHEST RESOLUTION SHELL, RANGE HIGH (A) : 2.21                     
REMARK 200  HIGHEST RESOLUTION SHELL, RANGE LOW  (A) : 2.27                     
REMARK 200  COMPLETENESS FOR SHELL     (%) : 99.1                               
REMARK 200  DATA REDUNDANCY IN SHELL       : 6.90                               
REMARK 200  R MERGE FOR SHELL          (I) : 1.84000                            
REMARK 200  R SYM FOR SHELL            (I) : NULL                               
REMARK 200  <I/SIGMA(I)> FOR SHELL         : 1.100                              
REMARK 200                                                                      
REMARK 200 DIFFRACTION PROTOCOL: SINGLE WAVELENGTH                              
REMARK 200 METHOD USED TO DETERMINE THE STRUCTURE: MOLECULAR REPLACEMENT        
REMARK 200 SOFTWARE USED: PHENIX                                                
REMARK 200 STARTING MODEL: 1XKU                                                 
REMARK 200                                                                      
REMARK 200 REMARK: NULL                                                         
REMARK 280                                                                      
REMARK 280 CRYSTAL                                                              
REMARK 280 SOLVENT CONTENT, VS   (%): 67.23                                     
REMARK 280 MATTHEWS COEFFICIENT, VM (ANGSTROMS**3/DA): 3.75                     
REMARK 280                                                                      
REMARK 280 CRYSTALLIZATION CONDITIONS: 10 MG/ML PROTEIN + 26% (W/V) PEG 3350,   
REMARK 280  200 MM LITHIUM SULPHATE MONOHYDRATE, 100 MM TRIS-HCL (PH 8.5),      
REMARK 280  VAPOR DIFFUSION, SITTING DROP, TEMPERATURE 295K                     
REMARK 290                                                                      
REMARK 290 CRYSTALLOGRAPHIC SYMMETRY                                            
REMARK 290 SYMMETRY OPERATORS FOR SPACE GROUP: C 1 2 1                          
REMARK 290                                                                      
REMARK 290      SYMOP   SYMMETRY                                                
REMARK 290     NNNMMM   OPERATOR                                                
REMARK 290       1555   X,Y,Z                                                   
REMARK 290       2555   -X,Y,-Z                                                 
REMARK 290       3555   X+1/2,Y+1/2,Z                                           
REMARK 290       4555   -X+1/2,Y+1/2,-Z                                         
REMARK 290                                                                      
REMARK 290     WHERE NNN -> OPERATOR NUMBER                                     
REMARK 290           MMM -> TRANSLATION VECTOR                                  
REMARK 290                                                                      
REMARK 290 CRYSTALLOGRAPHIC SYMMETRY TRANSFORMATIONS                            
REMARK 290 THE FOLLOWING TRANSFORMATIONS OPERATE ON THE ATOM/HETATM             
REMARK 290 RECORDS IN THIS ENTRY TO PRODUCE CRYSTALLOGRAPHICALLY                
REMARK 290 RELATED MOLECULES.                                                   
REMARK 290   SMTRY1   1  1.000000  0.000000  0.000000        0.00000            
REMARK 290   SMTRY2   1  0.000000  1.000000  0.000000        0.00000            
REMARK 290   SMTRY3   1  0.000000  0.000000  1.000000        0.00000            
REMARK 290   SMTRY1   2 -1.000000  0.000000  0.000000        0.00000            
REMARK 290   SMTRY2   2  0.000000  1.000000  0.000000        0.00000            
REMARK 290   SMTRY3   2  0.000000  0.000000 -1.000000        0.00000            
REMARK 290   SMTRY1   3  1.000000  0.000000  0.000000       54.05500            
REMARK 290   SMTRY2   3  0.000000  1.000000  0.000000       49.46500            
REMARK 290   SMTRY3   3  0.000000  0.000000  1.000000        0.00000            
REMARK 290   SMTRY1   4 -1.000000  0.000000  0.000000       54.05500            
REMARK 290   SMTRY2   4  0.000000  1.000000  0.000000       49.46500            
REMARK 290   SMTRY3   4  0.000000  0.000000 -1.000000        0.00000            
REMARK 290                                                                      
REMARK 290 REMARK: NULL                                                         
REMARK 300                                                                      
REMARK 300 BIOMOLECULE: 1, 2                                                    
REMARK 300 SEE REMARK 350 FOR THE AUTHOR PROVIDED AND/OR PROGRAM                
REMARK 300 GENERATED ASSEMBLY INFORMATION FOR THE STRUCTURE IN                  
REMARK 300 THIS ENTRY. THE REMARK MAY ALSO PROVIDE INFORMATION ON               
REMARK 300 BURIED SURFACE AREA.                                                 
REMARK 350                                                                      
REMARK 350 COORDINATES FOR A COMPLETE MULTIMER REPRESENTING THE KNOWN           
REMARK 350 BIOLOGICALLY SIGNIFICANT OLIGOMERIZATION STATE OF THE                
REMARK 350 MOLECULE CAN BE GENERATED BY APPLYING BIOMT TRANSFORMATIONS          
REMARK 350 GIVEN BELOW.  BOTH NON-CRYSTALLOGRAPHIC AND                          
REMARK 350 CRYSTALLOGRAPHIC OPERATIONS ARE GIVEN.                               
REMARK 350                                                                      
REMARK 350 BIOMOLECULE: 1                                                       
REMARK 350 AUTHOR DETERMINED BIOLOGICAL UNIT: MONOMERIC                         
REMARK 350 SOFTWARE DETERMINED QUATERNARY STRUCTURE: MONOMERIC                  
REMARK 350 SOFTWARE USED: PISA                                                  
REMARK 350 APPLY THE FOLLOWING TO CHAINS: A                                     
REMARK 350   BIOMT1   1  1.000000  0.000000  0.000000        0.00000            
REMARK 350   BIOMT2   1  0.000000  1.000000  0.000000        0.00000            
REMARK 350   BIOMT3   1  0.000000  0.000000  1.000000        0.00000            
REMARK 350                                                                      
REMARK 350 BIOMOLECULE: 2                                                       
REMARK 350 AUTHOR DETERMINED BIOLOGICAL UNIT: MONOMERIC                         
REMARK 350 SOFTWARE DETERMINED QUATERNARY STRUCTURE: MONOMERIC                  
REMARK 350 SOFTWARE USED: PISA                                                  
REMARK 350 APPLY THE FOLLOWING TO CHAINS: B                                     
REMARK 350   BIOMT1   1  1.000000  0.000000  0.000000        0.00000            
REMARK 350   BIOMT2   1  0.000000  1.000000  0.000000        0.00000            
REMARK 350   BIOMT3   1  0.000000  0.000000  1.000000        0.00000            
REMARK 375                                                                      
REMARK 375 SPECIAL POSITION                                                     
REMARK 375 THE FOLLOWING ATOMS ARE FOUND TO BE WITHIN 0.15 ANGSTROMS            
REMARK 375 OF A SYMMETRY RELATED ATOM AND ARE ASSUMED TO BE ON SPECIAL          
REMARK 375 POSITIONS.                                                           
REMARK 375                                                                      
REMARK 375 ATOM RES CSSEQI                                                      
REMARK 375      HOH A 874  LIES ON A SPECIAL POSITION.                          
REMARK 465                                                                      
REMARK 465 MISSING RESIDUES                                                     
REMARK 465 THE FOLLOWING RESIDUES WERE NOT LOCATED IN THE                       
REMARK 465 EXPERIMENT. (M=MODEL NUMBER; RES=RESIDUE NAME; C=CHAIN               
REMARK 465 IDENTIFIER; SSSEQ=SEQUENCE NUMBER; I=INSERTION CODE.)                
REMARK 465                                                                      
REMARK 465   M RES C SSSEQI                                                     
REMARK 465     GLY A    15                                                      
REMARK 465     ALA A    16                                                      
REMARK 465     LEU A    17                                                      
REMARK 465     ALA A    18                                                      
REMARK 465     GLN A    19                                                      
REMARK 465     TYR A    20                                                      
REMARK 465     GLU A    21                                                      
REMARK 465     ASP A    22                                                      
REMARK 465     ASP A    23                                                      
REMARK 465     PRO A    24                                                      
REMARK 465     HIS A    25                                                      
REMARK 465     TRP A    26                                                      
REMARK 465     TRP A    27                                                      
REMARK 465     PHE A    28                                                      
REMARK 465     HIS A    29                                                      
REMARK 465     TYR A    30                                                      
REMARK 465     LEU A    31                                                      
REMARK 465     ARG A    32                                                      
REMARK 465     SER A    33                                                      
REMARK 465     GLN A    34                                                      
REMARK 465     GLN A    35                                                      
REMARK 465     SER A    36                                                      
REMARK 465     THR A    37                                                      
REMARK 465     SER A    38                                                      
REMARK 465     SER A    39                                                      
REMARK 465     ASP A    40                                                      
REMARK 465     PRO A    41                                                      
REMARK 465     SER A    42                                                      
REMARK 465     ASP A    43                                                      
REMARK 465     PRO A    44                                                      
REMARK 465     SER A    45                                                      
REMARK 465     PRO A    46                                                      
REMARK 465     SER A    47                                                      
REMARK 465     GLU A    48                                                      
REMARK 465     THR A    49                                                      
REMARK 465     SER A    50                                                      
REMARK 465     GLU A    51                                                      
REMARK 465     PRO A    52                                                      
REMARK 465     SER A    53                                                      
REMARK 465     PRO A    54                                                      
REMARK 465     SER A    55                                                      
REMARK 465     GLY A    56                                                      
REMARK 465     VAL A    57                                                      
REMARK 465     ASP A    58                                                      
REMARK 465     GLU A    59                                                      
REMARK 465     GLY A    60                                                      
REMARK 465     PRO A    61                                                      
REMARK 465     ALA A    62                                                      
REMARK 465     SER A    63                                                      
REMARK 465     THR A    64                                                      
REMARK 465     SER A    65                                                      
REMARK 465     GLY A    66                                                      
REMARK 465     SER A    67                                                      
REMARK 465     PRO A    68                                                      
REMARK 465     SER A    69                                                      
REMARK 465     PRO A    70                                                      
REMARK 465     PRO A    71                                                      
REMARK 465     ASP A    72                                                      
REMARK 465     GLY B    15                                                      
REMARK 465     ALA B    16                                                      
REMARK 465     LEU B    17                                                      
REMARK 465     ALA B    18                                                      
REMARK 465     GLN B    19                                                      
REMARK 465     TYR B    20                                                      
REMARK 465     GLU B    21                                                      
REMARK 465     ASP B    22                                                      
REMARK 465     ASP B    23                                                      
REMARK 465     PRO B    24                                                      
REMARK 465     HIS B    25                                                      
REMARK 465     TRP B    26                                                      
REMARK 465     TRP B    27                                                      
REMARK 465     PHE B    28                                                      
REMARK 465     HIS B    29                                                      
REMARK 465     TYR B    30                                                      
REMARK 465     LEU B    31                                                      
REMARK 465     ARG B    32                                                      
REMARK 465     SER B    33                                                      
REMARK 465     GLN B    34                                                      
REMARK 465     GLN B    35                                                      
REMARK 465     SER B    36                                                      
REMARK 465     THR B    37                                                      
REMARK 465     SER B    38                                                      
REMARK 465     SER B    39                                                      
REMARK 465     ASP B    40                                                      
REMARK 465     PRO B    41                                                      
REMARK 465     SER B    42                                                      
REMARK 465     ASP B    43                                                      
REMARK 465     PRO B    44                                                      
REMARK 465     SER B    45                                                      
REMARK 465     PRO B    46                                                      
REMARK 465     SER B    47                                                      
REMARK 465     GLU B    48                                                      
REMARK 465     THR B    49                                                      
REMARK 465     SER B    50                                                      
REMARK 465     GLU B    51                                                      
REMARK 465     PRO B    52                                                      
REMARK 465     SER B    53                                                      
REMARK 465     PRO B    54                                                      
REMARK 465     SER B    55                                                      
REMARK 465     GLY B    56                                                      
REMARK 465     VAL B    57                                                      
REMARK 465     ASP B    58                                                      
REMARK 465     GLU B    59                                                      
REMARK 465     GLY B    60                                                      
REMARK 465     PRO B    61                                                      
REMARK 465     ALA B    62                                                      
REMARK 465     SER B    63                                                      
REMARK 465     THR B    64                                                      
REMARK 465     SER B    65                                                      
REMARK 465     GLY B    66                                                      
REMARK 465     SER B    67                                                      
REMARK 465     PRO B    68                                                      
REMARK 465     SER B    69                                                      
REMARK 465     PRO B    70                                                      
REMARK 470                                                                      
REMARK 470 MISSING ATOM                                                         
REMARK 470 THE FOLLOWING RESIDUES HAVE MISSING ATOMS (M=MODEL NUMBER;           
REMARK 470 RES=RESIDUE NAME; C=CHAIN IDENTIFIER; SSEQ=SEQUENCE NUMBER;          
REMARK 470 I=INSERTION CODE):                                                   
REMARK 470   M RES CSSEQI  ATOMS                                                
REMARK 470     ARG A 223    CG   CD   NE   CZ   NH1  NH2                        
REMARK 500                                                                      
REMARK 500 GEOMETRY AND STEREOCHEMISTRY                                         
REMARK 500 SUBTOPIC: CLOSE CONTACTS IN SAME ASYMMETRIC UNIT                     
REMARK 500                                                                      
REMARK 500 THE FOLLOWING ATOMS ARE IN CLOSE CONTACT.                            
REMARK 500                                                                      
REMARK 500  ATM1  RES C  SSEQI   ATM2  RES C  SSEQI           DISTANCE          
REMARK 500   HE2  HIS A   209    NI     NI A   518              1.41            
REMARK 500                                                                      
REMARK 500 REMARK: NULL                                                         
REMARK 500                                                                      
REMARK 500 GEOMETRY AND STEREOCHEMISTRY                                         
REMARK 500 SUBTOPIC: CLOSE CONTACTS                                             
REMARK 500                                                                      
REMARK 500 THE FOLLOWING ATOMS THAT ARE RELATED BY CRYSTALLOGRAPHIC             
REMARK 500 SYMMETRY ARE IN CLOSE CONTACT.  AN ATOM LOCATED WITHIN 0.15          
REMARK 500 ANGSTROMS OF A SYMMETRY RELATED ATOM IS ASSUMED TO BE ON A           
REMARK 500 SPECIAL POSITION AND IS, THEREFORE, LISTED IN REMARK 375             
REMARK 500 INSTEAD OF REMARK 500.  ATOMS WITH NON-BLANK ALTERNATE               
REMARK 500 LOCATION INDICATORS ARE NOT INCLUDED IN THE CALCULATIONS.            
REMARK 500                                                                      
REMARK 500 DISTANCE CUTOFF:                                                     
REMARK 500 2.2 ANGSTROMS FOR CONTACTS NOT INVOLVING HYDROGEN ATOMS              
REMARK 500 1.6 ANGSTROMS FOR CONTACTS INVOLVING HYDROGEN ATOMS                  
REMARK 500                                                                      
REMARK 500  ATM1  RES C  SSEQI   ATM2  RES C  SSEQI  SSYMOP   DISTANCE          
REMARK 500   HE1  HIS B   209    NI     NI B   518     2558     1.39            
REMARK 500                                                                      
REMARK 500 REMARK: NULL                                                         
REMARK 500                                                                      
REMARK 500 GEOMETRY AND STEREOCHEMISTRY                                         
REMARK 500 SUBTOPIC: TORSION ANGLES                                             
REMARK 500                                                                      
REMARK 500 TORSION ANGLES OUTSIDE THE EXPECTED RAMACHANDRAN REGIONS:            
REMARK 500 (M=MODEL NUMBER; RES=RESIDUE NAME; C=CHAIN IDENTIFIER;               
REMARK 500 SSEQ=SEQUENCE NUMBER; I=INSERTION CODE).                             
REMARK 500                                                                      
REMARK 500 STANDARD TABLE:                                                      
REMARK 500 FORMAT:(10X,I3,1X,A3,1X,A1,I4,A1,4X,F7.2,3X,F7.2)                    
REMARK 500                                                                      
REMARK 500 EXPECTED VALUES: GJ KLEYWEGT AND TA JONES (1996). PHI/PSI-           
REMARK 500 CHOLOGY: RAMACHANDRAN REVISITED. STRUCTURE 4, 1395 - 1400            
REMARK 500                                                                      
REMARK 500  M RES CSSEQI        PSI       PHI                                   
REMARK 500    ARG A  74       39.69   -140.54                                   
REMARK 500    ASN A 115     -155.58   -126.88                                   
REMARK 500    ASN A 139     -156.77   -124.23                                   
REMARK 500    ASN A 165     -163.33   -129.17                                   
REMARK 500    ASN A 186     -156.16   -117.37                                   
REMARK 500    ARG A 190      147.35   -170.99                                   
REMARK 500    ASN A 210     -159.02   -116.62                                   
REMARK 500    ASN A 233     -157.03   -127.67                                   
REMARK 500    ASN A 278     -158.25   -121.14                                   
REMARK 500    ASN A 303     -157.92   -109.00                                   
REMARK 500    ASN A 353     -168.15   -124.16                                   
REMARK 500    GLU A 354       44.54   -103.40                                   
REMARK 500    ASN B 115     -160.25   -123.12                                   
REMARK 500    ASN B 139     -160.37   -125.96                                   
REMARK 500    ASN B 186     -157.81   -118.73                                   
REMARK 500    ASN B 210     -158.10   -120.27                                   
REMARK 500    ASN B 233     -156.87   -128.35                                   
REMARK 500    MET B 251       26.45   -142.10                                   
REMARK 500    ASN B 278     -156.77   -120.21                                   
REMARK 500    ASN B 303     -154.02   -112.13                                   
REMARK 500    GLU B 354       47.33    -99.60                                   
REMARK 500                                                                      
REMARK 500 REMARK: NULL                                                         
REMARK 525                                                                      
REMARK 525 SOLVENT                                                              
REMARK 525                                                                      
REMARK 525 THE SOLVENT MOLECULES HAVE CHAIN IDENTIFIERS THAT                    
REMARK 525 INDICATE THE POLYMER CHAIN WITH WHICH THEY ARE MOST                  
REMARK 525 CLOSELY ASSOCIATED. THE REMARK LISTS ALL THE SOLVENT                 
REMARK 525 MOLECULES WHICH ARE MORE THAN 5A AWAY FROM THE                       
REMARK 525 NEAREST POLYMER CHAIN (M = MODEL NUMBER;                             
REMARK 525 RES=RESIDUE NAME; C=CHAIN IDENTIFIER; SSEQ=SEQUENCE                  
REMARK 525 NUMBER; I=INSERTION CODE):                                           
REMARK 525                                                                      
REMARK 525  M RES CSSEQI                                                        
REMARK 525    HOH A 889        DISTANCE =  6.10 ANGSTROMS                       
REMARK 525    HOH A 890        DISTANCE =  6.19 ANGSTROMS                       
REMARK 525    HOH A 891        DISTANCE =  6.54 ANGSTROMS                       
REMARK 525    HOH A 892        DISTANCE =  6.67 ANGSTROMS                       
REMARK 525    HOH A 893        DISTANCE =  6.83 ANGSTROMS                       
REMARK 525    HOH A 894        DISTANCE =  7.04 ANGSTROMS                       
REMARK 525    HOH A 895        DISTANCE =  7.05 ANGSTROMS                       
REMARK 525    HOH A 896        DISTANCE =  7.07 ANGSTROMS                       
REMARK 525    HOH A 897        DISTANCE =  7.35 ANGSTROMS                       
REMARK 525    HOH A 898        DISTANCE =  7.36 ANGSTROMS                       
REMARK 525    HOH A 899        DISTANCE =  7.56 ANGSTROMS                       
REMARK 525    HOH A 900        DISTANCE =  7.59 ANGSTROMS                       
REMARK 525    HOH B 858        DISTANCE =  5.81 ANGSTROMS                       
REMARK 525    HOH B 859        DISTANCE =  6.28 ANGSTROMS                       
REMARK 525    HOH B 860        DISTANCE =  6.34 ANGSTROMS                       
REMARK 525    HOH B 861        DISTANCE =  7.36 ANGSTROMS                       
REMARK 525    HOH B 862        DISTANCE =  7.81 ANGSTROMS                       
REMARK 525    HOH B 863        DISTANCE =  8.04 ANGSTROMS                       
REMARK 525    HOH B 864        DISTANCE = 11.73 ANGSTROMS                       
REMARK 525    HOH B 865        DISTANCE = 12.78 ANGSTROMS                       
REMARK 525    HOH B 866        DISTANCE = 13.73 ANGSTROMS                       
REMARK 620                                                                      
REMARK 620 METAL COORDINATION                                                   
REMARK 620 (M=MODEL NUMBER; RES=RESIDUE NAME; C=CHAIN IDENTIFIER;               
REMARK 620 SSEQ=SEQUENCE NUMBER; I=INSERTION CODE):                             
REMARK 620                                                                      
REMARK 620 COORDINATION ANGLES FOR:  M RES CSSEQI METAL                         
REMARK 620                              NI A 518  NI                            
REMARK 620 N RES CSSEQI ATOM                                                    
REMARK 620 1 HIS A 209   NE2                                                    
REMARK 620 2  CL A 517  CL   128.9                                              
REMARK 620 3 HIS A 185   NE2  62.3  88.7                                        
REMARK 620 4 HIS A 209   NE2   0.0 128.9  62.3                                  
REMARK 620 N                    1     2     3                                   
REMARK 620                                                                      
REMARK 620 COORDINATION ANGLES FOR:  M RES CSSEQI METAL                         
REMARK 620                              NI B 518  NI                            
REMARK 620 N RES CSSEQI ATOM                                                    
REMARK 620 1 HIS B 185   NE2                                                    
REMARK 620 2 HIS B 209   ND1  99.2                                              
REMARK 620 3  CL B 517  CL   114.7 119.8                                        
REMARK 620 N                    1     2                                         
REMARK 800                                                                      
REMARK 800 SITE                                                                 
REMARK 800 SITE_IDENTIFIER: AC1                                                 
REMARK 800 EVIDENCE_CODE: SOFTWARE                                              
REMARK 800 SITE_DESCRIPTION: binding site for residue CL A 517                  
REMARK 800                                                                      
REMARK 800 SITE_IDENTIFIER: AC2                                                 
REMARK 800 EVIDENCE_CODE: SOFTWARE                                              
REMARK 800 SITE_DESCRIPTION: binding site for residue NI A 518                  
REMARK 800                                                                      
REMARK 800 SITE_IDENTIFIER: AC3                                                 
REMARK 800 EVIDENCE_CODE: SOFTWARE                                              
REMARK 800 SITE_DESCRIPTION: binding site for residue CL B 517                  
REMARK 800                                                                      
REMARK 800 SITE_IDENTIFIER: AC4                                                 
REMARK 800 EVIDENCE_CODE: SOFTWARE                                              
REMARK 800 SITE_DESCRIPTION: binding site for residue NI B 518                  
REMARK 800                                                                      
REMARK 800 SITE_IDENTIFIER: AC5                                                 
REMARK 800 EVIDENCE_CODE: SOFTWARE                                              
REMARK 800 SITE_DESCRIPTION: binding site for Poly-Saccharide residues NAG A    
REMARK 800  501 through FUC A 504 bound to ASN A 127                            
REMARK 800                                                                      
REMARK 800 SITE_IDENTIFIER: AC6                                                 
REMARK 800 EVIDENCE_CODE: SOFTWARE                                              
REMARK 800 SITE_DESCRIPTION: binding site for Poly-Saccharide residues NAG A    
REMARK 800  505 through FUC A 508 bound to ASN A 166                            
REMARK 800                                                                      
REMARK 800 SITE_IDENTIFIER: AC7                                                 
REMARK 800 EVIDENCE_CODE: SOFTWARE                                              
REMARK 800 SITE_DESCRIPTION: binding site for Poly-Saccharide residues NAG A    
REMARK 800  509 through FUC A 512 bound to ASN A 201                            
REMARK 800                                                                      
REMARK 800 SITE_IDENTIFIER: AC8                                                 
REMARK 800 EVIDENCE_CODE: SOFTWARE                                              
REMARK 800 SITE_DESCRIPTION: binding site for Poly-Saccharide residues NAG A    
REMARK 800  513 through FUC A 516 bound to ASN A 291                            
REMARK 800                                                                      
REMARK 800 SITE_IDENTIFIER: AC9                                                 
REMARK 800 EVIDENCE_CODE: SOFTWARE                                              
REMARK 800 SITE_DESCRIPTION: binding site for Poly-Saccharide residues NAG B    
REMARK 800  501 through FUC B 504 bound to ASN B 127                            
REMARK 800                                                                      
REMARK 800 SITE_IDENTIFIER: AD1                                                 
REMARK 800 EVIDENCE_CODE: SOFTWARE                                              
REMARK 800 SITE_DESCRIPTION: binding site for Poly-Saccharide residues NAG B    
REMARK 800  505 through FUC B 508 bound to ASN B 166                            
REMARK 800                                                                      
REMARK 800 SITE_IDENTIFIER: AD2                                                 
REMARK 800 EVIDENCE_CODE: SOFTWARE                                              
REMARK 800 SITE_DESCRIPTION: binding site for Poly-Saccharide residues NAG B    
REMARK 800  509 through FUC B 512 bound to ASN B 201                            
REMARK 800                                                                      
REMARK 800 SITE_IDENTIFIER: AD3                                                 
REMARK 800 EVIDENCE_CODE: SOFTWARE                                              
REMARK 800 SITE_DESCRIPTION: binding site for Poly-Saccharide residues NAG B    
REMARK 800  513 through FUC B 516 bound to ASN B 291                            
DBREF  5MX0 A   18   376  UNP    Q06828   FMOD_HUMAN      18    376             
DBREF  5MX0 B   18   376  UNP    Q06828   FMOD_HUMAN      18    376             
SEQADV 5MX0 GLY A   15  UNP  Q06828              EXPRESSION TAG                 
SEQADV 5MX0 ALA A   16  UNP  Q06828              EXPRESSION TAG                 
SEQADV 5MX0 LEU A   17  UNP  Q06828              EXPRESSION TAG                 
SEQADV 5MX0 SER A   38  UNP  Q06828    TYR    38 ENGINEERED MUTATION            
SEQADV 5MX0 SER A   39  UNP  Q06828    TYR    39 ENGINEERED MUTATION            
SEQADV 5MX0 SER A   42  UNP  Q06828    TYR    42 ENGINEERED MUTATION            
SEQADV 5MX0 SER A   45  UNP  Q06828    TYR    45 ENGINEERED MUTATION            
SEQADV 5MX0 SER A   47  UNP  Q06828    TYR    47 ENGINEERED MUTATION            
SEQADV 5MX0 SER A   50  UNP  Q06828    TYR    50 ENGINEERED MUTATION            
SEQADV 5MX0 SER A   53  UNP  Q06828    TYR    53 ENGINEERED MUTATION            
SEQADV 5MX0 SER A   55  UNP  Q06828    TYR    55 ENGINEERED MUTATION            
SEQADV 5MX0 SER A   63  UNP  Q06828    TYR    63 ENGINEERED MUTATION            
SEQADV 5MX0 SER A   65  UNP  Q06828    TYR    65 ENGINEERED MUTATION            
SEQADV 5MX0 GLY B   15  UNP  Q06828              EXPRESSION TAG                 
SEQADV 5MX0 ALA B   16  UNP  Q06828              EXPRESSION TAG                 
SEQADV 5MX0 LEU B   17  UNP  Q06828              EXPRESSION TAG                 
SEQADV 5MX0 SER B   38  UNP  Q06828    TYR    38 ENGINEERED MUTATION            
SEQADV 5MX0 SER B   39  UNP  Q06828    TYR    39 ENGINEERED MUTATION            
SEQADV 5MX0 SER B   42  UNP  Q06828    TYR    42 ENGINEERED MUTATION            
SEQADV 5MX0 SER B   45  UNP  Q06828    TYR    45 ENGINEERED MUTATION            
SEQADV 5MX0 SER B   47  UNP  Q06828    TYR    47 ENGINEERED MUTATION            
SEQADV 5MX0 SER B   50  UNP  Q06828    TYR    50 ENGINEERED MUTATION            
SEQADV 5MX0 SER B   53  UNP  Q06828    TYR    53 ENGINEERED MUTATION            
SEQADV 5MX0 SER B   55  UNP  Q06828    TYR    55 ENGINEERED MUTATION            
SEQADV 5MX0 SER B   63  UNP  Q06828    TYR    63 ENGINEERED MUTATION            
SEQADV 5MX0 SER B   65  UNP  Q06828    TYR    65 ENGINEERED MUTATION            
SEQRES   1 A  362  GLY ALA LEU ALA GLN TYR GLU ASP ASP PRO HIS TRP TRP          
SEQRES   2 A  362  PHE HIS TYR LEU ARG SER GLN GLN SER THR SER SER ASP          
SEQRES   3 A  362  PRO SER ASP PRO SER PRO SER GLU THR SER GLU PRO SER          
SEQRES   4 A  362  PRO SER GLY VAL ASP GLU GLY PRO ALA SER THR SER GLY          
SEQRES   5 A  362  SER PRO SER PRO PRO ASP PRO ARG ASP CYS PRO GLN GLU          
SEQRES   6 A  362  CYS ASP CYS PRO PRO ASN PHE PRO THR ALA MET TYR CYS          
SEQRES   7 A  362  ASP ASN ARG ASN LEU LYS TYR LEU PRO PHE VAL PRO SER          
SEQRES   8 A  362  ARG MET LYS TYR VAL TYR PHE GLN ASN ASN GLN ILE THR          
SEQRES   9 A  362  SER ILE GLN GLU GLY VAL PHE ASP ASN ALA THR GLY LEU          
SEQRES  10 A  362  LEU TRP ILE ALA LEU HIS GLY ASN GLN ILE THR SER ASP          
SEQRES  11 A  362  LYS VAL GLY ARG LYS VAL PHE SER LYS LEU ARG HIS LEU          
SEQRES  12 A  362  GLU ARG LEU TYR LEU ASP HIS ASN ASN LEU THR ARG MET          
SEQRES  13 A  362  PRO GLY PRO LEU PRO ARG SER LEU ARG GLU LEU HIS LEU          
SEQRES  14 A  362  ASP HIS ASN GLN ILE SER ARG VAL PRO ASN ASN ALA LEU          
SEQRES  15 A  362  GLU GLY LEU GLU ASN LEU THR ALA LEU TYR LEU GLN HIS          
SEQRES  16 A  362  ASN GLU ILE GLN GLU VAL GLY SER SER MET ARG GLY LEU          
SEQRES  17 A  362  ARG SER LEU ILE LEU LEU ASP LEU SER TYR ASN HIS LEU          
SEQRES  18 A  362  ARG LYS VAL PRO ASP GLY LEU PRO SER ALA LEU GLU GLN          
SEQRES  19 A  362  LEU TYR MET GLU HIS ASN ASN VAL TYR THR VAL PRO ASP          
SEQRES  20 A  362  SER TYR PHE ARG GLY ALA PRO LYS LEU LEU TYR VAL ARG          
SEQRES  21 A  362  LEU SER HIS ASN SER LEU THR ASN ASN GLY LEU ALA SER          
SEQRES  22 A  362  ASN THR PHE ASN SER SER SER LEU LEU GLU LEU ASP LEU          
SEQRES  23 A  362  SER TYR ASN GLN LEU GLN LYS ILE PRO PRO VAL ASN THR          
SEQRES  24 A  362  ASN LEU GLU ASN LEU TYR LEU GLN GLY ASN ARG ILE ASN          
SEQRES  25 A  362  GLU PHE SER ILE SER SER PHE CYS THR VAL VAL ASP VAL          
SEQRES  26 A  362  VAL ASN PHE SER LYS LEU GLN VAL LEU ARG LEU ASP GLY          
SEQRES  27 A  362  ASN GLU ILE LYS ARG SER ALA MET PRO ALA ASP ALA PRO          
SEQRES  28 A  362  LEU CYS LEU ARG LEU ALA SER LEU ILE GLU ILE                  
SEQRES   1 B  362  GLY ALA LEU ALA GLN TYR GLU ASP ASP PRO HIS TRP TRP          
SEQRES   2 B  362  PHE HIS TYR LEU ARG SER GLN GLN SER THR SER SER ASP          
SEQRES   3 B  362  PRO SER ASP PRO SER PRO SER GLU THR SER GLU PRO SER          
SEQRES   4 B  362  PRO SER GLY VAL ASP GLU GLY PRO ALA SER THR SER GLY          
SEQRES   5 B  362  SER PRO SER PRO PRO ASP PRO ARG ASP CYS PRO GLN GLU          
SEQRES   6 B  362  CYS ASP CYS PRO PRO ASN PHE PRO THR ALA MET TYR CYS          
SEQRES   7 B  362  ASP ASN ARG ASN LEU LYS TYR LEU PRO PHE VAL PRO SER          
SEQRES   8 B  362  ARG MET LYS TYR VAL TYR PHE GLN ASN ASN GLN ILE THR          
SEQRES   9 B  362  SER ILE GLN GLU GLY VAL PHE ASP ASN ALA THR GLY LEU          
SEQRES  10 B  362  LEU TRP ILE ALA LEU HIS GLY ASN GLN ILE THR SER ASP          
SEQRES  11 B  362  LYS VAL GLY ARG LYS VAL PHE SER LYS LEU ARG HIS LEU          
SEQRES  12 B  362  GLU ARG LEU TYR LEU ASP HIS ASN ASN LEU THR ARG MET          
SEQRES  13 B  362  PRO GLY PRO LEU PRO ARG SER LEU ARG GLU LEU HIS LEU          
SEQRES  14 B  362  ASP HIS ASN GLN ILE SER ARG VAL PRO ASN ASN ALA LEU          
SEQRES  15 B  362  GLU GLY LEU GLU ASN LEU THR ALA LEU TYR LEU GLN HIS          
SEQRES  16 B  362  ASN GLU ILE GLN GLU VAL GLY SER SER MET ARG GLY LEU          
SEQRES  17 B  362  ARG SER LEU ILE LEU LEU ASP LEU SER TYR ASN HIS LEU          
SEQRES  18 B  362  ARG LYS VAL PRO ASP GLY LEU PRO SER ALA LEU GLU GLN          
SEQRES  19 B  362  LEU TYR MET GLU HIS ASN ASN VAL TYR THR VAL PRO ASP          
SEQRES  20 B  362  SER TYR PHE ARG GLY ALA PRO LYS LEU LEU TYR VAL ARG          
SEQRES  21 B  362  LEU SER HIS ASN SER LEU THR ASN ASN GLY LEU ALA SER          
SEQRES  22 B  362  ASN THR PHE ASN SER SER SER LEU LEU GLU LEU ASP LEU          
SEQRES  23 B  362  SER TYR ASN GLN LEU GLN LYS ILE PRO PRO VAL ASN THR          
SEQRES  24 B  362  ASN LEU GLU ASN LEU TYR LEU GLN GLY ASN ARG ILE ASN          
SEQRES  25 B  362  GLU PHE SER ILE SER SER PHE CYS THR VAL VAL ASP VAL          
SEQRES  26 B  362  VAL ASN PHE SER LYS LEU GLN VAL LEU ARG LEU ASP GLY          
SEQRES  27 B  362  ASN GLU ILE LYS ARG SER ALA MET PRO ALA ASP ALA PRO          
SEQRES  28 B  362  LEU CYS LEU ARG LEU ALA SER LEU ILE GLU ILE                  
HET    NAG  A 501      14                                                       
HET    NAG  A 502      14                                                       
HET    BMA  A 503      11                                                       
HET    FUC  A 504      10                                                       
HET    NAG  A 505      14                                                       
HET    NAG  A 506      14                                                       
HET    BMA  A 507      11                                                       
HET    FUC  A 508      10                                                       
HET    NAG  A 509      14                                                       
HET    NAG  A 510      14                                                       
HET    BMA  A 511      11                                                       
HET    FUC  A 512      10                                                       
HET    NAG  A 513      14                                                       
HET    NAG  A 514      14                                                       
HET    BMA  A 515      11                                                       
HET    FUC  A 516      10                                                       
HET     CL  A 517       1                                                       
HET     NI  A 518       1                                                       
HET    NAG  B 501      14                                                       
HET    NAG  B 502      14                                                       
HET    BMA  B 503      11                                                       
HET    FUC  B 504      10                                                       
HET    NAG  B 505      14                                                       
HET    NAG  B 506      14                                                       
HET    BMA  B 507      11                                                       
HET    FUC  B 508      10                                                       
HET    NAG  B 509      14                                                       
HET    NAG  B 510      14                                                       
HET    BMA  B 511      11                                                       
HET    FUC  B 512      10                                                       
HET    NAG  B 513      14                                                       
HET    NAG  B 514      14                                                       
HET    BMA  B 515      11                                                       
HET    FUC  B 516      10                                                       
HET     CL  B 517       1                                                       
HET     NI  B 518       1                                                       
HETNAM     NAG N-ACETYL-D-GLUCOSAMINE                                           
HETNAM     BMA BETA-D-MANNOSE                                                   
HETNAM     FUC ALPHA-L-FUCOSE                                                   
HETNAM      CL CHLORIDE ION                                                     
HETNAM      NI NICKEL (II) ION                                                  
FORMUL   3  NAG    16(C8 H15 N O6)                                              
FORMUL   3  BMA    8(C6 H12 O6)                                                 
FORMUL   3  FUC    8(C6 H12 O5)                                                 
FORMUL   7   CL    2(CL 1-)                                                     
FORMUL   8   NI    2(NI 2+)                                                     
FORMUL   5  HOH   *566(H2 O)                                                    
HELIX    1 AA1 THR A  142  VAL A  146  5                                   5    
HELIX    2 AA2 THR A  281  LEU A  285  5                                   5    
HELIX    3 AA3 SER A  329  PHE A  333  5                                   5    
HELIX    4 AA4 LYS A  356  MET A  360  5                                   5    
HELIX    5 AA5 ASP A  363  CYS A  367  5                                   5    
HELIX    6 AA6 THR B  142  VAL B  146  5                                   5    
HELIX    7 AA7 SER B  262  ALA B  267  5                                   6    
HELIX    8 AA8 THR B  281  LEU B  285  5                                   5    
HELIX    9 AA9 SER B  329  PHE B  333  5                                   5    
HELIX   10 AB1 LYS B  356  MET B  360  5                                   5    
HELIX   11 AB2 ASP B  363  CYS B  367  5                                   5    
SHEET    1 AA113 ALA A  89  TYR A  91  0                                        
SHEET    2 AA113 TYR A 109  TYR A 111  1  O  TYR A 109   N  MET A  90           
SHEET    3 AA113 TRP A 133  ALA A 135  1  O  ALA A 135   N  VAL A 110           
SHEET    4 AA113 ARG A 159  TYR A 161  1  O  TYR A 161   N  ILE A 134           
SHEET    5 AA113 GLU A 180  HIS A 182  1  O  HIS A 182   N  LEU A 160           
SHEET    6 AA113 ALA A 204  TYR A 206  1  O  TYR A 206   N  LEU A 181           
SHEET    7 AA113 LEU A 227  ASP A 229  1  O  ASP A 229   N  LEU A 205           
SHEET    8 AA113 GLN A 248  TYR A 250  1  O  TYR A 250   N  LEU A 228           
SHEET    9 AA113 TYR A 272  ARG A 274  1  O  TYR A 272   N  LEU A 249           
SHEET   10 AA113 GLU A 297  ASP A 299  1  O  ASP A 299   N  VAL A 273           
SHEET   11 AA113 ASN A 317  TYR A 319  1  O  TYR A 319   N  LEU A 298           
SHEET   12 AA113 VAL A 347  ARG A 349  1  O  ARG A 349   N  LEU A 318           
SHEET   13 AA113 LEU A 373  GLU A 375  1  O  GLU A 375   N  LEU A 348           
SHEET    1 AA213 ALA B  89  TYR B  91  0                                        
SHEET    2 AA213 TYR B 109  TYR B 111  1  O  TYR B 111   N  MET B  90           
SHEET    3 AA213 TRP B 133  ALA B 135  1  O  ALA B 135   N  VAL B 110           
SHEET    4 AA213 ARG B 159  TYR B 161  1  O  TYR B 161   N  ILE B 134           
SHEET    5 AA213 GLU B 180  HIS B 182  1  O  HIS B 182   N  LEU B 160           
SHEET    6 AA213 ALA B 204  TYR B 206  1  O  TYR B 206   N  LEU B 181           
SHEET    7 AA213 LEU B 227  ASP B 229  1  O  ASP B 229   N  LEU B 205           
SHEET    8 AA213 GLN B 248  TYR B 250  1  O  TYR B 250   N  LEU B 228           
SHEET    9 AA213 TYR B 272  ARG B 274  1  O  TYR B 272   N  LEU B 249           
SHEET   10 AA213 GLU B 297  ASP B 299  1  O  ASP B 299   N  VAL B 273           
SHEET   11 AA213 ASN B 317  TYR B 319  1  O  TYR B 319   N  LEU B 298           
SHEET   12 AA213 VAL B 347  ARG B 349  1  O  ARG B 349   N  LEU B 318           
SHEET   13 AA213 LEU B 373  GLU B 375  1  O  GLU B 375   N  LEU B 348           
LINK         NE2 HIS A 209                NI    NI A 518     1555   1555 2.180  
LINK         NE2 HIS B 185                NI    NI B 518     1555   1555 2.360  
LINK         ND1 HIS B 209                NI    NI B 518     1555   1555 2.210  
LINK        CL    CL A 517                NI    NI A 518     1555   1555 2.680  
LINK        CL    CL B 517                NI    NI B 518     1555   1555 2.220  
LINK         NE2 HIS A 185                NI    NI A 518     1555   2557 2.360  
LINK         NE2 HIS A 209                NI    NI A 518     1555   2557 2.640  
LINK         C1  NAG A 901                 ND2 ASN A 127     1555   1555        
LINK         O4  NAG A 901                 C1  NAG A 902     1555   1555        
LINK         O4  NAG A 902                 C1  BMA A 903     1555   1555        
LINK         O6  NAG A 901                 C1  FUC A 904     1555   1555        
CISPEP   1 GLY A  172    PRO A  173          0        -0.65                     
CISPEP   2 GLY B  172    PRO B  173          0        -1.60                     
SSBOND   1 CYS A   76    CYS A   82                          1555   1555  2.03  
SSBOND   2 CYS A   80    CYS A   92                          1555   1555  2.03  
SSBOND   3 CYS A  334    CYS A  367                          1555   1555  2.03  
SSBOND   4 CYS B   76    CYS B   82                          1555   1555  2.03  
SSBOND   5 CYS B   80    CYS B   92                          1555   1555  2.03  
SSBOND   6 CYS B  334    CYS B  367                          1555   1555  2.03  
SITE     1 AC1  2  NI A 518  HOH A 770                                          
SITE     1 AC2  3 HIS A 185  HIS A 209   CL A 517                               
SITE     1 AC3  1  NI B 518                                                     
SITE     1 AC4  3 HIS B 185  HIS B 209   CL B 517                               
SITE     1 AC5  9 ASP A  75  PRO A 104  SER A 105  ASN A 127                    
SITE     2 AC5  9 VAL A 339  HOH A 602  HOH A 728  HOH A 741                    
SITE     3 AC5  9 HOH A 764                                                     
SITE     1 AC6  3 GLN A 140  ASN A 166  HOH A 698                               
SITE     1 AC7  5 ARG A 176  SER A 177  ARG A 179  ASN A 201                    
SITE     2 AC7  5 HOH A 625                                                     
SITE     1 AC8  6 ARG A 265  ASN A 291  PRO A 310  THR A 335                    
SITE     2 AC8  6 HOH A 677  HOH B 702                                          
SITE     1 AC9  5 ASP B  75  PRO B 104  SER B 105  ASN B 127                    
SITE     2 AC9  5 VAL B 339                                                     
SITE     1 AD1  3 GLN B 140  ASN B 166  HOH B 716                               
SITE     1 AD2  5 ARG B 176  SER B 177  ARG B 179  ASN B 201                    
SITE     2 AD2  5 HOH B 804                                                     
SITE     1 AD3 10 ARG B 265  ASN B 291  PRO B 310  SER B 331                    
SITE     2 AD3 10 THR B 335  HOH B 655  HOH B 702  HOH B 724                    
SITE     3 AD3 10 HOH B 748  HOH B 750                                          
CRYST1  108.110   98.930  111.340  90.00 107.39  90.00 C 1 2 1       8          
ORIGX1      1.000000  0.000000  0.000000        0.00000                         
ORIGX2      0.000000  1.000000  0.000000        0.00000                         
ORIGX3      0.000000  0.000000  1.000000        0.00000                         
SCALE1      0.009250  0.000000  0.002897        0.00000                         
SCALE2      0.000000  0.010108  0.000000        0.00000                         
SCALE3      0.000000  0.000000  0.009412        0.00000                         
ATOM      1  N   PRO A  73      11.031  14.564 109.701  1.00109.69           N  
ANISOU    1  N   PRO A  73    12097  15167  14415   1479    831    -81       N  
ATOM      2  CA  PRO A  73       9.835  13.942 110.276  1.00107.28           C  
ANISOU    2  CA  PRO A  73    11890  14767  14105   1495    769    -83       C  
ATOM      3  C   PRO A  73       8.640  14.019 109.328  1.00103.28           C  
ANISOU    3  C   PRO A  73    11525  14158  13558   1479    794   -129       C  
ATOM      4  O   PRO A  73       7.770  14.875 109.500  1.00 94.06           O  
ANISOU    4  O   PRO A  73    10420  12962  12357   1391    765   -141       O  
ATOM      5  CB  PRO A  73       9.600  14.765 111.543  1.00102.46           C  
ANISOU    5  CB  PRO A  73    11249  14198  13485   1397    693    -59       C  
ATOM      6  CG  PRO A  73      10.092  16.126 111.181  1.00106.94           C  
ANISOU    6  CG  PRO A  73    11771  14831  14030   1299    731    -71       C  
ATOM      7  CD  PRO A  73      11.264  15.913 110.250  1.00106.48           C  
ANISOU    7  CD  PRO A  73    11636  14831  13991   1358    809    -73       C  
ATOM      8  HA  PRO A  73      10.009  13.017 110.513  1.00128.74           H  
ATOM      9  HB2 PRO A  73       8.653  14.784 111.754  1.00122.96           H  
ATOM     10  HB3 PRO A  73      10.113  14.395 112.278  1.00122.96           H  
ATOM     11  HG2 PRO A  73       9.386  16.617 110.732  1.00128.33           H  
ATOM     12  HG3 PRO A  73      10.375  16.593 111.983  1.00128.33           H  
ATOM     13  HD2 PRO A  73      11.254  16.573 109.539  1.00127.78           H  
ATOM     14  HD3 PRO A  73      12.097  15.936 110.746  1.00127.78           H  
ATOM     15  N   ARG A  74       8.609  13.135 108.333  1.00101.06           N  
ANISOU   15  N   ARG A  74    11291  13825  13280   1565    848   -157       N  
ATOM     16  CA  ARG A  74       7.556  13.150 107.321  1.00 91.55           C  
ANISOU   16  CA  ARG A  74    10215  12537  12034   1555    877   -204       C  
ATOM     17  C   ARG A  74       7.113  11.739 106.946  1.00 76.88           C  
ANISOU   17  C   ARG A  74     8427  10592  10190   1654    888   -228       C  
ATOM     18  O   ARG A  74       6.859  11.446 105.777  1.00 72.81           O  
ANISOU   18  O   ARG A  74     7978  10037   9650   1684    946   -271       O  
ATOM     19  CB  ARG A  74       8.032  13.905 106.073  1.00 95.57           C  
ANISOU   19  CB  ARG A  74    10716  13086  12512   1530    958   -229       C  
ATOM     20  CG  ARG A  74       8.297  15.388 106.306  1.00101.45           C  
ANISOU   20  CG  ARG A  74    11412  13896  13237   1420    955   -212       C  
ATOM     21  CD  ARG A  74       7.003  16.161 106.526  1.00101.81           C  
ANISOU   21  CD  ARG A  74    11555  13886  13244   1334    912   -221       C  
ATOM     22  NE  ARG A  74       7.218  17.406 107.261  1.00101.48           N  
ANISOU   22  NE  ARG A  74    11459  13897  13201   1232    886   -198       N  
ATOM     23  CZ  ARG A  74       7.471  18.586 106.701  1.00104.88           C  
ANISOU   23  CZ  ARG A  74    11879  14363  13609   1159    934   -201       C  
ATOM     24  NH1 ARG A  74       7.549  18.709 105.382  1.00107.46           N  
ANISOU   24  NH1 ARG A  74    12240  14682  13906   1178   1007   -221       N  
ATOM     25  NH2 ARG A  74       7.649  19.652 107.469  1.00104.12           N  
ANISOU   25  NH2 ARG A  74    11737  14308  13517   1065    909   -183       N  
ATOM     26  H   ARG A  74       9.190  12.511 108.222  1.00121.27           H  
ATOM     27  HA  ARG A  74       6.785  13.619 107.677  1.00109.86           H  
ATOM     28  HB2 ARG A  74       8.858  13.503 105.762  1.00114.69           H  
ATOM     29  HB3 ARG A  74       7.351  13.831 105.386  1.00114.69           H  
ATOM     30  HG2 ARG A  74       8.852  15.493 107.095  1.00121.74           H  
ATOM     31  HG3 ARG A  74       8.744  15.758 105.529  1.00121.74           H  
ATOM     32  HD2 ARG A  74       6.615  16.383 105.665  1.00122.18           H  
ATOM     33  HD3 ARG A  74       6.388  15.612 107.037  1.00122.18           H  
ATOM     34  HE  ARG A  74       7.178  17.373 108.120  1.00121.78           H  
ATOM     35 HH11 ARG A  74       7.434  18.022 104.878  1.00128.95           H  
ATOM     36 HH12 ARG A  74       7.713  19.477 105.030  1.00128.95           H  
ATOM     37 HH21 ARG A  74       7.600  19.578 108.325  1.00124.95           H  
ATOM     38 HH22 ARG A  74       7.814  20.417 107.112  1.00124.95           H  
ATOM     39  N   ASP A  75       7.021  10.867 107.945  1.00 68.17           N  
ANISOU   39  N   ASP A  75     7312   9463   9127   1703    835   -199       N  
ATOM     40  CA  ASP A  75       6.479   9.531 107.739  1.00 74.20           C  
ANISOU   40  CA  ASP A  75     8152  10131   9909   1788    840   -220       C  
ATOM     41  C   ASP A  75       4.991   9.634 107.420  1.00 76.92           C  
ANISOU   41  C   ASP A  75     8630  10388  10208   1737    816   -260       C  
ATOM     42  O   ASP A  75       4.311  10.544 107.895  1.00 70.64           O  
ANISOU   42  O   ASP A  75     7858   9599   9383   1647    767   -251       O  
ATOM     43  CB  ASP A  75       6.700   8.655 108.973  1.00 78.45           C  
ANISOU   43  CB  ASP A  75     8645  10663  10501   1845    786   -170       C  
ATOM     44  CG  ASP A  75       5.904   9.127 110.175  1.00 88.49           C  
ANISOU   44  CG  ASP A  75     9935  11928  11761   1769    696   -142       C  
ATOM     45  OD1 ASP A  75       6.377  10.044 110.879  1.00 85.63           O  
ANISOU   45  OD1 ASP A  75     9492  11651  11393   1705    663   -109       O  
ATOM     46  OD2 ASP A  75       4.808   8.579 110.418  1.00 92.07           O  
ANISOU   46  OD2 ASP A  75    10483  12291  12208   1771    660   -155       O  
ATOM     47  H   ASP A  75       7.266  11.027 108.754  1.00 81.81           H  
ATOM     48  HA  ASP A  75       6.925   9.115 106.985  1.00 89.04           H  
ATOM     49  HB2 ASP A  75       6.427   7.747 108.770  1.00 94.14           H  
ATOM     50  HB3 ASP A  75       7.641   8.673 109.210  1.00 94.14           H  
ATOM     51  N   CYS A  76       4.491   8.706 106.612  1.00 74.65           N  
ANISOU   51  N   CYS A  76     8428  10021   9916   1793    852   -305       N  
ATOM     52  CA  CYS A  76       3.091   8.721 106.211  1.00 74.81           C  
ANISOU   52  CA  CYS A  76     8571   9964   9890   1749    833   -347       C  
ATOM     53  C   CYS A  76       2.619   7.310 105.869  1.00 74.54           C  
ANISOU   53  C   CYS A  76     8614   9833   9875   1826    851   -384       C  
ATOM     54  O   CYS A  76       3.323   6.579 105.171  1.00 71.09           O  
ANISOU   54  O   CYS A  76     8162   9390   9459   1904    918   -407       O  
ATOM     55  CB  CYS A  76       2.892   9.651 105.011  1.00 73.27           C  
ANISOU   55  CB  CYS A  76     8412   9796   9633   1695    880   -384       C  
ATOM     56  SG  CYS A  76       1.162  10.013 104.621  1.00119.61           S  
ANISOU   56  SG  CYS A  76    14413  15596  15437   1622    845   -421       S  
ATOM     57  H   CYS A  76       4.944   8.054 106.282  1.00 89.58           H  
ATOM     58  HA  CYS A  76       2.551   9.053 106.945  1.00 89.77           H  
ATOM     59  HB2 CYS A  76       3.335  10.494 105.195  1.00 87.93           H  
ATOM     60  HB3 CYS A  76       3.289   9.237 104.229  1.00 87.93           H  
ATOM     61  N   PRO A  77       1.432   6.913 106.369  1.00 75.44           N  
ANISOU   61  N   PRO A  77     8810   9871   9984   1803    796   -392       N  
ATOM     62  CA  PRO A  77       0.890   5.603 105.988  1.00 73.19           C  
ANISOU   62  CA  PRO A  77     8608   9488   9714   1864    817   -434       C  
ATOM     63  C   PRO A  77       0.765   5.457 104.474  1.00 72.92           C  
ANISOU   63  C   PRO A  77     8634   9437   9635   1875    891   -505       C  
ATOM     64  O   PRO A  77       0.413   6.419 103.790  1.00 73.09           O  
ANISOU   64  O   PRO A  77     8679   9497   9595   1810    899   -525       O  
ATOM     65  CB  PRO A  77      -0.485   5.581 106.662  1.00 69.84           C  
ANISOU   65  CB  PRO A  77     8261   9001   9272   1806    744   -434       C  
ATOM     66  CG  PRO A  77      -0.347   6.499 107.821  1.00 69.47           C  
ANISOU   66  CG  PRO A  77     8148   9016   9233   1750    679   -372       C  
ATOM     67  CD  PRO A  77       0.582   7.585 107.368  1.00 73.33           C  
ANISOU   67  CD  PRO A  77     8559   9602   9701   1723    714   -361       C  
ATOM     68  HA  PRO A  77       1.440   4.887 106.342  1.00 87.83           H  
ATOM     69  HB2 PRO A  77      -1.159   5.905 106.044  1.00 83.80           H  
ATOM     70  HB3 PRO A  77      -0.691   4.681 106.958  1.00 83.80           H  
ATOM     71  HG2 PRO A  77      -1.215   6.865 108.050  1.00 83.37           H  
ATOM     72  HG3 PRO A  77       0.031   6.018 108.574  1.00 83.37           H  
ATOM     73  HD2 PRO A  77       0.083   8.307 106.956  1.00 88.00           H  
ATOM     74  HD3 PRO A  77       1.119   7.902 108.111  1.00 88.00           H  
ATOM     75  N   GLN A  78       1.057   4.266 103.963  1.00 72.67           N  
ANISOU   75  N   GLN A  78     8629   9349   9633   1959    946   -542       N  
ATOM     76  CA  GLN A  78       1.112   4.040 102.524  1.00 82.34           C  
ANISOU   76  CA  GLN A  78     9902  10566  10818   1979   1025   -612       C  
ATOM     77  C   GLN A  78      -0.248   4.238 101.858  1.00 80.15           C  
ANISOU   77  C   GLN A  78     9736  10249  10470   1909   1007   -668       C  
ATOM     78  O   GLN A  78      -0.327   4.655 100.703  1.00 72.49           O  
ANISOU   78  O   GLN A  78     8794   9310   9437   1886   1053   -712       O  
ATOM     79  CB  GLN A  78       1.630   2.630 102.231  1.00 95.42           C  
ANISOU   79  CB  GLN A  78    11571  12157  12528   2083   1087   -642       C  
ATOM     80  CG  GLN A  78       2.472   2.530 100.967  1.00115.19           C  
ANISOU   80  CG  GLN A  78    14058  14695  15014   2130   1184   -689       C  
ATOM     81  CD  GLN A  78       3.836   3.181 101.117  1.00133.28           C  
ANISOU   81  CD  GLN A  78    16223  17088  17329   2155   1211   -636       C  
ATOM     82  OE1 GLN A  78       4.222   4.032 100.314  1.00130.52           O  
ANISOU   82  OE1 GLN A  78    15848  16813  16932   2122   1249   -648       O  
ATOM     83  NE2 GLN A  78       4.577   2.776 102.142  1.00145.94           N  
ANISOU   83  NE2 GLN A  78    17746  18699  19007   2213   1191   -574       N  
ATOM     84  H   GLN A  78       1.229   3.567 104.433  1.00 87.20           H  
ATOM     85  HA  GLN A  78       1.732   4.674 102.130  1.00 98.81           H  
ATOM     86  HB2 GLN A  78       2.179   2.338 102.976  1.00114.51           H  
ATOM     87  HB3 GLN A  78       0.871   2.034 102.129  1.00114.51           H  
ATOM     88  HG2 GLN A  78       2.609   1.594 100.751  1.00138.23           H  
ATOM     89  HG3 GLN A  78       2.006   2.973 100.241  1.00138.23           H  
ATOM     90 HE21 GLN A  78       4.277   2.175 102.679  1.00175.13           H  
ATOM     91 HE22 GLN A  78       5.357   3.116 102.270  1.00175.13           H  
ATOM     92  N   GLU A  79      -1.316   3.941 102.593  1.00 88.04           N  
ANISOU   92  N   GLU A  79    10792  11184  11474   1876    941   -662       N  
ATOM     93  CA  GLU A  79      -2.667   4.007 102.044  1.00 87.06           C  
ANISOU   93  CA  GLU A  79    10770  11021  11287   1814    919   -714       C  
ATOM     94  C   GLU A  79      -3.217   5.433 102.016  1.00 80.85           C  
ANISOU   94  C   GLU A  79     9979  10299  10439   1722    877   -690       C  
ATOM     95  O   GLU A  79      -4.293   5.674 101.468  1.00 80.19           O  
ANISOU   95  O   GLU A  79     9970  10202  10296   1668    860   -726       O  
ATOM     96  CB  GLU A  79      -3.614   3.107 102.847  1.00 88.87           C  
ANISOU   96  CB  GLU A  79    11062  11156  11550   1813    867   -717       C  
ATOM     97  CG  GLU A  79      -3.720   3.445 104.332  1.00 89.56           C  
ANISOU   97  CG  GLU A  79    11102  11248  11677   1791    789   -641       C  
ATOM     98  CD  GLU A  79      -2.710   2.697 105.182  1.00 84.24           C  
ANISOU   98  CD  GLU A  79    10361  10562  11087   1873    797   -593       C  
ATOM     99  OE1 GLU A  79      -3.074   2.259 106.294  1.00 80.84           O  
ANISOU   99  OE1 GLU A  79     9932  10086  10696   1877    743   -554       O  
ATOM    100  OE2 GLU A  79      -1.550   2.550 104.742  1.00 85.19           O  
ANISOU  100  OE2 GLU A  79    10421  10718  11230   1936    858   -592       O  
ATOM    101  H   GLU A  79      -1.284   3.697 103.417  1.00105.65           H  
ATOM    102  HA  GLU A  79      -2.649   3.679 101.132  1.00104.47           H  
ATOM    103  HB2 GLU A  79      -4.503   3.177 102.467  1.00106.65           H  
ATOM    104  HB3 GLU A  79      -3.302   2.191 102.777  1.00106.65           H  
ATOM    105  HG2 GLU A  79      -3.566   4.395 104.451  1.00107.47           H  
ATOM    106  HG3 GLU A  79      -4.607   3.210 104.647  1.00107.47           H  
ATOM    107  N   CYS A  80      -2.475   6.371 102.599  1.00 77.56           N  
ANISOU  107  N   CYS A  80     9475   9954  10040   1704    861   -629       N  
ATOM    108  CA  CYS A  80      -2.917   7.760 102.691  1.00 75.10           C  
ANISOU  108  CA  CYS A  80     9155   9697   9681   1619    825   -600       C  
ATOM    109  C   CYS A  80      -2.053   8.685 101.837  1.00 72.10           C  
ANISOU  109  C   CYS A  80     8724   9401   9269   1609    884   -596       C  
ATOM    110  O   CYS A  80      -1.024   8.271 101.302  1.00 69.78           O  
ANISOU  110  O   CYS A  80     8389   9131   8995   1670    948   -610       O  
ATOM    111  CB  CYS A  80      -2.894   8.224 104.149  1.00 77.73           C  
ANISOU  111  CB  CYS A  80     9435  10043  10056   1588    756   -535       C  
ATOM    112  SG  CYS A  80      -3.997   7.291 105.241  1.00 77.91           S  
ANISOU  112  SG  CYS A  80     9517   9973  10111   1588    683   -531       S  
ATOM    113  H   CYS A  80      -1.704   6.227 102.953  1.00 93.07           H  
ATOM    114  HA  CYS A  80      -3.830   7.822 102.370  1.00 90.11           H  
ATOM    115  HB2 CYS A  80      -1.992   8.132 104.491  1.00 93.28           H  
ATOM    116  HB3 CYS A  80      -3.164   9.155 104.183  1.00 93.28           H  
ATOM    117  N   ASP A  81      -2.493   9.935 101.713  1.00 73.64           N  
ANISOU  117  N   ASP A  81     8924   9640   9418   1534    865   -576       N  
ATOM    118  CA  ASP A  81      -1.751  10.965 100.990  1.00 69.12           C  
ANISOU  118  CA  ASP A  81     8304   9144   8814   1512    917   -563       C  
ATOM    119  C   ASP A  81      -1.497  12.176 101.883  1.00 66.21           C  
ANISOU  119  C   ASP A  81     7872   8823   8462   1451    880   -502       C  
ATOM    120  O   ASP A  81      -2.430  12.748 102.446  1.00 59.27           O  
ANISOU  120  O   ASP A  81     7027   7925   7569   1392    824   -484       O  
ATOM    121  CB  ASP A  81      -2.510  11.395  99.732  1.00 68.30           C  
ANISOU  121  CB  ASP A  81     8273   9049   8627   1479    945   -598       C  
ATOM    122  CG  ASP A  81      -2.581  10.297  98.686  1.00 80.97           C  
ANISOU  122  CG  ASP A  81     9935  10625  10207   1534    995   -666       C  
ATOM    123  OD1 ASP A  81      -1.624   9.500  98.588  1.00 94.37           O  
ANISOU  123  OD1 ASP A  81    11593  12319  11946   1603   1041   -682       O  
ATOM    124  OD2 ASP A  81      -3.593  10.235  97.957  1.00 77.22           O  
ANISOU  124  OD2 ASP A  81     9539  10132   9668   1508    990   -704       O  
ATOM    125  H   ASP A  81      -3.234  10.217 102.046  1.00 88.37           H  
ATOM    126  HA  ASP A  81      -0.892  10.605 100.717  1.00 82.94           H  
ATOM    127  HB2 ASP A  81      -3.418  11.634  99.978  1.00 81.95           H  
ATOM    128  HB3 ASP A  81      -2.061  12.158  99.337  1.00 81.95           H  
ATOM    129  N   CYS A  82      -0.228  12.555 102.006  1.00 70.10           N  
ANISOU  129  N   CYS A  82     8271   9377   8985   1465    915   -475       N  
ATOM    130  CA  CYS A  82       0.172  13.714 102.799  1.00 68.66           C  
ANISOU  130  CA  CYS A  82     8021   9247   8820   1403    891   -424       C  
ATOM    131  C   CYS A  82       0.816  14.765 101.894  1.00 68.29           C  
ANISOU  131  C   CYS A  82     7941   9267   8740   1371    956   -418       C  
ATOM    132  O   CYS A  82       1.962  14.598 101.477  1.00 76.56           O  
ANISOU  132  O   CYS A  82     8923  10362   9805   1411   1013   -419       O  
ATOM    133  CB  CYS A  82       1.145  13.299 103.905  1.00 69.08           C  
ANISOU  133  CB  CYS A  82     7980   9324   8942   1436    868   -391       C  
ATOM    134  SG  CYS A  82       0.564  11.930 104.935  1.00111.50           S  
ANISOU  134  SG  CYS A  82    13386  14620  14360   1488    803   -391       S  
ATOM    135  H   CYS A  82       0.432  12.149 101.632  1.00 84.12           H  
ATOM    136  HA  CYS A  82      -0.613  14.106 103.213  1.00 82.39           H  
ATOM    137  HB2 CYS A  82       1.981  13.027 103.497  1.00 82.89           H  
ATOM    138  HB3 CYS A  82       1.297  14.061 104.486  1.00 82.89           H  
ATOM    139  N   PRO A  83       0.086  15.853 101.581  1.00 61.11           N  
ANISOU  139  N   PRO A  83     7075   8361   7783   1300    951   -407       N  
ATOM    140  CA  PRO A  83       0.649  16.845 100.656  1.00 61.59           C  
ANISOU  140  CA  PRO A  83     7112   8480   7810   1270   1018   -398       C  
ATOM    141  C   PRO A  83       1.906  17.527 101.208  1.00 71.71           C  
ANISOU  141  C   PRO A  83     8285   9827   9136   1246   1038   -362       C  
ATOM    142  O   PRO A  83       1.900  17.939 102.368  1.00 77.62           O  
ANISOU  142  O   PRO A  83     8996  10576   9919   1204    986   -333       O  
ATOM    143  CB  PRO A  83      -0.490  17.857 100.486  1.00 55.92           C  
ANISOU  143  CB  PRO A  83     6462   7741   7043   1200    995   -384       C  
ATOM    144  CG  PRO A  83      -1.343  17.687 101.691  1.00 58.28           C  
ANISOU  144  CG  PRO A  83     6786   7990   7369   1177    912   -373       C  
ATOM    145  CD  PRO A  83      -1.259  16.238 102.046  1.00 57.63           C  
ANISOU  145  CD  PRO A  83     6705   7872   7320   1247    888   -400       C  
ATOM    146  HA  PRO A  83       0.850  16.437  99.800  1.00 73.91           H  
ATOM    147  HB2 PRO A  83      -0.127  18.755 100.447  1.00 67.10           H  
ATOM    148  HB3 PRO A  83      -0.991  17.653  99.681  1.00 67.10           H  
ATOM    149  HG2 PRO A  83      -0.999  18.236 102.413  1.00 69.94           H  
ATOM    150  HG3 PRO A  83      -2.257  17.934 101.480  1.00 69.94           H  
ATOM    151  HD2 PRO A  83      -1.332  16.120 103.006  1.00 69.16           H  
ATOM    152  HD3 PRO A  83      -1.938  15.733 101.572  1.00 69.16           H  
ATOM    153  N   PRO A  84       2.974  17.639 100.394  1.00 77.83           N  
ANISOU  153  N   PRO A  84     9007  10658   9906   1270   1113   -366       N  
ATOM    154  CA  PRO A  84       4.197  18.299 100.874  1.00 77.92           C  
ANISOU  154  CA  PRO A  84     8909  10739   9959   1242   1135   -334       C  
ATOM    155  C   PRO A  84       3.997  19.784 101.165  1.00 79.74           C  
ANISOU  155  C   PRO A  84     9133  10986  10177   1143   1130   -301       C  
ATOM    156  O   PRO A  84       4.613  20.320 102.085  1.00 75.41           O  
ANISOU  156  O   PRO A  84     8509  10474   9670   1099   1110   -275       O  
ATOM    157  CB  PRO A  84       5.184  18.106  99.714  1.00 78.78           C  
ANISOU  157  CB  PRO A  84     8981  10898  10054   1288   1225   -349       C  
ATOM    158  CG  PRO A  84       4.626  16.993  98.901  1.00 79.04           C  
ANISOU  158  CG  PRO A  84     9092  10884  10055   1360   1240   -395       C  
ATOM    159  CD  PRO A  84       3.148  17.099  99.034  1.00 79.58           C  
ANISOU  159  CD  PRO A  84     9262  10887  10088   1325   1182   -402       C  
ATOM    160  HA  PRO A  84       4.536  17.854 101.666  1.00 93.51           H  
ATOM    161  HB2 PRO A  84       5.234  18.921  99.190  1.00 94.54           H  
ATOM    162  HB3 PRO A  84       6.057  17.870 100.065  1.00 94.54           H  
ATOM    163  HG2 PRO A  84       4.893  17.100  97.975  1.00 94.85           H  
ATOM    164  HG3 PRO A  84       4.940  16.144  99.251  1.00 94.85           H  
ATOM    165  HD2 PRO A  84       2.791  17.715  98.376  1.00 95.50           H  
ATOM    166  HD3 PRO A  84       2.737  16.223  98.963  1.00 95.50           H  
ATOM    167  N   ASN A  85       3.144  20.435 100.380  1.00 89.22           N  
ANISOU  167  N   ASN A  85    10414  12161  11322   1109   1149   -302       N  
ATOM    168  CA  ASN A  85       2.875  21.861 100.543  1.00 91.61           C  
ANISOU  168  CA  ASN A  85    10724  12470  11614   1019   1153   -270       C  
ATOM    169  C   ASN A  85       2.085  22.181 101.813  1.00 82.59           C  
ANISOU  169  C   ASN A  85     9600  11285  10496    969   1074   -255       C  
ATOM    170  O   ASN A  85       1.966  23.345 102.197  1.00 76.17           O  
ANISOU  170  O   ASN A  85     8781  10473   9687    892   1074   -230       O  
ATOM    171  CB  ASN A  85       2.119  22.393  99.323  1.00100.99           C  
ANISOU  171  CB  ASN A  85    11995  13641  12734   1008   1195   -269       C  
ATOM    172  CG  ASN A  85       0.858  21.602  99.025  1.00109.14           C  
ANISOU  172  CG  ASN A  85    13125  14617  13727   1046   1153   -296       C  
ATOM    173  OD1 ASN A  85       0.916  20.514  98.451  1.00110.26           O  
ANISOU  173  OD1 ASN A  85    13285  14755  13854   1114   1165   -332       O  
ATOM    174  ND2 ASN A  85      -0.290  22.148  99.409  1.00113.45           N  
ANISOU  174  ND2 ASN A  85    13731  15118  14257   1002   1106   -280       N  
ATOM    175  H   ASN A  85       2.703  20.069  99.739  1.00107.06           H  
ATOM    176  HA  ASN A  85       3.721  22.332 100.595  1.00109.93           H  
ATOM    177  HB2 ASN A  85       1.863  23.314  99.486  1.00121.18           H  
ATOM    178  HB3 ASN A  85       2.696  22.341  98.545  1.00121.18           H  
ATOM    179 HD21 ASN A  85      -1.031  21.738  99.263  1.00136.14           H  
ATOM    180 HD22 ASN A  85      -0.291  22.912  99.804  1.00136.14           H  
ATOM    181  N   PHE A  86       1.549  21.148 102.458  1.00 73.11           N  
ANISOU  181  N   PHE A  86     8423  10043   9310   1012   1011   -272       N  
ATOM    182  CA  PHE A  86       0.724  21.326 103.650  1.00 61.27           C  
ANISOU  182  CA  PHE A  86     6948   8502   7830    970    934   -261       C  
ATOM    183  C   PHE A  86       0.879  20.108 104.566  1.00 60.85           C  
ANISOU  183  C   PHE A  86     6866   8437   7817   1023    878   -270       C  
ATOM    184  O   PHE A  86      -0.040  19.301 104.704  1.00 57.79           O  
ANISOU  184  O   PHE A  86     6543   7993   7421   1057    835   -287       O  
ATOM    185  CB  PHE A  86      -0.739  21.541 103.248  1.00 57.07           C  
ANISOU  185  CB  PHE A  86     6523   7910   7250    955    913   -265       C  
ATOM    186  CG  PHE A  86      -1.543  22.310 104.259  1.00 58.82           C  
ANISOU  186  CG  PHE A  86     6768   8098   7483    887    860   -245       C  
ATOM    187  CD1 PHE A  86      -1.530  23.694 104.258  1.00 55.94           C  
ANISOU  187  CD1 PHE A  86     6398   7743   7113    813    889   -219       C  
ATOM    188  CD2 PHE A  86      -2.318  21.653 105.200  1.00 60.26           C  
ANISOU  188  CD2 PHE A  86     6979   8237   7681    896    787   -252       C  
ATOM    189  CE1 PHE A  86      -2.269  24.410 105.180  1.00 55.22           C  
ANISOU  189  CE1 PHE A  86     6331   7618   7034    752    847   -204       C  
ATOM    190  CE2 PHE A  86      -3.059  22.364 106.127  1.00 59.68           C  
ANISOU  190  CE2 PHE A  86     6926   8134   7615    834    742   -235       C  
ATOM    191  CZ  PHE A  86      -3.035  23.745 106.116  1.00 57.13           C  
ANISOU  191  CZ  PHE A  86     6599   7820   7288    763    773   -213       C  
ATOM    192  H   PHE A  86       1.650  20.327 102.224  1.00 87.73           H  
ATOM    193  HA  PHE A  86       1.025  22.111 104.134  1.00 73.52           H  
ATOM    194  HB2 PHE A  86      -0.763  22.034 102.413  1.00 68.48           H  
ATOM    195  HB3 PHE A  86      -1.160  20.676 103.131  1.00 68.48           H  
ATOM    196  HD1 PHE A  86      -1.016  24.148 103.630  1.00 67.12           H  
ATOM    197  HD2 PHE A  86      -2.337  20.723 105.212  1.00 72.31           H  
ATOM    198  HE1 PHE A  86      -2.250  25.340 105.170  1.00 66.27           H  
ATOM    199  HE2 PHE A  86      -3.575  21.912 106.756  1.00 71.61           H  
ATOM    200  HZ  PHE A  86      -3.533  24.225 106.737  1.00 68.56           H  
ATOM    201  N   PRO A  87       2.055  19.980 105.204  1.00 67.73           N  
ANISOU  201  N   PRO A  87     7637   9364   8733   1031    880   -257       N  
ATOM    202  CA  PRO A  87       2.453  18.758 105.915  1.00 67.35           C  
ANISOU  202  CA  PRO A  87     7547   9316   8726   1097    841   -259       C  
ATOM    203  C   PRO A  87       1.661  18.445 107.188  1.00 58.35           C  
ANISOU  203  C   PRO A  87     6431   8135   7604   1081    756   -249       C  
ATOM    204  O   PRO A  87       1.932  17.415 107.806  1.00 60.39           O  
ANISOU  204  O   PRO A  87     6660   8390   7895   1139    723   -245       O  
ATOM    205  CB  PRO A  87       3.923  19.025 106.260  1.00 65.56           C  
ANISOU  205  CB  PRO A  87     7197   9176   8536   1092    867   -239       C  
ATOM    206  CG  PRO A  87       4.035  20.501 106.325  1.00 67.10           C  
ANISOU  206  CG  PRO A  87     7374   9402   8719    993    887   -225       C  
ATOM    207  CD  PRO A  87       3.090  21.027 105.288  1.00 68.70           C  
ANISOU  207  CD  PRO A  87     7676   9556   8872    973    920   -237       C  
ATOM    208  HA  PRO A  87       2.403  17.995 105.317  1.00 80.82           H  
ATOM    209  HB2 PRO A  87       4.136  18.626 107.119  1.00 78.67           H  
ATOM    210  HB3 PRO A  87       4.494  18.667 105.563  1.00 78.67           H  
ATOM    211  HG2 PRO A  87       3.777  20.808 107.208  1.00 80.52           H  
ATOM    212  HG3 PRO A  87       4.945  20.767 106.123  1.00 80.52           H  
ATOM    213  HD2 PRO A  87       2.700  21.866 105.580  1.00 82.44           H  
ATOM    214  HD3 PRO A  87       3.543  21.123 104.435  1.00 82.44           H  
ATOM    215  N   THR A  88       0.713  19.297 107.570  1.00 50.89           N  
ANISOU  215  N   THR A  88     5539   7159   6639   1009    725   -243       N  
ATOM    216  CA  THR A  88      -0.076  19.060 108.780  1.00 48.63           C  
ANISOU  216  CA  THR A  88     5277   6835   6366    989    647   -234       C  
ATOM    217  C   THR A  88      -1.459  18.482 108.469  1.00 50.52           C  
ANISOU  217  C   THR A  88     5624   6993   6577   1013    620   -253       C  
ATOM    218  O   THR A  88      -2.318  18.407 109.350  1.00 47.87           O  
ANISOU  218  O   THR A  88     5323   6619   6245    988    560   -247       O  
ATOM    219  CB  THR A  88      -0.251  20.354 109.599  1.00 56.09           C  
ANISOU  219  CB  THR A  88     6206   7796   7311    891    626   -216       C  
ATOM    220  OG1 THR A  88      -0.899  21.353 108.802  1.00 56.20           O  
ANISOU  220  OG1 THR A  88     6281   7784   7289    844    663   -221       O  
ATOM    221  CG2 THR A  88       1.101  20.876 110.067  1.00 62.58           C  
ANISOU  221  CG2 THR A  88     6915   8701   8161    858    644   -200       C  
ATOM    222  H   THR A  88       0.505  20.017 107.149  1.00 61.07           H  
ATOM    223  HA  THR A  88       0.393  18.419 109.336  1.00 58.36           H  
ATOM    224  HB  THR A  88      -0.792  20.167 110.382  1.00 67.31           H  
ATOM    225  HG1 THR A  88      -0.995  22.059 109.248  1.00 67.44           H  
ATOM    226 HG21 THR A  88       0.983  21.690 110.581  1.00 75.09           H  
ATOM    227 HG22 THR A  88       1.538  20.212 110.623  1.00 75.09           H  
ATOM    228 HG23 THR A  88       1.666  21.066 109.301  1.00 75.09           H  
ATOM    229  N   ALA A  89      -1.666  18.070 107.220  1.00 50.77           N  
ANISOU  229  N   ALA A  89     5706   7005   6579   1057    664   -279       N  
ATOM    230  CA  ALA A  89      -2.927  17.460 106.804  1.00 50.70           C  
ANISOU  230  CA  ALA A  89     5795   6928   6540   1079    643   -303       C  
ATOM    231  C   ALA A  89      -2.690  16.057 106.252  1.00 51.60           C  
ANISOU  231  C   ALA A  89     5923   7021   6662   1167    660   -332       C  
ATOM    232  O   ALA A  89      -1.652  15.789 105.647  1.00 49.18           O  
ANISOU  232  O   ALA A  89     5568   6752   6365   1210    714   -339       O  
ATOM    233  CB  ALA A  89      -3.619  18.328 105.767  1.00 45.11           C  
ANISOU  233  CB  ALA A  89     5149   6214   5778   1043    677   -310       C  
ATOM    234  H   ALA A  89      -1.085  18.133 106.589  1.00 60.92           H  
ATOM    235  HA  ALA A  89      -3.512  17.386 107.574  1.00 60.84           H  
ATOM    236  HB1 ALA A  89      -4.452  17.904 105.506  1.00 54.14           H  
ATOM    237  HB2 ALA A  89      -3.798  19.199 106.153  1.00 54.14           H  
ATOM    238  HB3 ALA A  89      -3.039  18.420 104.995  1.00 54.14           H  
ATOM    239  N   MET A  90      -3.656  15.168 106.470  1.00 47.34           N  
ANISOU  239  N   MET A  90     5449   6417   6120   1191    619   -350       N  
ATOM    240  CA  MET A  90      -3.576  13.795 105.977  1.00 46.86           C  
ANISOU  240  CA  MET A  90     5415   6320   6068   1269    636   -384       C  
ATOM    241  C   MET A  90      -4.909  13.367 105.372  1.00 52.36           C  
ANISOU  241  C   MET A  90     6215   6956   6722   1266    623   -420       C  
ATOM    242  O   MET A  90      -5.944  13.406 106.040  1.00 51.06           O  
ANISOU  242  O   MET A  90     6093   6753   6554   1231    566   -413       O  
ATOM    243  CB  MET A  90      -3.177  12.837 107.102  1.00 43.79           C  
ANISOU  243  CB  MET A  90     4986   5913   5739   1314    597   -365       C  
ATOM    244  CG  MET A  90      -2.957  11.405 106.637  1.00 52.93           C  
ANISOU  244  CG  MET A  90     6166   7029   6918   1401    625   -397       C  
ATOM    245  SD  MET A  90      -2.213  10.344 107.893  1.00 62.71           S  
ANISOU  245  SD  MET A  90     7340   8257   8232   1466    592   -361       S  
ATOM    246  CE  MET A  90      -3.486  10.343 109.151  1.00 43.44           C  
ANISOU  246  CE  MET A  90     4948   5764   5792   1414    503   -340       C  
ATOM    247  H   MET A  90      -4.377  15.337 106.908  1.00 56.80           H  
ATOM    248  HA  MET A  90      -2.892  13.748 105.291  1.00 56.23           H  
ATOM    249  HB2 MET A  90      -2.350  13.150 107.502  1.00 52.55           H  
ATOM    250  HB3 MET A  90      -3.882  12.827 107.769  1.00 52.55           H  
ATOM    251  HG2 MET A  90      -3.813  11.020 106.391  1.00 63.52           H  
ATOM    252  HG3 MET A  90      -2.366  11.413 105.867  1.00 63.52           H  
ATOM    253  HE1 MET A  90      -3.194   9.793 109.894  1.00 52.12           H  
ATOM    254  HE2 MET A  90      -3.634  11.253 109.450  1.00 52.12           H  
ATOM    255  HE3 MET A  90      -4.303   9.982 108.772  1.00 52.12           H  
ATOM    256  N   TYR A  91      -4.870  12.955 104.108  1.00 52.42           N  
ANISOU  256  N   TYR A  91     6260   6963   6696   1301    676   -461       N  
ATOM    257  CA  TYR A  91      -6.073  12.576 103.374  1.00 57.14           C  
ANISOU  257  CA  TYR A  91     6950   7517   7243   1294    669   -502       C  
ATOM    258  C   TYR A  91      -6.153  11.065 103.167  1.00 55.81           C  
ANISOU  258  C   TYR A  91     6819   7292   7093   1358    677   -547       C  
ATOM    259  O   TYR A  91      -5.273  10.463 102.552  1.00 54.88           O  
ANISOU  259  O   TYR A  91     6680   7184   6987   1416    733   -571       O  
ATOM    260  CB  TYR A  91      -6.114  13.303 102.028  1.00 58.64           C  
ANISOU  260  CB  TYR A  91     7163   7750   7367   1276    722   -517       C  
ATOM    261  CG  TYR A  91      -6.344  14.792 102.164  1.00 64.88           C  
ANISOU  261  CG  TYR A  91     7938   8578   8134   1208    713   -474       C  
ATOM    262  CD1 TYR A  91      -7.602  15.291 102.473  1.00 73.46           C  
ANISOU  262  CD1 TYR A  91     9077   9640   9195   1157    664   -462       C  
ATOM    263  CD2 TYR A  91      -5.305  15.699 101.993  1.00 64.22           C  
ANISOU  263  CD2 TYR A  91     7790   8554   8058   1194    758   -445       C  
ATOM    264  CE1 TYR A  91      -7.823  16.648 102.604  1.00 71.79           C  
ANISOU  264  CE1 TYR A  91     8855   9455   8967   1099    662   -421       C  
ATOM    265  CE2 TYR A  91      -5.517  17.062 102.122  1.00 64.99           C  
ANISOU  265  CE2 TYR A  91     7878   8676   8138   1130    756   -406       C  
ATOM    266  CZ  TYR A  91      -6.780  17.529 102.430  1.00 65.03           C  
ANISOU  266  CZ  TYR A  91     7939   8650   8120   1085    709   -394       C  
ATOM    267  OH  TYR A  91      -7.006  18.881 102.561  1.00 57.28           O  
ANISOU  267  OH  TYR A  91     6952   7686   7127   1025    713   -355       O  
ATOM    268  H   TYR A  91      -4.148  12.885 103.647  1.00 62.91           H  
ATOM    269  HA  TYR A  91      -6.851  12.849 103.884  1.00 68.57           H  
ATOM    270  HB2 TYR A  91      -5.268  13.172 101.573  1.00 70.36           H  
ATOM    271  HB3 TYR A  91      -6.837  12.937 101.494  1.00 70.36           H  
ATOM    272  HD1 TYR A  91      -8.310  14.699 102.593  1.00 88.15           H  
ATOM    273  HD2 TYR A  91      -4.454  15.386 101.787  1.00 77.07           H  
ATOM    274  HE1 TYR A  91      -8.673  16.965 102.810  1.00 86.15           H  
ATOM    275  HE2 TYR A  91      -4.813  17.658 102.004  1.00 77.98           H  
ATOM    276  HH  TYR A  91      -6.293  19.305 102.431  1.00 68.74           H  
ATOM    277  N   CYS A  92      -7.221  10.466 103.688  1.00 51.12           N  
ANISOU  277  N   CYS A  92     6283   6637   6504   1347    624   -559       N  
ATOM    278  CA  CYS A  92      -7.438   9.024 103.606  1.00 53.11           C  
ANISOU  278  CA  CYS A  92     6579   6821   6778   1399    629   -602       C  
ATOM    279  C   CYS A  92      -8.881   8.705 103.215  1.00 51.92           C  
ANISOU  279  C   CYS A  92     6520   6626   6581   1365    600   -642       C  
ATOM    280  O   CYS A  92      -9.386   7.620 103.503  1.00 52.34           O  
ANISOU  280  O   CYS A  92     6617   6612   6658   1385    582   -670       O  
ATOM    281  CB  CYS A  92      -7.106   8.364 104.945  1.00 54.20           C  
ANISOU  281  CB  CYS A  92     6680   6923   6991   1429    590   -567       C  
ATOM    282  SG  CYS A  92      -5.437   8.691 105.553  1.00 94.02           S  
ANISOU  282  SG  CYS A  92    11605  12029  12089   1468    613   -514       S  
ATOM    283  H   CYS A  92      -7.848  10.883 104.103  1.00 61.35           H  
ATOM    284  HA  CYS A  92      -6.850   8.651 102.930  1.00 63.73           H  
ATOM    285  HB2 CYS A  92      -7.731   8.687 105.612  1.00 65.04           H  
ATOM    286  HB3 CYS A  92      -7.200   7.403 104.848  1.00 65.04           H  
ATOM    287  N   ASP A  93      -9.533   9.654 102.551  1.00 48.25           N  
ANISOU  287  N   ASP A  93     6081   6200   6051   1312    598   -644       N  
ATOM    288  CA  ASP A  93     -10.959   9.552 102.249  1.00 50.46           C  
ANISOU  288  CA  ASP A  93     6437   6454   6282   1271    563   -672       C  
ATOM    289  C   ASP A  93     -11.245   8.833 100.932  1.00 53.18           C  
ANISOU  289  C   ASP A  93     6840   6792   6573   1289    605   -743       C  
ATOM    290  O   ASP A  93     -10.490   8.959  99.968  1.00 51.86           O  
ANISOU  290  O   ASP A  93     6658   6667   6379   1315    665   -762       O  
ATOM    291  CB  ASP A  93     -11.580  10.950 102.203  1.00 47.06           C  
ANISOU  291  CB  ASP A  93     6004   6071   5805   1208    538   -634       C  
ATOM    292  CG  ASP A  93     -10.982  11.816 101.111  1.00 56.49           C  
ANISOU  292  CG  ASP A  93     7178   7333   6951   1207    595   -629       C  
ATOM    293  OD1 ASP A  93      -9.738  11.872 101.008  1.00 58.29           O  
ANISOU  293  OD1 ASP A  93     7352   7589   7207   1241    641   -620       O  
ATOM    294  OD2 ASP A  93     -11.755  12.434 100.349  1.00 64.15           O  
ANISOU  294  OD2 ASP A  93     8185   8334   7854   1172    595   -632       O  
ATOM    295  H   ASP A  93      -9.168  10.377 102.260  1.00 57.90           H  
ATOM    296  HA  ASP A  93     -11.394   9.056 102.960  1.00 60.55           H  
ATOM    297  HB2 ASP A  93     -12.531  10.868 102.035  1.00 56.47           H  
ATOM    298  HB3 ASP A  93     -11.429  11.392 103.054  1.00 56.47           H  
ATOM    299  N   ASN A  94     -12.345   8.083 100.904  1.00 55.34           N  
ANISOU  299  N   ASN A  94     7179   7016   6831   1271    573   -784       N  
ATOM    300  CA  ASN A  94     -12.846   7.474  99.675  1.00 58.19           C  
ANISOU  300  CA  ASN A  94     7604   7376   7130   1271    604   -856       C  
ATOM    301  C   ASN A  94     -11.834   6.519  99.040  1.00 51.33           C  
ANISOU  301  C   ASN A  94     6733   6488   6281   1335    674   -906       C  
ATOM    302  O   ASN A  94     -11.505   6.646  97.860  1.00 54.45           O  
ANISOU  302  O   ASN A  94     7138   6931   6621   1345    727   -942       O  
ATOM    303  CB  ASN A  94     -13.239   8.575  98.682  1.00 68.57           C  
ANISOU  303  CB  ASN A  94     8925   8770   8357   1232    613   -849       C  
ATOM    304  CG  ASN A  94     -14.214   8.094  97.621  1.00 73.92           C  
ANISOU  304  CG  ASN A  94     9673   9455   8957   1208    616   -915       C  
ATOM    305  OD1 ASN A  94     -15.036   7.210  97.865  1.00 66.44           O  
ANISOU  305  OD1 ASN A  94     8774   8453   8018   1194    585   -956       O  
ATOM    306  ND2 ASN A  94     -14.132   8.685  96.434  1.00 77.96           N  
ANISOU  306  ND2 ASN A  94    10192  10039   9392   1200    653   -926       N  
ATOM    307  H   ASN A  94     -12.827   7.911 101.596  1.00 66.41           H  
ATOM    308  HA  ASN A  94     -13.644   6.963  99.882  1.00 69.83           H  
ATOM    309  HB2 ASN A  94     -13.658   9.302  99.167  1.00 82.28           H  
ATOM    310  HB3 ASN A  94     -12.440   8.893  98.232  1.00 82.28           H  
ATOM    311 HD21 ASN A  94     -14.661   8.449  95.799  1.00 93.56           H  
ATOM    312 HD22 ASN A  94     -13.548   9.303  96.301  1.00 93.56           H  
ATOM    313  N   ARG A  95     -11.361   5.556  99.830  1.00 50.96           N  
ANISOU  313  N   ARG A  95     6675   6374   6313   1381    676   -907       N  
ATOM    314  CA  ARG A  95     -10.290   4.650  99.415  1.00 51.09           C  
ANISOU  314  CA  ARG A  95     6681   6366   6365   1453    745   -944       C  
ATOM    315  C   ARG A  95     -10.575   3.189  99.760  1.00 52.86           C  
ANISOU  315  C   ARG A  95     6954   6490   6640   1485    747   -988       C  
ATOM    316  O   ARG A  95      -9.682   2.346  99.681  1.00 58.29           O  
ANISOU  316  O   ARG A  95     7630   7140   7378   1553    800  -1008       O  
ATOM    317  CB  ARG A  95      -8.970   5.066 100.071  1.00 56.38           C  
ANISOU  317  CB  ARG A  95     7260   7065   7096   1497    761   -880       C  
ATOM    318  CG  ARG A  95      -8.355   6.328  99.510  1.00 58.92           C  
ANISOU  318  CG  ARG A  95     7531   7481   7375   1480    787   -849       C  
ATOM    319  CD  ARG A  95      -7.274   6.846 100.437  1.00 58.18           C  
ANISOU  319  CD  ARG A  95     7346   7417   7345   1503    783   -779       C  
ATOM    320  NE  ARG A  95      -6.392   7.803  99.776  1.00 68.47           N  
ANISOU  320  NE  ARG A  95     8594   8801   8618   1502    831   -760       N  
ATOM    321  CZ  ARG A  95      -6.696   9.077  99.554  1.00 74.52           C  
ANISOU  321  CZ  ARG A  95     9352   9626   9336   1443    817   -728       C  
ATOM    322  NH1 ARG A  95      -7.870   9.566  99.931  1.00 79.91           N  
ANISOU  322  NH1 ARG A  95    10074  10297   9992   1384    756   -713       N  
ATOM    323  NH2 ARG A  95      -5.822   9.866  98.946  1.00 82.17           N  
ANISOU  323  NH2 ARG A  95    10272  10664  10285   1445    868   -711       N  
ATOM    324  H   ARG A  95     -11.650   5.405 100.626  1.00 61.15           H  
ATOM    325  HA  ARG A  95     -10.179   4.713  98.453  1.00 61.31           H  
ATOM    326  HB2 ARG A  95      -9.128   5.212 101.017  1.00 67.65           H  
ATOM    327  HB3 ARG A  95      -8.327   4.350  99.955  1.00 67.65           H  
ATOM    328  HG2 ARG A  95      -7.954   6.137  98.648  1.00 70.70           H  
ATOM    329  HG3 ARG A  95      -9.038   7.011  99.423  1.00 70.70           H  
ATOM    330  HD2 ARG A  95      -7.690   7.291 101.193  1.00 69.82           H  
ATOM    331  HD3 ARG A  95      -6.734   6.101 100.745  1.00 69.82           H  
ATOM    332  HE  ARG A  95      -5.623   7.522  99.513  1.00 82.16           H  
ATOM    333 HH11 ARG A  95      -8.440   9.057 100.326  1.00 95.89           H  
ATOM    334 HH12 ARG A  95      -8.060  10.391  99.783  1.00 95.89           H  
ATOM    335 HH21 ARG A  95      -5.060   9.553  98.698  1.00 98.61           H  
ATOM    336 HH22 ARG A  95      -6.017  10.691  98.798  1.00 98.61           H  
ATOM    337  N   ASN A  96     -11.813   2.896 100.143  1.00 54.05           N  
ANISOU  337  N   ASN A  96     7160   6596   6781   1436    692  -1003       N  
ATOM    338  CA  ASN A  96     -12.189   1.558 100.598  1.00 54.90           C  
ANISOU  338  CA  ASN A  96     7317   6601   6941   1456    689  -1038       C  
ATOM    339  C   ASN A  96     -11.331   1.070 101.768  1.00 59.07           C  
ANISOU  339  C   ASN A  96     7795   7081   7567   1518    688   -982       C  
ATOM    340  O   ASN A  96     -11.003  -0.113 101.852  1.00 57.94           O  
ANISOU  340  O   ASN A  96     7676   6860   7479   1572    725  -1011       O  
ATOM    341  CB  ASN A  96     -12.103   0.546  99.447  1.00 55.42           C  
ANISOU  341  CB  ASN A  96     7441   6631   6984   1482    759  -1133       C  
ATOM    342  CG  ASN A  96     -13.094   0.832  98.339  1.00 66.85           C  
ANISOU  342  CG  ASN A  96     8946   8123   8331   1417    754  -1196       C  
ATOM    343  OD1 ASN A  96     -14.291   0.581  98.483  1.00 78.00           O  
ANISOU  343  OD1 ASN A  96    10409   9506   9720   1361    708  -1220       O  
ATOM    344  ND2 ASN A  96     -12.600   1.345  97.218  1.00 68.18           N  
ANISOU  344  ND2 ASN A  96     9103   8366   8436   1423    802  -1220       N  
ATOM    345  H   ASN A  96     -12.463   3.459 100.149  1.00 64.86           H  
ATOM    346  HA  ASN A  96     -13.111   1.582 100.900  1.00 65.88           H  
ATOM    347  HB2 ASN A  96     -11.211   0.576  99.066  1.00 66.50           H  
ATOM    348  HB3 ASN A  96     -12.286  -0.342  99.792  1.00 66.50           H  
ATOM    349 HD21 ASN A  96     -13.124   1.525  96.560  1.00 81.82           H  
ATOM    350 HD22 ASN A  96     -11.757   1.498  97.151  1.00 81.82           H  
ATOM    351  N   LEU A  97     -10.968   1.978 102.670  1.00 61.61           N  
ANISOU  351  N   LEU A  97     8048   7450   7911   1511    646   -901       N  
ATOM    352  CA  LEU A  97     -10.201   1.600 103.853  1.00 59.67           C  
ANISOU  352  CA  LEU A  97     7749   7173   7751   1563    635   -840       C  
ATOM    353  C   LEU A  97     -11.058   0.767 104.801  1.00 54.51           C  
ANISOU  353  C   LEU A  97     7140   6432   7139   1551    589   -833       C  
ATOM    354  O   LEU A  97     -12.271   0.958 104.880  1.00 46.16           O  
ANISOU  354  O   LEU A  97     6131   5363   6044   1484    542   -847       O  
ATOM    355  CB  LEU A  97      -9.670   2.837 104.584  1.00 60.24           C  
ANISOU  355  CB  LEU A  97     7737   7325   7827   1545    599   -761       C  
ATOM    356  CG  LEU A  97      -8.622   3.704 103.879  1.00 62.68           C  
ANISOU  356  CG  LEU A  97     7984   7721   8110   1560    645   -751       C  
ATOM    357  CD1 LEU A  97      -8.077   4.738 104.850  1.00 58.24           C  
ANISOU  357  CD1 LEU A  97     7338   7220   7569   1542    606   -672       C  
ATOM    358  CD2 LEU A  97      -7.486   2.872 103.304  1.00 70.47           C  
ANISOU  358  CD2 LEU A  97     8950   8692   9132   1644    721   -778       C  
ATOM    359  H   LEU A  97     -11.152   2.817 102.620  1.00 73.93           H  
ATOM    360  HA  LEU A  97      -9.442   1.062 103.581  1.00 71.61           H  
ATOM    361  HB2 LEU A  97     -10.425   3.413 104.781  1.00 72.29           H  
ATOM    362  HB3 LEU A  97      -9.273   2.541 105.419  1.00 72.29           H  
ATOM    363  HG  LEU A  97      -9.047   4.177 103.146  1.00 75.21           H  
ATOM    364 HD11 LEU A  97      -7.416   5.281 104.393  1.00 69.89           H  
ATOM    365 HD12 LEU A  97      -8.808   5.296 105.159  1.00 69.89           H  
ATOM    366 HD13 LEU A  97      -7.669   4.280 105.601  1.00 69.89           H  
ATOM    367 HD21 LEU A  97      -6.852   3.463 102.870  1.00 84.56           H  
ATOM    368 HD22 LEU A  97      -7.051   2.392 104.026  1.00 84.56           H  
ATOM    369 HD23 LEU A  97      -7.850   2.245 102.660  1.00 84.56           H  
ATOM    370  N   LYS A  98     -10.414  -0.149 105.520  1.00 48.81           N  
ANISOU  370  N   LYS A  98     6399   5651   6496   1619    603   -806       N  
ATOM    371  CA  LYS A  98     -11.107  -1.048 106.440  1.00 49.31           C  
ANISOU  371  CA  LYS A  98     6505   5625   6607   1617    568   -793       C  
ATOM    372  C   LYS A  98     -10.772  -0.743 107.902  1.00 49.94           C  
ANISOU  372  C   LYS A  98     6520   5720   6735   1628    514   -699       C  
ATOM    373  O   LYS A  98     -11.408  -1.275 108.812  1.00 50.35           O  
ANISOU  373  O   LYS A  98     6599   5712   6820   1616    474   -675       O  
ATOM    374  CB  LYS A  98     -10.754  -2.503 106.118  1.00 58.89           C  
ANISOU  374  CB  LYS A  98     7761   6740   7874   1687    632   -838       C  
ATOM    375  CG  LYS A  98     -10.933  -2.881 104.650  1.00 66.18           C  
ANISOU  375  CG  LYS A  98     8747   7650   8750   1682    695   -938       C  
ATOM    376  CD  LYS A  98     -12.373  -2.710 104.184  1.00 70.43           C  
ANISOU  376  CD  LYS A  98     9358   8183   9219   1590    660   -995       C  
ATOM    377  CE  LYS A  98     -12.521  -3.032 102.704  1.00 70.56           C  
ANISOU  377  CE  LYS A  98     9431   8201   9179   1580    720  -1095       C  
ATOM    378  NZ  LYS A  98     -13.893  -2.747 102.198  1.00 70.58           N  
ANISOU  378  NZ  LYS A  98     9493   8221   9104   1488    681  -1145       N  
ATOM    379  H   LYS A  98      -9.563  -0.272 105.492  1.00 58.57           H  
ATOM    380  HA  LYS A  98     -12.064  -0.940 106.324  1.00 59.18           H  
ATOM    381  HB2 LYS A  98      -9.824  -2.656 106.351  1.00 70.66           H  
ATOM    382  HB3 LYS A  98     -11.323  -3.085 106.644  1.00 70.66           H  
ATOM    383  HG2 LYS A  98     -10.369  -2.311 104.104  1.00 79.42           H  
ATOM    384  HG3 LYS A  98     -10.685  -3.811 104.529  1.00 79.42           H  
ATOM    385  HD2 LYS A  98     -12.946  -3.313 104.685  1.00 84.52           H  
ATOM    386  HD3 LYS A  98     -12.649  -1.791 104.325  1.00 84.52           H  
ATOM    387  HE2 LYS A  98     -11.894  -2.492 102.198  1.00 84.68           H  
ATOM    388  HE3 LYS A  98     -12.338  -3.974 102.564  1.00 84.68           H  
ATOM    389  HZ1 LYS A  98     -14.085  -1.885 102.309  1.00 84.70           H  
ATOM    390  HZ2 LYS A  98     -13.945  -2.945 101.332  1.00 84.70           H  
ATOM    391  HZ3 LYS A  98     -14.489  -3.236 102.643  1.00 84.70           H  
ATOM    392  N   TYR A  99      -9.775   0.110 108.121  1.00 52.97           N  
ANISOU  392  N   TYR A  99     6818   6188   7122   1647    514   -648       N  
ATOM    393  CA  TYR A  99      -9.359   0.475 109.474  1.00 54.23           C  
ANISOU  393  CA  TYR A  99     6907   6379   7319   1654    463   -562       C  
ATOM    394  C   TYR A  99      -8.570   1.783 109.468  1.00 50.35           C  
ANISOU  394  C   TYR A  99     6332   5999   6802   1636    457   -525       C  
ATOM    395  O   TYR A  99      -8.090   2.221 108.423  1.00 45.28           O  
ANISOU  395  O   TYR A  99     5677   5402   6127   1641    504   -559       O  
ATOM    396  CB  TYR A  99      -8.512  -0.640 110.094  1.00 53.03           C  
ANISOU  396  CB  TYR A  99     6728   6175   7248   1746    487   -525       C  
ATOM    397  CG  TYR A  99      -7.264  -0.957 109.301  1.00 51.29           C  
ANISOU  397  CG  TYR A  99     6467   5972   7050   1825    563   -542       C  
ATOM    398  CD1 TYR A  99      -6.092  -0.239 109.497  1.00 53.15           C  
ANISOU  398  CD1 TYR A  99     6602   6300   7293   1852    568   -493       C  
ATOM    399  CD2 TYR A  99      -7.262  -1.965 108.347  1.00 54.82           C  
ANISOU  399  CD2 TYR A  99     6975   6345   7509   1870    631   -611       C  
ATOM    400  CE1 TYR A  99      -4.952  -0.519 108.769  1.00 54.78           C  
ANISOU  400  CE1 TYR A  99     6767   6527   7520   1925    640   -508       C  
ATOM    401  CE2 TYR A  99      -6.127  -2.252 107.614  1.00 60.50           C  
ANISOU  401  CE2 TYR A  99     7658   7081   8249   1944    705   -629       C  
ATOM    402  CZ  TYR A  99      -4.975  -1.526 107.829  1.00 57.90           C  
ANISOU  402  CZ  TYR A  99     7225   6846   7928   1973    709   -575       C  
ATOM    403  OH  TYR A  99      -3.842  -1.809 107.100  1.00 65.65           O  
ANISOU  403  OH  TYR A  99     8165   7847   8930   2048    784   -592       O  
ATOM    404  H   TYR A  99      -9.320   0.493 107.500  1.00 63.57           H  
ATOM    405  HA  TYR A  99     -10.146   0.600 110.026  1.00 65.08           H  
ATOM    406  HB2 TYR A  99      -8.238  -0.369 110.984  1.00 63.64           H  
ATOM    407  HB3 TYR A  99      -9.046  -1.449 110.145  1.00 63.64           H  
ATOM    408  HD1 TYR A  99      -6.074   0.442 110.130  1.00 63.78           H  
ATOM    409  HD2 TYR A  99      -8.038  -2.455 108.199  1.00 65.78           H  
ATOM    410  HE1 TYR A  99      -4.174  -0.030 108.912  1.00 65.74           H  
ATOM    411  HE2 TYR A  99      -6.140  -2.932 106.979  1.00 72.60           H  
ATOM    412  HH  TYR A  99      -3.994  -2.441 106.568  1.00 78.78           H  
ATOM    413  N   LEU A 100      -8.437   2.395 110.641  1.00 48.08           N  
ANISOU  413  N   LEU A 100     5987   5754   6527   1612    401   -457       N  
ATOM    414  CA  LEU A 100      -7.686   3.639 110.783  1.00 47.19           C  
ANISOU  414  CA  LEU A 100     5792   5743   6395   1587    393   -421       C  
ATOM    415  C   LEU A 100      -6.212   3.376 111.086  1.00 51.50           C  
ANISOU  415  C   LEU A 100     6248   6329   6991   1663    421   -378       C  
ATOM    416  O   LEU A 100      -5.897   2.704 112.068  1.00 53.95           O  
ANISOU  416  O   LEU A 100     6529   6616   7351   1707    399   -330       O  
ATOM    417  CB  LEU A 100      -8.279   4.500 111.900  1.00 48.11           C  
ANISOU  417  CB  LEU A 100     5891   5892   6497   1516    320   -374       C  
ATOM    418  CG  LEU A 100      -9.692   5.046 111.694  1.00 52.40           C  
ANISOU  418  CG  LEU A 100     6506   6416   6988   1435    287   -404       C  
ATOM    419  CD1 LEU A 100     -10.183   5.710 112.969  1.00 54.10           C  
ANISOU  419  CD1 LEU A 100     6700   6653   7201   1378    219   -354       C  
ATOM    420  CD2 LEU A 100      -9.727   6.028 110.535  1.00 50.58           C  
ANISOU  420  CD2 LEU A 100     6281   6237   6700   1398    319   -440       C  
ATOM    421  H   LEU A 100      -8.775   2.107 111.377  1.00 57.70           H  
ATOM    422  HA  LEU A 100      -7.739   4.139 109.954  1.00 56.63           H  
ATOM    423  HB2 LEU A 100      -8.296   3.968 112.711  1.00 57.73           H  
ATOM    424  HB3 LEU A 100      -7.696   5.263 112.032  1.00 57.73           H  
ATOM    425  HG  LEU A 100     -10.291   4.312 111.486  1.00 62.88           H  
ATOM    426 HD11 LEU A 100     -11.079   6.052 112.822  1.00 64.92           H  
ATOM    427 HD12 LEU A 100     -10.191   5.054 113.683  1.00 64.92           H  
ATOM    428 HD13 LEU A 100      -9.584   6.439 113.195  1.00 64.92           H  
ATOM    429 HD21 LEU A 100     -10.632   6.358 110.428  1.00 60.69           H  
ATOM    430 HD22 LEU A 100      -9.126   6.765 110.728  1.00 60.69           H  
ATOM    431 HD23 LEU A 100      -9.442   5.572 109.727  1.00 60.69           H  
ATOM    432  N   PRO A 101      -5.299   3.907 110.253  1.00 50.29           N  
ANISOU  432  N   PRO A 101     6046   6240   6823   1679    472   -393       N  
ATOM    433  CA  PRO A 101      -3.887   3.843 110.646  1.00 55.50           C  
ANISOU  433  CA  PRO A 101     6605   6956   7527   1741    492   -345       C  
ATOM    434  C   PRO A 101      -3.591   4.806 111.791  1.00 58.08           C  
ANISOU  434  C   PRO A 101     6854   7361   7853   1692    432   -281       C  
ATOM    435  O   PRO A 101      -4.368   5.735 112.017  1.00 49.08           O  
ANISOU  435  O   PRO A 101     5737   6240   6671   1608    392   -283       O  
ATOM    436  CB  PRO A 101      -3.146   4.251 109.370  1.00 55.85           C  
ANISOU  436  CB  PRO A 101     6625   7047   7546   1757    562   -384       C  
ATOM    437  CG  PRO A 101      -4.113   5.101 108.632  1.00 57.48           C  
ANISOU  437  CG  PRO A 101     6895   7260   7684   1675    557   -428       C  
ATOM    438  CD  PRO A 101      -5.472   4.533 108.929  1.00 54.43           C  
ANISOU  438  CD  PRO A 101     6602   6790   7291   1646    515   -449       C  
ATOM    439  HA  PRO A 101      -3.639   2.940 110.899  1.00 66.60           H  
ATOM    440  HB2 PRO A 101      -2.349   4.754 109.600  1.00 67.02           H  
ATOM    441  HB3 PRO A 101      -2.918   3.461 108.856  1.00 67.02           H  
ATOM    442  HG2 PRO A 101      -4.049   6.015 108.949  1.00 68.97           H  
ATOM    443  HG3 PRO A 101      -3.925   5.056 107.681  1.00 68.97           H  
ATOM    444  HD2 PRO A 101      -6.132   5.242 108.973  1.00 65.32           H  
ATOM    445  HD3 PRO A 101      -5.711   3.864 108.268  1.00 65.32           H  
ATOM    446  N   PHE A 102      -2.493   4.588 112.507  1.00 56.28           N  
ANISOU  446  N   PHE A 102     6535   7181   7669   1744    429   -226       N  
ATOM    447  CA  PHE A 102      -2.112   5.487 113.592  1.00 50.11           C  
ANISOU  447  CA  PHE A 102     5672   6485   6884   1696    375   -170       C  
ATOM    448  C   PHE A 102      -1.623   6.816 113.025  1.00 51.00           C  
ANISOU  448  C   PHE A 102     5737   6684   6958   1638    397   -184       C  
ATOM    449  O   PHE A 102      -0.764   6.851 112.144  1.00 52.77           O  
ANISOU  449  O   PHE A 102     5924   6941   7186   1676    457   -202       O  
ATOM    450  CB  PHE A 102      -1.044   4.842 114.474  1.00 52.59           C  
ANISOU  450  CB  PHE A 102     5895   6834   7252   1771    364   -105       C  
ATOM    451  CG  PHE A 102      -1.570   3.728 115.336  1.00 49.94           C  
ANISOU  451  CG  PHE A 102     5599   6423   6952   1814    329    -73       C  
ATOM    452  CD1 PHE A 102      -2.083   3.994 116.595  1.00 45.92           C  
ANISOU  452  CD1 PHE A 102     5084   5929   6435   1764    255    -29       C  
ATOM    453  CD2 PHE A 102      -1.562   2.418 114.884  1.00 52.08           C  
ANISOU  453  CD2 PHE A 102     5918   6606   7266   1902    374    -88       C  
ATOM    454  CE1 PHE A 102      -2.575   2.974 117.390  1.00 50.03           C  
ANISOU  454  CE1 PHE A 102     5642   6381   6987   1802    225      5       C  
ATOM    455  CE2 PHE A 102      -2.052   1.393 115.675  1.00 49.54           C  
ANISOU  455  CE2 PHE A 102     5636   6208   6980   1940    346    -56       C  
ATOM    456  CZ  PHE A 102      -2.559   1.672 116.929  1.00 50.33           C  
ANISOU  456  CZ  PHE A 102     5727   6326   7070   1890    271     -6       C  
ATOM    457  H   PHE A 102      -1.953   3.930 112.387  1.00 67.54           H  
ATOM    458  HA  PHE A 102      -2.890   5.664 114.143  1.00 60.14           H  
ATOM    459  HB2 PHE A 102      -0.348   4.475 113.907  1.00 63.11           H  
ATOM    460  HB3 PHE A 102      -0.669   5.519 115.059  1.00 63.11           H  
ATOM    461  HD1 PHE A 102      -2.097   4.869 116.910  1.00 55.10           H  
ATOM    462  HD2 PHE A 102      -1.222   2.225 114.040  1.00 62.50           H  
ATOM    463  HE1 PHE A 102      -2.915   3.164 118.234  1.00 60.04           H  
ATOM    464  HE2 PHE A 102      -2.039   0.517 115.362  1.00 59.45           H  
ATOM    465  HZ  PHE A 102      -2.888   0.985 117.462  1.00 60.39           H  
ATOM    466  N   VAL A 103      -2.182   7.909 113.536  1.00 51.96           N  
ANISOU  466  N   VAL A 103     5860   6837   7043   1545    351   -176       N  
ATOM    467  CA  VAL A 103      -1.932   9.238 112.987  1.00 51.35           C  
ANISOU  467  CA  VAL A 103     5756   6826   6927   1479    373   -191       C  
ATOM    468  C   VAL A 103      -0.541   9.762 113.377  1.00 52.38           C  
ANISOU  468  C   VAL A 103     5765   7060   7078   1483    382   -153       C  
ATOM    469  O   VAL A 103      -0.170   9.715 114.550  1.00 41.81           O  
ANISOU  469  O   VAL A 103     4364   5760   5760   1481    334   -106       O  
ATOM    470  CB  VAL A 103      -3.009  10.239 113.462  1.00 45.88           C  
ANISOU  470  CB  VAL A 103     5108   6128   6195   1380    325   -194       C  
ATOM    471  CG1 VAL A 103      -2.781  11.617 112.857  1.00 42.82           C  
ANISOU  471  CG1 VAL A 103     4699   5798   5772   1312    354   -208       C  
ATOM    472  CG2 VAL A 103      -4.399   9.732 113.099  1.00 41.79           C  
ANISOU  472  CG2 VAL A 103     4703   5517   5657   1373    313   -229       C  
ATOM    473  H   VAL A 103      -2.718   7.906 114.209  1.00 62.35           H  
ATOM    474  HA  VAL A 103      -1.973   9.192 112.019  1.00 61.61           H  
ATOM    475  HB  VAL A 103      -2.962  10.322 114.428  1.00 55.05           H  
ATOM    476 HG11 VAL A 103      -3.472  12.220 113.174  1.00 51.38           H  
ATOM    477 HG12 VAL A 103      -1.908  11.941 113.130  1.00 51.38           H  
ATOM    478 HG13 VAL A 103      -2.821  11.548 111.890  1.00 51.38           H  
ATOM    479 HG21 VAL A 103      -5.059  10.373 113.405  1.00 50.14           H  
ATOM    480 HG22 VAL A 103      -4.457   9.633 112.136  1.00 50.14           H  
ATOM    481 HG23 VAL A 103      -4.545   8.875 113.529  1.00 50.14           H  
ATOM    482  N   PRO A 104       0.238  10.254 112.394  1.00 51.41           N  
ANISOU  482  N   PRO A 104     5605   6984   6945   1488    444   -174       N  
ATOM    483  CA  PRO A 104       1.536  10.869 112.710  1.00 52.70           C  
ANISOU  483  CA  PRO A 104     5649   7251   7124   1479    455   -141       C  
ATOM    484  C   PRO A 104       1.419  12.086 113.630  1.00 58.22           C  
ANISOU  484  C   PRO A 104     6311   8008   7802   1378    406   -120       C  
ATOM    485  O   PRO A 104       0.382  12.747 113.658  1.00 56.86           O  
ANISOU  485  O   PRO A 104     6210   7799   7597   1307    384   -138       O  
ATOM    486  CB  PRO A 104       2.073  11.276 111.335  1.00 54.78           C  
ANISOU  486  CB  PRO A 104     5907   7539   7370   1487    533   -177       C  
ATOM    487  CG  PRO A 104       1.422  10.341 110.386  1.00 55.27           C  
ANISOU  487  CG  PRO A 104     6063   7512   7425   1544    568   -220       C  
ATOM    488  CD  PRO A 104       0.050  10.103 110.939  1.00 51.90           C  
ANISOU  488  CD  PRO A 104     5727   7009   6984   1511    509   -226       C  
ATOM    489  HA  PRO A 104       2.132  10.216 113.110  1.00 63.24           H  
ATOM    490  HB2 PRO A 104       1.821  12.193 111.142  1.00 65.74           H  
ATOM    491  HB3 PRO A 104       3.037  11.172 111.315  1.00 65.74           H  
ATOM    492  HG2 PRO A 104       1.371  10.749 109.508  1.00 66.32           H  
ATOM    493  HG3 PRO A 104       1.924   9.511 110.350  1.00 66.32           H  
ATOM    494  HD2 PRO A 104      -0.569  10.772 110.607  1.00 62.28           H  
ATOM    495  HD3 PRO A 104      -0.249   9.205 110.728  1.00 62.28           H  
ATOM    496  N   SER A 105       2.492  12.380 114.359  1.00 57.18           N  
ANISOU  496  N   SER A 105     6068   7968   7691   1371    391    -82       N  
ATOM    497  CA  SER A 105       2.475  13.396 115.410  1.00 52.11           C  
ANISOU  497  CA  SER A 105     5383   7385   7033   1278    341    -61       C  
ATOM    498  C   SER A 105       2.134  14.806 114.923  1.00 52.64           C  
ANISOU  498  C   SER A 105     5477   7461   7062   1179    365    -92       C  
ATOM    499  O   SER A 105       1.502  15.577 115.644  1.00 57.78           O  
ANISOU  499  O   SER A 105     6151   8111   7694   1097    324    -91       O  
ATOM    500  CB  SER A 105       3.833  13.427 116.114  1.00 55.25           C  
ANISOU  500  CB  SER A 105     5645   7891   7456   1292    330    -20       C  
ATOM    501  OG  SER A 105       4.152  12.160 116.663  1.00 51.62           O  
ANISOU  501  OG  SER A 105     5155   7426   7032   1386    305     18       O  
ATOM    502  H   SER A 105       3.256  11.998 114.263  1.00 68.62           H  
ATOM    503  HA  SER A 105       1.808  13.145 116.070  1.00 62.54           H  
ATOM    504  HB2 SER A 105       4.516  13.672 115.470  1.00 66.30           H  
ATOM    505  HB3 SER A 105       3.802  14.082 116.829  1.00 66.30           H  
ATOM    506  HG  SER A 105       4.900  12.193 117.045  1.00 61.94           H  
ATOM    507  N   ARG A 106       2.551  15.139 113.706  1.00 51.38           N  
ANISOU  507  N   ARG A 106     5318   7311   6895   1187    434   -117       N  
ATOM    508  CA  ARG A 106       2.447  16.511 113.208  1.00 52.27           C  
ANISOU  508  CA  ARG A 106     5442   7443   6977   1099    467   -136       C  
ATOM    509  C   ARG A 106       1.049  16.910 112.721  1.00 52.82           C  
ANISOU  509  C   ARG A 106     5630   7428   7010   1060    466   -164       C  
ATOM    510  O   ARG A 106       0.786  18.090 112.490  1.00 53.56           O  
ANISOU  510  O   ARG A 106     5743   7529   7080    982    484   -173       O  
ATOM    511  CB  ARG A 106       3.444  16.719 112.066  1.00 50.55           C  
ANISOU  511  CB  ARG A 106     5177   7270   6761   1124    545   -148       C  
ATOM    512  CG  ARG A 106       3.137  15.902 110.817  1.00 54.03           C  
ANISOU  512  CG  ARG A 106     5686   7649   7193   1202    593   -176       C  
ATOM    513  CD  ARG A 106       4.241  16.037 109.782  1.00 54.23           C  
ANISOU  513  CD  ARG A 106     5653   7729   7221   1232    672   -185       C  
ATOM    514  NE  ARG A 106       3.963  15.267 108.572  1.00 54.90           N  
ANISOU  514  NE  ARG A 106     5806   7760   7293   1303    722   -217       N  
ATOM    515  CZ  ARG A 106       4.140  13.953 108.460  1.00 58.24           C  
ANISOU  515  CZ  ARG A 106     6233   8152   7743   1399    727   -223       C  
ATOM    516  NH1 ARG A 106       4.586  13.246 109.491  1.00 63.43           N  
ANISOU  516  NH1 ARG A 106     6831   8827   8444   1442    685   -190       N  
ATOM    517  NH2 ARG A 106       3.864  13.342 107.316  1.00 55.71           N  
ANISOU  517  NH2 ARG A 106     5979   7784   7405   1453    778   -261       N  
ATOM    518  H   ARG A 106       2.899  14.589 113.144  1.00 61.66           H  
ATOM    519  HA  ARG A 106       2.691  17.118 113.924  1.00 62.73           H  
ATOM    520  HB2 ARG A 106       3.439  17.656 111.814  1.00 60.66           H  
ATOM    521  HB3 ARG A 106       4.328  16.467 112.374  1.00 60.66           H  
ATOM    522  HG2 ARG A 106       3.059  14.966 111.059  1.00 64.84           H  
ATOM    523  HG3 ARG A 106       2.309  16.218 110.423  1.00 64.84           H  
ATOM    524  HD2 ARG A 106       4.329  16.970 109.532  1.00 65.07           H  
ATOM    525  HD3 ARG A 106       5.073  15.713 110.161  1.00 65.07           H  
ATOM    526  HE  ARG A 106       3.666  15.691 107.886  1.00 65.88           H  
ATOM    527 HH11 ARG A 106       4.767  13.638 110.234  1.00 76.12           H  
ATOM    528 HH12 ARG A 106       4.697  12.397 109.414  1.00 76.12           H  
ATOM    529 HH21 ARG A 106       3.573  13.795 106.646  1.00 66.85           H  
ATOM    530 HH22 ARG A 106       3.975  12.492 107.245  1.00 66.85           H  
ATOM    531  N   MET A 107       0.155  15.938 112.567  1.00 49.68           N  
ANISOU  531  N   MET A 107     5312   6953   6609   1112    446   -175       N  
ATOM    532  CA  MET A 107      -1.127  16.190 111.909  1.00 50.02           C  
ANISOU  532  CA  MET A 107     5465   6924   6615   1087    451   -203       C  
ATOM    533  C   MET A 107      -2.094  17.034 112.736  1.00 49.72           C  
ANISOU  533  C   MET A 107     5466   6866   6561   1004    403   -196       C  
ATOM    534  O   MET A 107      -2.249  16.828 113.941  1.00 45.29           O  
ANISOU  534  O   MET A 107     4886   6309   6016    989    345   -176       O  
ATOM    535  CB  MET A 107      -1.801  14.864 111.548  1.00 46.47           C  
ANISOU  535  CB  MET A 107     5086   6401   6169   1162    443   -222       C  
ATOM    536  CG  MET A 107      -1.036  14.040 110.525  1.00 40.57           C  
ANISOU  536  CG  MET A 107     4324   5658   5434   1245    502   -240       C  
ATOM    537  SD  MET A 107      -0.708  14.938 108.997  1.00 97.09           S  
ANISOU  537  SD  MET A 107    11491  12847  12553   1224    583   -267       S  
ATOM    538  CE  MET A 107       0.398  13.799 108.175  1.00 59.27           C  
ANISOU  538  CE  MET A 107     6659   8072   7788   1329    645   -282       C  
ATOM    539  H   MET A 107       0.264  15.128 112.833  1.00 59.61           H  
ATOM    540  HA  MET A 107      -0.952  16.658 111.078  1.00 60.02           H  
ATOM    541  HB2 MET A 107      -1.888  14.329 112.353  1.00 55.76           H  
ATOM    542  HB3 MET A 107      -2.680  15.050 111.182  1.00 55.76           H  
ATOM    543  HG2 MET A 107      -0.184  13.777 110.906  1.00 48.69           H  
ATOM    544  HG3 MET A 107      -1.556  13.252 110.302  1.00 48.69           H  
ATOM    545  HE1 MET A 107       0.657  14.173 107.318  1.00 71.12           H  
ATOM    546  HE2 MET A 107       1.184  13.667 108.729  1.00 71.12           H  
ATOM    547  HE3 MET A 107      -0.060  12.954 108.043  1.00 71.12           H  
ATOM    548  N   LYS A 108      -2.740  17.981 112.059  1.00 48.70           N  
ANISOU  548  N   LYS A 108     5390   6715   6397    952    430   -212       N  
ATOM    549  CA  LYS A 108      -3.783  18.815 112.651  1.00 49.07           C  
ANISOU  549  CA  LYS A 108     5487   6732   6427    878    395   -209       C  
ATOM    550  C   LYS A 108      -5.134  18.545 111.989  1.00 45.58           C  
ANISOU  550  C   LYS A 108     5149   6216   5953    891    391   -228       C  
ATOM    551  O   LYS A 108      -6.184  18.793 112.581  1.00 38.24           O  
ANISOU  551  O   LYS A 108     4268   5248   5013    853    350   -225       O  
ATOM    552  CB  LYS A 108      -3.432  20.298 112.516  1.00 55.16           C  
ANISOU  552  CB  LYS A 108     6230   7540   7187    799    432   -204       C  
ATOM    553  CG  LYS A 108      -2.177  20.722 113.264  1.00 64.79           C  
ANISOU  553  CG  LYS A 108     7345   8838   8434    766    432   -188       C  
ATOM    554  CD  LYS A 108      -1.953  22.221 113.139  1.00 76.07           C  
ANISOU  554  CD  LYS A 108     8759  10292   9854    679    472   -189       C  
ATOM    555  CE  LYS A 108      -0.619  22.644 113.725  1.00 90.75           C  
ANISOU  555  CE  LYS A 108    10508  12235  11737    642    480   -179       C  
ATOM    556  NZ  LYS A 108      -0.334  24.083 113.463  1.00 95.08           N  
ANISOU  556  NZ  LYS A 108    11043  12802  12280    556    531   -183       N  
ATOM    557  H   LYS A 108      -2.587  18.164 111.232  1.00 58.44           H  
ATOM    558  HA  LYS A 108      -3.861  18.606 113.595  1.00 58.89           H  
ATOM    559  HB2 LYS A 108      -3.297  20.500 111.578  1.00 66.19           H  
ATOM    560  HB3 LYS A 108      -4.171  20.823 112.861  1.00 66.19           H  
ATOM    561  HG2 LYS A 108      -2.273  20.504 114.205  1.00 77.74           H  
ATOM    562  HG3 LYS A 108      -1.408  20.265 112.889  1.00 77.74           H  
ATOM    563  HD2 LYS A 108      -1.965  22.468 112.201  1.00 91.29           H  
ATOM    564  HD3 LYS A 108      -2.656  22.689 113.617  1.00 91.29           H  
ATOM    565  HE2 LYS A 108      -0.633  22.507 114.685  1.00108.90           H  
ATOM    566  HE3 LYS A 108       0.089  22.116 113.321  1.00108.90           H  
ATOM    567  HZ1 LYS A 108       0.452  24.306 113.815  1.00114.09           H  
ATOM    568  HZ2 LYS A 108      -0.311  24.234 112.586  1.00114.09           H  
ATOM    569  HZ3 LYS A 108      -0.969  24.589 113.828  1.00114.09           H  
ATOM    570  N   TYR A 109      -5.093  18.048 110.754  1.00 44.60           N  
ANISOU  570  N   TYR A 109     5056   6079   5812    943    434   -249       N  
ATOM    571  CA  TYR A 109      -6.297  17.748 109.984  1.00 43.29           C  
ANISOU  571  CA  TYR A 109     4982   5855   5610    957    433   -271       C  
ATOM    572  C   TYR A 109      -6.210  16.349 109.383  1.00 45.26           C  
ANISOU  572  C   TYR A 109     5255   6078   5864   1037    444   -297       C  
ATOM    573  O   TYR A 109      -5.275  16.049 108.641  1.00 51.35           O  
ANISOU  573  O   TYR A 109     5992   6880   6640   1081    493   -307       O  
ATOM    574  CB  TYR A 109      -6.494  18.782 108.869  1.00 43.18           C  
ANISOU  574  CB  TYR A 109     4997   5854   5555    925    486   -275       C  
ATOM    575  CG  TYR A 109      -6.462  20.217 109.341  1.00 46.65           C  
ANISOU  575  CG  TYR A 109     5414   6315   5996    847    491   -250       C  
ATOM    576  CD1 TYR A 109      -5.258  20.894 109.486  1.00 54.83           C  
ANISOU  576  CD1 TYR A 109     6373   7408   7053    821    525   -237       C  
ATOM    577  CD2 TYR A 109      -7.635  20.899 109.636  1.00 52.57           C  
ANISOU  577  CD2 TYR A 109     6220   7027   6727    799    466   -242       C  
ATOM    578  CE1 TYR A 109      -5.223  22.207 109.918  1.00 56.37           C  
ANISOU  578  CE1 TYR A 109     6551   7616   7250    744    536   -220       C  
ATOM    579  CE2 TYR A 109      -7.610  22.212 110.069  1.00 54.56           C  
ANISOU  579  CE2 TYR A 109     6455   7290   6983    729    478   -223       C  
ATOM    580  CZ  TYR A 109      -6.402  22.861 110.207  1.00 56.03           C  
ANISOU  580  CZ  TYR A 109     6570   7529   7192    700    513   -213       C  
ATOM    581  OH  TYR A 109      -6.373  24.168 110.636  1.00 62.64           O  
ANISOU  581  OH  TYR A 109     7394   8371   8035    624    530   -199       O  
ATOM    582  H   TYR A 109      -4.363  17.871 110.334  1.00 53.52           H  
ATOM    583  HA  TYR A 109      -7.069  17.781 110.570  1.00 51.94           H  
ATOM    584  HB2 TYR A 109      -5.787  18.671 108.213  1.00 51.81           H  
ATOM    585  HB3 TYR A 109      -7.356  18.628 108.451  1.00 51.81           H  
ATOM    586  HD1 TYR A 109      -4.461  20.455 109.293  1.00 65.80           H  
ATOM    587  HD2 TYR A 109      -8.452  20.463 109.545  1.00 63.08           H  
ATOM    588  HE1 TYR A 109      -4.409  22.647 110.012  1.00 67.64           H  
ATOM    589  HE2 TYR A 109      -8.404  22.655 110.264  1.00 65.47           H  
ATOM    590  HH  TYR A 109      -5.579  24.439 110.675  1.00 75.17           H  
ATOM    591  N   VAL A 110      -7.181  15.496 109.704  1.00 45.32           N  
ANISOU  591  N   VAL A 110     5321   6028   5871   1055    400   -309       N  
ATOM    592  CA  VAL A 110      -7.224  14.141 109.158  1.00 44.89           C  
ANISOU  592  CA  VAL A 110     5299   5935   5822   1126    412   -339       C  
ATOM    593  C   VAL A 110      -8.604  13.835 108.577  1.00 42.71           C  
ANISOU  593  C   VAL A 110     5117   5605   5507   1117    398   -370       C  
ATOM    594  O   VAL A 110      -9.629  14.185 109.163  1.00 41.12           O  
ANISOU  594  O   VAL A 110     4952   5378   5295   1072    352   -360       O  
ATOM    595  CB  VAL A 110      -6.855  13.088 110.227  1.00 41.80           C  
ANISOU  595  CB  VAL A 110     4876   5524   5483   1169    375   -323       C  
ATOM    596  CG1 VAL A 110      -5.425  13.308 110.703  1.00 47.12           C  
ANISOU  596  CG1 VAL A 110     5449   6263   6193   1185    390   -293       C  
ATOM    597  CG2 VAL A 110      -7.819  13.131 111.405  1.00 37.71           C  
ANISOU  597  CG2 VAL A 110     4385   4972   4971   1128    307   -304       C  
ATOM    598  H   VAL A 110      -7.829  15.679 110.239  1.00 54.39           H  
ATOM    599  HA  VAL A 110      -6.577  14.074 108.438  1.00 53.86           H  
ATOM    600  HB  VAL A 110      -6.906  12.204 109.830  1.00 50.16           H  
ATOM    601 HG11 VAL A 110      -5.209  12.640 111.372  1.00 56.55           H  
ATOM    602 HG12 VAL A 110      -4.824  13.225 109.946  1.00 56.55           H  
ATOM    603 HG13 VAL A 110      -5.354  14.196 111.086  1.00 56.55           H  
ATOM    604 HG21 VAL A 110      -7.556  12.458 112.052  1.00 45.25           H  
ATOM    605 HG22 VAL A 110      -7.784  14.012 111.809  1.00 45.25           H  
ATOM    606 HG23 VAL A 110      -8.717  12.949 111.084  1.00 45.25           H  
ATOM    607  N   TYR A 111      -8.612  13.182 107.417  1.00 42.75           N  
ANISOU  607  N   TYR A 111     5159   5597   5489   1160    439   -409       N  
ATOM    608  CA  TYR A 111      -9.838  12.924 106.671  1.00 43.08           C  
ANISOU  608  CA  TYR A 111     5285   5601   5483   1149    432   -444       C  
ATOM    609  C   TYR A 111      -9.978  11.443 106.326  1.00 44.51           C  
ANISOU  609  C   TYR A 111     5507   5730   5675   1205    439   -488       C  
ATOM    610  O   TYR A 111      -9.254  10.926 105.475  1.00 43.76           O  
ANISOU  610  O   TYR A 111     5405   5645   5577   1253    492   -517       O  
ATOM    611  CB  TYR A 111      -9.859  13.768 105.395  1.00 47.78           C  
ANISOU  611  CB  TYR A 111     5896   6239   6021   1131    480   -455       C  
ATOM    612  CG  TYR A 111      -9.729  15.253 105.650  1.00 51.68           C  
ANISOU  612  CG  TYR A 111     6355   6776   6506   1075    483   -412       C  
ATOM    613  CD1 TYR A 111     -10.853  16.051 105.822  1.00 50.71           C  
ANISOU  613  CD1 TYR A 111     6271   6641   6354   1022    452   -396       C  
ATOM    614  CD2 TYR A 111      -8.482  15.856 105.723  1.00 53.85           C  
ANISOU  614  CD2 TYR A 111     6558   7100   6804   1075    520   -389       C  
ATOM    615  CE1 TYR A 111     -10.736  17.408 106.058  1.00 47.64           C  
ANISOU  615  CE1 TYR A 111     5856   6282   5962    972    461   -358       C  
ATOM    616  CE2 TYR A 111      -8.356  17.212 105.956  1.00 50.45           C  
ANISOU  616  CE2 TYR A 111     6099   6702   6369   1019    527   -354       C  
ATOM    617  CZ  TYR A 111      -9.484  17.982 106.123  1.00 49.83           C  
ANISOU  617  CZ  TYR A 111     6066   6604   6264    968    500   -339       C  
ATOM    618  OH  TYR A 111      -9.358  19.332 106.357  1.00 52.01           O  
ANISOU  618  OH  TYR A 111     6318   6904   6540    913    514   -305       O  
ATOM    619  H   TYR A 111      -7.905  12.874 107.035  1.00 51.31           H  
ATOM    620  HA  TYR A 111     -10.600  13.180 107.214  1.00 51.70           H  
ATOM    621  HB2 TYR A 111      -9.119  13.498 104.829  1.00 57.34           H  
ATOM    622  HB3 TYR A 111     -10.698  13.618 104.933  1.00 57.34           H  
ATOM    623  HD1 TYR A 111     -11.698  15.665 105.778  1.00 60.85           H  
ATOM    624  HD2 TYR A 111      -7.717  15.340 105.610  1.00 64.63           H  
ATOM    625  HE1 TYR A 111     -11.497  17.931 106.170  1.00 57.16           H  
ATOM    626  HE2 TYR A 111      -7.513  17.602 106.002  1.00 60.54           H  
ATOM    627  HH  TYR A 111      -8.546  19.547 106.371  1.00 62.41           H  
ATOM    628  N   PHE A 112     -10.917  10.774 106.993  1.00 40.73           N  
ANISOU  628  N   PHE A 112     5072   5194   5210   1197    390   -494       N  
ATOM    629  CA  PHE A 112     -11.144   9.343 106.802  1.00 42.98           C  
ANISOU  629  CA  PHE A 112     5401   5417   5512   1243    395   -535       C  
ATOM    630  C   PHE A 112     -12.549   9.041 106.279  1.00 46.69           C  
ANISOU  630  C   PHE A 112     5955   5850   5936   1211    374   -575       C  
ATOM    631  O   PHE A 112     -12.997   7.896 106.344  1.00 46.39           O  
ANISOU  631  O   PHE A 112     5961   5751   5915   1232    366   -608       O  
ATOM    632  CB  PHE A 112     -10.941   8.583 108.118  1.00 47.15           C  
ANISOU  632  CB  PHE A 112     5906   5903   6104   1268    357   -505       C  
ATOM    633  CG  PHE A 112      -9.579   8.756 108.730  1.00 52.87           C  
ANISOU  633  CG  PHE A 112     6544   6670   6876   1302    369   -463       C  
ATOM    634  CD1 PHE A 112      -8.472   8.130 108.183  1.00 58.30           C  
ANISOU  634  CD1 PHE A 112     7199   7365   7587   1370    424   -477       C  
ATOM    635  CD2 PHE A 112      -9.414   9.517 109.876  1.00 53.51           C  
ANISOU  635  CD2 PHE A 112     6573   6784   6974   1265    327   -410       C  
ATOM    636  CE1 PHE A 112      -7.220   8.278 108.754  1.00 64.50           C  
ANISOU  636  CE1 PHE A 112     7897   8196   8415   1402    434   -435       C  
ATOM    637  CE2 PHE A 112      -8.165   9.668 110.452  1.00 59.44           C  
ANISOU  637  CE2 PHE A 112     7239   7582   7764   1292    335   -373       C  
ATOM    638  CZ  PHE A 112      -7.068   9.047 109.891  1.00 63.41           C  
ANISOU  638  CZ  PHE A 112     7705   8097   8291   1361    387   -383       C  
ATOM    639  H   PHE A 112     -11.442  11.132 107.572  1.00 48.88           H  
ATOM    640  HA  PHE A 112     -10.504   9.004 106.157  1.00 51.57           H  
ATOM    641  HB2 PHE A 112     -11.595   8.897 108.762  1.00 56.58           H  
ATOM    642  HB3 PHE A 112     -11.073   7.636 107.954  1.00 56.58           H  
ATOM    643  HD1 PHE A 112      -8.568   7.612 107.417  1.00 69.96           H  
ATOM    644  HD2 PHE A 112     -10.150   9.938 110.258  1.00 64.21           H  
ATOM    645  HE1 PHE A 112      -6.483   7.859 108.374  1.00 77.40           H  
ATOM    646  HE2 PHE A 112      -8.065  10.187 111.217  1.00 71.33           H  
ATOM    647  HZ  PHE A 112      -6.228   9.148 110.276  1.00 76.09           H  
ATOM    648  N   GLN A 113     -13.247  10.051 105.765  1.00 39.76           N  
ANISOU  648  N   GLN A 113     5095   5009   5002   1161    367   -572       N  
ATOM    649  CA  GLN A 113     -14.657   9.877 105.422  1.00 43.64           C  
ANISOU  649  CA  GLN A 113     5655   5476   5449   1124    338   -601       C  
ATOM    650  C   GLN A 113     -14.864   8.948 104.227  1.00 44.21           C  
ANISOU  650  C   GLN A 113     5781   5532   5486   1148    373   -669       C  
ATOM    651  O   GLN A 113     -13.981   8.788 103.384  1.00 40.37           O  
ANISOU  651  O   GLN A 113     5281   5069   4989   1186    429   -693       O  
ATOM    652  CB  GLN A 113     -15.327  11.231 105.135  1.00 41.62           C  
ANISOU  652  CB  GLN A 113     5402   5270   5141   1070    324   -574       C  
ATOM    653  CG  GLN A 113     -14.796  11.985 103.922  1.00 39.51           C  
ANISOU  653  CG  GLN A 113     5123   5065   4824   1075    378   -578       C  
ATOM    654  CD  GLN A 113     -13.736  13.004 104.282  1.00 45.95           C  
ANISOU  654  CD  GLN A 113     5871   5922   5665   1073    401   -529       C  
ATOM    655  OE1 GLN A 113     -13.030  12.858 105.281  1.00 43.32           O  
ANISOU  655  OE1 GLN A 113     5493   5577   5391   1085    389   -505       O  
ATOM    656  NE2 GLN A 113     -13.626  14.053 103.472  1.00 47.01           N  
ANISOU  656  NE2 GLN A 113     5999   6109   5754   1054    435   -513       N  
ATOM    657  H   GLN A 113     -12.934  10.836 105.608  1.00 47.71           H  
ATOM    658  HA  GLN A 113     -15.112   9.481 106.182  1.00 52.37           H  
ATOM    659  HB2 GLN A 113     -16.274  11.080 104.992  1.00 49.94           H  
ATOM    660  HB3 GLN A 113     -15.205  11.803 105.909  1.00 49.94           H  
ATOM    661  HG2 GLN A 113     -14.402  11.350 103.303  1.00 47.41           H  
ATOM    662  HG3 GLN A 113     -15.530  12.453 103.495  1.00 47.41           H  
ATOM    663 HE21 GLN A 113     -14.141  14.123 102.787  1.00 56.41           H  
ATOM    664 HE22 GLN A 113     -13.039  14.661 103.633  1.00 56.41           H  
ATOM    665  N   ASN A 114     -16.043   8.334 104.183  1.00 45.63           N  
ANISOU  665  N   ASN A 114     6020   5672   5646   1123    341   -703       N  
ATOM    666  CA  ASN A 114     -16.491   7.544 103.038  1.00 42.34           C  
ANISOU  666  CA  ASN A 114     5660   5244   5182   1128    368   -774       C  
ATOM    667  C   ASN A 114     -15.596   6.343 102.730  1.00 43.80           C  
ANISOU  667  C   ASN A 114     5852   5385   5405   1188    418   -819       C  
ATOM    668  O   ASN A 114     -15.130   6.172 101.605  1.00 41.95           O  
ANISOU  668  O   ASN A 114     5628   5176   5134   1212    472   -863       O  
ATOM    669  CB  ASN A 114     -16.612   8.447 101.805  1.00 43.02           C  
ANISOU  669  CB  ASN A 114     5751   5406   5188   1108    395   -782       C  
ATOM    670  CG  ASN A 114     -17.652   9.540 101.990  1.00 46.30           C  
ANISOU  670  CG  ASN A 114     6170   5859   5564   1052    348   -741       C  
ATOM    671  OD1 ASN A 114     -18.668   9.335 102.653  1.00 48.04           O  
ANISOU  671  OD1 ASN A 114     6414   6046   5793   1019    297   -737       O  
ATOM    672  ND2 ASN A 114     -17.400  10.707 101.411  1.00 43.17           N  
ANISOU  672  ND2 ASN A 114     5749   5530   5126   1042    370   -709       N  
ATOM    673  H   ASN A 114     -16.617   8.360 104.823  1.00 54.75           H  
ATOM    674  HA  ASN A 114     -17.377   7.201 103.233  1.00 50.81           H  
ATOM    675  HB2 ASN A 114     -15.756   8.871 101.637  1.00 51.62           H  
ATOM    676  HB3 ASN A 114     -16.874   7.908 101.042  1.00 51.62           H  
ATOM    677 HD21 ASN A 114     -17.960  11.355 101.488  1.00 51.81           H  
ATOM    678 HD22 ASN A 114     -16.677  10.815 100.958  1.00 51.81           H  
ATOM    679  N   ASN A 115     -15.371   5.516 103.747  1.00 48.63           N  
ANISOU  679  N   ASN A 115     6458   5930   6090   1216    403   -806       N  
ATOM    680  CA  ASN A 115     -14.722   4.218 103.580  1.00 52.12           C  
ANISOU  680  CA  ASN A 115     6917   6311   6576   1275    447   -848       C  
ATOM    681  C   ASN A 115     -15.616   3.143 104.207  1.00 47.89           C  
ANISOU  681  C   ASN A 115     6434   5688   6073   1262    415   -871       C  
ATOM    682  O   ASN A 115     -16.828   3.339 104.315  1.00 48.73           O  
ANISOU  682  O   ASN A 115     6577   5793   6146   1203    369   -878       O  
ATOM    683  CB  ASN A 115     -13.321   4.217 104.209  1.00 54.31           C  
ANISOU  683  CB  ASN A 115     7123   6593   6919   1336    471   -800       C  
ATOM    684  CG  ASN A 115     -12.366   5.180 103.519  1.00 49.93           C  
ANISOU  684  CG  ASN A 115     6514   6121   6334   1349    513   -785       C  
ATOM    685  OD1 ASN A 115     -11.892   4.915 102.414  1.00 43.42           O  
ANISOU  685  OD1 ASN A 115     5702   5313   5482   1378    572   -832       O  
ATOM    686  ND2 ASN A 115     -12.066   6.295 104.177  1.00 49.26           N  
ANISOU  686  ND2 ASN A 115     6371   6088   6256   1326    485   -720       N  
ATOM    687  H   ASN A 115     -15.590   5.688 104.560  1.00 58.36           H  
ATOM    688  HA  ASN A 115     -14.631   4.024 102.634  1.00 62.55           H  
ATOM    689  HB2 ASN A 115     -13.392   4.481 105.140  1.00 65.17           H  
ATOM    690  HB3 ASN A 115     -12.946   3.325 104.145  1.00 65.17           H  
ATOM    691 HD21 ASN A 115     -11.531   6.870 103.827  1.00 59.11           H  
ATOM    692 HD22 ASN A 115     -12.408   6.442 104.952  1.00 59.11           H  
ATOM    693  N   GLN A 116     -15.032   2.016 104.609  1.00 48.11           N  
ANISOU  693  N   GLN A 116     6467   5644   6169   1318    441   -879       N  
ATOM    694  CA  GLN A 116     -15.781   0.952 105.280  1.00 53.10           C  
ANISOU  694  CA  GLN A 116     7149   6185   6842   1310    416   -894       C  
ATOM    695  C   GLN A 116     -15.176   0.635 106.646  1.00 53.03           C  
ANISOU  695  C   GLN A 116     7097   6137   6915   1353    396   -824       C  
ATOM    696  O   GLN A 116     -15.048  -0.528 107.030  1.00 53.83           O  
ANISOU  696  O   GLN A 116     7224   6154   7074   1393    413   -833       O  
ATOM    697  CB  GLN A 116     -15.820  -0.310 104.415  1.00 54.68           C  
ANISOU  697  CB  GLN A 116     7413   6317   7046   1335    472   -979       C  
ATOM    698  CG  GLN A 116     -16.511  -0.122 103.074  1.00 54.32           C  
ANISOU  698  CG  GLN A 116     7416   6311   6912   1288    488  -1054       C  
ATOM    699  CD  GLN A 116     -15.573   0.380 101.995  1.00 60.29           C  
ANISOU  699  CD  GLN A 116     8143   7137   7628   1320    545  -1074       C  
ATOM    700  OE1 GLN A 116     -14.526  -0.215 101.744  1.00 59.07           O  
ANISOU  700  OE1 GLN A 116     7976   6956   7513   1387    605  -1090       O  
ATOM    701  NE2 GLN A 116     -15.946   1.479 101.348  1.00 59.16           N  
ANISOU  701  NE2 GLN A 116     7989   7083   7406   1275    529  -1069       N  
ATOM    702  H   GLN A 116     -14.196   1.841 104.505  1.00 57.73           H  
ATOM    703  HA  GLN A 116     -16.694   1.249 105.419  1.00 63.72           H  
ATOM    704  HB2 GLN A 116     -14.910  -0.596 104.241  1.00 65.61           H  
ATOM    705  HB3 GLN A 116     -16.295  -1.004 104.898  1.00 65.61           H  
ATOM    706  HG2 GLN A 116     -16.874  -0.973 102.784  1.00 65.18           H  
ATOM    707  HG3 GLN A 116     -17.226   0.526 103.175  1.00 65.18           H  
ATOM    708 HE21 GLN A 116     -16.687   1.867 101.550  1.00 70.99           H  
ATOM    709 HE22 GLN A 116     -15.447   1.803 100.727  1.00 70.99           H  
ATOM    710  N   ILE A 117     -14.811   1.682 107.378  1.00 46.41           N  
ANISOU  710  N   ILE A 117     6193   5361   6080   1342    360   -753       N  
ATOM    711  CA  ILE A 117     -14.218   1.533 108.701  1.00 49.00           C  
ANISOU  711  CA  ILE A 117     6471   5674   6474   1376    335   -682       C  
ATOM    712  C   ILE A 117     -15.291   1.116 109.702  1.00 49.11           C  
ANISOU  712  C   ILE A 117     6522   5630   6508   1338    279   -663       C  
ATOM    713  O   ILE A 117     -16.428   1.582 109.631  1.00 45.35           O  
ANISOU  713  O   ILE A 117     6080   5166   5986   1269    242   -678       O  
ATOM    714  CB  ILE A 117     -13.539   2.844 109.152  1.00 49.09           C  
ANISOU  714  CB  ILE A 117     6400   5775   6475   1365    314   -620       C  
ATOM    715  CG1 ILE A 117     -12.406   3.203 108.187  1.00 50.98           C  
ANISOU  715  CG1 ILE A 117     6600   6071   6701   1405    374   -636       C  
ATOM    716  CG2 ILE A 117     -12.989   2.720 110.570  1.00 43.85           C  
ANISOU  716  CG2 ILE A 117     5683   5107   5871   1392    281   -547       C  
ATOM    717  CD1 ILE A 117     -11.985   4.646 108.248  1.00 54.75           C  
ANISOU  717  CD1 ILE A 117     7015   6641   7148   1373    362   -596       C  
ATOM    718  H   ILE A 117     -14.898   2.500 107.126  1.00 55.69           H  
ATOM    719  HA  ILE A 117     -13.543   0.837 108.671  1.00 58.80           H  
ATOM    720  HB  ILE A 117     -14.198   3.556 109.136  1.00 58.90           H  
ATOM    721 HG12 ILE A 117     -11.632   2.659 108.399  1.00 61.18           H  
ATOM    722 HG13 ILE A 117     -12.699   3.018 107.280  1.00 61.18           H  
ATOM    723 HG21 ILE A 117     -12.571   3.559 110.820  1.00 52.62           H  
ATOM    724 HG22 ILE A 117     -13.720   2.521 111.176  1.00 52.62           H  
ATOM    725 HG23 ILE A 117     -12.335   2.004 110.593  1.00 52.62           H  
ATOM    726 HD11 ILE A 117     -11.268   4.792 107.611  1.00 65.70           H  
ATOM    727 HD12 ILE A 117     -12.745   5.206 108.026  1.00 65.70           H  
ATOM    728 HD13 ILE A 117     -11.676   4.847 109.146  1.00 65.70           H  
ATOM    729  N   THR A 118     -14.922   0.232 110.628  1.00 47.85           N  
ANISOU  729  N   THR A 118     6354   5411   6415   1384    276   -627       N  
ATOM    730  CA  THR A 118     -15.874  -0.338 111.579  1.00 54.10           C  
ANISOU  730  CA  THR A 118     7185   6138   7231   1355    232   -608       C  
ATOM    731  C   THR A 118     -15.514  -0.037 113.031  1.00 48.60           C  
ANISOU  731  C   THR A 118     6430   5462   6572   1364    186   -520       C  
ATOM    732  O   THR A 118     -16.324  -0.265 113.931  1.00 45.22           O  
ANISOU  732  O   THR A 118     6027   5000   6156   1331    142   -494       O  
ATOM    733  CB  THR A 118     -15.974  -1.868 111.419  1.00 69.20           C  
ANISOU  733  CB  THR A 118     9158   7941   9193   1396    271   -646       C  
ATOM    734  OG1 THR A 118     -14.684  -2.461 111.622  1.00 78.79           O  
ANISOU  734  OG1 THR A 118    10332   9136  10467   1487    313   -615       O  
ATOM    735  CG2 THR A 118     -16.488  -2.234 110.034  1.00 74.23           C  
ANISOU  735  CG2 THR A 118     9862   8555   9789   1374    313   -742       C  
ATOM    736  H   THR A 118     -14.117  -0.055 110.726  1.00 57.42           H  
ATOM    737  HA  THR A 118     -16.752   0.037 111.407  1.00 64.92           H  
ATOM    738  HB  THR A 118     -16.594  -2.220 112.077  1.00 83.04           H  
ATOM    739  HG1 THR A 118     -14.734  -3.295 111.536  1.00 94.55           H  
ATOM    740 HG21 THR A 118     -16.546  -3.199 109.947  1.00 89.08           H  
ATOM    741 HG22 THR A 118     -17.369  -1.852 109.896  1.00 89.08           H  
ATOM    742 HG23 THR A 118     -15.885  -1.892 109.356  1.00 89.08           H  
ATOM    743  N   SER A 119     -14.306   0.471 113.260  1.00 52.40           N  
ANISOU  743  N   SER A 119     6835   6006   7068   1406    196   -476       N  
ATOM    744  CA  SER A 119     -13.828   0.706 114.620  1.00 55.46           C  
ANISOU  744  CA  SER A 119     7160   6423   7488   1419    154   -395       C  
ATOM    745  C   SER A 119     -12.842   1.868 114.726  1.00 50.67           C  
ANISOU  745  C   SER A 119     6467   5919   6865   1419    150   -359       C  
ATOM    746  O   SER A 119     -12.142   2.200 113.768  1.00 50.31           O  
ANISOU  746  O   SER A 119     6398   5912   6804   1441    194   -388       O  
ATOM    747  CB  SER A 119     -13.170  -0.566 115.163  1.00 60.07           C  
ANISOU  747  CB  SER A 119     7740   6942   8143   1501    175   -362       C  
ATOM    748  OG  SER A 119     -12.122  -0.995 114.313  1.00 64.92           O  
ANISOU  748  OG  SER A 119     8334   7553   8779   1573    240   -386       O  
ATOM    749  H   SER A 119     -13.744   0.688 112.646  1.00 62.88           H  
ATOM    750  HA  SER A 119     -14.588   0.911 115.186  1.00 66.55           H  
ATOM    751  HB2 SER A 119     -12.807  -0.382 116.044  1.00 72.09           H  
ATOM    752  HB3 SER A 119     -13.838  -1.267 115.220  1.00 72.09           H  
ATOM    753  HG  SER A 119     -12.423  -1.158 113.545  1.00 77.90           H  
ATOM    754  N   ILE A 120     -12.808   2.479 115.907  1.00 47.02           N  
ANISOU  754  N   ILE A 120     5958   5503   6405   1391     98   -299       N  
ATOM    755  CA  ILE A 120     -11.811   3.489 116.250  1.00 48.03           C  
ANISOU  755  CA  ILE A 120     5998   5727   6526   1389     90   -258       C  
ATOM    756  C   ILE A 120     -10.974   2.938 117.402  1.00 51.44           C  
ANISOU  756  C   ILE A 120     6370   6169   7007   1442     71   -189       C  
ATOM    757  O   ILE A 120     -11.346   3.075 118.569  1.00 47.02           O  
ANISOU  757  O   ILE A 120     5800   5619   6449   1412     19   -144       O  
ATOM    758  CB  ILE A 120     -12.459   4.837 116.657  1.00 45.41           C  
ANISOU  758  CB  ILE A 120     5656   5452   6146   1300     46   -249       C  
ATOM    759  CG1 ILE A 120     -13.490   5.281 115.611  1.00 51.17           C  
ANISOU  759  CG1 ILE A 120     6450   6164   6826   1249     59   -309       C  
ATOM    760  CG2 ILE A 120     -11.387   5.906 116.833  1.00 48.71           C  
ANISOU  760  CG2 ILE A 120     5987   5965   6556   1292     49   -220       C  
ATOM    761  CD1 ILE A 120     -14.289   6.517 116.007  1.00 47.73           C  
ANISOU  761  CD1 ILE A 120     6016   5769   6349   1168     19   -299       C  
ATOM    762  H   ILE A 120     -13.366   2.321 116.542  1.00 56.42           H  
ATOM    763  HA  ILE A 120     -11.229   3.642 115.490  1.00 57.64           H  
ATOM    764  HB  ILE A 120     -12.914   4.716 117.505  1.00 54.49           H  
ATOM    765 HG12 ILE A 120     -13.026   5.483 114.783  1.00 61.40           H  
ATOM    766 HG13 ILE A 120     -14.118   4.557 115.467  1.00 61.40           H  
ATOM    767 HG21 ILE A 120     -11.813   6.740 117.087  1.00 58.45           H  
ATOM    768 HG22 ILE A 120     -10.772   5.624 117.527  1.00 58.45           H  
ATOM    769 HG23 ILE A 120     -10.913   6.018 115.995  1.00 58.45           H  
ATOM    770 HD11 ILE A 120     -14.913   6.730 115.297  1.00 57.27           H  
ATOM    771 HD12 ILE A 120     -14.771   6.331 116.828  1.00 57.27           H  
ATOM    772 HD13 ILE A 120     -13.677   7.258 116.143  1.00 57.27           H  
ATOM    773  N   GLN A 121      -9.852   2.302 117.072  1.00 60.12           N  
ANISOU  773  N   GLN A 121     7431   7269   8145   1524    115   -180       N  
ATOM    774  CA  GLN A 121      -9.072   1.574 118.070  1.00 57.71           C  
ANISOU  774  CA  GLN A 121     7072   6964   7891   1590    102   -112       C  
ATOM    775  C   GLN A 121      -8.461   2.506 119.111  1.00 56.42           C  
ANISOU  775  C   GLN A 121     6819   6905   7715   1561     55    -51       C  
ATOM    776  O   GLN A 121      -8.194   3.678 118.842  1.00 53.95           O  
ANISOU  776  O   GLN A 121     6466   6668   7364   1511     53    -65       O  
ATOM    777  CB  GLN A 121      -7.968   0.740 117.401  1.00 48.75           C  
ANISOU  777  CB  GLN A 121     5911   5811   6801   1689    166   -116       C  
ATOM    778  CG  GLN A 121      -6.769   1.518 116.854  1.00 49.80           C  
ANISOU  778  CG  GLN A 121     5959   6039   6923   1706    196   -117       C  
ATOM    779  CD  GLN A 121      -7.035   2.149 115.503  1.00 56.83           C  
ANISOU  779  CD  GLN A 121     6886   6936   7769   1667    237   -191       C  
ATOM    780  OE1 GLN A 121      -8.182   2.380 115.123  1.00 59.32           O  
ANISOU  780  OE1 GLN A 121     7277   7214   8047   1606    224   -236       O  
ATOM    781  NE2 GLN A 121      -5.966   2.423 114.762  1.00 49.17           N  
ANISOU  781  NE2 GLN A 121     5860   6020   6801   1705    286   -202       N  
ATOM    782  H   GLN A 121      -9.522   2.278 116.279  1.00 72.15           H  
ATOM    783  HA  GLN A 121      -9.661   0.961 118.536  1.00 69.25           H  
ATOM    784  HB2 GLN A 121      -7.628   0.108 118.053  1.00 58.50           H  
ATOM    785  HB3 GLN A 121      -8.361   0.256 116.658  1.00 58.50           H  
ATOM    786  HG2 GLN A 121      -6.545   2.228 117.476  1.00 59.76           H  
ATOM    787  HG3 GLN A 121      -6.018   0.913 116.759  1.00 59.76           H  
ATOM    788 HE21 GLN A 121      -5.179   2.241 115.058  1.00 59.00           H  
ATOM    789 HE22 GLN A 121      -6.061   2.781 113.986  1.00 59.00           H  
ATOM    790  N   GLU A 122      -8.242   1.962 120.302  1.00 57.55           N  
ANISOU  790  N   GLU A 122     6930   7049   7886   1592     19     16       N  
ATOM    791  CA  GLU A 122      -7.686   2.718 121.416  1.00 55.53           C  
ANISOU  791  CA  GLU A 122     6589   6894   7617   1564    -31     75       C  
ATOM    792  C   GLU A 122      -6.280   3.227 121.103  1.00 51.22           C  
ANISOU  792  C   GLU A 122     5944   6442   7076   1596     -5     88       C  
ATOM    793  O   GLU A 122      -5.420   2.468 120.656  1.00 56.32           O  
ANISOU  793  O   GLU A 122     6562   7076   7763   1683     38     98       O  
ATOM    794  CB  GLU A 122      -7.665   1.843 122.672  1.00 67.43           C  
ANISOU  794  CB  GLU A 122     8083   8383   9155   1604    -69    149       C  
ATOM    795  CG  GLU A 122      -7.385   2.593 123.961  1.00 91.29           C  
ANISOU  795  CG  GLU A 122    11031  11504  12150   1559   -131    206       C  
ATOM    796  CD  GLU A 122      -7.429   1.688 125.179  1.00112.07           C  
ANISOU  796  CD  GLU A 122    13656  14119  14808   1600   -168    282       C  
ATOM    797  OE1 GLU A 122      -7.741   0.488 125.020  1.00115.13           O  
ANISOU  797  OE1 GLU A 122    14101  14407  15237   1662   -144    290       O  
ATOM    798  OE2 GLU A 122      -7.152   2.175 126.295  1.00122.62           O  
ANISOU  798  OE2 GLU A 122    14930  15541  16120   1570   -220    334       O  
ATOM    799  H   GLU A 122      -8.411   1.141 120.493  1.00 69.06           H  
ATOM    800  HA  GLU A 122      -8.252   3.485 121.593  1.00 66.64           H  
ATOM    801  HB2 GLU A 122      -8.530   1.413 122.764  1.00 80.92           H  
ATOM    802  HB3 GLU A 122      -6.975   1.169 122.568  1.00 80.92           H  
ATOM    803  HG2 GLU A 122      -6.500   2.989 123.912  1.00109.55           H  
ATOM    804  HG3 GLU A 122      -8.054   3.286 124.077  1.00109.55           H  
ATOM    805  N   GLY A 123      -6.061   4.520 121.329  1.00 48.46           N  
ANISOU  805  N   GLY A 123     5543   6185   6687   1523    -29     86       N  
ATOM    806  CA  GLY A 123      -4.747   5.121 121.180  1.00 42.08           C  
ANISOU  806  CA  GLY A 123     4632   5476   5879   1538    -11    101       C  
ATOM    807  C   GLY A 123      -4.409   5.605 119.779  1.00 45.04           C  
ANISOU  807  C   GLY A 123     5012   5857   6243   1537     50     43       C  
ATOM    808  O   GLY A 123      -3.263   5.958 119.506  1.00 42.66           O  
ANISOU  808  O   GLY A 123     4628   5631   5950   1559     76     52       O  
ATOM    809  H   GLY A 123      -6.671   5.076 121.574  1.00 58.16           H  
ATOM    810  HA2 GLY A 123      -4.679   5.880 121.781  1.00 50.49           H  
ATOM    811  HA3 GLY A 123      -4.074   4.472 121.441  1.00 50.49           H  
ATOM    812  N   VAL A 124      -5.398   5.642 118.893  1.00 48.63           N  
ANISOU  812  N   VAL A 124     5560   6240   6677   1508     73    -17       N  
ATOM    813  CA  VAL A 124      -5.145   5.967 117.490  1.00 48.75           C  
ANISOU  813  CA  VAL A 124     5590   6254   6678   1513    134    -72       C  
ATOM    814  C   VAL A 124      -4.660   7.412 117.292  1.00 46.49           C  
ANISOU  814  C   VAL A 124     5246   6062   6358   1447    139    -79       C  
ATOM    815  O   VAL A 124      -3.855   7.672 116.396  1.00 43.22           O  
ANISOU  815  O   VAL A 124     4796   5684   5943   1469    191    -99       O  
ATOM    816  CB  VAL A 124      -6.414   5.723 116.628  1.00 63.10           C  
ANISOU  816  CB  VAL A 124     7520   7982   8472   1489    151   -133       C  
ATOM    817  CG1 VAL A 124      -7.569   6.597 117.091  1.00 61.51           C  
ANISOU  817  CG1 VAL A 124     7362   7780   8229   1394    102   -140       C  
ATOM    818  CG2 VAL A 124      -6.121   5.950 115.146  1.00 55.27           C  
ANISOU  818  CG2 VAL A 124     6545   6994   7463   1502    216   -188       C  
ATOM    819  H   VAL A 124      -6.223   5.483 119.075  1.00 58.36           H  
ATOM    820  HA  VAL A 124      -4.449   5.378 117.159  1.00 58.50           H  
ATOM    821  HB  VAL A 124      -6.686   4.798 116.734  1.00 75.72           H  
ATOM    822 HG11 VAL A 124      -8.342   6.420 116.533  1.00 73.81           H  
ATOM    823 HG12 VAL A 124      -7.773   6.387 118.016  1.00 73.81           H  
ATOM    824 HG13 VAL A 124      -7.311   7.529 117.013  1.00 73.81           H  
ATOM    825 HG21 VAL A 124      -6.931   5.790 114.636  1.00 66.33           H  
ATOM    826 HG22 VAL A 124      -5.825   6.866 115.020  1.00 66.33           H  
ATOM    827 HG23 VAL A 124      -5.425   5.336 114.864  1.00 66.33           H  
ATOM    828  N   PHE A 125      -5.136   8.336 118.128  1.00 46.88           N  
ANISOU  828  N   PHE A 125     5288   6147   6379   1365     90    -64       N  
ATOM    829  CA  PHE A 125      -4.799   9.758 117.991  1.00 52.32           C  
ANISOU  829  CA  PHE A 125     5932   6912   7036   1291     96    -74       C  
ATOM    830  C   PHE A 125      -3.785  10.251 119.030  1.00 53.67           C  
ANISOU  830  C   PHE A 125     5996   7182   7215   1273     66    -27       C  
ATOM    831  O   PHE A 125      -3.547  11.453 119.140  1.00 56.83           O  
ANISOU  831  O   PHE A 125     6359   7644   7591   1200     65    -33       O  
ATOM    832  CB  PHE A 125      -6.061  10.623 118.103  1.00 48.89           C  
ANISOU  832  CB  PHE A 125     5566   6450   6561   1203     70    -97       C  
ATOM    833  CG  PHE A 125      -7.166  10.228 117.166  1.00 43.34           C  
ANISOU  833  CG  PHE A 125     4964   5661   5842   1209     90   -142       C  
ATOM    834  CD1 PHE A 125      -6.961  10.199 115.796  1.00 45.35           C  
ANISOU  834  CD1 PHE A 125     5241   5904   6087   1236    148   -182       C  
ATOM    835  CD2 PHE A 125      -8.421   9.907 117.658  1.00 43.86           C  
ANISOU  835  CD2 PHE A 125     5102   5665   5899   1183     50   -145       C  
ATOM    836  CE1 PHE A 125      -7.984   9.842 114.933  1.00 48.05           C  
ANISOU  836  CE1 PHE A 125     5673   6177   6407   1237    164   -225       C  
ATOM    837  CE2 PHE A 125      -9.450   9.548 116.802  1.00 43.69           C  
ANISOU  837  CE2 PHE A 125     5167   5572   5859   1184     66   -187       C  
ATOM    838  CZ  PHE A 125      -9.230   9.516 115.438  1.00 44.99           C  
ANISOU  838  CZ  PHE A 125     5352   5730   6012   1209    121   -228       C  
ATOM    839  H   PHE A 125      -5.660   8.166 118.788  1.00 56.26           H  
ATOM    840  HA  PHE A 125      -4.416   9.904 117.111  1.00 62.78           H  
ATOM    841  HB2 PHE A 125      -6.403  10.557 119.009  1.00 58.67           H  
ATOM    842  HB3 PHE A 125      -5.825  11.544 117.909  1.00 58.67           H  
ATOM    843  HD1 PHE A 125      -6.124  10.416 115.452  1.00 54.42           H  
ATOM    844  HD2 PHE A 125      -8.573   9.925 118.576  1.00 52.64           H  
ATOM    845  HE1 PHE A 125      -7.834   9.821 114.016  1.00 57.66           H  
ATOM    846  HE2 PHE A 125     -10.286   9.330 117.145  1.00 52.42           H  
ATOM    847  HZ  PHE A 125      -9.919   9.276 114.861  1.00 53.99           H  
ATOM    848  N   ASP A 126      -3.186   9.335 119.785  1.00 54.16           N  
ANISOU  848  N   ASP A 126     6009   7260   7311   1337     44     20       N  
ATOM    849  CA  ASP A 126      -2.432   9.703 120.987  1.00 58.52           C  
ANISOU  849  CA  ASP A 126     6462   7910   7864   1315      1     70       C  
ATOM    850  C   ASP A 126      -1.122  10.438 120.713  1.00 55.04           C  
ANISOU  850  C   ASP A 126     5919   7569   7425   1307     33     72       C  
ATOM    851  O   ASP A 126      -0.736  11.319 121.472  1.00 55.44           O  
ANISOU  851  O   ASP A 126     5895   7710   7460   1251      1     94       O  
ATOM    852  CB  ASP A 126      -2.142   8.469 121.837  1.00 67.52           C  
ANISOU  852  CB  ASP A 126     7575   9042   9039   1395    -30    127       C  
ATOM    853  CG  ASP A 126      -3.248   8.170 122.819  1.00 81.88           C  
ANISOU  853  CG  ASP A 126     9466  10795  10848   1373    -80    142       C  
ATOM    854  OD1 ASP A 126      -4.330   8.778 122.701  1.00 78.79           O  
ANISOU  854  OD1 ASP A 126     9161  10344  10431   1316    -81     99       O  
ATOM    855  OD2 ASP A 126      -3.044   7.314 123.704  1.00 93.23           O  
ANISOU  855  OD2 ASP A 126    10873  12246  12303   1415   -118    199       O  
ATOM    856  H   ASP A 126      -3.199   8.491 119.624  1.00 65.00           H  
ATOM    857  HA  ASP A 126      -2.991  10.302 121.526  1.00 70.23           H  
ATOM    858  HB2 ASP A 126      -2.041   7.700 121.255  1.00 81.03           H  
ATOM    859  HB3 ASP A 126      -1.326   8.616 122.340  1.00 81.03           H  
ATOM    860  N   ASN A 127      -0.434  10.069 119.641  1.00 52.64           N  
ANISOU  860  N   ASN A 127     5611   7255   7137   1359     97     46       N  
ATOM    861  CA  ASN A 127       0.748  10.802 119.211  1.00 46.51           C  
ANISOU  861  CA  ASN A 127     4739   6571   6360   1347    133     45       C  
ATOM    862  C   ASN A 127       0.383  12.218 118.829  1.00 56.21           C  
ANISOU  862  C   ASN A 127     5989   7817   7550   1246    152      3       C  
ATOM    863  O   ASN A 127       1.093  13.167 119.148  1.00 62.01           O  
ANISOU  863  O   ASN A 127     6644   8640   8276   1193    157      8       O  
ATOM    864  CB  ASN A 127       1.376  10.132 118.001  1.00 54.63           C  
ANISOU  864  CB  ASN A 127     5752   7585   7420   1443    199     35       C  
ATOM    865  CG  ASN A 127       2.624   9.355 118.339  1.00 58.39           C  
ANISOU  865  CG  ASN A 127     6120   8130   7937   1524    195     89       C  
ATOM    866  OD1 ASN A 127       2.677   8.609 119.313  1.00 54.40           O  
ANISOU  866  OD1 ASN A 127     5585   7639   7444   1544    141    139       O  
ATOM    867  ND2 ASN A 127       3.642   9.531 117.512  1.00 67.40           N  
ANISOU  867  ND2 ASN A 127     7197   9315   9097   1572    255     83       N  
ATOM    868  H   ASN A 127      -0.631   9.396 119.143  1.00 63.17           H  
ATOM    869  HA  ASN A 127       1.405  10.829 119.938  1.00 55.81           H  
ATOM    870  HB2 ASN A 127       0.735   9.516 117.613  1.00 65.56           H  
ATOM    871  HB3 ASN A 127       1.615  10.813 117.353  1.00 65.56           H  
ATOM    872 HD21 ASN A 127       3.147  10.282 116.780  1.00 80.88           H  
ATOM    873  N   ALA A 128      -0.726  12.351 118.118  1.00 52.05           N  
ANISOU  873  N   ALA A 128     5570   7206   7000   1218    164    -36       N  
ATOM    874  CA  ALA A 128      -1.081  13.610 117.500  1.00 54.59           C  
ANISOU  874  CA  ALA A 128     5923   7532   7288   1132    188    -71       C  
ATOM    875  C   ALA A 128      -2.003  14.418 118.400  1.00 55.48           C  
ANISOU  875  C   ALA A 128     6064   7640   7375   1043    136    -68       C  
ATOM    876  O   ALA A 128      -3.184  14.464 118.147  1.00 58.81           O  
ANISOU  876  O   ALA A 128     6578   7990   7776   1017    126    -89       O  
ATOM    877  CB  ALA A 128      -1.755  13.362 116.161  1.00 51.72           C  
ANISOU  877  CB  ALA A 128     5653   7090   6909   1155    233   -113       C  
ATOM    878  H   ALA A 128      -1.290  11.718 117.974  1.00 62.46           H  
ATOM    879  HA  ALA A 128      -0.265  14.123 117.320  1.00 65.51           H  
ATOM    880  HB1 ALA A 128      -1.981  14.206 115.765  1.00 62.07           H  
ATOM    881  HB2 ALA A 128      -1.148  12.884 115.590  1.00 62.07           H  
ATOM    882  HB3 ALA A 128      -2.549  12.842 116.302  1.00 62.07           H  
ATOM    883  N   THR A 129      -1.428  15.181 119.348  1.00 53.72           N  
ANISOU  883  N   THR A 129     5761   7498   7151    993    104    -44       N  
ATOM    884  CA  THR A 129      -2.141  15.899 120.401  1.00 57.27           C  
ANISOU  884  CA  THR A 129     6230   7951   7577    908     55    -42       C  
ATOM    885  C   THR A 129      -2.628  17.280 119.959  1.00 52.37           C  
ANISOU  885  C   THR A 129     5648   7320   6931    818     85    -77       C  
ATOM    886  O   THR A 129      -3.348  17.952 120.699  1.00 48.22           O  
ANISOU  886  O   THR A 129     5152   6783   6385    746     55    -82       O  
ATOM    887  CB  THR A 129      -1.253  16.078 121.650  1.00 61.41           C  
ANISOU  887  CB  THR A 129     6651   8576   8104    879     12     -8       C  
ATOM    888  OG1 THR A 129      -0.090  16.843 121.309  1.00 58.18           O  
ANISOU  888  OG1 THR A 129     6156   8251   7699    849     49    -14       O  
ATOM    889  CG2 THR A 129      -0.825  14.727 122.202  1.00 59.91           C  
ANISOU  889  CG2 THR A 129     6423   8399   7941    971    -21     38       C  
ATOM    890  H   THR A 129      -0.574  15.171 119.450  1.00 64.46           H  
ATOM    891  HA  THR A 129      -2.918  15.380 120.661  1.00 68.72           H  
ATOM    892  HB  THR A 129      -1.755  16.543 122.337  1.00 73.69           H  
ATOM    893  HG1 THR A 129       0.396  16.943 121.986  1.00 69.82           H  
ATOM    894 HG21 THR A 129      -0.268  14.852 122.986  1.00 71.89           H  
ATOM    895 HG22 THR A 129      -1.606  14.208 122.450  1.00 71.89           H  
ATOM    896 HG23 THR A 129      -0.321  14.239 121.532  1.00 71.89           H  
ATOM    897  N   GLY A 130      -2.236  17.697 118.757  1.00 50.76           N  
ANISOU  897  N   GLY A 130     5445   7116   6726    824    148    -98       N  
ATOM    898  CA  GLY A 130      -2.603  19.005 118.240  1.00 51.63           C  
ANISOU  898  CA  GLY A 130     5588   7214   6814    747    184   -124       C  
ATOM    899  C   GLY A 130      -3.689  18.968 117.179  1.00 51.30           C  
ANISOU  899  C   GLY A 130     5650   7087   6754    765    213   -147       C  
ATOM    900  O   GLY A 130      -3.846  19.923 116.416  1.00 51.14           O  
ANISOU  900  O   GLY A 130     5655   7058   6717    724    258   -164       O  
ATOM    901  H   GLY A 130      -1.753  17.233 118.218  1.00 60.91           H  
ATOM    902  HA2 GLY A 130      -2.914  19.560 118.971  1.00 61.95           H  
ATOM    903  HA3 GLY A 130      -1.818  19.425 117.854  1.00 61.95           H  
ATOM    904  N   LEU A 131      -4.445  17.874 117.127  1.00 45.01           N  
ANISOU  904  N   LEU A 131     4911   6230   5959    825    187   -147       N  
ATOM    905  CA  LEU A 131      -5.498  17.722 116.125  1.00 41.85           C  
ANISOU  905  CA  LEU A 131     4607   5756   5539    843    208   -171       C  
ATOM    906  C   LEU A 131      -6.617  18.740 116.320  1.00 39.19           C  
ANISOU  906  C   LEU A 131     4329   5384   5175    768    198   -180       C  
ATOM    907  O   LEU A 131      -7.074  18.968 117.441  1.00 38.46           O  
ANISOU  907  O   LEU A 131     4239   5290   5084    725    152   -169       O  
ATOM    908  CB  LEU A 131      -6.077  16.304 116.163  1.00 38.10           C  
ANISOU  908  CB  LEU A 131     4179   5224   5074    914    179   -172       C  
ATOM    909  CG  LEU A 131      -5.283  15.225 115.424  1.00 42.86           C  
ANISOU  909  CG  LEU A 131     4758   5828   5697   1003    212   -176       C  
ATOM    910  CD1 LEU A 131      -5.772  13.844 115.821  1.00 45.91           C  
ANISOU  910  CD1 LEU A 131     5183   6158   6104   1064    177   -170       C  
ATOM    911  CD2 LEU A 131      -5.392  15.414 113.919  1.00 42.95           C  
ANISOU  911  CD2 LEU A 131     4813   5821   5686   1019    272   -208       C  
ATOM    912  H   LEU A 131      -4.368  17.204 117.661  1.00 54.01           H  
ATOM    913  HA  LEU A 131      -5.116  17.864 115.245  1.00 50.22           H  
ATOM    914  HB2 LEU A 131      -6.143  16.028 117.090  1.00 45.72           H  
ATOM    915  HB3 LEU A 131      -6.964  16.328 115.771  1.00 45.72           H  
ATOM    916  HG  LEU A 131      -4.347  15.295 115.670  1.00 51.43           H  
ATOM    917 HD11 LEU A 131      -5.256  13.177 115.342  1.00 55.10           H  
ATOM    918 HD12 LEU A 131      -5.654  13.730 116.777  1.00 55.10           H  
ATOM    919 HD13 LEU A 131      -6.711  13.764 115.591  1.00 55.10           H  
ATOM    920 HD21 LEU A 131      -4.881  14.719 113.476  1.00 51.54           H  
ATOM    921 HD22 LEU A 131      -6.325  15.356 113.661  1.00 51.54           H  
ATOM    922 HD23 LEU A 131      -5.037  16.286 113.685  1.00 51.54           H  
ATOM    923  N   LEU A 132      -7.045  19.346 115.214  1.00 41.16           N  
ANISOU  923  N   LEU A 132     4627   5610   5403    757    243   -196       N  
ATOM    924  CA  LEU A 132      -8.137  20.317 115.214  1.00 43.84           C  
ANISOU  924  CA  LEU A 132     5026   5912   5717    697    242   -201       C  
ATOM    925  C   LEU A 132      -9.383  19.741 114.542  1.00 41.79           C  
ANISOU  925  C   LEU A 132     4854   5589   5435    730    234   -214       C  
ATOM    926  O   LEU A 132     -10.500  19.944 115.015  1.00 46.40           O  
ANISOU  926  O   LEU A 132     5488   6135   6008    700    202   -213       O  
ATOM    927  CB  LEU A 132      -7.710  21.600 114.496  1.00 43.85           C  
ANISOU  927  CB  LEU A 132     5014   5939   5708    652    302   -202       C  
ATOM    928  CG  LEU A 132      -6.451  22.295 115.021  1.00 45.49           C  
ANISOU  928  CG  LEU A 132     5133   6213   5937    608    320   -194       C  
ATOM    929  CD1 LEU A 132      -6.034  23.417 114.080  1.00 43.27           C  
ANISOU  929  CD1 LEU A 132     4847   5948   5646    573    389   -196       C  
ATOM    930  CD2 LEU A 132      -6.669  22.831 116.427  1.00 50.14           C  
ANISOU  930  CD2 LEU A 132     5704   6811   6534    540    277   -189       C  
ATOM    931  H   LEU A 132      -6.711  19.207 114.434  1.00 49.40           H  
ATOM    932  HA  LEU A 132      -8.364  20.543 116.130  1.00 52.60           H  
ATOM    933  HB2 LEU A 132      -7.551  21.386 113.563  1.00 52.62           H  
ATOM    934  HB3 LEU A 132      -8.437  22.239 114.559  1.00 52.62           H  
ATOM    935  HG  LEU A 132      -5.727  21.651 115.056  1.00 54.59           H  
ATOM    936 HD11 LEU A 132      -5.237  23.843 114.431  1.00 51.92           H  
ATOM    937 HD12 LEU A 132      -5.852  23.042 113.205  1.00 51.92           H  
ATOM    938 HD13 LEU A 132      -6.756  24.062 114.020  1.00 51.92           H  
ATOM    939 HD21 LEU A 132      -5.856  23.264 116.729  1.00 60.16           H  
ATOM    940 HD22 LEU A 132      -7.399  23.470 116.411  1.00 60.16           H  
ATOM    941 HD23 LEU A 132      -6.890  22.092 117.015  1.00 60.16           H  
ATOM    942  N   TRP A 133      -9.169  19.027 113.438  1.00 45.78           N  
ANISOU  942  N   TRP A 133     5375   6088   5932    790    264   -229       N  
ATOM    943  CA  TRP A 133     -10.245  18.446 112.633  1.00 46.99           C  
ANISOU  943  CA  TRP A 133     5606   6190   6058    821    261   -248       C  
ATOM    944  C   TRP A 133     -10.157  16.923 112.569  1.00 44.02           C  
ANISOU  944  C   TRP A 133     5240   5788   5697    890    244   -263       C  
ATOM    945  O   TRP A 133      -9.080  16.372 112.340  1.00 44.20           O  
ANISOU  945  O   TRP A 133     5215   5838   5740    936    268   -265       O  
ATOM    946  CB  TRP A 133     -10.195  18.992 111.205  1.00 55.87           C  
ANISOU  946  CB  TRP A 133     6753   7327   7149    826    320   -259       C  
ATOM    947  CG  TRP A 133     -10.862  20.313 110.991  1.00 63.73           C  
ANISOU  947  CG  TRP A 133     7777   8318   8119    769    336   -246       C  
ATOM    948  CD1 TRP A 133     -10.702  21.450 111.729  1.00 77.82           C  
ANISOU  948  CD1 TRP A 133     9534  10117   9917    707    338   -226       C  
ATOM    949  CD2 TRP A 133     -11.778  20.642 109.941  1.00 53.91           C  
ANISOU  949  CD2 TRP A 133     6595   7056   6832    770    357   -251       C  
ATOM    950  NE1 TRP A 133     -11.473  22.464 111.209  1.00 77.08           N  
ANISOU  950  NE1 TRP A 133     9484  10006   9797    674    362   -216       N  
ATOM    951  CE2 TRP A 133     -12.142  21.992 110.110  1.00 58.29           C  
ANISOU  951  CE2 TRP A 133     7157   7610   7380    714    372   -227       C  
ATOM    952  CE3 TRP A 133     -12.329  19.922 108.876  1.00 50.04           C  
ANISOU  952  CE3 TRP A 133     6154   6551   6305    813    365   -273       C  
ATOM    953  CZ2 TRP A 133     -13.034  22.637 109.255  1.00 48.22           C  
ANISOU  953  CZ2 TRP A 133     5934   6323   6065    705    394   -217       C  
ATOM    954  CZ3 TRP A 133     -13.214  20.563 108.029  1.00 50.73           C  
ANISOU  954  CZ3 TRP A 133     6291   6635   6348    799    382   -267       C  
ATOM    955  CH2 TRP A 133     -13.557  21.907 108.223  1.00 44.30           C  
ANISOU  955  CH2 TRP A 133     5481   5822   5530    748    396   -235       C  
ATOM    956  H   TRP A 133      -8.385  18.860 113.126  1.00 54.94           H  
ATOM    957  HA  TRP A 133     -11.101  18.685 113.021  1.00 56.39           H  
ATOM    958  HB2 TRP A 133      -9.264  19.092 110.948  1.00 67.05           H  
ATOM    959  HB3 TRP A 133     -10.625  18.351 110.617  1.00 67.05           H  
ATOM    960  HD1 TRP A 133     -10.155  21.527 112.477  1.00 93.38           H  
ATOM    961  HE1 TRP A 133     -11.526  23.263 111.522  1.00 92.49           H  
ATOM    962  HE3 TRP A 133     -12.106  19.030 108.741  1.00 60.04           H  
ATOM    963  HZ2 TRP A 133     -13.265  23.529 109.381  1.00 57.86           H  
ATOM    964  HZ3 TRP A 133     -13.587  20.094 107.318  1.00 60.88           H  
ATOM    965  HH2 TRP A 133     -14.156  22.312 107.637  1.00 53.16           H  
ATOM    966  N   ILE A 134     -11.290  16.249 112.755  1.00 35.75           N  
ANISOU  966  N   ILE A 134     4254   4688   4641    897    207   -274       N  
ATOM    967  CA  ILE A 134     -11.382  14.810 112.504  1.00 40.34           C  
ANISOU  967  CA  ILE A 134     4862   5231   5234    960    199   -295       C  
ATOM    968  C   ILE A 134     -12.675  14.488 111.759  1.00 39.13           C  
ANISOU  968  C   ILE A 134     4792   5032   5046    958    194   -323       C  
ATOM    969  O   ILE A 134     -13.767  14.635 112.306  1.00 35.88           O  
ANISOU  969  O   ILE A 134     4417   4591   4624    922    154   -318       O  
ATOM    970  CB  ILE A 134     -11.327  13.988 113.809  1.00 40.20           C  
ANISOU  970  CB  ILE A 134     4825   5193   5255    974    150   -274       C  
ATOM    971  CG1 ILE A 134      -9.988  14.206 114.521  1.00 41.40           C  
ANISOU  971  CG1 ILE A 134     4888   5402   5439    981    152   -245       C  
ATOM    972  CG2 ILE A 134     -11.520  12.497 113.513  1.00 37.70           C  
ANISOU  972  CG2 ILE A 134     4546   4823   4954   1038    148   -296       C  
ATOM    973  CD1 ILE A 134      -9.903  13.580 115.903  1.00 41.35           C  
ANISOU  973  CD1 ILE A 134     4855   5392   5464    989    100   -215       C  
ATOM    974  H   ILE A 134     -12.024  16.603 113.028  1.00 42.90           H  
ATOM    975  HA  ILE A 134     -10.637  14.538 111.946  1.00 48.40           H  
ATOM    976  HB  ILE A 134     -12.042  14.284 114.394  1.00 48.24           H  
ATOM    977 HG12 ILE A 134      -9.282  13.820 113.979  1.00 49.68           H  
ATOM    978 HG13 ILE A 134      -9.840  15.160 114.620  1.00 49.68           H  
ATOM    979 HG21 ILE A 134     -11.482  12.002 114.347  1.00 45.24           H  
ATOM    980 HG22 ILE A 134     -12.384  12.368 113.091  1.00 45.24           H  
ATOM    981 HG23 ILE A 134     -10.813  12.199 112.919  1.00 45.24           H  
ATOM    982 HD11 ILE A 134      -9.028  13.765 116.280  1.00 49.62           H  
ATOM    983 HD12 ILE A 134     -10.594  13.964 116.466  1.00 49.62           H  
ATOM    984 HD13 ILE A 134     -10.034  12.622 115.824  1.00 49.62           H  
ATOM    985  N   ALA A 135     -12.536  14.045 110.511  1.00 35.29           N  
ANISOU  985  N   ALA A 135     4330   4543   4537    995    235   -355       N  
ATOM    986  CA  ALA A 135     -13.676  13.649 109.690  1.00 38.33           C  
ANISOU  986  CA  ALA A 135     4788   4894   4882    995    232   -389       C  
ATOM    987  C   ALA A 135     -13.765  12.126 109.589  1.00 39.06           C  
ANISOU  987  C   ALA A 135     4912   4937   4993   1045    227   -422       C  
ATOM    988  O   ALA A 135     -12.881  11.482 109.022  1.00 46.04           O  
ANISOU  988  O   ALA A 135     5780   5824   5890   1096    267   -441       O  
ATOM    989  CB  ALA A 135     -13.570  14.269 108.307  1.00 34.65           C  
ANISOU  989  CB  ALA A 135     4335   4464   4367    994    283   -405       C  
ATOM    990  H   ALA A 135     -11.778  13.964 110.111  1.00 42.35           H  
ATOM    991  HA  ALA A 135     -14.492  13.971 110.104  1.00 46.00           H  
ATOM    992  HB1 ALA A 135     -14.335  13.994 107.778  1.00 41.58           H  
ATOM    993  HB2 ALA A 135     -13.558  15.235 108.394  1.00 41.58           H  
ATOM    994  HB3 ALA A 135     -12.750  13.964 107.886  1.00 41.58           H  
ATOM    995  N   LEU A 136     -14.835  11.562 110.144  1.00 38.52           N  
ANISOU  995  N   LEU A 136     4888   4819   4928   1029    182   -428       N  
ATOM    996  CA  LEU A 136     -15.044  10.114 110.149  1.00 38.97           C  
ANISOU  996  CA  LEU A 136     4982   4817   5007   1068    177   -458       C  
ATOM    997  C   LEU A 136     -16.433   9.740 109.631  1.00 41.58           C  
ANISOU  997  C   LEU A 136     5386   5113   5300   1042    159   -495       C  
ATOM    998  O   LEU A 136     -16.882   8.608 109.807  1.00 36.90           O  
ANISOU  998  O   LEU A 136     4832   4462   4726   1057    146   -520       O  
ATOM    999  CB  LEU A 136     -14.853   9.554 111.564  1.00 38.48           C  
ANISOU  999  CB  LEU A 136     4895   4725   5000   1079    138   -424       C  
ATOM   1000  CG  LEU A 136     -13.414   9.387 112.056  1.00 42.72           C  
ANISOU 1000  CG  LEU A 136     5361   5288   5582   1125    155   -394       C  
ATOM   1001  CD1 LEU A 136     -13.386   9.269 113.570  1.00 44.55           C  
ANISOU 1001  CD1 LEU A 136     5563   5514   5852   1115    105   -347       C  
ATOM   1002  CD2 LEU A 136     -12.775   8.165 111.418  1.00 49.36           C  
ANISOU 1002  CD2 LEU A 136     6212   6096   6448   1196    196   -424       C  
ATOM   1003  H   LEU A 136     -15.464  12.003 110.530  1.00 46.22           H  
ATOM   1004  HA  LEU A 136     -14.387   9.698 109.570  1.00 46.76           H  
ATOM   1005  HB2 LEU A 136     -15.300  10.149 112.186  1.00 46.17           H  
ATOM   1006  HB3 LEU A 136     -15.271   8.680 111.601  1.00 46.17           H  
ATOM   1007  HG  LEU A 136     -12.897  10.167 111.803  1.00 51.27           H  
ATOM   1008 HD11 LEU A 136     -12.467   9.164 113.861  1.00 53.46           H  
ATOM   1009 HD12 LEU A 136     -13.766  10.073 113.957  1.00 53.46           H  
ATOM   1010 HD13 LEU A 136     -13.908   8.495 113.836  1.00 53.46           H  
ATOM   1011 HD21 LEU A 136     -11.865   8.079 111.744  1.00 59.23           H  
ATOM   1012 HD22 LEU A 136     -13.289   7.378 111.658  1.00 59.23           H  
ATOM   1013 HD23 LEU A 136     -12.772   8.278 110.455  1.00 59.23           H  
ATOM   1014  N   HIS A 137     -17.111  10.685 108.987  1.00 35.74           N  
ANISOU 1014  N   HIS A 137     4664   4408   4507   1002    160   -498       N  
ATOM   1015  CA  HIS A 137     -18.475  10.441 108.528  1.00 34.31           C  
ANISOU 1015  CA  HIS A 137     4544   4207   4285    971    138   -528       C  
ATOM   1016  C   HIS A 137     -18.501   9.535 107.301  1.00 39.96           C  
ANISOU 1016  C   HIS A 137     5301   4911   4971    999    172   -590       C  
ATOM   1017  O   HIS A 137     -17.571   9.535 106.495  1.00 40.87           O  
ANISOU 1017  O   HIS A 137     5399   5053   5077   1033    221   -606       O  
ATOM   1018  CB  HIS A 137     -19.186  11.764 108.223  1.00 33.09           C  
ANISOU 1018  CB  HIS A 137     4391   4099   4083    925    129   -505       C  
ATOM   1019  CG  HIS A 137     -18.525  12.579 107.154  1.00 34.36           C  
ANISOU 1019  CG  HIS A 137     4533   4317   4207    935    178   -503       C  
ATOM   1020  ND1 HIS A 137     -17.514  13.476 107.420  1.00 38.57           N  
ANISOU 1020  ND1 HIS A 137     5012   4884   4760    937    202   -466       N  
ATOM   1021  CD2 HIS A 137     -18.741  12.639 105.818  1.00 36.76           C  
ANISOU 1021  CD2 HIS A 137     4864   4652   4452    940    208   -533       C  
ATOM   1022  CE1 HIS A 137     -17.130  14.052 106.294  1.00 37.27           C  
ANISOU 1022  CE1 HIS A 137     4844   4764   4554    945    247   -471       C  
ATOM   1023  NE2 HIS A 137     -17.859  13.562 105.308  1.00 40.89           N  
ANISOU 1023  NE2 HIS A 137     5351   5224   4963    948    251   -510       N  
ATOM   1024  H   HIS A 137     -16.808  11.468 108.804  1.00 42.89           H  
ATOM   1025  HA  HIS A 137     -18.967   9.996 109.236  1.00 41.17           H  
ATOM   1026  HB2 HIS A 137     -20.091  11.572 107.931  1.00 39.71           H  
ATOM   1027  HB3 HIS A 137     -19.209  12.300 109.031  1.00 39.71           H  
ATOM   1028  HD2 HIS A 137     -19.366  12.148 105.336  1.00 44.12           H  
ATOM   1029  HE1 HIS A 137     -16.461  14.692 106.210  1.00 44.73           H  
ATOM   1030  HE2 HIS A 137     -17.792  13.783 104.479  1.00 49.07           H  
ATOM   1031  N   GLY A 138     -19.570   8.752 107.175  1.00 37.63           N  
ANISOU 1031  N   GLY A 138     5060   4577   4662    980    148   -626       N  
ATOM   1032  CA  GLY A 138     -19.762   7.890 106.022  1.00 37.00           C  
ANISOU 1032  CA  GLY A 138     5026   4485   4547    994    178   -693       C  
ATOM   1033  C   GLY A 138     -19.032   6.560 106.109  1.00 41.66           C  
ANISOU 1033  C   GLY A 138     5627   5013   5187   1045    207   -727       C  
ATOM   1034  O   GLY A 138     -18.520   6.064 105.105  1.00 39.70           O  
ANISOU 1034  O   GLY A 138     5395   4769   4922   1076    255   -774       O  
ATOM   1035  H   GLY A 138     -20.204   8.704 107.755  1.00 45.16           H  
ATOM   1036  HA2 GLY A 138     -20.709   7.708 105.916  1.00 44.40           H  
ATOM   1037  HA3 GLY A 138     -19.453   8.352 105.226  1.00 44.40           H  
ATOM   1038  N   ASN A 139     -18.986   5.983 107.307  1.00 39.01           N  
ANISOU 1038  N   ASN A 139     5284   4622   4915   1055    180   -700       N  
ATOM   1039  CA  ASN A 139     -18.415   4.655 107.511  1.00 42.71           C  
ANISOU 1039  CA  ASN A 139     5768   5022   5439   1106    205   -724       C  
ATOM   1040  C   ASN A 139     -19.456   3.755 108.180  1.00 41.44           C  
ANISOU 1040  C   ASN A 139     5655   4788   5302   1079    168   -737       C  
ATOM   1041  O   ASN A 139     -20.653   4.015 108.065  1.00 43.42           O  
ANISOU 1041  O   ASN A 139     5938   5048   5512   1023    134   -751       O  
ATOM   1042  CB  ASN A 139     -17.124   4.746 108.338  1.00 41.49           C  
ANISOU 1042  CB  ASN A 139     5548   4871   5343   1156    215   -670       C  
ATOM   1043  CG  ASN A 139     -15.993   5.421 107.580  1.00 42.60           C  
ANISOU 1043  CG  ASN A 139     5642   5076   5466   1186    262   -667       C  
ATOM   1044  OD1 ASN A 139     -15.364   4.814 106.715  1.00 43.84           O  
ANISOU 1044  OD1 ASN A 139     5809   5224   5623   1230    316   -709       O  
ATOM   1045  ND2 ASN A 139     -15.726   6.681 107.906  1.00 41.87           N  
ANISOU 1045  ND2 ASN A 139     5500   5048   5362   1161    247   -618       N  
ATOM   1046  H   ASN A 139     -19.284   6.345 108.028  1.00 46.81           H  
ATOM   1047  HA  ASN A 139     -18.193   4.269 106.649  1.00 51.25           H  
ATOM   1048  HB2 ASN A 139     -17.298   5.262 109.141  1.00 49.78           H  
ATOM   1049  HB3 ASN A 139     -16.835   3.851 108.574  1.00 49.78           H  
ATOM   1050 HD21 ASN A 139     -15.095   7.105 107.504  1.00 50.25           H  
ATOM   1051 HD22 ASN A 139     -16.186   7.074 108.518  1.00 50.25           H  
ATOM   1052  N   GLN A 140     -19.013   2.700 108.864  1.00 41.25           N  
ANISOU 1052  N   GLN A 140     5636   4694   5343   1121    176   -730       N  
ATOM   1053  CA  GLN A 140     -19.930   1.766 109.520  1.00 47.04           C  
ANISOU 1053  CA  GLN A 140     6417   5350   6105   1098    148   -739       C  
ATOM   1054  C   GLN A 140     -19.515   1.499 110.962  1.00 43.19           C  
ANISOU 1054  C   GLN A 140     5897   4829   5685   1125    122   -672       C  
ATOM   1055  O   GLN A 140     -19.587   0.369 111.444  1.00 46.29           O  
ANISOU 1055  O   GLN A 140     6320   5141   6127   1148    127   -675       O  
ATOM   1056  CB  GLN A 140     -19.994   0.452 108.742  1.00 52.99           C  
ANISOU 1056  CB  GLN A 140     7231   6033   6871   1120    193   -813       C  
ATOM   1057  CG  GLN A 140     -20.458   0.609 107.306  1.00 61.22           C  
ANISOU 1057  CG  GLN A 140     8309   7112   7839   1090    217   -887       C  
ATOM   1058  CD  GLN A 140     -20.464  -0.706 106.554  1.00 68.68           C  
ANISOU 1058  CD  GLN A 140     9315   7985   8795   1108    267   -967       C  
ATOM   1059  OE1 GLN A 140     -20.926  -1.725 107.068  1.00 67.09           O  
ANISOU 1059  OE1 GLN A 140     9156   7698   8639   1103    263   -982       O  
ATOM   1060  NE2 GLN A 140     -19.940  -0.693 105.334  1.00 71.44           N  
ANISOU 1060  NE2 GLN A 140     9671   8367   9105   1129    318  -1020       N  
ATOM   1061  H   GLN A 140     -18.182   2.502 108.963  1.00 49.50           H  
ATOM   1062  HA  GLN A 140     -20.820   2.152 109.530  1.00 56.44           H  
ATOM   1063  HB2 GLN A 140     -19.109   0.055 108.726  1.00 63.59           H  
ATOM   1064  HB3 GLN A 140     -20.614  -0.146 109.190  1.00 63.59           H  
ATOM   1065  HG2 GLN A 140     -21.361   0.963 107.301  1.00 73.46           H  
ATOM   1066  HG3 GLN A 140     -19.860   1.217 106.844  1.00 73.46           H  
ATOM   1067 HE21 GLN A 140     -19.620   0.038 105.011  1.00 85.73           H  
ATOM   1068 HE22 GLN A 140     -19.920  -1.414 104.867  1.00 85.73           H  
ATOM   1069  N   ILE A 141     -19.092   2.553 111.648  1.00 38.52           N  
ANISOU 1069  N   ILE A 141     5245   4299   5093   1119     95   -610       N  
ATOM   1070  CA  ILE A 141     -18.617   2.440 113.022  1.00 41.26           C  
ANISOU 1070  CA  ILE A 141     5551   4633   5493   1142     68   -542       C  
ATOM   1071  C   ILE A 141     -19.769   2.150 113.983  1.00 45.57           C  
ANISOU 1071  C   ILE A 141     6131   5137   6049   1095     18   -523       C  
ATOM   1072  O   ILE A 141     -20.833   2.764 113.890  1.00 41.05           O  
ANISOU 1072  O   ILE A 141     5577   4586   5432   1032    -12   -535       O  
ATOM   1073  CB  ILE A 141     -17.890   3.731 113.457  1.00 42.64           C  
ANISOU 1073  CB  ILE A 141     5652   4893   5656   1136     53   -490       C  
ATOM   1074  CG1 ILE A 141     -16.703   4.003 112.528  1.00 43.54           C  
ANISOU 1074  CG1 ILE A 141     5730   5051   5764   1182    105   -505       C  
ATOM   1075  CG2 ILE A 141     -17.417   3.629 114.907  1.00 35.76           C  
ANISOU 1075  CG2 ILE A 141     4736   4019   4831   1153     21   -421       C  
ATOM   1076  CD1 ILE A 141     -16.149   5.405 112.628  1.00 44.57           C  
ANISOU 1076  CD1 ILE A 141     5797   5268   5870   1160     99   -470       C  
ATOM   1077  H   ILE A 141     -19.069   3.354 111.337  1.00 46.23           H  
ATOM   1078  HA  ILE A 141     -17.986   1.706 113.079  1.00 49.51           H  
ATOM   1079  HB  ILE A 141     -18.512   4.472 113.388  1.00 51.17           H  
ATOM   1080 HG12 ILE A 141     -15.987   3.387 112.749  1.00 52.25           H  
ATOM   1081 HG13 ILE A 141     -16.986   3.862 111.611  1.00 52.25           H  
ATOM   1082 HG21 ILE A 141     -16.966   4.452 115.149  1.00 42.91           H  
ATOM   1083 HG22 ILE A 141     -18.186   3.491 115.481  1.00 42.91           H  
ATOM   1084 HG23 ILE A 141     -16.805   2.880 114.987  1.00 42.91           H  
ATOM   1085 HD11 ILE A 141     -15.405   5.495 112.013  1.00 53.49           H  
ATOM   1086 HD12 ILE A 141     -16.848   6.037 112.398  1.00 53.49           H  
ATOM   1087 HD13 ILE A 141     -15.848   5.562 113.537  1.00 53.49           H  
ATOM   1088  N   THR A 142     -19.541   1.209 114.898  1.00 47.32           N  
ANISOU 1088  N   THR A 142     6355   5298   6326   1129     12   -491       N  
ATOM   1089  CA  THR A 142     -20.515   0.854 115.931  1.00 49.35           C  
ANISOU 1089  CA  THR A 142     6640   5513   6599   1090    -31   -465       C  
ATOM   1090  C   THR A 142     -20.038   1.327 117.302  1.00 48.57           C  
ANISOU 1090  C   THR A 142     6482   5449   6521   1097    -69   -385       C  
ATOM   1091  O   THR A 142     -18.839   1.491 117.529  1.00 49.94           O  
ANISOU 1091  O   THR A 142     6600   5658   6717   1147    -55   -350       O  
ATOM   1092  CB  THR A 142     -20.765  -0.669 115.980  1.00 51.78           C  
ANISOU 1092  CB  THR A 142     7005   5716   6953   1117     -9   -487       C  
ATOM   1093  OG1 THR A 142     -19.517  -1.365 115.889  1.00 56.10           O  
ANISOU 1093  OG1 THR A 142     7532   6236   7550   1200     35   -474       O  
ATOM   1094  CG2 THR A 142     -21.669  -1.107 114.834  1.00 46.86           C  
ANISOU 1094  CG2 THR A 142     6450   5057   6299   1080     13   -571       C  
ATOM   1095  H   THR A 142     -18.814   0.753 114.943  1.00 56.79           H  
ATOM   1096  HA  THR A 142     -21.358   1.293 115.736  1.00 59.22           H  
ATOM   1097  HB  THR A 142     -21.201  -0.896 116.817  1.00 62.13           H  
ATOM   1098  HG1 THR A 142     -19.648  -2.194 115.916  1.00 67.33           H  
ATOM   1099 HG21 THR A 142     -21.817  -2.064 114.877  1.00 56.24           H  
ATOM   1100 HG22 THR A 142     -22.523  -0.652 114.893  1.00 56.24           H  
ATOM   1101 HG23 THR A 142     -21.254  -0.890 113.984  1.00 56.24           H  
ATOM   1102  N   SER A 143     -20.981   1.533 118.215  1.00 43.42           N  
ANISOU 1102  N   SER A 143     5842   4793   5862   1045   -115   -358       N  
ATOM   1103  CA  SER A 143     -20.673   2.083 119.533  1.00 48.06           C  
ANISOU 1103  CA  SER A 143     6378   5423   6458   1038   -154   -288       C  
ATOM   1104  C   SER A 143     -19.770   1.169 120.362  1.00 59.33           C  
ANISOU 1104  C   SER A 143     7782   6819   7942   1103   -149   -235       C  
ATOM   1105  O   SER A 143     -18.940   1.648 121.136  1.00 53.83           O  
ANISOU 1105  O   SER A 143     7021   6180   7251   1122   -166   -181       O  
ATOM   1106  CB  SER A 143     -21.966   2.362 120.301  1.00 47.38           C  
ANISOU 1106  CB  SER A 143     6318   5331   6353    970   -198   -275       C  
ATOM   1107  OG  SER A 143     -22.676   3.444 119.724  1.00 51.57           O  
ANISOU 1107  OG  SER A 143     6853   5910   6832    914   -207   -306       O  
ATOM   1108  H   SER A 143     -21.815   1.362 118.096  1.00 52.10           H  
ATOM   1109  HA  SER A 143     -20.210   2.927 119.417  1.00 57.67           H  
ATOM   1110  HB2 SER A 143     -22.525   1.569 120.277  1.00 56.85           H  
ATOM   1111  HB3 SER A 143     -21.746   2.584 121.219  1.00 56.85           H  
ATOM   1112  HG  SER A 143     -22.204   4.138 119.738  1.00 61.89           H  
ATOM   1113  N   ASP A 144     -19.932  -0.141 120.204  1.00 64.18           N  
ANISOU 1113  N   ASP A 144     8446   7345   8596   1138   -124   -250       N  
ATOM   1114  CA  ASP A 144     -19.123  -1.099 120.953  1.00 69.41           C  
ANISOU 1114  CA  ASP A 144     9090   7967   9314   1208   -115   -195       C  
ATOM   1115  C   ASP A 144     -17.675  -1.128 120.466  1.00 61.23           C  
ANISOU 1115  C   ASP A 144     8002   6963   8301   1283    -77   -187       C  
ATOM   1116  O   ASP A 144     -16.807  -1.691 121.134  1.00 56.46           O  
ANISOU 1116  O   ASP A 144     7361   6353   7740   1348    -73   -130       O  
ATOM   1117  CB  ASP A 144     -19.724  -2.507 120.859  1.00 78.32           C  
ANISOU 1117  CB  ASP A 144    10292   8980  10484   1223    -91   -215       C  
ATOM   1118  CG  ASP A 144     -20.904  -2.711 121.799  1.00 92.23           C  
ANISOU 1118  CG  ASP A 144    12091  10708  12243   1166   -132   -191       C  
ATOM   1119  OD1 ASP A 144     -21.045  -1.944 122.776  1.00 96.86           O  
ANISOU 1119  OD1 ASP A 144    12638  11357  12807   1133   -179   -141       O  
ATOM   1120  OD2 ASP A 144     -21.688  -3.655 121.565  1.00 96.37           O  
ANISOU 1120  OD2 ASP A 144    12683  11143  12788   1151   -114   -225       O  
ATOM   1121  H   ASP A 144     -20.502  -0.501 119.670  1.00 77.02           H  
ATOM   1122  HA  ASP A 144     -19.116  -0.839 121.888  1.00 83.29           H  
ATOM   1123  HB2 ASP A 144     -20.034  -2.658 119.953  1.00 93.98           H  
ATOM   1124  HB3 ASP A 144     -19.042  -3.157 121.089  1.00 93.98           H  
ATOM   1125  N   LYS A 145     -17.418  -0.518 119.310  1.00 58.53           N  
ANISOU 1125  N   LYS A 145     7652   6658   7927   1277    -49   -241       N  
ATOM   1126  CA  LYS A 145     -16.080  -0.518 118.723  1.00 49.70           C  
ANISOU 1126  CA  LYS A 145     6486   5572   6826   1345     -6   -241       C  
ATOM   1127  C   LYS A 145     -15.445   0.874 118.715  1.00 50.05           C  
ANISOU 1127  C   LYS A 145     6457   5728   6833   1323    -22   -225       C  
ATOM   1128  O   LYS A 145     -14.501   1.126 117.963  1.00 48.76           O  
ANISOU 1128  O   LYS A 145     6256   5602   6668   1360     16   -241       O  
ATOM   1129  CB  LYS A 145     -16.130  -1.080 117.303  1.00 48.59           C  
ANISOU 1129  CB  LYS A 145     6397   5382   6685   1366     52   -320       C  
ATOM   1130  CG  LYS A 145     -16.657  -2.505 117.233  1.00 57.35           C  
ANISOU 1130  CG  LYS A 145     7580   6374   7836   1390     77   -344       C  
ATOM   1131  CD  LYS A 145     -16.317  -3.162 115.906  1.00 71.60           C  
ANISOU 1131  CD  LYS A 145     9423   8133   9649   1430    146   -417       C  
ATOM   1132  CE  LYS A 145     -16.807  -4.601 115.857  1.00 78.43           C  
ANISOU 1132  CE  LYS A 145    10365   8874  10562   1450    177   -445       C  
ATOM   1133  NZ  LYS A 145     -16.481  -5.259 114.562  1.00 78.03           N  
ANISOU 1133  NZ  LYS A 145    10355   8776  10519   1487    248   -523       N  
ATOM   1134  H   LYS A 145     -18.004  -0.096 118.844  1.00 70.23           H  
ATOM   1135  HA  LYS A 145     -15.510  -1.099 119.250  1.00 59.64           H  
ATOM   1136  HB2 LYS A 145     -16.711  -0.521 116.765  1.00 58.31           H  
ATOM   1137  HB3 LYS A 145     -15.233  -1.076 116.932  1.00 58.31           H  
ATOM   1138  HG2 LYS A 145     -16.255  -3.029 117.943  1.00 68.82           H  
ATOM   1139  HG3 LYS A 145     -17.622  -2.494 117.328  1.00 68.82           H  
ATOM   1140  HD2 LYS A 145     -16.744  -2.671 115.186  1.00 85.92           H  
ATOM   1141  HD3 LYS A 145     -15.354  -3.164 115.786  1.00 85.92           H  
ATOM   1142  HE2 LYS A 145     -16.382  -5.106 116.568  1.00 94.12           H  
ATOM   1143  HE3 LYS A 145     -17.770  -4.613 115.968  1.00 94.12           H  
ATOM   1144  HZ1 LYS A 145     -16.779  -6.098 114.564  1.00 93.64           H  
ATOM   1145  HZ2 LYS A 145     -16.864  -4.817 113.891  1.00 93.64           H  
ATOM   1146  HZ3 LYS A 145     -15.600  -5.266 114.438  1.00 93.64           H  
ATOM   1147  N   VAL A 146     -15.965   1.772 119.547  1.00 48.22           N  
ANISOU 1147  N   VAL A 146     6206   5545   6572   1259    -73   -195       N  
ATOM   1148  CA  VAL A 146     -15.307   3.049 119.806  1.00 49.39           C  
ANISOU 1148  CA  VAL A 146     6281   5793   6692   1236    -89   -170       C  
ATOM   1149  C   VAL A 146     -14.381   2.871 121.005  1.00 52.89           C  
ANISOU 1149  C   VAL A 146     6656   6274   7166   1274   -113    -96       C  
ATOM   1150  O   VAL A 146     -14.833   2.542 122.101  1.00 48.85           O  
ANISOU 1150  O   VAL A 146     6153   5745   6665   1261   -152    -54       O  
ATOM   1151  CB  VAL A 146     -16.319   4.183 120.079  1.00 49.24           C  
ANISOU 1151  CB  VAL A 146     6275   5809   6624   1147   -127   -178       C  
ATOM   1152  CG1 VAL A 146     -15.596   5.493 120.374  1.00 47.91           C  
ANISOU 1152  CG1 VAL A 146     6035   5737   6433   1120   -138   -155       C  
ATOM   1153  CG2 VAL A 146     -17.255   4.358 118.894  1.00 45.69           C  
ANISOU 1153  CG2 VAL A 146     5887   5331   6140   1112   -107   -245       C  
ATOM   1154  H   VAL A 146     -16.703   1.665 119.976  1.00 57.87           H  
ATOM   1155  HA  VAL A 146     -14.770   3.297 119.037  1.00 59.27           H  
ATOM   1156  HB  VAL A 146     -16.854   3.952 120.855  1.00 59.08           H  
ATOM   1157 HG11 VAL A 146     -16.254   6.186 120.541  1.00 57.50           H  
ATOM   1158 HG12 VAL A 146     -15.034   5.374 121.155  1.00 57.50           H  
ATOM   1159 HG13 VAL A 146     -15.051   5.732 119.607  1.00 57.50           H  
ATOM   1160 HG21 VAL A 146     -17.880   5.074 119.089  1.00 54.82           H  
ATOM   1161 HG22 VAL A 146     -16.731   4.580 118.109  1.00 54.82           H  
ATOM   1162 HG23 VAL A 146     -17.736   3.529 118.748  1.00 54.82           H  
ATOM   1163  N   GLY A 147     -13.087   3.084 120.787  1.00 57.22           N  
ANISOU 1163  N   GLY A 147     7135   6879   7727   1321    -90    -80       N  
ATOM   1164  CA  GLY A 147     -12.082   2.840 121.806  1.00 58.30           C  
ANISOU 1164  CA  GLY A 147     7198   7060   7893   1367   -109    -10       C  
ATOM   1165  C   GLY A 147     -12.281   3.619 123.093  1.00 59.21           C  
ANISOU 1165  C   GLY A 147     7274   7240   7982   1308   -168     36       C  
ATOM   1166  O   GLY A 147     -12.947   4.654 123.117  1.00 56.44           O  
ANISOU 1166  O   GLY A 147     6936   6918   7589   1230   -188     12       O  
ATOM   1167  H   GLY A 147     -12.765   3.375 120.044  1.00 68.66           H  
ATOM   1168  HA2 GLY A 147     -12.079   1.895 122.025  1.00 69.96           H  
ATOM   1169  HA3 GLY A 147     -11.209   3.068 121.449  1.00 69.96           H  
ATOM   1170  N   ARG A 148     -11.693   3.105 124.168  1.00 69.01           N  
ANISOU 1170  N   ARG A 148     8468   8504   9248   1347   -194    104       N  
ATOM   1171  CA  ARG A 148     -11.770   3.730 125.484  1.00 80.80           C  
ANISOU 1171  CA  ARG A 148     9919  10066  10715   1297   -251    152       C  
ATOM   1172  C   ARG A 148     -10.961   5.024 125.538  1.00 72.48           C  
ANISOU 1172  C   ARG A 148     8786   9124   9631   1256   -258    149       C  
ATOM   1173  O   ARG A 148      -9.761   5.025 125.255  1.00 69.54           O  
ANISOU 1173  O   ARG A 148     8345   8803   9275   1304   -236    164       O  
ATOM   1174  CB  ARG A 148     -11.271   2.750 126.552  1.00101.88           C  
ANISOU 1174  CB  ARG A 148    12556  12736  13417   1359   -274    230       C  
ATOM   1175  CG  ARG A 148     -11.291   3.279 127.979  1.00113.12           C  
ANISOU 1175  CG  ARG A 148    13933  14237  14810   1311   -334    284       C  
ATOM   1176  CD  ARG A 148     -10.679   2.268 128.940  1.00112.85           C  
ANISOU 1176  CD  ARG A 148    13860  14212  14806   1383   -354    368       C  
ATOM   1177  NE  ARG A 148     -10.572   2.785 130.304  1.00108.17           N  
ANISOU 1177  NE  ARG A 148    13213  13709  14176   1339   -412    421       N  
ATOM   1178  CZ  ARG A 148      -9.525   3.452 130.783  1.00117.29           C  
ANISOU 1178  CZ  ARG A 148    14271  14984  15310   1333   -434    450       C  
ATOM   1179  NH1 ARG A 148      -8.470   3.702 130.016  1.00119.28           N  
ANISOU 1179  NH1 ARG A 148    14464  15279  15578   1369   -401    434       N  
ATOM   1180  NH2 ARG A 148      -9.531   3.874 132.039  1.00125.41           N  
ANISOU 1180  NH2 ARG A 148    15259  16092  16300   1286   -487    493       N  
ATOM   1181  H   ARG A 148     -11.233   2.378 124.160  1.00 82.81           H  
ATOM   1182  HA  ARG A 148     -12.696   3.944 125.680  1.00 96.96           H  
ATOM   1183  HB2 ARG A 148     -11.830   1.957 126.527  1.00122.26           H  
ATOM   1184  HB3 ARG A 148     -10.355   2.508 126.343  1.00122.26           H  
ATOM   1185  HG2 ARG A 148     -10.774   4.099 128.027  1.00135.74           H  
ATOM   1186  HG3 ARG A 148     -12.208   3.442 128.250  1.00135.74           H  
ATOM   1187  HD2 ARG A 148     -11.236   1.475 128.962  1.00135.42           H  
ATOM   1188  HD3 ARG A 148      -9.787   2.040 128.634  1.00135.42           H  
ATOM   1189  HE  ARG A 148     -11.234   2.647 130.835  1.00129.80           H  
ATOM   1190 HH11 ARG A 148      -8.458   3.430 129.200  1.00143.14           H  
ATOM   1191 HH12 ARG A 148      -7.799   4.134 130.335  1.00143.14           H  
ATOM   1192 HH21 ARG A 148     -10.211   3.717 132.542  1.00150.50           H  
ATOM   1193 HH22 ARG A 148      -8.856   4.307 132.351  1.00150.50           H  
ATOM   1194  N   LYS A 149     -11.626   6.119 125.901  1.00 69.26           N  
ANISOU 1194  N   LYS A 149     8387   8749   9179   1167   -285    131       N  
ATOM   1195  CA  LYS A 149     -10.973   7.418 126.081  1.00 70.40           C  
ANISOU 1195  CA  LYS A 149     8462   8993   9293   1114   -292    126       C  
ATOM   1196  C   LYS A 149     -10.178   7.853 124.848  1.00 57.77           C  
ANISOU 1196  C   LYS A 149     6835   7416   7699   1135   -241     89       C  
ATOM   1197  O   LYS A 149      -9.135   8.497 124.967  1.00 51.68           O  
ANISOU 1197  O   LYS A 149     5983   6730   6923   1128   -238    101       O  
ATOM   1198  CB  LYS A 149     -10.047   7.379 127.304  1.00 80.02           C  
ANISOU 1198  CB  LYS A 149     9594  10298  10512   1126   -330    190       C  
ATOM   1199  CG  LYS A 149     -10.764   7.336 128.643  1.00 85.56           C  
ANISOU 1199  CG  LYS A 149    10310  11006  11191   1084   -384    226       C  
ATOM   1200  CD  LYS A 149      -9.766   7.401 129.792  1.00 92.79           C  
ANISOU 1200  CD  LYS A 149    11132  12025  12097   1091   -423    287       C  
ATOM   1201  CE  LYS A 149     -10.446   7.679 131.125  1.00 99.37           C  
ANISOU 1201  CE  LYS A 149    11974  12887  12894   1028   -475    313       C  
ATOM   1202  NZ  LYS A 149     -11.382   6.593 131.528  1.00101.55           N  
ANISOU 1202  NZ  LYS A 149    12320  13076  13186   1058   -490    341       N  
ATOM   1203  H   LYS A 149     -12.473   6.137 126.052  1.00 83.11           H  
ATOM   1204  HA  LYS A 149     -11.654   8.089 126.247  1.00 84.48           H  
ATOM   1205  HB2 LYS A 149      -9.489   6.587 127.245  1.00 96.03           H  
ATOM   1206  HB3 LYS A 149      -9.489   8.172 127.295  1.00 96.03           H  
ATOM   1207  HG2 LYS A 149     -11.362   8.097 128.713  1.00102.67           H  
ATOM   1208  HG3 LYS A 149     -11.262   6.507 128.716  1.00102.67           H  
ATOM   1209  HD2 LYS A 149      -9.303   6.551 129.861  1.00111.34           H  
ATOM   1210  HD3 LYS A 149      -9.131   8.114 129.623  1.00111.34           H  
ATOM   1211  HE2 LYS A 149      -9.769   7.763 131.814  1.00119.24           H  
ATOM   1212  HE3 LYS A 149     -10.953   8.503 131.055  1.00119.24           H  
ATOM   1213  HZ1 LYS A 149     -11.759   6.792 132.309  1.00121.86           H  
ATOM   1214  HZ2 LYS A 149     -12.020   6.499 130.914  1.00121.86           H  
ATOM   1215  HZ3 LYS A 149     -10.940   5.825 131.606  1.00121.86           H  
ATOM   1216  N   VAL A 150     -10.678   7.516 123.665  1.00 46.21           N  
ANISOU 1216  N   VAL A 150     5435   5879   6242   1155   -201     42       N  
ATOM   1217  CA  VAL A 150      -9.908   7.718 122.443  1.00 52.51           C  
ANISOU 1217  CA  VAL A 150     6212   6693   7047   1187   -148      9       C  
ATOM   1218  C   VAL A 150      -9.774   9.200 122.060  1.00 56.43           C  
ANISOU 1218  C   VAL A 150     6682   7251   7507   1116   -136    -19       C  
ATOM   1219  O   VAL A 150      -8.842   9.572 121.345  1.00 55.28           O  
ANISOU 1219  O   VAL A 150     6491   7150   7366   1134    -98    -31       O  
ATOM   1220  CB  VAL A 150     -10.530   6.926 121.265  1.00 58.51           C  
ANISOU 1220  CB  VAL A 150     7052   7360   7817   1224   -108    -37       C  
ATOM   1221  CG1 VAL A 150     -11.783   7.614 120.721  1.00 52.88           C  
ANISOU 1221  CG1 VAL A 150     6411   6615   7066   1155   -108    -85       C  
ATOM   1222  CG2 VAL A 150      -9.500   6.711 120.168  1.00 66.18           C  
ANISOU 1222  CG2 VAL A 150     7992   8345   8806   1285    -51    -58       C  
ATOM   1223  H   VAL A 150     -11.455   7.170 123.542  1.00 55.45           H  
ATOM   1224  HA  VAL A 150      -9.013   7.373 122.584  1.00 63.02           H  
ATOM   1225  HB  VAL A 150     -10.797   6.051 121.590  1.00 70.21           H  
ATOM   1226 HG11 VAL A 150     -12.139   7.087 119.988  1.00 63.45           H  
ATOM   1227 HG12 VAL A 150     -12.440   7.681 121.431  1.00 63.45           H  
ATOM   1228 HG13 VAL A 150     -11.544   8.500 120.406  1.00 63.45           H  
ATOM   1229 HG21 VAL A 150      -9.910   6.214 119.443  1.00 79.41           H  
ATOM   1230 HG22 VAL A 150      -9.196   7.575 119.848  1.00 79.41           H  
ATOM   1231 HG23 VAL A 150      -8.752   6.211 120.531  1.00 79.41           H  
ATOM   1232  N   PHE A 151     -10.691  10.038 122.541  1.00 57.56           N  
ANISOU 1232  N   PHE A 151     6855   7395   7618   1037   -164    -28       N  
ATOM   1233  CA  PHE A 151     -10.641  11.479 122.270  1.00 63.88           C  
ANISOU 1233  CA  PHE A 151     7638   8246   8389    967   -150    -52       C  
ATOM   1234  C   PHE A 151     -10.092  12.285 123.450  1.00 68.39           C  
ANISOU 1234  C   PHE A 151     8139   8898   8948    914   -183    -23       C  
ATOM   1235  O   PHE A 151      -9.995  13.510 123.376  1.00 65.99           O  
ANISOU 1235  O   PHE A 151     7817   8635   8623    850   -171    -41       O  
ATOM   1236  CB  PHE A 151     -12.036  12.012 121.922  1.00 53.84           C  
ANISOU 1236  CB  PHE A 151     6447   6922   7089    913   -151    -85       C  
ATOM   1237  CG  PHE A 151     -12.613  11.439 120.661  1.00 44.42           C  
ANISOU 1237  CG  PHE A 151     5320   5662   5894    948   -118   -122       C  
ATOM   1238  CD1 PHE A 151     -12.056  11.737 119.428  1.00 44.42           C  
ANISOU 1238  CD1 PHE A 151     5312   5677   5890    968    -68   -150       C  
ATOM   1239  CD2 PHE A 151     -13.727  10.618 120.707  1.00 42.13           C  
ANISOU 1239  CD2 PHE A 151     5100   5300   5606    957   -137   -131       C  
ATOM   1240  CE1 PHE A 151     -12.592  11.214 118.265  1.00 46.92           C  
ANISOU 1240  CE1 PHE A 151     5689   5940   6199    997    -38   -187       C  
ATOM   1241  CE2 PHE A 151     -14.267  10.093 119.548  1.00 45.02           C  
ANISOU 1241  CE2 PHE A 151     5526   5611   5967    982   -107   -171       C  
ATOM   1242  CZ  PHE A 151     -13.699  10.391 118.326  1.00 46.11           C  
ANISOU 1242  CZ  PHE A 151     5656   5768   6096   1002    -59   -200       C  
ATOM   1243  H   PHE A 151     -11.356   9.798 123.030  1.00 69.07           H  
ATOM   1244  HA  PHE A 151     -10.063  11.635 121.508  1.00 76.66           H  
ATOM   1245  HB2 PHE A 151     -12.642  11.798 122.648  1.00 64.61           H  
ATOM   1246  HB3 PHE A 151     -11.983  12.974 121.812  1.00 64.61           H  
ATOM   1247  HD1 PHE A 151     -11.310  12.289 119.383  1.00 53.31           H  
ATOM   1248  HD2 PHE A 151     -14.113  10.412 121.528  1.00 50.55           H  
ATOM   1249  HE1 PHE A 151     -12.207  11.417 117.443  1.00 56.31           H  
ATOM   1250  HE2 PHE A 151     -15.013   9.539 119.592  1.00 54.02           H  
ATOM   1251  HZ  PHE A 151     -14.062  10.039 117.545  1.00 55.34           H  
ATOM   1252  N   SER A 152      -9.724  11.601 124.528  1.00 71.56           N  
ANISOU 1252  N   SER A 152     8502   9324   9363    940   -222     22       N  
ATOM   1253  CA  SER A 152      -9.439  12.267 125.798  1.00 75.89           C  
ANISOU 1253  CA  SER A 152     8995   9948   9892    882   -263     48       C  
ATOM   1254  C   SER A 152      -8.185  13.146 125.794  1.00 73.81           C  
ANISOU 1254  C   SER A 152     8640   9781   9623    856   -248     48       C  
ATOM   1255  O   SER A 152      -8.138  14.157 126.496  1.00 75.01           O  
ANISOU 1255  O   SER A 152     8762   9988   9748    778   -266     43       O  
ATOM   1256  CB  SER A 152      -9.317  11.223 126.909  1.00 79.91           C  
ANISOU 1256  CB  SER A 152     9484  10466  10414    924   -309    103       C  
ATOM   1257  OG  SER A 152     -10.577  10.641 127.196  1.00 79.14           O  
ANISOU 1257  OG  SER A 152     9468  10289  10314    922   -330    104       O  
ATOM   1258  H   SER A 152      -9.632  10.747 124.552  1.00 85.87           H  
ATOM   1259  HA  SER A 152     -10.191  12.839 126.018  1.00 91.07           H  
ATOM   1260  HB2 SER A 152      -8.706  10.526 126.622  1.00 95.90           H  
ATOM   1261  HB3 SER A 152      -8.977  11.652 127.710  1.00 95.90           H  
ATOM   1262  HG  SER A 152     -10.498  10.070 127.807  1.00 94.97           H  
ATOM   1263  N   LYS A 153      -7.175  12.769 125.015  1.00 68.47           N  
ANISOU 1263  N   LYS A 153     7919   9126   8972    917   -213     52       N  
ATOM   1264  CA  LYS A 153      -5.906  13.499 125.016  1.00 67.07           C  
ANISOU 1264  CA  LYS A 153     7646   9046   8793    896   -198     55       C  
ATOM   1265  C   LYS A 153      -5.855  14.600 123.954  1.00 59.46           C  
ANISOU 1265  C   LYS A 153     6695   8080   7818    850   -145      8       C  
ATOM   1266  O   LYS A 153      -4.831  15.267 123.799  1.00 51.45           O  
ANISOU 1266  O   LYS A 153     5606   7139   6802    827   -123      5       O  
ATOM   1267  CB  LYS A 153      -4.738  12.530 124.813  1.00 83.72           C  
ANISOU 1267  CB  LYS A 153     9687  11189  10936    989   -187     90       C  
ATOM   1268  CG  LYS A 153      -4.658  11.446 125.878  1.00 97.68           C  
ANISOU 1268  CG  LYS A 153    11433  12965  12717   1042   -236    147       C  
ATOM   1269  CD  LYS A 153      -3.252  10.878 126.005  1.00100.02           C  
ANISOU 1269  CD  LYS A 153    11627  13337  13041   1114   -232    191       C  
ATOM   1270  CE  LYS A 153      -3.178   9.804 127.083  1.00 98.30           C  
ANISOU 1270  CE  LYS A 153    11386  13127  12835   1171   -280    258       C  
ATOM   1271  NZ  LYS A 153      -3.620  10.303 128.417  1.00 93.12           N  
ANISOU 1271  NZ  LYS A 153    10721  12520  12140   1095   -341    277       N  
ATOM   1272  H   LYS A 153      -7.196  12.097 124.479  1.00 82.17           H  
ATOM   1273  HA  LYS A 153      -5.792  13.921 125.882  1.00 80.49           H  
ATOM   1274  HB2 LYS A 153      -4.838  12.095 123.952  1.00100.47           H  
ATOM   1275  HB3 LYS A 153      -3.908  13.031 124.835  1.00100.47           H  
ATOM   1276  HG2 LYS A 153      -4.911  11.822 126.735  1.00117.22           H  
ATOM   1277  HG3 LYS A 153      -5.257  10.721 125.640  1.00117.22           H  
ATOM   1278  HD2 LYS A 153      -2.990  10.479 125.160  1.00120.03           H  
ATOM   1279  HD3 LYS A 153      -2.639  11.591 126.243  1.00120.03           H  
ATOM   1280  HE2 LYS A 153      -3.753   9.064 126.832  1.00117.96           H  
ATOM   1281  HE3 LYS A 153      -2.260   9.500 127.164  1.00117.96           H  
ATOM   1282  HZ1 LYS A 153      -3.104  10.980 128.675  1.00111.74           H  
ATOM   1283  HZ2 LYS A 153      -4.464  10.583 128.373  1.00111.74           H  
ATOM   1284  HZ3 LYS A 153      -3.564   9.650 129.020  1.00111.74           H  
ATOM   1285  N   LEU A 154      -6.958  14.790 123.234  1.00 58.77           N  
ANISOU 1285  N   LEU A 154     6698   7912   7719    835   -125    -26       N  
ATOM   1286  CA  LEU A 154      -7.046  15.827 122.208  1.00 58.72           C  
ANISOU 1286  CA  LEU A 154     6714   7898   7700    794    -75    -64       C  
ATOM   1287  C   LEU A 154      -7.732  17.070 122.766  1.00 62.38           C  
ANISOU 1287  C   LEU A 154     7201   8366   8136    697    -86    -80       C  
ATOM   1288  O   LEU A 154      -8.927  17.272 122.560  1.00 64.82           O  
ANISOU 1288  O   LEU A 154     7588   8609   8430    675    -87    -97       O  
ATOM   1289  CB  LEU A 154      -7.808  15.306 120.987  1.00 56.48           C  
ANISOU 1289  CB  LEU A 154     6512   7531   7416    840    -43    -90       C  
ATOM   1290  CG  LEU A 154      -7.273  14.018 120.359  1.00 51.61           C  
ANISOU 1290  CG  LEU A 154     5888   6893   6827    937    -24    -83       C  
ATOM   1291  CD1 LEU A 154      -8.142  13.607 119.181  1.00 46.95           C  
ANISOU 1291  CD1 LEU A 154     5386   6225   6229    966      7   -118       C  
ATOM   1292  CD2 LEU A 154      -5.823  14.177 119.925  1.00 51.63           C  
ANISOU 1292  CD2 LEU A 154     5805   6967   6846    965     13    -76       C  
ATOM   1293  H   LEU A 154      -7.678  14.327 123.323  1.00 70.52           H  
ATOM   1294  HA  LEU A 154      -6.152  16.074 121.926  1.00 70.47           H  
ATOM   1295  HB2 LEU A 154      -8.727  15.139 121.250  1.00 67.78           H  
ATOM   1296  HB3 LEU A 154      -7.789  15.991 120.301  1.00 67.78           H  
ATOM   1297  HG  LEU A 154      -7.310  13.307 121.018  1.00 61.93           H  
ATOM   1298 HD11 LEU A 154      -7.787  12.790 118.797  1.00 56.34           H  
ATOM   1299 HD12 LEU A 154      -9.048  13.459 119.494  1.00 56.34           H  
ATOM   1300 HD13 LEU A 154      -8.132  14.316 118.519  1.00 56.34           H  
ATOM   1301 HD21 LEU A 154      -5.518  13.345 119.532  1.00 61.96           H  
ATOM   1302 HD22 LEU A 154      -5.766  14.892 119.272  1.00 61.96           H  
ATOM   1303 HD23 LEU A 154      -5.284  14.395 120.701  1.00 61.96           H  
ATOM   1304  N   ARG A 155      -6.968  17.906 123.461  1.00 59.55           N  
ANISOU 1304  N   ARG A 155     6771   8083   7771    638    -92    -75       N  
ATOM   1305  CA  ARG A 155      -7.543  19.017 124.215  1.00 64.50           C  
ANISOU 1305  CA  ARG A 155     7415   8717   8375    544   -105    -90       C  
ATOM   1306  C   ARG A 155      -7.672  20.307 123.402  1.00 54.58           C  
ANISOU 1306  C   ARG A 155     6182   7446   7111    487    -50   -123       C  
ATOM   1307  O   ARG A 155      -8.032  21.351 123.948  1.00 51.92           O  
ANISOU 1307  O   ARG A 155     5856   7113   6760    407    -49   -138       O  
ATOM   1308  CB  ARG A 155      -6.709  19.272 125.473  1.00 78.24           C  
ANISOU 1308  CB  ARG A 155     9071  10550  10108    499   -142    -73       C  
ATOM   1309  CG  ARG A 155      -6.790  18.136 126.484  1.00 91.22           C  
ANISOU 1309  CG  ARG A 155    10700  12207  11753    543   -202    -35       C  
ATOM   1310  CD  ARG A 155      -6.239  18.531 127.845  1.00105.23           C  
ANISOU 1310  CD  ARG A 155    12404  14074  13506    483   -245    -20       C  
ATOM   1311  NE  ARG A 155      -6.602  17.559 128.875  1.00117.74           N  
ANISOU 1311  NE  ARG A 155    13992  15660  15083    516   -303     18       N  
ATOM   1312  CZ  ARG A 155      -7.732  17.589 129.579  1.00127.88           C  
ANISOU 1312  CZ  ARG A 155    15339  16901  16347    482   -332     16       C  
ATOM   1313  NH1 ARG A 155      -8.629  18.546 129.378  1.00131.12           N  
ANISOU 1313  NH1 ARG A 155    15813  17263  16745    417   -309    -25       N  
ATOM   1314  NH2 ARG A 155      -7.967  16.656 130.492  1.00130.22           N  
ANISOU 1314  NH2 ARG A 155    15635  17204  16638    516   -382     56       N  
ATOM   1315  H   ARG A 155      -6.111  17.853 123.513  1.00 71.46           H  
ATOM   1316  HA  ARG A 155      -8.435  18.764 124.502  1.00 77.40           H  
ATOM   1317  HB2 ARG A 155      -5.779  19.379 125.217  1.00 93.89           H  
ATOM   1318  HB3 ARG A 155      -7.028  20.080 125.904  1.00 93.89           H  
ATOM   1319  HG2 ARG A 155      -7.719  17.879 126.598  1.00109.47           H  
ATOM   1320  HG3 ARG A 155      -6.274  17.383 126.157  1.00109.47           H  
ATOM   1321  HD2 ARG A 155      -5.271  18.575 127.797  1.00126.28           H  
ATOM   1322  HD3 ARG A 155      -6.602  19.393 128.099  1.00126.28           H  
ATOM   1323  HE  ARG A 155      -6.047  16.923 129.038  1.00141.28           H  
ATOM   1324 HH11 ARG A 155      -8.484  19.155 128.787  1.00157.35           H  
ATOM   1325 HH12 ARG A 155      -9.356  18.558 129.838  1.00157.35           H  
ATOM   1326 HH21 ARG A 155      -7.390  16.033 130.628  1.00156.26           H  
ATOM   1327 HH22 ARG A 155      -8.696  16.675 130.948  1.00156.26           H  
ATOM   1328  N   HIS A 156      -7.392  20.230 122.103  1.00 58.67           N  
ANISOU 1328  N   HIS A 156     6710   7944   7637    530     -2   -132       N  
ATOM   1329  CA  HIS A 156      -7.544  21.377 121.209  1.00 56.49           C  
ANISOU 1329  CA  HIS A 156     6462   7649   7353    487     55   -155       C  
ATOM   1330  C   HIS A 156      -8.510  21.079 120.062  1.00 49.83           C  
ANISOU 1330  C   HIS A 156     5702   6729   6501    531     79   -165       C  
ATOM   1331  O   HIS A 156      -8.691  21.907 119.169  1.00 48.86           O  
ANISOU 1331  O   HIS A 156     5607   6587   6369    509    128   -178       O  
ATOM   1332  CB  HIS A 156      -6.187  21.800 120.641  1.00 63.68           C  
ANISOU 1332  CB  HIS A 156     7297   8623   8275    483    100   -157       C  
ATOM   1333  CG  HIS A 156      -5.248  22.359 121.665  1.00 75.47           C  
ANISOU 1333  CG  HIS A 156     8705  10199   9772    421     84   -154       C  
ATOM   1334  ND1 HIS A 156      -5.655  22.727 122.929  1.00 78.93           N  
ANISOU 1334  ND1 HIS A 156     9143  10649  10198    358     41   -156       N  
ATOM   1335  CD2 HIS A 156      -3.919  22.613 121.608  1.00 81.30           C  
ANISOU 1335  CD2 HIS A 156     9353  11017  10522    408    105   -151       C  
ATOM   1336  CE1 HIS A 156      -4.617  23.185 123.608  1.00 77.69           C  
ANISOU 1336  CE1 HIS A 156     8899  10578  10041    307     35   -156       C  
ATOM   1337  NE2 HIS A 156      -3.553  23.126 122.829  1.00 82.60           N  
ANISOU 1337  NE2 HIS A 156     9463  11243  10679    336     73   -153       N  
ATOM   1338  H   HIS A 156      -7.110  19.518 121.711  1.00 70.40           H  
ATOM   1339  HA  HIS A 156      -7.902  22.124 121.714  1.00 67.79           H  
ATOM   1340  HB2 HIS A 156      -5.761  21.025 120.241  1.00 76.42           H  
ATOM   1341  HB3 HIS A 156      -6.329  22.482 119.966  1.00 76.42           H  
ATOM   1342  HD2 HIS A 156      -3.359  22.468 120.880  1.00 97.56           H  
ATOM   1343  HE1 HIS A 156      -4.634  23.495 124.484  1.00 93.23           H  
ATOM   1344  HE2 HIS A 156      -2.758  23.369 123.051  1.00 99.12           H  
ATOM   1345  N   LEU A 157      -9.129  19.902 120.089  1.00 43.96           N  
ANISOU 1345  N   LEU A 157     4998   5944   5759    590     46   -158       N  
ATOM   1346  CA  LEU A 157     -10.038  19.488 119.022  1.00 45.62           C  
ANISOU 1346  CA  LEU A 157     5285   6090   5959    631     64   -171       C  
ATOM   1347  C   LEU A 157     -11.235  20.434 118.913  1.00 40.70           C  
ANISOU 1347  C   LEU A 157     4727   5424   5314    578     71   -181       C  
ATOM   1348  O   LEU A 157     -11.907  20.710 119.907  1.00 40.18           O  
ANISOU 1348  O   LEU A 157     4677   5346   5245    535     37   -177       O  
ATOM   1349  CB  LEU A 157     -10.519  18.055 119.260  1.00 46.03           C  
ANISOU 1349  CB  LEU A 157     5367   6103   6019    693     24   -165       C  
ATOM   1350  CG  LEU A 157     -11.350  17.431 118.133  1.00 44.32           C  
ANISOU 1350  CG  LEU A 157     5223   5825   5790    738     41   -184       C  
ATOM   1351  CD1 LEU A 157     -10.483  17.161 116.912  1.00 44.26           C  
ANISOU 1351  CD1 LEU A 157     5196   5835   5786    789     91   -196       C  
ATOM   1352  CD2 LEU A 157     -12.030  16.156 118.603  1.00 41.55           C  
ANISOU 1352  CD2 LEU A 157     4910   5427   5449    778     -3   -179       C  
ATOM   1353  H   LEU A 157      -9.040  19.322 120.717  1.00 52.75           H  
ATOM   1354  HA  LEU A 157      -9.562  19.509 118.177  1.00 54.75           H  
ATOM   1355  HB2 LEU A 157      -9.742  17.490 119.393  1.00 55.24           H  
ATOM   1356  HB3 LEU A 157     -11.066  18.045 120.061  1.00 55.24           H  
ATOM   1357  HG  LEU A 157     -12.043  18.058 117.872  1.00 53.18           H  
ATOM   1358 HD11 LEU A 157     -11.032  16.768 116.216  1.00 53.11           H  
ATOM   1359 HD12 LEU A 157     -10.105  17.999 116.602  1.00 53.11           H  
ATOM   1360 HD13 LEU A 157      -9.772  16.549 117.159  1.00 53.11           H  
ATOM   1361 HD21 LEU A 157     -12.546  15.786 117.870  1.00 49.86           H  
ATOM   1362 HD22 LEU A 157     -11.352  15.522 118.884  1.00 49.86           H  
ATOM   1363 HD23 LEU A 157     -12.615  16.367 119.347  1.00 49.86           H  
ATOM   1364  N   GLU A 158     -11.497  20.916 117.699  1.00 34.18           N  
ANISOU 1364  N   GLU A 158     3937   4578   4473    584    118   -192       N  
ATOM   1365  CA  GLU A 158     -12.559  21.894 117.460  1.00 38.38           C  
ANISOU 1365  CA  GLU A 158     4524   5073   4985    541    133   -195       C  
ATOM   1366  C   GLU A 158     -13.745  21.322 116.681  1.00 40.57           C  
ANISOU 1366  C   GLU A 158     4874   5299   5241    579    126   -202       C  
ATOM   1367  O   GLU A 158     -14.889  21.707 116.921  1.00 41.48           O  
ANISOU 1367  O   GLU A 158     5036   5379   5344    552    111   -200       O  
ATOM   1368  CB  GLU A 158     -11.998  23.101 116.705  1.00 41.68           C  
ANISOU 1368  CB  GLU A 158     4925   5511   5398    509    196   -195       C  
ATOM   1369  CG  GLU A 158     -11.005  23.925 117.509  1.00 53.47           C  
ANISOU 1369  CG  GLU A 158     6353   7052   6911    450    207   -193       C  
ATOM   1370  CD  GLU A 158     -10.429  25.086 116.719  1.00 68.59           C  
ANISOU 1370  CD  GLU A 158     8253   8982   8825    417    274   -193       C  
ATOM   1371  OE1 GLU A 158     -10.777  25.230 115.528  1.00 70.63           O  
ANISOU 1371  OE1 GLU A 158     8552   9218   9066    445    312   -190       O  
ATOM   1372  OE2 GLU A 158      -9.627  25.854 117.290  1.00 75.56           O  
ANISOU 1372  OE2 GLU A 158     9084   9902   9723    360    290   -196       O  
ATOM   1373  H   GLU A 158     -11.069  20.689 116.989  1.00 41.02           H  
ATOM   1374  HA  GLU A 158     -12.892  22.208 118.315  1.00 46.05           H  
ATOM   1375  HB2 GLU A 158     -11.544  22.787 115.907  1.00 50.01           H  
ATOM   1376  HB3 GLU A 158     -12.733  23.683 116.457  1.00 50.01           H  
ATOM   1377  HG2 GLU A 158     -11.453  24.287 118.290  1.00 64.16           H  
ATOM   1378  HG3 GLU A 158     -10.269  23.355 117.783  1.00 64.16           H  
ATOM   1379  N   ARG A 159     -13.469  20.412 115.750  1.00 45.87           N  
ANISOU 1379  N   ARG A 159     5552   5968   5907    640    138   -212       N  
ATOM   1380  CA  ARG A 159     -14.504  19.880 114.865  1.00 45.21           C  
ANISOU 1380  CA  ARG A 159     5534   5845   5797    672    136   -225       C  
ATOM   1381  C   ARG A 159     -14.410  18.363 114.712  1.00 46.55           C  
ANISOU 1381  C   ARG A 159     5713   5997   5975    732    115   -240       C  
ATOM   1382  O   ARG A 159     -13.339  17.820 114.440  1.00 39.60           O  
ANISOU 1382  O   ARG A 159     4793   5141   5111    772    134   -244       O  
ATOM   1383  CB  ARG A 159     -14.414  20.569 113.500  1.00 47.09           C  
ANISOU 1383  CB  ARG A 159     5787   6096   6008    677    192   -228       C  
ATOM   1384  CG  ARG A 159     -15.059  21.950 113.500  1.00 57.62           C  
ANISOU 1384  CG  ARG A 159     7143   7423   7328    624    211   -211       C  
ATOM   1385  CD  ARG A 159     -14.521  22.878 112.427  1.00 65.48           C  
ANISOU 1385  CD  ARG A 159     8130   8443   8308    619    275   -203       C  
ATOM   1386  NE  ARG A 159     -15.235  24.155 112.440  1.00 71.96           N  
ANISOU 1386  NE  ARG A 159     8977   9246   9119    574    295   -182       N  
ATOM   1387  CZ  ARG A 159     -14.899  25.207 113.184  1.00 73.37           C  
ANISOU 1387  CZ  ARG A 159     9130   9427   9321    519    312   -170       C  
ATOM   1388  NH1 ARG A 159     -13.844  25.161 113.987  1.00 78.71           N  
ANISOU 1388  NH1 ARG A 159     9748  10131  10026    497    307   -178       N  
ATOM   1389  NH2 ARG A 159     -15.622  26.316 113.124  1.00 71.58           N  
ANISOU 1389  NH2 ARG A 159     8934   9175   9088    485    336   -151       N  
ATOM   1390  H   ARG A 159     -12.687  20.084 115.610  1.00 55.04           H  
ATOM   1391  HA  ARG A 159     -15.373  20.085 115.243  1.00 54.25           H  
ATOM   1392  HB2 ARG A 159     -13.480  20.673 113.259  1.00 56.51           H  
ATOM   1393  HB3 ARG A 159     -14.870  20.023 112.840  1.00 56.51           H  
ATOM   1394  HG2 ARG A 159     -16.013  21.849 113.353  1.00 69.15           H  
ATOM   1395  HG3 ARG A 159     -14.902  22.368 114.360  1.00 69.15           H  
ATOM   1396  HD2 ARG A 159     -13.581  23.051 112.592  1.00 78.58           H  
ATOM   1397  HD3 ARG A 159     -14.642  22.468 111.556  1.00 78.58           H  
ATOM   1398  HE  ARG A 159     -15.922  24.232 111.928  1.00 86.35           H  
ATOM   1399 HH11 ARG A 159     -13.371  24.444 114.034  1.00 94.45           H  
ATOM   1400 HH12 ARG A 159     -13.635  25.846 114.463  1.00 94.45           H  
ATOM   1401 HH21 ARG A 159     -16.306  26.356 112.605  1.00 85.89           H  
ATOM   1402 HH22 ARG A 159     -15.405  26.998 113.601  1.00 85.89           H  
ATOM   1403  N   LEU A 160     -15.547  17.694 114.898  1.00 41.11           N  
ANISOU 1403  N   LEU A 160     5076   5264   5278    739     78   -248       N  
ATOM   1404  CA  LEU A 160     -15.635  16.237 114.827  1.00 38.56           C  
ANISOU 1404  CA  LEU A 160     4773   4911   4966    790     58   -264       C  
ATOM   1405  C   LEU A 160     -16.872  15.808 114.036  1.00 39.36           C  
ANISOU 1405  C   LEU A 160     4944   4975   5037    797     52   -288       C  
ATOM   1406  O   LEU A 160     -18.000  16.140 114.406  1.00 37.80           O  
ANISOU 1406  O   LEU A 160     4780   4757   4826    761     25   -283       O  
ATOM   1407  CB  LEU A 160     -15.674  15.637 116.237  1.00 38.57           C  
ANISOU 1407  CB  LEU A 160     4758   4898   4998    785      9   -246       C  
ATOM   1408  CG  LEU A 160     -15.908  14.127 116.362  1.00 39.68           C  
ANISOU 1408  CG  LEU A 160     4925   4994   5157    833    -15   -256       C  
ATOM   1409  CD1 LEU A 160     -14.805  13.335 115.678  1.00 37.28           C  
ANISOU 1409  CD1 LEU A 160     4596   4698   4871    896     19   -268       C  
ATOM   1410  CD2 LEU A 160     -16.018  13.725 117.828  1.00 42.58           C  
ANISOU 1410  CD2 LEU A 160     5276   5352   5549    821    -63   -229       C  
ATOM   1411  H   LEU A 160     -16.299  18.073 115.071  1.00 49.33           H  
ATOM   1412  HA  LEU A 160     -14.851  15.892 114.373  1.00 46.27           H  
ATOM   1413  HB2 LEU A 160     -14.827  15.829 116.667  1.00 46.28           H  
ATOM   1414  HB3 LEU A 160     -16.386  16.075 116.729  1.00 46.28           H  
ATOM   1415  HG  LEU A 160     -16.747  13.903 115.929  1.00 47.61           H  
ATOM   1416 HD11 LEU A 160     -14.988  12.387 115.779  1.00 44.74           H  
ATOM   1417 HD12 LEU A 160     -14.785  13.570 114.737  1.00 44.74           H  
ATOM   1418 HD13 LEU A 160     -13.956  13.554 116.092  1.00 44.74           H  
ATOM   1419 HD21 LEU A 160     -16.165  12.768 117.882  1.00 51.09           H  
ATOM   1420 HD22 LEU A 160     -15.193  13.960 118.282  1.00 51.09           H  
ATOM   1421 HD23 LEU A 160     -16.763  14.198 118.229  1.00 51.09           H  
ATOM   1422  N   TYR A 161     -16.647  15.070 112.952  1.00 34.95           N  
ANISOU 1422  N   TYR A 161     4404   4410   4465    841     79   -317       N  
ATOM   1423  CA  TYR A 161     -17.722  14.603 112.081  1.00 33.50           C  
ANISOU 1423  CA  TYR A 161     4282   4199   4246    846     76   -346       C  
ATOM   1424  C   TYR A 161     -17.893  13.087 112.183  1.00 32.89           C  
ANISOU 1424  C   TYR A 161     4232   4075   4188    883     58   -373       C  
ATOM   1425  O   TYR A 161     -17.009  12.329 111.783  1.00 38.09           O  
ANISOU 1425  O   TYR A 161     4878   4731   4865    931     85   -390       O  
ATOM   1426  CB  TYR A 161     -17.443  15.001 110.629  1.00 32.47           C  
ANISOU 1426  CB  TYR A 161     4160   4102   4077    861    126   -364       C  
ATOM   1427  CG  TYR A 161     -17.251  16.489 110.423  1.00 34.92           C  
ANISOU 1427  CG  TYR A 161     4447   4452   4369    828    152   -335       C  
ATOM   1428  CD1 TYR A 161     -16.019  17.089 110.652  1.00 39.78           C  
ANISOU 1428  CD1 TYR A 161     5005   5100   5008    827    182   -316       C  
ATOM   1429  CD2 TYR A 161     -18.300  17.291 109.993  1.00 44.25           C  
ANISOU 1429  CD2 TYR A 161     5662   5639   5512    797    150   -325       C  
ATOM   1430  CE1 TYR A 161     -15.840  18.447 110.463  1.00 40.71           C  
ANISOU 1430  CE1 TYR A 161     5105   5249   5115    792    211   -291       C  
ATOM   1431  CE2 TYR A 161     -18.130  18.650 109.802  1.00 45.34           C  
ANISOU 1431  CE2 TYR A 161     5782   5805   5638    770    181   -295       C  
ATOM   1432  CZ  TYR A 161     -16.899  19.222 110.038  1.00 43.87           C  
ANISOU 1432  CZ  TYR A 161     5545   5645   5479    765    212   -280       C  
ATOM   1433  OH  TYR A 161     -16.728  20.574 109.846  1.00 45.82           O  
ANISOU 1433  OH  TYR A 161     5778   5913   5718    733    247   -252       O  
ATOM   1434  H   TYR A 161     -15.864  14.823 112.694  1.00 41.94           H  
ATOM   1435  HA  TYR A 161     -18.555  15.019 112.354  1.00 40.20           H  
ATOM   1436  HB2 TYR A 161     -16.634  14.555 110.334  1.00 38.97           H  
ATOM   1437  HB3 TYR A 161     -18.192  14.721 110.080  1.00 38.97           H  
ATOM   1438  HD1 TYR A 161     -15.304  16.569 110.940  1.00 47.73           H  
ATOM   1439  HD2 TYR A 161     -19.132  16.908 109.834  1.00 53.10           H  
ATOM   1440  HE1 TYR A 161     -15.010  18.836 110.622  1.00 48.86           H  
ATOM   1441  HE2 TYR A 161     -18.842  19.175 109.515  1.00 54.40           H  
ATOM   1442  HH  TYR A 161     -15.936  20.791 110.024  1.00 54.98           H  
ATOM   1443  N   LEU A 162     -19.036  12.660 112.714  1.00 33.13           N  
ANISOU 1443  N   LEU A 162     4303   4068   4219    861     17   -376       N  
ATOM   1444  CA  LEU A 162     -19.334  11.243 112.915  1.00 35.76           C  
ANISOU 1444  CA  LEU A 162     4668   4346   4573    887     -1   -399       C  
ATOM   1445  C   LEU A 162     -20.702  10.861 112.344  1.00 40.65           C  
ANISOU 1445  C   LEU A 162     5348   4939   5157    864    -16   -432       C  
ATOM   1446  O   LEU A 162     -21.249   9.808 112.673  1.00 39.15           O  
ANISOU 1446  O   LEU A 162     5191   4698   4984    868    -38   -449       O  
ATOM   1447  CB  LEU A 162     -19.278  10.901 114.410  1.00 38.73           C  
ANISOU 1447  CB  LEU A 162     5024   4699   4993    881    -40   -365       C  
ATOM   1448  CG  LEU A 162     -17.884  10.679 115.001  1.00 44.23           C  
ANISOU 1448  CG  LEU A 162     5662   5412   5730    919    -30   -339       C  
ATOM   1449  CD1 LEU A 162     -17.941  10.685 116.519  1.00 42.97           C  
ANISOU 1449  CD1 LEU A 162     5479   5249   5600    899    -74   -298       C  
ATOM   1450  CD2 LEU A 162     -17.293   9.371 114.501  1.00 44.90           C  
ANISOU 1450  CD2 LEU A 162     5758   5461   5840    982     -4   -364       C  
ATOM   1451  H   LEU A 162     -19.669  13.183 112.970  1.00 39.76           H  
ATOM   1452  HA  LEU A 162     -18.662  10.712 112.461  1.00 42.91           H  
ATOM   1453  HB2 LEU A 162     -19.688  11.627 114.904  1.00 46.48           H  
ATOM   1454  HB3 LEU A 162     -19.785  10.086 114.555  1.00 46.48           H  
ATOM   1455  HG  LEU A 162     -17.300  11.401 114.718  1.00 53.07           H  
ATOM   1456 HD11 LEU A 162     -17.048  10.543 116.869  1.00 51.57           H  
ATOM   1457 HD12 LEU A 162     -18.282  11.542 116.818  1.00 51.57           H  
ATOM   1458 HD13 LEU A 162     -18.530   9.973 116.814  1.00 51.57           H  
ATOM   1459 HD21 LEU A 162     -16.411   9.255 114.889  1.00 53.88           H  
ATOM   1460 HD22 LEU A 162     -17.872   8.641 114.769  1.00 53.88           H  
ATOM   1461 HD23 LEU A 162     -17.227   9.404 113.534  1.00 53.88           H  
ATOM   1462  N   ASP A 163     -21.250  11.712 111.481  1.00 35.13           N  
ANISOU 1462  N   ASP A 163     4662   4276   4409    840     -5   -439       N  
ATOM   1463  CA  ASP A 163     -22.559  11.445 110.892  1.00 34.53           C  
ANISOU 1463  CA  ASP A 163     4637   4190   4293    816    -22   -468       C  
ATOM   1464  C   ASP A 163     -22.484  10.281 109.902  1.00 35.87           C  
ANISOU 1464  C   ASP A 163     4842   4338   4448    845      0   -524       C  
ATOM   1465  O   ASP A 163     -21.409   9.941 109.415  1.00 35.52           O  
ANISOU 1465  O   ASP A 163     4784   4297   4415    886     39   -540       O  
ATOM   1466  CB  ASP A 163     -23.113  12.704 110.208  1.00 38.34           C  
ANISOU 1466  CB  ASP A 163     5119   4725   4725    788    -14   -453       C  
ATOM   1467  CG  ASP A 163     -22.133  13.324 109.226  1.00 53.70           C  
ANISOU 1467  CG  ASP A 163     7042   6716   6647    813     36   -452       C  
ATOM   1468  OD1 ASP A 163     -21.129  13.916 109.676  1.00 54.91           O  
ANISOU 1468  OD1 ASP A 163     7152   6883   6829    821     54   -423       O  
ATOM   1469  OD2 ASP A 163     -22.377  13.237 108.003  1.00 61.87           O  
ANISOU 1469  OD2 ASP A 163     8101   7776   7632    820     57   -481       O  
ATOM   1470  H   ASP A 163     -20.887  12.447 111.222  1.00 42.15           H  
ATOM   1471  HA  ASP A 163     -23.176  11.195 111.598  1.00 41.44           H  
ATOM   1472  HB2 ASP A 163     -23.918  12.470 109.720  1.00 46.01           H  
ATOM   1473  HB3 ASP A 163     -23.317  13.367 110.886  1.00 46.01           H  
ATOM   1474  N   HIS A 164     -23.633   9.665 109.633  1.00 36.18           N  
ANISOU 1474  N   HIS A 164     4928   4355   4464    821    -22   -557       N  
ATOM   1475  CA  HIS A 164     -23.735   8.539 108.701  1.00 36.66           C  
ANISOU 1475  CA  HIS A 164     5030   4392   4508    837     -2   -620       C  
ATOM   1476  C   HIS A 164     -22.851   7.349 109.097  1.00 41.53           C  
ANISOU 1476  C   HIS A 164     5649   4948   5182    881     17   -637       C  
ATOM   1477  O   HIS A 164     -22.038   6.874 108.301  1.00 40.78           O  
ANISOU 1477  O   HIS A 164     5558   4851   5086    920     61   -671       O  
ATOM   1478  CB  HIS A 164     -23.394   8.997 107.276  1.00 34.31           C  
ANISOU 1478  CB  HIS A 164     4733   4151   4152    849     38   -645       C  
ATOM   1479  CG  HIS A 164     -24.406   9.931 106.686  1.00 38.11           C  
ANISOU 1479  CG  HIS A 164     5222   4689   4570    811     21   -635       C  
ATOM   1480  ND1 HIS A 164     -24.320  11.301 106.812  1.00 41.69           N  
ANISOU 1480  ND1 HIS A 164     5642   5189   5010    801     22   -581       N  
ATOM   1481  CD2 HIS A 164     -25.531   9.688 105.973  1.00 34.98           C  
ANISOU 1481  CD2 HIS A 164     4861   4310   4118    780      4   -670       C  
ATOM   1482  CE1 HIS A 164     -25.347  11.862 106.197  1.00 44.58           C  
ANISOU 1482  CE1 HIS A 164     6023   5598   5319    772      8   -578       C  
ATOM   1483  NE2 HIS A 164     -26.097  10.906 105.681  1.00 36.93           N  
ANISOU 1483  NE2 HIS A 164     5092   4618   4321    759     -6   -631       N  
ATOM   1484  H   HIS A 164     -24.386   9.885 109.986  1.00 43.42           H  
ATOM   1485  HA  HIS A 164     -24.654   8.229 108.695  1.00 44.00           H  
ATOM   1486  HB2 HIS A 164     -22.540   9.455 107.290  1.00 41.17           H  
ATOM   1487  HB3 HIS A 164     -23.340   8.217 106.701  1.00 41.17           H  
ATOM   1488  HD1 HIS A 164     -23.695  11.724 107.224  1.00 50.03           H  
ATOM   1489  HD2 HIS A 164     -25.859   8.854 105.726  1.00 41.97           H  
ATOM   1490  HE1 HIS A 164     -25.514  12.775 106.140  1.00 53.50           H  
ATOM   1491  N   ASN A 165     -23.026   6.875 110.330  1.00 40.79           N  
ANISOU 1491  N   ASN A 165     5553   4804   5139    877    -14   -611       N  
ATOM   1492  CA  ASN A 165     -22.397   5.639 110.802  1.00 39.30           C  
ANISOU 1492  CA  ASN A 165     5374   4550   5009    918     -1   -620       C  
ATOM   1493  C   ASN A 165     -23.460   4.727 111.433  1.00 44.58           C  
ANISOU 1493  C   ASN A 165     6087   5155   5698    889    -34   -632       C  
ATOM   1494  O   ASN A 165     -24.654   4.927 111.205  1.00 48.22           O  
ANISOU 1494  O   ASN A 165     6575   5626   6120    838    -60   -650       O  
ATOM   1495  CB  ASN A 165     -21.269   5.954 111.795  1.00 40.17           C  
ANISOU 1495  CB  ASN A 165     5427   4669   5168    952     -1   -562       C  
ATOM   1496  CG  ASN A 165     -19.962   6.302 111.104  1.00 44.46           C  
ANISOU 1496  CG  ASN A 165     5931   5252   5709    998     46   -563       C  
ATOM   1497  OD1 ASN A 165     -19.201   5.417 110.717  1.00 44.69           O  
ANISOU 1497  OD1 ASN A 165     5964   5251   5764   1049     83   -588       O  
ATOM   1498  ND2 ASN A 165     -19.694   7.593 110.954  1.00 39.83           N  
ANISOU 1498  ND2 ASN A 165     5307   4733   5095    979     48   -536       N  
ATOM   1499  H   ASN A 165     -23.514   7.259 110.925  1.00 48.94           H  
ATOM   1500  HA  ASN A 165     -22.010   5.171 110.046  1.00 47.16           H  
ATOM   1501  HB2 ASN A 165     -21.531   6.712 112.341  1.00 48.21           H  
ATOM   1502  HB3 ASN A 165     -21.115   5.178 112.356  1.00 48.21           H  
ATOM   1503 HD21 ASN A 165     -18.965   7.838 110.568  1.00 47.80           H  
ATOM   1504 HD22 ASN A 165     -20.249   8.184 111.241  1.00 47.80           H  
ATOM   1505  N   ASN A 166     -23.033   3.730 112.210  1.00 43.15           N  
ANISOU 1505  N   ASN A 166     5910   4907   5576    921    -31   -620       N  
ATOM   1506  CA  ASN A 166     -23.954   2.792 112.858  1.00 42.76           C  
ANISOU 1506  CA  ASN A 166     5904   4790   5553    895    -57   -627       C  
ATOM   1507  C   ASN A 166     -23.963   2.926 114.387  1.00 47.33           C  
ANISOU 1507  C   ASN A 166     6455   5355   6172    890    -95   -559       C  
ATOM   1508  O   ASN A 166     -24.094   1.931 115.100  1.00 55.47           O  
ANISOU 1508  O   ASN A 166     7509   6318   7248    901   -101   -549       O  
ATOM   1509  CB  ASN A 166     -23.600   1.346 112.477  1.00 40.72           C  
ANISOU 1509  CB  ASN A 166     5689   4452   5333    934    -17   -673       C  
ATOM   1510  CG  ASN A 166     -23.762   1.066 110.986  1.00 47.32           C  
ANISOU 1510  CG  ASN A 166     6561   5294   6123    929     20   -752       C  
ATOM   1511  OD1 ASN A 166     -23.385   1.878 110.140  1.00 44.91           O  
ANISOU 1511  OD1 ASN A 166     6233   5057   5772    934     37   -762       O  
ATOM   1512  ND2 ASN A 166     -24.327  -0.097 110.663  1.00 53.59           N  
ANISOU 1512  ND2 ASN A 166     7415   6018   6928    916     35   -809       N  
ATOM   1513  H   ASN A 166     -22.205   3.573 112.379  1.00 51.77           H  
ATOM   1514  HA  ASN A 166     -24.854   2.970 112.541  1.00 51.31           H  
ATOM   1515  HB2 ASN A 166     -22.675   1.175 112.714  1.00 48.87           H  
ATOM   1516  HB3 ASN A 166     -24.183   0.740 112.960  1.00 48.87           H  
ATOM   1517 HD21 ASN A 166     -24.527  -0.664 111.279  1.00 64.31           H  
ATOM   1518  N   LEU A 167     -23.829   4.151 114.889  1.00 39.45           N  
ANISOU 1518  N   LEU A 167     5410   4422   5158    873   -118   -513       N  
ATOM   1519  CA  LEU A 167     -23.787   4.386 116.334  1.00 37.18           C  
ANISOU 1519  CA  LEU A 167     5093   4133   4900    864   -154   -451       C  
ATOM   1520  C   LEU A 167     -25.160   4.234 116.987  1.00 45.77           C  
ANISOU 1520  C   LEU A 167     6213   5195   5982    809   -193   -446       C  
ATOM   1521  O   LEU A 167     -26.168   4.687 116.443  1.00 44.93           O  
ANISOU 1521  O   LEU A 167     6128   5111   5834    763   -204   -473       O  
ATOM   1522  CB  LEU A 167     -23.235   5.782 116.633  1.00 35.97           C  
ANISOU 1522  CB  LEU A 167     4882   4056   4729    856   -162   -412       C  
ATOM   1523  CG  LEU A 167     -21.812   6.081 116.153  1.00 42.87           C  
ANISOU 1523  CG  LEU A 167     5711   4966   5610    905   -125   -407       C  
ATOM   1524  CD1 LEU A 167     -21.460   7.534 116.436  1.00 39.16           C  
ANISOU 1524  CD1 LEU A 167     5191   4569   5120    881   -133   -373       C  
ATOM   1525  CD2 LEU A 167     -20.803   5.151 116.808  1.00 45.60           C  
ANISOU 1525  CD2 LEU A 167     6035   5278   6011    962   -116   -380       C  
ATOM   1526  H   LEU A 167     -23.761   4.865 114.415  1.00 47.34           H  
ATOM   1527  HA  LEU A 167     -23.191   3.737 116.739  1.00 44.61           H  
ATOM   1528  HB2 LEU A 167     -23.820   6.434 116.217  1.00 43.16           H  
ATOM   1529  HB3 LEU A 167     -23.245   5.911 117.594  1.00 43.16           H  
ATOM   1530  HG  LEU A 167     -21.768   5.943 115.194  1.00 51.44           H  
ATOM   1531 HD11 LEU A 167     -20.557   7.706 116.125  1.00 46.99           H  
ATOM   1532 HD12 LEU A 167     -22.087   8.107 115.966  1.00 46.99           H  
ATOM   1533 HD13 LEU A 167     -21.518   7.692 117.391  1.00 46.99           H  
ATOM   1534 HD21 LEU A 167     -19.916   5.368 116.482  1.00 54.71           H  
ATOM   1535 HD22 LEU A 167     -20.841   5.271 117.770  1.00 54.71           H  
ATOM   1536 HD23 LEU A 167     -21.025   4.234 116.581  1.00 54.71           H  
ATOM   1537  N   THR A 168     -25.184   3.603 118.160  1.00 47.03           N  
ANISOU 1537  N   THR A 168     6373   5312   6182    814   -213   -408       N  
ATOM   1538  CA  THR A 168     -26.417   3.409 118.923  1.00 44.79           C  
ANISOU 1538  CA  THR A 168     6117   5003   5899    763   -249   -397       C  
ATOM   1539  C   THR A 168     -26.405   4.185 120.239  1.00 38.66           C  
ANISOU 1539  C   THR A 168     5301   4263   5125    743   -283   -336       C  
ATOM   1540  O   THR A 168     -27.433   4.296 120.908  1.00 43.58           O  
ANISOU 1540  O   THR A 168     5937   4880   5740    696   -313   -323       O  
ATOM   1541  CB  THR A 168     -26.660   1.917 119.234  1.00 49.11           C  
ANISOU 1541  CB  THR A 168     6710   5461   6489    776   -242   -406       C  
ATOM   1542  OG1 THR A 168     -25.469   1.334 119.778  1.00 54.50           O  
ANISOU 1542  OG1 THR A 168     7370   6117   7219    839   -227   -368       O  
ATOM   1543  CG2 THR A 168     -27.062   1.166 117.973  1.00 51.16           C  
ANISOU 1543  CG2 THR A 168     7020   5680   6737    772   -212   -479       C  
ATOM   1544  H   THR A 168     -24.487   3.273 118.542  1.00 56.43           H  
ATOM   1545  HA  THR A 168     -27.166   3.729 118.395  1.00 53.75           H  
ATOM   1546  HB  THR A 168     -27.380   1.837 119.879  1.00 58.93           H  
ATOM   1547  HG1 THR A 168     -25.599   0.522 119.948  1.00 65.40           H  
ATOM   1548 HG21 THR A 168     -27.212   0.230 118.179  1.00 61.39           H  
ATOM   1549 HG22 THR A 168     -27.877   1.544 117.608  1.00 61.39           H  
ATOM   1550 HG23 THR A 168     -26.358   1.234 117.309  1.00 61.39           H  
ATOM   1551  N   ARG A 169     -25.240   4.715 120.605  1.00 42.34           N  
ANISOU 1551  N   ARG A 169     5716   4770   5601    776   -278   -301       N  
ATOM   1552  CA  ARG A 169     -25.092   5.496 121.831  1.00 46.12           C  
ANISOU 1552  CA  ARG A 169     6152   5291   6078    755   -308   -248       C  
ATOM   1553  C   ARG A 169     -24.204   6.710 121.589  1.00 43.62           C  
ANISOU 1553  C   ARG A 169     5784   5046   5743    761   -296   -239       C  
ATOM   1554  O   ARG A 169     -23.435   6.746 120.629  1.00 42.74           O  
ANISOU 1554  O   ARG A 169     5662   4948   5630    796   -264   -262       O  
ATOM   1555  CB  ARG A 169     -24.496   4.639 122.952  1.00 57.01           C  
ANISOU 1555  CB  ARG A 169     7519   6642   7500    789   -320   -199       C  
ATOM   1556  CG  ARG A 169     -25.156   3.282 123.131  1.00 71.64           C  
ANISOU 1556  CG  ARG A 169     9426   8413   9383    794   -321   -205       C  
ATOM   1557  CD  ARG A 169     -24.643   2.583 124.383  1.00 77.80           C  
ANISOU 1557  CD  ARG A 169    10190   9171  10200    824   -336   -143       C  
ATOM   1558  NE  ARG A 169     -23.186   2.455 124.393  1.00 80.29           N  
ANISOU 1558  NE  ARG A 169    10458   9510  10539    890   -319   -116       N  
ATOM   1559  CZ  ARG A 169     -22.510   1.411 123.919  1.00 76.81           C  
ANISOU 1559  CZ  ARG A 169    10031   9017  10137    953   -287   -122       C  
ATOM   1560  NH1 ARG A 169     -23.144   0.375 123.382  1.00 71.16           N  
ANISOU 1560  NH1 ARG A 169     9377   8218   9442    957   -265   -159       N  
ATOM   1561  NH2 ARG A 169     -21.185   1.402 123.981  1.00 76.22           N  
ANISOU 1561  NH2 ARG A 169     9904   8975  10082   1013   -273    -93       N  
ATOM   1562  H   ARG A 169     -24.512   4.636 120.154  1.00 50.80           H  
ATOM   1563  HA  ARG A 169     -25.964   5.809 122.118  1.00 55.34           H  
ATOM   1564  HB2 ARG A 169     -23.558   4.487 122.759  1.00 68.41           H  
ATOM   1565  HB3 ARG A 169     -24.583   5.121 123.789  1.00 68.41           H  
ATOM   1566  HG2 ARG A 169     -26.115   3.400 123.219  1.00 85.97           H  
ATOM   1567  HG3 ARG A 169     -24.954   2.723 122.365  1.00 85.97           H  
ATOM   1568  HD2 ARG A 169     -24.906   3.096 125.163  1.00 93.36           H  
ATOM   1569  HD3 ARG A 169     -25.024   1.691 124.427  1.00 93.36           H  
ATOM   1570  HE  ARG A 169     -22.732   3.102 124.731  1.00 96.35           H  
ATOM   1571 HH11 ARG A 169     -24.003   0.373 123.338  1.00 85.39           H  
ATOM   1572 HH12 ARG A 169     -22.697  -0.294 123.079  1.00 85.39           H  
ATOM   1573 HH21 ARG A 169     -20.767   2.069 124.327  1.00 91.47           H  
ATOM   1574 HH22 ARG A 169     -20.745   0.730 123.676  1.00 91.47           H  
ATOM   1575  N   MET A 170     -24.309   7.703 122.467  1.00 39.36           N  
ANISOU 1575  N   MET A 170     5214   4553   5190    724   -319   -208       N  
ATOM   1576  CA  MET A 170     -23.438   8.868 122.397  1.00 42.80           C  
ANISOU 1576  CA  MET A 170     5598   5053   5612    722   -307   -197       C  
ATOM   1577  C   MET A 170     -21.993   8.447 122.645  1.00 42.65           C  
ANISOU 1577  C   MET A 170     5534   5050   5621    774   -296   -173       C  
ATOM   1578  O   MET A 170     -21.715   7.739 123.612  1.00 49.34           O  
ANISOU 1578  O   MET A 170     6371   5883   6494    792   -317   -138       O  
ATOM   1579  CB  MET A 170     -23.856   9.926 123.420  1.00 44.20           C  
ANISOU 1579  CB  MET A 170     5755   5269   5772    668   -331   -171       C  
ATOM   1580  CG  MET A 170     -25.176  10.610 123.104  1.00 51.09           C  
ANISOU 1580  CG  MET A 170     6660   6138   6614    620   -335   -192       C  
ATOM   1581  SD  MET A 170     -25.106  11.622 121.612  1.00 44.03           S  
ANISOU 1581  SD  MET A 170     5765   5274   5690    620   -298   -224       S  
ATOM   1582  CE  MET A 170     -24.060  12.975 122.155  1.00 44.27           C  
ANISOU 1582  CE  MET A 170     5736   5364   5718    604   -285   -199       C  
ATOM   1583  H   MET A 170     -24.877   7.725 123.112  1.00 47.23           H  
ATOM   1584  HA  MET A 170     -23.506   9.262 121.513  1.00 51.36           H  
ATOM   1585  HB2 MET A 170     -23.943   9.502 124.288  1.00 53.04           H  
ATOM   1586  HB3 MET A 170     -23.170  10.610 123.458  1.00 53.04           H  
ATOM   1587  HG2 MET A 170     -25.859   9.934 122.975  1.00 61.31           H  
ATOM   1588  HG3 MET A 170     -25.417  11.187 123.845  1.00 61.31           H  
ATOM   1589  HE1 MET A 170     -23.946  13.600 121.422  1.00 53.12           H  
ATOM   1590  HE2 MET A 170     -24.484  13.419 122.906  1.00 53.12           H  
ATOM   1591  HE3 MET A 170     -23.198  12.619 122.424  1.00 53.12           H  
ATOM   1592  N   PRO A 171     -21.066   8.868 121.769  1.00 50.90           N  
ANISOU 1592  N   PRO A 171     6550   6127   6662    801   -263   -189       N  
ATOM   1593  CA  PRO A 171     -19.651   8.584 122.022  1.00 52.08           C  
ANISOU 1593  CA  PRO A 171     6646   6304   6839    849   -253   -163       C  
ATOM   1594  C   PRO A 171     -19.059   9.576 123.015  1.00 57.68           C  
ANISOU 1594  C   PRO A 171     7296   7081   7541    818   -272   -128       C  
ATOM   1595  O   PRO A 171     -19.512  10.719 123.070  1.00 53.46           O  
ANISOU 1595  O   PRO A 171     6759   6575   6977    764   -274   -136       O  
ATOM   1596  CB  PRO A 171     -19.015   8.734 120.642  1.00 50.98           C  
ANISOU 1596  CB  PRO A 171     6501   6175   6692    881   -207   -199       C  
ATOM   1597  CG  PRO A 171     -19.852   9.767 119.972  1.00 48.48           C  
ANISOU 1597  CG  PRO A 171     6209   5874   6336    831   -200   -227       C  
ATOM   1598  CD  PRO A 171     -21.258   9.576 120.489  1.00 50.55           C  
ANISOU 1598  CD  PRO A 171     6519   6099   6588    790   -233   -228       C  
ATOM   1599  HA  PRO A 171     -19.531   7.677 122.346  1.00 62.50           H  
ATOM   1600  HB2 PRO A 171     -18.098   9.036 120.731  1.00 61.17           H  
ATOM   1601  HB3 PRO A 171     -19.058   7.890 120.164  1.00 61.17           H  
ATOM   1602  HG2 PRO A 171     -19.523  10.650 120.203  1.00 58.17           H  
ATOM   1603  HG3 PRO A 171     -19.823   9.634 119.011  1.00 58.17           H  
ATOM   1604  HD2 PRO A 171     -21.682  10.435 120.640  1.00 60.66           H  
ATOM   1605  HD3 PRO A 171     -21.773   9.029 119.875  1.00 60.66           H  
ATOM   1606  N   GLY A 172     -18.069   9.150 123.792  1.00 59.39           N  
ANISOU 1606  N   GLY A 172     7463   7323   7781    851   -284    -89       N  
ATOM   1607  CA  GLY A 172     -17.442  10.037 124.754  1.00 61.60           C  
ANISOU 1607  CA  GLY A 172     7681   7675   8049    818   -304    -60       C  
ATOM   1608  C   GLY A 172     -16.435   9.340 125.649  1.00 65.53           C  
ANISOU 1608  C   GLY A 172     8126   8203   8572    861   -323    -11       C  
ATOM   1609  O   GLY A 172     -16.209   8.137 125.514  1.00 56.43           O  
ANISOU 1609  O   GLY A 172     6985   7006   7450    923   -318      3       O  
ATOM   1610  H   GLY A 172     -17.745   8.353 123.780  1.00 71.27           H  
ATOM   1611  HA2 GLY A 172     -16.986  10.751 124.281  1.00 73.92           H  
ATOM   1612  HA3 GLY A 172     -18.126  10.433 125.317  1.00 73.92           H  
ATOM   1613  N   PRO A 173     -15.820  10.095 126.574  1.00 71.80           N  
ANISOU 1613  N   PRO A 173     8858   9071   9351    828   -345     15       N  
ATOM   1614  CA  PRO A 173     -16.040  11.534 126.770  1.00 73.64           C  
ANISOU 1614  CA  PRO A 173     9077   9350   9551    752   -345     -4       C  
ATOM   1615  C   PRO A 173     -15.448  12.390 125.651  1.00 68.29           C  
ANISOU 1615  C   PRO A 173     8380   8698   8869    747   -301    -38       C  
ATOM   1616  O   PRO A 173     -14.502  11.964 124.987  1.00 57.19           O  
ANISOU 1616  O   PRO A 173     6944   7304   7484    801   -276    -37       O  
ATOM   1617  CB  PRO A 173     -15.336  11.817 128.100  1.00 78.78           C  
ANISOU 1617  CB  PRO A 173     9663  10077  10193    728   -380     34       C  
ATOM   1618  CG  PRO A 173     -14.292  10.766 128.203  1.00 82.51           C  
ANISOU 1618  CG  PRO A 173    10090  10565  10694    803   -384     73       C  
ATOM   1619  CD  PRO A 173     -14.880   9.544 127.565  1.00 79.40           C  
ANISOU 1619  CD  PRO A 173     9761  10081  10329    862   -371     68       C  
ATOM   1620  HA  PRO A 173     -16.987  11.725 126.858  1.00 88.36           H  
ATOM   1621  HB2 PRO A 173     -14.935  12.700 128.077  1.00 94.54           H  
ATOM   1622  HB3 PRO A 173     -15.971  11.745 128.829  1.00 94.54           H  
ATOM   1623  HG2 PRO A 173     -13.496  11.050 127.727  1.00 99.01           H  
ATOM   1624  HG3 PRO A 173     -14.090  10.600 129.137  1.00 99.01           H  
ATOM   1625  HD2 PRO A 173     -14.188   9.026 127.124  1.00 95.29           H  
ATOM   1626  HD3 PRO A 173     -15.356   9.014 128.224  1.00 95.29           H  
ATOM   1627  N   LEU A 174     -16.004  13.583 125.456  1.00 68.19           N  
ANISOU 1627  N   LEU A 174     8384   8693   8831    685   -289    -64       N  
ATOM   1628  CA  LEU A 174     -15.579  14.476 124.381  1.00 58.76           C  
ANISOU 1628  CA  LEU A 174     7178   7517   7630    675   -244    -92       C  
ATOM   1629  C   LEU A 174     -14.750  15.641 124.920  1.00 50.10           C  
ANISOU 1629  C   LEU A 174     6018   6493   6523    624   -239    -88       C  
ATOM   1630  O   LEU A 174     -14.967  16.086 126.047  1.00 50.01           O  
ANISOU 1630  O   LEU A 174     5994   6507   6499    573   -267    -77       O  
ATOM   1631  CB  LEU A 174     -16.797  15.011 123.627  1.00 56.42           C  
ANISOU 1631  CB  LEU A 174     6948   7173   7315    647   -226   -122       C  
ATOM   1632  CG  LEU A 174     -17.697  13.952 122.991  1.00 57.16           C  
ANISOU 1632  CG  LEU A 174     7106   7200   7413    686   -229   -135       C  
ATOM   1633  CD1 LEU A 174     -19.002  14.575 122.526  1.00 59.28           C  
ANISOU 1633  CD1 LEU A 174     7430   7436   7657    648   -223   -157       C  
ATOM   1634  CD2 LEU A 174     -16.985  13.269 121.834  1.00 55.53           C  
ANISOU 1634  CD2 LEU A 174     6896   6984   7221    749   -196   -150       C  
ATOM   1635  H   LEU A 174     -16.639  13.903 125.940  1.00 81.82           H  
ATOM   1636  HA  LEU A 174     -15.030  13.980 123.754  1.00 70.51           H  
ATOM   1637  HB2 LEU A 174     -17.341  15.521 124.248  1.00 67.70           H  
ATOM   1638  HB3 LEU A 174     -16.486  15.593 122.916  1.00 67.70           H  
ATOM   1639  HG  LEU A 174     -17.907  13.276 123.654  1.00 68.60           H  
ATOM   1640 HD11 LEU A 174     -19.556  13.886 122.127  1.00 71.13           H  
ATOM   1641 HD12 LEU A 174     -19.456  14.963 123.291  1.00 71.13           H  
ATOM   1642 HD13 LEU A 174     -18.807  15.264 121.872  1.00 71.13           H  
ATOM   1643 HD21 LEU A 174     -17.576  12.604 121.448  1.00 66.64           H  
ATOM   1644 HD22 LEU A 174     -16.758  13.936 121.167  1.00 66.64           H  
ATOM   1645 HD23 LEU A 174     -16.179  12.844 122.166  1.00 66.64           H  
ATOM   1646  N   PRO A 175     -13.797  16.143 124.115  1.00 48.82           N  
ANISOU 1646  N   PRO A 175     5817   6365   6366    632   -199   -100       N  
ATOM   1647  CA  PRO A 175     -12.970  17.275 124.553  1.00 48.45           C  
ANISOU 1647  CA  PRO A 175     5710   6386   6312    577   -189   -101       C  
ATOM   1648  C   PRO A 175     -13.769  18.564 124.729  1.00 53.37           C  
ANISOU 1648  C   PRO A 175     6366   6998   6915    500   -176   -122       C  
ATOM   1649  O   PRO A 175     -14.670  18.852 123.940  1.00 48.38           O  
ANISOU 1649  O   PRO A 175     5793   6315   6275    498   -154   -139       O  
ATOM   1650  CB  PRO A 175     -11.938  17.418 123.428  1.00 47.01           C  
ANISOU 1650  CB  PRO A 175     5491   6229   6141    610   -142   -111       C  
ATOM   1651  CG  PRO A 175     -12.535  16.742 122.252  1.00 50.46           C  
ANISOU 1651  CG  PRO A 175     5989   6603   6581    664   -120   -126       C  
ATOM   1652  CD  PRO A 175     -13.389  15.641 122.791  1.00 50.00           C  
ANISOU 1652  CD  PRO A 175     5975   6495   6528    692   -161   -114       C  
ATOM   1653  HA  PRO A 175     -12.515  17.061 125.383  1.00 58.14           H  
ATOM   1654  HB2 PRO A 175     -11.788  18.358 123.241  1.00 56.41           H  
ATOM   1655  HB3 PRO A 175     -11.110  16.985 123.688  1.00 56.41           H  
ATOM   1656  HG2 PRO A 175     -13.074  17.376 121.753  1.00 60.56           H  
ATOM   1657  HG3 PRO A 175     -11.829  16.381 121.693  1.00 60.56           H  
ATOM   1658  HD2 PRO A 175     -14.165  15.507 122.226  1.00 60.00           H  
ATOM   1659  HD3 PRO A 175     -12.871  14.826 122.884  1.00 60.00           H  
ATOM   1660  N   ARG A 176     -13.422  19.334 125.754  1.00 55.01           N  
ANISOU 1660  N   ARG A 176     6533   7255   7112    437   -190   -120       N  
ATOM   1661  CA  ARG A 176     -14.177  20.529 126.115  1.00 52.08           C  
ANISOU 1661  CA  ARG A 176     6193   6870   6725    363   -177   -140       C  
ATOM   1662  C   ARG A 176     -13.914  21.706 125.172  1.00 46.80           C  
ANISOU 1662  C   ARG A 176     5526   6199   6058    333   -118   -162       C  
ATOM   1663  O   ARG A 176     -14.444  22.798 125.376  1.00 46.36           O  
ANISOU 1663  O   ARG A 176     5494   6127   5994    273    -97   -178       O  
ATOM   1664  CB  ARG A 176     -13.848  20.933 127.555  1.00 58.92           C  
ANISOU 1664  CB  ARG A 176     7016   7792   7578    302   -208   -136       C  
ATOM   1665  CG  ARG A 176     -14.150  19.846 128.580  1.00 73.00           C  
ANISOU 1665  CG  ARG A 176     8799   9581   9355    327   -267   -108       C  
ATOM   1666  CD  ARG A 176     -13.781  20.283 129.990  1.00 96.60           C  
ANISOU 1666  CD  ARG A 176    11743  12638  12323    263   -298   -104       C  
ATOM   1667  NE  ARG A 176     -13.913  19.192 130.956  1.00115.93           N  
ANISOU 1667  NE  ARG A 176    14183  15103  14764    293   -353    -68       N  
ATOM   1668  CZ  ARG A 176     -12.917  18.406 131.361  1.00140.23           C  
ANISOU 1668  CZ  ARG A 176    17197  18240  17845    332   -382    -35       C  
ATOM   1669  NH1 ARG A 176     -11.683  18.571 130.897  1.00157.55           N  
ANISOU 1669  NH1 ARG A 176    19324  20487  20050    346   -364    -34       N  
ATOM   1670  NH2 ARG A 176     -13.155  17.445 132.243  1.00134.11           N  
ANISOU 1670  NH2 ARG A 176    16422  17471  17062    360   -429      3       N  
ATOM   1671  H   ARG A 176     -12.744  19.185 126.262  1.00 66.01           H  
ATOM   1672  HA  ARG A 176     -15.124  20.324 126.074  1.00 62.50           H  
ATOM   1673  HB2 ARG A 176     -12.903  21.141 127.613  1.00 70.70           H  
ATOM   1674  HB3 ARG A 176     -14.372  21.715 127.788  1.00 70.70           H  
ATOM   1675  HG2 ARG A 176     -15.099  19.646 128.563  1.00 87.60           H  
ATOM   1676  HG3 ARG A 176     -13.636  19.052 128.365  1.00 87.60           H  
ATOM   1677  HD2 ARG A 176     -12.860  20.584 129.998  1.00115.92           H  
ATOM   1678  HD3 ARG A 176     -14.371  21.002 130.264  1.00115.92           H  
ATOM   1679  HE  ARG A 176     -14.693  19.048 131.288  1.00139.12           H  
ATOM   1680 HH11 ARG A 176     -11.519  19.191 130.324  1.00189.06           H  
ATOM   1681 HH12 ARG A 176     -11.050  18.057 131.167  1.00189.06           H  
ATOM   1682 HH21 ARG A 176     -13.950  17.331 132.550  1.00160.93           H  
ATOM   1683 HH22 ARG A 176     -12.515  16.936 132.508  1.00160.93           H  
ATOM   1684  N   SER A 177     -13.113  21.475 124.135  1.00 50.04           N  
ANISOU 1684  N   SER A 177     5912   6622   6480    377    -88   -161       N  
ATOM   1685  CA  SER A 177     -12.763  22.524 123.180  1.00 47.97           C  
ANISOU 1685  CA  SER A 177     5647   6360   6219    354    -28   -177       C  
ATOM   1686  C   SER A 177     -13.602  22.480 121.897  1.00 40.31           C  
ANISOU 1686  C   SER A 177     4743   5330   5242    391      2   -182       C  
ATOM   1687  O   SER A 177     -13.430  23.326 121.019  1.00 34.70           O  
ANISOU 1687  O   SER A 177     4038   4615   4530    378     53   -189       O  
ATOM   1688  CB  SER A 177     -11.280  22.420 122.817  1.00 47.96           C  
ANISOU 1688  CB  SER A 177     5572   6420   6231    372     -8   -173       C  
ATOM   1689  OG  SER A 177     -10.972  21.133 122.311  1.00 48.41           O  
ANISOU 1689  OG  SER A 177     5621   6474   6297    454    -21   -160       O  
ATOM   1690  H   SER A 177     -12.754  20.713 123.962  1.00 60.05           H  
ATOM   1691  HA  SER A 177     -12.906  23.387 123.598  1.00 57.57           H  
ATOM   1692  HB2 SER A 177     -11.073  23.083 122.140  1.00 57.55           H  
ATOM   1693  HB3 SER A 177     -10.749  22.582 123.613  1.00 57.55           H  
ATOM   1694  HG  SER A 177     -11.426  20.979 121.621  1.00 58.09           H  
ATOM   1695  N   LEU A 178     -14.505  21.507 121.789  1.00 36.69           N  
ANISOU 1695  N   LEU A 178     4332   4828   4779    436    -29   -177       N  
ATOM   1696  CA  LEU A 178     -15.267  21.311 120.553  1.00 39.35           C  
ANISOU 1696  CA  LEU A 178     4727   5121   5106    474     -6   -184       C  
ATOM   1697  C   LEU A 178     -16.165  22.500 120.219  1.00 40.36           C  
ANISOU 1697  C   LEU A 178     4897   5218   5219    432     24   -188       C  
ATOM   1698  O   LEU A 178     -16.787  23.089 121.104  1.00 36.37           O  
ANISOU 1698  O   LEU A 178     4406   4701   4713    384     11   -187       O  
ATOM   1699  CB  LEU A 178     -16.128  20.044 120.639  1.00 42.14           C  
ANISOU 1699  CB  LEU A 178     5123   5434   5457    519    -48   -182       C  
ATOM   1700  CG  LEU A 178     -15.505  18.691 120.277  1.00 47.71           C  
ANISOU 1700  CG  LEU A 178     5813   6142   6175    587    -58   -181       C  
ATOM   1701  CD1 LEU A 178     -16.584  17.617 120.299  1.00 42.23           C  
ANISOU 1701  CD1 LEU A 178     5174   5394   5478    617    -91   -184       C  
ATOM   1702  CD2 LEU A 178     -14.814  18.708 118.920  1.00 49.90           C  
ANISOU 1702  CD2 LEU A 178     6080   6430   6449    624    -10   -193       C  
ATOM   1703  H   LEU A 178     -14.696  20.948 122.413  1.00 44.02           H  
ATOM   1704  HA  LEU A 178     -14.645  21.196 119.818  1.00 47.23           H  
ATOM   1705  HB2 LEU A 178     -16.447  19.968 121.552  1.00 50.57           H  
ATOM   1706  HB3 LEU A 178     -16.889  20.166 120.050  1.00 50.57           H  
ATOM   1707  HG  LEU A 178     -14.842  18.461 120.947  1.00 57.26           H  
ATOM   1708 HD11 LEU A 178     -16.184  16.763 120.069  1.00 50.68           H  
ATOM   1709 HD12 LEU A 178     -16.969  17.574 121.188  1.00 50.68           H  
ATOM   1710 HD13 LEU A 178     -17.270  17.846 119.652  1.00 50.68           H  
ATOM   1711 HD21 LEU A 178     -14.441  17.830 118.745  1.00 59.88           H  
ATOM   1712 HD22 LEU A 178     -15.465  18.933 118.237  1.00 59.88           H  
ATOM   1713 HD23 LEU A 178     -14.107  19.372 118.934  1.00 59.88           H  
ATOM   1714  N   ARG A 179     -16.227  22.830 118.930  1.00 45.92           N  
ANISOU 1714  N   ARG A 179     5623   5911   5911    454     67   -190       N  
ATOM   1715  CA  ARG A 179     -17.056  23.926 118.434  1.00 44.84           C  
ANISOU 1715  CA  ARG A 179     5528   5748   5762    426    101   -185       C  
ATOM   1716  C   ARG A 179     -18.202  23.422 117.554  1.00 40.81           C  
ANISOU 1716  C   ARG A 179     5075   5203   5228    467     94   -184       C  
ATOM   1717  O   ARG A 179     -19.276  24.023 117.526  1.00 41.28           O  
ANISOU 1717  O   ARG A 179     5175   5235   5276    448     97   -176       O  
ATOM   1718  CB  ARG A 179     -16.200  24.920 117.654  1.00 46.08           C  
ANISOU 1718  CB  ARG A 179     5661   5926   5920    411    163   -182       C  
ATOM   1719  CG  ARG A 179     -15.022  25.458 118.443  1.00 55.15           C  
ANISOU 1719  CG  ARG A 179     6748   7115   7091    364    174   -187       C  
ATOM   1720  CD  ARG A 179     -14.399  26.652 117.752  1.00 68.07           C  
ANISOU 1720  CD  ARG A 179     8371   8762   8732    334    241   -183       C  
ATOM   1721  NE  ARG A 179     -13.166  27.078 118.402  1.00 90.81           N  
ANISOU 1721  NE  ARG A 179    11185  11689  11632    288    253   -192       N  
ATOM   1722  CZ  ARG A 179     -12.356  28.019 117.927  1.00105.86           C  
ANISOU 1722  CZ  ARG A 179    13064  13613  13546    255    310   -192       C  
ATOM   1723  NH1 ARG A 179     -12.644  28.639 116.790  1.00110.55           N  
ANISOU 1723  NH1 ARG A 179    13694  14181  14131    267    363   -179       N  
ATOM   1724  NH2 ARG A 179     -11.253  28.338 118.589  1.00108.43           N  
ANISOU 1724  NH2 ARG A 179    13324  13986  13888    208    315   -204       N  
ATOM   1725  H   ARG A 179     -15.788  22.425 118.311  1.00 55.10           H  
ATOM   1726  HA  ARG A 179     -17.444  24.394 119.190  1.00 53.81           H  
ATOM   1727  HB2 ARG A 179     -15.851  24.480 116.863  1.00 55.29           H  
ATOM   1728  HB3 ARG A 179     -16.753  25.673 117.394  1.00 55.29           H  
ATOM   1729  HG2 ARG A 179     -15.325  25.738 119.321  1.00 66.18           H  
ATOM   1730  HG3 ARG A 179     -14.347  24.766 118.525  1.00 66.18           H  
ATOM   1731  HD2 ARG A 179     -14.191  26.416 116.834  1.00 81.69           H  
ATOM   1732  HD3 ARG A 179     -15.024  27.394 117.772  1.00 81.69           H  
ATOM   1733  HE  ARG A 179     -12.948  26.696 119.141  1.00108.98           H  
ATOM   1734 HH11 ARG A 179     -13.358  28.434 116.357  1.00132.67           H  
ATOM   1735 HH12 ARG A 179     -12.117  29.247 116.486  1.00132.67           H  
ATOM   1736 HH21 ARG A 179     -11.063  27.938 119.326  1.00130.11           H  
ATOM   1737 HH22 ARG A 179     -10.729  28.947 118.283  1.00130.11           H  
ATOM   1738  N   GLU A 180     -17.963  22.328 116.833  1.00 37.88           N  
ANISOU 1738  N   GLU A 180     4708   4837   4849    521     85   -194       N  
ATOM   1739  CA  GLU A 180     -18.993  21.691 116.012  1.00 38.35           C  
ANISOU 1739  CA  GLU A 180     4818   4870   4882    556     73   -200       C  
ATOM   1740  C   GLU A 180     -18.975  20.182 116.205  1.00 35.99           C  
ANISOU 1740  C   GLU A 180     4524   4560   4591    596     33   -216       C  
ATOM   1741  O   GLU A 180     -17.909  19.567 116.234  1.00 36.68           O  
ANISOU 1741  O   GLU A 180     4576   4667   4696    623     36   -221       O  
ATOM   1742  CB  GLU A 180     -18.796  22.002 114.529  1.00 46.27           C  
ANISOU 1742  CB  GLU A 180     5833   5888   5859    582    120   -201       C  
ATOM   1743  CG  GLU A 180     -19.070  23.431 114.110  1.00 66.64           C  
ANISOU 1743  CG  GLU A 180     8423   8469   8427    551    163   -180       C  
ATOM   1744  CD  GLU A 180     -18.948  23.610 112.608  1.00 83.06           C  
ANISOU 1744  CD  GLU A 180    10517  10567  10474    583    206   -176       C  
ATOM   1745  OE1 GLU A 180     -19.663  22.902 111.866  1.00 75.21           O  
ANISOU 1745  OE1 GLU A 180     9558   9570   9449    615    190   -186       O  
ATOM   1746  OE2 GLU A 180     -18.129  24.445 112.169  1.00 95.81           O  
ANISOU 1746  OE2 GLU A 180    12109  12202  12092    572    256   -164       O  
ATOM   1747  H   GLU A 180     -17.201  21.929 116.803  1.00 45.46           H  
ATOM   1748  HA  GLU A 180     -19.865  22.021 116.280  1.00 46.01           H  
ATOM   1749  HB2 GLU A 180     -17.876  21.803 114.294  1.00 55.52           H  
ATOM   1750  HB3 GLU A 180     -19.390  21.431 114.016  1.00 55.52           H  
ATOM   1751  HG2 GLU A 180     -19.972  23.673 114.372  1.00 79.97           H  
ATOM   1752  HG3 GLU A 180     -18.428  24.018 114.539  1.00 79.97           H  
ATOM   1753  N   LEU A 181     -20.161  19.593 116.315  1.00 34.98           N  
ANISOU 1753  N   LEU A 181     4439   4400   4451    600     -1   -221       N  
ATOM   1754  CA  LEU A 181     -20.299  18.151 116.474  1.00 33.44           C  
ANISOU 1754  CA  LEU A 181     4258   4182   4264    634    -35   -237       C  
ATOM   1755  C   LEU A 181     -21.427  17.615 115.598  1.00 34.91           C  
ANISOU 1755  C   LEU A 181     4497   4345   4421    650    -43   -255       C  
ATOM   1756  O   LEU A 181     -22.585  18.007 115.752  1.00 33.91           O  
ANISOU 1756  O   LEU A 181     4399   4205   4279    624    -59   -248       O  
ATOM   1757  CB  LEU A 181     -20.555  17.804 117.942  1.00 33.73           C  
ANISOU 1757  CB  LEU A 181     4287   4204   4325    612    -80   -224       C  
ATOM   1758  CG  LEU A 181     -20.757  16.325 118.273  1.00 41.58           C  
ANISOU 1758  CG  LEU A 181     5298   5167   5333    644   -115   -233       C  
ATOM   1759  CD1 LEU A 181     -19.552  15.494 117.853  1.00 45.30           C  
ANISOU 1759  CD1 LEU A 181     5742   5648   5823    695    -99   -241       C  
ATOM   1760  CD2 LEU A 181     -21.032  16.159 119.758  1.00 44.48           C  
ANISOU 1760  CD2 LEU A 181     5656   5526   5719    616   -156   -213       C  
ATOM   1761  H   LEU A 181     -20.911  20.013 116.300  1.00 41.97           H  
ATOM   1762  HA  LEU A 181     -19.474  17.721 116.201  1.00 40.13           H  
ATOM   1763  HB2 LEU A 181     -19.797  18.113 118.462  1.00 40.47           H  
ATOM   1764  HB3 LEU A 181     -21.354  18.274 118.229  1.00 40.47           H  
ATOM   1765  HG  LEU A 181     -21.530  15.997 117.787  1.00 49.89           H  
ATOM   1766 HD11 LEU A 181     -19.716  14.565 118.078  1.00 54.36           H  
ATOM   1767 HD12 LEU A 181     -19.424  15.586 116.896  1.00 54.36           H  
ATOM   1768 HD13 LEU A 181     -18.768  15.816 118.325  1.00 54.36           H  
ATOM   1769 HD21 LEU A 181     -21.158  15.217 119.952  1.00 53.38           H  
ATOM   1770 HD22 LEU A 181     -20.275  16.502 120.259  1.00 53.38           H  
ATOM   1771 HD23 LEU A 181     -21.834  16.654 119.988  1.00 53.38           H  
ATOM   1772  N   HIS A 182     -21.075  16.722 114.676  1.00 33.64           N  
ANISOU 1772  N   HIS A 182     4348   4183   4252    692    -30   -279       N  
ATOM   1773  CA  HIS A 182     -22.045  16.093 113.782  1.00 36.92           C  
ANISOU 1773  CA  HIS A 182     4811   4581   4635    705    -37   -305       C  
ATOM   1774  C   HIS A 182     -22.259  14.632 114.162  1.00 38.39           C  
ANISOU 1774  C   HIS A 182     5018   4726   4841    726    -67   -327       C  
ATOM   1775  O   HIS A 182     -21.311  13.846 114.195  1.00 38.63           O  
ANISOU 1775  O   HIS A 182     5031   4748   4897    762    -58   -336       O  
ATOM   1776  CB  HIS A 182     -21.580  16.196 112.329  1.00 37.49           C  
ANISOU 1776  CB  HIS A 182     4888   4681   4675    733      6   -323       C  
ATOM   1777  CG  HIS A 182     -21.499  17.602 111.820  1.00 44.51           C  
ANISOU 1777  CG  HIS A 182     5765   5606   5541    715     40   -298       C  
ATOM   1778  ND1 HIS A 182     -22.184  18.029 110.702  1.00 43.60           N  
ANISOU 1778  ND1 HIS A 182     5678   5512   5378    715     57   -300       N  
ATOM   1779  CD2 HIS A 182     -20.819  18.679 112.279  1.00 45.66           C  
ANISOU 1779  CD2 HIS A 182     5873   5769   5705    693     62   -270       C  
ATOM   1780  CE1 HIS A 182     -21.927  19.308 110.493  1.00 39.49           C  
ANISOU 1780  CE1 HIS A 182     5140   5016   4851    700     91   -269       C  
ATOM   1781  NE2 HIS A 182     -21.102  19.727 111.436  1.00 43.74           N  
ANISOU 1781  NE2 HIS A 182     5640   5549   5430    684     96   -253       N  
ATOM   1782  H   HIS A 182     -20.267  16.459 114.547  1.00 40.37           H  
ATOM   1783  HA  HIS A 182     -22.895  16.554 113.860  1.00 44.30           H  
ATOM   1784  HB2 HIS A 182     -20.696  15.803 112.255  1.00 44.98           H  
ATOM   1785  HB3 HIS A 182     -22.203  15.712 111.765  1.00 44.98           H  
ATOM   1786  HD2 HIS A 182     -20.264  18.705 113.024  1.00 54.79           H  
ATOM   1787  HE1 HIS A 182     -22.269  19.825 109.800  1.00 47.39           H  
ATOM   1788  HE2 HIS A 182     -20.792  20.525 111.510  1.00 52.49           H  
ATOM   1789  N   LEU A 183     -23.511  14.279 114.439  1.00 31.89           N  
ANISOU 1789  N   LEU A 183     4231   3876   4008    703   -101   -333       N  
ATOM   1790  CA  LEU A 183     -23.873  12.929 114.862  1.00 36.74           C  
ANISOU 1790  CA  LEU A 183     4871   4445   4644    714   -129   -351       C  
ATOM   1791  C   LEU A 183     -25.177  12.484 114.206  1.00 39.85           C  
ANISOU 1791  C   LEU A 183     5313   4824   5004    699   -144   -380       C  
ATOM   1792  O   LEU A 183     -25.817  11.530 114.650  1.00 36.17           O  
ANISOU 1792  O   LEU A 183     4873   4318   4552    691   -171   -394       O  
ATOM   1793  CB  LEU A 183     -24.000  12.868 116.389  1.00 35.23           C  
ANISOU 1793  CB  LEU A 183     4665   4235   4487    693   -164   -321       C  
ATOM   1794  CG  LEU A 183     -22.692  12.875 117.182  1.00 38.80           C  
ANISOU 1794  CG  LEU A 183     5069   4698   4974    712   -160   -297       C  
ATOM   1795  CD1 LEU A 183     -22.958  13.160 118.652  1.00 40.37           C  
ANISOU 1795  CD1 LEU A 183     5252   4895   5192    678   -194   -264       C  
ATOM   1796  CD2 LEU A 183     -21.967  11.548 117.024  1.00 36.59           C  
ANISOU 1796  CD2 LEU A 183     4791   4389   4722    762   -153   -312       C  
ATOM   1797  H   LEU A 183     -24.182  14.815 114.388  1.00 38.26           H  
ATOM   1798  HA  LEU A 183     -23.174  12.313 114.593  1.00 44.09           H  
ATOM   1799  HB2 LEU A 183     -24.518  13.635 116.681  1.00 42.28           H  
ATOM   1800  HB3 LEU A 183     -24.474  12.054 116.622  1.00 42.28           H  
ATOM   1801  HG  LEU A 183     -22.116  13.576 116.838  1.00 46.56           H  
ATOM   1802 HD11 LEU A 183     -22.115  13.159 119.131  1.00 48.45           H  
ATOM   1803 HD12 LEU A 183     -23.384  14.028 118.732  1.00 48.45           H  
ATOM   1804 HD13 LEU A 183     -23.541  12.471 119.006  1.00 48.45           H  
ATOM   1805 HD21 LEU A 183     -21.143  11.576 117.535  1.00 43.91           H  
ATOM   1806 HD22 LEU A 183     -22.537  10.836 117.355  1.00 43.91           H  
ATOM   1807 HD23 LEU A 183     -21.770  11.405 116.085  1.00 43.91           H  
ATOM   1808  N   ASP A 184     -25.564  13.177 113.142  1.00 40.02           N  
ANISOU 1808  N   ASP A 184     5343   4883   4981    692   -126   -388       N  
ATOM   1809  CA  ASP A 184     -26.827  12.898 112.472  1.00 35.66           C  
ANISOU 1809  CA  ASP A 184     4828   4332   4388    673   -142   -412       C  
ATOM   1810  C   ASP A 184     -26.752  11.620 111.636  1.00 36.00           C  
ANISOU 1810  C   ASP A 184     4904   4355   4421    695   -133   -466       C  
ATOM   1811  O   ASP A 184     -25.670  11.149 111.296  1.00 33.95           O  
ANISOU 1811  O   ASP A 184     4636   4086   4176    731   -104   -482       O  
ATOM   1812  CB  ASP A 184     -27.235  14.086 111.592  1.00 41.19           C  
ANISOU 1812  CB  ASP A 184     5524   5086   5040    664   -125   -397       C  
ATOM   1813  CG  ASP A 184     -26.138  14.507 110.631  1.00 44.15           C  
ANISOU 1813  CG  ASP A 184     5882   5494   5397    694    -79   -400       C  
ATOM   1814  OD1 ASP A 184     -25.228  15.256 111.052  1.00 43.14           O  
ANISOU 1814  OD1 ASP A 184     5721   5375   5295    700    -57   -370       O  
ATOM   1815  OD2 ASP A 184     -26.187  14.093 109.454  1.00 41.09           O  
ANISOU 1815  OD2 ASP A 184     5515   5127   4969    709    -62   -433       O  
ATOM   1816  H   ASP A 184     -25.112  13.816 112.787  1.00 48.03           H  
ATOM   1817  HA  ASP A 184     -27.517  12.774 113.143  1.00 42.79           H  
ATOM   1818  HB2 ASP A 184     -28.014  13.839 111.069  1.00 49.43           H  
ATOM   1819  HB3 ASP A 184     -27.443  14.843 112.161  1.00 49.43           H  
ATOM   1820  N   HIS A 185     -27.920  11.066 111.324  1.00 37.01           N  
ANISOU 1820  N   HIS A 185     5066   4475   4523    670   -157   -494       N  
ATOM   1821  CA  HIS A 185     -28.035   9.851 110.519  1.00 37.89           C  
ANISOU 1821  CA  HIS A 185     5213   4563   4619    678   -149   -553       C  
ATOM   1822  C   HIS A 185     -27.261   8.675 111.120  1.00 39.43           C  
ANISOU 1822  C   HIS A 185     5417   4692   4871    706   -141   -569       C  
ATOM   1823  O   HIS A 185     -26.524   7.976 110.424  1.00 38.03           O  
ANISOU 1823  O   HIS A 185     5252   4500   4696    740   -108   -606       O  
ATOM   1824  CB  HIS A 185     -27.575  10.122 109.082  1.00 34.64           C  
ANISOU 1824  CB  HIS A 185     4805   4200   4158    700   -111   -580       C  
ATOM   1825  CG  HIS A 185     -28.430  11.116 108.359  1.00 36.71           C  
ANISOU 1825  CG  HIS A 185     5064   4527   4358    676   -119   -565       C  
ATOM   1826  ND1 HIS A 185     -28.237  12.478 108.458  1.00 35.32           N  
ANISOU 1826  ND1 HIS A 185     4856   4391   4175    678   -109   -511       N  
ATOM   1827  CD2 HIS A 185     -29.499  10.947 107.545  1.00 32.94           C  
ANISOU 1827  CD2 HIS A 185     4609   4082   3824    650   -134   -593       C  
ATOM   1828  CE1 HIS A 185     -29.142  13.103 107.728  1.00 35.43           C  
ANISOU 1828  CE1 HIS A 185     4875   4457   4132    660   -116   -503       C  
ATOM   1829  NE2 HIS A 185     -29.922  12.198 107.164  1.00 32.69           N  
ANISOU 1829  NE2 HIS A 185     4558   4111   3752    643   -135   -551       N  
ATOM   1830  H   HIS A 185     -28.680  11.383 111.573  1.00 44.42           H  
ATOM   1831  HA  HIS A 185     -28.970   9.595 110.482  1.00 45.46           H  
ATOM   1832  HB2 HIS A 185     -26.669  10.468 109.102  1.00 41.57           H  
ATOM   1833  HB3 HIS A 185     -27.599   9.290 108.583  1.00 41.57           H  
ATOM   1834  HD1 HIS A 185     -27.620  12.860 108.920  1.00 42.39           H  
ATOM   1835  HD2 HIS A 185     -29.875  10.136 107.289  1.00 39.52           H  
ATOM   1836  HE1 HIS A 185     -29.219  14.025 107.627  1.00 42.52           H  
ATOM   1837  N   ASN A 186     -27.438   8.477 112.423  1.00 36.57           N  
ANISOU 1837  N   ASN A 186     5047   4292   4554    695   -169   -537       N  
ATOM   1838  CA  ASN A 186     -27.008   7.260 113.104  1.00 38.67           C  
ANISOU 1838  CA  ASN A 186     5327   4491   4874    716   -169   -545       C  
ATOM   1839  C   ASN A 186     -28.257   6.569 113.665  1.00 46.39           C  
ANISOU 1839  C   ASN A 186     6339   5428   5860    675   -204   -555       C  
ATOM   1840  O   ASN A 186     -29.358   6.781 113.152  1.00 44.28           O  
ANISOU 1840  O   ASN A 186     6090   5185   5550    636   -220   -576       O  
ATOM   1841  CB  ASN A 186     -25.989   7.579 114.209  1.00 35.61           C  
ANISOU 1841  CB  ASN A 186     4897   4100   4533    742   -171   -492       C  
ATOM   1842  CG  ASN A 186     -24.613   7.903 113.660  1.00 39.86           C  
ANISOU 1842  CG  ASN A 186     5402   4667   5074    788   -131   -490       C  
ATOM   1843  OD1 ASN A 186     -23.846   7.006 113.311  1.00 36.97           O  
ANISOU 1843  OD1 ASN A 186     5045   4271   4732    831   -103   -514       O  
ATOM   1844  ND2 ASN A 186     -24.288   9.190 113.592  1.00 43.84           N  
ANISOU 1844  ND2 ASN A 186     5871   5229   5559    779   -125   -461       N  
ATOM   1845  H   ASN A 186     -27.815   9.047 112.945  1.00 43.88           H  
ATOM   1846  HA  ASN A 186     -26.589   6.664 112.465  1.00 46.40           H  
ATOM   1847  HB2 ASN A 186     -26.300   8.346 114.714  1.00 42.73           H  
ATOM   1848  HB3 ASN A 186     -25.905   6.809 114.793  1.00 42.73           H  
ATOM   1849 HD21 ASN A 186     -23.518   9.423 113.288  1.00 52.61           H  
ATOM   1850 HD22 ASN A 186     -24.847   9.789 113.852  1.00 52.61           H  
ATOM   1851  N   GLN A 187     -28.094   5.747 114.699  1.00 47.50           N  
ANISOU 1851  N   GLN A 187     6487   5510   6053    683   -215   -538       N  
ATOM   1852  CA  GLN A 187     -29.227   5.087 115.347  1.00 50.38           C  
ANISOU 1852  CA  GLN A 187     6882   5832   6430    643   -246   -542       C  
ATOM   1853  C   GLN A 187     -29.184   5.303 116.857  1.00 46.73           C  
ANISOU 1853  C   GLN A 187     6395   5356   6003    636   -273   -481       C  
ATOM   1854  O   GLN A 187     -29.522   4.412 117.636  1.00 44.35           O  
ANISOU 1854  O   GLN A 187     6116   4999   5737    628   -286   -473       O  
ATOM   1855  CB  GLN A 187     -29.231   3.592 115.019  1.00 65.19           C  
ANISOU 1855  CB  GLN A 187     8804   7634   8331    654   -227   -589       C  
ATOM   1856  CG  GLN A 187     -29.467   3.289 113.547  1.00 80.43           C  
ANISOU 1856  CG  GLN A 187    10764   9577  10217    647   -203   -659       C  
ATOM   1857  CD  GLN A 187     -28.359   2.453 112.936  1.00 91.54           C  
ANISOU 1857  CD  GLN A 187    12187  10944  11649    701   -156   -693       C  
ATOM   1858  OE1 GLN A 187     -28.086   1.339 113.385  1.00 94.69           O  
ANISOU 1858  OE1 GLN A 187    12612  11266  12099    722   -143   -700       O  
ATOM   1859  NE2 GLN A 187     -27.712   2.989 111.908  1.00 91.48           N  
ANISOU 1859  NE2 GLN A 187    12165  10987  11605    727   -128   -713       N  
ATOM   1860  H   GLN A 187     -27.332   5.554 115.048  1.00 57.01           H  
ATOM   1861  HA  GLN A 187     -30.052   5.471 115.011  1.00 60.46           H  
ATOM   1862  HB2 GLN A 187     -28.372   3.215 115.265  1.00 78.23           H  
ATOM   1863  HB3 GLN A 187     -29.937   3.162 115.527  1.00 78.23           H  
ATOM   1864  HG2 GLN A 187     -30.299   2.799 113.455  1.00 96.51           H  
ATOM   1865  HG3 GLN A 187     -29.517   4.124 113.057  1.00 96.51           H  
ATOM   1866 HE21 GLN A 187     -27.929   3.771 111.623  1.00109.77           H  
ATOM   1867 HE22 GLN A 187     -27.075   2.554 111.526  1.00109.77           H  
ATOM   1868  N   ILE A 188     -28.769   6.501 117.259  1.00 43.56           N  
ANISOU 1868  N   ILE A 188     5950   5007   5593    638   -278   -440       N  
ATOM   1869  CA  ILE A 188     -28.663   6.849 118.671  1.00 45.63           C  
ANISOU 1869  CA  ILE A 188     6186   5270   5882    629   -303   -386       C  
ATOM   1870  C   ILE A 188     -30.050   6.892 119.307  1.00 53.20           C  
ANISOU 1870  C   ILE A 188     7163   6220   6832    575   -335   -378       C  
ATOM   1871  O   ILE A 188     -30.976   7.495 118.761  1.00 52.80           O  
ANISOU 1871  O   ILE A 188     7118   6202   6744    543   -342   -394       O  
ATOM   1872  CB  ILE A 188     -27.948   8.204 118.858  1.00 42.48           C  
ANISOU 1872  CB  ILE A 188     5739   4931   5471    634   -296   -354       C  
ATOM   1873  CG1 ILE A 188     -26.524   8.123 118.301  1.00 41.91           C  
ANISOU 1873  CG1 ILE A 188     5643   4871   5411    686   -263   -359       C  
ATOM   1874  CG2 ILE A 188     -27.904   8.598 120.330  1.00 35.17           C  
ANISOU 1874  CG2 ILE A 188     4786   4011   4564    615   -322   -305       C  
ATOM   1875  CD1 ILE A 188     -25.851   9.465 118.121  1.00 44.28           C  
ANISOU 1875  CD1 ILE A 188     5900   5232   5692    686   -248   -340       C  
ATOM   1876  H   ILE A 188     -28.541   7.136 116.726  1.00 52.27           H  
ATOM   1877  HA  ILE A 188     -28.143   6.169 119.128  1.00 54.76           H  
ATOM   1878  HB  ILE A 188     -28.437   8.884 118.368  1.00 50.98           H  
ATOM   1879 HG12 ILE A 188     -25.980   7.600 118.911  1.00 50.30           H  
ATOM   1880 HG13 ILE A 188     -26.553   7.689 117.434  1.00 50.30           H  
ATOM   1881 HG21 ILE A 188     -27.451   9.451 120.415  1.00 42.20           H  
ATOM   1882 HG22 ILE A 188     -28.812   8.670 120.664  1.00 42.20           H  
ATOM   1883 HG23 ILE A 188     -27.423   7.916 120.825  1.00 42.20           H  
ATOM   1884 HD11 ILE A 188     -24.959   9.325 117.767  1.00 53.14           H  
ATOM   1885 HD12 ILE A 188     -26.373   9.999 117.503  1.00 53.14           H  
ATOM   1886 HD13 ILE A 188     -25.799   9.910 118.981  1.00 53.14           H  
ATOM   1887  N   SER A 189     -30.179   6.249 120.465  1.00 52.52           N  
ANISOU 1887  N   SER A 189     7083   6094   6779    569   -354   -350       N  
ATOM   1888  CA  SER A 189     -31.475   6.071 121.115  1.00 55.74           C  
ANISOU 1888  CA  SER A 189     7510   6485   7184    520   -382   -344       C  
ATOM   1889  C   SER A 189     -31.695   7.024 122.288  1.00 51.64           C  
ANISOU 1889  C   SER A 189     6959   6000   6660    494   -404   -296       C  
ATOM   1890  O   SER A 189     -32.811   7.140 122.794  1.00 56.29           O  
ANISOU 1890  O   SER A 189     7558   6589   7241    452   -424   -289       O  
ATOM   1891  CB  SER A 189     -31.615   4.629 121.608  1.00 62.77           C  
ANISOU 1891  CB  SER A 189     8435   7301   8112    524   -385   -345       C  
ATOM   1892  OG  SER A 189     -30.598   4.316 122.543  1.00 76.23           O  
ANISOU 1892  OG  SER A 189    10121   8989   9854    561   -385   -301       O  
ATOM   1893  H   SER A 189     -29.523   5.902 120.899  1.00 63.03           H  
ATOM   1894  HA  SER A 189     -32.177   6.233 120.465  1.00 66.89           H  
ATOM   1895  HB2 SER A 189     -32.480   4.524 122.035  1.00 75.32           H  
ATOM   1896  HB3 SER A 189     -31.544   4.028 120.850  1.00 75.32           H  
ATOM   1897  HG  SER A 189     -30.684   3.523 122.807  1.00 91.48           H  
ATOM   1898  N   ARG A 190     -30.639   7.706 122.718  1.00 46.61           N  
ANISOU 1898  N   ARG A 190     6285   5394   6030    518   -398   -267       N  
ATOM   1899  CA  ARG A 190     -30.710   8.515 123.929  1.00 54.20           C  
ANISOU 1899  CA  ARG A 190     7219   6386   6990    493   -415   -225       C  
ATOM   1900  C   ARG A 190     -29.468   9.380 124.119  1.00 50.84           C  
ANISOU 1900  C   ARG A 190     6748   6004   6564    514   -403   -205       C  
ATOM   1901  O   ARG A 190     -28.364   8.996 123.732  1.00 53.73           O  
ANISOU 1901  O   ARG A 190     7101   6367   6946    557   -387   -208       O  
ATOM   1902  CB  ARG A 190     -30.908   7.599 125.142  1.00 72.27           C  
ANISOU 1902  CB  ARG A 190     9519   8636   9305    485   -437   -195       C  
ATOM   1903  CG  ARG A 190     -30.655   8.243 126.498  1.00 84.11           C  
ANISOU 1903  CG  ARG A 190    10987  10168  10804    468   -454   -151       C  
ATOM   1904  CD  ARG A 190     -31.019   7.281 127.621  1.00 92.86           C  
ANISOU 1904  CD  ARG A 190    12111  11239  11932    458   -476   -120       C  
ATOM   1905  NE  ARG A 190     -30.543   7.735 128.927  1.00104.34           N  
ANISOU 1905  NE  ARG A 190    13532  12728  13382    449   -492    -76       N  
ATOM   1906  CZ  ARG A 190     -29.430   7.311 129.525  1.00106.69           C  
ANISOU 1906  CZ  ARG A 190    13806  13033  13697    484   -497    -42       C  
ATOM   1907  NH1 ARG A 190     -28.646   6.406 128.949  1.00104.45           N  
ANISOU 1907  NH1 ARG A 190    13527  12716  13441    536   -484    -44       N  
ATOM   1908  NH2 ARG A 190     -29.099   7.796 130.714  1.00107.33           N  
ANISOU 1908  NH2 ARG A 190    13856  13159  13767    466   -515     -5       N  
ATOM   1909  H   ARG A 190     -29.872   7.718 122.328  1.00 55.93           H  
ATOM   1910  HA  ARG A 190     -31.479   9.104 123.869  1.00 65.05           H  
ATOM   1911  HB2 ARG A 190     -31.824   7.279 125.139  1.00 86.72           H  
ATOM   1912  HB3 ARG A 190     -30.302   6.847 125.061  1.00 86.72           H  
ATOM   1913  HG2 ARG A 190     -29.715   8.468 126.578  1.00100.93           H  
ATOM   1914  HG3 ARG A 190     -31.204   9.038 126.585  1.00100.93           H  
ATOM   1915  HD2 ARG A 190     -31.984   7.196 127.665  1.00111.43           H  
ATOM   1916  HD3 ARG A 190     -30.618   6.416 127.439  1.00111.43           H  
ATOM   1917  HE  ARG A 190     -31.018   8.320 129.342  1.00125.20           H  
ATOM   1918 HH11 ARG A 190     -28.853   6.086 128.179  1.00125.33           H  
ATOM   1919 HH12 ARG A 190     -27.931   6.142 129.347  1.00125.33           H  
ATOM   1920 HH21 ARG A 190     -29.600   8.381 131.094  1.00128.80           H  
ATOM   1921 HH22 ARG A 190     -28.382   7.525 131.104  1.00128.80           H  
ATOM   1922  N   VAL A 191     -29.667  10.555 124.710  1.00 47.31           N  
ANISOU 1922  N   VAL A 191     6278   5598   6102    482   -408   -187       N  
ATOM   1923  CA  VAL A 191     -28.568  11.433 125.098  1.00 44.03           C  
ANISOU 1923  CA  VAL A 191     5819   5225   5686    488   -398   -168       C  
ATOM   1924  C   VAL A 191     -28.550  11.555 126.623  1.00 51.23           C  
ANISOU 1924  C   VAL A 191     6713   6149   6603    462   -422   -133       C  
ATOM   1925  O   VAL A 191     -29.345  12.306 127.188  1.00 54.37           O  
ANISOU 1925  O   VAL A 191     7113   6561   6985    420   -428   -128       O  
ATOM   1926  CB  VAL A 191     -28.698  12.839 124.469  1.00 45.04           C  
ANISOU 1926  CB  VAL A 191     5934   5391   5790    470   -375   -180       C  
ATOM   1927  CG1 VAL A 191     -27.484  13.697 124.814  1.00 45.29           C  
ANISOU 1927  CG1 VAL A 191     5921   5463   5824    472   -360   -166       C  
ATOM   1928  CG2 VAL A 191     -28.864  12.740 122.957  1.00 48.86           C  
ANISOU 1928  CG2 VAL A 191     6437   5868   6258    492   -353   -211       C  
ATOM   1929  H   VAL A 191     -30.444  10.872 124.899  1.00 56.78           H  
ATOM   1930  HA  VAL A 191     -27.727  11.045 124.811  1.00 52.84           H  
ATOM   1931  HB  VAL A 191     -29.487  13.274 124.829  1.00 54.05           H  
ATOM   1932 HG11 VAL A 191     -27.591  14.572 124.408  1.00 54.35           H  
ATOM   1933 HG12 VAL A 191     -27.424  13.785 125.778  1.00 54.35           H  
ATOM   1934 HG13 VAL A 191     -26.686  13.267 124.470  1.00 54.35           H  
ATOM   1935 HG21 VAL A 191     -28.943  13.634 122.590  1.00 58.63           H  
ATOM   1936 HG22 VAL A 191     -28.087  12.295 122.583  1.00 58.63           H  
ATOM   1937 HG23 VAL A 191     -29.664  12.228 122.761  1.00 58.63           H  
ATOM   1938  N   PRO A 192     -27.656  10.809 127.300  1.00 54.15           N  
ANISOU 1938  N   PRO A 192     7064   6516   6993    489   -434   -108       N  
ATOM   1939  CA  PRO A 192     -27.617  10.916 128.766  1.00 53.78           C  
ANISOU 1939  CA  PRO A 192     6999   6491   6944    463   -459    -72       C  
ATOM   1940  C   PRO A 192     -27.259  12.322 129.247  1.00 46.36           C  
ANISOU 1940  C   PRO A 192     6023   5609   5984    427   -453    -70       C  
ATOM   1941  O   PRO A 192     -26.686  13.108 128.493  1.00 45.43           O  
ANISOU 1941  O   PRO A 192     5886   5515   5861    433   -428    -88       O  
ATOM   1942  CB  PRO A 192     -26.539   9.900 129.177  1.00 49.95           C  
ANISOU 1942  CB  PRO A 192     6495   6002   6484    509   -469    -42       C  
ATOM   1943  CG  PRO A 192     -25.802   9.556 127.937  1.00 53.15           C  
ANISOU 1943  CG  PRO A 192     6897   6393   6904    558   -443    -65       C  
ATOM   1944  CD  PRO A 192     -26.736   9.776 126.794  1.00 49.73           C  
ANISOU 1944  CD  PRO A 192     6503   5934   6459    545   -426   -108       C  
ATOM   1945  HA  PRO A 192     -28.469  10.653 129.147  1.00 64.53           H  
ATOM   1946  HB2 PRO A 192     -25.942  10.305 129.825  1.00 59.95           H  
ATOM   1947  HB3 PRO A 192     -26.962   9.112 129.550  1.00 59.95           H  
ATOM   1948  HG2 PRO A 192     -25.026  10.132 127.854  1.00 63.78           H  
ATOM   1949  HG3 PRO A 192     -25.528   8.626 127.974  1.00 63.78           H  
ATOM   1950  HD2 PRO A 192     -26.252  10.104 126.020  1.00 59.68           H  
ATOM   1951  HD3 PRO A 192     -27.221   8.961 126.592  1.00 59.68           H  
ATOM   1952  N   ASN A 193     -27.597  12.621 130.497  1.00 45.85           N  
ANISOU 1952  N   ASN A 193     5951   5564   5906    388   -472    -50       N  
ATOM   1953  CA  ASN A 193     -27.484  13.975 131.034  1.00 47.50           C  
ANISOU 1953  CA  ASN A 193     6134   5819   6094    343   -462    -55       C  
ATOM   1954  C   ASN A 193     -26.061  14.530 131.049  1.00 49.61           C  
ANISOU 1954  C   ASN A 193     6352   6137   6362    351   -452    -53       C  
ATOM   1955  O   ASN A 193     -25.869  15.745 130.972  1.00 50.29           O  
ANISOU 1955  O   ASN A 193     6420   6251   6435    319   -430    -71       O  
ATOM   1956  CB  ASN A 193     -28.057  14.014 132.453  1.00 54.72           C  
ANISOU 1956  CB  ASN A 193     7051   6748   6993    301   -486    -34       C  
ATOM   1957  CG  ASN A 193     -29.550  13.739 132.488  1.00 68.07           C  
ANISOU 1957  CG  ASN A 193     8785   8397   8681    282   -490    -39       C  
ATOM   1958  OD1 ASN A 193     -30.277  14.071 131.552  1.00 60.88           O  
ANISOU 1958  OD1 ASN A 193     7898   7464   7772    282   -472    -63       O  
ATOM   1959  ND2 ASN A 193     -30.013  13.129 133.573  1.00 81.55           N  
ANISOU 1959  ND2 ASN A 193    10502  10100  10383    265   -515    -13       N  
ATOM   1960  H   ASN A 193     -27.900  12.049 131.064  1.00 55.02           H  
ATOM   1961  HA  ASN A 193     -28.021  14.568 130.486  1.00 57.00           H  
ATOM   1962  HB2 ASN A 193     -27.614  13.340 132.992  1.00 65.67           H  
ATOM   1963  HB3 ASN A 193     -27.905  14.894 132.832  1.00 65.67           H  
ATOM   1964 HD21 ASN A 193     -30.852  12.951 133.640  1.00 97.86           H  
ATOM   1965 HD22 ASN A 193     -29.475  12.912 134.207  1.00 97.86           H  
ATOM   1966  N   ASN A 194     -25.069  13.648 131.145  1.00 54.57           N  
ANISOU 1966  N   ASN A 194     6954   6775   7004    393   -466    -31       N  
ATOM   1967  CA  ASN A 194     -23.672  14.071 131.236  1.00 62.10           C  
ANISOU 1967  CA  ASN A 194     7852   7784   7958    401   -461    -26       C  
ATOM   1968  C   ASN A 194     -22.902  13.891 129.928  1.00 61.85           C  
ANISOU 1968  C   ASN A 194     7811   7744   7946    450   -434    -41       C  
ATOM   1969  O   ASN A 194     -21.678  14.015 129.902  1.00 57.36           O  
ANISOU 1969  O   ASN A 194     7192   7219   7382    468   -428    -33       O  
ATOM   1970  CB  ASN A 194     -22.965  13.296 132.350  1.00 67.19           C  
ANISOU 1970  CB  ASN A 194     8464   8463   8604    417   -495     17       C  
ATOM   1971  CG  ASN A 194     -22.855  11.814 132.051  1.00 76.28           C  
ANISOU 1971  CG  ASN A 194     9632   9568   9783    481   -505     41       C  
ATOM   1972  OD1 ASN A 194     -23.694  11.245 131.353  1.00 76.62           O  
ANISOU 1972  OD1 ASN A 194     9725   9547   9839    498   -496     26       O  
ATOM   1973  ND2 ASN A 194     -21.815  11.180 132.580  1.00 85.53           N  
ANISOU 1973  ND2 ASN A 194    10761  10772  10963    518   -523     80       N  
ATOM   1974  H   ASN A 194     -25.179  12.795 131.160  1.00 65.48           H  
ATOM   1975  HA  ASN A 194     -23.646  15.012 131.467  1.00 74.51           H  
ATOM   1976  HB2 ASN A 194     -22.068  13.648 132.460  1.00 80.63           H  
ATOM   1977  HB3 ASN A 194     -23.466  13.400 133.174  1.00 80.63           H  
ATOM   1978 HD21 ASN A 194     -21.708  10.338 132.440  1.00102.63           H  
ATOM   1979 HD22 ASN A 194     -21.249  11.611 133.063  1.00102.63           H  
ATOM   1980  N   ALA A 195     -23.623  13.615 128.845  1.00 62.25           N  
ANISOU 1980  N   ALA A 195     7905   7743   8003    469   -416    -64       N  
ATOM   1981  CA  ALA A 195     -22.998  13.267 127.569  1.00 54.52           C  
ANISOU 1981  CA  ALA A 195     6924   6751   7039    519   -390    -81       C  
ATOM   1982  C   ALA A 195     -22.207  14.420 126.951  1.00 51.04           C  
ANISOU 1982  C   ALA A 195     6450   6353   6591    507   -357    -98       C  
ATOM   1983  O   ALA A 195     -21.257  14.189 126.201  1.00 52.57           O  
ANISOU 1983  O   ALA A 195     6620   6557   6796    548   -338   -103       O  
ATOM   1984  CB  ALA A 195     -24.057  12.787 126.591  1.00 54.86           C  
ANISOU 1984  CB  ALA A 195     7024   6738   7083    531   -380   -106       C  
ATOM   1985  H   ALA A 195     -24.482  13.622 128.821  1.00 74.70           H  
ATOM   1986  HA  ALA A 195     -22.381  12.533 127.717  1.00 65.42           H  
ATOM   1987  HB1 ALA A 195     -23.630  12.560 125.750  1.00 65.83           H  
ATOM   1988  HB2 ALA A 195     -24.498  12.006 126.960  1.00 65.83           H  
ATOM   1989  HB3 ALA A 195     -24.704  13.497 126.452  1.00 65.83           H  
ATOM   1990  N   LEU A 196     -22.600  15.651 127.266  1.00 45.24           N  
ANISOU 1990  N   LEU A 196     5713   5638   5838    453   -348   -107       N  
ATOM   1991  CA  LEU A 196     -21.990  16.839 126.669  1.00 50.83           C  
ANISOU 1991  CA  LEU A 196     6396   6377   6540    435   -311   -123       C  
ATOM   1992  C   LEU A 196     -21.436  17.774 127.741  1.00 54.67           C  
ANISOU 1992  C   LEU A 196     6841   6914   7018    383   -314   -118       C  
ATOM   1993  O   LEU A 196     -21.409  18.993 127.568  1.00 56.55           O  
ANISOU 1993  O   LEU A 196     7073   7165   7248    343   -283   -134       O  
ATOM   1994  CB  LEU A 196     -23.017  17.574 125.801  1.00 50.62           C  
ANISOU 1994  CB  LEU A 196     6412   6321   6502    420   -284   -143       C  
ATOM   1995  CG  LEU A 196     -23.576  16.767 124.624  1.00 46.08           C  
ANISOU 1995  CG  LEU A 196     5876   5706   5927    463   -279   -156       C  
ATOM   1996  CD1 LEU A 196     -24.912  17.327 124.164  1.00 43.12           C  
ANISOU 1996  CD1 LEU A 196     5543   5306   5534    442   -269   -166       C  
ATOM   1997  CD2 LEU A 196     -22.583  16.751 123.474  1.00 46.13           C  
ANISOU 1997  CD2 LEU A 196     5863   5726   5937    502   -247   -167       C  
ATOM   1998  H   LEU A 196     -23.225  15.829 127.830  1.00 54.29           H  
ATOM   1999  HA  LEU A 196     -21.255  16.565 126.099  1.00 61.00           H  
ATOM   2000  HB2 LEU A 196     -23.766  17.830 126.361  1.00 60.75           H  
ATOM   2001  HB3 LEU A 196     -22.598  18.369 125.436  1.00 60.75           H  
ATOM   2002  HG  LEU A 196     -23.718  15.851 124.910  1.00 55.30           H  
ATOM   2003 HD11 LEU A 196     -25.237  16.795 123.421  1.00 51.74           H  
ATOM   2004 HD12 LEU A 196     -25.541  17.286 124.901  1.00 51.74           H  
ATOM   2005 HD13 LEU A 196     -24.789  18.247 123.884  1.00 51.74           H  
ATOM   2006 HD21 LEU A 196     -22.956  16.235 122.742  1.00 55.35           H  
ATOM   2007 HD22 LEU A 196     -22.417  17.662 123.187  1.00 55.35           H  
ATOM   2008 HD23 LEU A 196     -21.756  16.344 123.777  1.00 55.35           H  
ATOM   2009  N   GLU A 197     -20.984  17.190 128.846  1.00 57.61           N  
ANISOU 2009  N   GLU A 197     7183   7315   7390    382   -349    -95       N  
ATOM   2010  CA  GLU A 197     -20.498  17.961 129.985  1.00 60.47           C  
ANISOU 2010  CA  GLU A 197     7505   7733   7737    327   -359    -91       C  
ATOM   2011  C   GLU A 197     -19.248  18.774 129.651  1.00 54.88           C  
ANISOU 2011  C   GLU A 197     6745   7077   7033    313   -331   -103       C  
ATOM   2012  O   GLU A 197     -18.245  18.229 129.192  1.00 58.15           O  
ANISOU 2012  O   GLU A 197     7121   7513   7460    357   -330    -93       O  
ATOM   2013  CB  GLU A 197     -20.203  17.024 131.160  1.00 77.82           C  
ANISOU 2013  CB  GLU A 197     9678   9958   9930    338   -406    -57       C  
ATOM   2014  CG  GLU A 197     -19.774  17.733 132.437  1.00 97.55           C  
ANISOU 2014  CG  GLU A 197    12136  12524  12404    277   -422    -55       C  
ATOM   2015  CD  GLU A 197     -19.490  16.767 133.572  1.00107.49           C  
ANISOU 2015  CD  GLU A 197    13370  13818  13653    292   -471    -14       C  
ATOM   2016  OE1 GLU A 197     -19.509  15.541 133.333  1.00109.79           O  
ANISOU 2016  OE1 GLU A 197    13673  14077  13964    354   -487     15       O  
ATOM   2017  OE2 GLU A 197     -19.246  17.233 134.705  1.00109.80           O  
ANISOU 2017  OE2 GLU A 197    13631  14168  13918    241   -490    -10       O  
ATOM   2018  H   GLU A 197     -20.949  16.339 128.962  1.00 69.13           H  
ATOM   2019  HA  GLU A 197     -21.190  18.580 130.264  1.00 72.56           H  
ATOM   2020  HB2 GLU A 197     -21.005  16.516 131.360  1.00 93.38           H  
ATOM   2021  HB3 GLU A 197     -19.489  16.420 130.904  1.00 93.38           H  
ATOM   2022  HG2 GLU A 197     -18.964  18.237 132.262  1.00117.06           H  
ATOM   2023  HG3 GLU A 197     -20.483  18.330 132.721  1.00117.06           H  
ATOM   2024  N   GLY A 198     -19.322  20.082 129.884  1.00 49.22           N  
ANISOU 2024  N   GLY A 198     6023   6375   6304    250   -305   -126       N  
ATOM   2025  CA  GLY A 198     -18.160  20.950 129.790  1.00 49.18           C  
ANISOU 2025  CA  GLY A 198     5965   6422   6300    219   -279   -139       C  
ATOM   2026  C   GLY A 198     -17.900  21.572 128.428  1.00 52.76           C  
ANISOU 2026  C   GLY A 198     6426   6854   6767    233   -227   -156       C  
ATOM   2027  O   GLY A 198     -16.930  22.314 128.268  1.00 47.54           O  
ANISOU 2027  O   GLY A 198     5721   6233   6109    206   -200   -168       O  
ATOM   2028  H   GLY A 198     -20.046  20.493 130.100  1.00 59.06           H  
ATOM   2029  HA2 GLY A 198     -18.260  21.673 130.430  1.00 59.02           H  
ATOM   2030  HA3 GLY A 198     -17.372  20.442 130.038  1.00 59.02           H  
ATOM   2031  N   LEU A 199     -18.753  21.284 127.449  1.00 54.28           N  
ANISOU 2031  N   LEU A 199     6671   6989   6965    272   -213   -157       N  
ATOM   2032  CA  LEU A 199     -18.564  21.810 126.098  1.00 51.39           C  
ANISOU 2032  CA  LEU A 199     6315   6606   6606    290   -165   -169       C  
ATOM   2033  C   LEU A 199     -19.125  23.229 125.980  1.00 51.62           C  
ANISOU 2033  C   LEU A 199     6369   6614   6630    237   -123   -184       C  
ATOM   2034  O   LEU A 199     -20.186  23.442 125.392  1.00 50.12           O  
ANISOU 2034  O   LEU A 199     6230   6377   6436    247   -108   -185       O  
ATOM   2035  CB  LEU A 199     -19.227  20.891 125.065  1.00 49.66           C  
ANISOU 2035  CB  LEU A 199     6139   6341   6388    353   -168   -164       C  
ATOM   2036  CG  LEU A 199     -18.918  19.392 125.160  1.00 53.67           C  
ANISOU 2036  CG  LEU A 199     6639   6849   6906    410   -205   -150       C  
ATOM   2037  CD1 LEU A 199     -19.368  18.679 123.892  1.00 59.28           C  
ANISOU 2037  CD1 LEU A 199     7389   7518   7617    465   -192   -158       C  
ATOM   2038  CD2 LEU A 199     -17.447  19.133 125.417  1.00 52.87           C  
ANISOU 2038  CD2 LEU A 199     6470   6803   6816    425   -208   -140       C  
ATOM   2039  H   LEU A 199     -19.449  20.787 127.540  1.00 65.14           H  
ATOM   2040  HA  LEU A 199     -17.615  21.845 125.902  1.00 61.67           H  
ATOM   2041  HB2 LEU A 199     -20.188  20.989 125.149  1.00 59.59           H  
ATOM   2042  HB3 LEU A 199     -18.952  21.183 124.182  1.00 59.59           H  
ATOM   2043  HG  LEU A 199     -19.418  19.018 125.902  1.00 64.41           H  
ATOM   2044 HD11 LEU A 199     -19.163  17.734 123.973  1.00 71.14           H  
ATOM   2045 HD12 LEU A 199     -20.323  18.803 123.783  1.00 71.14           H  
ATOM   2046 HD13 LEU A 199     -18.896  19.056 123.133  1.00 71.14           H  
ATOM   2047 HD21 LEU A 199     -17.300  18.176 125.469  1.00 63.45           H  
ATOM   2048 HD22 LEU A 199     -16.928  19.509 124.689  1.00 63.45           H  
ATOM   2049 HD23 LEU A 199     -17.195  19.552 126.255  1.00 63.45           H  
ATOM   2050  N   GLU A 200     -18.399  24.198 126.532  1.00 50.93           N  
ANISOU 2050  N   GLU A 200     6245   6562   6544    180   -102   -197       N  
ATOM   2051  CA  GLU A 200     -18.883  25.575 126.613  1.00 54.78           C  
ANISOU 2051  CA  GLU A 200     6757   7025   7031    123    -58   -213       C  
ATOM   2052  C   GLU A 200     -18.507  26.432 125.401  1.00 48.21           C  
ANISOU 2052  C   GLU A 200     5928   6179   6210    126      3   -216       C  
ATOM   2053  O   GLU A 200     -18.834  27.619 125.358  1.00 52.79           O  
ANISOU 2053  O   GLU A 200     6529   6733   6795     84     48   -226       O  
ATOM   2054  CB  GLU A 200     -18.356  26.235 127.889  1.00 75.00           C  
ANISOU 2054  CB  GLU A 200     9282   9627   9587     49    -63   -231       C  
ATOM   2055  CG  GLU A 200     -18.970  25.677 129.165  1.00 95.77           C  
ANISOU 2055  CG  GLU A 200    11921  12267  12202     33   -114   -228       C  
ATOM   2056  CD  GLU A 200     -18.497  26.404 130.410  1.00111.22           C  
ANISOU 2056  CD  GLU A 200    13844  14268  14145    -46   -115   -251       C  
ATOM   2057  OE1 GLU A 200     -17.639  27.303 130.286  1.00117.46           O  
ANISOU 2057  OE1 GLU A 200    14603  15084  14942    -90    -78   -271       O  
ATOM   2058  OE2 GLU A 200     -18.986  26.075 131.511  1.00111.63           O  
ANISOU 2058  OE2 GLU A 200    13902  14332  14178    -67   -153   -250       O  
ATOM   2059  H   GLU A 200     -17.616  24.083 126.869  1.00 61.12           H  
ATOM   2060  HA  GLU A 200     -19.851  25.558 126.670  1.00 65.73           H  
ATOM   2061  HB2 GLU A 200     -17.396  26.100 127.938  1.00 90.00           H  
ATOM   2062  HB3 GLU A 200     -18.553  27.184 127.855  1.00 90.00           H  
ATOM   2063  HG2 GLU A 200     -19.935  25.764 129.116  1.00114.93           H  
ATOM   2064  HG3 GLU A 200     -18.725  24.743 129.252  1.00114.93           H  
ATOM   2065  N   ASN A 201     -17.826  25.836 124.425  1.00 39.69           N  
ANISOU 2065  N   ASN A 201     4831   5116   5135    178      8   -207       N  
ATOM   2066  CA  ASN A 201     -17.518  26.517 123.165  1.00 43.54           C  
ANISOU 2066  CA  ASN A 201     5324   5592   5628    189     65   -206       C  
ATOM   2067  C   ASN A 201     -18.269  25.908 121.979  1.00 39.16           C  
ANISOU 2067  C   ASN A 201     4814   5003   5063    255     66   -192       C  
ATOM   2068  O   ASN A 201     -18.102  26.345 120.840  1.00 39.02           O  
ANISOU 2068  O   ASN A 201     4805   4979   5043    273    110   -187       O  
ATOM   2069  CB  ASN A 201     -16.011  26.485 122.887  1.00 53.49           C  
ANISOU 2069  CB  ASN A 201     6521   6905   6897    190     81   -209       C  
ATOM   2070  CG  ASN A 201     -15.227  27.457 123.757  1.00 56.67           C  
ANISOU 2070  CG  ASN A 201     6880   7343   7308    112     99   -227       C  
ATOM   2071  OD1 ASN A 201     -15.798  28.314 124.433  1.00 54.50           O  
ANISOU 2071  OD1 ASN A 201     6629   7045   7034     56    112   -239       O  
ATOM   2072  ND2 ASN A 201     -13.905  27.333 123.727  1.00 58.79           N  
ANISOU 2072  ND2 ASN A 201     7083   7670   7583    107    104   -230       N  
ATOM   2073  H   ASN A 201     -17.527  25.030 124.466  1.00 47.63           H  
ATOM   2074  HA  ASN A 201     -17.786  27.447 123.240  1.00 52.25           H  
ATOM   2075  HB2 ASN A 201     -15.677  25.591 123.062  1.00 64.19           H  
ATOM   2076  HB3 ASN A 201     -15.856  26.722 121.960  1.00 64.19           H  
ATOM   2077 HD21 ASN A 201     -13.466  27.581 123.030  1.00 70.54           H  
ATOM   2078  N   LEU A 202     -19.090  24.897 122.248  1.00 37.21           N  
ANISOU 2078  N   LEU A 202     4592   4737   4807    287     18   -188       N  
ATOM   2079  CA  LEU A 202     -19.872  24.240 121.205  1.00 39.95           C  
ANISOU 2079  CA  LEU A 202     4981   5056   5141    341     13   -181       C  
ATOM   2080  C   LEU A 202     -20.950  25.179 120.662  1.00 40.13           C  
ANISOU 2080  C   LEU A 202     5050   5044   5155    330     46   -173       C  
ATOM   2081  O   LEU A 202     -21.829  25.608 121.410  1.00 39.32           O  
ANISOU 2081  O   LEU A 202     4969   4918   5053    300     37   -171       O  
ATOM   2082  CB  LEU A 202     -20.510  22.959 121.753  1.00 39.89           C  
ANISOU 2082  CB  LEU A 202     4991   5036   5131    368    -44   -181       C  
ATOM   2083  CG  LEU A 202     -21.279  22.082 120.760  1.00 40.76           C  
ANISOU 2083  CG  LEU A 202     5142   5120   5227    420    -55   -181       C  
ATOM   2084  CD1 LEU A 202     -20.334  21.463 119.745  1.00 40.06           C  
ANISOU 2084  CD1 LEU A 202     5034   5049   5137    467    -39   -188       C  
ATOM   2085  CD2 LEU A 202     -22.065  21.002 121.489  1.00 36.53           C  
ANISOU 2085  CD2 LEU A 202     4627   4562   4691    429   -107   -181       C  
ATOM   2086  H   LEU A 202     -19.214  24.571 123.034  1.00 44.65           H  
ATOM   2087  HA  LEU A 202     -19.286  23.997 120.472  1.00 47.94           H  
ATOM   2088  HB2 LEU A 202     -19.806  22.411 122.133  1.00 47.87           H  
ATOM   2089  HB3 LEU A 202     -21.133  23.209 122.454  1.00 47.87           H  
ATOM   2090  HG  LEU A 202     -21.912  22.636 120.277  1.00 48.92           H  
ATOM   2091 HD11 LEU A 202     -20.847  20.914 119.130  1.00 48.07           H  
ATOM   2092 HD12 LEU A 202     -19.884  22.171 119.259  1.00 48.07           H  
ATOM   2093 HD13 LEU A 202     -19.683  20.916 120.213  1.00 48.07           H  
ATOM   2094 HD21 LEU A 202     -22.540  20.464 120.837  1.00 43.83           H  
ATOM   2095 HD22 LEU A 202     -21.447  20.447 121.990  1.00 43.83           H  
ATOM   2096 HD23 LEU A 202     -22.696  21.425 122.093  1.00 43.83           H  
ATOM   2097  N   THR A 203     -20.880  25.493 119.368  1.00 35.72           N  
ANISOU 2097  N   THR A 203     4504   4483   4585    358     84   -165       N  
ATOM   2098  CA  THR A 203     -21.821  26.428 118.744  1.00 35.41           C  
ANISOU 2098  CA  THR A 203     4503   4416   4535    355    119   -148       C  
ATOM   2099  C   THR A 203     -22.899  25.739 117.899  1.00 39.79           C  
ANISOU 2099  C   THR A 203     5096   4959   5063    401     98   -141       C  
ATOM   2100  O   THR A 203     -23.958  26.320 117.658  1.00 43.07           O  
ANISOU 2100  O   THR A 203     5543   5354   5468    400    109   -124       O  
ATOM   2101  CB  THR A 203     -21.091  27.447 117.842  1.00 38.92           C  
ANISOU 2101  CB  THR A 203     4937   4869   4981    350    184   -137       C  
ATOM   2102  OG1 THR A 203     -20.569  26.788 116.682  1.00 44.05           O  
ANISOU 2102  OG1 THR A 203     5581   5543   5613    397    190   -138       O  
ATOM   2103  CG2 THR A 203     -19.958  28.127 118.599  1.00 48.54           C  
ANISOU 2103  CG2 THR A 203     6113   6104   6225    298    208   -149       C  
ATOM   2104  H   THR A 203     -20.293  25.176 118.825  1.00 42.86           H  
ATOM   2105  HA  THR A 203     -22.272  26.926 119.445  1.00 42.49           H  
ATOM   2106  HB  THR A 203     -21.720  28.131 117.563  1.00 46.70           H  
ATOM   2107  HG1 THR A 203     -20.027  26.189 116.911  1.00 52.86           H  
ATOM   2108 HG21 THR A 203     -19.509  28.764 118.022  1.00 58.25           H  
ATOM   2109 HG22 THR A 203     -20.310  28.596 119.372  1.00 58.25           H  
ATOM   2110 HG23 THR A 203     -19.316  27.465 118.899  1.00 58.25           H  
ATOM   2111  N   ALA A 204     -22.631  24.516 117.446  1.00 41.67           N  
ANISOU 2111  N   ALA A 204     5332   5212   5290    441     69   -154       N  
ATOM   2112  CA  ALA A 204     -23.585  23.782 116.612  1.00 45.49           C  
ANISOU 2112  CA  ALA A 204     5850   5688   5745    478     49   -156       C  
ATOM   2113  C   ALA A 204     -23.578  22.285 116.922  1.00 40.51           C  
ANISOU 2113  C   ALA A 204     5221   5054   5117    501      0   -177       C  
ATOM   2114  O   ALA A 204     -22.518  21.660 117.007  1.00 33.75           O  
ANISOU 2114  O   ALA A 204     4337   4212   4275    517     -3   -189       O  
ATOM   2115  CB  ALA A 204     -23.283  24.015 115.138  1.00 46.02           C  
ANISOU 2115  CB  ALA A 204     5924   5776   5787    510     88   -150       C  
ATOM   2116  H   ALA A 204     -21.903  24.087 117.607  1.00 50.01           H  
ATOM   2117  HA  ALA A 204     -24.477  24.117 116.789  1.00 54.58           H  
ATOM   2118  HB1 ALA A 204     -23.924  23.522 114.603  1.00 55.23           H  
ATOM   2119  HB2 ALA A 204     -23.353  24.964 114.948  1.00 55.23           H  
ATOM   2120  HB3 ALA A 204     -22.384  23.705 114.948  1.00 55.23           H  
ATOM   2121  N   LEU A 205     -24.773  21.722 117.082  1.00 37.56           N  
ANISOU 2121  N   LEU A 205     4878   4661   4732    504    -36   -180       N  
ATOM   2122  CA  LEU A 205     -24.940  20.306 117.403  1.00 35.82           C  
ANISOU 2122  CA  LEU A 205     4666   4426   4516    522    -80   -199       C  
ATOM   2123  C   LEU A 205     -25.991  19.668 116.497  1.00 39.60           C  
ANISOU 2123  C   LEU A 205     5183   4899   4965    543    -95   -211       C  
ATOM   2124  O   LEU A 205     -27.163  20.038 116.538  1.00 30.87           O  
ANISOU 2124  O   LEU A 205     4098   3788   3845    527   -105   -200       O  
ATOM   2125  CB  LEU A 205     -25.335  20.138 118.873  1.00 32.52           C  
ANISOU 2125  CB  LEU A 205     4245   3991   4120    491   -116   -193       C  
ATOM   2126  CG  LEU A 205     -25.668  18.721 119.352  1.00 34.90           C  
ANISOU 2126  CG  LEU A 205     4560   4270   4429    504   -160   -205       C  
ATOM   2127  CD1 LEU A 205     -24.534  17.751 119.047  1.00 33.81           C  
ANISOU 2127  CD1 LEU A 205     4405   4137   4304    542   -160   -218       C  
ATOM   2128  CD2 LEU A 205     -25.976  18.724 120.843  1.00 37.99           C  
ANISOU 2128  CD2 LEU A 205     4944   4651   4838    470   -190   -193       C  
ATOM   2129  H   LEU A 205     -25.517  22.147 117.009  1.00 45.07           H  
ATOM   2130  HA  LEU A 205     -24.098  19.846 117.261  1.00 42.98           H  
ATOM   2131  HB2 LEU A 205     -24.601  20.458 119.420  1.00 39.02           H  
ATOM   2132  HB3 LEU A 205     -26.118  20.686 119.039  1.00 39.02           H  
ATOM   2133  HG  LEU A 205     -26.459  18.410 118.885  1.00 41.88           H  
ATOM   2134 HD11 LEU A 205     -24.781  16.868 119.364  1.00 40.57           H  
ATOM   2135 HD12 LEU A 205     -24.386  17.729 118.089  1.00 40.57           H  
ATOM   2136 HD13 LEU A 205     -23.731  18.052 119.500  1.00 40.57           H  
ATOM   2137 HD21 LEU A 205     -26.183  17.819 121.124  1.00 45.58           H  
ATOM   2138 HD22 LEU A 205     -25.200  19.051 121.325  1.00 45.58           H  
ATOM   2139 HD23 LEU A 205     -26.736  19.304 121.006  1.00 45.58           H  
ATOM   2140  N   TYR A 206     -25.561  18.709 115.681  1.00 37.19           N  
ANISOU 2140  N   TYR A 206     4884   4597   4649    577    -94   -235       N  
ATOM   2141  CA  TYR A 206     -26.446  18.044 114.728  1.00 36.87           C  
ANISOU 2141  CA  TYR A 206     4878   4556   4575    593   -106   -254       C  
ATOM   2142  C   TYR A 206     -26.758  16.615 115.167  1.00 33.03           C  
ANISOU 2142  C   TYR A 206     4409   4037   4102    599   -144   -280       C  
ATOM   2143  O   TYR A 206     -25.855  15.791 115.307  1.00 38.18           O  
ANISOU 2143  O   TYR A 206     5053   4677   4777    623   -143   -294       O  
ATOM   2144  CB  TYR A 206     -25.815  18.048 113.334  1.00 35.66           C  
ANISOU 2144  CB  TYR A 206     4725   4431   4393    625    -70   -268       C  
ATOM   2145  CG  TYR A 206     -25.543  19.438 112.802  1.00 34.91           C  
ANISOU 2145  CG  TYR A 206     4616   4365   4282    620    -27   -239       C  
ATOM   2146  CD1 TYR A 206     -24.329  20.068 113.039  1.00 39.34           C  
ANISOU 2146  CD1 TYR A 206     5144   4936   4868    618      5   -227       C  
ATOM   2147  CD2 TYR A 206     -26.504  20.123 112.069  1.00 36.29           C  
ANISOU 2147  CD2 TYR A 206     4809   4560   4419    616    -19   -222       C  
ATOM   2148  CE1 TYR A 206     -24.076  21.339 112.557  1.00 41.84           C  
ANISOU 2148  CE1 TYR A 206     5450   5273   5174    610     49   -200       C  
ATOM   2149  CE2 TYR A 206     -26.260  21.394 111.581  1.00 41.26           C  
ANISOU 2149  CE2 TYR A 206     5429   5211   5038    615     24   -189       C  
ATOM   2150  CZ  TYR A 206     -25.045  21.997 111.829  1.00 47.00           C  
ANISOU 2150  CZ  TYR A 206     6127   5939   5792    610     60   -180       C  
ATOM   2151  OH  TYR A 206     -24.798  23.262 111.346  1.00 52.33           O  
ANISOU 2151  OH  TYR A 206     6795   6629   6460    605    107   -147       O  
ATOM   2152  H   TYR A 206     -24.751  18.421 115.660  1.00 44.63           H  
ATOM   2153  HA  TYR A 206     -27.283  18.533 114.680  1.00 44.24           H  
ATOM   2154  HB2 TYR A 206     -24.970  17.573 113.370  1.00 42.79           H  
ATOM   2155  HB3 TYR A 206     -26.417  17.605 112.715  1.00 42.79           H  
ATOM   2156  HD1 TYR A 206     -23.673  19.627 113.529  1.00 47.21           H  
ATOM   2157  HD2 TYR A 206     -27.324  19.718 111.899  1.00 43.55           H  
ATOM   2158  HE1 TYR A 206     -23.257  21.748 112.722  1.00 50.21           H  
ATOM   2159  HE2 TYR A 206     -26.913  21.839 111.090  1.00 49.51           H  
ATOM   2160  HH  TYR A 206     -25.467  23.544 110.924  1.00 62.80           H  
ATOM   2161  N   LEU A 207     -28.043  16.335 115.374  1.00 34.86           N  
ANISOU 2161  N   LEU A 207     4667   4256   4323    579   -174   -283       N  
ATOM   2162  CA  LEU A 207     -28.494  15.042 115.886  1.00 37.47           C  
ANISOU 2162  CA  LEU A 207     5018   4550   4669    576   -209   -303       C  
ATOM   2163  C   LEU A 207     -29.727  14.519 115.148  1.00 39.92           C  
ANISOU 2163  C   LEU A 207     5361   4861   4945    566   -226   -328       C  
ATOM   2164  O   LEU A 207     -30.382  13.582 115.610  1.00 33.32           O  
ANISOU 2164  O   LEU A 207     4546   3995   4120    552   -256   -343       O  
ATOM   2165  CB  LEU A 207     -28.803  15.150 117.385  1.00 36.10           C  
ANISOU 2165  CB  LEU A 207     4835   4355   4526    547   -236   -279       C  
ATOM   2166  CG  LEU A 207     -27.618  15.139 118.350  1.00 40.48           C  
ANISOU 2166  CG  LEU A 207     5359   4905   5117    554   -233   -263       C  
ATOM   2167  CD1 LEU A 207     -28.060  15.604 119.726  1.00 38.85           C  
ANISOU 2167  CD1 LEU A 207     5143   4693   4927    517   -255   -238       C  
ATOM   2168  CD2 LEU A 207     -27.012  13.746 118.432  1.00 38.03           C  
ANISOU 2168  CD2 LEU A 207     5056   4565   4830    584   -243   -281       C  
ATOM   2169  H   LEU A 207     -28.685  16.888 115.224  1.00 41.83           H  
ATOM   2170  HA  LEU A 207     -27.781  14.394 115.774  1.00 44.96           H  
ATOM   2171  HB2 LEU A 207     -29.283  15.980 117.534  1.00 43.32           H  
ATOM   2172  HB3 LEU A 207     -29.375  14.405 117.629  1.00 43.32           H  
ATOM   2173  HG  LEU A 207     -26.936  15.749 118.027  1.00 48.58           H  
ATOM   2174 HD11 LEU A 207     -27.296  15.590 120.323  1.00 46.62           H  
ATOM   2175 HD12 LEU A 207     -28.410  16.506 119.656  1.00 46.62           H  
ATOM   2176 HD13 LEU A 207     -28.748  15.005 120.054  1.00 46.62           H  
ATOM   2177 HD21 LEU A 207     -26.263  13.763 119.049  1.00 45.64           H  
ATOM   2178 HD22 LEU A 207     -27.687  13.126 118.750  1.00 45.64           H  
ATOM   2179 HD23 LEU A 207     -26.708  13.481 117.550  1.00 45.64           H  
ATOM   2180  N   GLN A 208     -30.044  15.113 114.002  1.00 37.25           N  
ANISOU 2180  N   GLN A 208     5027   4562   4563    572   -208   -330       N  
ATOM   2181  CA  GLN A 208     -31.264  14.745 113.289  1.00 34.60           C  
ANISOU 2181  CA  GLN A 208     4716   4242   4188    559   -228   -350       C  
ATOM   2182  C   GLN A 208     -31.146  13.346 112.686  1.00 34.06           C  
ANISOU 2182  C   GLN A 208     4674   4154   4112    569   -233   -402       C  
ATOM   2183  O   GLN A 208     -30.045  12.840 112.476  1.00 33.84           O  
ANISOU 2183  O   GLN A 208     4647   4110   4102    597   -211   -421       O  
ATOM   2184  CB  GLN A 208     -31.597  15.777 112.197  1.00 33.00           C  
ANISOU 2184  CB  GLN A 208     4507   4095   3936    565   -207   -333       C  
ATOM   2185  CG  GLN A 208     -30.628  15.845 111.015  1.00 38.56           C  
ANISOU 2185  CG  GLN A 208     5210   4827   4613    597   -170   -348       C  
ATOM   2186  CD  GLN A 208     -29.421  16.726 111.278  1.00 38.39           C  
ANISOU 2186  CD  GLN A 208     5162   4806   4618    613   -134   -319       C  
ATOM   2187  OE1 GLN A 208     -29.133  17.088 112.418  1.00 37.67           O  
ANISOU 2187  OE1 GLN A 208     5054   4689   4570    600   -138   -296       O  
ATOM   2188  NE2 GLN A 208     -28.710  17.081 110.214  1.00 37.53           N  
ANISOU 2188  NE2 GLN A 208     5049   4731   4482    637    -96   -321       N  
ATOM   2189  H   GLN A 208     -29.577  15.725 113.619  1.00 44.70           H  
ATOM   2190  HA  GLN A 208     -32.001  14.734 113.920  1.00 41.52           H  
ATOM   2191  HB2 GLN A 208     -32.474  15.568 111.838  1.00 39.60           H  
ATOM   2192  HB3 GLN A 208     -31.618  16.657 112.604  1.00 39.60           H  
ATOM   2193  HG2 GLN A 208     -30.307  14.951 110.820  1.00 46.27           H  
ATOM   2194  HG3 GLN A 208     -31.096  16.203 110.245  1.00 46.27           H  
ATOM   2195 HE21 GLN A 208     -28.944  16.812 109.432  1.00 45.04           H  
ATOM   2196 HE22 GLN A 208     -28.016  17.579 110.308  1.00 45.04           H  
ATOM   2197  N   HIS A 209     -32.296  12.728 112.428  1.00 32.94           N  
ANISOU 2197  N   HIS A 209     4556   4013   3948    544   -260   -427       N  
ATOM   2198  CA  HIS A 209     -32.367  11.402 111.811  1.00 35.13           C  
ANISOU 2198  CA  HIS A 209     4865   4269   4215    544   -263   -484       C  
ATOM   2199  C   HIS A 209     -31.695  10.318 112.668  1.00 33.60           C  
ANISOU 2199  C   HIS A 209     4683   4006   4078    555   -265   -498       C  
ATOM   2200  O   HIS A 209     -30.940   9.482 112.169  1.00 39.36           O  
ANISOU 2200  O   HIS A 209     5428   4711   4815    581   -243   -534       O  
ATOM   2201  CB  HIS A 209     -31.761  11.444 110.399  1.00 42.79           C  
ANISOU 2201  CB  HIS A 209     5841   5278   5141    571   -231   -513       C  
ATOM   2202  CG  HIS A 209     -32.780  11.346 109.308  1.00 50.39           C  
ANISOU 2202  CG  HIS A 209     6818   6288   6038    549   -243   -542       C  
ATOM   2203  ND1 HIS A 209     -33.649  10.282 109.196  1.00 52.97           N  
ANISOU 2203  ND1 HIS A 209     7173   6599   6356    517   -268   -589       N  
ATOM   2204  CD2 HIS A 209     -33.070  12.178 108.281  1.00 56.67           C  
ANISOU 2204  CD2 HIS A 209     7604   7155   6774    553   -233   -530       C  
ATOM   2205  CE1 HIS A 209     -34.430  10.463 108.147  1.00 59.11           C  
ANISOU 2205  CE1 HIS A 209     7953   7439   7066    500   -276   -607       C  
ATOM   2206  NE2 HIS A 209     -34.099  11.606 107.573  1.00 65.28           N  
ANISOU 2206  NE2 HIS A 209     8712   8276   7815    525   -256   -569       N  
ATOM   2207  H   HIS A 209     -33.068  13.064 112.604  1.00 39.53           H  
ATOM   2208  HA  HIS A 209     -33.301  11.159 111.718  1.00 42.16           H  
ATOM   2209  HB2 HIS A 209     -31.285  12.282 110.287  1.00 51.35           H  
ATOM   2210  HB3 HIS A 209     -31.146  10.700 110.300  1.00 51.35           H  
ATOM   2211  HD2 HIS A 209     -32.651  12.986 108.090  1.00 68.01           H  
ATOM   2212  HE1 HIS A 209     -35.099   9.884 107.859  1.00 70.93           H  
ATOM   2213  HE2 HIS A 209     -34.468  11.939 106.872  1.00 78.34           H  
ATOM   2214  N   ASN A 210     -31.993  10.341 113.964  1.00 42.44           N  
ANISOU 2214  N   ASN A 210     5794   5095   5236    537   -288   -467       N  
ATOM   2215  CA  ASN A 210     -31.620   9.265 114.878  1.00 43.42           C  
ANISOU 2215  CA  ASN A 210     5931   5155   5412    542   -296   -471       C  
ATOM   2216  C   ASN A 210     -32.895   8.621 115.432  1.00 42.29           C  
ANISOU 2216  C   ASN A 210     5810   4984   5273    499   -329   -480       C  
ATOM   2217  O   ASN A 210     -33.958   8.740 114.820  1.00 44.67           O  
ANISOU 2217  O   ASN A 210     6121   5316   5535    469   -343   -499       O  
ATOM   2218  CB  ASN A 210     -30.720   9.798 116.003  1.00 43.29           C  
ANISOU 2218  CB  ASN A 210     5882   5131   5434    559   -294   -424       C  
ATOM   2219  CG  ASN A 210     -29.273   9.923 115.581  1.00 45.60           C  
ANISOU 2219  CG  ASN A 210     6155   5433   5737    604   -260   -424       C  
ATOM   2220  OD1 ASN A 210     -28.577   8.922 115.417  1.00 39.22           O  
ANISOU 2220  OD1 ASN A 210     5360   4589   4953    634   -246   -447       O  
ATOM   2221  ND2 ASN A 210     -28.807  11.156 115.414  1.00 43.07           N  
ANISOU 2221  ND2 ASN A 210     5803   5158   5402    609   -244   -398       N  
ATOM   2222  H   ASN A 210     -32.420  10.983 114.346  1.00 50.93           H  
ATOM   2223  HA  ASN A 210     -31.125   8.588 114.390  1.00 52.11           H  
ATOM   2224  HB2 ASN A 210     -31.033  10.677 116.269  1.00 51.94           H  
ATOM   2225  HB3 ASN A 210     -30.762   9.189 116.757  1.00 51.94           H  
ATOM   2226 HD21 ASN A 210     -27.990  11.278 115.174  1.00 51.68           H  
ATOM   2227 HD22 ASN A 210     -29.322  11.832 115.545  1.00 51.68           H  
ATOM   2228  N   GLU A 211     -32.792   7.937 116.569  1.00 40.08           N  
ANISOU 2228  N   GLU A 211     5537   4651   5040    496   -342   -464       N  
ATOM   2229  CA  GLU A 211     -33.954   7.339 117.224  1.00 42.61           C  
ANISOU 2229  CA  GLU A 211     5877   4942   5370    453   -371   -466       C  
ATOM   2230  C   GLU A 211     -34.045   7.802 118.676  1.00 43.56           C  
ANISOU 2230  C   GLU A 211     5976   5056   5519    441   -390   -413       C  
ATOM   2231  O   GLU A 211     -34.487   7.059 119.551  1.00 46.99           O  
ANISOU 2231  O   GLU A 211     6426   5448   5981    420   -407   -405       O  
ATOM   2232  CB  GLU A 211     -33.877   5.813 117.152  1.00 48.47           C  
ANISOU 2232  CB  GLU A 211     6659   5616   6141    455   -365   -504       C  
ATOM   2233  CG  GLU A 211     -33.853   5.267 115.731  1.00 69.01           C  
ANISOU 2233  CG  GLU A 211     9287   8221   8712    461   -344   -567       C  
ATOM   2234  CD  GLU A 211     -33.591   3.774 115.681  1.00 82.00           C  
ANISOU 2234  CD  GLU A 211    10974   9788  10393    469   -328   -606       C  
ATOM   2235  OE1 GLU A 211     -33.554   3.138 116.756  1.00 94.47           O  
ANISOU 2235  OE1 GLU A 211    12563  11310  12021    469   -336   -580       O  
ATOM   2236  OE2 GLU A 211     -33.419   3.236 114.567  1.00 77.30           O  
ANISOU 2236  OE2 GLU A 211    10405   9189   9778    476   -305   -663       O  
ATOM   2237  H   GLU A 211     -32.052   7.804 116.987  1.00 48.09           H  
ATOM   2238  HA  GLU A 211     -34.759   7.623 116.765  1.00 51.13           H  
ATOM   2239  HB2 GLU A 211     -33.067   5.519 117.596  1.00 58.16           H  
ATOM   2240  HB3 GLU A 211     -34.652   5.439 117.600  1.00 58.16           H  
ATOM   2241  HG2 GLU A 211     -34.712   5.434 115.314  1.00 82.81           H  
ATOM   2242  HG3 GLU A 211     -33.150   5.711 115.233  1.00 82.81           H  
ATOM   2243  N   ILE A 212     -33.630   9.043 118.917  1.00 36.92           N  
ANISOU 2243  N   ILE A 212     5100   4257   4669    450   -384   -379       N  
ATOM   2244  CA  ILE A 212     -33.565   9.594 120.266  1.00 40.89           C  
ANISOU 2244  CA  ILE A 212     5582   4761   5194    438   -397   -333       C  
ATOM   2245  C   ILE A 212     -34.961   9.758 120.863  1.00 52.02           C  
ANISOU 2245  C   ILE A 212     6996   6175   6596    392   -421   -322       C  
ATOM   2246  O   ILE A 212     -35.867  10.283 120.213  1.00 44.51           O  
ANISOU 2246  O   ILE A 212     6044   5258   5612    374   -424   -332       O  
ATOM   2247  CB  ILE A 212     -32.831  10.957 120.274  1.00 41.46           C  
ANISOU 2247  CB  ILE A 212     5618   4878   5257    453   -379   -307       C  
ATOM   2248  CG1 ILE A 212     -31.394  10.780 119.772  1.00 42.60           C  
ANISOU 2248  CG1 ILE A 212     5751   5022   5412    497   -354   -315       C  
ATOM   2249  CG2 ILE A 212     -32.827  11.566 121.676  1.00 45.34           C  
ANISOU 2249  CG2 ILE A 212     6088   5374   5766    432   -391   -267       C  
ATOM   2250  CD1 ILE A 212     -30.649  12.080 119.527  1.00 43.69           C  
ANISOU 2250  CD1 ILE A 212     5857   5205   5539    508   -330   -297       C  
ATOM   2251  H   ILE A 212     -33.377   9.593 118.306  1.00 44.30           H  
ATOM   2252  HA  ILE A 212     -33.068   8.983 120.832  1.00 49.07           H  
ATOM   2253  HB  ILE A 212     -33.296  11.562 119.675  1.00 49.75           H  
ATOM   2254 HG12 ILE A 212     -30.895  10.275 120.433  1.00 51.12           H  
ATOM   2255 HG13 ILE A 212     -31.415  10.290 118.935  1.00 51.12           H  
ATOM   2256 HG21 ILE A 212     -32.362  12.417 121.649  1.00 54.41           H  
ATOM   2257 HG22 ILE A 212     -33.744  11.699 121.965  1.00 54.41           H  
ATOM   2258 HG23 ILE A 212     -32.374  10.959 122.282  1.00 54.41           H  
ATOM   2259 HD11 ILE A 212     -29.754  11.877 119.213  1.00 52.43           H  
ATOM   2260 HD12 ILE A 212     -31.126  12.595 118.857  1.00 52.43           H  
ATOM   2261 HD13 ILE A 212     -30.604  12.579 120.357  1.00 52.43           H  
ATOM   2262  N   GLN A 213     -35.117   9.306 122.107  1.00 56.85           N  
ANISOU 2262  N   GLN A 213     7611   6755   7235    376   -438   -298       N  
ATOM   2263  CA  GLN A 213     -36.393   9.383 122.815  1.00 54.98           C  
ANISOU 2263  CA  GLN A 213     7377   6518   6994    332   -459   -285       C  
ATOM   2264  C   GLN A 213     -36.402  10.491 123.866  1.00 48.84           C  
ANISOU 2264  C   GLN A 213     6572   5769   6218    319   -460   -246       C  
ATOM   2265  O   GLN A 213     -37.461  11.022 124.204  1.00 43.65           O  
ANISOU 2265  O   GLN A 213     5907   5129   5547    288   -468   -235       O  
ATOM   2266  CB  GLN A 213     -36.712   8.044 123.483  1.00 58.18           C  
ANISOU 2266  CB  GLN A 213     7810   6868   7428    316   -474   -287       C  
ATOM   2267  CG  GLN A 213     -36.908   6.896 122.508  1.00 70.69           C  
ANISOU 2267  CG  GLN A 213     9428   8417   9013    317   -469   -334       C  
ATOM   2268  CD  GLN A 213     -37.552   5.686 123.156  1.00 82.85           C  
ANISOU 2268  CD  GLN A 213    10998   9900  10580    288   -481   -336       C  
ATOM   2269  OE1 GLN A 213     -37.428   5.473 124.362  1.00 80.99           O  
ANISOU 2269  OE1 GLN A 213    10761   9641  10369    284   -490   -298       O  
ATOM   2270  NE2 GLN A 213     -38.254   4.891 122.357  1.00 90.43           N  
ANISOU 2270  NE2 GLN A 213    11987  10840  11532    264   -481   -382       N  
ATOM   2271  H   GLN A 213     -34.487   8.945 122.569  1.00 68.22           H  
ATOM   2272  HA  GLN A 213     -37.097   9.573 122.175  1.00 65.97           H  
ATOM   2273  HB2 GLN A 213     -35.980   7.808 124.074  1.00 69.82           H  
ATOM   2274  HB3 GLN A 213     -37.529   8.139 123.996  1.00 69.82           H  
ATOM   2275  HG2 GLN A 213     -37.482   7.191 121.784  1.00 84.83           H  
ATOM   2276  HG3 GLN A 213     -36.044   6.626 122.159  1.00 84.83           H  
ATOM   2277 HE21 GLN A 213     -38.324   5.076 121.520  1.00108.51           H  
ATOM   2278 HE22 GLN A 213     -38.639   4.192 122.677  1.00108.51           H  
ATOM   2279  N   GLU A 214     -35.224  10.834 124.380  1.00 48.30           N  
ANISOU 2279  N   GLU A 214     6485   5704   6163    342   -451   -225       N  
ATOM   2280  CA  GLU A 214     -35.108  11.846 125.427  1.00 51.76           C  
ANISOU 2280  CA  GLU A 214     6897   6167   6601    325   -450   -194       C  
ATOM   2281  C   GLU A 214     -33.671  12.356 125.528  1.00 42.46           C  
ANISOU 2281  C   GLU A 214     5695   5007   5432    352   -434   -183       C  
ATOM   2282  O   GLU A 214     -32.728  11.609 125.266  1.00 45.87           O  
ANISOU 2282  O   GLU A 214     6127   5423   5879    385   -432   -189       O  
ATOM   2283  CB  GLU A 214     -35.567  11.270 126.769  1.00 72.46           C  
ANISOU 2283  CB  GLU A 214     9527   8767   9238    298   -472   -171       C  
ATOM   2284  CG  GLU A 214     -35.548  12.263 127.924  1.00 99.29           C  
ANISOU 2284  CG  GLU A 214    12902  12192  12631    275   -471   -144       C  
ATOM   2285  CD  GLU A 214     -36.138  11.690 129.202  1.00116.19           C  
ANISOU 2285  CD  GLU A 214    15052  14317  14780    245   -491   -122       C  
ATOM   2286  OE1 GLU A 214     -37.007  10.796 129.113  1.00117.49           O  
ANISOU 2286  OE1 GLU A 214    15240  14452  14950    232   -504   -128       O  
ATOM   2287  OE2 GLU A 214     -35.732  12.134 130.296  1.00126.38           O  
ANISOU 2287  OE2 GLU A 214    16325  15626  16068    232   -494    -99       O  
ATOM   2288  H   GLU A 214     -34.472  10.494 124.138  1.00 57.96           H  
ATOM   2289  HA  GLU A 214     -35.681  12.598 125.208  1.00 62.11           H  
ATOM   2290  HB2 GLU A 214     -36.477  10.948 126.673  1.00 86.96           H  
ATOM   2291  HB3 GLU A 214     -34.984  10.532 127.006  1.00 86.96           H  
ATOM   2292  HG2 GLU A 214     -34.630  12.518 128.107  1.00119.15           H  
ATOM   2293  HG3 GLU A 214     -36.067  13.044 127.678  1.00119.15           H  
ATOM   2294  N   VAL A 215     -33.511  13.627 125.898  1.00 43.13           N  
ANISOU 2294  N   VAL A 215     5755   5125   5507    338   -421   -170       N  
ATOM   2295  CA  VAL A 215     -32.184  14.224 126.058  1.00 42.43           C  
ANISOU 2295  CA  VAL A 215     5639   5060   5425    354   -405   -161       C  
ATOM   2296  C   VAL A 215     -31.977  14.778 127.469  1.00 43.20           C  
ANISOU 2296  C   VAL A 215     5715   5173   5524    324   -412   -139       C  
ATOM   2297  O   VAL A 215     -30.870  15.181 127.826  1.00 49.31           O  
ANISOU 2297  O   VAL A 215     6462   5971   6303    328   -404   -131       O  
ATOM   2298  CB  VAL A 215     -31.939  15.359 125.034  1.00 45.94           C  
ANISOU 2298  CB  VAL A 215     6072   5530   5854    363   -372   -172       C  
ATOM   2299  CG1 VAL A 215     -32.099  14.837 123.611  1.00 46.36           C  
ANISOU 2299  CG1 VAL A 215     6143   5576   5896    392   -365   -195       C  
ATOM   2300  CG2 VAL A 215     -32.873  16.540 125.283  1.00 45.77           C  
ANISOU 2300  CG2 VAL A 215     6049   5523   5820    332   -360   -163       C  
ATOM   2301  H   VAL A 215     -34.159  14.168 126.063  1.00 51.75           H  
ATOM   2302  HA  VAL A 215     -31.514  13.539 125.908  1.00 50.92           H  
ATOM   2303  HB  VAL A 215     -31.028  15.676 125.132  1.00 55.13           H  
ATOM   2304 HG11 VAL A 215     -31.942  15.564 122.989  1.00 55.63           H  
ATOM   2305 HG12 VAL A 215     -31.456  14.127 123.462  1.00 55.63           H  
ATOM   2306 HG13 VAL A 215     -33.001  14.495 123.501  1.00 55.63           H  
ATOM   2307 HG21 VAL A 215     -32.692  17.229 124.625  1.00 54.93           H  
ATOM   2308 HG22 VAL A 215     -33.791  16.238 125.203  1.00 54.93           H  
ATOM   2309 HG23 VAL A 215     -32.714  16.884 126.176  1.00 54.93           H  
ATOM   2310  N   GLY A 216     -33.044  14.798 128.262  1.00 43.15           N  
ANISOU 2310  N   GLY A 216     5721   5160   5513    291   -425   -130       N  
ATOM   2311  CA  GLY A 216     -32.967  15.243 129.643  1.00 46.25           C  
ANISOU 2311  CA  GLY A 216     6100   5571   5904    258   -432   -111       C  
ATOM   2312  C   GLY A 216     -32.413  16.647 129.804  1.00 48.09           C  
ANISOU 2312  C   GLY A 216     6307   5835   6128    241   -404   -115       C  
ATOM   2313  O   GLY A 216     -32.877  17.586 129.156  1.00 51.00           O  
ANISOU 2313  O   GLY A 216     6680   6207   6491    237   -377   -125       O  
ATOM   2314  H   GLY A 216     -33.833  14.556 128.018  1.00 51.78           H  
ATOM   2315  HA2 GLY A 216     -33.854  15.221 130.034  1.00 55.50           H  
ATOM   2316  HA3 GLY A 216     -32.399  14.635 130.142  1.00 55.50           H  
ATOM   2317  N   SER A 217     -31.409  16.781 130.668  1.00 49.31           N  
ANISOU 2317  N   SER A 217     6436   6015   6283    231   -410   -105       N  
ATOM   2318  CA  SER A 217     -30.816  18.076 130.993  1.00 51.39           C  
ANISOU 2318  CA  SER A 217     6675   6310   6539    204   -384   -113       C  
ATOM   2319  C   SER A 217     -29.442  18.258 130.348  1.00 49.18           C  
ANISOU 2319  C   SER A 217     6368   6052   6268    228   -370   -119       C  
ATOM   2320  O   SER A 217     -28.635  19.069 130.806  1.00 45.39           O  
ANISOU 2320  O   SER A 217     5860   5603   5783    204   -356   -123       O  
ATOM   2321  CB  SER A 217     -30.695  18.225 132.510  1.00 56.35           C  
ANISOU 2321  CB  SER A 217     7290   6964   7155    163   -399   -103       C  
ATOM   2322  OG  SER A 217     -29.862  17.213 133.050  1.00 55.60           O  
ANISOU 2322  OG  SER A 217     7177   6885   7062    180   -431    -83       O  
ATOM   2323  H   SER A 217     -31.047  16.122 131.087  1.00 59.17           H  
ATOM   2324  HA  SER A 217     -31.397  18.781 130.666  1.00 61.66           H  
ATOM   2325  HB2 SER A 217     -30.311  19.092 132.713  1.00 67.62           H  
ATOM   2326  HB3 SER A 217     -31.578  18.152 132.906  1.00 67.62           H  
ATOM   2327  HG  SER A 217     -29.803  17.304 133.883  1.00 66.72           H  
ATOM   2328  N   SER A 218     -29.183  17.511 129.280  1.00 47.99           N  
ANISOU 2328  N   SER A 218     6225   5884   6127    273   -372   -122       N  
ATOM   2329  CA  SER A 218     -27.857  17.477 128.668  1.00 46.22           C  
ANISOU 2329  CA  SER A 218     5972   5678   5910    302   -360   -125       C  
ATOM   2330  C   SER A 218     -27.463  18.780 127.971  1.00 50.89           C  
ANISOU 2330  C   SER A 218     6551   6286   6499    292   -318   -139       C  
ATOM   2331  O   SER A 218     -26.281  19.006 127.706  1.00 47.71           O  
ANISOU 2331  O   SER A 218     6117   5910   6102    302   -304   -142       O  
ATOM   2332  CB  SER A 218     -27.781  16.327 127.662  1.00 44.80           C  
ANISOU 2332  CB  SER A 218     5809   5472   5741    353   -367   -129       C  
ATOM   2333  OG  SER A 218     -28.726  16.495 126.621  1.00 48.20           O  
ANISOU 2333  OG  SER A 218     6271   5880   6164    360   -352   -145       O  
ATOM   2334  H   SER A 218     -29.762  17.011 128.888  1.00 57.59           H  
ATOM   2335  HA  SER A 218     -27.201  17.306 129.362  1.00 55.46           H  
ATOM   2336  HB2 SER A 218     -26.891  16.303 127.278  1.00 53.76           H  
ATOM   2337  HB3 SER A 218     -27.965  15.493 128.123  1.00 53.76           H  
ATOM   2338  HG  SER A 218     -29.503  16.517 126.940  1.00 57.84           H  
ATOM   2339  N   MET A 219     -28.443  19.634 127.684  1.00 49.32           N  
ANISOU 2339  N   MET A 219     6374   6072   6292    273   -295   -146       N  
ATOM   2340  CA  MET A 219     -28.203  20.838 126.888  1.00 53.45           C  
ANISOU 2340  CA  MET A 219     6892   6601   6815    268   -250   -154       C  
ATOM   2341  C   MET A 219     -27.987  22.094 127.733  1.00 56.43           C  
ANISOU 2341  C   MET A 219     7255   6993   7193    219   -224   -159       C  
ATOM   2342  O   MET A 219     -27.596  23.136 127.207  1.00 50.65           O  
ANISOU 2342  O   MET A 219     6516   6263   6464    210   -182   -164       O  
ATOM   2343  CB  MET A 219     -29.378  21.078 125.935  1.00 58.38           C  
ANISOU 2343  CB  MET A 219     7549   7202   7431    284   -236   -153       C  
ATOM   2344  CG  MET A 219     -29.768  19.869 125.095  1.00 60.24           C  
ANISOU 2344  CG  MET A 219     7804   7424   7661    323   -260   -156       C  
ATOM   2345  SD  MET A 219     -28.458  19.313 123.989  1.00 47.76           S  
ANISOU 2345  SD  MET A 219     6208   5856   6084    368   -250   -166       S  
ATOM   2346  CE  MET A 219     -29.191  17.816 123.334  1.00 40.93           C  
ANISOU 2346  CE  MET A 219     5375   4965   5212    400   -281   -177       C  
ATOM   2347  H   MET A 219     -29.258  19.539 127.939  1.00 59.18           H  
ATOM   2348  HA  MET A 219     -27.412  20.694 126.346  1.00 64.14           H  
ATOM   2349  HB2 MET A 219     -30.154  21.335 126.458  1.00 70.06           H  
ATOM   2350  HB3 MET A 219     -29.142  21.795 125.326  1.00 70.06           H  
ATOM   2351  HG2 MET A 219     -29.990  19.134 125.688  1.00 72.29           H  
ATOM   2352  HG3 MET A 219     -30.538  20.100 124.553  1.00 72.29           H  
ATOM   2353  HE1 MET A 219     -28.571  17.409 122.709  1.00 49.12           H  
ATOM   2354  HE2 MET A 219     -29.372  17.206 124.066  1.00 49.12           H  
ATOM   2355  HE3 MET A 219     -30.018  18.042 122.880  1.00 49.12           H  
ATOM   2356  N   ARG A 220     -28.236  21.996 129.035  1.00 64.22           N  
ANISOU 2356  N   ARG A 220     8238   7987   8175    184   -247   -157       N  
ATOM   2357  CA  ARG A 220     -28.279  23.176 129.899  1.00 62.06           C  
ANISOU 2357  CA  ARG A 220     7959   7723   7899    130   -220   -168       C  
ATOM   2358  C   ARG A 220     -26.952  23.935 129.989  1.00 55.71           C  
ANISOU 2358  C   ARG A 220     7119   6949   7098    105   -195   -182       C  
ATOM   2359  O   ARG A 220     -26.945  25.162 130.098  1.00 53.17           O  
ANISOU 2359  O   ARG A 220     6800   6621   6781     68   -152   -196       O  
ATOM   2360  CB  ARG A 220     -28.730  22.772 131.306  1.00 64.60           C  
ANISOU 2360  CB  ARG A 220     8282   8054   8208     98   -253   -165       C  
ATOM   2361  CG  ARG A 220     -30.120  22.143 131.346  1.00 67.84           C  
ANISOU 2361  CG  ARG A 220     8727   8435   8616    112   -273   -154       C  
ATOM   2362  CD  ARG A 220     -30.918  22.584 132.567  1.00 64.71           C  
ANISOU 2362  CD  ARG A 220     8340   8038   8208     66   -271   -158       C  
ATOM   2363  NE  ARG A 220     -30.519  21.882 133.787  1.00 60.34           N  
ANISOU 2363  NE  ARG A 220     7772   7516   7640     45   -309   -150       N  
ATOM   2364  CZ  ARG A 220     -31.301  21.067 134.496  1.00 60.52           C  
ANISOU 2364  CZ  ARG A 220     7809   7533   7653     42   -340   -135       C  
ATOM   2365  NH1 ARG A 220     -32.557  20.824 134.134  1.00 52.52           N  
ANISOU 2365  NH1 ARG A 220     6825   6486   6645     55   -339   -130       N  
ATOM   2366  NH2 ARG A 220     -30.822  20.487 135.589  1.00 63.48           N  
ANISOU 2366  NH2 ARG A 220     8167   7940   8012     24   -373   -123       N  
ATOM   2367  H   ARG A 220     -28.385  21.255 129.446  1.00 77.06           H  
ATOM   2368  HA  ARG A 220     -28.941  23.790 129.545  1.00 74.47           H  
ATOM   2369  HB2 ARG A 220     -28.102  22.126 131.663  1.00 77.52           H  
ATOM   2370  HB3 ARG A 220     -28.746  23.562 131.869  1.00 77.52           H  
ATOM   2371  HG2 ARG A 220     -30.611  22.408 130.553  1.00 81.41           H  
ATOM   2372  HG3 ARG A 220     -30.031  21.178 131.376  1.00 81.41           H  
ATOM   2373  HD2 ARG A 220     -30.780  23.534 132.709  1.00 77.65           H  
ATOM   2374  HD3 ARG A 220     -31.858  22.405 132.412  1.00 77.65           H  
ATOM   2375  HE  ARG A 220     -29.716  22.004 134.070  1.00 72.41           H  
ATOM   2376 HH11 ARG A 220     -32.879  21.194 133.428  1.00 63.03           H  
ATOM   2377 HH12 ARG A 220     -33.046  20.296 134.604  1.00 63.03           H  
ATOM   2378 HH21 ARG A 220     -30.011  20.636 135.834  1.00 76.17           H  
ATOM   2379 HH22 ARG A 220     -31.321  19.961 136.051  1.00 76.17           H  
ATOM   2380  N   GLY A 221     -25.836  23.214 129.934  1.00 52.36           N  
ANISOU 2380  N   GLY A 221     6662   6556   6675    125   -219   -177       N  
ATOM   2381  CA  GLY A 221     -24.530  23.812 130.164  1.00 48.83           C  
ANISOU 2381  CA  GLY A 221     6172   6151   6230     96   -202   -189       C  
ATOM   2382  C   GLY A 221     -23.816  24.332 128.929  1.00 53.44           C  
ANISOU 2382  C   GLY A 221     6745   6733   6827    116   -161   -193       C  
ATOM   2383  O   GLY A 221     -22.676  24.788 129.019  1.00 50.12           O  
ANISOU 2383  O   GLY A 221     6285   6348   6410     93   -146   -203       O  
ATOM   2384  H   GLY A 221     -25.810  22.372 129.763  1.00 62.83           H  
ATOM   2385  HA2 GLY A 221     -24.631  24.554 130.781  1.00 58.59           H  
ATOM   2386  HA3 GLY A 221     -23.955  23.153 130.583  1.00 58.59           H  
ATOM   2387  N   LEU A 222     -24.480  24.278 127.779  1.00 53.95           N  
ANISOU 2387  N   LEU A 222     6842   6760   6896    156   -144   -186       N  
ATOM   2388  CA  LEU A 222     -23.854  24.662 126.516  1.00 49.75           C  
ANISOU 2388  CA  LEU A 222     6303   6228   6372    182   -106   -186       C  
ATOM   2389  C   LEU A 222     -24.007  26.163 126.262  1.00 49.29           C  
ANISOU 2389  C   LEU A 222     6256   6151   6320    146    -47   -193       C  
ATOM   2390  O   LEU A 222     -24.884  26.592 125.513  1.00 48.35           O  
ANISOU 2390  O   LEU A 222     6171   5998   6201    164    -22   -184       O  
ATOM   2391  CB  LEU A 222     -24.460  23.850 125.369  1.00 45.43           C  
ANISOU 2391  CB  LEU A 222     5784   5658   5820    241   -116   -175       C  
ATOM   2392  CG  LEU A 222     -24.456  22.336 125.615  1.00 46.81           C  
ANISOU 2392  CG  LEU A 222     5957   5836   5993    276   -168   -170       C  
ATOM   2393  CD1 LEU A 222     -25.193  21.595 124.511  1.00 46.13           C  
ANISOU 2393  CD1 LEU A 222     5904   5723   5899    324   -175   -167       C  
ATOM   2394  CD2 LEU A 222     -23.032  21.811 125.751  1.00 43.43           C  
ANISOU 2394  CD2 LEU A 222     5483   5446   5573    290   -179   -169       C  
ATOM   2395  H   LEU A 222     -25.297  24.021 127.702  1.00 64.74           H  
ATOM   2396  HA  LEU A 222     -22.907  24.461 126.559  1.00 59.70           H  
ATOM   2397  HB2 LEU A 222     -25.381  24.127 125.241  1.00 54.52           H  
ATOM   2398  HB3 LEU A 222     -23.950  24.021 124.562  1.00 54.52           H  
ATOM   2399  HG  LEU A 222     -24.917  22.156 126.449  1.00 56.17           H  
ATOM   2400 HD11 LEU A 222     -25.170  20.644 124.700  1.00 55.35           H  
ATOM   2401 HD12 LEU A 222     -26.111  21.905 124.482  1.00 55.35           H  
ATOM   2402 HD13 LEU A 222     -24.755  21.775 123.664  1.00 55.35           H  
ATOM   2403 HD21 LEU A 222     -23.062  20.854 125.905  1.00 52.12           H  
ATOM   2404 HD22 LEU A 222     -22.548  21.999 124.932  1.00 52.12           H  
ATOM   2405 HD23 LEU A 222     -22.603  22.254 126.499  1.00 52.12           H  
ATOM   2406  N   ARG A 223     -23.128  26.949 126.878  1.00 48.31           N  
ANISOU 2406  N   ARG A 223     6102   6052   6203     95    -25   -210       N  
ATOM   2407  CA  ARG A 223     -23.255  28.406 126.899  1.00 48.98           C  
ANISOU 2407  CA  ARG A 223     6199   6112   6298     50     34   -221       C  
ATOM   2408  C   ARG A 223     -23.085  29.078 125.533  1.00 48.78           C  
ANISOU 2408  C   ARG A 223     6186   6066   6284     74     88   -209       C  
ATOM   2409  O   ARG A 223     -23.525  30.213 125.346  1.00 49.52           O  
ANISOU 2409  O   ARG A 223     6304   6123   6389     53    141   -208       O  
ATOM   2410  CB  ARG A 223     -22.245  28.991 127.885  1.00 51.11           C  
ANISOU 2410  CB  ARG A 223     6431   6419   6571    -17     44   -247       C  
ATOM   2411  H   ARG A 223     -22.437  26.658 127.299  1.00 57.97           H  
ATOM   2412  HA  ARG A 223     -24.142  28.630 127.223  1.00 58.77           H  
ATOM   2413  N   SER A 224     -22.448  28.389 124.588  1.00 46.28           N  
ANISOU 2413  N   SER A 224     5852   5770   5963    121     79   -199       N  
ATOM   2414  CA  SER A 224     -22.159  28.972 123.276  1.00 40.96           C  
ANISOU 2414  CA  SER A 224     5185   5086   5294    144    129   -186       C  
ATOM   2415  C   SER A 224     -23.059  28.443 122.160  1.00 35.94           C  
ANISOU 2415  C   SER A 224     4583   4429   4642    206    121   -163       C  
ATOM   2416  O   SER A 224     -22.953  28.884 121.015  1.00 38.78           O  
ANISOU 2416  O   SER A 224     4953   4783   4999    231    161   -148       O  
ATOM   2417  CB  SER A 224     -20.697  28.717 122.903  1.00 46.66           C  
ANISOU 2417  CB  SER A 224     5858   5851   6019    148    135   -193       C  
ATOM   2418  OG  SER A 224     -19.822  29.491 123.702  1.00 47.02           O  
ANISOU 2418  OG  SER A 224     5870   5918   6079     83    157   -213       O  
ATOM   2419  H   SER A 224     -22.172  27.580 124.681  1.00 55.54           H  
ATOM   2420  HA  SER A 224     -22.287  29.932 123.328  1.00 49.16           H  
ATOM   2421  HB2 SER A 224     -20.498  27.777 123.038  1.00 55.99           H  
ATOM   2422  HB3 SER A 224     -20.564  28.953 121.972  1.00 55.99           H  
ATOM   2423  HG  SER A 224     -19.925  29.297 124.513  1.00 56.43           H  
ATOM   2424  N   LEU A 225     -23.943  27.507 122.490  1.00 33.95           N  
ANISOU 2424  N   LEU A 225     4349   4170   4378    229     71   -161       N  
ATOM   2425  CA  LEU A 225     -24.736  26.818 121.474  1.00 36.05           C  
ANISOU 2425  CA  LEU A 225     4643   4428   4626    283     55   -147       C  
ATOM   2426  C   LEU A 225     -25.702  27.759 120.755  1.00 38.96           C  
ANISOU 2426  C   LEU A 225     5044   4769   4989    293     95   -125       C  
ATOM   2427  O   LEU A 225     -26.529  28.419 121.384  1.00 35.34           O  
ANISOU 2427  O   LEU A 225     4604   4285   4539    268    105   -119       O  
ATOM   2428  CB  LEU A 225     -25.511  25.662 122.106  1.00 34.52           C  
ANISOU 2428  CB  LEU A 225     4461   4230   4424    295     -5   -152       C  
ATOM   2429  CG  LEU A 225     -26.142  24.663 121.131  1.00 41.34           C  
ANISOU 2429  CG  LEU A 225     5347   5092   5268    346    -31   -148       C  
ATOM   2430  CD1 LEU A 225     -25.075  23.861 120.395  1.00 38.43           C  
ANISOU 2430  CD1 LEU A 225     4960   4746   4897    380    -35   -157       C  
ATOM   2431  CD2 LEU A 225     -27.091  23.732 121.867  1.00 39.36           C  
ANISOU 2431  CD2 LEU A 225     5113   4828   5014    345    -82   -151       C  
ATOM   2432  H   LEU A 225     -24.104  27.252 123.295  1.00 40.73           H  
ATOM   2433  HA  LEU A 225     -24.136  26.446 120.810  1.00 43.26           H  
ATOM   2434  HB2 LEU A 225     -24.904  25.165 122.677  1.00 41.42           H  
ATOM   2435  HB3 LEU A 225     -26.228  26.033 122.644  1.00 41.42           H  
ATOM   2436  HG  LEU A 225     -26.657  25.151 120.470  1.00 49.61           H  
ATOM   2437 HD11 LEU A 225     -25.509  23.241 119.789  1.00 46.12           H  
ATOM   2438 HD12 LEU A 225     -24.511  24.472 119.896  1.00 46.12           H  
ATOM   2439 HD13 LEU A 225     -24.544  23.374 121.043  1.00 46.12           H  
ATOM   2440 HD21 LEU A 225     -27.478  23.110 121.231  1.00 47.23           H  
ATOM   2441 HD22 LEU A 225     -26.595  23.247 122.545  1.00 47.23           H  
ATOM   2442 HD23 LEU A 225     -27.791  24.259 122.283  1.00 47.23           H  
ATOM   2443  N   ILE A 226     -25.581  27.808 119.429  1.00 39.84           N  
ANISOU 2443  N   ILE A 226     5163   4890   5086    331    118   -110       N  
ATOM   2444  CA  ILE A 226     -26.443  28.635 118.586  1.00 40.53           C  
ANISOU 2444  CA  ILE A 226     5278   4960   5162    349    155    -80       C  
ATOM   2445  C   ILE A 226     -27.537  27.793 117.926  1.00 44.80           C  
ANISOU 2445  C   ILE A 226     5841   5509   5673    392    117    -71       C  
ATOM   2446  O   ILE A 226     -28.682  28.233 117.808  1.00 40.63           O  
ANISOU 2446  O   ILE A 226     5334   4967   5138    400    122    -49       O  
ATOM   2447  CB  ILE A 226     -25.629  29.352 117.483  1.00 45.65           C  
ANISOU 2447  CB  ILE A 226     5920   5618   5808    362    211    -64       C  
ATOM   2448  CG1 ILE A 226     -24.519  30.215 118.096  1.00 51.61           C  
ANISOU 2448  CG1 ILE A 226     6651   6367   6593    313    252    -76       C  
ATOM   2449  CG2 ILE A 226     -26.537  30.199 116.594  1.00 53.52           C  
ANISOU 2449  CG2 ILE A 226     6945   6600   6791    387    249    -24       C  
ATOM   2450  CD1 ILE A 226     -25.010  31.398 118.915  1.00 51.65           C  
ANISOU 2450  CD1 ILE A 226     6671   6331   6624    270    288    -70       C  
ATOM   2451  H   ILE A 226     -24.996  27.361 118.986  1.00 47.81           H  
ATOM   2452  HA  ILE A 226     -26.871  29.311 119.135  1.00 48.64           H  
ATOM   2453  HB  ILE A 226     -25.211  28.674 116.929  1.00 54.78           H  
ATOM   2454 HG12 ILE A 226     -23.980  29.658 118.680  1.00 61.94           H  
ATOM   2455 HG13 ILE A 226     -23.967  30.564 117.379  1.00 61.94           H  
ATOM   2456 HG21 ILE A 226     -25.998  30.633 115.915  1.00 64.23           H  
ATOM   2457 HG22 ILE A 226     -27.195  29.622 116.175  1.00 64.23           H  
ATOM   2458 HG23 ILE A 226     -26.982  30.865 117.141  1.00 64.23           H  
ATOM   2459 HD11 ILE A 226     -24.244  31.883 119.261  1.00 61.98           H  
ATOM   2460 HD12 ILE A 226     -25.539  31.978 118.345  1.00 61.98           H  
ATOM   2461 HD13 ILE A 226     -25.553  31.070 119.649  1.00 61.98           H  
ATOM   2462  N   LEU A 227     -27.172  26.585 117.500  1.00 43.62           N  
ANISOU 2462  N   LEU A 227     5684   5382   5506    417     80    -89       N  
ATOM   2463  CA  LEU A 227     -28.065  25.720 116.730  1.00 40.31           C  
ANISOU 2463  CA  LEU A 227     5285   4975   5055    453     47    -89       C  
ATOM   2464  C   LEU A 227     -28.176  24.330 117.348  1.00 40.22           C  
ANISOU 2464  C   LEU A 227     5273   4963   5046    453    -10   -117       C  
ATOM   2465  O   LEU A 227     -27.167  23.709 117.685  1.00 39.43           O  
ANISOU 2465  O   LEU A 227     5154   4867   4960    452    -21   -137       O  
ATOM   2466  CB  LEU A 227     -27.565  25.612 115.283  1.00 46.27           C  
ANISOU 2466  CB  LEU A 227     6041   5759   5781    489     70    -85       C  
ATOM   2467  CG  LEU A 227     -28.380  24.812 114.257  1.00 46.89           C  
ANISOU 2467  CG  LEU A 227     6139   5859   5816    523     44    -88       C  
ATOM   2468  CD1 LEU A 227     -28.017  25.279 112.858  1.00 55.78           C  
ANISOU 2468  CD1 LEU A 227     7268   7015   6910    551     84    -71       C  
ATOM   2469  CD2 LEU A 227     -28.157  23.304 114.356  1.00 44.45           C  
ANISOU 2469  CD2 LEU A 227     5831   5553   5504    533     -1   -127       C  
ATOM   2470  H   LEU A 227     -26.399  26.238 117.647  1.00 52.34           H  
ATOM   2471  HA  LEU A 227     -28.951  26.114 116.714  1.00 48.37           H  
ATOM   2472  HB2 LEU A 227     -27.489  26.514 114.932  1.00 55.52           H  
ATOM   2473  HB3 LEU A 227     -26.682  25.211 115.308  1.00 55.52           H  
ATOM   2474  HG  LEU A 227     -29.324  24.986 114.396  1.00 56.26           H  
ATOM   2475 HD11 LEU A 227     -28.533  24.772 112.212  1.00 66.93           H  
ATOM   2476 HD12 LEU A 227     -28.222  26.224 112.778  1.00 66.93           H  
ATOM   2477 HD13 LEU A 227     -27.069  25.133 112.713  1.00 66.93           H  
ATOM   2478 HD21 LEU A 227     -28.698  22.860 113.684  1.00 53.34           H  
ATOM   2479 HD22 LEU A 227     -27.218  23.113 114.204  1.00 53.34           H  
ATOM   2480 HD23 LEU A 227     -28.417  23.004 115.241  1.00 53.34           H  
ATOM   2481  N   LEU A 228     -29.411  23.850 117.479  1.00 35.58           N  
ANISOU 2481  N   LEU A 228     4705   4368   4445    456    -44   -116       N  
ATOM   2482  CA  LEU A 228     -29.685  22.485 117.921  1.00 33.28           C  
ANISOU 2482  CA  LEU A 228     4420   4070   4154    457    -96   -140       C  
ATOM   2483  C   LEU A 228     -30.719  21.823 117.006  1.00 37.73           C  
ANISOU 2483  C   LEU A 228     5006   4646   4684    479   -118   -145       C  
ATOM   2484  O   LEU A 228     -31.857  22.285 116.914  1.00 31.99           O  
ANISOU 2484  O   LEU A 228     4288   3923   3944    474   -120   -127       O  
ATOM   2485  CB  LEU A 228     -30.181  22.480 119.368  1.00 32.17           C  
ANISOU 2485  CB  LEU A 228     4279   3908   4037    423   -120   -139       C  
ATOM   2486  CG  LEU A 228     -30.587  21.125 119.957  1.00 39.68           C  
ANISOU 2486  CG  LEU A 228     5238   4846   4991    421   -170   -157       C  
ATOM   2487  CD1 LEU A 228     -29.427  20.137 119.929  1.00 38.61           C  
ANISOU 2487  CD1 LEU A 228     5092   4713   4866    439   -182   -176       C  
ATOM   2488  CD2 LEU A 228     -31.103  21.302 121.378  1.00 45.11           C  
ANISOU 2488  CD2 LEU A 228     5924   5517   5697    385   -187   -150       C  
ATOM   2489  H   LEU A 228     -30.121  24.306 117.314  1.00 42.69           H  
ATOM   2490  HA  LEU A 228     -28.867  21.965 117.879  1.00 39.93           H  
ATOM   2491  HB2 LEU A 228     -29.475  22.836 119.930  1.00 38.61           H  
ATOM   2492  HB3 LEU A 228     -30.957  23.059 119.423  1.00 38.61           H  
ATOM   2493  HG  LEU A 228     -31.307  20.754 119.423  1.00 47.61           H  
ATOM   2494 HD11 LEU A 228     -29.722  19.294 120.309  1.00 46.34           H  
ATOM   2495 HD12 LEU A 228     -29.147  20.006 119.010  1.00 46.34           H  
ATOM   2496 HD13 LEU A 228     -28.694  20.497 120.451  1.00 46.34           H  
ATOM   2497 HD21 LEU A 228     -31.354  20.434 121.732  1.00 54.13           H  
ATOM   2498 HD22 LEU A 228     -30.400  21.691 121.922  1.00 54.13           H  
ATOM   2499 HD23 LEU A 228     -31.874  21.889 121.362  1.00 54.13           H  
ATOM   2500  N   ASP A 229     -30.318  20.747 116.330  1.00 36.09           N  
ANISOU 2500  N   ASP A 229     4804   4446   4462    501   -133   -172       N  
ATOM   2501  CA  ASP A 229     -31.215  20.017 115.433  1.00 35.97           C  
ANISOU 2501  CA  ASP A 229     4810   4446   4411    515   -155   -186       C  
ATOM   2502  C   ASP A 229     -31.534  18.630 115.992  1.00 33.93           C  
ANISOU 2502  C   ASP A 229     4565   4163   4165    507   -199   -216       C  
ATOM   2503  O   ASP A 229     -30.655  17.770 116.084  1.00 31.98           O  
ANISOU 2503  O   ASP A 229     4317   3900   3933    519   -203   -239       O  
ATOM   2504  CB  ASP A 229     -30.597  19.892 114.036  1.00 37.72           C  
ANISOU 2504  CB  ASP A 229     5034   4696   4600    546   -131   -199       C  
ATOM   2505  CG  ASP A 229     -31.623  19.524 112.970  1.00 46.77           C  
ANISOU 2505  CG  ASP A 229     6200   5874   5698    556   -146   -208       C  
ATOM   2506  OD1 ASP A 229     -32.706  19.011 113.326  1.00 40.08           O  
ANISOU 2506  OD1 ASP A 229     5362   5020   4846    538   -182   -215       O  
ATOM   2507  OD2 ASP A 229     -31.345  19.746 111.773  1.00 46.41           O  
ANISOU 2507  OD2 ASP A 229     6155   5862   5615    578   -122   -208       O  
ATOM   2508  H   ASP A 229     -29.525  20.417 116.374  1.00 43.30           H  
ATOM   2509  HA  ASP A 229     -32.048  20.506 115.351  1.00 43.17           H  
ATOM   2510  HB2 ASP A 229     -30.199  20.741 113.789  1.00 45.26           H  
ATOM   2511  HB3 ASP A 229     -29.918  19.199 114.051  1.00 45.26           H  
ATOM   2512  N   LEU A 230     -32.799  18.428 116.354  1.00 32.05           N  
ANISOU 2512  N   LEU A 230     4337   3920   3919    487   -227   -213       N  
ATOM   2513  CA  LEU A 230     -33.273  17.162 116.910  1.00 33.90           C  
ANISOU 2513  CA  LEU A 230     4587   4128   4166    473   -266   -237       C  
ATOM   2514  C   LEU A 230     -34.421  16.585 116.078  1.00 32.39           C  
ANISOU 2514  C   LEU A 230     4413   3955   3938    468   -288   -256       C  
ATOM   2515  O   LEU A 230     -35.140  15.691 116.525  1.00 32.57           O  
ANISOU 2515  O   LEU A 230     4449   3957   3967    447   -319   -273       O  
ATOM   2516  CB  LEU A 230     -33.722  17.360 118.363  1.00 37.42           C  
ANISOU 2516  CB  LEU A 230     5027   4550   4642    443   -283   -218       C  
ATOM   2517  CG  LEU A 230     -32.622  17.381 119.425  1.00 38.21           C  
ANISOU 2517  CG  LEU A 230     5112   4629   4778    439   -278   -212       C  
ATOM   2518  CD1 LEU A 230     -33.118  18.044 120.703  1.00 41.31           C  
ANISOU 2518  CD1 LEU A 230     5496   5014   5188    406   -284   -189       C  
ATOM   2519  CD2 LEU A 230     -32.148  15.967 119.712  1.00 36.00           C  
ANISOU 2519  CD2 LEU A 230     4842   4322   4516    448   -302   -234       C  
ATOM   2520  H   LEU A 230     -33.416  19.023 116.285  1.00 38.45           H  
ATOM   2521  HA  LEU A 230     -32.545  16.521 116.905  1.00 40.68           H  
ATOM   2522  HB2 LEU A 230     -34.192  18.206 118.421  1.00 44.91           H  
ATOM   2523  HB3 LEU A 230     -34.329  16.640 118.594  1.00 44.91           H  
ATOM   2524  HG  LEU A 230     -31.867  17.892 119.092  1.00 45.85           H  
ATOM   2525 HD11 LEU A 230     -32.402  18.044 121.357  1.00 49.58           H  
ATOM   2526 HD12 LEU A 230     -33.383  18.956 120.502  1.00 49.58           H  
ATOM   2527 HD13 LEU A 230     -33.877  17.546 121.042  1.00 49.58           H  
ATOM   2528 HD21 LEU A 230     -31.451  15.999 120.387  1.00 43.20           H  
ATOM   2529 HD22 LEU A 230     -32.897  15.442 120.034  1.00 43.20           H  
ATOM   2530 HD23 LEU A 230     -31.799  15.579 118.894  1.00 43.20           H  
ATOM   2531  N   SER A 231     -34.580  17.088 114.859  1.00 33.01           N  
ANISOU 2531  N   SER A 231     4491   4075   3976    485   -271   -253       N  
ATOM   2532  CA  SER A 231     -35.700  16.690 114.014  1.00 36.73           C  
ANISOU 2532  CA  SER A 231     4973   4580   4404    478   -292   -268       C  
ATOM   2533  C   SER A 231     -35.572  15.241 113.534  1.00 33.38           C  
ANISOU 2533  C   SER A 231     4572   4141   3970    475   -309   -322       C  
ATOM   2534  O   SER A 231     -34.477  14.678 113.507  1.00 35.32           O  
ANISOU 2534  O   SER A 231     4825   4359   4234    492   -295   -344       O  
ATOM   2535  CB  SER A 231     -35.815  17.634 112.814  1.00 39.76           C  
ANISOU 2535  CB  SER A 231     5347   5019   4742    500   -267   -246       C  
ATOM   2536  OG  SER A 231     -34.694  17.518 111.957  1.00 39.97           O  
ANISOU 2536  OG  SER A 231     5378   5054   4753    526   -240   -263       O  
ATOM   2537  H   SER A 231     -34.053  17.663 114.497  1.00 39.61           H  
ATOM   2538  HA  SER A 231     -36.520  16.761 114.527  1.00 44.08           H  
ATOM   2539  HB2 SER A 231     -36.616  17.411 112.314  1.00 47.71           H  
ATOM   2540  HB3 SER A 231     -35.871  18.547 113.137  1.00 47.71           H  
ATOM   2541  HG  SER A 231     -33.991  17.710 112.376  1.00 47.96           H  
ATOM   2542  N   TYR A 232     -36.706  14.650 113.166  1.00 29.69           N  
ANISOU 2542  N   TYR A 232     4115   3692   3474    452   -338   -344       N  
ATOM   2543  CA  TYR A 232     -36.766  13.265 112.691  1.00 31.77           C  
ANISOU 2543  CA  TYR A 232     4405   3939   3727    440   -352   -401       C  
ATOM   2544  C   TYR A 232     -36.187  12.272 113.704  1.00 36.33           C  
ANISOU 2544  C   TYR A 232     4999   4445   4360    435   -358   -418       C  
ATOM   2545  O   TYR A 232     -35.305  11.478 113.376  1.00 42.38           O  
ANISOU 2545  O   TYR A 232     5782   5182   5137    454   -343   -451       O  
ATOM   2546  CB  TYR A 232     -36.041  13.131 111.349  1.00 35.94           C  
ANISOU 2546  CB  TYR A 232     4943   4497   4216    467   -328   -430       C  
ATOM   2547  CG  TYR A 232     -36.690  13.927 110.244  1.00 36.63           C  
ANISOU 2547  CG  TYR A 232     5017   4662   4239    471   -326   -414       C  
ATOM   2548  CD1 TYR A 232     -36.322  15.244 110.000  1.00 39.42           C  
ANISOU 2548  CD1 TYR A 232     5349   5047   4582    498   -299   -364       C  
ATOM   2549  CD2 TYR A 232     -37.685  13.367 109.455  1.00 36.38           C  
ANISOU 2549  CD2 TYR A 232     4994   4673   4157    446   -351   -448       C  
ATOM   2550  CE1 TYR A 232     -36.922  15.977 108.993  1.00 40.35           C  
ANISOU 2550  CE1 TYR A 232     5453   5235   4641    507   -295   -341       C  
ATOM   2551  CE2 TYR A 232     -38.290  14.091 108.448  1.00 39.60           C  
ANISOU 2551  CE2 TYR A 232     5385   5160   4502    452   -352   -428       C  
ATOM   2552  CZ  TYR A 232     -37.905  15.395 108.221  1.00 41.82           C  
ANISOU 2552  CZ  TYR A 232     5645   5471   4774    485   -324   -371       C  
ATOM   2553  OH  TYR A 232     -38.506  16.118 107.217  1.00 47.98           O  
ANISOU 2553  OH  TYR A 232     6408   6330   5490    496   -324   -343       O  
ATOM   2554  H   TYR A 232     -37.473  15.038 113.181  1.00 35.63           H  
ATOM   2555  HA  TYR A 232     -37.695  13.027 112.547  1.00 38.12           H  
ATOM   2556  HB2 TYR A 232     -35.130  13.448 111.450  1.00 43.13           H  
ATOM   2557  HB3 TYR A 232     -36.039  12.198 111.084  1.00 43.13           H  
ATOM   2558  HD1 TYR A 232     -35.659  15.638 110.519  1.00 47.31           H  
ATOM   2559  HD2 TYR A 232     -37.947  12.488 109.606  1.00 43.66           H  
ATOM   2560  HE1 TYR A 232     -36.665  16.857 108.837  1.00 48.41           H  
ATOM   2561  HE2 TYR A 232     -38.953  13.701 107.926  1.00 47.52           H  
ATOM   2562  HH  TYR A 232     -39.083  15.646 106.829  1.00 57.57           H  
ATOM   2563  N   ASN A 233     -36.705  12.325 114.929  1.00 40.16           N  
ANISOU 2563  N   ASN A 233     5477   4902   4879    412   -377   -393       N  
ATOM   2564  CA  ASN A 233     -36.314  11.407 115.997  1.00 39.08           C  
ANISOU 2564  CA  ASN A 233     5355   4703   4792    406   -386   -399       C  
ATOM   2565  C   ASN A 233     -37.561  10.755 116.613  1.00 44.35           C  
ANISOU 2565  C   ASN A 233     6033   5352   5467    362   -418   -406       C  
ATOM   2566  O   ASN A 233     -38.598  10.670 115.952  1.00 40.75           O  
ANISOU 2566  O   ASN A 233     5579   4930   4974    338   -433   -425       O  
ATOM   2567  CB  ASN A 233     -35.487  12.154 117.054  1.00 38.01           C  
ANISOU 2567  CB  ASN A 233     5197   4552   4692    420   -375   -357       C  
ATOM   2568  CG  ASN A 233     -34.006  12.142 116.746  1.00 40.20           C  
ANISOU 2568  CG  ASN A 233     5469   4822   4983    459   -347   -361       C  
ATOM   2569  OD1 ASN A 233     -33.343  11.117 116.884  1.00 36.75           O  
ANISOU 2569  OD1 ASN A 233     5047   4345   4571    474   -345   -382       O  
ATOM   2570  ND2 ASN A 233     -33.475  13.288 116.338  1.00 39.86           N  
ANISOU 2570  ND2 ASN A 233     5404   4815   4925    477   -322   -340       N  
ATOM   2571  H   ASN A 233     -37.298  12.899 115.172  1.00 48.19           H  
ATOM   2572  HA  ASN A 233     -35.761  10.704 115.624  1.00 46.90           H  
ATOM   2573  HB2 ASN A 233     -35.779  13.078 117.090  1.00 45.61           H  
ATOM   2574  HB3 ASN A 233     -35.618  11.730 117.916  1.00 45.61           H  
ATOM   2575 HD21 ASN A 233     -32.637  13.331 116.151  1.00 47.83           H  
ATOM   2576 HD22 ASN A 233     -33.970  13.987 116.261  1.00 47.83           H  
ATOM   2577  N   HIS A 234     -37.452  10.280 117.854  1.00 51.64           N  
ANISOU 2577  N   HIS A 234     6961   6225   6433    351   -428   -391       N  
ATOM   2578  CA  HIS A 234     -38.581   9.701 118.582  1.00 51.14           C  
ANISOU 2578  CA  HIS A 234     6907   6141   6381    309   -454   -392       C  
ATOM   2579  C   HIS A 234     -38.859  10.460 119.883  1.00 47.95           C  
ANISOU 2579  C   HIS A 234     6482   5738   5998    296   -461   -344       C  
ATOM   2580  O   HIS A 234     -39.319   9.868 120.861  1.00 45.91           O  
ANISOU 2580  O   HIS A 234     6233   5447   5765    270   -477   -335       O  
ATOM   2581  CB  HIS A 234     -38.314   8.228 118.908  1.00 55.29           C  
ANISOU 2581  CB  HIS A 234     7467   6601   6941    302   -458   -419       C  
ATOM   2582  CG  HIS A 234     -38.127   7.356 117.704  1.00 59.81           C  
ANISOU 2582  CG  HIS A 234     8066   7163   7496    308   -448   -475       C  
ATOM   2583  ND1 HIS A 234     -38.400   7.779 116.422  1.00 70.45           N  
ANISOU 2583  ND1 HIS A 234     9409   8567   8793    310   -443   -501       N  
ATOM   2584  CD2 HIS A 234     -37.696   6.076 117.596  1.00 52.95           C  
ANISOU 2584  CD2 HIS A 234     7232   6233   6653    314   -438   -511       C  
ATOM   2585  CE1 HIS A 234     -38.141   6.798 115.573  1.00 65.13           C  
ANISOU 2585  CE1 HIS A 234     8765   7871   8111    312   -432   -555       C  
ATOM   2586  NE2 HIS A 234     -37.714   5.756 116.260  1.00 58.57           N  
ANISOU 2586  NE2 HIS A 234     7960   6965   7329    315   -427   -563       N  
ATOM   2587  H   HIS A 234     -36.719  10.281 118.304  1.00 61.96           H  
ATOM   2588  HA  HIS A 234     -39.375   9.750 118.028  1.00 61.36           H  
ATOM   2589  HB2 HIS A 234     -37.507   8.169 119.444  1.00 66.35           H  
ATOM   2590  HB3 HIS A 234     -39.067   7.879 119.411  1.00 66.35           H  
ATOM   2591  HD1 HIS A 234     -38.690   8.559 116.208  1.00 84.54           H  
ATOM   2592  HD2 HIS A 234     -37.435   5.520 118.294  1.00 63.54           H  
ATOM   2593  HE1 HIS A 234     -38.244   6.836 114.650  1.00 78.16           H  
ATOM   2594  N   LEU A 235     -38.581  11.762 119.896  1.00 42.30           N  
ANISOU 2594  N   LEU A 235     5741   5060   5273    313   -446   -313       N  
ATOM   2595  CA  LEU A 235     -38.700  12.560 121.119  1.00 44.85           C  
ANISOU 2595  CA  LEU A 235     6044   5381   5614    302   -446   -273       C  
ATOM   2596  C   LEU A 235     -40.094  12.495 121.735  1.00 52.95           C  
ANISOU 2596  C   LEU A 235     7067   6412   6639    263   -466   -263       C  
ATOM   2597  O   LEU A 235     -41.084  12.830 121.087  1.00 53.36           O  
ANISOU 2597  O   LEU A 235     7109   6501   6662    252   -471   -267       O  
ATOM   2598  CB  LEU A 235     -38.351  14.027 120.847  1.00 40.22           C  
ANISOU 2598  CB  LEU A 235     5434   4833   5016    322   -420   -248       C  
ATOM   2599  CG  LEU A 235     -36.907  14.512 120.970  1.00 48.09           C  
ANISOU 2599  CG  LEU A 235     6421   5824   6027    349   -396   -238       C  
ATOM   2600  CD1 LEU A 235     -36.890  16.024 120.809  1.00 46.34           C  
ANISOU 2600  CD1 LEU A 235     6178   5634   5794    356   -369   -212       C  
ATOM   2601  CD2 LEU A 235     -36.267  14.115 122.295  1.00 52.20           C  
ANISOU 2601  CD2 LEU A 235     6940   6311   6582    341   -405   -226       C  
ATOM   2602  H   LEU A 235     -38.320  12.209 119.210  1.00 50.76           H  
ATOM   2603  HA  LEU A 235     -38.070  12.222 121.775  1.00 53.81           H  
ATOM   2604  HB2 LEU A 235     -38.631  14.227 119.940  1.00 48.27           H  
ATOM   2605  HB3 LEU A 235     -38.875  14.567 121.459  1.00 48.27           H  
ATOM   2606  HG  LEU A 235     -36.380  14.127 120.253  1.00 57.71           H  
ATOM   2607 HD11 LEU A 235     -35.976  16.339 120.886  1.00 55.60           H  
ATOM   2608 HD12 LEU A 235     -37.246  16.252 119.936  1.00 55.60           H  
ATOM   2609 HD13 LEU A 235     -37.437  16.422 121.504  1.00 55.60           H  
ATOM   2610 HD21 LEU A 235     -35.356  14.448 122.317  1.00 62.64           H  
ATOM   2611 HD22 LEU A 235     -36.779  14.502 123.021  1.00 62.64           H  
ATOM   2612 HD23 LEU A 235     -36.268  13.147 122.367  1.00 62.64           H  
ATOM   2613  N   ARG A 236     -40.152  12.067 122.994  1.00 59.61           N  
ANISOU 2613  N   ARG A 236     7916   7222   7510    242   -477   -249       N  
ATOM   2614  CA  ARG A 236     -41.398  12.035 123.753  1.00 53.08           C  
ANISOU 2614  CA  ARG A 236     7085   6399   6686    204   -492   -236       C  
ATOM   2615  C   ARG A 236     -41.526  13.278 124.630  1.00 50.86           C  
ANISOU 2615  C   ARG A 236     6780   6136   6408    201   -478   -201       C  
ATOM   2616  O   ARG A 236     -42.624  13.640 125.053  1.00 52.53           O  
ANISOU 2616  O   ARG A 236     6980   6365   6615    176   -482   -187       O  
ATOM   2617  CB  ARG A 236     -41.466  10.784 124.630  1.00 54.13           C  
ANISOU 2617  CB  ARG A 236     7240   6482   6846    181   -509   -239       C  
ATOM   2618  CG  ARG A 236     -41.156   9.483 123.907  1.00 66.46           C  
ANISOU 2618  CG  ARG A 236     8831   8007   8413    186   -515   -276       C  
ATOM   2619  CD  ARG A 236     -41.301   8.292 124.846  1.00 76.94           C  
ANISOU 2619  CD  ARG A 236    10183   9280   9772    163   -526   -271       C  
ATOM   2620  NE  ARG A 236     -40.538   8.474 126.083  1.00 90.31           N  
ANISOU 2620  NE  ARG A 236    11869  10957  11487    175   -524   -233       N  
ATOM   2621  CZ  ARG A 236     -39.470   7.763 126.444  1.00104.89           C  
ANISOU 2621  CZ  ARG A 236    13730  12763  13359    201   -521   -225       C  
ATOM   2622  NH1 ARG A 236     -39.002   6.783 125.680  1.00114.74           N  
ANISOU 2622  NH1 ARG A 236    15002  13974  14620    221   -515   -254       N  
ATOM   2623  NH2 ARG A 236     -38.865   8.033 127.593  1.00103.74           N  
ANISOU 2623  NH2 ARG A 236    13572  12619  13226    208   -523   -187       N  
ATOM   2624  H   ARG A 236     -39.471  11.785 123.437  1.00 71.53           H  
ATOM   2625  HA  ARG A 236     -42.148  12.018 123.139  1.00 63.70           H  
ATOM   2626  HB2 ARG A 236     -40.826  10.878 125.352  1.00 64.96           H  
ATOM   2627  HB3 ARG A 236     -42.361  10.711 124.995  1.00 64.96           H  
ATOM   2628  HG2 ARG A 236     -41.776   9.369 123.170  1.00 79.75           H  
ATOM   2629  HG3 ARG A 236     -40.243   9.506 123.580  1.00 79.75           H  
ATOM   2630  HD2 ARG A 236     -42.235   8.183 125.080  1.00 92.33           H  
ATOM   2631  HD3 ARG A 236     -40.972   7.495 124.402  1.00 92.33           H  
ATOM   2632  HE  ARG A 236     -40.801   9.091 126.621  1.00108.37           H  
ATOM   2633 HH11 ARG A 236     -39.386   6.599 124.933  1.00137.69           H  
ATOM   2634 HH12 ARG A 236     -38.313   6.333 125.931  1.00137.69           H  
ATOM   2635 HH21 ARG A 236     -39.161   8.664 128.096  1.00124.49           H  
ATOM   2636 HH22 ARG A 236     -38.178   7.576 127.834  1.00124.49           H  
ATOM   2637  N   LYS A 237     -40.392  13.920 124.902  1.00 48.99           N  
ANISOU 2637  N   LYS A 237     6536   5897   6180    223   -460   -188       N  
ATOM   2638  CA  LYS A 237     -40.334  15.071 125.796  1.00 52.04           C  
ANISOU 2638  CA  LYS A 237     6905   6296   6572    216   -442   -162       C  
ATOM   2639  C   LYS A 237     -39.347  16.107 125.272  1.00 51.35           C  
ANISOU 2639  C   LYS A 237     6805   6224   6480    245   -413   -158       C  
ATOM   2640  O   LYS A 237     -38.282  15.754 124.767  1.00 46.31           O  
ANISOU 2640  O   LYS A 237     6171   5580   5846    268   -410   -170       O  
ATOM   2641  CB  LYS A 237     -39.926  14.629 127.206  1.00 65.97           C  
ANISOU 2641  CB  LYS A 237     8674   8036   8357    197   -452   -149       C  
ATOM   2642  CG  LYS A 237     -40.996  13.852 127.958  1.00 76.13           C  
ANISOU 2642  CG  LYS A 237     9971   9308   9648    163   -473   -145       C  
ATOM   2643  CD  LYS A 237     -40.391  12.829 128.913  1.00 85.48           C  
ANISOU 2643  CD  LYS A 237    11169  10459  10851    156   -490   -136       C  
ATOM   2644  CE  LYS A 237     -39.459  13.470 129.931  1.00 90.95           C  
ANISOU 2644  CE  LYS A 237    11848  11161  11547    157   -481   -116       C  
ATOM   2645  NZ  LYS A 237     -39.017  12.494 130.969  1.00 89.15           N  
ANISOU 2645  NZ  LYS A 237    11630  10911  11333    150   -500    -98       N  
ATOM   2646  H   LYS A 237     -39.628  13.701 124.573  1.00 58.79           H  
ATOM   2647  HA  LYS A 237     -41.211  15.483 125.847  1.00 62.45           H  
ATOM   2648  HB2 LYS A 237     -39.143  14.062 127.138  1.00 79.17           H  
ATOM   2649  HB3 LYS A 237     -39.714  15.419 127.728  1.00 79.17           H  
ATOM   2650  HG2 LYS A 237     -41.533  14.470 128.478  1.00 91.36           H  
ATOM   2651  HG3 LYS A 237     -41.553  13.378 127.321  1.00 91.36           H  
ATOM   2652  HD2 LYS A 237     -41.105  12.384 129.396  1.00102.58           H  
ATOM   2653  HD3 LYS A 237     -39.880  12.181 128.403  1.00102.58           H  
ATOM   2654  HE2 LYS A 237     -38.671  13.806 129.476  1.00109.14           H  
ATOM   2655  HE3 LYS A 237     -39.924  14.196 130.377  1.00109.14           H  
ATOM   2656  HZ1 LYS A 237     -39.723  12.173 131.405  1.00106.98           H  
ATOM   2657  HZ2 LYS A 237     -38.583  11.818 130.585  1.00106.98           H  
ATOM   2658  HZ3 LYS A 237     -38.474  12.893 131.550  1.00106.98           H  
ATOM   2659  N   VAL A 238     -39.699  17.383 125.391  1.00 48.47           N  
ANISOU 2659  N   VAL A 238     6425   5879   6111    243   -388   -140       N  
ATOM   2660  CA  VAL A 238     -38.785  18.453 125.009  1.00 49.53           C  
ANISOU 2660  CA  VAL A 238     6550   6024   6246    263   -354   -134       C  
ATOM   2661  C   VAL A 238     -37.604  18.479 125.976  1.00 49.91           C  
ANISOU 2661  C   VAL A 238     6593   6058   6312    254   -351   -134       C  
ATOM   2662  O   VAL A 238     -37.706  17.958 127.086  1.00 57.66           O  
ANISOU 2662  O   VAL A 238     7578   7027   7303    231   -370   -131       O  
ATOM   2663  CB  VAL A 238     -39.478  19.836 124.998  1.00 47.74           C  
ANISOU 2663  CB  VAL A 238     6311   5812   6016    263   -322   -113       C  
ATOM   2664  CG1 VAL A 238     -40.488  19.916 123.865  1.00 45.87           C  
ANISOU 2664  CG1 VAL A 238     6071   5601   5757    280   -324   -107       C  
ATOM   2665  CG2 VAL A 238     -40.143  20.129 126.338  1.00 46.11           C  
ANISOU 2665  CG2 VAL A 238     6102   5595   5821    230   -320   -104       C  
ATOM   2666  H   VAL A 238     -40.459  17.655 125.688  1.00 58.16           H  
ATOM   2667  HA  VAL A 238     -38.444  18.278 124.118  1.00 59.44           H  
ATOM   2668  HB  VAL A 238     -38.807  20.520 124.845  1.00 57.29           H  
ATOM   2669 HG11 VAL A 238     -40.908  20.790 123.879  1.00 55.05           H  
ATOM   2670 HG12 VAL A 238     -40.028  19.783 123.022  1.00 55.05           H  
ATOM   2671 HG13 VAL A 238     -41.157  19.225 123.990  1.00 55.05           H  
ATOM   2672 HG21 VAL A 238     -40.566  21.001 126.296  1.00 55.33           H  
ATOM   2673 HG22 VAL A 238     -40.808  19.446 126.516  1.00 55.33           H  
ATOM   2674 HG23 VAL A 238     -39.467  20.122 127.034  1.00 55.33           H  
ATOM   2675  N   PRO A 239     -36.472  19.071 125.555  1.00 48.30           N  
ANISOU 2675  N   PRO A 239     6380   5861   6110    272   -326   -136       N  
ATOM   2676  CA  PRO A 239     -35.314  19.168 126.452  1.00 50.95           C  
ANISOU 2676  CA  PRO A 239     6704   6195   6461    261   -324   -136       C  
ATOM   2677  C   PRO A 239     -35.634  19.899 127.752  1.00 53.20           C  
ANISOU 2677  C   PRO A 239     6983   6480   6750    223   -314   -128       C  
ATOM   2678  O   PRO A 239     -36.249  20.967 127.728  1.00 45.93           O  
ANISOU 2678  O   PRO A 239     6062   5562   5829    215   -284   -121       O  
ATOM   2679  CB  PRO A 239     -34.292  19.953 125.624  1.00 43.10           C  
ANISOU 2679  CB  PRO A 239     5697   5213   5465    281   -291   -139       C  
ATOM   2680  CG  PRO A 239     -34.659  19.675 124.217  1.00 39.50           C  
ANISOU 2680  CG  PRO A 239     5251   4762   4994    312   -289   -144       C  
ATOM   2681  CD  PRO A 239     -36.157  19.567 124.203  1.00 40.78           C  
ANISOU 2681  CD  PRO A 239     5425   4924   5146    302   -303   -138       C  
ATOM   2682  HA  PRO A 239     -34.962  18.287 126.652  1.00 61.15           H  
ATOM   2683  HB2 PRO A 239     -34.369  20.900 125.820  1.00 51.72           H  
ATOM   2684  HB3 PRO A 239     -33.397  19.632 125.817  1.00 51.72           H  
ATOM   2685  HG2 PRO A 239     -34.364  20.407 123.653  1.00 47.39           H  
ATOM   2686  HG3 PRO A 239     -34.254  18.840 123.934  1.00 47.39           H  
ATOM   2687  HD2 PRO A 239     -36.558  20.438 124.060  1.00 48.94           H  
ATOM   2688  HD3 PRO A 239     -36.444  18.928 123.532  1.00 48.94           H  
ATOM   2689  N   ASP A 240     -35.220  19.317 128.873  1.00 54.81           N  
ANISOU 2689  N   ASP A 240     7183   6684   6960    204   -337   -126       N  
ATOM   2690  CA  ASP A 240     -35.456  19.909 130.183  1.00 60.11           C  
ANISOU 2690  CA  ASP A 240     7849   7360   7629    164   -330   -122       C  
ATOM   2691  C   ASP A 240     -34.451  21.028 130.450  1.00 53.02           C  
ANISOU 2691  C   ASP A 240     6934   6478   6735    149   -298   -129       C  
ATOM   2692  O   ASP A 240     -33.493  20.849 131.202  1.00 53.43           O  
ANISOU 2692  O   ASP A 240     6970   6548   6785    134   -309   -131       O  
ATOM   2693  CB  ASP A 240     -35.374  18.835 131.273  1.00 66.92           C  
ANISOU 2693  CB  ASP A 240     8714   8223   8491    149   -367   -113       C  
ATOM   2694  CG  ASP A 240     -35.716  19.368 132.653  1.00 63.75           C  
ANISOU 2694  CG  ASP A 240     8309   7833   8081    105   -362   -110       C  
ATOM   2695  OD1 ASP A 240     -36.364  20.432 132.745  1.00 60.73           O  
ANISOU 2695  OD1 ASP A 240     7929   7450   7697     88   -330   -116       O  
ATOM   2696  OD2 ASP A 240     -35.341  18.714 133.649  1.00 60.47           O  
ANISOU 2696  OD2 ASP A 240     7888   7428   7659     90   -388   -100       O  
ATOM   2697  H   ASP A 240     -34.795  18.569 128.900  1.00 65.78           H  
ATOM   2698  HA  ASP A 240     -36.347  20.292 130.203  1.00 72.13           H  
ATOM   2699  HB2 ASP A 240     -35.999  18.123 131.063  1.00 80.31           H  
ATOM   2700  HB3 ASP A 240     -34.470  18.484 131.302  1.00 80.31           H  
ATOM   2701  N   GLY A 241     -34.680  22.178 129.821  1.00 51.67           N  
ANISOU 2701  N   GLY A 241     6764   6302   6566    153   -256   -132       N  
ATOM   2702  CA  GLY A 241     -33.812  23.333 129.969  1.00 60.93           C  
ANISOU 2702  CA  GLY A 241     7923   7482   7745    134   -217   -142       C  
ATOM   2703  C   GLY A 241     -33.013  23.630 128.713  1.00 58.76           C  
ANISOU 2703  C   GLY A 241     7642   7210   7476    165   -196   -142       C  
ATOM   2704  O   GLY A 241     -32.368  22.743 128.153  1.00 55.05           O  
ANISOU 2704  O   GLY A 241     7165   6748   7003    193   -220   -142       O  
ATOM   2705  H   GLY A 241     -35.346  22.313 129.293  1.00 62.00           H  
ATOM   2706  HA2 GLY A 241     -34.347  24.114 130.183  1.00 73.11           H  
ATOM   2707  HA3 GLY A 241     -33.190  23.178 130.698  1.00 73.11           H  
ATOM   2708  N   LEU A 242     -33.062  24.886 128.277  1.00 53.50           N  
ANISOU 2708  N   LEU A 242     6978   6533   6816    162   -146   -141       N  
ATOM   2709  CA  LEU A 242     -32.336  25.340 127.095  1.00 53.83           C  
ANISOU 2709  CA  LEU A 242     7014   6577   6862    188   -117   -138       C  
ATOM   2710  C   LEU A 242     -31.249  26.340 127.488  1.00 54.07           C  
ANISOU 2710  C   LEU A 242     7028   6612   6904    155    -78   -151       C  
ATOM   2711  O   LEU A 242     -31.435  27.117 128.423  1.00 53.90           O  
ANISOU 2711  O   LEU A 242     7009   6581   6888    114    -55   -162       O  
ATOM   2712  CB  LEU A 242     -33.295  25.985 126.090  1.00 50.91           C  
ANISOU 2712  CB  LEU A 242     6660   6192   6490    216    -87   -118       C  
ATOM   2713  CG  LEU A 242     -34.457  25.119 125.597  1.00 47.16           C  
ANISOU 2713  CG  LEU A 242     6198   5720   6000    244   -122   -107       C  
ATOM   2714  CD1 LEU A 242     -35.444  25.961 124.801  1.00 46.10           C  
ANISOU 2714  CD1 LEU A 242     6074   5580   5864    268    -89    -83       C  
ATOM   2715  CD2 LEU A 242     -33.950  23.956 124.759  1.00 41.66           C  
ANISOU 2715  CD2 LEU A 242     5499   5038   5291    274   -156   -113       C  
ATOM   2716  H   LEU A 242     -33.520  25.507 128.658  1.00 64.20           H  
ATOM   2717  HA  LEU A 242     -31.911  24.580 126.667  1.00 64.60           H  
ATOM   2718  HB2 LEU A 242     -33.679  26.774 126.502  1.00 61.09           H  
ATOM   2719  HB3 LEU A 242     -32.783  26.248 125.309  1.00 61.09           H  
ATOM   2720  HG  LEU A 242     -34.926  24.754 126.364  1.00 56.59           H  
ATOM   2721 HD11 LEU A 242     -36.171  25.393 124.499  1.00 55.33           H  
ATOM   2722 HD12 LEU A 242     -35.789  26.666 125.370  1.00 55.33           H  
ATOM   2723 HD13 LEU A 242     -34.986  26.346 124.037  1.00 55.33           H  
ATOM   2724 HD21 LEU A 242     -34.707  23.428 124.463  1.00 49.99           H  
ATOM   2725 HD22 LEU A 242     -33.469  24.306 123.993  1.00 49.99           H  
ATOM   2726 HD23 LEU A 242     -33.358  23.412 125.301  1.00 49.99           H  
ATOM   2727  N   PRO A 243     -30.110  26.330 126.775  1.00 51.69           N  
ANISOU 2727  N   PRO A 243     6710   6326   6605    169    -68   -154       N  
ATOM   2728  CA  PRO A 243     -29.075  27.327 127.067  1.00 46.32           C  
ANISOU 2728  CA  PRO A 243     6012   5652   5937    133    -28   -168       C  
ATOM   2729  C   PRO A 243     -29.469  28.719 126.566  1.00 40.47           C  
ANISOU 2729  C   PRO A 243     5288   4879   5209    127     37   -160       C  
ATOM   2730  O   PRO A 243     -30.434  28.845 125.813  1.00 43.16           O  
ANISOU 2730  O   PRO A 243     5650   5201   5547    162     47   -138       O  
ATOM   2731  CB  PRO A 243     -27.849  26.783 126.332  1.00 47.77           C  
ANISOU 2731  CB  PRO A 243     6170   5862   6119    157    -38   -170       C  
ATOM   2732  CG  PRO A 243     -28.407  25.991 125.205  1.00 45.69           C  
ANISOU 2732  CG  PRO A 243     5923   5593   5844    212    -56   -154       C  
ATOM   2733  CD  PRO A 243     -29.692  25.395 125.714  1.00 45.17           C  
ANISOU 2733  CD  PRO A 243     5878   5512   5770    215    -91   -148       C  
ATOM   2734  HA  PRO A 243     -28.894  27.362 128.020  1.00 55.59           H  
ATOM   2735  HB2 PRO A 243     -27.310  27.520 126.002  1.00 57.32           H  
ATOM   2736  HB3 PRO A 243     -27.333  26.218 126.928  1.00 57.32           H  
ATOM   2737  HG2 PRO A 243     -28.578  26.576 124.451  1.00 54.83           H  
ATOM   2738  HG3 PRO A 243     -27.781  25.292 124.959  1.00 54.83           H  
ATOM   2739  HD2 PRO A 243     -30.355  25.367 125.007  1.00 54.20           H  
ATOM   2740  HD3 PRO A 243     -29.532  24.513 126.086  1.00 54.20           H  
ATOM   2741  N   SER A 244     -28.722  29.743 126.969  1.00 42.51           N  
ANISOU 2741  N   SER A 244     5537   5133   5482     83     81   -177       N  
ATOM   2742  CA  SER A 244     -29.189  31.124 126.859  1.00 52.84           C  
ANISOU 2742  CA  SER A 244     6868   6401   6809     67    148   -173       C  
ATOM   2743  C   SER A 244     -28.826  31.840 125.556  1.00 54.04           C  
ANISOU 2743  C   SER A 244     7025   6537   6972     95    198   -151       C  
ATOM   2744  O   SER A 244     -29.336  32.931 125.294  1.00 62.77           O  
ANISOU 2744  O   SER A 244     8152   7603   8094     95    256   -137       O  
ATOM   2745  CB  SER A 244     -28.644  31.936 128.037  1.00 65.41           C  
ANISOU 2745  CB  SER A 244     8451   7988   8412     -3    177   -207       C  
ATOM   2746  OG  SER A 244     -29.113  31.417 129.269  1.00 77.41           O  
ANISOU 2746  OG  SER A 244     9972   9523   9919    -30    137   -224       O  
ATOM   2747  H   SER A 244     -27.937  29.664 127.312  1.00 51.01           H  
ATOM   2748  HA  SER A 244     -30.156  31.125 126.929  1.00 63.41           H  
ATOM   2749  HB2 SER A 244     -27.675  31.897 128.026  1.00 78.49           H  
ATOM   2750  HB3 SER A 244     -28.939  32.856 127.949  1.00 78.49           H  
ATOM   2751  HG  SER A 244     -28.808  31.870 129.907  1.00 92.90           H  
ATOM   2752  N   ALA A 245     -27.955  31.243 124.748  1.00 42.57           N  
ANISOU 2752  N   ALA A 245     5552   5114   5509    120    181   -147       N  
ATOM   2753  CA  ALA A 245     -27.535  31.866 123.491  1.00 40.93           C  
ANISOU 2753  CA  ALA A 245     5347   4898   5306    146    229   -125       C  
ATOM   2754  C   ALA A 245     -28.187  31.200 122.279  1.00 38.01           C  
ANISOU 2754  C   ALA A 245     4989   4538   4914    211    207    -94       C  
ATOM   2755  O   ALA A 245     -27.908  31.568 121.137  1.00 38.07           O
[truncated: 943,088 more chars]
