# Supplementary material for: Structural analysis of glycoproteins: building N-linked glycans with Coot
Source: Acta Crystallogr D Struct Biol. 2018 Apr 6;74(Pt 4):256–63. doi: 10.1107/S2059798318005119 (PMC5892875; doi:10.1107/S2059798318005119)
Supplement: Supplementary file 1 [file d-74-00256-sup1.tgz › results-pdb5mya.ent-WTA.pdb]

HEADER    SIGNALING PROTEIN                       26-JAN-17   5MYA              
TITLE     HOMODIMERIZATION OF TIE2 FIBRONECTIN-LIKE DOMAINS 1-3 IN SPACE GROUP  
TITLE    2 C2                                                                   
COMPND    MOL_ID: 1;                                                            
COMPND   2 MOLECULE: ANGIOPOIETIN-1 RECEPTOR;                                   
COMPND   3 CHAIN: A, B;                                                         
COMPND   4 SYNONYM: ENDOTHELIAL TYROSINE KINASE,TUNICA INTERNA ENDOTHELIAL CELL 
COMPND   5 KINASE,TYROSINE KINASE WITH IG AND EGF HOMOLOGY DOMAINS-2,TYROSINE-  
COMPND   6 PROTEIN KINASE RECEPTOR TEK,TYROSINE-PROTEIN KINASE RECEPTOR TIE-2,  
COMPND   7 HTIE2,P140 TEK;                                                      
COMPND   8 EC: 2.7.10.1;                                                        
COMPND   9 ENGINEERED: YES;                                                     
COMPND  10 OTHER_DETAILS: IN ADDITION TO THE TIE2 FN-LIKE DOMAINS, THE ENTITY   
COMPND  11 INCLUDES MELLITIN SIGNAL PEPTIDE, A N-TERMINAL CLONING ARTEFACT      
COMPND  12 (ADP), C-TERMINAL FACTOR XA CLEAVAGE SITE (IEGR) AND HIS-TAG. THE    
COMPND  13 FIRST FN-LIKE DOMAIN IN CHAIN B WAS DISORDERED DUE TO LACK OF CRYSTAL
COMPND  14 PACKING CONTACTS AND WAS OMITTED FROM MODEL BUILDING.                
SOURCE    MOL_ID: 1;                                                            
SOURCE   2 ORGANISM_SCIENTIFIC: HOMO SAPIENS;                                   
SOURCE   3 ORGANISM_COMMON: HUMAN;                                              
SOURCE   4 ORGANISM_TAXID: 9606;                                                
SOURCE   5 GENE: TEK, TIE2, VMCM, VMCM1;                                        
SOURCE   6 EXPRESSION_SYSTEM: SPODOPTERA AFF. FRUGIPERDA 2 RZ-2014;             
SOURCE   7 EXPRESSION_SYSTEM_TAXID: 1491790                                     
KEYWDS    RECEPTOR, FIBRONECTIN-LIKE DOMAINS, DIMERIZATION,                     
KEYWDS   2 HOMOTYPIC INTERACTIONS, SIGNALING PROTEIN                            
EXPDTA    X-RAY DIFFRACTION                                                     
AUTHOR    V.-M.LEPPANEN,P.SAHARINEN,K.ALITALO                                   
REVDAT   2   03-MAY-17 5MYA    1       JRNL                                     
REVDAT   1 2 26-APR-17 5MYA    0                                                
JRNL        AUTH   V.M.LEPPANEN,P.SAHARINEN,K.ALITALO                           
JRNL        TITL   STRUCTURAL BASIS OF TIE2 ACTIVATION AND TIE2/TIE1            
JRNL        TITL 2 HETERODIMERIZATION.                                          
JRNL        REF    PROC. NATL. ACAD. SCI.        V. 114  4376 2017              
JRNL        REF  2 U.S.A.                                                       
JRNL        REFN                   ESSN 1091-6490                               
JRNL        PMID   28396439                                                     
JRNL        DOI    10.1073/PNAS.1616166114                                      
REMARK   2                                                                      
REMARK   2 RESOLUTION.    2.90 ANGSTROMS.                                       
REMARK   3                                                                      
REMARK   3 REFINEMENT.                                                          
REMARK   3   PROGRAM     : PHENIX 1.9_1692                                      
REMARK   3   AUTHORS     : PAUL ADAMS,PAVEL AFONINE,VINCENT CHEN,IAN            
REMARK   3               : DAVIS,KRESHNA GOPAL,RALF GROSSE-KUNSTLEVE,           
REMARK   3               : LI-WEI HUNG,ROBERT IMMORMINO,TOM IOERGER,            
REMARK   3               : AIRLIE MCCOY,ERIK MCKEE,NIGEL MORIARTY,              
REMARK   3               : REETAL PAI,RANDY READ,JANE RICHARDSON,               
REMARK   3               : DAVID RICHARDSON,TOD ROMO,JIM SACCHETTINI,           
REMARK   3               : NICHOLAS SAUTER,JACOB SMITH,LAURENT                  
REMARK   3               : STORONI,TOM TERWILLIGER,PETER ZWART                  
REMARK   3                                                                      
REMARK   3    REFINEMENT TARGET : NULL                                          
REMARK   3                                                                      
REMARK   3  DATA USED IN REFINEMENT.                                            
REMARK   3   RESOLUTION RANGE HIGH (ANGSTROMS) : 2.90                           
REMARK   3   RESOLUTION RANGE LOW  (ANGSTROMS) : 29.42                          
REMARK   3   MIN(FOBS/SIGMA_FOBS)              : 1.350                          
REMARK   3   COMPLETENESS FOR RANGE        (%) : 100.0                          
REMARK   3   NUMBER OF REFLECTIONS             : 20878                          
REMARK   3                                                                      
REMARK   3  FIT TO DATA USED IN REFINEMENT.                                     
REMARK   3   R VALUE     (WORKING + TEST SET) : 0.237                           
REMARK   3   R VALUE            (WORKING SET) : 0.235                           
REMARK   3   FREE R VALUE                     : 0.277                           
REMARK   3   FREE R VALUE TEST SET SIZE   (%) : 5.140                           
REMARK   3   FREE R VALUE TEST SET COUNT      : 1074                            
REMARK   3                                                                      
REMARK   3  FIT TO DATA USED IN REFINEMENT (IN BINS).                           
REMARK   3   BIN  RESOLUTION RANGE  COMPL.    NWORK NFREE   RWORK  RFREE        
REMARK   3     1 29.4210 -  5.7872    1.00     2507   155  0.2238 0.2595        
REMARK   3     2  5.7872 -  4.5991    1.00     2478   144  0.1951 0.2181        
REMARK   3     3  4.5991 -  4.0194    1.00     2469   140  0.2194 0.3003        
REMARK   3     4  4.0194 -  3.6527    1.00     2488   116  0.2614 0.2894        
REMARK   3     5  3.6527 -  3.3913    1.00     2458   132  0.2673 0.3294        
REMARK   3     6  3.3913 -  3.1916    1.00     2467   117  0.2919 0.4404        
REMARK   3     7  3.1916 -  3.0319    1.00     2448   141  0.3307 0.3812        
REMARK   3     8  3.0319 -  2.9000    1.00     2489   129  0.3799 0.3870        
REMARK   3                                                                      
REMARK   3  BULK SOLVENT MODELLING.                                             
REMARK   3   METHOD USED        : NULL                                          
REMARK   3   SOLVENT RADIUS     : 1.11                                          
REMARK   3   SHRINKAGE RADIUS   : 0.90                                          
REMARK   3   K_SOL              : NULL                                          
REMARK   3   B_SOL              : NULL                                          
REMARK   3                                                                      
REMARK   3  ERROR ESTIMATES.                                                    
REMARK   3   COORDINATE ERROR (MAXIMUM-LIKELIHOOD BASED)     : 0.480            
REMARK   3   PHASE ERROR (DEGREES, MAXIMUM-LIKELIHOOD BASED) : 35.750           
REMARK   3                                                                      
REMARK   3  B VALUES.                                                           
REMARK   3   FROM WILSON PLOT           (A**2) : 119.5                          
REMARK   3   MEAN B VALUE      (OVERALL, A**2) : 139.9                          
REMARK   3   OVERALL ANISOTROPIC B VALUE.                                       
REMARK   3    B11 (A**2) : NULL                                                 
REMARK   3    B22 (A**2) : NULL                                                 
REMARK   3    B33 (A**2) : NULL                                                 
REMARK   3    B12 (A**2) : NULL                                                 
REMARK   3    B13 (A**2) : NULL                                                 
REMARK   3    B23 (A**2) : NULL                                                 
REMARK   3                                                                      
REMARK   3  TWINNING INFORMATION.                                               
REMARK   3   FRACTION: NULL                                                     
REMARK   3   OPERATOR: NULL                                                     
REMARK   3                                                                      
REMARK   3  DEVIATIONS FROM IDEAL VALUES.                                       
REMARK   3                 RMSD          COUNT                                  
REMARK   3   BOND      :  0.007           3999                                  
REMARK   3   ANGLE     :  1.142           5479                                  
REMARK   3   CHIRALITY :  0.064            665                                  
REMARK   3   PLANARITY :  0.004            692                                  
REMARK   3   DIHEDRAL  : 14.177           1460                                  
REMARK   3                                                                      
REMARK   3  TLS DETAILS                                                         
REMARK   3   NUMBER OF TLS GROUPS  : 6                                          
REMARK   3   TLS GROUP : 1                                                      
REMARK   3    SELECTION: CHAIN 'A' AND (RESID 441 THROUGH 562 )                 
REMARK   3    ORIGIN FOR THE GROUP (A):  82.7997 -18.9401 -44.8253              
REMARK   3    T TENSOR                                                          
REMARK   3      T11:   0.8858 T22:   0.7986                                     
REMARK   3      T33:   1.1150 T12:  -0.2441                                     
REMARK   3      T13:  -0.0860 T23:  -0.1467                                     
REMARK   3    L TENSOR                                                          
REMARK   3      L11:   5.4914 L22:   0.9545                                     
REMARK   3      L33:   4.0014 L12:  -2.1292                                     
REMARK   3      L13:  -3.5515 L23:   0.3171                                     
REMARK   3    S TENSOR                                                          
REMARK   3      S11:  -0.1348 S12:   0.5806 S13:   0.6845                       
REMARK   3      S21:  -0.1686 S22:  -0.0075 S23:  -0.2507                       
REMARK   3      S31:  -0.0124 S32:  -0.3286 S33:   0.0290                       
REMARK   3   TLS GROUP : 2                                                      
REMARK   3    SELECTION: CHAIN 'A' AND (RESID 563 THROUGH 645 )                 
REMARK   3    ORIGIN FOR THE GROUP (A):  58.0740 -10.1801 -25.0350              
REMARK   3    T TENSOR                                                          
REMARK   3      T11:   0.6834 T22:   0.7132                                     
REMARK   3      T33:   0.6064 T12:   0.1271                                     
REMARK   3      T13:  -0.0245 T23:   0.0373                                     
REMARK   3    L TENSOR                                                          
REMARK   3      L11:   8.6517 L22:   3.0138                                     
REMARK   3      L33:   3.1135 L12:  -2.7121                                     
REMARK   3      L13:  -2.8350 L23:   1.7335                                     
REMARK   3    S TENSOR                                                          
REMARK   3      S11:  -0.1088 S12:   0.7455 S13:   0.0345                       
REMARK   3      S21:   0.0474 S22:   0.3091 S23:  -0.4917                       
REMARK   3      S31:  -0.1373 S32:  -0.3454 S33:  -0.2341                       
REMARK   3   TLS GROUP : 3                                                      
REMARK   3    SELECTION: CHAIN 'A' AND (RESID 646 THROUGH 735 )                 
REMARK   3    ORIGIN FOR THE GROUP (A):  26.0392   5.7627 -14.0646              
REMARK   3    T TENSOR                                                          
REMARK   3      T11:   1.1146 T22:   1.1692                                     
REMARK   3      T33:   0.8452 T12:   0.2932                                     
REMARK   3      T13:   0.0638 T23:   0.2983                                     
REMARK   3    L TENSOR                                                          
REMARK   3      L11:   8.3147 L22:   5.6784                                     
REMARK   3      L33:   2.4735 L12:  -3.4860                                     
REMARK   3      L13:  -1.3982 L23:  -0.1152                                     
REMARK   3    S TENSOR                                                          
REMARK   3      S11:  -0.1703 S12:   0.9352 S13:   0.8431                       
REMARK   3      S21:   0.1076 S22:   0.3674 S23:   0.1780                       
REMARK   3      S31:   0.1802 S32:  -0.4027 S33:  -0.2814                       
REMARK   3   TLS GROUP : 4                                                      
REMARK   3    SELECTION: CHAIN 'B' AND (RESID 540 THROUGH 574 )                 
REMARK   3    ORIGIN FOR THE GROUP (A):  22.1044  14.0028  28.8927              
REMARK   3    T TENSOR                                                          
REMARK   3      T11:   1.3943 T22:   1.2210                                     
REMARK   3      T33:   1.5197 T12:   0.2726                                     
REMARK   3      T13:   0.0789 T23:   0.4136                                     
REMARK   3    L TENSOR                                                          
REMARK   3      L11:   1.9516 L22:   5.1727                                     
REMARK   3      L33:   3.4469 L12:  -0.6324                                     
REMARK   3      L13:   1.1628 L23:  -0.3040                                     
REMARK   3    S TENSOR                                                          
REMARK   3      S11:  -0.1376 S12:   0.0778 S13:   1.3724                       
REMARK   3      S21:  -0.7391 S22:  -0.3103 S23:  -0.7067                       
REMARK   3      S31:  -1.4897 S32:   0.5342 S33:   0.4270                       
REMARK   3   TLS GROUP : 5                                                      
REMARK   3    SELECTION: CHAIN 'B' AND (RESID 575 THROUGH 645 )                 
REMARK   3    ORIGIN FOR THE GROUP (A):  24.8254   2.3896  28.3886              
REMARK   3    T TENSOR                                                          
REMARK   3      T11:   0.9527 T22:   1.0885                                     
REMARK   3      T33:   0.9540 T12:   0.1713                                     
REMARK   3      T13:   0.1307 T23:   0.3040                                     
REMARK   3    L TENSOR                                                          
REMARK   3      L11:   2.3726 L22:   4.8542                                     
REMARK   3      L33:   5.0300 L12:  -1.8204                                     
REMARK   3      L13:   0.7897 L23:  -0.8537                                     
REMARK   3    S TENSOR                                                          
REMARK   3      S11:  -0.2779 S12:  -0.4736 S13:  -0.1557                       
REMARK   3      S21:  -0.1077 S22:   0.1557 S23:  -0.2222                       
REMARK   3      S31:   0.0698 S32:   0.4056 S33:  -0.0261                       
REMARK   3   TLS GROUP : 6                                                      
REMARK   3    SELECTION: CHAIN 'B' AND (RESID 646 THROUGH 731 )                 
REMARK   3    ORIGIN FOR THE GROUP (A):  19.4147  -8.9257  -4.1427              
REMARK   3    T TENSOR                                                          
REMARK   3      T11:   1.3529 T22:   1.5535                                     
REMARK   3      T33:   1.0777 T12:   0.0079                                     
REMARK   3      T13:   0.2382 T23:   0.2984                                     
REMARK   3    L TENSOR                                                          
REMARK   3      L11:   3.6226 L22:   4.4640                                     
REMARK   3      L33:   6.2990 L12:  -0.0055                                     
REMARK   3      L13:  -0.2839 L23:  -1.3990                                     
REMARK   3    S TENSOR                                                          
REMARK   3      S11:  -0.3932 S12:   0.1135 S13:  -0.5741                       
REMARK   3      S21:  -0.0716 S22:   0.5949 S23:   0.4855                       
REMARK   3      S31:   1.7059 S32:  -1.0720 S33:  -0.1020                       
REMARK   3                                                                      
REMARK   3  NCS DETAILS                                                         
REMARK   3   NUMBER OF NCS GROUPS : NULL                                        
REMARK   3                                                                      
REMARK   3  OTHER REFINEMENT REMARKS: MAXIMUM LIKELIHOOD REFINEMENT OF XYZ      
REMARK   3  COORDINATES, TLS PARAMETERS AND INDIVIDUAL B-FACTORS.               
REMARK   4                                                                      
REMARK   4 5MYA COMPLIES WITH FORMAT V. 3.30, 13-JUL-11                         
REMARK 100                                                                      
REMARK 100 THIS ENTRY HAS BEEN PROCESSED BY PDBE ON 02-MAR-17.                  
REMARK 100 THE DEPOSITION ID IS D_1200003200.                                   
REMARK 200                                                                      
REMARK 200 EXPERIMENTAL DETAILS                                                 
REMARK 200  EXPERIMENT TYPE                : X-RAY DIFFRACTION                  
REMARK 200  DATE OF DATA COLLECTION        : 30-APR-15                          
REMARK 200  TEMPERATURE           (KELVIN) : 100                                
REMARK 200  PH                             : 7.0 - 8.5                          
REMARK 200  NUMBER OF CRYSTALS USED        : 1                                  
REMARK 200                                                                      
REMARK 200  SYNCHROTRON              (Y/N) : Y                                  
REMARK 200  RADIATION SOURCE               : ESRF                               
REMARK 200  BEAMLINE                       : ID30B                              
REMARK 200  X-RAY GENERATOR MODEL          : NULL                               
REMARK 200  MONOCHROMATIC OR LAUE    (M/L) : M                                  
REMARK 200  WAVELENGTH OR RANGE        (A) : 0.9677                             
REMARK 200  MONOCHROMATOR                  : STANDARD ESRF CHANNEL CUT          
REMARK 200                                   SI(111)                            
REMARK 200  OPTICS                         : NULL                               
REMARK 200                                                                      
REMARK 200  DETECTOR TYPE                  : PIXEL                              
REMARK 200  DETECTOR MANUFACTURER          : DECTRIS PILATUS 2M                 
REMARK 200  INTENSITY-INTEGRATION SOFTWARE : XDS                                
REMARK 200  DATA SCALING SOFTWARE          : XSCALE                             
REMARK 200                                                                      
REMARK 200  NUMBER OF UNIQUE REFLECTIONS   : 20882                              
REMARK 200  RESOLUTION RANGE HIGH      (A) : 2.900                              
REMARK 200  RESOLUTION RANGE LOW       (A) : 30.000                             
REMARK 200  REJECTION CRITERIA  (SIGMA(I)) : NULL                               
REMARK 200                                                                      
REMARK 200 OVERALL.                                                             
REMARK 200  COMPLETENESS FOR RANGE     (%) : 99.4                               
REMARK 200  DATA REDUNDANCY                : 11.40                              
REMARK 200  R MERGE                    (I) : NULL                               
REMARK 200  R SYM                      (I) : 0.09200                            
REMARK 200  <I/SIGMA(I)> FOR THE DATA SET  : 16.1000                            
REMARK 200                                                                      
REMARK 200 IN THE HIGHEST RESOLUTION SHELL.                                     
REMARK 200  HIGHEST RESOLUTION SHELL, RANGE HIGH (A) : 2.90                     
REMARK 200  HIGHEST RESOLUTION SHELL, RANGE LOW  (A) : 3.08                     
REMARK 200  COMPLETENESS FOR SHELL     (%) : 99.5                               
REMARK 200  DATA REDUNDANCY IN SHELL       : 11.30                              
REMARK 200  R MERGE FOR SHELL          (I) : NULL                               
REMARK 200  R SYM FOR SHELL            (I) : 1.86900                            
REMARK 200  <I/SIGMA(I)> FOR SHELL         : 1.500                              
REMARK 200                                                                      
REMARK 200 DIFFRACTION PROTOCOL: SINGLE WAVELENGTH                              
REMARK 200 METHOD USED TO DETERMINE THE STRUCTURE: SIRAS                        
REMARK 200 SOFTWARE USED: AUTOSHARP                                             
REMARK 200 STARTING MODEL: NULL                                                 
REMARK 200                                                                      
REMARK 200 REMARK: ELONGATED RODS                                               
REMARK 280                                                                      
REMARK 280 CRYSTAL                                                              
REMARK 280 SOLVENT CONTENT, VS   (%): 54.00                                     
REMARK 280 MATTHEWS COEFFICIENT, VM (ANGSTROMS**3/DA): 2.70                     
REMARK 280                                                                      
REMARK 280 CRYSTALLIZATION CONDITIONS: 0.1 M TRIS BUFFER AT PH 7.0 - 8.5 AND    
REMARK 280  14-20% PEG 3350 (W/V), VAPOR DIFFUSION, SITTING DROP,               
REMARK 280  TEMPERATURE 294K                                                    
REMARK 290                                                                      
REMARK 290 CRYSTALLOGRAPHIC SYMMETRY                                            
REMARK 290 SYMMETRY OPERATORS FOR SPACE GROUP: C 1 2 1                          
REMARK 290                                                                      
REMARK 290      SYMOP   SYMMETRY                                                
REMARK 290     NNNMMM   OPERATOR                                                
REMARK 290       1555   X,Y,Z                                                   
REMARK 290       2555   -X,Y,-Z                                                 
REMARK 290       3555   X+1/2,Y+1/2,Z                                           
REMARK 290       4555   -X+1/2,Y+1/2,-Z                                         
REMARK 290                                                                      
REMARK 290     WHERE NNN -> OPERATOR NUMBER                                     
REMARK 290           MMM -> TRANSLATION VECTOR                                  
REMARK 290                                                                      
REMARK 290 CRYSTALLOGRAPHIC SYMMETRY TRANSFORMATIONS                            
REMARK 290 THE FOLLOWING TRANSFORMATIONS OPERATE ON THE ATOM/HETATM             
REMARK 290 RECORDS IN THIS ENTRY TO PRODUCE CRYSTALLOGRAPHICALLY                
REMARK 290 RELATED MOLECULES.                                                   
REMARK 290   SMTRY1   1  1.000000  0.000000  0.000000        0.00000            
REMARK 290   SMTRY2   1  0.000000  1.000000  0.000000        0.00000            
REMARK 290   SMTRY3   1  0.000000  0.000000  1.000000        0.00000            
REMARK 290   SMTRY1   2 -1.000000  0.000000  0.000000        0.00000            
REMARK 290   SMTRY2   2  0.000000  1.000000  0.000000        0.00000            
REMARK 290   SMTRY3   2  0.000000  0.000000 -1.000000        0.00000            
REMARK 290   SMTRY1   3  1.000000  0.000000  0.000000       67.08000            
REMARK 290   SMTRY2   3  0.000000  1.000000  0.000000       52.34500            
REMARK 290   SMTRY3   3  0.000000  0.000000  1.000000        0.00000            
REMARK 290   SMTRY1   4 -1.000000  0.000000  0.000000       67.08000            
REMARK 290   SMTRY2   4  0.000000  1.000000  0.000000       52.34500            
REMARK 290   SMTRY3   4  0.000000  0.000000 -1.000000        0.00000            
REMARK 290                                                                      
REMARK 290 REMARK: NULL                                                         
REMARK 300                                                                      
REMARK 300 BIOMOLECULE: 1                                                       
REMARK 300 SEE REMARK 350 FOR THE AUTHOR PROVIDED AND/OR PROGRAM                
REMARK 300 GENERATED ASSEMBLY INFORMATION FOR THE STRUCTURE IN                  
REMARK 300 THIS ENTRY. THE REMARK MAY ALSO PROVIDE INFORMATION ON               
REMARK 300 BURIED SURFACE AREA.                                                 
REMARK 350                                                                      
REMARK 350 COORDINATES FOR A COMPLETE MULTIMER REPRESENTING THE KNOWN           
REMARK 350 BIOLOGICALLY SIGNIFICANT OLIGOMERIZATION STATE OF THE                
REMARK 350 MOLECULE CAN BE GENERATED BY APPLYING BIOMT TRANSFORMATIONS          
REMARK 350 GIVEN BELOW.  BOTH NON-CRYSTALLOGRAPHIC AND                          
REMARK 350 CRYSTALLOGRAPHIC OPERATIONS ARE GIVEN.                               
REMARK 350                                                                      
REMARK 350 BIOMOLECULE: 1                                                       
REMARK 350 SOFTWARE DETERMINED QUATERNARY STRUCTURE: DIMERIC                    
REMARK 350 SOFTWARE USED: PISA                                                  
REMARK 350 TOTAL BURIED SURFACE AREA: 3890 ANGSTROM**2                          
REMARK 350 SURFACE AREA OF THE COMPLEX: 28110 ANGSTROM**2                       
REMARK 350 CHANGE IN SOLVENT FREE ENERGY: 30.0 KCAL/MOL                         
REMARK 350 APPLY THE FOLLOWING TO CHAINS: A, B                                  
REMARK 350   BIOMT1   1  1.000000  0.000000  0.000000        0.00000            
REMARK 350   BIOMT2   1  0.000000  1.000000  0.000000        0.00000            
REMARK 350   BIOMT3   1  0.000000  0.000000  1.000000        0.00000            
REMARK 465                                                                      
REMARK 465 MISSING RESIDUES                                                     
REMARK 465 THE FOLLOWING RESIDUES WERE NOT LOCATED IN THE                       
REMARK 465 EXPERIMENT. (M=MODEL NUMBER; RES=RESIDUE NAME; C=CHAIN               
REMARK 465 IDENTIFIER; SSSEQ=SEQUENCE NUMBER; I=INSERTION CODE.)                
REMARK 465                                                                      
REMARK 465   M RES C SSSEQI                                                     
REMARK 465     MET A   420                                                      
REMARK 465     LYS A   421                                                      
REMARK 465     PHE A   422                                                      
REMARK 465     LEU A   423                                                      
REMARK 465     VAL A   424                                                      
REMARK 465     ASN A   425                                                      
REMARK 465     VAL A   426                                                      
REMARK 465     ALA A   427                                                      
REMARK 465     LEU A   428                                                      
REMARK 465     VAL A   429                                                      
REMARK 465     PHE A   430                                                      
REMARK 465     MET A   431                                                      
REMARK 465     VAL A   432                                                      
REMARK 465     VAL A   433                                                      
REMARK 465     TYR A   434                                                      
REMARK 465     ILE A   435                                                      
REMARK 465     SER A   436                                                      
REMARK 465     TYR A   437                                                      
REMARK 465     ILE A   438                                                      
REMARK 465     TYR A   439                                                      
REMARK 465     ALA A   440                                                      
REMARK 465     GLY A   525                                                      
REMARK 465     GLY A   526                                                      
REMARK 465     GLU A   527                                                      
REMARK 465     GLN A   736                                                      
REMARK 465     ALA A   737                                                      
REMARK 465     PRO A   738                                                      
REMARK 465     ALA A   739                                                      
REMARK 465     ASP A   740                                                      
REMARK 465     LEU A   741                                                      
REMARK 465     GLY A   742                                                      
REMARK 465     ILE A   743                                                      
REMARK 465     GLU A   744                                                      
REMARK 465     GLY A   745                                                      
REMARK 465     ARG A   746                                                      
REMARK 465     HIS A   747                                                      
REMARK 465     HIS A   748                                                      
REMARK 465     HIS A   749                                                      
REMARK 465     HIS A   750                                                      
REMARK 465     HIS A   751                                                      
REMARK 465     HIS A   752                                                      
REMARK 465     MET B   420                                                      
REMARK 465     LYS B   421                                                      
REMARK 465     PHE B   422                                                      
REMARK 465     LEU B   423                                                      
REMARK 465     VAL B   424                                                      
REMARK 465     ASN B   425                                                      
REMARK 465     VAL B   426                                                      
REMARK 465     ALA B   427                                                      
REMARK 465     LEU B   428                                                      
REMARK 465     VAL B   429                                                      
REMARK 465     PHE B   430                                                      
REMARK 465     MET B   431                                                      
REMARK 465     VAL B   432                                                      
REMARK 465     VAL B   433                                                      
REMARK 465     TYR B   434                                                      
REMARK 465     ILE B   435                                                      
REMARK 465     SER B   436                                                      
REMARK 465     TYR B   437                                                      
REMARK 465     ILE B   438                                                      
REMARK 465     TYR B   439                                                      
REMARK 465     ALA B   440                                                      
REMARK 465     ASP B   441                                                      
REMARK 465     PRO B   442                                                      
REMARK 465     VAL B   443                                                      
REMARK 465     LEU B   444                                                      
REMARK 465     PRO B   445                                                      
REMARK 465     LYS B   446                                                      
REMARK 465     PRO B   447                                                      
REMARK 465     LEU B   448                                                      
REMARK 465     ASN B   449                                                      
REMARK 465     ALA B   450                                                      
REMARK 465     PRO B   451                                                      
REMARK 465     ASN B   452                                                      
REMARK 465     VAL B   453                                                      
REMARK 465     ILE B   454                                                      
REMARK 465     ASP B   455                                                      
REMARK 465     THR B   456                                                      
REMARK 465     GLY B   457                                                      
REMARK 465     HIS B   458                                                      
REMARK 465     ASN B   459                                                      
REMARK 465     PHE B   460                                                      
REMARK 465     ALA B   461                                                      
REMARK 465     VAL B   462                                                      
REMARK 465     ILE B   463                                                      
REMARK 465     ASN B   464                                                      
REMARK 465     ILE B   465                                                      
REMARK 465     SER B   466                                                      
REMARK 465     SER B   467                                                      
REMARK 465     GLU B   468                                                      
REMARK 465     PRO B   469                                                      
REMARK 465     TYR B   470                                                      
REMARK 465     PHE B   471                                                      
REMARK 465     GLY B   472                                                      
REMARK 465     ASP B   473                                                      
REMARK 465     GLY B   474                                                      
REMARK 465     PRO B   475                                                      
REMARK 465     ILE B   476                                                      
REMARK 465     LYS B   477                                                      
REMARK 465     SER B   478                                                      
REMARK 465     LYS B   479                                                      
REMARK 465     LYS B   480                                                      
REMARK 465     LEU B   481                                                      
REMARK 465     LEU B   482                                                      
REMARK 465     TYR B   483                                                      
REMARK 465     LYS B   484                                                      
REMARK 465     PRO B   485                                                      
REMARK 465     VAL B   486                                                      
REMARK 465     ASN B   487                                                      
REMARK 465     HIS B   488                                                      
REMARK 465     TYR B   489                                                      
REMARK 465     GLU B   490                                                      
REMARK 465     ALA B   491                                                      
REMARK 465     TRP B   492                                                      
REMARK 465     GLN B   493                                                      
REMARK 465     HIS B   494                                                      
REMARK 465     ILE B   495                                                      
REMARK 465     GLN B   496                                                      
REMARK 465     VAL B   497                                                      
REMARK 465     THR B   498                                                      
REMARK 465     ASN B   499                                                      
REMARK 465     GLU B   500                                                      
REMARK 465     ILE B   501                                                      
REMARK 465     VAL B   502                                                      
REMARK 465     THR B   503                                                      
REMARK 465     LEU B   504                                                      
REMARK 465     ASN B   505                                                      
REMARK 465     TYR B   506                                                      
REMARK 465     LEU B   507                                                      
REMARK 465     GLU B   508                                                      
REMARK 465     PRO B   509                                                      
REMARK 465     ARG B   510                                                      
REMARK 465     THR B   511                                                      
REMARK 465     GLU B   512                                                      
REMARK 465     TYR B   513                                                      
REMARK 465     GLU B   514                                                      
REMARK 465     LEU B   515                                                      
REMARK 465     CYS B   516                                                      
REMARK 465     VAL B   517                                                      
REMARK 465     GLN B   518                                                      
REMARK 465     LEU B   519                                                      
REMARK 465     VAL B   520                                                      
REMARK 465     ARG B   521                                                      
REMARK 465     ARG B   522                                                      
REMARK 465     GLY B   523                                                      
REMARK 465     GLU B   524                                                      
REMARK 465     GLY B   525                                                      
REMARK 465     GLY B   526                                                      
REMARK 465     GLU B   527                                                      
REMARK 465     GLY B   528                                                      
REMARK 465     HIS B   529                                                      
REMARK 465     PRO B   530                                                      
REMARK 465     GLY B   531                                                      
REMARK 465     PRO B   532                                                      
REMARK 465     VAL B   533                                                      
REMARK 465     ARG B   534                                                      
REMARK 465     ARG B   535                                                      
REMARK 465     PHE B   536                                                      
REMARK 465     THR B   537                                                      
REMARK 465     THR B   538                                                      
REMARK 465     ALA B   539                                                      
REMARK 465     ASP B   572                                                      
REMARK 465     LEU B   732                                                      
REMARK 465     PRO B   733                                                      
REMARK 465     GLU B   734                                                      
REMARK 465     SER B   735                                                      
REMARK 465     GLN B   736                                                      
REMARK 465     ALA B   737                                                      
REMARK 465     PRO B   738                                                      
REMARK 465     ALA B   739                                                      
REMARK 465     ASP B   740                                                      
REMARK 465     LEU B   741                                                      
REMARK 465     GLY B   742                                                      
REMARK 465     ILE B   743                                                      
REMARK 465     GLU B   744                                                      
REMARK 465     GLY B   745                                                      
REMARK 465     ARG B   746                                                      
REMARK 465     HIS B   747                                                      
REMARK 465     HIS B   748                                                      
REMARK 465     HIS B   749                                                      
REMARK 465     HIS B   750                                                      
REMARK 465     HIS B   751                                                      
REMARK 465     HIS B   752                                                      
REMARK 470                                                                      
REMARK 470 MISSING ATOM                                                         
REMARK 470 THE FOLLOWING RESIDUES HAVE MISSING ATOMS (M=MODEL NUMBER;           
REMARK 470 RES=RESIDUE NAME; C=CHAIN IDENTIFIER; SSEQ=SEQUENCE NUMBER;          
REMARK 470 I=INSERTION CODE):                                                   
REMARK 470   M RES CSSEQI  ATOMS                                                
REMARK 470     ASP A 441    CG   OD1  OD2                                       
REMARK 470     ARG A 510    CG   CD   NE   CZ   NH1  NH2                        
REMARK 470     ARG A 522    CG   CD   NE   CZ   NH1  NH2                        
REMARK 470     PHE A 567    CG   CD1  CD2  CE1  CE2  CZ                         
REMARK 470     GLU A 571    CG   CD   OE1  OE2                                  
REMARK 470     LYS A 620    CG   CD   CE   NZ                                   
REMARK 470     LYS A 679    CG   CD   CE   NZ                                   
REMARK 470     GLU A 681    CG   CD   OE1  OE2                                  
REMARK 470     GLU A 705    CG   CD   OE1  OE2                                  
REMARK 470     GLU A 728    CG   CD   OE1  OE2                                  
REMARK 470     LYS B 554    CG   CD   CE   NZ                                   
REMARK 470     PHE B 567    CG   CD1  CD2  CE1  CE2  CZ                         
REMARK 470     GLU B 571    CG   CD   OE1  OE2                                  
REMARK 470     LYS B 585    CG   CD   CE   NZ                                   
REMARK 470     LYS B 620    CG   CD   CE   NZ                                   
REMARK 470     GLU B 624    CG   CD   OE1  OE2                                  
REMARK 470     GLU B 627    CG   CD   OE1  OE2                                  
REMARK 470     GLN B 641    CG   CD   OE1  NE2                                  
REMARK 470     GLU B 643    CG   CD   OE1  OE2                                  
REMARK 470     ASN B 644    CG   OD1  ND2                                       
REMARK 470     LYS B 646    CG   CD   CE   NZ                                   
REMARK 470     LYS B 679    CG   CD   CE   NZ                                   
REMARK 470     GLU B 681    CG   CD   OE1  OE2                                  
REMARK 470     GLU B 705    CG   CD   OE1  OE2                                  
REMARK 470     PHE B 725    CG   CD1  CD2  CE1  CE2  CZ                         
REMARK 500                                                                      
REMARK 500 GEOMETRY AND STEREOCHEMISTRY                                         
REMARK 500 SUBTOPIC: TORSION ANGLES                                             
REMARK 500                                                                      
REMARK 500 TORSION ANGLES OUTSIDE THE EXPECTED RAMACHANDRAN REGIONS:            
REMARK 500 (M=MODEL NUMBER; RES=RESIDUE NAME; C=CHAIN IDENTIFIER;               
REMARK 500 SSEQ=SEQUENCE NUMBER; I=INSERTION CODE).                             
REMARK 500                                                                      
REMARK 500 STANDARD TABLE:                                                      
REMARK 500 FORMAT:(10X,I3,1X,A3,1X,A1,I4,A1,4X,F7.2,3X,F7.2)                    
REMARK 500                                                                      
REMARK 500 EXPECTED VALUES: GJ KLEYWEGT AND TA JONES (1996). PHI/PSI-           
REMARK 500 CHOLOGY: RAMACHANDRAN REVISITED. STRUCTURE 4, 1395 - 1400            
REMARK 500                                                                      
REMARK 500  M RES CSSEQI        PSI       PHI                                   
REMARK 500    ASN A 499      -78.25    -76.32                                   
REMARK 500    GLU A 500      -56.08    169.17                                   
REMARK 500    ARG A 608       57.82     36.20                                   
REMARK 500    THR A 619     -134.97   -125.80                                   
REMARK 500    ALA A 655      120.27   -171.91                                   
REMARK 500    ILE A 718      -71.84    -79.63                                   
REMARK 500    SER B 569       75.63   -153.58                                   
REMARK 500    THR B 619     -130.83   -121.25                                   
REMARK 500    SER B 653      -60.24    -94.55                                   
REMARK 500    ILE B 718      -63.54    -91.34                                   
REMARK 500                                                                      
REMARK 500 REMARK: NULL                                                         
REMARK 525                                                                      
REMARK 525 SOLVENT                                                              
REMARK 525                                                                      
REMARK 525 THE SOLVENT MOLECULES HAVE CHAIN IDENTIFIERS THAT                    
REMARK 525 INDICATE THE POLYMER CHAIN WITH WHICH THEY ARE MOST                  
REMARK 525 CLOSELY ASSOCIATED. THE REMARK LISTS ALL THE SOLVENT                 
REMARK 525 MOLECULES WHICH ARE MORE THAN 5A AWAY FROM THE                       
REMARK 525 NEAREST POLYMER CHAIN (M = MODEL NUMBER;                             
REMARK 525 RES=RESIDUE NAME; C=CHAIN IDENTIFIER; SSEQ=SEQUENCE                  
REMARK 525 NUMBER; I=INSERTION CODE):                                           
REMARK 525                                                                      
REMARK 525  M RES CSSEQI                                                        
REMARK 525    HOH A 948        DISTANCE =  6.62 ANGSTROMS                       
REMARK 800                                                                      
REMARK 800 SITE                                                                 
REMARK 800 SITE_IDENTIFIER: AC1                                                 
REMARK 800 EVIDENCE_CODE: SOFTWARE                                              
REMARK 800 SITE_DESCRIPTION: binding site for Poly-Saccharide residues NAG A    
REMARK 800  801 through NAG A 802 bound to ASN A 464                            
REMARK 800                                                                      
REMARK 800 SITE_IDENTIFIER: AC2                                                 
REMARK 800 EVIDENCE_CODE: SOFTWARE                                              
REMARK 800 SITE_DESCRIPTION: binding site for Poly-Saccharide residues NAG A    
REMARK 800  803 through MAN A 806 bound to ASN A 560                            
REMARK 800                                                                      
REMARK 800 SITE_IDENTIFIER: AC3                                                 
REMARK 800 EVIDENCE_CODE: SOFTWARE                                              
REMARK 800 SITE_DESCRIPTION: binding site for Mono-Saccharide NAG A 807 bound   
REMARK 800  to ASN A 596                                                        
REMARK 800                                                                      
REMARK 800 SITE_IDENTIFIER: AC4                                                 
REMARK 800 EVIDENCE_CODE: SOFTWARE                                              
REMARK 800 SITE_DESCRIPTION: binding site for Mono-Saccharide NAG A 808 bound   
REMARK 800  to ASN A 649                                                        
REMARK 800                                                                      
REMARK 800 SITE_IDENTIFIER: AC5                                                 
REMARK 800 EVIDENCE_CODE: SOFTWARE                                              
REMARK 800 SITE_DESCRIPTION: binding site for Poly-Saccharide residues NAG B    
REMARK 800  801 through BMA B 803 bound to ASN B 560                            
REMARK 800                                                                      
REMARK 800 SITE_IDENTIFIER: AC6                                                 
REMARK 800 EVIDENCE_CODE: SOFTWARE                                              
REMARK 800 SITE_DESCRIPTION: binding site for Mono-Saccharide NAG B 804 bound   
REMARK 800  to ASN B 596                                                        
REMARK 800                                                                      
REMARK 800 SITE_IDENTIFIER: AC7                                                 
REMARK 800 EVIDENCE_CODE: SOFTWARE                                              
REMARK 800 SITE_DESCRIPTION: binding site for Mono-Saccharide NAG B 805 bound   
REMARK 800  to ASN B 649                                                        
DBREF  5MYA A  443   742  UNP    Q02763   TIE2_HUMAN     443    742             
DBREF  5MYA B  443   742  UNP    Q02763   TIE2_HUMAN     443    742             
SEQADV 5MYA MET A  420  UNP  Q02763              INITIATING METHIONINE          
SEQADV 5MYA LYS A  421  UNP  Q02763              EXPRESSION TAG                 
SEQADV 5MYA PHE A  422  UNP  Q02763              EXPRESSION TAG                 
SEQADV 5MYA LEU A  423  UNP  Q02763              EXPRESSION TAG                 
SEQADV 5MYA VAL A  424  UNP  Q02763              EXPRESSION TAG                 
SEQADV 5MYA ASN A  425  UNP  Q02763              EXPRESSION TAG                 
SEQADV 5MYA VAL A  426  UNP  Q02763              EXPRESSION TAG                 
SEQADV 5MYA ALA A  427  UNP  Q02763              EXPRESSION TAG                 
SEQADV 5MYA LEU A  428  UNP  Q02763              EXPRESSION TAG                 
SEQADV 5MYA VAL A  429  UNP  Q02763              EXPRESSION TAG                 
SEQADV 5MYA PHE A  430  UNP  Q02763              EXPRESSION TAG                 
SEQADV 5MYA MET A  431  UNP  Q02763              EXPRESSION TAG                 
SEQADV 5MYA VAL A  432  UNP  Q02763              EXPRESSION TAG                 
SEQADV 5MYA VAL A  433  UNP  Q02763              EXPRESSION TAG                 
SEQADV 5MYA TYR A  434  UNP  Q02763              EXPRESSION TAG                 
SEQADV 5MYA ILE A  435  UNP  Q02763              EXPRESSION TAG                 
SEQADV 5MYA SER A  436  UNP  Q02763              EXPRESSION TAG                 
SEQADV 5MYA TYR A  437  UNP  Q02763              EXPRESSION TAG                 
SEQADV 5MYA ILE A  438  UNP  Q02763              EXPRESSION TAG                 
SEQADV 5MYA TYR A  439  UNP  Q02763              EXPRESSION TAG                 
SEQADV 5MYA ALA A  440  UNP  Q02763              EXPRESSION TAG                 
SEQADV 5MYA ASP A  441  UNP  Q02763              EXPRESSION TAG                 
SEQADV 5MYA PRO A  442  UNP  Q02763              EXPRESSION TAG                 
SEQADV 5MYA ILE A  743  UNP  Q02763              EXPRESSION TAG                 
SEQADV 5MYA GLU A  744  UNP  Q02763              EXPRESSION TAG                 
SEQADV 5MYA GLY A  745  UNP  Q02763              EXPRESSION TAG                 
SEQADV 5MYA ARG A  746  UNP  Q02763              EXPRESSION TAG                 
SEQADV 5MYA HIS A  747  UNP  Q02763              EXPRESSION TAG                 
SEQADV 5MYA HIS A  748  UNP  Q02763              EXPRESSION TAG                 
SEQADV 5MYA HIS A  749  UNP  Q02763              EXPRESSION TAG                 
SEQADV 5MYA HIS A  750  UNP  Q02763              EXPRESSION TAG                 
SEQADV 5MYA HIS A  751  UNP  Q02763              EXPRESSION TAG                 
SEQADV 5MYA HIS A  752  UNP  Q02763              EXPRESSION TAG                 
SEQADV 5MYA MET B  420  UNP  Q02763              INITIATING METHIONINE          
SEQADV 5MYA LYS B  421  UNP  Q02763              EXPRESSION TAG                 
SEQADV 5MYA PHE B  422  UNP  Q02763              EXPRESSION TAG                 
SEQADV 5MYA LEU B  423  UNP  Q02763              EXPRESSION TAG                 
SEQADV 5MYA VAL B  424  UNP  Q02763              EXPRESSION TAG                 
SEQADV 5MYA ASN B  425  UNP  Q02763              EXPRESSION TAG                 
SEQADV 5MYA VAL B  426  UNP  Q02763              EXPRESSION TAG                 
SEQADV 5MYA ALA B  427  UNP  Q02763              EXPRESSION TAG                 
SEQADV 5MYA LEU B  428  UNP  Q02763              EXPRESSION TAG                 
SEQADV 5MYA VAL B  429  UNP  Q02763              EXPRESSION TAG                 
SEQADV 5MYA PHE B  430  UNP  Q02763              EXPRESSION TAG                 
SEQADV 5MYA MET B  431  UNP  Q02763              EXPRESSION TAG                 
SEQADV 5MYA VAL B  432  UNP  Q02763              EXPRESSION TAG                 
SEQADV 5MYA VAL B  433  UNP  Q02763              EXPRESSION TAG                 
SEQADV 5MYA TYR B  434  UNP  Q02763              EXPRESSION TAG                 
SEQADV 5MYA ILE B  435  UNP  Q02763              EXPRESSION TAG                 
SEQADV 5MYA SER B  436  UNP  Q02763              EXPRESSION TAG                 
SEQADV 5MYA TYR B  437  UNP  Q02763              EXPRESSION TAG                 
SEQADV 5MYA ILE B  438  UNP  Q02763              EXPRESSION TAG                 
SEQADV 5MYA TYR B  439  UNP  Q02763              EXPRESSION TAG                 
SEQADV 5MYA ALA B  440  UNP  Q02763              EXPRESSION TAG                 
SEQADV 5MYA ASP B  441  UNP  Q02763              EXPRESSION TAG                 
SEQADV 5MYA PRO B  442  UNP  Q02763              EXPRESSION TAG                 
SEQADV 5MYA ILE B  743  UNP  Q02763              EXPRESSION TAG                 
SEQADV 5MYA GLU B  744  UNP  Q02763              EXPRESSION TAG                 
SEQADV 5MYA GLY B  745  UNP  Q02763              EXPRESSION TAG                 
SEQADV 5MYA ARG B  746  UNP  Q02763              EXPRESSION TAG                 
SEQADV 5MYA HIS B  747  UNP  Q02763              EXPRESSION TAG                 
SEQADV 5MYA HIS B  748  UNP  Q02763              EXPRESSION TAG                 
SEQADV 5MYA HIS B  749  UNP  Q02763              EXPRESSION TAG                 
SEQADV 5MYA HIS B  750  UNP  Q02763              EXPRESSION TAG                 
SEQADV 5MYA HIS B  751  UNP  Q02763              EXPRESSION TAG                 
SEQADV 5MYA HIS B  752  UNP  Q02763              EXPRESSION TAG                 
SEQRES   1 A  333  MET LYS PHE LEU VAL ASN VAL ALA LEU VAL PHE MET VAL          
SEQRES   2 A  333  VAL TYR ILE SER TYR ILE TYR ALA ASP PRO VAL LEU PRO          
SEQRES   3 A  333  LYS PRO LEU ASN ALA PRO ASN VAL ILE ASP THR GLY HIS          
SEQRES   4 A  333  ASN PHE ALA VAL ILE ASN ILE SER SER GLU PRO TYR PHE          
SEQRES   5 A  333  GLY ASP GLY PRO ILE LYS SER LYS LYS LEU LEU TYR LYS          
SEQRES   6 A  333  PRO VAL ASN HIS TYR GLU ALA TRP GLN HIS ILE GLN VAL          
SEQRES   7 A  333  THR ASN GLU ILE VAL THR LEU ASN TYR LEU GLU PRO ARG          
SEQRES   8 A  333  THR GLU TYR GLU LEU CYS VAL GLN LEU VAL ARG ARG GLY          
SEQRES   9 A  333  GLU GLY GLY GLU GLY HIS PRO GLY PRO VAL ARG ARG PHE          
SEQRES  10 A  333  THR THR ALA SER ILE GLY LEU PRO PRO PRO ARG GLY LEU          
SEQRES  11 A  333  ASN LEU LEU PRO LYS SER GLN THR THR LEU ASN LEU THR          
SEQRES  12 A  333  TRP GLN PRO ILE PHE PRO SER SER GLU ASP ASP PHE TYR          
SEQRES  13 A  333  VAL GLU VAL GLU ARG ARG SER VAL GLN LYS SER ASP GLN          
SEQRES  14 A  333  GLN ASN ILE LYS VAL PRO GLY ASN LEU THR SER VAL LEU          
SEQRES  15 A  333  LEU ASN ASN LEU HIS PRO ARG GLU GLN TYR VAL VAL ARG          
SEQRES  16 A  333  ALA ARG VAL ASN THR LYS ALA GLN GLY GLU TRP SER GLU          
SEQRES  17 A  333  ASP LEU THR ALA TRP THR LEU SER ASP ILE LEU PRO PRO          
SEQRES  18 A  333  GLN PRO GLU ASN ILE LYS ILE SER ASN ILE THR HIS SER          
SEQRES  19 A  333  SER ALA VAL ILE SER TRP THR ILE LEU ASP GLY TYR SER          
SEQRES  20 A  333  ILE SER SER ILE THR ILE ARG TYR LYS VAL GLN GLY LYS          
SEQRES  21 A  333  ASN GLU ASP GLN HIS VAL ASP VAL LYS ILE LYS ASN ALA          
SEQRES  22 A  333  THR ILE THR GLN TYR GLN LEU LYS GLY LEU GLU PRO GLU          
SEQRES  23 A  333  THR ALA TYR GLN VAL ASP ILE PHE ALA GLU ASN ASN ILE          
SEQRES  24 A  333  GLY SER SER ASN PRO ALA PHE SER HIS GLU LEU VAL THR          
SEQRES  25 A  333  LEU PRO GLU SER GLN ALA PRO ALA ASP LEU GLY ILE GLU          
SEQRES  26 A  333  GLY ARG HIS HIS HIS HIS HIS HIS                              
SEQRES   1 B  333  MET LYS PHE LEU VAL ASN VAL ALA LEU VAL PHE MET VAL          
SEQRES   2 B  333  VAL TYR ILE SER TYR ILE TYR ALA ASP PRO VAL LEU PRO          
SEQRES   3 B  333  LYS PRO LEU ASN ALA PRO ASN VAL ILE ASP THR GLY HIS          
SEQRES   4 B  333  ASN PHE ALA VAL ILE ASN ILE SER SER GLU PRO TYR PHE          
SEQRES   5 B  333  GLY ASP GLY PRO ILE LYS SER LYS LYS LEU LEU TYR LYS          
SEQRES   6 B  333  PRO VAL ASN HIS TYR GLU ALA TRP GLN HIS ILE GLN VAL          
SEQRES   7 B  333  THR ASN GLU ILE VAL THR LEU ASN TYR LEU GLU PRO ARG          
SEQRES   8 B  333  THR GLU TYR GLU LEU CYS VAL GLN LEU VAL ARG ARG GLY          
SEQRES   9 B  333  GLU GLY GLY GLU GLY HIS PRO GLY PRO VAL ARG ARG PHE          
SEQRES  10 B  333  THR THR ALA SER ILE GLY LEU PRO PRO PRO ARG GLY LEU          
SEQRES  11 B  333  ASN LEU LEU PRO LYS SER GLN THR THR LEU ASN LEU THR          
SEQRES  12 B  333  TRP GLN PRO ILE PHE PRO SER SER GLU ASP ASP PHE TYR          
SEQRES  13 B  333  VAL GLU VAL GLU ARG ARG SER VAL GLN LYS SER ASP GLN          
SEQRES  14 B  333  GLN ASN ILE LYS VAL PRO GLY ASN LEU THR SER VAL LEU          
SEQRES  15 B  333  LEU ASN ASN LEU HIS PRO ARG GLU GLN TYR VAL VAL ARG          
SEQRES  16 B  333  ALA ARG VAL ASN THR LYS ALA GLN GLY GLU TRP SER GLU          
SEQRES  17 B  333  ASP LEU THR ALA TRP THR LEU SER ASP ILE LEU PRO PRO          
SEQRES  18 B  333  GLN PRO GLU ASN ILE LYS ILE SER ASN ILE THR HIS SER          
SEQRES  19 B  333  SER ALA VAL ILE SER TRP THR ILE LEU ASP GLY TYR SER          
SEQRES  20 B  333  ILE SER SER ILE THR ILE ARG TYR LYS VAL GLN GLY LYS          
SEQRES  21 B  333  ASN GLU ASP GLN HIS VAL ASP VAL LYS ILE LYS ASN ALA          
SEQRES  22 B  333  THR ILE THR GLN TYR GLN LEU LYS GLY LEU GLU PRO GLU          
SEQRES  23 B  333  THR ALA TYR GLN VAL ASP ILE PHE ALA GLU ASN ASN ILE          
SEQRES  24 B  333  GLY SER SER ASN PRO ALA PHE SER HIS GLU LEU VAL THR          
SEQRES  25 B  333  LEU PRO GLU SER GLN ALA PRO ALA ASP LEU GLY ILE GLU          
SEQRES  26 B  333  GLY ARG HIS HIS HIS HIS HIS HIS                              
HET    NAG  A 801      14                                                       
HET    NAG  A 802      14                                                       
HET    NAG  A 803      14                                                       
HET    NAG  A 804      14                                                       
HET    BMA  A 805      11                                                       
HET    MAN  A 806      11                                                       
HET    NAG  A 807      14                                                       
HET    NAG  A 808      14                                                       
HET    NAG  B 801      14                                                       
HET    NAG  B 802      14                                                       
HET    BMA  B 803      11                                                       
HET    NAG  B 804      14                                                       
HET    NAG  B 805      14                                                       
HETNAM     NAG N-ACETYL-D-GLUCOSAMINE                                           
HETNAM     BMA BETA-D-MANNOSE                                                   
HETNAM     MAN ALPHA-D-MANNOSE                                                  
FORMUL   3  NAG    10(C8 H15 N O6)                                              
FORMUL   4  BMA    2(C6 H12 O6)                                                 
FORMUL   4  MAN    C6 H12 O6                                                    
FORMUL   0  HOH   *63(H2 O)                                                     
SHEET    1 AA1 2 LYS A 446  PRO A 447  0                                        
SHEET    2 AA1 2 TYR A 470  PHE A 471 -1  O  PHE A 471   N  LYS A 446           
SHEET    1 AA2 3 ASN A 452  THR A 456  0                                        
SHEET    2 AA2 3 ALA A 461  ASN A 464 -1  O  VAL A 462   N  ASP A 455           
SHEET    3 AA2 3 ILE A 501  LEU A 504 -1  O  LEU A 504   N  ALA A 461           
SHEET    1 AA3 4 GLN A 493  GLN A 496  0                                        
SHEET    2 AA3 4 LYS A 479  PRO A 485 -1  N  TYR A 483   O  GLN A 493           
SHEET    3 AA3 4 GLU A 512  LEU A 519 -1  O  GLU A 514   N  LYS A 484           
SHEET    4 AA3 4 ARG A 534  THR A 537 -1  O  PHE A 536   N  TYR A 513           
SHEET    1 AA4 3 ASN A 550  PRO A 553  0                                        
SHEET    2 AA4 3 LEU A 559  THR A 562 -1  O  ASN A 560   N  LEU A 552           
SHEET    3 AA4 3 SER A 599  LEU A 602 -1  O  LEU A 602   N  LEU A 559           
SHEET    1 AA5 4 GLN A 588  PRO A 594  0                                        
SHEET    2 AA5 4 TYR A 575  SER A 582 -1  N  VAL A 576   O  VAL A 593           
SHEET    3 AA5 4 GLN A 610  ASN A 618 -1  O  VAL A 612   N  ARG A 581           
SHEET    4 AA5 4 LEU A 629  TRP A 632 -1  O  LEU A 629   N  VAL A 613           
SHEET    1 AA6 3 GLU A 643  THR A 651  0                                        
SHEET    2 AA6 3 SER A 654  THR A 660 -1  O  SER A 654   N  THR A 651           
SHEET    3 AA6 3 GLN A 696  LYS A 700 -1  O  TYR A 697   N  ILE A 657           
SHEET    1 AA7 7 HIS A 727  VAL A 730  0                                        
SHEET    2 AA7 7 ALA A 707  ASN A 716 -1  N  TYR A 708   O  LEU A 729           
SHEET    3 AA7 7 ILE A 667  VAL A 676 -1  N  THR A 671   O  PHE A 713           
SHEET    4 AA7 7 GLN A 683  ILE A 689 -1  O  ILE A 689   N  ILE A 670           
SHEET    5 AA7 7 GLN B 683  ILE B 689 -1  O  LYS B 688   N  HIS A 684           
SHEET    6 AA7 7 SER B 669  THR B 671 -1  N  ILE B 670   O  ILE B 689           
SHEET    7 AA7 7 PHE B 713  GLU B 715 -1  O  GLU B 715   N  SER B 669           
SHEET    1 AA8 3 ARG B 547  PRO B 553  0                                        
SHEET    2 AA8 3 LEU B 559  GLN B 564 -1  O  THR B 562   N  ASN B 550           
SHEET    3 AA8 3 SER B 599  LEU B 601 -1  O  VAL B 600   N  LEU B 561           
SHEET    1 AA9 4 GLN B 588  PRO B 594  0                                        
SHEET    2 AA9 4 TYR B 575  SER B 582 -1  N  VAL B 578   O  ILE B 591           
SHEET    3 AA9 4 GLN B 610  ASN B 618 -1  O  ASN B 618   N  TYR B 575           
SHEET    4 AA9 4 LEU B 629  TRP B 632 -1  O  LEU B 629   N  VAL B 613           
SHEET    1 AB1 3 GLU B 643  SER B 648  0                                        
SHEET    2 AB1 3 ALA B 655  THR B 660 -1  O  VAL B 656   N  SER B 648           
SHEET    3 AB1 3 GLN B 696  LEU B 699 -1  O  LEU B 699   N  ALA B 655           
SHEET    1 AB2 3 TYR B 674  VAL B 676  0                                        
SHEET    2 AB2 3 ALA B 707  VAL B 710 -1  O  GLN B 709   N  LYS B 675           
SHEET    3 AB2 3 HIS B 727  VAL B 730 -1  O  HIS B 727   N  VAL B 710           
LINK         C1  NAG A 949                 ND2 ASN A 560     1555   1555        
LINK         O4  NAG A 949                 C1  NAG A 950     1555   1555        
LINK         O4  NAG A 950                 C1  BMA A 951     1555   1555        
LINK         O3  BMA A 951                 C1  MAN A 952     1555   1555        
CISPEP   1 GLU A  468    PRO A  469          0         1.27                     
CISPEP   2 ARG A  522    GLY A  523          0         0.25                     
SITE     1 AC1  2 ASN A 464  GLU A 500                                          
SITE     1 AC2  4 LYS A 554  ASN A 560  THR A 562  SER A 599                    
SITE     1 AC3  1 ASN A 596                                                     
SITE     1 AC4  4 ASN A 649  THR A 651  SER A 654  HOH A 901                    
SITE     1 AC5  3 ASN B 560  THR B 598  SER B 599                               
SITE     1 AC6  1 ASN B 596                                                     
SITE     1 AC7  2 ASN B 649  GLN B 698                                          
CRYST1  134.160  104.690   79.520  90.00 121.41  90.00 C 1 2 1       8          
ORIGX1      1.000000  0.000000  0.000000        0.00000                         
ORIGX2      0.000000  1.000000  0.000000        0.00000                         
ORIGX3      0.000000  0.000000  1.000000        0.00000                         
SCALE1      0.007454  0.000000  0.004551        0.00000                         
SCALE2      0.000000  0.009552  0.000000        0.00000                         
SCALE3      0.000000  0.000000  0.014734        0.00000                         
ATOM      1  N   ASP A 441     111.574 -17.417 -61.417  1.00175.80           N  
ANISOU    1  N   ASP A 441    19591  21287  25919  -1721   2258   3667       N  
ATOM      2  CA  ASP A 441     112.559 -16.498 -60.757  1.00183.48           C  
ANISOU    2  CA  ASP A 441    20187  22078  27450  -1996   2360   3546       C  
ATOM      3  C   ASP A 441     112.191 -16.143 -59.300  1.00200.75           C  
ANISOU    3  C   ASP A 441    22270  24142  29864  -2282   2166   3027       C  
ATOM      4  O   ASP A 441     112.972 -16.441 -58.392  1.00207.89           O  
ANISOU    4  O   ASP A 441    22989  25238  30762  -2418   2051   2723       O  
ATOM      5  CB  ASP A 441     112.778 -15.233 -61.603  1.00182.46           C  
ANISOU    5  CB  ASP A 441    19863  21623  27839  -2008   2699   3929       C  
ATOM      6  N   PRO A 442     111.006 -15.526 -59.068  1.00201.76           N  
ANISOU    6  N   PRO A 442    22502  24000  30156  -2343   2131   2926       N  
ATOM      7  CA  PRO A 442     110.627 -15.138 -57.699  1.00193.41           C  
ANISOU    7  CA  PRO A 442    21345  22823  29320  -2600   1956   2433       C  
ATOM      8  C   PRO A 442     110.043 -16.296 -56.871  1.00181.94           C  
ANISOU    8  C   PRO A 442    20125  21653  27353  -2525   1647   2117       C  
ATOM      9  O   PRO A 442     109.996 -17.435 -57.346  1.00178.67           O  
ANISOU    9  O   PRO A 442    19948  21501  26436  -2299   1592   2259       O  
ATOM     10  CB  PRO A 442     109.575 -14.053 -57.938  1.00192.73           C  
ANISOU   10  CB  PRO A 442    21309  22334  29585  -2635   2086   2536       C  
ATOM     11  CG  PRO A 442     108.903 -14.473 -59.199  1.00193.27           C  
ANISOU   11  CG  PRO A 442    21647  22504  29285  -2309   2157   2973       C  
ATOM     12  CD  PRO A 442     109.931 -15.199 -60.029  1.00200.62           C  
ANISOU   12  CD  PRO A 442    22563  23711  29951  -2144   2240   3255       C  
ATOM     13  N   VAL A 443     109.617 -15.993 -55.641  1.00171.17           N  
ANISOU   13  N   VAL A 443    18685  20219  26133  -2710   1480   1689       N  
ATOM     14  CA  VAL A 443     108.972 -16.968 -54.748  1.00156.49           C  
ANISOU   14  CA  VAL A 443    17032  18582  23847  -2634   1223   1394       C  
ATOM     15  C   VAL A 443     107.497 -16.598 -54.557  1.00145.75           C  
ANISOU   15  C   VAL A 443    15868  16984  22527  -2652   1141   1304       C  
ATOM     16  O   VAL A 443     107.186 -15.558 -53.969  1.00134.39           O  
ANISOU   16  O   VAL A 443    14274  15285  21503  -2847   1146   1102       O  
ATOM     17  CB  VAL A 443     109.674 -17.036 -53.372  1.00151.20           C  
ANISOU   17  CB  VAL A 443    16098  18131  23221  -2775   1075    960       C  
ATOM     18  CG1 VAL A 443     109.007 -18.074 -52.471  1.00140.65           C  
ANISOU   18  CG1 VAL A 443    14983  17023  21433  -2637    859    720       C  
ATOM     19  CG2 VAL A 443     111.157 -17.345 -53.546  1.00161.07           C  
ANISOU   19  CG2 VAL A 443    17104  19670  24426  -2751   1159   1048       C  
ATOM     20  N   LEU A 444     106.604 -17.466 -55.036  1.00147.05           N  
ANISOU   20  N   LEU A 444    16360  17253  22260  -2458   1078   1426       N  
ATOM     21  CA  LEU A 444     105.158 -17.208 -55.033  1.00144.31           C  
ANISOU   21  CA  LEU A 444    16199  16747  21885  -2442   1009   1386       C  
ATOM     22  C   LEU A 444     104.566 -17.437 -53.635  1.00145.80           C  
ANISOU   22  C   LEU A 444    16423  16960  22015  -2535    793    960       C  
ATOM     23  O   LEU A 444     105.028 -18.332 -52.920  1.00162.04           O  
ANISOU   23  O   LEU A 444    18496  19257  23813  -2494    691    768       O  
ATOM     24  CB  LEU A 444     104.452 -18.115 -56.046  1.00141.88           C  
ANISOU   24  CB  LEU A 444    16182  16608  21116  -2225   1019   1607       C  
ATOM     25  CG  LEU A 444     104.914 -18.018 -57.505  1.00143.82           C  
ANISOU   25  CG  LEU A 444    16417  16911  21315  -2068   1221   2040       C  
ATOM     26  CD1 LEU A 444     104.462 -19.236 -58.298  1.00143.18           C  
ANISOU   26  CD1 LEU A 444    16605  17107  20691  -1874   1199   2121       C  
ATOM     27  CD2 LEU A 444     104.413 -16.734 -58.151  1.00144.12           C  
ANISOU   27  CD2 LEU A 444    16354  16710  21696  -2047   1379   2306       C  
ATOM     28  N   PRO A 445     103.535 -16.651 -53.243  1.00126.39           N  
ANISOU   28  N   PRO A 445    13978  14270  19772  -2621    743    838       N  
ATOM     29  CA  PRO A 445     103.049 -16.724 -51.863  1.00125.52           C  
ANISOU   29  CA  PRO A 445    13861  14177  19653  -2709    548    431       C  
ATOM     30  C   PRO A 445     101.852 -17.658 -51.619  1.00113.59           C  
ANISOU   30  C   PRO A 445    12644  12783  17733  -2589    410    343       C  
ATOM     31  O   PRO A 445     101.079 -17.945 -52.537  1.00129.03           O  
ANISOU   31  O   PRO A 445    14792  14745  19487  -2484    455    556       O  
ATOM     32  CB  PRO A 445     102.647 -15.273 -51.577  1.00113.86           C  
ANISOU   32  CB  PRO A 445    12225  12351  18686  -2876    608    345       C  
ATOM     33  CG  PRO A 445     102.243 -14.722 -52.908  1.00108.80           C  
ANISOU   33  CG  PRO A 445    11659  11528  18154  -2779    811    771       C  
ATOM     34  CD  PRO A 445     102.801 -15.613 -53.992  1.00119.24           C  
ANISOU   34  CD  PRO A 445    13079  13093  19135  -2610    884   1081       C  
ATOM     35  N   LYS A 446     101.735 -18.126 -50.373  1.00110.43           N  
ANISOU   35  N   LYS A 446    12247  12503  17207  -2599    257     17       N  
ATOM     36  CA  LYS A 446     100.558 -18.849 -49.874  1.00100.32           C  
ANISOU   36  CA  LYS A 446    11204  11276  15637  -2522    144   -123       C  
ATOM     37  C   LYS A 446     100.418 -18.602 -48.359  1.00111.40           C  
ANISOU   37  C   LYS A 446    12487  12706  17133  -2577     -8   -491       C  
ATOM     38  O   LYS A 446     101.433 -18.427 -47.682  1.00 99.86           O  
ANISOU   38  O   LYS A 446    10791  11377  15774  -2614    -35   -656       O  
ATOM     39  CB  LYS A 446     100.667 -20.352 -50.164  1.00 85.04           C  
ANISOU   39  CB  LYS A 446     9499   9563  13251  -2360    193    -48       C  
ATOM     40  CG  LYS A 446     101.883 -21.045 -49.556  1.00 87.91           C  
ANISOU   40  CG  LYS A 446     9770  10158  13472  -2268    217   -115       C  
ATOM     41  CD  LYS A 446     101.779 -22.561 -49.640  1.00 89.60           C  
ANISOU   41  CD  LYS A 446    10259  10525  13261  -2085    312    -66       C  
ATOM     42  CE  LYS A 446     102.843 -23.233 -48.785  1.00115.09           C  
ANISOU   42  CE  LYS A 446    13393  14014  16321  -1928    347   -132       C  
ATOM     43  NZ  LYS A 446     102.729 -24.717 -48.795  1.00132.71           N  
ANISOU   43  NZ  LYS A 446    15914  16336  18172  -1722    510    -66       N  
ATOM     44  N   PRO A 447      99.178 -18.590 -47.818  1.00105.90           N  
ANISOU   44  N   PRO A 447    11925  11932  16382  -2570   -108   -632       N  
ATOM     45  CA  PRO A 447      99.022 -18.372 -46.366  1.00100.21           C  
ANISOU   45  CA  PRO A 447    11087  11267  15719  -2589   -252   -979       C  
ATOM     46  C   PRO A 447      99.611 -19.463 -45.461  1.00 95.73           C  
ANISOU   46  C   PRO A 447    10518  11027  14829  -2425   -289  -1119       C  
ATOM     47  O   PRO A 447      99.870 -20.579 -45.917  1.00106.98           O  
ANISOU   47  O   PRO A 447    12115  12584  15948  -2285   -186   -944       O  
ATOM     48  CB  PRO A 447      97.502 -18.300 -46.183  1.00 93.33           C  
ANISOU   48  CB  PRO A 447    10404  10259  14798  -2579   -322  -1022       C  
ATOM     49  CG  PRO A 447      96.980 -17.887 -47.510  1.00 83.32           C  
ANISOU   49  CG  PRO A 447     9229   8820  13608  -2612   -221   -731       C  
ATOM     50  CD  PRO A 447      97.874 -18.555 -48.506  1.00 86.48           C  
ANISOU   50  CD  PRO A 447     9667   9345  13846  -2554    -96   -493       C  
ATOM     51  N   LEU A 448      99.819 -19.117 -44.190  1.00101.45           N  
ANISOU   51  N   LEU A 448    11038  11893  15617  -2423   -412  -1432       N  
ATOM     52  CA  LEU A 448     100.302 -20.059 -43.171  1.00104.71           C  
ANISOU   52  CA  LEU A 448    11410  12676  15699  -2202   -441  -1562       C  
ATOM     53  C   LEU A 448      99.171 -20.874 -42.563  1.00102.43           C  
ANISOU   53  C   LEU A 448    11379  12396  15145  -2035   -453  -1589       C  
ATOM     54  O   LEU A 448      99.335 -22.069 -42.322  1.00114.11           O  
ANISOU   54  O   LEU A 448    13002  14067  16289  -1804   -345  -1493       O  
ATOM     55  CB  LEU A 448     101.008 -19.326 -42.023  1.00 86.46           C  
ANISOU   55  CB  LEU A 448     8718  10606  13526  -2242   -575  -1922       C  
ATOM     56  CG  LEU A 448     102.201 -18.415 -42.309  1.00103.79           C  
ANISOU   56  CG  LEU A 448    10564  12833  16037  -2447   -563  -2020       C  
ATOM     57  CD1 LEU A 448     102.948 -18.111 -41.016  1.00107.83           C  
ANISOU   57  CD1 LEU A 448    10687  13759  16525  -2422   -694  -2435       C  
ATOM     58  CD2 LEU A 448     103.139 -19.044 -43.319  1.00117.15           C  
ANISOU   58  CD2 LEU A 448    12298  14612  17602  -2386   -413  -1699       C  
ATOM     59  N   ASN A 449      98.047 -20.208 -42.291  1.00121.34           N  
ANISOU   59  N   ASN A 449    13822  14575  17708  -2141   -554  -1712       N  
ATOM     60  CA  ASN A 449      96.934 -20.786 -41.536  1.00 97.72           C  
ANISOU   60  CA  ASN A 449    11016  11594  14519  -2005   -583  -1788       C  
ATOM     61  C   ASN A 449      95.688 -20.978 -42.389  1.00 96.92           C  
ANISOU   61  C   ASN A 449    11191  11224  14409  -2089   -529  -1625       C  
ATOM     62  O   ASN A 449      95.530 -20.344 -43.438  1.00 92.81           O  
ANISOU   62  O   ASN A 449    10679  10509  14076  -2250   -513  -1488       O  
ATOM     63  CB  ASN A 449      96.598 -19.885 -40.348  1.00 94.11           C  
ANISOU   63  CB  ASN A 449    10358  11178  14221  -2031   -760  -2110       C  
ATOM     64  CG  ASN A 449      97.813 -19.562 -39.499  1.00 91.59           C  
ANISOU   64  CG  ASN A 449     9694  11194  13914  -1980   -837  -2354       C  
ATOM     65  OD1 ASN A 449      98.221 -20.353 -38.649  1.00107.73           O  
ANISOU   65  OD1 ASN A 449    11682  13604  15645  -1719   -828  -2411       O  
ATOM     66  ND2 ASN A 449      98.401 -18.396 -39.731  1.00 96.15           N  
ANISOU   66  ND2 ASN A 449    10017  11667  14850  -2219   -888  -2502       N  
ATOM     67  N   ALA A 450      94.804 -21.858 -41.923  1.00 96.45           N  
ANISOU   67  N   ALA A 450    11335  11187  14125  -1963   -481  -1640       N  
ATOM     68  CA  ALA A 450      93.543 -22.132 -42.608  1.00 97.58           C  
ANISOU   68  CA  ALA A 450    11704  11146  14226  -2048   -433  -1551       C  
ATOM     69  C   ALA A 450      92.554 -21.003 -42.319  1.00 96.83           C  
ANISOU   69  C   ALA A 450    11535  10906  14351  -2159   -594  -1667       C  
ATOM     70  O   ALA A 450      92.687 -20.326 -41.295  1.00110.16           O  
ANISOU   70  O   ALA A 450    13056  12634  16165  -2129   -719  -1862       O  
ATOM     71  CB  ALA A 450      92.968 -23.463 -42.150  1.00100.09           C  
ANISOU   71  CB  ALA A 450    12243  11513  14273  -1899   -283  -1556       C  
ATOM     72  N   PRO A 451      91.559 -20.794 -43.210  1.00 95.72           N  
ANISOU   72  N   PRO A 451    11503  10631  14235  -2269   -584  -1559       N  
ATOM     73  CA  PRO A 451      90.495 -19.823 -42.928  1.00101.57           C  
ANISOU   73  CA  PRO A 451    12200  11250  15143  -2328   -704  -1632       C  
ATOM     74  C   PRO A 451      89.741 -20.137 -41.641  1.00100.90           C  
ANISOU   74  C   PRO A 451    12157  11216  14964  -2224   -769  -1824       C  
ATOM     75  O   PRO A 451      89.659 -21.297 -41.255  1.00100.66           O  
ANISOU   75  O   PRO A 451    12255  11287  14702  -2117   -673  -1842       O  
ATOM     76  CB  PRO A 451      89.549 -19.979 -44.124  1.00 96.54           C  
ANISOU   76  CB  PRO A 451    11683  10590  14406  -2398   -646  -1466       C  
ATOM     77  CG  PRO A 451      90.404 -20.495 -45.216  1.00 79.73           C  
ANISOU   77  CG  PRO A 451     9589   8522  12185  -2419   -525  -1298       C  
ATOM     78  CD  PRO A 451      91.396 -21.396 -44.547  1.00 88.84           C  
ANISOU   78  CD  PRO A 451    10771   9761  13221  -2327   -458  -1372       C  
ATOM     79  N   ASN A 452      89.215 -19.107 -40.987  1.00120.72           N  
ANISOU   79  N   ASN A 452    14563  13640  17665  -2240   -899  -1952       N  
ATOM     80  CA  ASN A 452      88.372 -19.273 -39.805  1.00115.01           C  
ANISOU   80  CA  ASN A 452    13872  12967  16859  -2129   -971  -2118       C  
ATOM     81  C   ASN A 452      86.935 -18.937 -40.166  1.00100.94           C  
ANISOU   81  C   ASN A 452    12177  11085  15092  -2187   -999  -2057       C  
ATOM     82  O   ASN A 452      86.692 -17.968 -40.885  1.00101.51           O  
ANISOU   82  O   ASN A 452    12193  11030  15345  -2278  -1021  -1957       O  
ATOM     83  CB  ASN A 452      88.858 -18.366 -38.679  1.00120.63           C  
ANISOU   83  CB  ASN A 452    14380  13704  17748  -2084  -1103  -2358       C  
ATOM     84  CG  ASN A 452      90.256 -18.723 -38.212  1.00133.68           C  
ANISOU   84  CG  ASN A 452    15893  15564  19335  -2001  -1091  -2455       C  
ATOM     85  OD1 ASN A 452      90.446 -19.687 -37.469  1.00125.12           O  
ANISOU   85  OD1 ASN A 452    14845  14700  17993  -1802  -1048  -2489       O  
ATOM     86  ND2 ASN A 452      91.244 -17.948 -38.650  1.00157.50           N  
ANISOU   86  ND2 ASN A 452    18735  18525  22583  -2136  -1103  -2484       N  
ATOM     87  N   VAL A 453      85.994 -19.743 -39.678  1.00102.91           N  
ANISOU   87  N   VAL A 453    12549  11404  15149  -2116   -969  -2099       N  
ATOM     88  CA  VAL A 453      84.570 -19.537 -39.941  1.00112.60           C  
ANISOU   88  CA  VAL A 453    13833  12602  16349  -2163   -996  -2064       C  
ATOM     89  C   VAL A 453      83.946 -18.792 -38.761  1.00117.12           C  
ANISOU   89  C   VAL A 453    14338  13138  17023  -2067  -1125  -2210       C  
ATOM     90  O   VAL A 453      83.814 -19.350 -37.668  1.00122.40           O  
ANISOU   90  O   VAL A 453    15035  13888  17584  -1931  -1124  -2332       O  
ATOM     91  CB  VAL A 453      83.840 -20.877 -40.190  1.00112.86           C  
ANISOU   91  CB  VAL A 453    14021  12722  16136  -2185   -856  -2050       C  
ATOM     92  CG1 VAL A 453      82.364 -20.642 -40.504  1.00108.08           C  
ANISOU   92  CG1 VAL A 453    13423  12157  15486  -2252   -895  -2040       C  
ATOM     93  CG2 VAL A 453      84.518 -21.647 -41.319  1.00105.30           C  
ANISOU   93  CG2 VAL A 453    13135  11801  15075  -2277   -713  -1948       C  
ATOM     94  N   ILE A 454      83.561 -17.537 -38.994  1.00116.27           N  
ANISOU   94  N   ILE A 454    14148  12908  17120  -2109  -1204  -2179       N  
ATOM     95  CA  ILE A 454      83.074 -16.654 -37.931  1.00137.47           C  
ANISOU   95  CA  ILE A 454    16764  15523  19945  -2025  -1315  -2335       C  
ATOM     96  C   ILE A 454      81.637 -17.023 -37.581  1.00126.41           C  
ANISOU   96  C   ILE A 454    15448  14200  18380  -1958  -1332  -2323       C  
ATOM     97  O   ILE A 454      81.323 -17.288 -36.418  1.00136.31           O  
ANISOU   97  O   ILE A 454    16710  15519  19563  -1830  -1378  -2470       O  
ATOM     98  CB  ILE A 454      83.131 -15.159 -38.336  1.00153.63           C  
ANISOU   98  CB  ILE A 454    18711  17354  22307  -2086  -1327  -2289       C  
ATOM     99  CG1 ILE A 454      84.559 -14.739 -38.718  1.00165.09           C  
ANISOU   99  CG1 ILE A 454    20054  18703  23970  -2183  -1278  -2307       C  
ATOM    100  CG2 ILE A 454      82.609 -14.269 -37.206  1.00159.14           C  
ANISOU  100  CG2 ILE A 454    19350  17958  23157  -2002  -1416  -2485       C  
ATOM    101  CD1 ILE A 454      84.608 -13.541 -39.644  1.00168.84           C  
ANISOU  101  CD1 ILE A 454    20474  18938  24740  -2258  -1179  -2129       C  
ATOM    102  N   ASP A 455      80.779 -17.027 -38.600  1.00 97.61           N  
ANISOU  102  N   ASP A 455    11841  10588  14659  -2031  -1289  -2149       N  
ATOM    103  CA  ASP A 455      79.364 -17.364 -38.449  1.00111.10           C  
ANISOU  103  CA  ASP A 455    13594  12412  16206  -2001  -1296  -2138       C  
ATOM    104  C   ASP A 455      78.909 -18.205 -39.638  1.00119.36           C  
ANISOU  104  C   ASP A 455    14680  13625  17047  -2126  -1200  -2030       C  
ATOM    105  O   ASP A 455      79.454 -18.074 -40.738  1.00126.87           O  
ANISOU  105  O   ASP A 455    15606  14595  18005  -2201  -1157  -1905       O  
ATOM    106  CB  ASP A 455      78.527 -16.084 -38.353  1.00126.08           C  
ANISOU  106  CB  ASP A 455    15426  14239  18240  -1930  -1370  -2078       C  
ATOM    107  CG  ASP A 455      77.162 -16.318 -37.729  1.00128.72           C  
ANISOU  107  CG  ASP A 455    15781  14693  18433  -1854  -1408  -2119       C  
ATOM    108  OD1 ASP A 455      77.108 -16.676 -36.533  1.00135.67           O  
ANISOU  108  OD1 ASP A 455    16692  15567  19291  -1760  -1441  -2277       O  
ATOM    109  OD2 ASP A 455      76.143 -16.132 -38.427  1.00131.24           O  
ANISOU  109  OD2 ASP A 455    16068  15149  18649  -1865  -1397  -1986       O  
ATOM    110  N   THR A 456      77.918 -19.067 -39.409  1.00127.64           N  
ANISOU  110  N   THR A 456    15775  14806  17918  -2153  -1153  -2101       N  
ATOM    111  CA  THR A 456      77.344 -19.918 -40.461  1.00130.09           C  
ANISOU  111  CA  THR A 456    16090  15311  18028  -2306  -1052  -2091       C  
ATOM    112  C   THR A 456      75.820 -19.945 -40.418  1.00121.25           C  
ANISOU  112  C   THR A 456    14906  14380  16782  -2327  -1074  -2127       C  
ATOM    113  O   THR A 456      75.196 -19.549 -39.430  1.00127.45           O  
ANISOU  113  O   THR A 456    15684  15119  17624  -2211  -1141  -2157       O  
ATOM    114  CB  THR A 456      77.877 -21.372 -40.392  1.00117.66           C  
ANISOU  114  CB  THR A 456    14637  13704  16363  -2394   -872  -2203       C  
ATOM    115  OG1 THR A 456      78.127 -21.739 -39.029  1.00134.16           O  
ANISOU  115  OG1 THR A 456    16803  15663  18510  -2255   -835  -2281       O  
ATOM    116  CG2 THR A 456      79.160 -21.514 -41.196  1.00134.90           C  
ANISOU  116  CG2 THR A 456    16849  15842  18565  -2440   -822  -2129       C  
ATOM    117  N   GLY A 457      75.242 -20.402 -41.524  1.00103.46           N  
ANISOU  117  N   GLY A 457    12584  12382  14344  -2471  -1019  -2139       N  
ATOM    118  CA  GLY A 457      73.809 -20.649 -41.633  1.00116.87           C  
ANISOU  118  CA  GLY A 457    14180  14346  15879  -2538  -1016  -2223       C  
ATOM    119  C   GLY A 457      73.546 -21.787 -42.598  1.00105.33           C  
ANISOU  119  C   GLY A 457    12680  13116  14226  -2775   -878  -2391       C  
ATOM    120  O   GLY A 457      74.471 -22.309 -43.225  1.00124.09           O  
ANISOU  120  O   GLY A 457    15125  15435  16590  -2860   -789  -2411       O  
ATOM    121  N   HIS A 458      72.280 -22.175 -42.710  1.00111.89           N  
ANISOU  121  N   HIS A 458    13387  14219  14908  -2890   -851  -2539       N  
ATOM    122  CA  HIS A 458      71.865 -23.200 -43.671  1.00130.62           C  
ANISOU  122  CA  HIS A 458    15667  16873  17090  -3154   -716  -2778       C  
ATOM    123  C   HIS A 458      72.150 -22.759 -45.118  1.00133.75           C  
ANISOU  123  C   HIS A 458    15922  17605  17293  -3148   -795  -2686       C  
ATOM    124  O   HIS A 458      72.546 -23.576 -45.953  1.00145.64           O  
ANISOU  124  O   HIS A 458    17429  19212  18695  -3326   -677  -2848       O  
ATOM    125  CB  HIS A 458      70.377 -23.552 -43.480  1.00144.99           C  
ANISOU  125  CB  HIS A 458    17321  18973  18794  -3284   -687  -2976       C  
ATOM    126  CG  HIS A 458      69.432 -22.591 -44.135  1.00153.01           C  
ANISOU  126  CG  HIS A 458    18077  20472  19589  -3179   -873  -2867       C  
ATOM    127  ND1 HIS A 458      69.139 -21.353 -43.605  1.00162.64           N  
ANISOU  127  ND1 HIS A 458    19273  21660  20861  -2899  -1036  -2594       N  
ATOM    128  CD2 HIS A 458      68.727 -22.682 -45.287  1.00167.76           C  
ANISOU  128  CD2 HIS A 458    19682  22897  21162  -3288   -901  -2991       C  
ATOM    129  CE1 HIS A 458      68.290 -20.726 -44.399  1.00162.12           C  
ANISOU  129  CE1 HIS A 458    18958  22091  20547  -2815  -1137  -2509       C  
ATOM    130  NE2 HIS A 458      68.024 -21.511 -45.427  1.00169.44           N  
ANISOU  130  NE2 HIS A 458    19720  23421  21239  -3038  -1072  -2747       N  
ATOM    131  N   ASN A 459      71.966 -21.463 -45.383  1.00135.10           N  
ANISOU  131  N   ASN A 459    15979  17930  17424  -2915   -964  -2411       N  
ATOM    132  CA  ASN A 459      72.107 -20.872 -46.715  1.00143.51           C  
ANISOU  132  CA  ASN A 459    16882  19358  18288  -2819  -1021  -2243       C  
ATOM    133  C   ASN A 459      73.467 -20.203 -46.977  1.00144.04           C  
ANISOU  133  C   ASN A 459    17071  19130  18528  -2664  -1027  -1969       C  
ATOM    134  O   ASN A 459      73.920 -20.165 -48.124  1.00132.93           O  
ANISOU  134  O   ASN A 459    15587  17948  16974  -2643  -1002  -1881       O  
ATOM    135  CB  ASN A 459      70.989 -19.841 -46.919  1.00151.62           C  
ANISOU  135  CB  ASN A 459    17690  20767  19152  -2611  -1138  -2059       C  
ATOM    136  CG  ASN A 459      70.795 -19.463 -48.376  1.00170.79           C  
ANISOU  136  CG  ASN A 459    19881  23752  21259  -2497  -1160  -1924       C  
ATOM    137  OD1 ASN A 459      70.280 -20.253 -49.167  1.00180.17           O  
ANISOU  137  OD1 ASN A 459    20887  25418  22152  -2673  -1136  -2186       O  
ATOM    138  ND2 ASN A 459      71.201 -18.249 -48.736  1.00175.82           N  
ANISOU  138  ND2 ASN A 459    20506  24345  21954  -2193  -1181  -1525       N  
ATOM    139  N   PHE A 460      74.105 -19.684 -45.922  1.00148.88           N  
ANISOU  139  N   PHE A 460    17849  19274  19445  -2560  -1053  -1857       N  
ATOM    140  CA  PHE A 460      75.307 -18.839 -46.049  1.00136.15           C  
ANISOU  140  CA  PHE A 460    16309  17375  18046  -2417  -1058  -1610       C  
ATOM    141  C   PHE A 460      76.384 -19.157 -45.008  1.00122.88           C  
ANISOU  141  C   PHE A 460    14821  15239  16627  -2459  -1032  -1698       C  
ATOM    142  O   PHE A 460      76.157 -19.932 -44.075  1.00121.66           O  
ANISOU  142  O   PHE A 460    14760  14970  16497  -2540  -1004  -1900       O  
ATOM    143  CB  PHE A 460      74.918 -17.350 -45.957  1.00145.19           C  
ANISOU  143  CB  PHE A 460    17372  18493  19302  -2169  -1118  -1329       C  
ATOM    144  CG  PHE A 460      74.154 -16.989 -44.707  1.00151.65           C  
ANISOU  144  CG  PHE A 460    18223  19160  20239  -2105  -1188  -1396       C  
ATOM    145  CD1 PHE A 460      72.761 -16.926 -44.720  1.00158.61           C  
ANISOU  145  CD1 PHE A 460    18970  20382  20911  -2058  -1231  -1413       C  
ATOM    146  CD2 PHE A 460      74.822 -16.707 -43.517  1.00140.17           C  
ANISOU  146  CD2 PHE A 460    16908  17272  19080  -2080  -1212  -1455       C  
ATOM    147  CE1 PHE A 460      72.052 -16.593 -43.572  1.00155.96           C  
ANISOU  147  CE1 PHE A 460    18667  19913  20677  -1982  -1289  -1460       C  
ATOM    148  CE2 PHE A 460      74.119 -16.376 -42.367  1.00138.44           C  
ANISOU  148  CE2 PHE A 460    16713  16944  18946  -1999  -1276  -1527       C  
ATOM    149  CZ  PHE A 460      72.732 -16.317 -42.394  1.00150.62           C  
ANISOU  149  CZ  PHE A 460    18148  18785  20295  -1947  -1311  -1515       C  
ATOM    150  N   ALA A 461      77.555 -18.544 -45.190  1.00119.47           N  
ANISOU  150  N   ALA A 461    14427  14583  16384  -2385  -1023  -1535       N  
ATOM    151  CA  ALA A 461      78.669 -18.636 -44.238  1.00103.34           C  
ANISOU  151  CA  ALA A 461    12507  12181  14575  -2388  -1016  -1605       C  
ATOM    152  C   ALA A 461      79.514 -17.363 -44.261  1.00 98.68           C  
ANISOU  152  C   ALA A 461    11876  11360  14259  -2277  -1036  -1418       C  
ATOM    153  O   ALA A 461      79.704 -16.764 -45.318  1.00101.49           O  
ANISOU  153  O   ALA A 461    12154  11791  14615  -2223   -988  -1197       O  
ATOM    154  CB  ALA A 461      79.535 -19.844 -44.553  1.00118.44           C  
ANISOU  154  CB  ALA A 461    14517  14085  16399  -2513   -909  -1709       C  
ATOM    155  N   VAL A 462      80.012 -16.963 -43.091  1.00114.82           N  
ANISOU  155  N   VAL A 462    13955  13135  16535  -2238  -1085  -1521       N  
ATOM    156  CA  VAL A 462      80.881 -15.788 -42.943  1.00120.54           C  
ANISOU  156  CA  VAL A 462    14627  13596  17579  -2185  -1078  -1437       C  
ATOM    157  C   VAL A 462      82.245 -16.269 -42.455  1.00121.47           C  
ANISOU  157  C   VAL A 462    14773  13590  17792  -2249  -1071  -1576       C  
ATOM    158  O   VAL A 462      82.332 -16.930 -41.414  1.00130.43           O  
ANISOU  158  O   VAL A 462    15959  14733  18868  -2237  -1117  -1778       O  
ATOM    159  CB  VAL A 462      80.311 -14.757 -41.940  1.00109.97           C  
ANISOU  159  CB  VAL A 462    13258  12082  16444  -2088  -1140  -1502       C  
ATOM    160  CG1 VAL A 462      81.024 -13.418 -42.093  1.00101.58           C  
ANISOU  160  CG1 VAL A 462    12122  10730  15742  -2059  -1062  -1398       C  
ATOM    161  CG2 VAL A 462      78.807 -14.590 -42.127  1.00 88.43           C  
ANISOU  161  CG2 VAL A 462    10513   9545  13543  -2001  -1163  -1407       C  
ATOM    162  N   ILE A 463      83.301 -15.927 -43.198  1.00122.34           N  
ANISOU  162  N   ILE A 463    14835  13614  18036  -2286   -997  -1447       N  
ATOM    163  CA  ILE A 463      84.643 -16.483 -42.957  1.00123.26           C  
ANISOU  163  CA  ILE A 463    14954  13690  18188  -2341   -977  -1544       C  
ATOM    164  C   ILE A 463      85.770 -15.439 -43.103  1.00115.95           C  
ANISOU  164  C   ILE A 463    13906  12552  17599  -2376   -929  -1495       C  
ATOM    165  O   ILE A 463      85.881 -14.760 -44.126  1.00107.39           O  
ANISOU  165  O   ILE A 463    12775  11392  16636  -2376   -826  -1258       O  
ATOM    166  CB  ILE A 463      84.943 -17.770 -43.810  1.00129.44           C  
ANISOU  166  CB  ILE A 463    15827  14661  18692  -2390   -895  -1479       C  
ATOM    167  CG1 ILE A 463      85.191 -17.494 -45.307  1.00128.38           C  
ANISOU  167  CG1 ILE A 463    15654  14591  18534  -2408   -805  -1224       C  
ATOM    168  CG2 ILE A 463      83.843 -18.818 -43.653  1.00107.78           C  
ANISOU  168  CG2 ILE A 463    13191  12089  15673  -2403   -891  -1580       C  
ATOM    169  CD1 ILE A 463      84.094 -16.750 -46.039  1.00131.93           C  
ANISOU  169  CD1 ILE A 463    16046  15133  18947  -2343   -798  -1044       C  
ATOM    170  N   ASN A 464      86.571 -15.302 -42.044  1.00116.05           N  
ANISOU  170  N   ASN A 464    13845  12490  17760  -2395   -986  -1732       N  
ATOM    171  CA  ASN A 464      87.859 -14.610 -42.092  1.00118.24           C  
ANISOU  171  CA  ASN A 464    13975  12619  18331  -2476   -933  -1772       C  
ATOM    172  C   ASN A 464      88.817 -15.550 -42.820  1.00108.99           C  
ANISOU  172  C   ASN A 464    12831  11596  16985  -2499   -870  -1653       C  
ATOM    173  O   ASN A 464      89.130 -16.629 -42.315  1.00 98.56           O  
ANISOU  173  O   ASN A 464    11565  10461  15424  -2451   -907  -1764       O  
ATOM    174  CB  ASN A 464      88.339 -14.299 -40.660  1.00132.04           C  
ANISOU  174  CB  ASN A 464    15597  14358  20215  -2482  -1038  -2130       C  
ATOM    175  CG  ASN A 464      89.702 -13.604 -40.602  1.00165.05           C  
ANISOU  175  CG  ASN A 464    19573  18433  24706  -2605   -987  -2261       C  
ATOM    176  OD1 ASN A 464      90.662 -14.040 -41.240  1.00167.06           O  
ANISOU  176  OD1 ASN A 464    19793  18764  24918  -2646   -922  -2147       O  
ATOM    177  ND2 ASN A 464      89.795 -12.525 -39.806  1.00226.70           N  
ANISOU  177  ND2 ASN A 464    27230  26071  32834  -2674  -1007  -2533       N  
ATOM    178  N   ILE A 465      89.269 -15.143 -44.005  1.00111.44           N  
ANISOU  178  N   ILE A 465    13107  11822  17413  -2542   -745  -1404       N  
ATOM    179  CA  ILE A 465      90.072 -16.021 -44.871  1.00134.41           C  
ANISOU  179  CA  ILE A 465    16057  14877  20134  -2548   -671  -1252       C  
ATOM    180  C   ILE A 465      91.516 -16.251 -44.392  1.00135.40           C  
ANISOU  180  C   ILE A 465    16066  15044  20336  -2589   -670  -1389       C  
ATOM    181  O   ILE A 465      92.119 -17.268 -44.738  1.00141.12           O  
ANISOU  181  O   ILE A 465    16856  15937  20828  -2554   -629  -1325       O  
ATOM    182  CB  ILE A 465      90.063 -15.560 -46.353  1.00118.50           C  
ANISOU  182  CB  ILE A 465    14034  12820  18171  -2536   -530   -910       C  
ATOM    183  CG1 ILE A 465      90.804 -14.231 -46.554  1.00117.40           C  
ANISOU  183  CG1 ILE A 465    13728  12403  18475  -2592   -407   -818       C  
ATOM    184  CG2 ILE A 465      88.632 -15.472 -46.874  1.00126.06           C  
ANISOU  184  CG2 ILE A 465    15074  13866  18959  -2454   -536   -774       C  
ATOM    185  CD1 ILE A 465      91.062 -13.914 -48.009  1.00120.94           C  
ANISOU  185  CD1 ILE A 465    14158  12838  18956  -2534   -227   -438       C  
ATOM    186  N   SER A 466      92.055 -15.309 -43.613  1.00120.70           N  
ANISOU  186  N   SER A 466    14019  13049  18792  -2663   -703  -1595       N  
ATOM    187  CA  SER A 466      93.406 -15.405 -43.032  1.00115.41           C  
ANISOU  187  CA  SER A 466    13165  12490  18193  -2708   -723  -1790       C  
ATOM    188  C   SER A 466      94.509 -15.438 -44.100  1.00123.16           C  
ANISOU  188  C   SER A 466    14081  13463  19251  -2765   -586  -1566       C  
ATOM    189  O   SER A 466      95.350 -16.341 -44.124  1.00140.38           O  
ANISOU  189  O   SER A 466    16256  15870  21211  -2709   -580  -1552       O  
ATOM    190  CB  SER A 466      93.522 -16.606 -42.077  1.00101.75           C  
ANISOU  190  CB  SER A 466    11489  11070  16102  -2566   -822  -1959       C  
ATOM    191  OG  SER A 466      92.482 -16.598 -41.116  1.00121.59           O  
ANISOU  191  OG  SER A 466    14064  13597  18539  -2491   -930  -2134       O  
ATOM    192  N   SER A 467      94.496 -14.429 -44.970  1.00132.11           N  
ANISOU  192  N   SER A 467    15162  14331  20701  -2848   -448  -1368       N  
ATOM    193  CA  SER A 467      95.521 -14.264 -46.011  1.00129.33           C  
ANISOU  193  CA  SER A 467    14725  13932  20484  -2897   -286  -1128       C  
ATOM    194  C   SER A 467      96.888 -13.840 -45.455  1.00127.72           C  
ANISOU  194  C   SER A 467    14244  13734  20548  -3040   -267  -1365       C  
ATOM    195  O   SER A 467      97.899 -13.984 -46.143  1.00134.90           O  
ANISOU  195  O   SER A 467    15069  14693  21494  -3068   -160  -1204       O  
ATOM    196  CB  SER A 467      95.058 -13.252 -47.067  1.00135.26           C  
ANISOU  196  CB  SER A 467    15489  14396  21505  -2897    -96   -810       C  
ATOM    197  OG  SER A 467      94.658 -12.030 -46.469  1.00144.61           O  
ANISOU  197  OG  SER A 467    16578  15278  23090  -2984    -47   -966       O  
ATOM    198  N   GLU A 468      96.907 -13.299 -44.234  1.00122.51           N  
ANISOU  198  N   GLU A 468    13425  13054  20070  -3130   -368  -1760       N  
ATOM    199  CA  GLU A 468      98.140 -12.936 -43.537  1.00128.90           C  
ANISOU  199  CA  GLU A 468    13918  13969  21089  -3278   -384  -2093       C  
ATOM    200  C   GLU A 468      98.142 -13.591 -42.151  1.00120.00           C  
ANISOU  200  C   GLU A 468    12722  13217  19654  -3177   -608  -2464       C  
ATOM    201  O   GLU A 468      97.107 -13.600 -41.482  1.00135.94           O  
ANISOU  201  O   GLU A 468    14862  15216  21573  -3097   -716  -2585       O  
ATOM    202  CB  GLU A 468      98.246 -11.416 -43.405  1.00159.36           C  
ANISOU  202  CB  GLU A 468    17575  17435  25540  -3509   -240  -2279       C  
ATOM    203  CG  GLU A 468      98.040 -10.667 -44.719  1.00176.92           C  
ANISOU  203  CG  GLU A 468    19888  19250  28084  -3542     35  -1857       C  
ATOM    204  CD  GLU A 468      98.458  -9.206 -44.661  1.00197.19           C  
ANISOU  204  CD  GLU A 468    22229  21387  31307  -3785    277  -2020       C  
ATOM    205  OE1 GLU A 468      98.562  -8.640 -43.548  1.00202.11           O  
ANISOU  205  OE1 GLU A 468    22664  21974  32157  -3947    210  -2511       O  
ATOM    206  OE2 GLU A 468      98.680  -8.618 -45.741  1.00207.58           O  
ANISOU  206  OE2 GLU A 468    23551  22398  32923  -3808    563  -1661       O  
ATOM    207  N   PRO A 469      99.292 -14.139 -41.705  1.00126.10           N  
ANISOU  207  N   PRO A 469    13289  14366  20257  -3146   -665  -2626       N  
ATOM    208  CA  PRO A 469     100.610 -14.191 -42.353  1.00120.98           C  
ANISOU  208  CA  PRO A 469    12456  13816  19693  -3228   -552  -2519       C  
ATOM    209  C   PRO A 469     100.669 -15.153 -43.542  1.00119.50           C  
ANISOU  209  C   PRO A 469    12528  13651  19224  -3078   -451  -2040       C  
ATOM    210  O   PRO A 469      99.738 -15.933 -43.755  1.00132.73           O  
ANISOU  210  O   PRO A 469    14511  15329  20592  -2912   -481  -1847       O  
ATOM    211  CB  PRO A 469     101.530 -14.673 -41.229  1.00122.63           C  
ANISOU  211  CB  PRO A 469    12385  14549  19660  -3148   -694  -2872       C  
ATOM    212  CG  PRO A 469     100.646 -15.491 -40.356  1.00125.10           C  
ANISOU  212  CG  PRO A 469    12889  15080  19564  -2893   -841  -2934       C  
ATOM    213  CD  PRO A 469      99.310 -14.810 -40.390  1.00135.44           C  
ANISOU  213  CD  PRO A 469    14393  15977  21092  -2972   -850  -2929       C  
ATOM    214  N   TYR A 470     101.758 -15.083 -44.305  1.00122.90           N  
ANISOU  214  N   TYR A 470    12821  14103  19771  -3151   -322  -1879       N  
ATOM    215  CA  TYR A 470     101.913 -15.894 -45.512  1.00107.48           C  
ANISOU  215  CA  TYR A 470    11088  12167  17581  -3019   -207  -1439       C  
ATOM    216  C   TYR A 470     103.378 -16.058 -45.918  1.00104.54           C  
ANISOU  216  C   TYR A 470    10497  11993  17230  -3047   -113  -1359       C  
ATOM    217  O   TYR A 470     104.194 -15.163 -45.694  1.00104.38           O  
ANISOU  217  O   TYR A 470    10145  11935  17579  -3252    -68  -1562       O  
ATOM    218  CB  TYR A 470     101.109 -15.281 -46.669  1.00109.80           C  
ANISOU  218  CB  TYR A 470    11564  12067  18089  -3066    -66  -1114       C  
ATOM    219  CG  TYR A 470     101.557 -13.895 -47.097  1.00129.37           C  
ANISOU  219  CG  TYR A 470    13819  14206  21131  -3280    112  -1090       C  
ATOM    220  CD1 TYR A 470     101.259 -12.768 -46.326  1.00142.29           C  
ANISOU  220  CD1 TYR A 470    15293  15595  23176  -3461    113  -1407       C  
ATOM    221  CD2 TYR A 470     102.268 -13.706 -48.284  1.00125.46           C  
ANISOU  221  CD2 TYR A 470    13281  13610  20779  -3293    319   -744       C  
ATOM    222  CE1 TYR A 470     101.667 -11.499 -46.719  1.00148.07           C  
ANISOU  222  CE1 TYR A 470    15832  15949  24479  -3667    348  -1389       C  
ATOM    223  CE2 TYR A 470     102.678 -12.442 -48.687  1.00138.15           C  
ANISOU  223  CE2 TYR A 470    14688  14861  22940  -3477    547   -689       C  
ATOM    224  CZ  TYR A 470     102.378 -11.342 -47.903  1.00148.37           C  
ANISOU  224  CZ  TYR A 470    15830  15872  24670  -3673    578  -1015       C  
ATOM    225  OH  TYR A 470     102.783 -10.088 -48.301  1.00155.27           O  
ANISOU  225  OH  TYR A 470    16517  16331  26147  -3866    872   -967       O  
ATOM    226  N   PHE A 471     103.694 -17.208 -46.515  1.00111.99           N  
ANISOU  226  N   PHE A 471    11621  13142  17787  -2849    -66  -1079       N  
ATOM    227  CA  PHE A 471     105.016 -17.456 -47.096  1.00107.03           C  
ANISOU  227  CA  PHE A 471    10834  12696  17136  -2835     45   -915       C  
ATOM    228  C   PHE A 471     105.174 -16.627 -48.367  1.00111.48           C  
ANISOU  228  C   PHE A 471    11379  12919  18061  -2973    233   -617       C  
ATOM    229  O   PHE A 471     104.183 -16.182 -48.941  1.00115.73           O  
ANISOU  229  O   PHE A 471    12100  13144  18726  -2992    285   -456       O  
ATOM    230  CB  PHE A 471     105.196 -18.936 -47.452  1.00105.66           C  
ANISOU  230  CB  PHE A 471    10912  12784  16449  -2560     85   -671       C  
ATOM    231  CG  PHE A 471     105.131 -19.871 -46.272  1.00 99.15           C  
ANISOU  231  CG  PHE A 471    10123  12302  15246  -2353    -20   -875       C  
ATOM    232  CD1 PHE A 471     106.082 -19.806 -45.263  1.00108.37           C  
ANISOU  232  CD1 PHE A 471    10951  13856  16369  -2318    -98  -1140       C  
ATOM    233  CD2 PHE A 471     104.136 -20.841 -46.185  1.00 87.80           C  
ANISOU  233  CD2 PHE A 471     9041  10832  13487  -2176    -13   -796       C  
ATOM    234  CE1 PHE A 471     106.035 -20.675 -44.180  1.00 93.41           C  
ANISOU  234  CE1 PHE A 471     9076  12325  14089  -2056   -164  -1277       C  
ATOM    235  CE2 PHE A 471     104.084 -21.714 -45.108  1.00 86.89           C  
ANISOU  235  CE2 PHE A 471     8966  11006  13041  -1946    -49   -931       C  
ATOM    236  CZ  PHE A 471     105.037 -21.634 -44.105  1.00 90.94           C  
ANISOU  236  CZ  PHE A 471     9147  11921  13484  -1857   -120  -1146       C  
ATOM    237  N   GLY A 472     106.417 -16.422 -48.798  1.00122.04           N  
ANISOU  237  N   GLY A 472    12476  14345  19548  -3041    351   -526       N  
ATOM    238  CA  GLY A 472     106.707 -15.729 -50.062  1.00118.36           C  
ANISOU  238  CA  GLY A 472    11982  13585  19403  -3122    576   -181       C  
ATOM    239  C   GLY A 472     106.863 -14.223 -49.937  1.00121.15           C  
ANISOU  239  C   GLY A 472    12058  13580  20396  -3408    708   -336       C  
ATOM    240  O   GLY A 472     106.834 -13.676 -48.832  1.00123.59           O  
ANISOU  240  O   GLY A 472    12160  13885  20913  -3583    607   -776       O  
ATOM    241  N   ASP A 473     107.009 -13.561 -51.088  1.00134.47           N  
ANISOU  241  N   ASP A 473    13742  14958  22391  -3439    964     31       N  
ATOM    242  CA  ASP A 473     107.391 -12.142 -51.164  1.00160.69           C  
ANISOU  242  CA  ASP A 473    16786  17882  26388  -3706   1206    -39       C  
ATOM    243  C   ASP A 473     106.302 -11.260 -51.782  1.00167.25           C  
ANISOU  243  C   ASP A 473    17798  18239  27510  -3672   1399    224       C  
ATOM    244  O   ASP A 473     105.248 -11.743 -52.204  1.00106.90           O  
ANISOU  244  O   ASP A 473    10470  10630  19516  -3442   1318    459       O  
ATOM    245  CB  ASP A 473     108.668 -11.982 -52.009  1.00155.11           C  
ANISOU  245  CB  ASP A 473    15863  17189  25882  -3755   1441    220       C  
ATOM    246  CG  ASP A 473     109.709 -13.055 -51.729  1.00161.51           C  
ANISOU  246  CG  ASP A 473    16558  18531  26279  -3676   1280    129       C  
ATOM    247  OD1 ASP A 473     110.309 -13.563 -52.701  1.00164.62           O  
ANISOU  247  OD1 ASP A 473    17007  19048  26492  -3519   1394    520       O  
ATOM    248  OD2 ASP A 473     109.926 -13.392 -50.545  1.00164.66           O  
ANISOU  248  OD2 ASP A 473    16805  19247  26511  -3737   1055   -314       O  
ATOM    249  N   GLY A 474     106.583  -9.957 -51.816  1.00202.56           N  
ANISOU  249  N   GLY A 474    22048  22282  32636  -3901   1681    171       N  
ATOM    250  CA  GLY A 474     105.847  -8.999 -52.641  1.00209.51           C  
ANISOU  250  CA  GLY A 474    23051  22683  33869  -3824   1997    553       C  
ATOM    251  C   GLY A 474     104.466  -8.609 -52.144  1.00211.37           C  
ANISOU  251  C   GLY A 474    23481  22715  34113  -3774   1920    439       C  
ATOM    252  O   GLY A 474     104.057  -9.024 -51.058  1.00203.58           O  
ANISOU  252  O   GLY A 474    22525  21928  32899  -3833   1612     14       O  
ATOM    253  N   PRO A 475     103.743  -7.789 -52.939  1.00190.30           N  
ANISOU  253  N   PRO A 475    20936  19669  31702  -3632   2224    845       N  
ATOM    254  CA  PRO A 475     102.353  -7.425 -52.671  1.00172.79           C  
ANISOU  254  CA  PRO A 475    18922  17286  29445  -3513   2186    849       C  
ATOM    255  C   PRO A 475     101.354  -8.405 -53.299  1.00156.08           C  
ANISOU  255  C   PRO A 475    17107  15541  26654  -3168   1973   1164       C  
ATOM    256  O   PRO A 475     101.753  -9.316 -54.033  1.00133.87           O  
ANISOU  256  O   PRO A 475    14359  13069  23438  -3018   1895   1397       O  
ATOM    257  CB  PRO A 475     102.234  -6.049 -53.328  1.00168.49           C  
ANISOU  257  CB  PRO A 475    18322  16178  29518  -3491   2692   1193       C  
ATOM    258  CG  PRO A 475     103.154  -6.126 -54.498  1.00159.22           C  
ANISOU  258  CG  PRO A 475    17065  15036  28397  -3386   2947   1647       C  
ATOM    259  CD  PRO A 475     104.260  -7.084 -54.131  1.00157.33           C  
ANISOU  259  CD  PRO A 475    16682  15198  27899  -3553   2668   1350       C  
ATOM    260  N   ILE A 476     100.071  -8.210 -52.995  1.00163.78           N  
ANISOU  260  N   ILE A 476    18250  16458  27520  -3058   1890   1136       N  
ATOM    261  CA  ILE A 476      98.979  -9.025 -53.539  1.00171.86           C  
ANISOU  261  CA  ILE A 476    19524  17831  27945  -2765   1707   1373       C  
ATOM    262  C   ILE A 476      97.888  -8.090 -54.070  1.00186.99           C  
ANISOU  262  C   ILE A 476    21523  19512  30014  -2547   1952   1723       C  
ATOM    263  O   ILE A 476      97.270  -7.359 -53.292  1.00200.72           O  
ANISOU  263  O   ILE A 476    23264  20968  32034  -2631   1981   1516       O  
ATOM    264  CB  ILE A 476      98.363  -9.976 -52.474  1.00148.13           C  
ANISOU  264  CB  ILE A 476    16641  15118  24523  -2825   1294    938       C  
ATOM    265  CG1 ILE A 476      99.449 -10.680 -51.638  1.00143.27           C  
ANISOU  265  CG1 ILE A 476    15902  14690  23844  -3030   1094    540       C  
ATOM    266  CG2 ILE A 476      97.446 -11.000 -53.138  1.00160.73           C  
ANISOU  266  CG2 ILE A 476    18462  17110  25499  -2575   1127   1142       C  
ATOM    267  CD1 ILE A 476      99.819  -9.958 -50.356  1.00153.35           C  
ANISOU  267  CD1 ILE A 476    16976  15745  25545  -3304   1065     57       C  
ATOM    268  N   LYS A 477      97.657  -8.110 -55.384  1.00198.99           N  
ANISOU  268  N   LYS A 477    23099  21181  31327  -2239   2137   2256       N  
ATOM    269  CA  LYS A 477      96.612  -7.281 -56.002  1.00196.98           C  
ANISOU  269  CA  LYS A 477    22905  20808  31128  -1942   2392   2665       C  
ATOM    270  C   LYS A 477      95.231  -7.886 -55.751  1.00202.98           C  
ANISOU  270  C   LYS A 477    23830  21927  31366  -1802   2082   2549       C  
ATOM    271  O   LYS A 477      94.330  -7.201 -55.260  1.00208.90           O  
ANISOU  271  O   LYS A 477    24619  22480  32274  -1759   2134   2507       O  
ATOM    272  CB  LYS A 477      96.846  -7.115 -57.510  1.00185.42           C  
ANISOU  272  CB  LYS A 477    21410  19479  29564  -1605   2701   3291       C  
ATOM    273  CG  LYS A 477      95.957  -6.057 -58.154  1.00181.38           C  
ANISOU  273  CG  LYS A 477    20911  18806  29199  -1252   3070   3783       C  
ATOM    274  CD  LYS A 477      96.096  -6.029 -59.666  1.00184.55           C  
ANISOU  274  CD  LYS A 477    21272  19480  29370   -841   3342   4419       C  
ATOM    275  CE  LYS A 477      95.061  -5.106 -60.290  1.00192.03           C  
ANISOU  275  CE  LYS A 477    22230  20404  30327   -403   3682   4931       C  
ATOM    276  NZ  LYS A 477      95.154  -5.071 -61.775  1.00200.80           N  
ANISOU  276  NZ  LYS A 477    23276  21865  31155     67   3954   5576       N  
ATOM    277  N   SER A 478      95.080  -9.163 -56.105  1.00187.02           N  
ANISOU  277  N   SER A 478    21898  20418  28741  -1736   1790   2491       N  
ATOM    278  CA  SER A 478      93.829  -9.901 -55.916  1.00176.73           C  
ANISOU  278  CA  SER A 478    20731  19496  26922  -1644   1499   2336       C  
ATOM    279  C   SER A 478      94.086 -11.273 -55.297  1.00163.63           C  
ANISOU  279  C   SER A 478    19159  18104  24907  -1847   1143   1906       C  
ATOM    280  O   SER A 478      95.212 -11.775 -55.310  1.00132.84           O  
ANISOU  280  O   SER A 478    15223  14215  21035  -1974   1124   1826       O  
ATOM    281  CB  SER A 478      93.089 -10.053 -57.248  1.00174.04           C  
ANISOU  281  CB  SER A 478    20405  19582  26141  -1272   1587   2771       C  
ATOM    282  OG  SER A 478      93.866 -10.763 -58.198  1.00167.37           O  
ANISOU  282  OG  SER A 478    19539  19021  25033  -1196   1606   2940       O  
ATOM    283  N   LYS A 479      93.026 -11.862 -54.751  1.00162.34           N  
ANISOU  283  N   LYS A 479    19108  18153  24419  -1859    896   1653       N  
ATOM    284  CA  LYS A 479      93.096 -13.167 -54.088  1.00148.02           C  
ANISOU  284  CA  LYS A 479    17400  16559  22280  -2019    611   1261       C  
ATOM    285  C   LYS A 479      91.750 -13.897 -54.163  1.00141.18           C  
ANISOU  285  C   LYS A 479    16649  16044  20947  -1934    435   1158       C  
ATOM    286  O   LYS A 479      90.692 -13.268 -54.102  1.00147.32           O  
ANISOU  286  O   LYS A 479    17416  16819  21739  -1828    449   1233       O  
ATOM    287  CB  LYS A 479      93.568 -13.018 -52.628  1.00150.04           C  
ANISOU  287  CB  LYS A 479    17626  16535  22848  -2262    497    863       C  
ATOM    288  CG  LYS A 479      93.401 -11.628 -52.019  1.00149.21           C  
ANISOU  288  CG  LYS A 479    17420  16017  23255  -2318    629    838       C  
ATOM    289  CD  LYS A 479      93.600 -11.646 -50.512  1.00143.88           C  
ANISOU  289  CD  LYS A 479    16713  15199  22754  -2533    453    361       C  
ATOM    290  CE  LYS A 479      93.283 -10.294 -49.896  1.00151.80           C  
ANISOU  290  CE  LYS A 479    17632  15798  24246  -2595    587    280       C  
ATOM    291  NZ  LYS A 479      93.275 -10.344 -48.408  1.00153.11           N  
ANISOU  291  NZ  LYS A 479    17763  15910  24503  -2767    384   -216       N  
ATOM    292  N   LYS A 480      91.807 -15.221 -54.312  1.00124.83           N  
ANISOU  292  N   LYS A 480    14681  14270  18478  -1983    299    982       N  
ATOM    293  CA  LYS A 480      90.609 -16.065 -54.419  1.00118.12           C  
ANISOU  293  CA  LYS A 480    13924  13764  17194  -1957    158    820       C  
ATOM    294  C   LYS A 480      90.239 -16.684 -53.075  1.00113.72           C  
ANISOU  294  C   LYS A 480    13472  13112  16626  -2132    -19    416       C  
ATOM    295  O   LYS A 480      91.037 -16.687 -52.139  1.00122.92           O  
ANISOU  295  O   LYS A 480    14642  14036  18027  -2251    -52    250       O  
ATOM    296  CB  LYS A 480      90.830 -17.190 -55.440  1.00111.96           C  
ANISOU  296  CB  LYS A 480    13196  13347  15996  -1916    171    837       C  
ATOM    297  CG  LYS A 480      90.836 -16.735 -56.889  1.00131.64           C  
ANISOU  297  CG  LYS A 480    15576  16097  18343  -1678    322   1227       C  
ATOM    298  CD  LYS A 480      91.102 -17.900 -57.830  1.00138.32           C  
ANISOU  298  CD  LYS A 480    16472  17315  18768  -1654    325   1175       C  
ATOM    299  CE  LYS A 480      90.773 -17.536 -59.269  1.00150.45           C  
ANISOU  299  CE  LYS A 480    17872  19259  20034  -1374    437   1513       C  
ATOM    300  NZ  LYS A 480      91.198 -18.587 -60.233  1.00147.73           N  
ANISOU  300  NZ  LYS A 480    17559  19267  19305  -1344    460   1459       N  
ATOM    301  N   LEU A 481      89.012 -17.190 -52.995  1.00120.22           N  
ANISOU  301  N   LEU A 481    14352  14164  17162  -2129   -121    262       N  
ATOM    302  CA  LEU A 481      88.579 -18.074 -51.913  1.00114.40           C  
ANISOU  302  CA  LEU A 481    13734  13409  16325  -2269   -250   -100       C  
ATOM    303  C   LEU A 481      87.908 -19.294 -52.540  1.00110.77           C  
ANISOU  303  C   LEU A 481    13352  13296  15438  -2303   -259   -244       C  
ATOM    304  O   LEU A 481      86.745 -19.223 -52.945  1.00126.42           O  
ANISOU  304  O   LEU A 481    15280  15535  17217  -2261   -297   -256       O  
ATOM    305  CB  LEU A 481      87.608 -17.359 -50.968  1.00105.99           C  
ANISOU  305  CB  LEU A 481    12645  12213  15415  -2268   -343   -198       C  
ATOM    306  CG  LEU A 481      86.936 -18.218 -49.887  1.00105.41           C  
ANISOU  306  CG  LEU A 481    12681  12155  15215  -2372   -459   -533       C  
ATOM    307  CD1 LEU A 481      87.965 -18.756 -48.907  1.00115.10           C  
ANISOU  307  CD1 LEU A 481    13976  13195  16563  -2448   -471   -713       C  
ATOM    308  CD2 LEU A 481      85.868 -17.427 -49.156  1.00 93.71           C  
ANISOU  308  CD2 LEU A 481    11159  10597  13850  -2334   -543   -580       C  
ATOM    309  N   LEU A 482      88.643 -20.400 -52.629  1.00103.35           N  
ANISOU  309  N   LEU A 482    12524  12377  14368  -2379   -203   -366       N  
ATOM    310  CA  LEU A 482      88.091 -21.645 -53.154  1.00116.59           C  
ANISOU  310  CA  LEU A 482    14289  14319  15689  -2454   -162   -571       C  
ATOM    311  C   LEU A 482      87.219 -22.316 -52.092  1.00124.44           C  
ANISOU  311  C   LEU A 482    15384  15246  16652  -2577   -206   -885       C  
ATOM    312  O   LEU A 482      87.581 -22.334 -50.912  1.00132.90           O  
ANISOU  312  O   LEU A 482    16523  16053  17919  -2595   -229   -962       O  
ATOM    313  CB  LEU A 482      89.209 -22.594 -53.594  1.00122.95           C  
ANISOU  313  CB  LEU A 482    15202  15117  16395  -2476    -34   -580       C  
ATOM    314  CG  LEU A 482      90.214 -22.110 -54.643  1.00123.70           C  
ANISOU  314  CG  LEU A 482    15211  15279  16511  -2352     37   -269       C  
ATOM    315  CD1 LEU A 482      91.183 -23.230 -54.994  1.00135.57           C  
ANISOU  315  CD1 LEU A 482    16845  16793  17870  -2376    168   -324       C  
ATOM    316  CD2 LEU A 482      89.508 -21.613 -55.891  1.00130.97           C  
ANISOU  316  CD2 LEU A 482    15989  16555  17221  -2233     35   -103       C  
ATOM    317  N   TYR A 483      86.066 -22.844 -52.509  1.00116.39           N  
ANISOU  317  N   TYR A 483    14347  14497  15377  -2653   -208  -1071       N  
ATOM    318  CA  TYR A 483      85.205 -23.634 -51.621  1.00107.62           C  
ANISOU  318  CA  TYR A 483    13331  13328  14230  -2790   -197  -1379       C  
ATOM    319  C   TYR A 483      84.397 -24.691 -52.379  1.00 99.54           C  
ANISOU  319  C   TYR A 483    12310  12605  12904  -2941   -102  -1657       C  
ATOM    320  O   TYR A 483      83.968 -24.463 -53.513  1.00110.61           O  
ANISOU  320  O   TYR A 483    13560  14388  14079  -2914   -136  -1627       O  
ATOM    321  CB  TYR A 483      84.268 -22.723 -50.817  1.00103.28           C  
ANISOU  321  CB  TYR A 483    12694  12733  13813  -2747   -344  -1360       C  
ATOM    322  CG  TYR A 483      83.163 -22.067 -51.623  1.00125.94           C  
ANISOU  322  CG  TYR A 483    15380  15966  16506  -2691   -427  -1290       C  
ATOM    323  CD1 TYR A 483      83.409 -20.920 -52.377  1.00131.89           C  
ANISOU  323  CD1 TYR A 483    15995  16821  17297  -2505   -458   -957       C  
ATOM    324  CD2 TYR A 483      81.868 -22.588 -51.622  1.00138.20           C  
ANISOU  324  CD2 TYR A 483    16878  17778  17853  -2803   -446  -1543       C  
ATOM    325  CE1 TYR A 483      82.399 -20.312 -53.114  1.00131.60           C  
ANISOU  325  CE1 TYR A 483    15774  17168  17059  -2384   -505   -844       C  
ATOM    326  CE2 TYR A 483      80.852 -21.988 -52.357  1.00146.17           C  
ANISOU  326  CE2 TYR A 483    17680  19206  18653  -2717   -526  -1474       C  
ATOM    327  CZ  TYR A 483      81.120 -20.850 -53.099  1.00141.20           C  
ANISOU  327  CZ  TYR A 483    16918  18704  18026  -2483   -555  -1108       C  
ATOM    328  OH  TYR A 483      80.117 -20.252 -53.828  1.00132.25           O  
ANISOU  328  OH  TYR A 483    15567  18034  16647  -2332   -606   -994       O  
ATOM    329  N   LYS A 484      84.215 -25.850 -51.747  1.00 91.62           N  
ANISOU  329  N   LYS A 484    11467  11442  11903  -3091     44  -1936       N  
ATOM    330  CA  LYS A 484      83.314 -26.893 -52.255  1.00106.52           C  
ANISOU  330  CA  LYS A 484    13351  13549  13573  -3298    173  -2292       C  
ATOM    331  C   LYS A 484      82.877 -27.836 -51.124  1.00112.74           C  
ANISOU  331  C   LYS A 484    14303  14047  14487  -3432    341  -2541       C  
ATOM    332  O   LYS A 484      83.463 -27.803 -50.037  1.00124.04           O  
ANISOU  332  O   LYS A 484    15866  15143  16121  -3322    371  -2412       O  
ATOM    333  CB  LYS A 484      83.964 -27.686 -53.408  1.00109.09           C  
ANISOU  333  CB  LYS A 484    13722  14019  13708  -3355    332  -2380       C  
ATOM    334  CG  LYS A 484      85.028 -28.710 -53.015  1.00109.87           C  
ANISOU  334  CG  LYS A 484    14078  13753  13915  -3371    582  -2410       C  
ATOM    335  CD  LYS A 484      85.483 -29.507 -54.229  1.00107.72           C  
ANISOU  335  CD  LYS A 484    13842  13655  13431  -3442    751  -2543       C  
ATOM    336  CE  LYS A 484      86.372 -30.681 -53.846  1.00104.72           C  
ANISOU  336  CE  LYS A 484    13736  12910  13142  -3460   1065  -2607       C  
ATOM    337  NZ  LYS A 484      85.628 -31.821 -53.242  1.00101.75           N  
ANISOU  337  NZ  LYS A 484    13505  12323  12834  -3665   1340  -2966       N  
ATOM    338  N   PRO A 485      81.844 -28.670 -51.370  1.00100.93           N  
ANISOU  338  N   PRO A 485    12777  12705  12868  -3661    471  -2903       N  
ATOM    339  CA  PRO A 485      81.499 -29.710 -50.394  1.00 96.15           C  
ANISOU  339  CA  PRO A 485    12346  11778  12408  -3791    724  -3131       C  
ATOM    340  C   PRO A 485      82.582 -30.790 -50.321  1.00 97.56           C  
ANISOU  340  C   PRO A 485    12779  11631  12657  -3781   1043  -3142       C  
ATOM    341  O   PRO A 485      83.075 -31.227 -51.361  1.00106.54           O  
ANISOU  341  O   PRO A 485    13934  12891  13655  -3843   1142  -3219       O  
ATOM    342  CB  PRO A 485      80.187 -30.283 -50.934  1.00105.56           C  
ANISOU  342  CB  PRO A 485    13396  13261  13452  -4075    803  -3545       C  
ATOM    343  CG  PRO A 485      79.655 -29.248 -51.865  1.00 97.74           C  
ANISOU  343  CG  PRO A 485    12117  12792  12228  -4019    500  -3471       C  
ATOM    344  CD  PRO A 485      80.865 -28.619 -52.470  1.00106.76           C  
ANISOU  344  CD  PRO A 485    13282  13947  13336  -3797    394  -3125       C  
ATOM    345  N   VAL A 486      82.915 -31.214 -49.101  1.00101.45           N  
ANISOU  345  N   VAL A 486    13458  11747  13342  -3672   1213  -3056       N  
ATOM    346  CA  VAL A 486      84.132 -31.994 -48.812  1.00 94.82           C  
ANISOU  346  CA  VAL A 486    12852  10606  12570  -3534   1489  -2929       C  
ATOM    347  C   VAL A 486      84.367 -33.159 -49.774  1.00113.87           C  
ANISOU  347  C   VAL A 486    15390  12983  14892  -3708   1822  -3164       C  
ATOM    348  O   VAL A 486      85.363 -33.170 -50.502  1.00146.91           O  
ANISOU  348  O   VAL A 486    19612  17222  18983  -3623   1826  -3033       O  
ATOM    349  CB  VAL A 486      84.153 -32.479 -47.331  1.00 87.04           C  
ANISOU  349  CB  VAL A 486    12027   9285  11760  -3382   1699  -2853       C  
ATOM    350  CG1 VAL A 486      85.153 -33.608 -47.090  1.00104.73           C  
ANISOU  350  CG1 VAL A 486    14521  11233  14038  -3248   2112  -2774       C  
ATOM    351  CG2 VAL A 486      84.483 -31.314 -46.409  1.00 97.12           C  
ANISOU  351  CG2 VAL A 486    13199  10598  13105  -3134   1374  -2576       C  
ATOM    352  N   ASN A 487      83.452 -34.122 -49.777  1.00107.36           N  
ANISOU  352  N   ASN A 487    14621  12061  14109  -3960   2116  -3527       N  
ATOM    353  CA  ASN A 487      83.611 -35.343 -50.576  1.00128.61           C  
ANISOU  353  CA  ASN A 487    17451  14650  16763  -4159   2508  -3825       C  
ATOM    354  C   ASN A 487      83.046 -35.279 -52.000  1.00109.83           C  
ANISOU  354  C   ASN A 487    14863  12711  14157  -4425   2380  -4165       C  
ATOM    355  O   ASN A 487      83.342 -36.161 -52.801  1.00110.24           O  
ANISOU  355  O   ASN A 487    15008  12735  14144  -4570   2659  -4414       O  
ATOM    356  CB  ASN A 487      82.999 -36.538 -49.833  1.00170.09           C  
ANISOU  356  CB  ASN A 487    22887  19509  22231  -4311   2994  -4077       C  
ATOM    357  CG  ASN A 487      83.689 -36.822 -48.505  1.00175.26           C  
ANISOU  357  CG  ASN A 487    23770  19758  23063  -3983   3218  -3725       C  
ATOM    358  OD1 ASN A 487      83.031 -36.975 -47.472  1.00166.31           O  
ANISOU  358  OD1 ASN A 487    22667  18439  22086  -3955   3341  -3722       O  
ATOM    359  ND2 ASN A 487      85.021 -36.893 -48.526  1.00161.86           N  
ANISOU  359  ND2 ASN A 487    22214  17968  21319  -3709   3277  -3418       N  
ATOM    360  N   HIS A 488      82.275 -34.241 -52.326  1.00129.04           N  
ANISOU  360  N   HIS A 488    17007  15574  16447  -4455   1977  -4168       N  
ATOM    361  CA  HIS A 488      81.555 -34.176 -53.604  1.00128.71           C  
ANISOU  361  CA  HIS A 488    16708  16056  16138  -4675   1854  -4510       C  
ATOM    362  C   HIS A 488      82.520 -33.862 -54.750  1.00134.80           C  
ANISOU  362  C   HIS A 488    17441  17087  16688  -4528   1732  -4341       C  
ATOM    363  O   HIS A 488      83.530 -33.188 -54.549  1.00135.03           O  
ANISOU  363  O   HIS A 488    17543  16999  16764  -4241   1584  -3890       O  
ATOM    364  CB  HIS A 488      80.462 -33.100 -53.580  1.00128.22           C  
ANISOU  364  CB  HIS A 488    16339  16419  15961  -4670   1476  -4487       C  
ATOM    365  CG  HIS A 488      79.415 -33.288 -52.523  1.00113.43           C  
ANISOU  365  CG  HIS A 488    14458  14369  14273  -4805   1553  -4643       C  
ATOM    366  ND1 HIS A 488      78.194 -32.652 -52.583  1.00104.93           N  
ANISOU  366  ND1 HIS A 488    13093  13701  13073  -4885   1308  -4765       N  
ATOM    367  CD2 HIS A 488      79.409 -34.006 -51.373  1.00106.68           C  
ANISOU  367  CD2 HIS A 488    13836  12996  13703  -4833   1856  -4658       C  
ATOM    368  CE1 HIS A 488      77.479 -32.972 -51.519  1.00134.36           C  
ANISOU  368  CE1 HIS A 488    16880  17157  17015  -4984   1444  -4866       C  
ATOM    369  NE2 HIS A 488      78.192 -33.796 -50.772  1.00136.69           N  
ANISOU  369  NE2 HIS A 488    17489  16886  17562  -4949   1784  -4799       N  
ATOM    370  N   TYR A 489      82.191 -34.351 -55.945  1.00148.88           N  
ANISOU  370  N   TYR A 489    19090  19249  18230  -4730   1801  -4729       N  
ATOM    371  CA  TYR A 489      83.013 -34.156 -57.145  1.00123.29           C  
ANISOU  371  CA  TYR A 489    15793  16315  14738  -4594   1714  -4615       C  
ATOM    372  C   TYR A 489      82.369 -33.139 -58.091  1.00123.72           C  
ANISOU  372  C   TYR A 489    15470  17080  14459  -4514   1343  -4587       C  
ATOM    373  O   TYR A 489      81.540 -33.493 -58.937  1.00128.24           O  
ANISOU  373  O   TYR A 489    15811  18147  14769  -4723   1349  -5039       O  
ATOM    374  CB  TYR A 489      83.241 -35.498 -57.858  1.00122.65           C  
ANISOU  374  CB  TYR A 489    15842  16165  14594  -4830   2100  -5070       C  
ATOM    375  CG  TYR A 489      83.947 -35.392 -59.196  1.00130.27           C  
ANISOU  375  CG  TYR A 489    16721  17525  15251  -4710   2022  -5033       C  
ATOM    376  CD1 TYR A 489      85.215 -34.819 -59.294  1.00128.50           C  
ANISOU  376  CD1 TYR A 489    16606  17185  15031  -4372   1914  -4492       C  
ATOM    377  CD2 TYR A 489      83.346 -35.862 -60.366  1.00140.84           C  
ANISOU  377  CD2 TYR A 489    17841  19390  16282  -4932   2062  -5555       C  
ATOM    378  CE1 TYR A 489      85.865 -34.717 -60.518  1.00133.46           C  
ANISOU  378  CE1 TYR A 489    17153  18175  15380  -4239   1860  -4426       C  
ATOM    379  CE2 TYR A 489      83.989 -35.765 -61.593  1.00128.91           C  
ANISOU  379  CE2 TYR A 489    16240  18282  14459  -4785   1993  -5513       C  
ATOM    380  CZ  TYR A 489      85.247 -35.192 -61.665  1.00135.17           C  
ANISOU  380  CZ  TYR A 489    17168  18916  15274  -4429   1898  -4925       C  
ATOM    381  OH  TYR A 489      85.887 -35.094 -62.878  1.00150.50           O  
ANISOU  381  OH  TYR A 489    19019  21256  16909  -4262   1847  -4853       O  
ATOM    382  N   GLU A 490      82.740 -31.872 -57.910  1.00112.87           N  
ANISOU  382  N   GLU A 490    14021  15765  13101  -4202   1046  -4060       N  
ATOM    383  CA  GLU A 490      82.442 -30.808 -58.878  1.00129.18           C  
ANISOU  383  CA  GLU A 490    15768  18454  14860  -4003    750  -3869       C  
ATOM    384  C   GLU A 490      83.576 -29.769 -58.884  1.00140.43           C  
ANISOU  384  C   GLU A 490    17249  19724  16385  -3649    606  -3250       C  
ATOM    385  O   GLU A 490      84.602 -29.960 -58.221  1.00126.49           O  
ANISOU  385  O   GLU A 490    15741  17438  14883  -3589    719  -3037       O  
ATOM    386  CB  GLU A 490      81.058 -30.174 -58.616  1.00139.81           C  
ANISOU  386  CB  GLU A 490    16847  20152  16121  -4046    545  -3965       C  
ATOM    387  CG  GLU A 490      80.906 -29.324 -57.353  1.00148.07           C  
ANISOU  387  CG  GLU A 490    17968  20823  17470  -3917    407  -3618       C  
ATOM    388  CD  GLU A 490      80.476 -30.128 -56.139  1.00158.28           C  
ANISOU  388  CD  GLU A 490    19452  21644  19043  -4159    589  -3884       C  
ATOM    389  OE1 GLU A 490      81.070 -31.197 -55.900  1.00172.02           O  
ANISOU  389  OE1 GLU A 490    21443  22991  20927  -4299    876  -4059       O  
ATOM    390  OE2 GLU A 490      79.550 -29.690 -55.422  1.00142.29           O  
ANISOU  390  OE2 GLU A 490    17331  19639  17094  -4182    473  -3892       O  
ATOM    391  N   ALA A 491      83.399 -28.693 -59.651  1.00154.01           N  
ANISOU  391  N   ALA A 491    18711  21914  17892  -3407    389  -2967       N  
ATOM    392  CA  ALA A 491      84.379 -27.607 -59.710  1.00147.74           C  
ANISOU  392  CA  ALA A 491    17932  20974  17228  -3086    288  -2386       C  
ATOM    393  C   ALA A 491      84.404 -26.810 -58.407  1.00128.20           C  
ANISOU  393  C   ALA A 491    15545  18037  15127  -3024    190  -2113       C  
ATOM    394  O   ALA A 491      83.352 -26.541 -57.820  1.00137.32           O  
ANISOU  394  O   ALA A 491    16614  19248  16314  -3096     93  -2231       O  
ATOM    395  CB  ALA A 491      84.071 -26.682 -60.879  1.00160.69           C  
ANISOU  395  CB  ALA A 491    19266  23240  18548  -2817    146  -2142       C  
ATOM    396  N   TRP A 492      85.608 -26.448 -57.958  1.00116.28           N  
ANISOU  396  N   TRP A 492    14190  16102  13888  -2896    217  -1775       N  
ATOM    397  CA  TRP A 492      85.772 -25.527 -56.832  1.00113.04           C  
ANISOU  397  CA  TRP A 492    13819  15312  13820  -2808    113  -1511       C  
ATOM    398  C   TRP A 492      85.248 -24.154 -57.233  1.00126.67           C  
ANISOU  398  C   TRP A 492    15311  17302  15516  -2596    -43  -1202       C  
ATOM    399  O   TRP A 492      85.544 -23.671 -58.328  1.00130.69           O  
ANISOU  399  O   TRP A 492    15682  18117  15857  -2404    -37   -957       O  
ATOM    400  CB  TRP A 492      87.241 -25.382 -56.434  1.00102.85           C  
ANISOU  400  CB  TRP A 492    12675  13616  12788  -2714    176  -1243       C  
ATOM    401  CG  TRP A 492      87.837 -26.551 -55.723  1.00103.47           C  
ANISOU  401  CG  TRP A 492    12995  13362  12955  -2843    344  -1446       C  
ATOM    402  CD1 TRP A 492      88.338 -27.687 -56.286  1.00107.46           C  
ANISOU  402  CD1 TRP A 492    13635  13890  13305  -2912    543  -1610       C  
ATOM    403  CD2 TRP A 492      88.038 -26.681 -54.310  1.00103.21           C  
ANISOU  403  CD2 TRP A 492    13098  12936  13179  -2871    361  -1475       C  
ATOM    404  NE1 TRP A 492      88.825 -28.526 -55.311  1.00102.36           N  
ANISOU  404  NE1 TRP A 492    13212  12867  12813  -2968    710  -1710       N  
ATOM    405  CE2 TRP A 492      88.654 -27.931 -54.089  1.00104.28           C  
ANISOU  405  CE2 TRP A 492    13448  12881  13292  -2930    593  -1624       C  
ATOM    406  CE3 TRP A 492      87.748 -25.866 -53.207  1.00 87.85           C  
ANISOU  406  CE3 TRP A 492    11108  10803  11467  -2830    217  -1393       C  
ATOM    407  CZ2 TRP A 492      88.989 -28.386 -52.807  1.00108.19           C  
ANISOU  407  CZ2 TRP A 492    14100  13043  13966  -2911    691  -1654       C  
ATOM    408  CZ3 TRP A 492      88.083 -26.317 -51.933  1.00 90.77           C  
ANISOU  408  CZ3 TRP A 492    11622  10862  12004  -2834    283  -1466       C  
ATOM    409  CH2 TRP A 492      88.696 -27.567 -51.746  1.00100.62           C  
ANISOU  409  CH2 TRP A 492    13069  11964  13200  -2857    521  -1578       C  
ATOM    410  N   GLN A 493      84.482 -23.532 -56.343  1.00132.72           N  
ANISOU  410  N   GLN A 493    16039  17944  16443  -2600   -151  -1191       N  
ATOM    411  CA  GLN A 493      83.900 -22.217 -56.595  1.00144.44           C  
ANISOU  411  CA  GLN A 493    17326  19627  17929  -2380   -254   -888       C  
ATOM    412  C   GLN A 493      84.821 -21.135 -56.039  1.00148.96           C  
ANISOU  412  C   GLN A 493    17948  19752  18899  -2239   -250   -518       C  
ATOM    413  O   GLN A 493      85.225 -21.207 -54.879  1.00150.51           O  
ANISOU  413  O   GLN A 493    18287  19515  19387  -2347   -266   -602       O  
ATOM    414  CB  GLN A 493      82.527 -22.122 -55.939  1.00150.97           C  
ANISOU  414  CB  GLN A 493    18080  20569  18713  -2459   -356  -1090       C  
ATOM    415  CG  GLN A 493      81.510 -23.116 -56.471  1.00152.22           C  
ANISOU  415  CG  GLN A 493    18133  21202  18500  -2634   -352  -1504       C  
ATOM    416  CD  GLN A 493      80.205 -23.067 -55.701  1.00168.02           C  
ANISOU  416  CD  GLN A 493    20064  23278  20499  -2735   -440  -1710       C  
ATOM    417  OE1 GLN A 493      79.868 -24.000 -54.970  1.00170.06           O  
ANISOU  417  OE1 GLN A 493    20443  23345  20827  -2990   -386  -2065       O  
ATOM    418  NE2 GLN A 493      79.466 -21.970 -55.850  1.00175.73           N  
ANISOU  418  NE2 GLN A 493    20847  24519  21403  -2513   -544  -1461       N  
ATOM    419  N   HIS A 494      85.137 -20.136 -56.867  1.00156.82           N  
ANISOU  419  N   HIS A 494    18805  20874  19904  -1990   -205   -122       N  
ATOM    420  CA  HIS A 494      86.052 -19.044 -56.493  1.00152.56           C  
ANISOU  420  CA  HIS A 494    18281  19906  19779  -1876   -147    221       C  
ATOM    421  C   HIS A 494      85.326 -17.702 -56.481  1.00161.57           C  
ANISOU  421  C   HIS A 494    19283  21064  21044  -1664   -137    509       C  
ATOM    422  O   HIS A 494      84.547 -17.406 -57.389  1.00181.80           O  
ANISOU  422  O   HIS A 494    21683  24088  23306  -1457   -116    668       O  
ATOM    423  CB  HIS A 494      87.287 -18.972 -57.417  1.00151.93           C  
ANISOU  423  CB  HIS A 494    18185  19823  19717  -1761    -14    493       C  
ATOM    424  CG  HIS A 494      86.993 -19.193 -58.869  1.00149.58           C  
ANISOU  424  CG  HIS A 494    17751  20090  18994  -1580     38    612       C  
ATOM    425  ND1 HIS A 494      87.138 -20.424 -59.474  1.00148.59           N  
ANISOU  425  ND1 HIS A 494    17673  20251  18533  -1687     42    346       N  
ATOM    426  CD2 HIS A 494      86.577 -18.344 -59.838  1.00143.93           C  
ANISOU  426  CD2 HIS A 494    16840  19731  18118  -1272    108    965       C  
ATOM    427  CE1 HIS A 494      86.818 -20.325 -60.751  1.00152.19           C  
ANISOU  427  CE1 HIS A 494    17952  21251  18621  -1470     80    491       C  
ATOM    428  NE2 HIS A 494      86.473 -19.074 -60.998  1.00151.93           N  
ANISOU  428  NE2 HIS A 494    17763  21294  18669  -1194    121    889       N  
ATOM    429  N   ILE A 495      85.583 -16.908 -55.440  1.00156.62           N  
ANISOU  429  N   ILE A 495    18710  19956  20842  -1699   -136    563       N  
ATOM    430  CA  ILE A 495      85.099 -15.527 -55.349  1.00169.62           C  
ANISOU  430  CA  ILE A 495    20258  21481  22711  -1496    -60    864       C  
ATOM    431  C   ILE A 495      86.264 -14.598 -54.998  1.00162.34           C  
ANISOU  431  C   ILE A 495    19355  20028  22299  -1494     84   1072       C  
ATOM    432  O   ILE A 495      87.144 -14.969 -54.217  1.00170.97           O  
ANISOU  432  O   ILE A 495    20541  20806  23613  -1705     34    854       O  
ATOM    433  CB  ILE A 495      83.936 -15.380 -54.334  1.00129.07           C  
ANISOU  433  CB  ILE A 495    15143  16304  17595  -1557   -191    651       C  
ATOM    434  CG1 ILE A 495      84.345 -15.819 -52.918  1.00119.24           C  
ANISOU  434  CG1 ILE A 495    14051  14648  16608  -1818   -301    306       C  
ATOM    435  CG2 ILE A 495      82.731 -16.187 -54.804  1.00134.51           C  
ANISOU  435  CG2 ILE A 495    15757  17561  17790  -1558   -301    459       C  
ATOM    436  CD1 ILE A 495      83.289 -15.557 -51.865  1.00128.97           C  
ANISOU  436  CD1 ILE A 495    15302  15799  17900  -1849   -411    132       C  
ATOM    437  N   GLN A 496      86.272 -13.404 -55.588  1.00152.61           N  
ANISOU  437  N   GLN A 496    18016  18720  21248  -1244    291   1490       N  
ATOM    438  CA  GLN A 496      87.348 -12.434 -55.366  1.00153.53           C  
ANISOU  438  CA  GLN A 496    18121  18317  21897  -1256    491   1688       C  
ATOM    439  C   GLN A 496      87.165 -11.752 -54.015  1.00153.79           C  
ANISOU  439  C   GLN A 496    18200  17891  22343  -1401    457   1481       C  
ATOM    440  O   GLN A 496      86.074 -11.268 -53.706  1.00157.32           O  
ANISOU  440  O   GLN A 496    18639  18377  22757  -1291    441   1503       O  
ATOM    441  CB  GLN A 496      87.376 -11.381 -56.478  1.00168.07           C  
ANISOU  441  CB  GLN A 496    19839  20196  23823   -916    797   2235       C  
ATOM    442  CG  GLN A 496      87.625 -11.931 -57.878  1.00170.68           C  
ANISOU  442  CG  GLN A 496    20094  21015  23741   -718    855   2479       C  
ATOM    443  CD  GLN A 496      89.089 -12.237 -58.156  1.00157.67           C  
ANISOU  443  CD  GLN A 496    18468  19166  22274   -842    934   2513       C  
ATOM    444  OE1 GLN A 496      89.747 -12.947 -57.396  1.00148.89           O  
ANISOU  444  OE1 GLN A 496    17452  17864  21256  -1143    776   2153       O  
ATOM    445  NE2 GLN A 496      89.601 -11.712 -59.264  1.00168.09           N  
ANISOU  445  NE2 GLN A 496    19685  20560  23620   -575   1197   2974       N  
ATOM    446  N   VAL A 497      88.239 -11.708 -53.227  1.00164.49           N  
ANISOU  446  N   VAL A 497    19582  18855  24062  -1633    449   1270       N  
ATOM    447  CA  VAL A 497      88.193 -11.198 -51.848  1.00176.43           C  
ANISOU  447  CA  VAL A 497    21117  19984  25934  -1802    383    973       C  
ATOM    448  C   VAL A 497      88.911  -9.844 -51.737  1.00186.06           C  
ANISOU  448  C   VAL A 497    22248  20701  27746  -1814    662   1128       C  
ATOM    449  O   VAL A 497      90.132  -9.750 -51.900  1.00174.02           O  
ANISOU  449  O   VAL A 497    20656  18990  26472  -1930    772   1144       O  
ATOM    450  CB  VAL A 497      88.733 -12.237 -50.823  1.00199.68           C  
ANISOU  450  CB  VAL A 497    24129  22941  28800  -2053    141    523       C  
ATOM    451  CG1 VAL A 497      87.989 -13.556 -50.978  1.00199.54           C  
ANISOU  451  CG1 VAL A 497    24211  23348  28256  -2047    -50    382       C  
ATOM    452  CG2 VAL A 497      90.238 -12.467 -50.948  1.00202.24           C  
ANISOU  452  CG2 VAL A 497    24401  23148  29292  -2181    203    499       C  
ATOM    453  N   THR A 498      88.133  -8.793 -51.481  1.00188.77           N  
ANISOU  453  N   THR A 498    22584  20818  28323  -1694    805   1243       N  
ATOM    454  CA  THR A 498      88.654  -7.432 -51.403  1.00194.65           C  
ANISOU  454  CA  THR A 498    23255  21029  29674  -1698   1144   1392       C  
ATOM    455  C   THR A 498      89.107  -7.119 -49.982  1.00192.00           C  
ANISOU  455  C   THR A 498    22898  20320  29733  -1999   1053    897       C  
ATOM    456  O   THR A 498      90.277  -6.809 -49.752  1.00190.52           O  
ANISOU  456  O   THR A 498    22610  19847  29933  -2208   1163    750       O  
ATOM    457  CB  THR A 498      87.596  -6.401 -51.844  1.00197.28           C  
ANISOU  457  CB  THR A 498    23597  21276  30084  -1382   1410   1785       C  
ATOM    458  OG1 THR A 498      86.416  -6.542 -51.041  1.00200.27           O  
ANISOU  458  OG1 THR A 498    24050  21788  30257  -1360   1190   1564       O  
ATOM    459  CG2 THR A 498      87.234  -6.600 -53.311  1.00191.77           C  
ANISOU  459  CG2 THR A 498    22865  21013  28987  -1035   1534   2298       C  
ATOM    460  N   ASN A 499      88.175  -7.224 -49.036  1.00187.72           N  
ANISOU  460  N   ASN A 499    22427  19832  29067  -2015    847    627       N  
ATOM    461  CA  ASN A 499      88.419  -6.834 -47.647  1.00181.27           C  
ANISOU  461  CA  ASN A 499    21578  18713  28585  -2245    762    151       C  
ATOM    462  C   ASN A 499      89.265  -7.874 -46.888  1.00178.26           C  
ANISOU  462  C   ASN A 499    21157  18535  28038  -2476    466   -276       C  
ATOM    463  O   ASN A 499      90.473  -7.689 -46.743  1.00189.58           O  
ANISOU  463  O   ASN A 499    22463  19803  29766  -2664    541   -432       O  
ATOM    464  CB  ASN A 499      87.084  -6.531 -46.940  1.00176.15           C  
ANISOU  464  CB  ASN A 499    21017  18065  27848  -2129    672     60       C  
ATOM    465  CG  ASN A 499      87.271  -5.890 -45.577  1.00171.85           C  
ANISOU  465  CG  ASN A 499    20426  17176  27694  -2323    645   -403       C  
ATOM    466  OD1 ASN A 499      87.718  -4.748 -45.476  1.00178.23           O  
ANISOU  466  OD1 ASN A 499    21161  17515  29045  -2403    942   -426       O  
ATOM    467  ND2 ASN A 499      86.916  -6.618 -44.522  1.00152.99           N  
ANISOU  467  ND2 ASN A 499    18072  15022  25036  -2393    316   -783       N  
ATOM    468  N   GLU A 500      88.633  -8.971 -46.465  1.00160.24           N  
ANISOU  468  N   GLU A 500    18975  16628  25284  -2442    166   -435       N  
ATOM    469  CA  GLU A 500      89.233 -10.032 -45.623  1.00144.06           C  
ANISOU  469  CA  GLU A 500    16914  14801  23020  -2584    -92   -809       C  
ATOM    470  C   GLU A 500      88.102 -10.946 -45.154  1.00148.69           C  
ANISOU  470  C   GLU A 500    17637  15692  23165  -2490   -322   -910       C  
ATOM    471  O   GLU A 500      88.143 -12.157 -45.375  1.00157.88           O  
ANISOU  471  O   GLU A 500    18877  17162  23949  -2478   -441   -913       O  
ATOM    472  CB  GLU A 500      89.993  -9.486 -44.395  1.00140.86           C  
ANISOU  472  CB  GLU A 500    16364  14182  22973  -2773   -127  -1246       C  
ATOM    473  CG  GLU A 500      90.615 -10.549 -43.478  1.00141.78           C  
ANISOU  473  CG  GLU A 500    16440  14602  22828  -2846   -374  -1599       C  
ATOM    474  CD  GLU A 500      91.956 -11.092 -43.963  1.00147.86           C  
ANISOU  474  CD  GLU A 500    17115  15499  23566  -2928   -339  -1558       C  
ATOM    475  OE1 GLU A 500      92.728 -11.584 -43.111  1.00137.75           O  
ANISOU  475  OE1 GLU A 500    15723  14409  22206  -2993   -474  -1874       O  
ATOM    476  OE2 GLU A 500      92.248 -11.039 -45.179  1.00144.63           O  
ANISOU  476  OE2 GLU A 500    16728  15039  23184  -2898   -173  -1203       O  
ATOM    477  N   ILE A 501      87.103 -10.348 -44.502  1.00138.51           N  
ANISOU  477  N   ILE A 501    16380  14292  21956  -2429   -351   -996       N  
ATOM    478  CA  ILE A 501      85.897 -11.061 -44.087  1.00127.13           C  
ANISOU  478  CA  ILE A 501    15051  13112  20142  -2334   -532  -1061       C  
ATOM    479  C   ILE A 501      84.976 -11.132 -45.301  1.00133.86           C  
ANISOU  479  C   ILE A 501    15957  14158  20746  -2175   -450   -682       C  
ATOM    480  O   ILE A 501      84.632 -10.100 -45.882  1.00141.24           O  
ANISOU  480  O   ILE A 501    16858  14933  21875  -2052   -260   -407       O  
ATOM    481  CB  ILE A 501      85.164 -10.361 -42.915  1.00116.63           C  
ANISOU  481  CB  ILE A 501    13720  11615  18978  -2308   -593  -1292       C  
ATOM    482  CG1 ILE A 501      86.124 -10.054 -41.751  1.00121.36           C  
ANISOU  482  CG1 ILE A 501    14207  12049  19854  -2454   -651  -1700       C  
ATOM    483  CG2 ILE A 501      83.990 -11.207 -42.430  1.00117.97           C  
ANISOU  483  CG2 ILE A 501    13994  12072  18758  -2219   -776  -1368       C  
ATOM    484  CD1 ILE A 501      86.976 -11.221 -41.296  1.00129.08           C  
ANISOU  484  CD1 ILE A 501    15159  13296  20590  -2521   -809  -1914       C  
ATOM    485  N   VAL A 502      84.588 -12.352 -45.674  1.00128.62           N  
ANISOU  485  N   VAL A 502    15362  13854  19652  -2166   -567   -678       N  
ATOM    486  CA  VAL A 502      83.791 -12.612 -46.878  1.00130.38           C  
ANISOU  486  CA  VAL A 502    15591  14385  19561  -2036   -518   -393       C  
ATOM    487  C   VAL A 502      82.508 -13.329 -46.468  1.00127.81           C  
ANISOU  487  C   VAL A 502    15320  14340  18902  -2017   -671   -541       C  
ATOM    488  O   VAL A 502      82.461 -13.967 -45.414  1.00137.43           O  
ANISOU  488  O   VAL A 502    16603  15536  20081  -2113   -800   -836       O  
ATOM    489  CB  VAL A 502      84.573 -13.478 -47.897  1.00131.30           C  
ANISOU  489  CB  VAL A 502    15711  14708  19469  -2080   -481   -292       C  
ATOM    490  CG1 VAL A 502      83.904 -13.458 -49.267  1.00124.31           C  
ANISOU  490  CG1 VAL A 502    14773  14157  18300  -1915   -395     20       C  
ATOM    491  CG2 VAL A 502      86.020 -13.012 -48.002  1.00142.11           C  
ANISOU  491  CG2 VAL A 502    17025  15794  21174  -2152   -363   -238       C  
ATOM    492  N   THR A 503      81.470 -13.195 -47.294  1.00129.27           N  
ANISOU  492  N   THR A 503    15457  14814  18845  -1874   -637   -328       N  
ATOM    493  CA  THR A 503      80.172 -13.821 -47.050  1.00121.06           C  
ANISOU  493  CA  THR A 503    14425  14089  17484  -1866   -760   -460       C  
ATOM    494  C   THR A 503      79.842 -14.787 -48.195  1.00123.94           C  
ANISOU  494  C   THR A 503    14742  14917  17434  -1887   -764   -427       C  
ATOM    495  O   THR A 503      79.449 -14.363 -49.285  1.00135.99           O  
ANISOU  495  O   THR A 503    16152  16725  18793  -1719   -684   -158       O  
ATOM    496  CB  THR A 503      79.058 -12.758 -46.895  1.00119.07           C  
ANISOU  496  CB  THR A 503    14113  13847  17282  -1668   -727   -291       C  
ATOM    497  OG1 THR A 503      79.562 -11.627 -46.174  1.00134.24           O  
ANISOU  497  OG1 THR A 503    16060  15298  19646  -1633   -643   -267       O  
ATOM    498  CG2 THR A 503      77.862 -13.333 -46.148  1.00113.20           C  
ANISOU  498  CG2 THR A 503    13385  13310  16316  -1703   -876   -512       C  
ATOM    499  N   LEU A 504      80.032 -16.082 -47.946  1.00131.70           N  
ANISOU  499  N   LEU A 504    15804  15983  18251  -2076   -830   -706       N  
ATOM    500  CA  LEU A 504      79.641 -17.130 -48.896  1.00131.36           C  
ANISOU  500  CA  LEU A 504    15720  16362  17827  -2151   -822   -788       C  
ATOM    501  C   LEU A 504      78.124 -17.284 -48.890  1.00128.36           C  
ANISOU  501  C   LEU A 504    15242  16343  17188  -2133   -889   -884       C  
ATOM    502  O   LEU A 504      77.519 -17.370 -47.821  1.00134.13           O  
ANISOU  502  O   LEU A 504    16023  16947  17993  -2180   -957  -1049       O  
ATOM    503  CB  LEU A 504      80.282 -18.471 -48.527  1.00131.35           C  
ANISOU  503  CB  LEU A 504    15858  16267  17782  -2360   -810  -1068       C  
ATOM    504  CG  LEU A 504      81.801 -18.578 -48.676  1.00122.76           C  
ANISOU  504  CG  LEU A 504    14845  14936  16861  -2384   -740   -995       C  
ATOM    505  CD1 LEU A 504      82.331 -19.781 -47.909  1.00134.07           C  
ANISOU  505  CD1 LEU A 504    16431  16221  18289  -2526   -711  -1253       C  
ATOM    506  CD2 LEU A 504      82.193 -18.665 -50.142  1.00108.71           C  
ANISOU  506  CD2 LEU A 504    12994  13415  14898  -2338   -658   -815       C  
ATOM    507  N   ASN A 505      77.522 -17.319 -50.078  1.00119.46           N  
ANISOU  507  N   ASN A 505    13950  15703  15736  -2051   -869   -785       N  
ATOM    508  CA  ASN A 505      76.070 -17.442 -50.223  1.00115.08           C  
ANISOU  508  CA  ASN A 505    13238  15605  14885  -2026   -933   -881       C  
ATOM    509  C   ASN A 505      75.710 -18.564 -51.199  1.00124.59           C  
ANISOU  509  C   ASN A 505    14321  17322  15695  -2180   -925  -1126       C  
ATOM    510  O   ASN A 505      76.584 -19.107 -51.878  1.00121.80           O  
ANISOU  510  O   ASN A 505    14012  16976  15289  -2254   -860  -1156       O  
ATOM    511  CB  ASN A 505      75.473 -16.100 -50.670  1.00103.33           C  
ANISOU  511  CB  ASN A 505    11593  14312  13357  -1696   -907   -499       C  
ATOM    512  CG  ASN A 505      74.192 -15.751 -49.924  1.00138.73           C  
ANISOU  512  CG  ASN A 505    16011  18902  17796  -1631   -983   -547       C  
ATOM    513  OD1 ASN A 505      73.234 -16.527 -49.927  1.00142.68           O  
ANISOU  513  OD1 ASN A 505    16405  19789  18019  -1765  -1056   -812       O  
ATOM    514  ND2 ASN A 505      74.169 -14.585 -49.278  1.00145.83           N  
ANISOU  514  ND2 ASN A 505    16970  19454  18985  -1438   -947   -310       N  
ATOM    515  N   TYR A 506      74.422 -18.906 -51.244  1.00154.85           N  
ANISOU  515  N   TYR A 506    17989  21588  19258  -2238   -983  -1326       N  
ATOM    516  CA  TYR A 506      73.888 -20.010 -52.063  1.00163.85           C  
ANISOU  516  CA  TYR A 506    18972  23255  20029  -2442   -970  -1672       C  
ATOM    517  C   TYR A 506      74.429 -21.395 -51.657  1.00158.55           C  
ANISOU  517  C   TYR A 506    18497  22273  19472  -2789   -879  -2060       C  
ATOM    518  O   TYR A 506      74.572 -22.278 -52.507  1.00164.54           O  
ANISOU  518  O   TYR A 506    19196  23309  20014  -2953   -808  -2304       O  
ATOM    519  CB  TYR A 506      74.126 -19.768 -53.569  1.00171.99           C  
ANISOU  519  CB  TYR A 506    19805  24809  20735  -2261   -946  -1496       C  
ATOM    520  CG  TYR A 506      73.734 -18.392 -54.070  1.00177.41           C  
ANISOU  520  CG  TYR A 506    20310  25788  21311  -1845   -961  -1029       C  
ATOM    521  CD1 TYR A 506      72.394 -18.064 -54.294  1.00187.97           C  
ANISOU  521  CD1 TYR A 506    21374  27719  22327  -1701  -1027  -1025       C  
ATOM    522  CD2 TYR A 506      74.702 -17.421 -54.343  1.00161.11           C  
ANISOU  522  CD2 TYR A 506    18335  23416  19464  -1579   -873   -576       C  
ATOM    523  CE1 TYR A 506      72.029 -16.808 -54.762  1.00180.31           C  
ANISOU  523  CE1 TYR A 506    20244  27025  21240  -1263   -992   -549       C  
ATOM    524  CE2 TYR A 506      74.346 -16.162 -54.811  1.00156.76           C  
ANISOU  524  CE2 TYR A 506    17634  23084  18845  -1170   -811   -112       C  
ATOM    525  CZ  TYR A 506      73.010 -15.858 -55.019  1.00169.17           C  
ANISOU  525  CZ  TYR A 506    18953  25243  20079   -991   -864    -81       C  
ATOM    526  OH  TYR A 506      72.648 -14.613 -55.482  1.00171.96           O  
ANISOU  526  OH  TYR A 506    19166  25821  20352   -532   -757    425       O  
ATOM    527  N   LEU A 507      74.711 -21.588 -50.367  1.00148.30           N  
ANISOU  527  N   LEU A 507    17425  20423  18500  -2876   -857  -2116       N  
ATOM    528  CA  LEU A 507      75.190 -22.882 -49.865  1.00140.28           C  
ANISOU  528  CA  LEU A 507    16609  19087  17605  -3141   -716  -2425       C  
ATOM    529  C   LEU A 507      74.036 -23.866 -49.689  1.00137.95           C  
ANISOU  529  C   LEU A 507    16223  19013  17177  -3403   -642  -2833       C  
ATOM    530  O   LEU A 507      72.865 -23.482 -49.733  1.00150.22           O  
ANISOU  530  O   LEU A 507    17565  20940  18572  -3377   -738  -2873       O  
ATOM    531  CB  LEU A 507      75.932 -22.724 -48.531  1.00133.77           C  
ANISOU  531  CB  LEU A 507    16028  17660  17139  -3080   -702  -2314       C  
ATOM    532  CG  LEU A 507      77.161 -21.811 -48.485  1.00112.09           C  
ANISOU  532  CG  LEU A 507    13369  14621  14599  -2879   -750  -1984       C  
ATOM    533  CD1 LEU A 507      77.775 -21.850 -47.093  1.00 94.95           C  
ANISOU  533  CD1 LEU A 507    11388  11965  12723  -2852   -738  -1989       C  
ATOM    534  CD2 LEU A 507      78.194 -22.200 -49.532  1.00108.94           C  
ANISOU  534  CD2 LEU A 507    12999  14279  14115  -2907   -665  -1936       C  
ATOM    535  N   GLU A 508      74.390 -25.136 -49.491  1.00143.22           N  
ANISOU  535  N   GLU A 508    17050  19440  17926  -3650   -440  -3127       N  
ATOM    536  CA  GLU A 508      73.434 -26.220 -49.256  1.00137.05           C  
ANISOU  536  CA  GLU A 508    16220  18745  17108  -3949   -280  -3551       C  
ATOM    537  C   GLU A 508      73.424 -26.560 -47.758  1.00139.25           C  
ANISOU  537  C   GLU A 508    16719  18497  17693  -3953   -167  -3544       C  
ATOM    538  O   GLU A 508      74.485 -26.569 -47.132  1.00132.01           O  
ANISOU  538  O   GLU A 508    16037  17138  16981  -3822   -114  -3354       O  
ATOM    539  CB  GLU A 508      73.833 -27.448 -50.082  1.00139.05           C  
ANISOU  539  CB  GLU A 508    16512  19047  17272  -4215    -53  -3892       C  
ATOM    540  CG  GLU A 508      72.717 -28.465 -50.282  1.00161.04           C  
ANISOU  540  CG  GLU A 508    19141  22086  19961  -4573    120  -4407       C  
ATOM    541  CD  GLU A 508      73.075 -29.564 -51.271  1.00172.07           C  
ANISOU  541  CD  GLU A 508    20539  23595  21247  -4842    344  -4789       C  
ATOM    542  OE1 GLU A 508      72.186 -29.969 -52.050  1.00176.32           O  
ANISOU  542  OE1 GLU A 508    20795  24652  21546  -5087    366  -5204       O  
ATOM    543  OE2 GLU A 508      74.238 -30.027 -51.274  1.00175.28           O  
ANISOU  543  OE2 GLU A 508    21210  23597  21791  -4809    503  -4696       O  
ATOM    544  N   PRO A 509      72.234 -26.836 -47.178  1.00137.00           N  
ANISOU  544  N   PRO A 509    16335  18298  17421  -4081   -124  -3745       N  
ATOM    545  CA  PRO A 509      72.156 -27.127 -45.736  1.00120.90           C  
ANISOU  545  CA  PRO A 509    14487  15802  15649  -4036     -5  -3706       C  
ATOM    546  C   PRO A 509      72.712 -28.494 -45.331  1.00115.15           C  
ANISOU  546  C   PRO A 509    13998  14648  15105  -4199    362  -3893       C  
ATOM    547  O   PRO A 509      72.716 -29.426 -46.134  1.00129.77           O  
ANISOU  547  O   PRO A 509    15832  16584  16892  -4463    572  -4194       O  
ATOM    548  CB  PRO A 509      70.652 -27.061 -45.445  1.00118.62           C  
ANISOU  548  CB  PRO A 509    13983  15801  15286  -4141    -44  -3876       C  
ATOM    549  CG  PRO A 509      70.001 -27.377 -46.742  1.00138.81           C  
ANISOU  549  CG  PRO A 509    16264  18913  17563  -4383    -47  -4184       C  
ATOM    550  CD  PRO A 509      70.893 -26.785 -47.792  1.00137.40           C  
ANISOU  550  CD  PRO A 509    16063  18925  17220  -4230   -199  -3985       C  
ATOM    551  N   ARG A 510      73.195 -28.579 -44.091  1.00110.86           N  
ANISOU  551  N   ARG A 510    13671  13670  14780  -4012    452  -3709       N  
ATOM    552  CA  ARG A 510      73.690 -29.823 -43.476  1.00111.01           C  
ANISOU  552  CA  ARG A 510    13934  13258  14986  -4065    847  -3797       C  
ATOM    553  C   ARG A 510      74.880 -30.526 -44.172  1.00119.76           C  
ANISOU  553  C   ARG A 510    15206  14205  16090  -4112   1043  -3819       C  
ATOM    554  O   ARG A 510      75.184 -31.676 -43.840  1.00125.13           O  
ANISOU  554  O   ARG A 510    16080  14551  16911  -4180   1440  -3921       O  
ATOM    555  CB  ARG A 510      72.531 -30.810 -43.294  1.00 98.01           C  
ANISOU  555  CB  ARG A 510    12231  11592  13414  -4354   1150  -4136       C  
ATOM    556  N   THR A 511      75.564 -29.836 -45.091  1.00116.34           N  
ANISOU  556  N   THR A 511    14705  13987  15511  -4046    802  -3693       N  
ATOM    557  CA  THR A 511      76.668 -30.415 -45.870  1.00116.26           C  
ANISOU  557  CA  THR A 511    14824  13884  15464  -4083    956  -3705       C  
ATOM    558  C   THR A 511      78.012 -29.890 -45.369  1.00125.56           C  
ANISOU  558  C   THR A 511    16147  14839  16720  -3769    854  -3343       C  
ATOM    559  O   THR A 511      78.149 -28.699 -45.090  1.00111.64           O  
ANISOU  559  O   THR A 511    14291  13167  14959  -3576    540  -3109       O  
ATOM    560  CB  THR A 511      76.537 -30.095 -47.380  1.00110.48           C  
ANISOU  560  CB  THR A 511    13889  13603  14486  -4226    789  -3830       C  
ATOM    561  OG1 THR A 511      76.084 -28.747 -47.563  1.00109.76           O  
ANISOU  561  OG1 THR A 511    13581  13846  14275  -4076    413  -3634       O  
ATOM    562  CG2 THR A 511      75.555 -31.045 -48.050  1.00135.54           C  
ANISOU  562  CG2 THR A 511    16940  16993  17568  -4592   1002  -4302       C  
ATOM    563  N   GLU A 512      78.997 -30.784 -45.259  1.00131.13           N  
ANISOU  563  N   GLU A 512    17068  15260  17495  -3723   1143  -3313       N  
ATOM    564  CA  GLU A 512      80.350 -30.408 -44.839  1.00108.59           C  
ANISOU  564  CA  GLU A 512    14321  12252  14686  -3438   1072  -3004       C  
ATOM    565  C   GLU A 512      81.091 -29.783 -46.018  1.00102.22           C  
ANISOU  565  C   GLU A 512    13425  11658  13756  -3440    866  -2901       C  
ATOM    566  O   GLU A 512      81.271 -30.433 -47.050  1.00 95.51           O  
ANISOU  566  O   GLU A 512    12602  10884  12802  -3601   1018  -3048       O  
ATOM    567  CB  GLU A 512      81.124 -31.622 -44.309  1.00 92.63           C  
ANISOU  567  CB  GLU A 512    12549   9895  12749  -3340   1487  -2975       C  
ATOM    568  CG  GLU A 512      82.375 -31.256 -43.514  1.00 81.12           C  
ANISOU  568  CG  GLU A 512    11161   8336  11324  -2995   1418  -2666       C  
ATOM    569  CD  GLU A 512      83.218 -32.455 -43.098  1.00 97.77           C  
ANISOU  569  CD  GLU A 512    13503  10180  13465  -2837   1850  -2585       C  
ATOM    570  OE1 GLU A 512      83.105 -33.535 -43.713  1.00107.24           O  
ANISOU  570  OE1 GLU A 512    14840  11233  14674  -3015   2210  -2754       O  
ATOM    571  OE2 GLU A 512      84.019 -32.313 -42.151  1.00104.06           O  
ANISOU  571  OE2 GLU A 512    14335  10935  14268  -2516   1847  -2358       O  
ATOM    572  N   TYR A 513      81.503 -28.524 -45.863  1.00100.76           N  
ANISOU  572  N   TYR A 513    13128  11559  13596  -3261    548  -2659       N  
ATOM    573  CA  TYR A 513      82.310 -27.815 -46.864  1.00 99.05           C  
ANISOU  573  CA  TYR A 513    12827  11499  13311  -3215    380  -2492       C  
ATOM    574  C   TYR A 513      83.770 -27.759 -46.443  1.00104.49           C  
ANISOU  574  C   TYR A 513    13615  11995  14092  -3019    411  -2279       C  
ATOM    575  O   TYR A 513      84.087 -27.944 -45.268  1.00104.02           O  
ANISOU  575  O   TYR A 513    13638  11751  14134  -2871    474  -2232       O  
ATOM    576  CB  TYR A 513      81.804 -26.387 -47.046  1.00 95.48           C  
ANISOU  576  CB  TYR A 513    12168  11246  12863  -3150     61  -2355       C  
ATOM    577  CG  TYR A 513      80.514 -26.269 -47.811  1.00115.46           C  
ANISOU  577  CG  TYR A 513    14536  14109  15225  -3299     -7  -2509       C  
ATOM    578  CD1 TYR A 513      79.285 -26.379 -47.162  1.00110.06           C  
ANISOU  578  CD1 TYR A 513    13803  13465  14548  -3375    -14  -2672       C  
ATOM    579  CD2 TYR A 513      80.517 -26.022 -49.183  1.00123.04           C  
ANISOU  579  CD2 TYR A 513    15361  15397  15992  -3337    -65  -2484       C  
ATOM    580  CE1 TYR A 513      78.094 -26.257 -47.862  1.00125.74           C  
ANISOU  580  CE1 TYR A 513    15596  15828  16350  -3504    -85  -2827       C  
ATOM    581  CE2 TYR A 513      79.334 -25.898 -49.894  1.00133.22           C  
ANISOU  581  CE2 TYR A 513    16452  17095  17070  -3437   -137  -2634       C  
ATOM    582  CZ  TYR A 513      78.125 -26.017 -49.232  1.00130.84           C  
ANISOU  582  CZ  TYR A 513    16090  16848  16776  -3529   -151  -2814       C  
ATOM    583  OH  TYR A 513      76.952 -25.892 -49.940  1.00138.42           O  
ANISOU  583  OH  TYR A 513    16813  18282  17499  -3622   -228  -2975       O  
ATOM    584  N   GLU A 514      84.647 -27.506 -47.414  1.00107.00           N  
ANISOU  584  N   GLU A 514    13900  12404  14352  -3002    370  -2150       N  
ATOM    585  CA  GLU A 514      86.063 -27.217 -47.154  1.00 90.90           C  
ANISOU  585  CA  GLU A 514    11887  10253  12398  -2826    350  -1934       C  
ATOM    586  C   GLU A 514      86.471 -25.919 -47.858  1.00 96.05           C  
ANISOU  586  C   GLU A 514    12362  11032  13101  -2784    115  -1734       C  
ATOM    587  O   GLU A 514      85.958 -25.603 -48.936  1.00 79.21           O  
ANISOU  587  O   GLU A 514    10134   9105  10858  -2864     55  -1725       O  
ATOM    588  CB  GLU A 514      86.971 -28.385 -47.566  1.00 99.62           C  
ANISOU  588  CB  GLU A 514    13162  11277  13414  -2815    632  -1937       C  
ATOM    589  CG  GLU A 514      86.775 -28.909 -48.984  1.00122.24           C  
ANISOU  589  CG  GLU A 514    16041  14296  16110  -2983    737  -2049       C  
ATOM    590  CD  GLU A 514      87.723 -30.049 -49.342  1.00112.43           C  
ANISOU  590  CD  GLU A 514    14986  12936  14795  -2954   1041  -2051       C  
ATOM    591  OE1 GLU A 514      88.778 -30.204 -48.682  1.00104.83           O  
ANISOU  591  OE1 GLU A 514    14105  11829  13897  -2760   1122  -1875       O  
ATOM    592  OE2 GLU A 514      87.409 -30.793 -50.298  1.00 96.40           O  
ANISOU  592  OE2 GLU A 514    13010  10987  12631  -3118   1208  -2245       O  
ATOM    593  N   LEU A 515      87.391 -25.182 -47.229  1.00 91.05           N  
ANISOU  593  N   LEU A 515    11667  10293  12633  -2648     11  -1582       N  
ATOM    594  CA  LEU A 515      87.765 -23.819 -47.632  1.00 79.71           C  
ANISOU  594  CA  LEU A 515    10059   8885  11344  -2609   -169  -1397       C  
ATOM    595  C   LEU A 515      89.278 -23.686 -47.755  1.00 97.27           C  
ANISOU  595  C   LEU A 515    12253  11051  13653  -2530   -133  -1246       C  
ATOM    596  O   LEU A 515      90.006 -24.217 -46.922  1.00 96.77           O  
ANISOU  596  O   LEU A 515    12246  10920  13600  -2448    -65  -1289       O  
ATOM    597  CB  LEU A 515      87.297 -22.826 -46.570  1.00 85.67           C  
ANISOU  597  CB  LEU A 515    10716   9544  12292  -2560   -338  -1428       C  
ATOM    598  CG  LEU A 515      85.807 -22.779 -46.236  1.00 90.76           C  
ANISOU  598  CG  LEU A 515    11362  10241  12881  -2608   -399  -1556       C  
ATOM    599  CD1 LEU A 515      85.579 -22.142 -44.872  1.00 97.12           C  
ANISOU  599  CD1 LEU A 515    12124  10920  13859  -2525   -520  -1626       C  
ATOM    600  CD2 LEU A 515      85.062 -22.030 -47.325  1.00109.40           C  
ANISOU  600  CD2 LEU A 515    13606  12772  15188  -2642   -472  -1444       C  
ATOM    601  N   CYS A 516      89.743 -22.967 -48.778  1.00 91.98           N  
ANISOU  601  N   CYS A 516    11477  10436  13035  -2531   -163  -1054       N  
ATOM    602  CA  CYS A 516      91.165 -22.610 -48.905  1.00 99.09           C  
ANISOU  602  CA  CYS A 516    12300  11280  14070  -2473   -140   -898       C  
ATOM    603  C   CYS A 516      91.369 -21.360 -49.765  1.00119.69           C  
ANISOU  603  C   CYS A 516    14746  13880  16852  -2467   -186   -670       C  
ATOM    604  O   CYS A 516      90.546 -21.049 -50.633  1.00136.30           O  
ANISOU  604  O   CYS A 516    16824  16101  18865  -2466   -192   -579       O  
ATOM    605  CB  CYS A 516      91.980 -23.779 -49.467  1.00 98.87           C  
ANISOU  605  CB  CYS A 516    12400  11324  13843  -2444     36   -863       C  
ATOM    606  SG  CYS A 516      91.533 -24.299 -51.139  1.00 99.42           S  
ANISOU  606  SG  CYS A 516    12532  11592  13653  -2498    139   -803       S  
ATOM    607  N   VAL A 517      92.480 -20.665 -49.516  1.00109.65           N  
ANISOU  607  N   VAL A 517    13347  12489  15826  -2450   -191   -579       N  
ATOM    608  CA  VAL A 517      92.766 -19.349 -50.102  1.00100.06           C  
ANISOU  608  CA  VAL A 517    11965  11170  14882  -2447   -179   -365       C  
ATOM    609  C   VAL A 517      93.941 -19.428 -51.069  1.00 89.32           C  
ANISOU  609  C   VAL A 517    10557   9856  13525  -2413    -56   -140       C  
ATOM    610  O   VAL A 517      94.926 -20.112 -50.791  1.00 79.31           O  
ANISOU  610  O   VAL A 517     9311   8626  12197  -2408    -19   -192       O  
ATOM    611  CB  VAL A 517      93.123 -18.334 -48.996  1.00101.87           C  
ANISOU  611  CB  VAL A 517    12047  11186  15475  -2499   -252   -487       C  
ATOM    612  CG1 VAL A 517      93.345 -16.935 -49.566  1.00 94.64           C  
ANISOU  612  CG1 VAL A 517    10971  10080  14909  -2511   -168   -275       C  
ATOM    613  CG2 VAL A 517      92.034 -18.302 -47.939  1.00 85.58           C  
ANISOU  613  CG2 VAL A 517    10034   9090  13394  -2509   -376   -715       C  
ATOM    614  N   GLN A 518      93.828 -18.718 -52.193  1.00101.64           N  
ANISOU  614  N   GLN A 518    12042  11434  15142  -2354     26    134       N  
ATOM    615  CA  GLN A 518      94.938 -18.526 -53.134  1.00114.63           C  
ANISOU  615  CA  GLN A 518    13606  13094  16855  -2302    163    400       C  
ATOM    616  C   GLN A 518      95.312 -17.047 -53.213  1.00130.70           C  
ANISOU  616  C   GLN A 518    15452  14878  19332  -2308    253    593       C  
ATOM    617  O   GLN A 518      94.438 -16.175 -53.162  1.00145.25           O  
ANISOU  617  O   GLN A 518    17256  16610  21323  -2278    259    649       O  
ATOM    618  CB  GLN A 518      94.570 -19.035 -54.528  1.00104.04           C  
ANISOU  618  CB  GLN A 518    12330  12024  15175  -2183    240    594       C  
ATOM    619  CG  GLN A 518      94.749 -20.533 -54.708  1.00116.13           C  
ANISOU  619  CG  GLN A 518    14032  13752  16340  -2196    251    435       C  
ATOM    620  CD  GLN A 518      94.412 -21.010 -56.112  1.00141.69           C  
ANISOU  620  CD  GLN A 518    17305  17294  19237  -2096    328    564       C  
ATOM    621  OE1 GLN A 518      94.231 -20.209 -57.033  1.00158.19           O  
ANISOU  621  OE1 GLN A 518    19271  19492  21343  -1969    380    838       O  
ATOM    622  NE2 GLN A 518      94.328 -22.326 -56.282  1.00143.28           N  
ANISOU  622  NE2 GLN A 518    17668  17647  19126  -2135    363    361       N  
ATOM    623  N   LEU A 519      96.613 -16.784 -53.343  1.00129.83           N  
ANISOU  623  N   LEU A 519    15220  14669  19441  -2344    355    694       N  
ATOM    624  CA  LEU A 519      97.158 -15.432 -53.482  1.00129.89           C  
ANISOU  624  CA  LEU A 519    15033  14394  19927  -2382    512    868       C  
ATOM    625  C   LEU A 519      97.943 -15.363 -54.792  1.00130.57           C  
ANISOU  625  C   LEU A 519    15062  14548  20001  -2266    709   1250       C  
ATOM    626  O   LEU A 519      98.684 -16.297 -55.116  1.00138.95           O  
ANISOU  626  O   LEU A 519    16170  15809  20815  -2241    698   1263       O  
ATOM    627  CB  LEU A 519      98.073 -15.109 -52.297  1.00126.93           C  
ANISOU  627  CB  LEU A 519    14503  13848  19876  -2572    464    574       C  
ATOM    628  CG  LEU A 519      97.521 -15.377 -50.891  1.00113.32           C  
ANISOU  628  CG  LEU A 519    12820  12137  18098  -2656    254    167       C  
ATOM    629  CD1 LEU A 519      98.588 -15.108 -49.841  1.00117.16           C  
ANISOU  629  CD1 LEU A 519    13099  12577  18842  -2809    211   -127       C  
ATOM    630  CD2 LEU A 519      96.280 -14.545 -50.610  1.00101.79           C  
ANISOU  630  CD2 LEU A 519    11393  10492  16793  -2652    235    136       C  
ATOM    631  N   VAL A 520      97.782 -14.267 -55.537  1.00141.72           N  
ANISOU  631  N   VAL A 520    16377  15793  21675  -2166    919   1582       N  
ATOM    632  CA  VAL A 520      98.404 -14.119 -56.866  1.00143.57           C  
ANISOU  632  CA  VAL A 520    16552  16111  21887  -1996   1140   2008       C  
ATOM    633  C   VAL A 520      99.627 -13.197 -56.848  1.00145.16           C  
ANISOU  633  C   VAL A 520    16546  15984  22623  -2104   1370   2139       C  
ATOM    634  O   VAL A 520      99.766 -12.347 -55.963  1.00133.37           O  
ANISOU  634  O   VAL A 520    14935  14153  21586  -2294   1412   1941       O  
ATOM    635  CB  VAL A 520      97.391 -13.621 -57.934  1.00124.44           C  
ANISOU  635  CB  VAL A 520    14150  13818  19315  -1720   1275   2381       C  
ATOM    636  CG1 VAL A 520      96.100 -14.428 -57.867  1.00126.78           C  
ANISOU  636  CG1 VAL A 520    14599  14449  19122  -1660   1048   2185       C  
ATOM    637  CG2 VAL A 520      97.109 -12.124 -57.803  1.00126.66           C  
ANISOU  637  CG2 VAL A 520    14314  13706  20104  -1688   1510   2579       C  
ATOM    638  N   ARG A 521     100.499 -13.381 -57.839  1.00167.24           N  
ANISOU  638  N   ARG A 521    19288  18892  25362  -1990   1530   2451       N  
ATOM    639  CA  ARG A 521     101.673 -12.518 -58.041  1.00185.20           C  
ANISOU  639  CA  ARG A 521    21348  20875  28143  -2074   1802   2638       C  
ATOM    640  C   ARG A 521     101.260 -11.102 -58.463  1.00196.57           C  
ANISOU  640  C   ARG A 521    22696  21955  30038  -1978   2130   2965       C  
ATOM    641  O   ARG A 521     100.407 -10.937 -59.340  1.00213.01           O  
ANISOU  641  O   ARG A 521    24859  24176  31898  -1684   2232   3315       O  
ATOM    642  CB  ARG A 521     102.641 -13.133 -59.071  1.00188.58           C  
ANISOU  642  CB  ARG A 521    21755  21547  28349  -1933   1901   2932       C  
ATOM    643  CG  ARG A 521     102.107 -13.266 -60.500  1.00188.20           C  
ANISOU  643  CG  ARG A 521    21795  21764  27950  -1577   2030   3391       C  
ATOM    644  CD  ARG A 521     102.835 -14.352 -61.285  1.00184.53           C  
ANISOU  644  CD  ARG A 521    21387  21664  27062  -1452   1993   3508       C  
ATOM    645  NE  ARG A 521     102.125 -14.728 -62.512  1.00188.71           N  
ANISOU  645  NE  ARG A 521    22016  22572  27115  -1121   2026   3800       N  
ATOM    646  CZ  ARG A 521     102.115 -14.034 -63.654  1.00190.85           C  
ANISOU  646  CZ  ARG A 521    22190  22895  27429   -827   2303   4303       C  
ATOM    647  NH1 ARG A 521     102.775 -12.880 -63.776  1.00181.53           N  
ANISOU  647  NH1 ARG A 521    20831  21334  26809   -827   2624   4614       N  
ATOM    648  NH2 ARG A 521     101.427 -14.498 -64.695  1.00189.66           N  
ANISOU  648  NH2 ARG A 521    22107  23202  26754   -518   2285   4490       N  
ATOM    649  N   ARG A 522     101.863 -10.096 -57.825  1.00181.88           N  
ANISOU  649  N   ARG A 522    20651  19651  28806  -2218   2317   2836       N  
ATOM    650  CA  ARG A 522     101.538  -8.684 -58.059  1.00178.74           C  
ANISOU  650  CA  ARG A 522    20169  18797  28948  -2165   2699   3103       C  
ATOM    651  C   ARG A 522     102.807  -7.882 -58.386  1.00171.26           C  
ANISOU  651  C   ARG A 522    18987  17493  28591  -2295   3085   3284       C  
ATOM    652  O   ARG A 522     103.893  -8.265 -57.950  1.00161.72           O  
ANISOU  652  O   ARG A 522    17637  16341  27467  -2545   2983   3007       O  
ATOM    653  CB  ARG A 522     100.857  -8.096 -56.821  1.00184.74           C  
ANISOU  653  CB  ARG A 522    20934  19261  29997  -2380   2607   2684       C  
ATOM    654  N   GLY A 523     102.706  -6.776 -59.133  1.00192.11           N  
ANISOU  654  N   GLY A 523    21570  19776  31649  -2120   3555   3751       N  
ATOM    655  CA  GLY A 523     101.456  -6.235 -59.684  1.00209.56           C  
ANISOU  655  CA  GLY A 523    23915  21948  33758  -1765   3730   4138       C  
ATOM    656  C   GLY A 523     101.020  -6.916 -60.970  1.00220.65           C  
ANISOU  656  C   GLY A 523    25431  23886  34519  -1313   3691   4621       C  
ATOM    657  O   GLY A 523     101.831  -7.542 -61.659  1.00230.89           O  
ANISOU  657  O   GLY A 523    26688  25450  35591  -1242   3676   4787       O  
ATOM    658  N   GLU A 524      99.733  -6.782 -61.286  1.00225.39           N  
ANISOU  658  N   GLU A 524    26154  24674  34811  -1002   3677   4825       N  
ATOM    659  CA  GLU A 524      99.134  -7.393 -62.475  1.00224.28           C  
ANISOU  659  CA  GLU A 524    26085  25128  34004   -558   3619   5219       C  
ATOM    660  C   GLU A 524      99.195  -6.421 -63.651  1.00228.26           C  
ANISOU  660  C   GLU A 524    26491  25522  34716   -128   4161   5943       C  
ATOM    661  O   GLU A 524      99.230  -6.833 -64.811  1.00231.60           O  
ANISOU  661  O   GLU A 524    26895  26412  34691    241   4215   6341       O  
ATOM    662  CB  GLU A 524      97.679  -7.789 -62.190  1.00219.78           C  
ANISOU  662  CB  GLU A 524    25651  24907  32949   -441   3311   5032       C  
ATOM    663  CG  GLU A 524      97.125  -8.873 -63.110  1.00215.53           C  
ANISOU  663  CG  GLU A 524    25175  25110  31606   -152   3066   5131       C  
ATOM    664  CD  GLU A 524      97.515 -10.288 -62.701  1.00209.15           C  
ANISOU  664  CD  GLU A 524    24463  24589  30414   -434   2637   4637       C  
ATOM    665  OE1 GLU A 524      98.501 -10.468 -61.953  1.00216.52           O  
ANISOU  665  OE1 GLU A 524    25383  25222  31664   -778   2570   4342       O  
ATOM    666  OE2 GLU A 524      96.826 -11.233 -63.140  1.00205.39           O  
ANISOU  666  OE2 GLU A 524    24066  24664  29311   -299   2391   4536       O  
ATOM    667  N   GLY A 528     100.087 -19.269 -57.854  1.00120.60           N  
ANISOU  667  N   GLY A 528    14137  14279  17407  -1880    857   1670       N  
ATOM    668  CA  GLY A 528     100.376 -19.406 -56.429  1.00139.49           C  
ANISOU  668  CA  GLY A 528    16516  16519  19965  -2046    740   1354       C  
ATOM    669  C   GLY A 528      99.665 -20.592 -55.800  1.00161.67           C  
ANISOU  669  C   GLY A 528    19541  19449  22438  -2070    619   1041       C  
ATOM    670  O   GLY A 528      98.517 -20.885 -56.146  1.00171.98           O  
ANISOU  670  O   GLY A 528    20968  20858  23521  -2044    578    977       O  
ATOM    671  N   HIS A 529     100.347 -21.267 -54.874  1.00168.63           N  
ANISOU  671  N   HIS A 529    20452  20335  23284  -2106    589    853       N  
ATOM    672  CA  HIS A 529      99.795 -22.442 -54.184  1.00168.64           C  
ANISOU  672  CA  HIS A 529    20665  20408  23004  -2101    544    589       C  
ATOM    673  C   HIS A 529      98.598 -22.071 -53.294  1.00153.79           C  
ANISOU  673  C   HIS A 529    18801  18419  21214  -2191    402    359       C  
ATOM    674  O   HIS A 529      98.579 -20.979 -52.714  1.00155.12           O  
ANISOU  674  O   HIS A 529    18797  18440  21703  -2266    319    327       O  
ATOM    675  CB  HIS A 529     100.864 -23.113 -53.310  1.00181.35           C  
ANISOU  675  CB  HIS A 529    22266  22072  24569  -2053    576    498       C  
ATOM    676  CG  HIS A 529     101.921 -23.839 -54.083  1.00187.93           C  
ANISOU  676  CG  HIS A 529    23149  23041  25215  -1933    734    692       C  
ATOM    677  ND1 HIS A 529     101.787 -25.155 -54.470  1.00190.43           N  
ANISOU  677  ND1 HIS A 529    23722  23448  25187  -1836    869    665       N  
ATOM    678  CD2 HIS A 529     103.138 -23.439 -54.521  1.00187.82           C  
ANISOU  678  CD2 HIS A 529    22959  23080  25323  -1896    801    907       C  
ATOM    679  CE1 HIS A 529     102.872 -25.532 -55.124  1.00186.25           C  
ANISOU  679  CE1 HIS A 529    23185  23026  24556  -1724   1003    867       C  
ATOM    680  NE2 HIS A 529     103.707 -24.509 -55.169  1.00188.14           N  
ANISOU  680  NE2 HIS A 529    23159  23260  25066  -1754    955   1027       N  
ATOM    681  N   PRO A 530      97.597 -22.974 -53.182  1.00134.35           N  
ANISOU  681  N   PRO A 530    16541  16016  18488  -2193    395    182       N  
ATOM    682  CA  PRO A 530      96.507 -22.750 -52.225  1.00113.09           C  
ANISOU  682  CA  PRO A 530    13871  13237  15863  -2265    270    -41       C  
ATOM    683  C   PRO A 530      96.935 -23.007 -50.774  1.00 95.55           C  
ANISOU  683  C   PRO A 530    11632  10961  13710  -2250    224   -230       C  
ATOM    684  O   PRO A 530      97.710 -23.928 -50.512  1.00104.56           O  
ANISOU  684  O   PRO A 530    12851  12181  14698  -2158    328   -238       O  
ATOM    685  CB  PRO A 530      95.441 -23.759 -52.665  1.00 92.10           C  
ANISOU  685  CB  PRO A 530    11415  10684  12895  -2282    323   -173       C  
ATOM    686  CG  PRO A 530      96.207 -24.846 -53.328  1.00 89.59           C  
ANISOU  686  CG  PRO A 530    11229  10463  12349  -2217    499   -117       C  
ATOM    687  CD  PRO A 530      97.345 -24.161 -54.022  1.00109.76           C  
ANISOU  687  CD  PRO A 530    13629  13047  15028  -2150    522    164       C  
ATOM    688  N   GLY A 531      96.419 -22.204 -49.847  1.00 85.36           N  
ANISOU  688  N   GLY A 531    10236   9569  12627  -2307     83   -371       N  
ATOM    689  CA  GLY A 531      96.764 -22.322 -48.429  1.00 87.67           C  
ANISOU  689  CA  GLY A 531    10467   9877  12967  -2266     17   -569       C  
ATOM    690  C   GLY A 531      96.121 -23.514 -47.733  1.00 95.18           C  
ANISOU  690  C   GLY A 531    11626  10876  13661  -2180     74   -719       C  
ATOM    691  O   GLY A 531      95.470 -24.336 -48.384  1.00100.09           O  
ANISOU  691  O   GLY A 531    12449  11496  14086  -2193    185   -702       O  
ATOM    692  N   PRO A 532      96.299 -23.622 -46.399  1.00 89.15           N  
ANISOU  692  N   PRO A 532    10802  10170  12900  -2087     22   -878       N  
ATOM    693  CA  PRO A 532      95.697 -24.716 -45.624  1.00 84.83           C  
ANISOU  693  CA  PRO A 532    10444   9648  12138  -1965    123   -985       C  
ATOM    694  C   PRO A 532      94.172 -24.723 -45.653  1.00 96.90           C  
ANISOU  694  C   PRO A 532    12101  11052  13664  -2070     85  -1089       C  
ATOM    695  O   PRO A 532      93.551 -23.678 -45.863  1.00112.35           O  
ANISOU  695  O   PRO A 532    13955  12937  15798  -2195    -75  -1113       O  
ATOM    696  CB  PRO A 532      96.184 -24.456 -44.195  1.00 76.45           C  
ANISOU  696  CB  PRO A 532     9209   8729  11108  -1824     29  -1122       C  
ATOM    697  CG  PRO A 532      97.372 -23.589 -44.337  1.00 78.42           C  
ANISOU  697  CG  PRO A 532     9192   9075  11528  -1869    -66  -1096       C  
ATOM    698  CD  PRO A 532      97.139 -22.756 -45.553  1.00 86.69           C  
ANISOU  698  CD  PRO A 532    10217   9937  12784  -2077   -105   -977       C  
ATOM    699  N   VAL A 533      93.595 -25.899 -45.416  1.00 80.76           N  
ANISOU  699  N   VAL A 533    10272   8981  11432  -2009    263  -1147       N  
ATOM    700  CA  VAL A 533      92.157 -26.124 -45.537  1.00 75.80           C  
ANISOU  700  CA  VAL A 533     9764   8263  10773  -2128    273  -1265       C  
ATOM    701  C   VAL A 533      91.484 -26.106 -44.165  1.00 93.99           C  
ANISOU  701  C   VAL A 533    12062  10544  13106  -2038    222  -1403       C  
ATOM    702  O   VAL A 533      92.012 -26.677 -43.211  1.00 93.22           O  
ANISOU  702  O   VAL A 533    11990  10501  12930  -1833    331  -1402       O  
ATOM    703  CB  VAL A 533      91.872 -27.472 -46.243  1.00 88.08           C  
ANISOU  703  CB  VAL A 533    11556   9772  12140  -2168    553  -1286       C  
ATOM    704  CG1 VAL A 533      90.386 -27.816 -46.224  1.00103.39           C  
ANISOU  704  CG1 VAL A 533    13588  11647  14048  -2308    591  -1467       C  
ATOM    705  CG2 VAL A 533      92.383 -27.438 -47.678  1.00 92.23           C  
ANISOU  705  CG2 VAL A 533    12077  10359  12607  -2256    582  -1173       C  
ATOM    706  N   ARG A 534      90.329 -25.441 -44.078  1.00 84.61           N  
ANISOU  706  N   ARG A 534    10829   9310  12009  -2155     68  -1499       N  
ATOM    707  CA  ARG A 534      89.420 -25.568 -42.930  1.00 86.39           C  
ANISOU  707  CA  ARG A 534    11085   9504  12235  -2087     50  -1631       C  
ATOM    708  C   ARG A 534      88.116 -26.200 -43.406  1.00 99.92           C  
ANISOU  708  C   ARG A 534    12938  11156  13870  -2235    163  -1720       C  
ATOM    709  O   ARG A 534      87.574 -25.814 -44.445  1.00109.18           O  
ANISOU  709  O   ARG A 534    14074  12367  15043  -2406     87  -1719       O  
ATOM    710  CB  ARG A 534      89.146 -24.211 -42.257  1.00 89.72           C  
ANISOU  710  CB  ARG A 534    11314   9937  12840  -2087   -222  -1698       C  
ATOM    711  CG  ARG A 534      87.942 -24.191 -41.302  1.00 89.93           C  
ANISOU  711  CG  ARG A 534    11368   9936  12865  -2047   -270  -1827       C  
ATOM    712  CD  ARG A 534      88.234 -23.705 -39.889  1.00103.49           C  
ANISOU  712  CD  ARG A 534    12959  11728  14635  -1862   -391  -1927       C  
ATOM    713  NE  ARG A 534      89.382 -24.387 -39.283  1.00102.70           N  
ANISOU  713  NE  ARG A 534    12846  11767  14410  -1646   -270  -1895       N  
ATOM    714  CZ  ARG A 534      90.555 -23.832 -38.956  1.00115.82           C  
ANISOU  714  CZ  ARG A 534    14313  13575  16117  -1567   -376  -1924       C  
ATOM    715  NH1 ARG A 534      90.807 -22.534 -39.146  1.00115.31           N  
ANISOU  715  NH1 ARG A 534    14056  13478  16277  -1713   -587  -2005       N  
ATOM    716  NH2 ARG A 534      91.501 -24.597 -38.413  1.00125.88           N  
ANISOU  716  NH2 ARG A 534    15573  15043  17214  -1329   -239  -1875       N  
ATOM    717  N   ARG A 535      87.624 -27.162 -42.627  1.00 88.40           N  
ANISOU  717  N   ARG A 535    11615   9630  12341  -2153    363  -1797       N  
ATOM    718  CA  ARG A 535      86.326 -27.778 -42.858  1.00 82.20           C  
ANISOU  718  CA  ARG A 535    10933   8781  11517  -2312    492  -1935       C  
ATOM    719  C   ARG A 535      85.286 -27.194 -41.911  1.00 92.18           C  
ANISOU  719  C   ARG A 535    12120  10051  12854  -2282    337  -2015       C  
ATOM    720  O   ARG A 535      85.585 -26.891 -40.756  1.00 93.35           O  
ANISOU  720  O   ARG A 535    12219  10211  13040  -2074    268  -1986       O  
ATOM    721  CB  ARG A 535      86.409 -29.291 -42.654  1.00 93.07           C  
ANISOU  721  CB  ARG A 535    12528  10018  12817  -2257    898  -1964       C  
ATOM    722  CG  ARG A 535      87.314 -29.994 -43.650  1.00 95.25           C  
ANISOU  722  CG  ARG A 535    12911  10267  13011  -2296   1098  -1907       C  
ATOM    723  CD  ARG A 535      87.255 -31.505 -43.500  1.00106.37           C  
ANISOU  723  CD  ARG A 535    14559  11476  14381  -2262   1565  -1956       C  
ATOM    724  NE  ARG A 535      87.843 -32.190 -44.652  1.00134.45           N  
ANISOU  724  NE  ARG A 535    18228  14994  17862  -2367   1768  -1968       N  
ATOM    725  CZ  ARG A 535      87.822 -33.509 -44.855  1.00138.75           C  
ANISOU  725  CZ  ARG A 535    18994  15331  18394  -2401   2217  -2048       C  
ATOM    726  NH1 ARG A 535      87.236 -34.332 -43.984  1.00134.48           N  
ANISOU  726  NH1 ARG A 535    18592  14574  17930  -2334   2548  -2099       N  
ATOM    727  NH2 ARG A 535      88.390 -34.015 -45.949  1.00150.76           N  
ANISOU  727  NH2 ARG A 535    20602  16840  19838  -2496   2368  -2076       N  
ATOM    728  N   PHE A 536      84.068 -27.031 -42.418  1.00110.71           N  
ANISOU  728  N   PHE A 536    14434  12435  15194  -2478    279  -2126       N  
ATOM    729  CA  PHE A 536      82.910 -26.708 -41.589  1.00 97.42           C  
ANISOU  729  CA  PHE A 536    12703  10755  13556  -2464    191  -2211       C  
ATOM    730  C   PHE A 536      81.652 -27.335 -42.185  1.00 99.40           C  
ANISOU  730  C   PHE A 536    12981  11042  13744  -2696    321  -2378       C  
ATOM    731  O   PHE A 536      81.596 -27.599 -43.388  1.00111.85           O  
ANISOU  731  O   PHE A 536    14547  12714  15236  -2884    367  -2442       O  
ATOM    732  CB  PHE A 536      82.747 -25.191 -41.454  1.00 97.28           C  
ANISOU  732  CB  PHE A 536    12507  10819  13634  -2427   -147  -2155       C  
ATOM    733  CG  PHE A 536      82.192 -24.522 -42.682  1.00 96.29           C  
ANISOU  733  CG  PHE A 536    12276  10826  13481  -2595   -280  -2133       C  
ATOM    734  CD1 PHE A 536      82.999 -24.300 -43.790  1.00117.41           C  
ANISOU  734  CD1 PHE A 536    14920  13557  16135  -2645   -295  -2026       C  
ATOM    735  CD2 PHE A 536      80.864 -24.109 -42.728  1.00 98.96           C  
ANISOU  735  CD2 PHE A 536    12532  11274  13793  -2667   -378  -2196       C  
ATOM    736  CE1 PHE A 536      82.494 -23.679 -44.923  1.00115.96           C  
ANISOU  736  CE1 PHE A 536    14621  13547  15890  -2737   -394  -1967       C  
ATOM    737  CE2 PHE A 536      80.352 -23.489 -43.859  1.00107.54           C  
ANISOU  737  CE2 PHE A 536    13496  12558  14807  -2759   -484  -2145       C  
ATOM    738  CZ  PHE A 536      81.169 -23.275 -44.959  1.00120.60           C  
ANISOU  738  CZ  PHE A 536    15117  14279  16426  -2781   -487  -2023       C  
ATOM    739  N   THR A 537      80.655 -27.565 -41.334  1.00122.00           N  
ANISOU  739  N   THR A 537    15855  13862  16638  -2681    381  -2467       N  
ATOM    740  CA  THR A 537      79.349 -28.063 -41.761  1.00106.86           C  
ANISOU  740  CA  THR A 537    13912  12011  14680  -2919    488  -2664       C  
ATOM    741  C   THR A 537      78.327 -26.937 -41.662  1.00100.29           C  
ANISOU  741  C   THR A 537    12898  11365  13842  -2931    188  -2664       C  
ATOM    742  O   THR A 537      78.236 -26.276 -40.627  1.00124.76           O  
ANISOU  742  O   THR A 537    15971  14417  17017  -2737     47  -2574       O  
ATOM    743  CB  THR A 537      78.885 -29.242 -40.886  1.00100.80           C  
ANISOU  743  CB  THR A 537    13286  11036  13976  -2902    846  -2756       C  
ATOM    744  OG1 THR A 537      79.980 -30.138 -40.662  1.00 96.81           O  
ANISOU  744  OG1 THR A 537    12965  10329  13489  -2764   1140  -2666       O  
ATOM    745  CG2 THR A 537      77.745 -29.999 -41.555  1.00115.94           C  
ANISOU  745  CG2 THR A 537    15176  13001  15876  -3228   1042  -3028       C  
ATOM    746  N   THR A 538      77.565 -26.720 -42.734  1.00 92.95           N  
ANISOU  746  N   THR A 538    11833  10682  12803  -3132    102  -2766       N  
ATOM    747  CA  THR A 538      76.480 -25.740 -42.726  1.00 92.07           C  
ANISOU  747  CA  THR A 538    11541  10791  12651  -3124   -136  -2751       C  
ATOM    748  C   THR A 538      75.367 -26.194 -41.793  1.00106.78           C  
ANISOU  748  C   THR A 538    13406  12611  14554  -3155    -31  -2881       C  
ATOM    749  O   THR A 538      75.214 -27.389 -41.525  1.00108.76           O  
ANISOU  749  O   THR A 538    13767  12713  14844  -3269    269  -3036       O  
ATOM    750  CB  THR A 538      75.884 -25.517 -44.129  1.00104.80           C  
ANISOU  750  CB  THR A 538    12974  12772  14073  -3294   -220  -2828       C  
ATOM    751  OG1 THR A 538      75.584 -26.782 -44.732  1.00 87.37           O  
ANISOU  751  OG1 THR A 538    10788  10633  11777  -3555     29  -3107       O  
ATOM    752  CG2 THR A 538      76.859 -24.755 -45.007  1.00103.72           C  
ANISOU  752  CG2 THR A 538    12800  12704  13903  -3197   -357  -2622       C  
ATOM    753  N   ALA A 539      74.596 -25.229 -41.305  1.00114.73           N  
ANISOU  753  N   ALA A 539    14296  13727  15567  -3042   -246  -2805       N  
ATOM    754  CA  ALA A 539      73.550 -25.493 -40.320  1.00124.76           C  
ANISOU  754  CA  ALA A 539    15556  14967  16880  -3024   -177  -2885       C  
ATOM    755  C   ALA A 539      72.373 -26.242 -40.936  1.00136.99           C  
ANISOU  755  C   ALA A 539    16986  16734  18328  -3312    -32  -3135       C  
ATOM    756  O   ALA A 539      72.171 -26.213 -42.154  1.00144.74           O  
ANISOU  756  O   ALA A 539    17832  18005  19157  -3489    -83  -3237       O  
ATOM    757  CB  ALA A 539      73.075 -24.191 -39.692  1.00114.62           C  
ANISOU  757  CB  ALA A 539    14177  13752  15621  -2815   -449  -2736       C  
ATOM    758  N   SER A 540      71.604 -26.914 -40.080  1.00136.99           N  
ANISOU  758  N   SER A 540    17018  16623  18410  -3352    162  -3244       N  
ATOM    759  CA  SER A 540      70.349 -27.550 -40.483  1.00124.38           C  
ANISOU  759  CA  SER A 540    15267  15239  16755  -3643    305  -3517       C  
ATOM    760  C   SER A 540      69.297 -26.475 -40.769  1.00139.67           C  
ANISOU  760  C   SER A 540    16950  17589  18531  -3609     -1  -3478       C  
ATOM    761  O   SER A 540      69.548 -25.283 -40.564  1.00141.30           O  
ANISOU  761  O   SER A 540    17143  17831  18715  -3350   -274  -3226       O  
ATOM    762  CB  SER A 540      69.857 -28.502 -39.389  1.00115.15           C  
ANISOU  762  CB  SER A 540    14204  13788  15760  -3663    634  -3598       C  
ATOM    763  OG  SER A 540      68.744 -29.257 -39.832  1.00126.73           O  
ANISOU  763  OG  SER A 540    15515  15418  17217  -4007    836  -3919       O  
ATOM    764  N   ILE A 541      68.124 -26.894 -41.239  1.00159.53           N  
ANISOU  764  N   ILE A 541    19253  20420  20940  -3867     71  -3737       N  
ATOM    765  CA  ILE A 541      67.074 -25.948 -41.640  1.00160.96           C  
ANISOU  765  CA  ILE A 541    19156  21088  20913  -3822   -195  -3702       C  
ATOM    766  C   ILE A 541      66.496 -25.219 -40.414  1.00151.23           C  
ANISOU  766  C   ILE A 541    17944  19752  19764  -3559   -315  -3491       C  
ATOM    767  O   ILE A 541      66.357 -25.811 -39.338  1.00150.54           O  
ANISOU  767  O   ILE A 541    17988  19353  19857  -3538   -125  -3516       O  
ATOM    768  CB  ILE A 541      65.966 -26.646 -42.483  1.00167.54           C  
ANISOU  768  CB  ILE A 541    19703  22376  21577  -4183    -86  -4087       C  
ATOM    769  CG1 ILE A 541      65.208 -25.630 -43.353  1.00154.16           C  
ANISOU  769  CG1 ILE A 541    17687  21326  19560  -4093   -382  -4020       C  
ATOM    770  CG2 ILE A 541      65.009 -27.455 -41.609  1.00170.19           C  
ANISOU  770  CG2 ILE A 541    20012  22581  22070  -4358    162  -4294       C  
ATOM    771  CD1 ILE A 541      65.989 -25.133 -44.554  1.00137.18           C  
ANISOU  771  CD1 ILE A 541    15492  19412  17218  -4008   -528  -3908       C  
ATOM    772  N   GLY A 542      66.189 -23.933 -40.585  1.00143.79           N  
ANISOU  772  N   GLY A 542    16877  19064  18691  -3330   -601  -3266       N  
ATOM    773  CA  GLY A 542      65.697 -23.090 -39.494  1.00136.79           C  
ANISOU  773  CA  GLY A 542    16014  18087  17873  -3053   -732  -3060       C  
ATOM    774  C   GLY A 542      64.295 -23.462 -39.043  1.00152.08           C  
ANISOU  774  C   GLY A 542    17782  20241  19760  -3155   -656  -3204       C  
ATOM    775  O   GLY A 542      63.373 -23.523 -39.861  1.00168.74           O  
ANISOU  775  O   GLY A 542    19620  22835  21660  -3324   -686  -3354       O  
ATOM    776  N   LEU A 543      64.137 -23.705 -37.740  1.00150.90           N  
ANISOU  776  N   LEU A 543    17771  19777  19786  -3037   -554  -3160       N  
ATOM    777  CA  LEU A 543      62.852 -24.131 -37.166  1.00131.31           C  
ANISOU  777  CA  LEU A 543    15151  17437  17305  -3124   -438  -3278       C  
ATOM    778  C   LEU A 543      61.823 -22.992 -37.158  1.00122.90           C  
ANISOU  778  C   LEU A 543    13877  16761  16059  -2931   -688  -3123       C  
ATOM    779  O   LEU A 543      62.198 -21.818 -37.194  1.00126.41           O  
ANISOU  779  O   LEU A 543    14367  17206  16458  -2651   -915  -2873       O  
ATOM    780  CB  LEU A 543      63.033 -24.671 -35.735  1.00109.77           C  
ANISOU  780  CB  LEU A 543    12638  14265  14803  -2979   -237  -3216       C  
ATOM    781  CG  LEU A 543      63.483 -26.127 -35.594  1.00110.14           C  
ANISOU  781  CG  LEU A 543    12829  13986  15032  -3200    157  -3399       C  
ATOM    782  CD1 LEU A 543      64.860 -26.351 -36.202  1.00134.29           C  
ANISOU  782  CD1 LEU A 543    16059  16846  18119  -3232    180  -3394       C  
ATOM    783  CD2 LEU A 543      63.474 -26.540 -34.130  1.00120.14           C  
ANISOU  783  CD2 LEU A 543    14266  14905  16476  -2966    366  -3269       C  
ATOM    784  N   PRO A 544      60.521 -23.339 -37.110  1.00115.01           N  
ANISOU  784  N   PRO A 544    12642  16086  14969  -3081   -617  -3274       N  
ATOM    785  CA  PRO A 544      59.488 -22.316 -36.968  1.00107.39           C  
ANISOU  785  CA  PRO A 544    11483  15493  13827  -2858   -823  -3102       C  
ATOM    786  C   PRO A 544      59.392 -21.806 -35.522  1.00116.41           C  
ANISOU  786  C   PRO A 544    12806  16304  15121  -2526   -858  -2877       C  
ATOM    787  O   PRO A 544      59.893 -22.464 -34.604  1.00123.00           O  
ANISOU  787  O   PRO A 544    13855  16707  16172  -2509   -684  -2903       O  
ATOM    788  CB  PRO A 544      58.213 -23.061 -37.364  1.00106.60           C  
ANISOU  788  CB  PRO A 544    11056  15851  13596  -3177   -696  -3394       C  
ATOM    789  CG  PRO A 544      58.472 -24.466 -36.950  1.00 99.48           C  
ANISOU  789  CG  PRO A 544    10283  14562  12952  -3481   -354  -3659       C  
ATOM    790  CD  PRO A 544      59.938 -24.695 -37.176  1.00116.72           C  
ANISOU  790  CD  PRO A 544    12751  16332  15263  -3468   -310  -3619       C  
ATOM    791  N   PRO A 545      58.747 -20.642 -35.314  1.00116.21           N  
ANISOU  791  N   PRO A 545    12688  16500  14967  -2233  -1061  -2651       N  
ATOM    792  CA  PRO A 545      58.614 -20.085 -33.965  1.00118.80           C  
ANISOU  792  CA  PRO A 545    13172  16553  15416  -1904  -1106  -2465       C  
ATOM    793  C   PRO A 545      57.644 -20.890 -33.089  1.00131.54           C  
ANISOU  793  C   PRO A 545    14712  18184  17084  -1979   -924  -2568       C  
ATOM    794  O   PRO A 545      56.879 -21.702 -33.616  1.00130.73           O  
ANISOU  794  O   PRO A 545    14386  18373  16912  -2297   -782  -2784       O  
ATOM    795  CB  PRO A 545      58.079 -18.671 -34.223  1.00117.46           C  
ANISOU  795  CB  PRO A 545    12891  16664  15075  -1610  -1327  -2218       C  
ATOM    796  CG  PRO A 545      57.363 -18.761 -35.523  1.00120.83           C  
ANISOU  796  CG  PRO A 545    13003  17675  15232  -1799  -1351  -2294       C  
ATOM    797  CD  PRO A 545      58.068 -19.812 -36.327  1.00116.61           C  
ANISOU  797  CD  PRO A 545    12473  17101  14733  -2166  -1229  -2554       C  
ATOM    798  N   PRO A 546      57.669 -20.668 -31.759  1.00123.38           N  
ANISOU  798  N   PRO A 546    13847  16857  16175  -1690   -912  -2432       N  
ATOM    799  CA  PRO A 546      56.804 -21.443 -30.872  1.00103.08           C  
ANISOU  799  CA  PRO A 546    11221  14270  13675  -1721   -703  -2487       C  
ATOM    800  C   PRO A 546      55.338 -21.017 -30.984  1.00105.44           C  
ANISOU  800  C   PRO A 546    11235  15038  13790  -1702   -780  -2448       C  
ATOM    801  O   PRO A 546      55.049 -19.822 -31.060  1.00104.85           O  
ANISOU  801  O   PRO A 546    11115  15157  13567  -1432  -1015  -2254       O  
ATOM    802  CB  PRO A 546      57.364 -21.127 -29.484  1.00100.83           C  
ANISOU  802  CB  PRO A 546    11186  13606  13516  -1336   -716  -2321       C  
ATOM    803  CG  PRO A 546      57.906 -19.749 -29.614  1.00100.84           C  
ANISOU  803  CG  PRO A 546    11267  13592  13455  -1073  -1012  -2171       C  
ATOM    804  CD  PRO A 546      58.440 -19.651 -31.016  1.00116.64           C  
ANISOU  804  CD  PRO A 546    13211  15714  15395  -1315  -1083  -2240       C  
ATOM    805  N   ARG A 547      54.434 -21.995 -31.001  1.00112.37           N  
ANISOU  805  N   ARG A 547    11915  16090  14689  -1986   -553  -2634       N  
ATOM    806  CA  ARG A 547      52.999 -21.738 -31.146  1.00125.03           C  
ANISOU  806  CA  ARG A 547    13194  18205  16107  -2015   -601  -2639       C  
ATOM    807  C   ARG A 547      52.310 -21.578 -29.792  1.00125.87           C  
ANISOU  807  C   ARG A 547    13348  18197  16281  -1720   -545  -2459       C  
ATOM    808  O   ARG A 547      52.854 -21.949 -28.749  1.00127.31           O  
ANISOU  808  O   ARG A 547    13781  17926  16664  -1555   -401  -2384       O  
ATOM    809  CB  ARG A 547      52.327 -22.858 -31.948  1.00143.18           C  
ANISOU  809  CB  ARG A 547    15192  20815  18394  -2526   -381  -2998       C  
ATOM    810  CG  ARG A 547      52.792 -22.968 -33.397  1.00157.86           C  
ANISOU  810  CG  ARG A 547    16926  22943  20110  -2812   -460  -3208       C  
ATOM    811  CD  ARG A 547      52.345 -21.794 -34.266  1.00177.11           C  
ANISOU  811  CD  ARG A 547    19130  25975  22187  -2625   -778  -3060       C  
ATOM    812  NE  ARG A 547      50.896 -21.555 -34.189  1.00196.51           N  
ANISOU  812  NE  ARG A 547    21235  28994  24437  -2595   -816  -3056       N  
ATOM    813  CZ  ARG A 547      50.287 -20.500 -33.630  1.00192.86           C  
ANISOU  813  CZ  ARG A 547    20755  28686  23838  -2179   -984  -2729       C  
ATOM    814  NH1 ARG A 547      50.966 -19.490 -33.076  1.00190.22           N  
ANISOU  814  NH1 ARG A 547    20735  27978  23564  -1752  -1135  -2392       N  
ATOM    815  NH2 ARG A 547      48.955 -20.445 -33.638  1.00189.83           N  
ANISOU  815  NH2 ARG A 547    20014  28860  23254  -2198   -989  -2760       N  
ATOM    816  N   GLY A 548      51.102 -21.022 -29.830  1.00125.70           N  
ANISOU  816  N   GLY A 548    13065  18637  16059  -1626   -653  -2377       N  
ATOM    817  CA  GLY A 548      50.328 -20.739 -28.626  1.00119.28           C  
ANISOU  817  CA  GLY A 548    12263  17795  15263  -1316   -627  -2184       C  
ATOM    818  C   GLY A 548      50.933 -19.648 -27.761  1.00119.66           C  
ANISOU  818  C   GLY A 548    12603  17541  15321   -814   -824  -1906       C  
ATOM    819  O   GLY A 548      50.823 -19.703 -26.536  1.00128.03           O  
ANISOU  819  O   GLY A 548    13799  18366  16482   -551   -744  -1790       O  
ATOM    820  N   LEU A 549      51.566 -18.658 -28.394  1.00121.84           N  
ANISOU  820  N   LEU A 549    12961  17833  15499   -679  -1057  -1813       N  
ATOM    821  CA  LEU A 549      52.201 -17.555 -27.669  1.00 94.07           C  
ANISOU  821  CA  LEU A 549     9705  14013  12024   -252  -1226  -1614       C  
ATOM    822  C   LEU A 549      51.138 -16.680 -27.013  1.00100.02           C  
ANISOU  822  C   LEU A 549    10378  14983  12642    103  -1316  -1403       C  
ATOM    823  O   LEU A 549      50.223 -16.203 -27.686  1.00 97.10           O  
ANISOU  823  O   LEU A 549     9767  15068  12058    113  -1387  -1312       O  
ATOM    824  CB  LEU A 549      53.097 -16.706 -28.585  1.00 89.29           C  
ANISOU  824  CB  LEU A 549     9188  13348  11390   -226  -1396  -1569       C  
ATOM    825  CG  LEU A 549      54.494 -17.266 -28.880  1.00 85.21           C  
ANISOU  825  CG  LEU A 549     8861  12466  11046   -427  -1348  -1722       C  
ATOM    826  CD1 LEU A 549      55.084 -16.619 -30.124  1.00107.19           C  
ANISOU  826  CD1 LEU A 549    11625  15341  13762   -498  -1472  -1686       C  
ATOM    827  CD2 LEU A 549      55.435 -17.078 -27.698  1.00 83.87           C  
ANISOU  827  CD2 LEU A 549     8976  11831  11058   -168  -1361  -1705       C  
ATOM    828  N   ASN A 550      51.266 -16.490 -25.701  1.00110.68           N  
ANISOU  828  N   ASN A 550    11917  16044  14092    418  -1303  -1324       N  
ATOM    829  CA  ASN A 550      50.300 -15.738 -24.907  1.00 95.48           C  
ANISOU  829  CA  ASN A 550     9948  14273  12055    782  -1364  -1134       C  
ATOM    830  C   ASN A 550      51.025 -14.872 -23.884  1.00 93.42           C  
ANISOU  830  C   ASN A 550     9966  13641  11887   1182  -1472  -1073       C  
ATOM    831  O   ASN A 550      51.658 -15.394 -22.964  1.00 93.04           O  
ANISOU  831  O   ASN A 550    10076  13308  11965   1265  -1398  -1156       O  
ATOM    832  CB  ASN A 550      49.338 -16.707 -24.209  1.00100.24           C  
ANISOU  832  CB  ASN A 550    10404  15018  12666    721  -1166  -1147       C  
ATOM    833  CG  ASN A 550      48.234 -15.998 -23.438  1.00130.04           C  
ANISOU  833  CG  ASN A 550    14100  19009  16301   1090  -1218   -939       C  
ATOM    834  OD1 ASN A 550      47.714 -14.971 -23.875  1.00140.49           O  
ANISOU  834  OD1 ASN A 550    15336  20592  17450   1263  -1367   -790       O  
ATOM    835  ND2 ASN A 550      47.861 -16.556 -22.289  1.00139.91           N  
ANISOU  835  ND2 ASN A 550    15380  20159  17620   1240  -1068   -900       N  
ATOM    836  N   LEU A 551      50.932 -13.553 -24.061  1.00 96.61           N  
ANISOU  836  N   LEU A 551    10414  14069  12222   1438  -1620   -937       N  
ATOM    837  CA  LEU A 551      51.586 -12.575 -23.189  1.00 99.72           C  
ANISOU  837  CA  LEU A 551    11048  14122  12719   1788  -1716   -937       C  
ATOM    838  C   LEU A 551      50.572 -11.939 -22.234  1.00106.01           C  
ANISOU  838  C   LEU A 551    11829  15042  13409   2179  -1732   -784       C  
ATOM    839  O   LEU A 551      49.773 -11.093 -22.646  1.00122.58           O  
ANISOU  839  O   LEU A 551    13837  17359  15379   2333  -1765   -595       O  
ATOM    840  CB  LEU A 551      52.260 -11.496 -24.043  1.00 85.23           C  
ANISOU  840  CB  LEU A 551     9300  12137  10945   1800  -1806   -906       C  
ATOM    841  CG  LEU A 551      53.054 -10.399 -23.328  1.00 86.11           C  
ANISOU  841  CG  LEU A 551     9643  11855  11219   2081  -1877   -977       C  
ATOM    842  CD1 LEU A 551      54.250 -10.983 -22.592  1.00 83.46           C  
ANISOU  842  CD1 LEU A 551     9452  11224  11034   2020  -1894  -1235       C  
ATOM    843  CD2 LEU A 551      53.503  -9.344 -24.329  1.00 86.57           C  
ANISOU  843  CD2 LEU A 551     9751  11782  11361   2072  -1888   -892       C  
ATOM    844  N   LEU A 552      50.604 -12.358 -20.968  1.00119.03           N  
ANISOU  844  N   LEU A 552    13559  16576  15091   2371  -1691   -845       N  
ATOM    845  CA  LEU A 552      49.771 -11.771 -19.913  1.00116.63           C  
ANISOU  845  CA  LEU A 552    13266  16357  14689   2780  -1707   -722       C  
ATOM    846  C   LEU A 552      50.624 -10.908 -18.983  1.00103.79           C  
ANISOU  846  C   LEU A 552    11869  14408  13159   3097  -1806   -864       C  
ATOM    847  O   LEU A 552      51.750 -11.289 -18.658  1.00109.35           O  
ANISOU  847  O   LEU A 552    12686  14886  13978   3033  -1821  -1069       O  
ATOM    848  CB  LEU A 552      49.100 -12.868 -19.087  1.00113.62           C  
ANISOU  848  CB  LEU A 552    12784  16132  14256   2815  -1562   -679       C  
ATOM    849  CG  LEU A 552      48.257 -13.901 -19.836  1.00124.80           C  
ANISOU  849  CG  LEU A 552    13946  17850  15621   2454  -1414   -621       C  
ATOM    850  CD1 LEU A 552      47.672 -14.897 -18.844  1.00130.79           C  
ANISOU  850  CD1 LEU A 552    14637  18666  16392   2536  -1214   -572       C  
ATOM    851  CD2 LEU A 552      47.155 -13.237 -20.651  1.00120.43           C  
ANISOU  851  CD2 LEU A 552    13184  17687  14888   2445  -1476   -454       C  
ATOM    852  N   PRO A 553      50.096  -9.747 -18.544  1.00 88.00           N  
ANISOU  852  N   PRO A 553     9923  12404  11107   3442  -1861   -777       N  
ATOM    853  CA  PRO A 553      50.808  -8.971 -17.526  1.00104.84           C  
ANISOU  853  CA  PRO A 553    12244  14263  13329   3740  -1937   -980       C  
ATOM    854  C   PRO A 553      50.597  -9.544 -16.130  1.00 95.65           C  
ANISOU  854  C   PRO A 553    11078  13202  12061   4025  -1917  -1029       C  
ATOM    855  O   PRO A 553      49.524 -10.079 -15.842  1.00121.34           O  
ANISOU  855  O   PRO A 553    14206  16721  15174   4116  -1833   -821       O  
ATOM    856  CB  PRO A 553      50.176  -7.587 -17.640  1.00 91.66           C  
ANISOU  856  CB  PRO A 553    10624  12556  11645   3998  -1945   -848       C  
ATOM    857  CG  PRO A 553      48.789  -7.848 -18.108  1.00 90.90           C  
ANISOU  857  CG  PRO A 553    10337  12851  11351   4007  -1880   -523       C  
ATOM    858  CD  PRO A 553      48.861  -9.069 -18.983  1.00 89.65           C  
ANISOU  858  CD  PRO A 553    10017  12875  11171   3581  -1841   -508       C  
ATOM    859  N   LYS A 554      51.623  -9.441 -15.286  1.00 88.26           N  
ANISOU  859  N   LYS A 554    10256  12092  11184   4172  -1981  -1303       N  
ATOM    860  CA  LYS A 554      51.563  -9.945 -13.906  1.00125.98           C  
ANISOU  860  CA  LYS A 554    15027  17010  15831   4514  -1959  -1356       C  
ATOM    861  C   LYS A 554      51.948  -8.954 -12.798  1.00119.81           C  
ANISOU  861  C   LYS A 554    14343  16160  15020   4904  -2072  -1615       C  
ATOM    862  O   LYS A 554      51.647  -9.208 -11.632  1.00144.46           O  
ANISOU  862  O   LYS A 554    17437  19473  17977   5271  -2057  -1614       O  
ATOM    863  CB  LYS A 554      52.406 -11.220 -13.785  1.00120.66           C  
ANISOU  863  CB  LYS A 554    14329  16344  15172   4363  -1879  -1430       C  
ATOM    864  CG  LYS A 554      51.619 -12.498 -14.052  1.00 87.07           C  
ANISOU  864  CG  LYS A 554     9952  12256  10875   4199  -1677  -1164       C  
ATOM    865  CD  LYS A 554      52.512 -13.731 -14.096  1.00128.83           C  
ANISOU  865  CD  LYS A 554    15246  17478  16225   4024  -1539  -1222       C  
ATOM    866  CE  LYS A 554      53.136 -14.060 -12.745  1.00129.74           C  
ANISOU  866  CE  LYS A 554    15401  17666  16227   4443  -1503  -1310       C  
ATOM    867  NZ  LYS A 554      53.988 -15.280 -12.802  1.00112.47           N  
ANISOU  867  NZ  LYS A 554    13223  15424  14087   4321  -1321  -1312       N  
ATOM    868  N   SER A 555      52.608  -7.847 -13.141  1.00 93.84           N  
ANISOU  868  N   SER A 555    11155  12606  11895   4832  -2162  -1849       N  
ATOM    869  CA  SER A 555      52.908  -6.790 -12.171  1.00 98.34           C  
ANISOU  869  CA  SER A 555    11804  13086  12474   5154  -2245  -2158       C  
ATOM    870  C   SER A 555      53.169  -5.448 -12.872  1.00108.60           C  
ANISOU  870  C   SER A 555    13217  14029  14017   5024  -2243  -2285       C  
ATOM    871  O   SER A 555      53.101  -5.353 -14.099  1.00109.09           O  
ANISOU  871  O   SER A 555    13289  13955  14206   4730  -2183  -2088       O  
ATOM    872  CB  SER A 555      54.107  -7.187 -11.298  1.00 99.23           C  
ANISOU  872  CB  SER A 555    11892  13270  12541   5250  -2330  -2530       C  
ATOM    873  OG  SER A 555      55.330  -7.066 -12.002  1.00112.97           O  
ANISOU  873  OG  SER A 555    13659  14778  14487   4905  -2375  -2774       O  
ATOM    874  N   GLN A 556      53.466  -4.417 -12.084  1.00123.14           N  
ANISOU  874  N   GLN A 556    15135  15725  15927   5257  -2279  -2620       N  
ATOM    875  CA  GLN A 556      53.855  -3.114 -12.628  1.00120.15           C  
ANISOU  875  CA  GLN A 556    14878  14932  15844   5140  -2214  -2799       C  
ATOM    876  C   GLN A 556      55.149  -3.174 -13.446  1.00112.99           C  
ANISOU  876  C   GLN A 556    13976  13773  15182   4731  -2227  -3011       C  
ATOM    877  O   GLN A 556      55.327  -2.385 -14.372  1.00110.11           O  
ANISOU  877  O   GLN A 556    13695  13069  15073   4542  -2113  -2961       O  
ATOM    878  CB  GLN A 556      54.015  -2.081 -11.505  1.00126.26           C  
ANISOU  878  CB  GLN A 556    15716  15591  16665   5441  -2229  -3218       C  
ATOM    879  CG  GLN A 556      52.718  -1.711 -10.797  1.00135.75           C  
ANISOU  879  CG  GLN A 556    16949  16957  17673   5865  -2183  -3007       C  
ATOM    880  CD  GLN A 556      52.922  -0.710  -9.668  1.00143.78           C  
ANISOU  880  CD  GLN A 556    18028  17870  18733   6158  -2193  -3478       C  
ATOM    881  OE1 GLN A 556      53.783   0.173  -9.743  1.00145.75           O  
ANISOU  881  OE1 GLN A 556    18345  17761  19274   6003  -2146  -3907       O  
ATOM    882  NE2 GLN A 556      52.121  -0.840  -8.615  1.00155.37           N  
ANISOU  882  NE2 GLN A 556    19462  19651  19919   6578  -2236  -3420       N  
ATOM    883  N   THR A 557      56.041  -4.104 -13.101  1.00110.77           N  
ANISOU  883  N   THR A 557    13604  13669  14815   4628  -2340  -3217       N  
ATOM    884  CA  THR A 557      57.354  -4.217 -13.741  1.00105.83           C  
ANISOU  884  CA  THR A 557    12966  12851  14394   4268  -2366  -3451       C  
ATOM    885  C   THR A 557      57.599  -5.525 -14.518  1.00108.62           C  
ANISOU  885  C   THR A 557    13254  13356  14663   3999  -2372  -3190       C  
ATOM    886  O   THR A 557      58.689  -5.699 -15.068  1.00126.77           O  
ANISOU  886  O   THR A 557    15540  15519  17109   3711  -2393  -3355       O  
ATOM    887  CB  THR A 557      58.462  -4.059 -12.682  1.00107.49           C  
ANISOU  887  CB  THR A 557    13107  13135  14600   4365  -2484  -4016       C  
ATOM    888  OG1 THR A 557      58.306  -5.066 -11.676  1.00127.00           O  
ANISOU  888  OG1 THR A 557    15472  16055  16728   4654  -2570  -3991       O  
ATOM    889  CG2 THR A 557      58.387  -2.688 -12.029  1.00114.95           C  
ANISOU  889  CG2 THR A 557    14111  13867  15696   4546  -2454  -4382       C  
ATOM    890  N   THR A 558      56.614  -6.430 -14.579  1.00 97.30           N  
ANISOU  890  N   THR A 558    11772  12186  13012   4074  -2334  -2808       N  
ATOM    891  CA  THR A 558      56.799  -7.722 -15.264  1.00105.59           C  
ANISOU  891  CA  THR A 558    12759  13362  13999   3809  -2297  -2601       C  
ATOM    892  C   THR A 558      55.659  -8.108 -16.208  1.00107.24           C  
ANISOU  892  C   THR A 558    12930  13667  14149   3667  -2202  -2176       C  
ATOM    893  O   THR A 558      54.493  -7.803 -15.954  1.00120.33           O  
ANISOU  893  O   THR A 558    14569  15456  15695   3882  -2167  -1968       O  
ATOM    894  CB  THR A 558      56.997  -8.896 -14.272  1.00110.26           C  
ANISOU  894  CB  THR A 558    13275  14246  14373   4002  -2299  -2633       C  
ATOM    895  OG1 THR A 558      55.763  -9.199 -13.605  1.00133.50           O  
ANISOU  895  OG1 THR A 558    16180  17424  17121   4297  -2239  -2385       O  
ATOM    896  CG2 THR A 558      58.085  -8.578 -13.245  1.00114.13           C  
ANISOU  896  CG2 THR A 558    13745  14784  14836   4205  -2409  -3066       C  
ATOM    897  N   LEU A 559      56.018  -8.811 -17.279  1.00111.97           N  
ANISOU  897  N   LEU A 559    13497  14238  14810   3304  -2161  -2074       N  
ATOM    898  CA  LEU A 559      55.060  -9.526 -18.111  1.00106.52           C  
ANISOU  898  CA  LEU A 559    12712  13730  14029   3110  -2073  -1750       C  
ATOM    899  C   LEU A 559      55.444 -11.000 -18.209  1.00 99.13           C  
ANISOU  899  C   LEU A 559    11722  12891  13050   2899  -2003  -1757       C  
ATOM    900  O   LEU A 559      56.620 -11.345 -18.129  1.00104.91           O  
ANISOU  900  O   LEU A 559    12504  13492  13864   2805  -2030  -1962       O  
ATOM    901  CB  LEU A 559      55.012  -8.912 -19.508  1.00103.91           C  
ANISOU  901  CB  LEU A 559    12385  13281  13815   2862  -2057  -1635       C  
ATOM    902  CG  LEU A 559      54.703  -7.417 -19.588  1.00109.70           C  
ANISOU  902  CG  LEU A 559    13193  13848  14641   3055  -2046  -1577       C  
ATOM    903  CD1 LEU A 559      55.082  -6.860 -20.950  1.00116.72           C  
ANISOU  903  CD1 LEU A 559    14115  14527  15708   2818  -2000  -1533       C  
ATOM    904  CD2 LEU A 559      53.239  -7.148 -19.281  1.00 98.38           C  
ANISOU  904  CD2 LEU A 559    11678  12680  13021   3275  -1995  -1270       C  
ATOM    905  N   ASN A 560      54.453 -11.866 -18.381  1.00 92.67           N  
ANISOU  905  N   ASN A 560    10795  12299  12118   2825  -1887  -1541       N  
ATOM    906  CA  ASN A 560      54.703 -13.299 -18.489  1.00 87.51           C  
ANISOU  906  CA  ASN A 560    10093  11696  11458   2613  -1743  -1527       C  
ATOM    907  C   ASN A 560      54.350 -13.793 -19.886  1.00103.23           C  
ANISOU  907  C   ASN A 560    11978  13774  13471   2197  -1670  -1421       C  
ATOM    908  O   ASN A 560      53.193 -13.750 -20.299  1.00110.52           O  
ANISOU  908  O   ASN A 560    12766  14925  14300   2159  -1630  -1256       O  
ATOM    909  CB  ASN A 560      53.917 -14.056 -17.411  1.00101.15           C  
ANISOU  909  CB  ASN A 560    11768  13596  13069   2874  -1603  -1410       C  
ATOM    910  CG  ASN A 560      53.980 -15.567 -17.568  1.00117.80           C  
ANISOU  910  CG  ASN A 560    13828  15720  15211   2661  -1359  -1352       C  
ATOM    911  OD1 ASN A 560      54.575 -16.097 -18.501  1.00119.25           O  
ANISOU  911  OD1 ASN A 560    13976  15854  15479   2262  -1291  -1373       O  
ATOM    912  ND2 ASN A 560      53.356 -16.267 -16.635  1.00152.62           N  
ANISOU  912  ND2 ASN A 560    18237  20194  19558   2951  -1195  -1274       N  
ATOM    913  N   LEU A 561      55.361 -14.265 -20.606  1.00 98.91           N  
ANISOU  913  N   LEU A 561    11469  13085  13025   1899  -1653  -1532       N  
ATOM    914  CA  LEU A 561      55.158 -14.874 -21.911  1.00 92.06           C  
ANISOU  914  CA  LEU A 561    10493  12321  12165   1491  -1571  -1490       C  
ATOM    915  C   LEU A 561      55.116 -16.388 -21.788  1.00 88.19           C  
ANISOU  915  C   LEU A 561     9962  11847  11698   1316  -1337  -1511       C  
ATOM    916  O   LEU A 561      55.920 -16.981 -21.077  1.00 94.85           O  
ANISOU  916  O   LEU A 561    10917  12522  12598   1426  -1254  -1582       O  
ATOM    917  CB  LEU A 561      56.269 -14.458 -22.872  1.00107.89           C  
ANISOU  917  CB  LEU A 561    12570  14148  14275   1277  -1661  -1593       C  
ATOM    918  CG  LEU A 561      56.157 -14.981 -24.304  1.00 98.13           C  
ANISOU  918  CG  LEU A 561    11218  13047  13019    884  -1612  -1570       C  
ATOM    919  CD1 LEU A 561      54.866 -14.504 -24.947  1.00 87.59           C  
ANISOU  919  CD1 LEU A 561     9712  12028  11538    894  -1657  -1403       C  
ATOM    920  CD2 LEU A 561      57.358 -14.538 -25.124  1.00 92.24           C  
ANISOU  920  CD2 LEU A 561    10573  12084  12390    740  -1687  -1663       C  
ATOM    921  N   THR A 562      54.171 -17.006 -22.484  1.00 86.77           N  
ANISOU  921  N   THR A 562     9608  11884  11476   1056  -1207  -1455       N  
ATOM    922  CA  THR A 562      54.012 -18.465 -22.455  1.00102.08           C  
ANISOU  922  CA  THR A 562    11492  13804  13491    821   -916  -1497       C  
ATOM    923  C   THR A 562      53.759 -18.996 -23.858  1.00104.66           C  
ANISOU  923  C   THR A 562    11660  14282  13824    341   -850  -1600       C  
ATOM    924  O   THR A 562      53.068 -18.350 -24.642  1.00110.80           O  
ANISOU  924  O   THR A 562    12276  15348  14474    254   -992  -1566       O  
ATOM    925  CB  THR A 562      52.810 -18.887 -21.586  1.00110.90           C  
ANISOU  925  CB  THR A 562    12497  15070  14570    979   -745  -1373       C  
ATOM    926  OG1 THR A 562      51.625 -18.213 -22.032  1.00109.10           O  
ANISOU  926  OG1 THR A 562    12075  15173  14205    955   -868  -1293       O  
ATOM    927  CG2 THR A 562      53.046 -18.555 -20.131  1.00103.04           C  
ANISOU  927  CG2 THR A 562    11641  13965  13544   1477   -770  -1280       C  
ATOM    928  N   TRP A 563      54.304 -20.174 -24.158  1.00 82.69           N  
ANISOU  928  N   TRP A 563    10038  10078  11304    530    716   -739       N  
ATOM    929  CA  TRP A 563      54.043 -20.864 -25.427  1.00103.76           C  
ANISOU  929  CA  TRP A 563    12373  12923  14130    260    816  -1237       C  
ATOM    930  C   TRP A 563      53.760 -22.349 -25.183  1.00102.92           C  
ANISOU  930  C   TRP A 563    12126  12371  14610    120   1145  -1430       C  
ATOM    931  O   TRP A 563      53.838 -22.815 -24.047  1.00112.23           O  
ANISOU  931  O   TRP A 563    13498  13107  16039    269   1307  -1094       O  
ATOM    932  CB  TRP A 563      55.206 -20.653 -26.413  1.00104.99           C  
ANISOU  932  CB  TRP A 563    12459  13278  14153    235    681  -1442       C  
ATOM    933  CG  TRP A 563      56.575 -21.057 -25.910  1.00 87.82           C  
ANISOU  933  CG  TRP A 563    10444  10722  12201    363    686  -1318       C  
ATOM    934  CD1 TRP A 563      57.224 -22.229 -26.154  1.00 86.84           C  
ANISOU  934  CD1 TRP A 563    10202  10300  12493    285    854  -1568       C  
ATOM    935  CD2 TRP A 563      57.462 -20.274 -25.106  1.00 69.30           C  
ANISOU  935  CD2 TRP A 563     8363   8284   9684    607    512   -960       C  
ATOM    936  NE1 TRP A 563      58.449 -22.239 -25.541  1.00 87.22           N  
ANISOU  936  NE1 TRP A 563    10435  10093  12612    489    786  -1347       N  
ATOM    937  CE2 TRP A 563      58.625 -21.048 -24.891  1.00 77.38           C  
ANISOU  937  CE2 TRP A 563     9409   8989  11001    684    566  -1000       C  
ATOM    938  CE3 TRP A 563      57.387 -18.996 -24.540  1.00 65.68           C  
ANISOU  938  CE3 TRP A 563     8094   7980   8882    772    320   -653       C  
ATOM    939  CZ2 TRP A 563      59.704 -20.588 -24.136  1.00 85.34           C  
ANISOU  939  CZ2 TRP A 563    10601   9891  11935    926    408   -764       C  
ATOM    940  CZ3 TRP A 563      58.459 -18.538 -23.791  1.00 62.78           C  
ANISOU  940  CZ3 TRP A 563     7901   7473   8479    984    180   -459       C  
ATOM    941  CH2 TRP A 563      59.606 -19.335 -23.594  1.00 71.78           C  
ANISOU  941  CH2 TRP A 563     9038   8353   9881   1063    211   -525       C  
ATOM    942  N   GLN A 564      53.300 -23.017 -26.203  1.00116.35           N  
ANISOU  942  N   GLN A 564    13475  14219  16514   -144   1262  -1957       N  
ATOM    943  CA  GLN A 564      53.112 -24.465 -26.151  1.00127.80           C  
ANISOU  943  CA  GLN A 564    14726  15199  18632   -323   1618  -2246       C  
ATOM    944  C   GLN A 564      54.441 -25.170 -25.921  1.00131.64           C  
ANISOU  944  C   GLN A 564    15337  15240  19441   -218   1711  -2166       C  
ATOM    945  O   GLN A 564      55.491 -24.674 -26.343  1.00137.35           O  
ANISOU  945  O   GLN A 564    16141  16166  19878   -123   1482  -2161       O  
ATOM    946  CB  GLN A 564      52.479 -24.953 -27.460  1.00131.99           C  
ANISOU  946  CB  GLN A 564    14787  16079  19286   -636   1675  -2972       C  
ATOM    947  CG  GLN A 564      51.490 -26.108 -27.329  1.00137.53           C  
ANISOU  947  CG  GLN A 564    15188  16420  20646   -886   2057  -3323       C  
ATOM    948  CD  GLN A 564      50.092 -25.647 -26.951  1.00144.14           C  
ANISOU  948  CD  GLN A 564    15958  17466  21345   -926   2072  -3228       C  
ATOM    949  OE1 GLN A 564      49.185 -25.623 -27.785  1.00139.46           O  
ANISOU  949  OE1 GLN A 564    14976  17335  20676  -1125   2028  -3753       O  
ATOM    950  NE2 GLN A 564      49.910 -25.287 -25.686  1.00139.05           N  
ANISOU  950  NE2 GLN A 564    15664  16521  20646   -715   2130  -2583       N  
ATOM    951  N   PRO A 565      54.412 -26.326 -25.253  1.00139.55           N  
ANISOU  951  N   PRO A 565    16340  15621  21060   -217   2074  -2082       N  
ATOM    952  CA  PRO A 565      55.622 -27.143 -25.298  1.00147.62           C  
ANISOU  952  CA  PRO A 565    17386  16253  22451   -141   2189  -2128       C  
ATOM    953  C   PRO A 565      55.828 -27.617 -26.731  1.00145.37           C  
ANISOU  953  C   PRO A 565    16721  16186  22328   -433   2194  -2862       C  
ATOM    954  O   PRO A 565      54.906 -28.196 -27.309  1.00149.94           O  
ANISOU  954  O   PRO A 565    16956  16791  23222   -720   2389  -3361       O  
ATOM    955  CB  PRO A 565      55.302 -28.309 -24.348  1.00144.73           C  
ANISOU  955  CB  PRO A 565    17060  15170  22763    -81   2654  -1874       C  
ATOM    956  CG  PRO A 565      54.156 -27.812 -23.508  1.00168.70           C  
ANISOU  956  CG  PRO A 565    20223  18265  25609    -22   2702  -1501       C  
ATOM    957  CD  PRO A 565      53.367 -26.938 -24.421  1.00169.39           C  
ANISOU  957  CD  PRO A 565    20107  19001  25253   -253   2427  -1896       C  
ATOM    958  N   ILE A 566      56.977 -27.328 -27.328  1.00133.48           N  
ANISOU  958  N   ILE A 566    15238  14897  20583   -365   1978  -2973       N  
ATOM    959  CA  ILE A 566      57.193 -27.767 -28.698  1.00159.15           C  
ANISOU  959  CA  ILE A 566    18120  18422  23929   -611   1987  -3677       C  
ATOM    960  C   ILE A 566      58.136 -28.972 -28.701  1.00166.66           C  
ANISOU  960  C   ILE A 566    18998  18810  25517   -605   2246  -3859       C  
ATOM    961  O   ILE A 566      59.172 -28.980 -28.035  1.00147.42           O  
ANISOU  961  O   ILE A 566    16824  16074  23113   -342   2211  -3440       O  
ATOM    962  CB  ILE A 566      57.718 -26.601 -29.608  1.00163.47           C  
ANISOU  962  CB  ILE A 566    18670  19688  23752   -567   1613  -3748       C  
ATOM    963  CG1 ILE A 566      59.246 -26.440 -29.567  1.00134.74           C  
ANISOU  963  CG1 ILE A 566    15208  15943  20045   -382   1498  -3560       C  
ATOM    964  CG2 ILE A 566      57.004 -25.290 -29.276  1.00168.24           C  
ANISOU  964  CG2 ILE A 566    19463  20697  23763   -458   1373  -3344       C  
ATOM    965  CD1 ILE A 566      59.776 -25.754 -28.325  1.00131.65           C  
ANISOU  965  CD1 ILE A 566    15218  15326  19476    -80   1358  -2875       C  
ATOM    966  N   PHE A 567      57.725 -30.022 -29.404  1.00168.20           N  
ANISOU  966  N   PHE A 567    18807  18844  26259   -884   2523  -4509       N  
ATOM    967  CA  PHE A 567      58.557 -31.205 -29.569  1.00169.91           C  
ANISOU  967  CA  PHE A 567    18890  18524  27142   -908   2801  -4786       C  
ATOM    968  C   PHE A 567      59.556 -30.971 -30.694  1.00183.73           C  
ANISOU  968  C   PHE A 567    20494  20746  28571   -935   2572  -5207       C  
ATOM    969  O   PHE A 567      59.176 -30.542 -31.781  1.00178.82           O  
ANISOU  969  O   PHE A 567    19608  20799  27538  -1112   2396  -5705       O  
ATOM    970  CB  PHE A 567      57.702 -32.440 -29.865  1.00174.15           C  
ANISOU  970  CB  PHE A 567    19030  18646  28494  -1219   3236  -5382       C  
ATOM    971  N   PRO A 568      60.842 -31.253 -30.436  1.00194.43           N  
ANISOU  971  N   PRO A 568    22006  21781  30089   -728   2583  -4995       N  
ATOM    972  CA  PRO A 568      61.884 -31.008 -31.439  1.00192.71           C  
ANISOU  972  CA  PRO A 568    21663  21987  29573   -733   2390  -5342       C  
ATOM    973  C   PRO A 568      61.765 -31.928 -32.652  1.00208.28           C  
ANISOU  973  C   PRO A 568    23155  24062  31920  -1023   2582  -6251       C  
ATOM    974  O   PRO A 568      61.736 -33.149 -32.503  1.00206.10           O  
ANISOU  974  O   PRO A 568    22708  23153  32448  -1114   2945  -6535       O  
ATOM    975  CB  PRO A 568      63.178 -31.284 -30.670  1.00196.85           C  
ANISOU  975  CB  PRO A 568    22440  22021  30334   -430   2419  -4896       C  
ATOM    976  CG  PRO A 568      62.782 -32.260 -29.616  1.00199.94           C  
ANISOU  976  CG  PRO A 568    22925  21624  31418   -336   2781  -4598       C  
ATOM    977  CD  PRO A 568      61.381 -31.882 -29.217  1.00202.84           C  
ANISOU  977  CD  PRO A 568    23337  22091  31641   -454   2806  -4435       C  
ATOM    978  N   SER A 569      61.654 -31.337 -33.831  1.00214.78           N  
ANISOU  978  N   SER A 569    23748  25690  32170  -1148   2360  -6703       N  
ATOM    979  CA  SER A 569      61.623 -32.110 -35.077  1.00221.39           C  
ANISOU  979  CA  SER A 569    24094  26795  33230  -1388   2488  -7639       C  
ATOM    980  C   SER A 569      63.006 -32.676 -35.392  1.00231.06           C  
ANISOU  980  C   SER A 569    25278  27778  34737  -1302   2573  -7819       C  
ATOM    981  O   SER A 569      63.154 -33.881 -35.610  1.00242.32           O  
ANISOU  981  O   SER A 569    26429  28773  36868  -1434   2860  -8280       O  
ATOM    982  CB  SER A 569      61.139 -31.242 -36.242  1.00219.57           C  
ANISOU  982  CB  SER A 569    23636  27615  32177  -1460   2211  -8001       C  
ATOM    983  OG  SER A 569      59.836 -30.744 -35.999  1.00219.81           O  
ANISOU  983  OG  SER A 569    23662  27899  31955  -1523   2129  -7879       O  
ATOM    984  N   SER A 570      64.009 -31.798 -35.408  1.00222.29           N  
ANISOU  984  N   SER A 570    24417  26961  33081  -1087   2322  -7384       N  
ATOM    985  CA  SER A 570      65.398 -32.184 -35.680  1.00209.09           C  
ANISOU  985  CA  SER A 570    22718  25124  31602   -978   2368  -7497       C  
ATOM    986  C   SER A 570      66.073 -32.787 -34.447  1.00201.26           C  
ANISOU  986  C   SER A 570    21997  23248  31223   -759   2528  -6985       C  
ATOM    987  O   SER A 570      65.557 -32.693 -33.330  1.00196.46           O  
ANISOU  987  O   SER A 570    21663  22240  30744   -645   2560  -6421       O  
ATOM    988  CB  SER A 570      66.202 -30.975 -36.163  1.00205.00           C  
ANISOU  988  CB  SER A 570    22329  25258  30301   -839   2072  -7229       C  
ATOM    989  OG  SER A 570      65.620 -30.398 -37.318  1.00203.02           O  
ANISOU  989  OG  SER A 570    21839  25872  29428   -966   1948  -7617       O  
ATOM    990  N   GLU A 571      67.235 -33.398 -34.668  1.00198.46           N  
ANISOU  990  N   GLU A 571    21555  22642  31210   -665   2630  -7176       N  
ATOM    991  CA  GLU A 571      68.027 -34.017 -33.598  1.00192.83           C  
ANISOU  991  CA  GLU A 571    21057  21161  31050   -386   2778  -6711       C  
ATOM    992  C   GLU A 571      68.869 -33.002 -32.816  1.00191.80           C  
ANISOU  992  C   GLU A 571    21288  21162  30424    -72   2471  -5983       C  
ATOM    993  O   GLU A 571      69.016 -33.125 -31.597  1.00191.87           O  
ANISOU  993  O   GLU A 571    21569  20696  30637    204   2498  -5384       O  
ATOM    994  CB  GLU A 571      68.944 -35.098 -34.178  1.00183.70           C  
ANISOU  994  CB  GLU A 571    19633  19824  30341   -432   2937  -7048       C  
ATOM    995  N   ASP A 572      69.419 -32.013 -33.523  1.00190.59           N  
ANISOU  995  N   ASP A 572    21110  21667  29638   -101   2203  -6054       N  
ATOM    996  CA  ASP A 572      70.347 -31.023 -32.937  1.00182.99           C  
ANISOU  996  CA  ASP A 572    20404  20854  28271    151   1930  -5508       C  
ATOM    997  C   ASP A 572      69.726 -30.102 -31.867  1.00177.01           C  
ANISOU  997  C   ASP A 572    19985  20112  27159    283   1735  -4855       C  
ATOM    998  O   ASP A 572      68.505 -30.058 -31.699  1.00169.29           O  
ANISOU  998  O   ASP A 572    19055  19138  26130    159   1785  -4801       O  
ATOM    999  CB  ASP A 572      71.034 -30.194 -34.047  1.00174.02           C  
ANISOU  999  CB  ASP A 572    19119  20385  26614     53   1774  -5764       C  
ATOM   1000  CG  ASP A 572      70.050 -29.422 -34.925  1.00173.95           C  
ANISOU 1000  CG  ASP A 572    19027  21033  26034   -173   1694  -5940       C  
ATOM   1001  OD1 ASP A 572      68.846 -29.758 -34.939  1.00175.91           O  
ANISOU 1001  OD1 ASP A 572    19221  21255  26361   -317   1778  -6092       O  
ATOM   1002  OD2 ASP A 572      70.493 -28.483 -35.620  1.00163.52           O  
ANISOU 1002  OD2 ASP A 572    17671  20264  24194   -188   1568  -5920       O  
ATOM   1003  N   ASP A 573      70.593 -29.378 -31.154  1.00169.84           N  
ANISOU 1003  N   ASP A 573    19275  19229  26027    537   1517  -4416       N  
ATOM   1004  CA  ASP A 573      70.206 -28.564 -29.987  1.00157.32           C  
ANISOU 1004  CA  ASP A 573    17998  17621  24156    725   1327  -3822       C  
ATOM   1005  C   ASP A 573      69.491 -27.267 -30.399  1.00139.52           C  
ANISOU 1005  C   ASP A 573    15806  15903  21301    549   1145  -3746       C  
ATOM   1006  O   ASP A 573      69.657 -26.788 -31.526  1.00140.91           O  
ANISOU 1006  O   ASP A 573    15815  16530  21195    363   1117  -4045       O  
ATOM   1007  CB  ASP A 573      71.449 -28.244 -29.131  1.00154.20           C  
ANISOU 1007  CB  ASP A 573    17718  17128  23743   1064   1142  -3497       C  
ATOM   1008  CG  ASP A 573      71.137 -28.130 -27.643  1.00167.19           C  
ANISOU 1008  CG  ASP A 573    19638  18529  25358   1381   1055  -2936       C  
ATOM   1009  OD1 ASP A 573      70.056 -27.615 -27.279  1.00171.74           O  
ANISOU 1009  OD1 ASP A 573    20373  19197  25684   1312   1016  -2710       O  
ATOM   1010  OD2 ASP A 573      71.987 -28.555 -26.831  1.00161.93           O  
ANISOU 1010  OD2 ASP A 573    19016  17620  24891   1733   1024  -2721       O  
ATOM   1011  N   PHE A 574      68.705 -26.708 -29.474  1.00123.06           N  
ANISOU 1011  N   PHE A 574    13961  13777  19019    642   1043  -3319       N  
ATOM   1012  CA  PHE A 574      67.847 -25.546 -29.754  1.00113.39           C  
ANISOU 1012  CA  PHE A 574    12808  12989  17285    504    905  -3204       C  
ATOM   1013  C   PHE A 574      67.497 -24.725 -28.504  1.00112.11           C  
ANISOU 1013  C   PHE A 574    12932  12762  16901    706    729  -2681       C  
ATOM   1014  O   PHE A 574      67.499 -25.252 -27.391  1.00132.57           O  
ANISOU 1014  O   PHE A 574    15669  14980  19722    933    761  -2406       O  
ATOM   1015  CB  PHE A 574      66.560 -26.000 -30.464  1.00123.88           C  
ANISOU 1015  CB  PHE A 574    13987  14450  18633    249   1064  -3511       C  
ATOM   1016  CG  PHE A 574      65.595 -26.755 -29.578  1.00140.37           C  
ANISOU 1016  CG  PHE A 574    16170  16103  21061    282   1224  -3349       C  
ATOM   1017  CD1 PHE A 574      65.930 -28.002 -29.046  1.00153.96           C  
ANISOU 1017  CD1 PHE A 574    17873  17248  23376    392   1452  -3360       C  
ATOM   1018  CD2 PHE A 574      64.337 -26.228 -29.291  1.00117.01           C  
ANISOU 1018  CD2 PHE A 574    13306  13297  17856    215   1186  -3165       C  
ATOM   1019  CE1 PHE A 574      65.039 -28.696 -28.237  1.00134.96           C  
ANISOU 1019  CE1 PHE A 574    15549  14407  21322    432   1672  -3157       C  
ATOM   1020  CE2 PHE A 574      63.444 -26.919 -28.484  1.00127.74           C  
ANISOU 1020  CE2 PHE A 574    14734  14251  19550    236   1378  -3006       C  
ATOM   1021  CZ  PHE A 574      63.795 -28.154 -27.956  1.00135.62           C  
ANISOU 1021  CZ  PHE A 574    15719  14656  21153    341   1638  -2987       C  
ATOM   1022  N   TYR A 575      67.199 -23.439 -28.707  1.00102.20           N  
ANISOU 1022  N   TYR A 575    11746  11886  15201    646    568  -2542       N  
ATOM   1023  CA  TYR A 575      66.798 -22.520 -27.624  1.00 93.59           C  
ANISOU 1023  CA  TYR A 575    10896  10790  13874    810    398  -2120       C  
ATOM   1024  C   TYR A 575      65.815 -21.459 -28.132  1.00 94.92           C  
ANISOU 1024  C   TYR A 575    11091  11334  13640    658    346  -2049       C  
ATOM   1025  O   TYR A 575      65.649 -21.296 -29.343  1.00109.71           O  
ANISOU 1025  O   TYR A 575    12796  13539  15351    471    411  -2289       O  
ATOM   1026  CB  TYR A 575      68.027 -21.844 -26.998  1.00 96.17           C  
ANISOU 1026  CB  TYR A 575    11279  11099  14161   1018    207  -1980       C  
ATOM   1027  CG  TYR A 575      68.711 -20.813 -27.878  1.00103.96           C  
ANISOU 1027  CG  TYR A 575    12149  12397  14955    886    149  -2106       C  
ATOM   1028  CD1 TYR A 575      69.729 -21.182 -28.756  1.00105.29           C  
ANISOU 1028  CD1 TYR A 575    12111  12622  15273    805    231  -2403       C  
ATOM   1029  CD2 TYR A 575      68.347 -19.466 -27.826  1.00102.83           C  
ANISOU 1029  CD2 TYR A 575    12092  12464  14514    855     52  -1911       C  
ATOM   1030  CE1 TYR A 575      70.357 -20.243 -29.562  1.00 99.18           C  
ANISOU 1030  CE1 TYR A 575    11223  12119  14342    694    238  -2471       C  
ATOM   1031  CE2 TYR A 575      68.969 -18.522 -28.631  1.00102.97           C  
ANISOU 1031  CE2 TYR A 575    11999  12706  14418    747     74  -1968       C  
ATOM   1032  CZ  TYR A 575      69.975 -18.915 -29.493  1.00 99.24           C  
ANISOU 1032  CZ  TYR A 575    11325  12297  14084    667    175  -2233       C  
ATOM   1033  OH  TYR A 575      70.595 -17.984 -30.291  1.00118.55           O  
ANISOU 1033  OH  TYR A 575    13656  14953  16434    570    254  -2245       O  
ATOM   1034  N   VAL A 576      65.189 -20.734 -27.202  1.00 93.43           N  
ANISOU 1034  N   VAL A 576    11102  11127  13270    778    232  -1714       N  
ATOM   1035  CA  VAL A 576      64.179 -19.714 -27.532  1.00 93.36           C  
ANISOU 1035  CA  VAL A 576    11136  11432  12905    685    188  -1591       C  
ATOM   1036  C   VAL A 576      64.709 -18.299 -27.265  1.00 95.10           C  
ANISOU 1036  C   VAL A 576    11449  11767  12918    777     33  -1382       C  
ATOM   1037  O   VAL A 576      65.069 -17.969 -26.132  1.00 95.35           O  
ANISOU 1037  O   VAL A 576    11616  11615  12996    966    -97  -1205       O  
ATOM   1038  CB  VAL A 576      62.866 -19.919 -26.733  1.00 73.54           C  
ANISOU 1038  CB  VAL A 576     8755   8814  10373    725    217  -1397       C  
ATOM   1039  CG1 VAL A 576      61.781 -18.960 -27.219  1.00 78.72           C  
ANISOU 1039  CG1 VAL A 576     9408   9828  10673    633    182  -1316       C  
ATOM   1040  CG2 VAL A 576      62.387 -21.362 -26.837  1.00 74.60           C  
ANISOU 1040  CG2 VAL A 576     8780   8718  10848    631    426  -1603       C  
ATOM   1041  N   GLU A 577      64.747 -17.477 -28.316  1.00101.13           N  
ANISOU 1041  N   GLU A 577    12117  12845  13465    660     71  -1414       N  
ATOM   1042  CA  GLU A 577      65.117 -16.063 -28.221  1.00 91.79           C  
ANISOU 1042  CA  GLU A 577    10992  11732  12154    711      8  -1212       C  
ATOM   1043  C   GLU A 577      63.842 -15.232 -28.126  1.00 89.59           C  
ANISOU 1043  C   GLU A 577    10820  11615  11604    729     -6   -967       C  
ATOM   1044  O   GLU A 577      62.943 -15.406 -28.946  1.00 97.57           O  
ANISOU 1044  O   GLU A 577    11753  12913  12405    644     75  -1003       O  
ATOM   1045  CB  GLU A 577      65.913 -15.643 -29.460  1.00 92.96           C  
ANISOU 1045  CB  GLU A 577    10969  12101  12250    607    133  -1313       C  
ATOM   1046  CG  GLU A 577      66.414 -14.201 -29.441  1.00 82.23           C  
ANISOU 1046  CG  GLU A 577     9634  10731  10879    638    154  -1106       C  
ATOM   1047  CD  GLU A 577      67.201 -13.822 -30.684  1.00 92.04           C  
ANISOU 1047  CD  GLU A 577    10704  12179  12088    549    349  -1147       C  
ATOM   1048  OE1 GLU A 577      67.247 -14.611 -31.650  1.00 85.36           O  
ANISOU 1048  OE1 GLU A 577     9720  11580  11133    475    446  -1343       O  
ATOM   1049  OE2 GLU A 577      67.782 -12.720 -30.699  1.00 97.76           O  
ANISOU 1049  OE2 GLU A 577    11412  12815  12918    556    432   -996       O  
ATOM   1050  N   VAL A 578      63.781 -14.328 -27.143  1.00 92.73           N  
ANISOU 1050  N   VAL A 578    11364  11863  12007    852   -115   -760       N  
ATOM   1051  CA  VAL A 578      62.597 -13.497 -26.890  1.00 81.92           C  
ANISOU 1051  CA  VAL A 578    10105  10599  10420    900   -134   -521       C  
ATOM   1052  C   VAL A 578      62.985 -12.019 -26.816  1.00 81.80           C  
ANISOU 1052  C   VAL A 578    10118  10539  10421    950   -127   -355       C  
ATOM   1053  O   VAL A 578      63.784 -11.620 -25.967  1.00 93.60           O  
ANISOU 1053  O   VAL A 578    11640  11803  12122   1024   -223   -409       O  
ATOM   1054  CB  VAL A 578      61.890 -13.908 -25.580  1.00 92.01           C  
ANISOU 1054  CB  VAL A 578    11539  11703  11719   1023   -242   -438       C  
ATOM   1055  CG1 VAL A 578      60.647 -13.055 -25.335  1.00 95.41           C  
ANISOU 1055  CG1 VAL A 578    12064  12255  11931   1073   -254   -215       C  
ATOM   1056  CG2 VAL A 578      61.530 -15.388 -25.620  1.00 96.50           C  
ANISOU 1056  CG2 VAL A 578    12064  12216  12383    968   -174   -579       C  
ATOM   1057  N   GLU A 579      62.396 -11.223 -27.706  1.00 85.53           N  
ANISOU 1057  N   GLU A 579    10560  11246  10693    926      1   -168       N  
ATOM   1058  CA  GLU A 579      62.654  -9.791 -27.813  1.00 92.87           C  
ANISOU 1058  CA  GLU A 579    11501  12095  11691    971     99     41       C  
ATOM   1059  C   GLU A 579      61.451  -9.049 -27.236  1.00 85.91           C  
ANISOU 1059  C   GLU A 579    10749  11220  10674   1083     54    267       C  
ATOM   1060  O   GLU A 579      60.317  -9.401 -27.552  1.00100.57           O  
ANISOU 1060  O   GLU A 579    12619  13339  12255   1103     48    347       O  
ATOM   1061  CB  GLU A 579      62.837  -9.432 -29.296  1.00 99.63           C  
ANISOU 1061  CB  GLU A 579    12227  13232  12395    927    330    174       C  
ATOM   1062  CG  GLU A 579      63.383  -8.039 -29.590  1.00100.44           C  
ANISOU 1062  CG  GLU A 579    12306  13181  12676    960    539    417       C  
ATOM   1063  CD  GLU A 579      63.270  -7.669 -31.063  1.00110.81           C  
ANISOU 1063  CD  GLU A 579    13519  14858  13727   1000    806    677       C  
ATOM   1064  OE1 GLU A 579      62.135  -7.626 -31.584  1.00114.33           O  
ANISOU 1064  OE1 GLU A 579    13980  15674  13787   1110    818    868       O  
ATOM   1065  OE2 GLU A 579      64.310  -7.416 -31.707  1.00128.24           O  
ANISOU 1065  OE2 GLU A 579    15613  17020  16091    945   1012    694       O  
ATOM   1066  N   ARG A 580      61.690  -8.052 -26.381  1.00 73.31           N  
ANISOU 1066  N   ARG A 580     9217   9347   9290   1155     23    317       N  
ATOM   1067  CA  ARG A 580      60.628  -7.150 -25.912  1.00 71.27           C  
ANISOU 1067  CA  ARG A 580     9063   9072   8945   1272     21    533       C  
ATOM   1068  C   ARG A 580      61.029  -5.713 -26.239  1.00 93.56           C  
ANISOU 1068  C   ARG A 580    11842  11703  12004   1296    225    710       C  
ATOM   1069  O   ARG A 580      62.189  -5.340 -26.091  1.00 99.34           O  
ANISOU 1069  O   ARG A 580    12486  12177  13082   1228    279    553       O  
ATOM   1070  CB  ARG A 580      60.300  -7.368 -24.416  1.00 81.56           C  
ANISOU 1070  CB  ARG A 580    10482  10226  10280   1368   -197    400       C  
ATOM   1071  CG  ARG A 580      60.674  -6.280 -23.408  1.00 75.11           C  
ANISOU 1071  CG  ARG A 580     9683   9135   9721   1455   -250    314       C  
ATOM   1072  CD  ARG A 580      62.118  -6.372 -22.957  1.00 88.15           C  
ANISOU 1072  CD  ARG A 580    11225  10598  11671   1420   -332     -1       C  
ATOM   1073  NE  ARG A 580      62.408  -5.500 -21.817  1.00 93.38           N  
ANISOU 1073  NE  ARG A 580    11859  11068  12553   1520   -438   -209       N  
ATOM   1074  CZ  ARG A 580      62.579  -4.177 -21.873  1.00102.46           C  
ANISOU 1074  CZ  ARG A 580    12929  11989  14014   1492   -291   -224       C  
ATOM   1075  NH1 ARG A 580      62.481  -3.508 -23.024  1.00113.78           N  
ANISOU 1075  NH1 ARG A 580    14327  13344  15561   1399      0     54       N  
ATOM   1076  NH2 ARG A 580      62.850  -3.507 -20.755  1.00125.22           N  
ANISOU 1076  NH2 ARG A 580    15746  14727  17106   1581   -416   -526       N  
ATOM   1077  N   ARG A 581      60.050  -4.924 -26.677  1.00102.74           N  
ANISOU 1077  N   ARG A 581    13045  12982  13011   1401    358   1035       N  
ATOM   1078  CA  ARG A 581      60.277  -3.602 -27.259  1.00102.32           C  
ANISOU 1078  CA  ARG A 581    12947  12761  13170   1456    649   1322       C  
ATOM   1079  C   ARG A 581      59.251  -2.630 -26.693  1.00102.45           C  
ANISOU 1079  C   ARG A 581    13055  12662  13208   1613    669   1523       C  
ATOM   1080  O   ARG A 581      58.052  -2.853 -26.845  1.00100.52           O  
ANISOU 1080  O   ARG A 581    12869  12727  12596   1724    600   1690       O  
ATOM   1081  CB  ARG A 581      60.112  -3.700 -28.778  1.00 99.09           C  
ANISOU 1081  CB  ARG A 581    12463  12734  12452   1499    866   1624       C  
ATOM   1082  CG  ARG A 581      60.414  -2.431 -29.573  1.00120.19           C  
ANISOU 1082  CG  ARG A 581    15085  15267  15316   1596   1252   2030       C  
ATOM   1083  CD  ARG A 581      59.448  -2.259 -30.745  1.00127.16           C  
ANISOU 1083  CD  ARG A 581    15952  16655  15707   1814   1406   2469       C  
ATOM   1084  NE  ARG A 581      59.340  -3.474 -31.561  1.00118.04           N  
ANISOU 1084  NE  ARG A 581    14710  16056  14086   1774   1283   2312       N  
ATOM   1085  CZ  ARG A 581      58.329  -3.773 -32.382  1.00105.37           C  
ANISOU 1085  CZ  ARG A 581    13046  15049  11939   1942   1255   2470       C  
ATOM   1086  NH1 ARG A 581      57.290  -2.950 -32.543  1.00 88.60           N  
ANISOU 1086  NH1 ARG A 581    10957  13087   9620   2197   1338   2857       N  
ATOM   1087  NH2 ARG A 581      58.355  -4.919 -33.058  1.00107.66           N  
ANISOU 1087  NH2 ARG A 581    13213  15804  11890   1866   1142   2199       N  
ATOM   1088  N   SER A 582      59.717  -1.561 -26.047  1.00 96.35           N  
ANISOU 1088  N   SER A 582    12265  11449  12895   1618    770   1462       N  
ATOM   1089  CA  SER A 582      58.822  -0.511 -25.546  1.00 91.62           C  
ANISOU 1089  CA  SER A 582    11732  10682  12399   1772    837   1636       C  
ATOM   1090  C   SER A 582      58.287   0.364 -26.688  1.00107.43           C  
ANISOU 1090  C   SER A 582    13725  12752  14344   1930   1183   2179       C  
ATOM   1091  O   SER A 582      59.015   0.685 -27.632  1.00126.50           O  
ANISOU 1091  O   SER A 582    16054  15101  16908   1903   1473   2390       O  
ATOM   1092  CB  SER A 582      59.531   0.365 -24.511  1.00 86.20           C  
ANISOU 1092  CB  SER A 582    10980   9493  12278   1722    856   1317       C  
ATOM   1093  OG  SER A 582      58.735   1.487 -24.165  1.00 93.99           O  
ANISOU 1093  OG  SER A 582    12004  10265  13442   1870    989   1486       O  
ATOM   1094  N   VAL A 583      57.014   0.743 -26.577  1.00103.36           N  
ANISOU 1094  N   VAL A 583    13287  12386  13601   2126   1164   2422       N  
ATOM   1095  CA  VAL A 583      56.340   1.606 -27.555  1.00 91.07           C  
ANISOU 1095  CA  VAL A 583    11723  10944  11936   2365   1471   2983       C  
ATOM   1096  C   VAL A 583      56.475   3.083 -27.170  1.00101.12           C  
ANISOU 1096  C   VAL A 583    12989  11629  13804   2454   1773   3142       C  
ATOM   1097  O   VAL A 583      56.706   3.936 -28.031  1.00112.04           O  
ANISOU 1097  O   VAL A 583    14327  12848  15396   2580   2180   3587       O  
ATOM   1098  CB  VAL A 583      54.841   1.261 -27.673  1.00 82.42           C  
ANISOU 1098  CB  VAL A 583    10674  10349  10293   2559   1297   3154       C  
ATOM   1099  CG1 VAL A 583      54.177   2.084 -28.775  1.00100.38           C  
ANISOU 1099  CG1 VAL A 583    12914  12854  12371   2872   1596   3759       C  
ATOM   1100  CG2 VAL A 583      54.656  -0.227 -27.933  1.00 66.16           C  
ANISOU 1100  CG2 VAL A 583     8584   8801   7753   2435   1015   2900       C  
ATOM   1101  N   GLN A 584      56.322   3.372 -25.878  1.00104.67           N  
ANISOU 1101  N   GLN A 584    13469  11766  14533   2406   1600   2775       N  
ATOM   1102  CA  GLN A 584      56.392   4.743 -25.366  1.00118.00           C  
ANISOU 1102  CA  GLN A 584    15119  12869  16845   2471   1862   2794       C  
ATOM   1103  C   GLN A 584      57.824   5.255 -25.465  1.00112.66           C  
ANISOU 1103  C   GLN A 584    14299  11682  16823   2272   2132   2613       C  
ATOM   1104  O   GLN A 584      58.074   6.280 -26.097  1.00110.88           O  
ANISOU 1104  O   GLN A 584    14010  11078  17042   2346   2594   2982       O  
ATOM   1105  CB  GLN A 584      55.893   4.829 -23.912  1.00114.79           C  
ANISOU 1105  CB  GLN A 584    14751  12347  16519   2472   1573   2347       C  
ATOM   1106  CG  GLN A 584      54.376   4.816 -23.744  1.00102.09           C  
ANISOU 1106  CG  GLN A 584    13249  11064  14477   2705   1448   2581       C  
ATOM   1107  CD  GLN A 584      53.723   3.513 -24.179  1.00 97.09           C  
ANISOU 1107  CD  GLN A 584    12681  11083  13128   2713   1179   2673       C  
ATOM   1108  OE1 GLN A 584      54.198   2.427 -23.852  1.00107.60           O  
ANISOU 1108  OE1 GLN A 584    14021  12592  14270   2532    921   2339       O  
ATOM   1109  NE2 GLN A 584      52.628   3.618 -24.919  1.00109.75           N  
ANISOU 1109  NE2 GLN A 584    14300  13043  14358   2937   1251   3107       N  
ATOM   1110  N   LYS A 585      58.752   4.521 -24.852  1.00106.16           N  
ANISOU 1110  N   LYS A 585    13411  10857  16070   2037   1865   2064       N  
ATOM   1111  CA  LYS A 585      60.185   4.836 -24.905  1.00121.97           C  
ANISOU 1111  CA  LYS A 585    15228  12445  18669   1819   2063   1788       C  
ATOM   1112  C   LYS A 585      60.932   3.907 -25.863  1.00114.28           C  
ANISOU 1112  C   LYS A 585    14227  11778  17415   1703   2072   1893       C  
ATOM   1113  O   LYS A 585      60.411   2.869 -26.276  1.00108.62           O  
ANISOU 1113  O   LYS A 585    13624  11600  16049   1759   1843   2029       O  
ATOM   1114  CB  LYS A 585      60.801   4.750 -23.506  1.00131.64           C  
ANISOU 1114  CB  LYS A 585    16340  13480  20198   1675   1753   1037       C  
ATOM   1115  CG  LYS A 585      60.291   5.821 -22.554  1.00146.17           C  
ANISOU 1115  CG  LYS A 585    18138  14953  22447   1764   1800    819       C  
ATOM   1116  CD  LYS A 585      60.840   5.641 -21.148  1.00152.74           C  
ANISOU 1116  CD  LYS A 585    18837  15760  23436   1677   1438     35       C  
ATOM   1117  CE  LYS A 585      60.276   6.691 -20.203  1.00148.17           C  
ANISOU 1117  CE  LYS A 585    18197  14875  23226   1780   1475   -239       C  
ATOM   1118  NZ  LYS A 585      60.649   6.427 -18.787  1.00146.88           N  
ANISOU 1118  NZ  LYS A 585    17908  14862  23039   1771   1066  -1004       N  
ATOM   1119  N   SER A 586      62.150   4.309 -26.216  1.00105.63           N  
ANISOU 1119  N   SER A 586    12955  10320  16861   1534   2365   1796       N  
ATOM   1120  CA  SER A 586      63.044   3.511 -27.056  1.00100.73           C  
ANISOU 1120  CA  SER A 586    12267   9930  16076   1404   2405   1819       C  
ATOM   1121  C   SER A 586      63.849   2.569 -26.155  1.00100.73           C  
ANISOU 1121  C   SER A 586    12185  10019  16070   1220   1977   1143       C  
ATOM   1122  O   SER A 586      64.895   2.949 -25.622  1.00100.99           O  
ANISOU 1122  O   SER A 586    12010   9680  16680   1055   2021    696       O  
ATOM   1123  CB  SER A 586      63.967   4.435 -27.861  1.00107.93           C  
ANISOU 1123  CB  SER A 586    13008  10394  17608   1322   2976   2067       C  
ATOM   1124  OG  SER A 586      64.832   3.702 -28.708  1.00109.75           O  
ANISOU 1124  OG  SER A 586    13162  10866  17672   1209   3045   2098       O  
ATOM   1125  N   ASP A 587      63.345   1.345 -25.981  1.00 84.67           N  
ANISOU 1125  N   ASP A 587    10290   8479  13403   1269   1581   1067       N  
ATOM   1126  CA  ASP A 587      63.910   0.388 -25.019  1.00 86.44           C  
ANISOU 1126  CA  ASP A 587    10475   8825  13545   1183   1162    512       C  
ATOM   1127  C   ASP A 587      63.649  -1.059 -25.456  1.00 99.65           C  
ANISOU 1127  C   ASP A 587    12259  10991  14612   1196    931    584       C  
ATOM   1128  O   ASP A 587      62.521  -1.554 -25.342  1.00 93.57           O  
ANISOU 1128  O   ASP A 587    11652  10517  13383   1314    762    748       O  
ATOM   1129  CB  ASP A 587      63.307   0.646 -23.629  1.00113.95           C  
ANISOU 1129  CB  ASP A 587    14014  12243  17038   1287    882    212       C  
ATOM   1130  CG  ASP A 587      64.015  -0.117 -22.516  1.00106.31           C  
ANISOU 1130  CG  ASP A 587    12968  11380  16045   1264    494   -355       C  
ATOM   1131  OD1 ASP A 587      64.309  -1.320 -22.680  1.00106.82           O  
ANISOU 1131  OD1 ASP A 587    13073  11735  15779   1246    306   -396       O  
ATOM   1132  OD2 ASP A 587      64.261   0.495 -21.454  1.00128.43           O  
ANISOU 1132  OD2 ASP A 587    15653  13991  19154   1293    381   -772       O  
ATOM   1133  N   GLN A 588      64.700  -1.724 -25.947  1.00103.22           N  
ANISOU 1133  N   GLN A 588    12593  11506  15118   1065    947    427       N  
ATOM   1134  CA  GLN A 588      64.628  -3.129 -26.355  1.00 96.79           C  
ANISOU 1134  CA  GLN A 588    11839  11092  13846   1053    757    407       C  
ATOM   1135  C   GLN A 588      65.578  -3.995 -25.535  1.00 88.03           C  
ANISOU 1135  C   GLN A 588    10645   9958  12844    996    470    -72       C  
ATOM   1136  O   GLN A 588      66.716  -3.602 -25.274  1.00108.21           O  
ANISOU 1136  O   GLN A 588    13015  12268  15834    907    515   -364       O  
ATOM   1137  CB  GLN A 588      64.951  -3.285 -27.841  1.00 97.17           C  
ANISOU 1137  CB  GLN A 588    11819  11329  13772    997   1047    686       C  
ATOM   1138  CG  GLN A 588      64.631  -4.669 -28.391  1.00110.73           C  
ANISOU 1138  CG  GLN A 588    13582  13492  15000    995    885    658       C  
ATOM   1139  CD  GLN A 588      64.924  -4.794 -29.870  1.00137.69           C  
ANISOU 1139  CD  GLN A 588    16902  17178  18235    972   1164    888       C  
ATOM   1140  OE1 GLN A 588      64.195  -4.260 -30.707  1.00132.89           O  
ANISOU 1140  OE1 GLN A 588    16326  16793  17372   1096   1376   1295       O  
ATOM   1141  NE2 GLN A 588      65.991  -5.516 -30.204  1.00145.27           N  
ANISOU 1141  NE2 GLN A 588    17734  18170  19293    848   1166    631       N  
ATOM   1142  N   GLN A 589      65.100  -5.179 -25.157  1.00 83.79           N  
ANISOU 1142  N   GLN A 589    10224   9679  11932   1062    202   -141       N  
ATOM   1143  CA  GLN A 589      65.881  -6.152 -24.399  1.00 77.51           C  
ANISOU 1143  CA  GLN A 589     9377   8908  11168   1082    -60   -502       C  
ATOM   1144  C   GLN A 589      65.656  -7.547 -24.986  1.00 87.93           C  
ANISOU 1144  C   GLN A 589    10756  10487  12168   1063   -109   -441       C  
ATOM   1145  O   GLN A 589      64.526  -7.909 -25.329  1.00 96.24           O  
ANISOU 1145  O   GLN A 589    11934  11734  12899   1089    -92   -216       O  
ATOM   1146  CB  GLN A 589      65.478  -6.131 -22.921  1.00 95.68           C  
ANISOU 1146  CB  GLN A 589    11760  11188  13405   1253   -337   -674       C  
ATOM   1147  CG  GLN A 589      66.632  -6.330 -21.949  1.00112.20           C  
ANISOU 1147  CG  GLN A 589    13696  13223  15711   1326   -557  -1108       C  
ATOM   1148  CD  GLN A 589      67.378  -5.042 -21.639  1.00124.51           C  
ANISOU 1148  CD  GLN A 589    15042  14530  17736   1263   -485  -1397       C  
ATOM   1149  OE1 GLN A 589      67.504  -4.157 -22.490  1.00124.37           O  
ANISOU 1149  OE1 GLN A 589    14946  14301  18006   1102   -179  -1259       O  
ATOM   1150  NE2 GLN A 589      67.878  -4.931 -20.412  1.00132.99           N  
ANISOU 1150  NE2 GLN A 589    15995  15636  18900   1407   -745  -1809       N  
ATOM   1151  N   ASN A 590      66.740  -8.313 -25.091  1.00 97.33           N  
ANISOU 1151  N   ASN A 590    11822  11671  13488   1016   -161   -683       N  
ATOM   1152  CA  ASN A 590      66.727  -9.663 -25.642  1.00 89.45           C  
ANISOU 1152  CA  ASN A 590    10835  10853  12301    986   -179   -707       C  
ATOM   1153  C   ASN A 590      66.985 -10.661 -24.520  1.00 91.11           C  
ANISOU 1153  C   ASN A 590    11085  11021  12511   1135   -431   -898       C  
ATOM   1154  O   ASN A 590      67.913 -10.470 -23.733  1.00107.06           O  
ANISOU 1154  O   ASN A 590    13005  12934  14737   1224   -571  -1129       O  
ATOM   1155  CB  ASN A 590      67.813  -9.779 -26.713  1.00 89.21           C  
ANISOU 1155  CB  ASN A 590    10617  10843  12437    845      3   -812       C  
ATOM   1156  CG  ASN A 590      67.676 -11.029 -27.561  1.00 95.30           C  
ANISOU 1156  CG  ASN A 590    11370  11831  13008    788     47   -848       C  
ATOM   1157  OD1 ASN A 590      67.869 -12.146 -27.082  1.00111.37           O  
ANISOU 1157  OD1 ASN A 590    13417  13836  15064    845    -99  -1022       O  
ATOM   1158  ND2 ASN A 590      67.364 -10.842 -28.836  1.00 99.37           N  
ANISOU 1158  ND2 ASN A 590    11837  12578  13340    700    269   -693       N  
ATOM   1159  N   ILE A 591      66.172 -11.714 -24.448  1.00 78.83           N  
ANISOU 1159  N   ILE A 591     9651   9561  10740   1180   -468   -804       N  
ATOM   1160  CA  ILE A 591      66.321 -12.748 -23.421  1.00 99.31           C  
ANISOU 1160  CA  ILE A 591    12304  12097  13333   1364   -635   -881       C  
ATOM   1161  C   ILE A 591      66.384 -14.130 -24.071  1.00 97.12           C  
ANISOU 1161  C   ILE A 591    11991  11831  13079   1298   -540   -932       C  
ATOM   1162  O   ILE A 591      65.488 -14.506 -24.829  1.00107.96           O  
ANISOU 1162  O   ILE A 591    13390  13306  14325   1167   -407   -852       O  
ATOM   1163  CB  ILE A 591      65.199 -12.644 -22.356  1.00 91.73           C  
ANISOU 1163  CB  ILE A 591    11530  11153  12170   1530   -734   -697       C  
ATOM   1164  CG1 ILE A 591      65.578 -11.563 -21.334  1.00105.85           C  
ANISOU 1164  CG1 ILE A 591    13301  12913  14005   1680   -897   -798       C  
ATOM   1165  CG2 ILE A 591      64.960 -13.971 -21.635  1.00 91.33           C  
ANISOU 1165  CG2 ILE A 591    11572  11060  12068   1703   -776   -631       C  
ATOM   1166  CD1 ILE A 591      64.465 -11.144 -20.394  1.00139.45           C  
ANISOU 1166  CD1 ILE A 591    17718  17220  18047   1829   -971   -638       C  
ATOM   1167  N   LYS A 592      67.449 -14.871 -23.752  1.00 92.54           N  
ANISOU 1167  N   LYS A 592    11322  11157  12681   1403   -610  -1103       N  
ATOM   1168  CA  LYS A 592      67.650 -16.237 -24.231  1.00 96.76           C  
ANISOU 1168  CA  LYS A 592    11806  11631  13329   1373   -509  -1190       C  
ATOM   1169  C   LYS A 592      67.066 -17.183 -23.192  1.00 96.41           C  
ANISOU 1169  C   LYS A 592    11909  11458  13265   1592   -543  -1028       C  
ATOM   1170  O   LYS A 592      67.325 -17.033 -21.996  1.00 91.83           O  
ANISOU 1170  O   LYS A 592    11398  10858  12637   1863   -707   -947       O  
ATOM   1171  CB  LYS A 592      69.138 -16.556 -24.426  1.00100.50           C  
ANISOU 1171  CB  LYS A 592    12093  12052  14041   1407   -541  -1434       C  
ATOM   1172  CG  LYS A 592      69.961 -15.499 -25.148  1.00 94.07           C  
ANISOU 1172  CG  LYS A 592    11113  11319  13312   1244   -500  -1580       C  
ATOM   1173  CD  LYS A 592      69.459 -15.217 -26.551  1.00 88.89           C  
ANISOU 1173  CD  LYS A 592    10419  10816  12539    989   -277  -1533       C  
ATOM   1174  CE  LYS A 592      70.388 -14.245 -27.257  1.00108.15           C  
ANISOU 1174  CE  LYS A 592    12686  13298  15106    861   -166  -1617       C  
ATOM   1175  NZ  LYS A 592      70.032 -14.044 -28.686  1.00134.68           N  
ANISOU 1175  NZ  LYS A 592    15991  16882  18301    681     77  -1538       N  
ATOM   1176  N   VAL A 593      66.292 -18.159 -23.659  1.00 88.84           N  
ANISOU 1176  N   VAL A 593    10972  10429  12353   1485   -368   -998       N  
ATOM   1177  CA  VAL A 593      65.581 -19.094 -22.790  1.00 80.85           C  
ANISOU 1177  CA  VAL A 593    10092   9238  11388   1655   -298   -799       C  
ATOM   1178  C   VAL A 593      65.847 -20.517 -23.287  1.00 90.26           C  
ANISOU 1178  C   VAL A 593    11183  10212  12901   1604   -101   -935       C  
ATOM   1179  O   VAL A 593      65.751 -20.761 -24.494  1.00111.09           O  
ANISOU 1179  O   VAL A 593    13675  12918  15618   1332     24  -1182       O  
ATOM   1180  CB  VAL A 593      64.069 -18.795 -22.802  1.00 94.94           C  
ANISOU 1180  CB  VAL A 593    11980  11101  12992   1538   -219   -642       C  
ATOM   1181  CG1 VAL A 593      63.302 -19.773 -21.923  1.00103.07           C  
ANISOU 1181  CG1 VAL A 593    13129  11914  14120   1693    -81   -417       C  
ATOM   1182  CG2 VAL A 593      63.822 -17.362 -22.351  1.00 89.83           C  
ANISOU 1182  CG2 VAL A 593    11421  10638  12073   1595   -392   -526       C  
ATOM   1183  N   PRO A 594      66.195 -21.455 -22.370  1.00 94.98           N  
ANISOU 1183  N   PRO A 594    11843  10563  13682   1891    -57   -776       N  
ATOM   1184  CA  PRO A 594      66.405 -22.866 -22.728  1.00101.17           C  
ANISOU 1184  CA  PRO A 594    12535  11044  14860   1875    183   -873       C  
ATOM   1185  C   PRO A 594      65.300 -23.488 -23.595  1.00112.47           C  
ANISOU 1185  C   PRO A 594    13886  12381  16467   1550    444  -1036       C  
ATOM   1186  O   PRO A 594      64.135 -23.096 -23.497  1.00115.22           O  
ANISOU 1186  O   PRO A 594    14308  12826  16643   1442    473   -927       O  
ATOM   1187  CB  PRO A 594      66.467 -23.559 -21.368  1.00101.60           C  
ANISOU 1187  CB  PRO A 594    12739  10867  14999   2293    233   -499       C  
ATOM   1188  CG  PRO A 594      67.069 -22.536 -20.473  1.00100.76           C  
ANISOU 1188  CG  PRO A 594    12704  11038  14542   2572    -87   -383       C  
ATOM   1189  CD  PRO A 594      66.595 -21.198 -20.971  1.00 96.09           C  
ANISOU 1189  CD  PRO A 594    12111  10731  13670   2295   -235   -521       C  
ATOM   1190  N   GLY A 595      65.682 -24.445 -24.437  1.00131.79           N  
ANISOU 1190  N   GLY A 595    16148  14661  19264   1402    626  -1344       N  
ATOM   1191  CA  GLY A 595      64.764 -25.059 -25.397  1.00140.61           C  
ANISOU 1191  CA  GLY A 595    17101  15747  20576   1073    858  -1654       C  
ATOM   1192  C   GLY A 595      63.583 -25.800 -24.788  1.00137.62           C  
ANISOU 1192  C   GLY A 595    16784  15056  20448   1072   1111  -1477       C  
ATOM   1193  O   GLY A 595      62.467 -25.728 -25.312  1.00146.90           O  
ANISOU 1193  O   GLY A 595    17864  16370  21582    813   1197  -1654       O  
ATOM   1194  N   ASN A 596      63.825 -26.500 -23.680  1.00135.41           N  
ANISOU 1194  N   ASN A 596    16647  14379  20424   1385   1247  -1115       N  
ATOM   1195  CA  ASN A 596      62.812 -27.389 -23.096  1.00126.36           C  
ANISOU 1195  CA  ASN A 596    15542  12832  19639   1402   1593   -910       C  
ATOM   1196  C   ASN A 596      61.669 -26.687 -22.346  1.00137.04           C  
ANISOU 1196  C   ASN A 596    17068  14340  20663   1442   1549   -576       C  
ATOM   1197  O   ASN A 596      60.501 -26.971 -22.628  1.00144.97           O  
ANISOU 1197  O   ASN A 596    17972  15271  21839   1190   1761   -704       O  
ATOM   1198  CB  ASN A 596      63.450 -28.500 -22.238  1.00144.79           C  
ANISOU 1198  CB  ASN A 596    17955  14653  22406   1762   1842   -581       C  
ATOM   1199  CG  ASN A 596      64.307 -27.972 -21.099  1.00157.83           C  
ANISOU 1199  CG  ASN A 596    19829  16455  23685   2250   1583   -124       C  
ATOM   1200  OD1 ASN A 596      64.530 -26.766 -20.974  1.00143.29           O  
ANISOU 1200  OD1 ASN A 596    18061  15063  21319   2284   1215   -120       O  
ATOM   1201  ND2 ASN A 596      64.798 -28.889 -20.264  1.00207.13           N  
ANISOU 1201  ND2 ASN A 596    26153  22328  30219   2651   1793    247       N  
ATOM   1202  N   LEU A 597      61.984 -25.781 -21.414  1.00108.10           N  
ANISOU 1202  N   LEU A 597    13623  10904  16545   1750   1280   -208       N  
ATOM   1203  CA  LEU A 597      60.931 -25.058 -20.668  1.00117.95           C  
ANISOU 1203  CA  LEU A 597    15031  12324  17459   1811   1229     90       C  
ATOM   1204  C   LEU A 597      60.166 -24.071 -21.563  1.00116.94           C  
ANISOU 1204  C   LEU A 597    14807  12592  17032   1466   1063   -202       C  
ATOM   1205  O   LEU A 597      60.662 -23.665 -22.617  1.00106.59           O  
ANISOU 1205  O   LEU A 597    13353  11519  15626   1266    909   -552       O  
ATOM   1206  CB  LEU A 597      61.446 -24.396 -19.369  1.00120.72           C  
ANISOU 1206  CB  LEU A 597    15614  12840  17415   2262    996    508       C  
ATOM   1207  CG  LEU A 597      62.648 -23.442 -19.238  1.00107.40           C  
ANISOU 1207  CG  LEU A 597    13948  11479  15380   2441    599    426       C  
ATOM   1208  CD1 LEU A 597      63.885 -24.144 -18.686  1.00130.46           C  
ANISOU 1208  CD1 LEU A 597    16873  14246  18449   2816    589    556       C  
ATOM   1209  CD2 LEU A 597      62.970 -22.713 -20.530  1.00 96.04           C  
ANISOU 1209  CD2 LEU A 597    12347  10279  13866   2080    425    -11       C  
ATOM   1210  N   THR A 598      58.967 -23.691 -21.118  1.00121.52           N  
ANISOU 1210  N   THR A 598    15462  13257  17454   1437   1114    -22       N  
ATOM   1211  CA  THR A 598      57.918 -23.167 -22.007  1.00119.41           C  
ANISOU 1211  CA  THR A 598    15046  13282  17045   1106   1086   -298       C  
ATOM   1212  C   THR A 598      57.360 -21.770 -21.662  1.00117.56           C  
ANISOU 1212  C   THR A 598    14944  13422  16302   1175    836   -116       C  
ATOM   1213  O   THR A 598      56.260 -21.420 -22.104  1.00112.79           O  
ANISOU 1213  O   THR A 598    14242  13027  15587    984    859   -227       O  
ATOM   1214  CB  THR A 598      56.753 -24.187 -22.082  1.00124.24           C  
ANISOU 1214  CB  THR A 598    15507  13620  18079    906   1459   -396       C  
ATOM   1215  OG1 THR A 598      55.908 -23.875 -23.194  1.00149.28           O  
ANISOU 1215  OG1 THR A 598    18436  17130  21155    575   1418   -811       O  
ATOM   1216  CG2 THR A 598      55.922 -24.210 -20.786  1.00116.71           C  
ANISOU 1216  CG2 THR A 598    14744  12497  17104   1116   1620     75       C  
ATOM   1217  N   SER A 599      58.117 -20.972 -20.906  1.00110.92           N  
ANISOU 1217  N   SER A 599    14290  12678  15176   1451    598    117       N  
ATOM   1218  CA  SER A 599      57.691 -19.613 -20.534  1.00 87.79           C  
ANISOU 1218  CA  SER A 599    11475  10052  11831   1530    376    254       C  
ATOM   1219  C   SER A 599      58.848 -18.752 -20.024  1.00 98.15           C  
ANISOU 1219  C   SER A 599    12890  11472  12929   1763    101    313       C  
ATOM   1220  O   SER A 599      59.858 -19.279 -19.549  1.00105.18           O  
ANISOU 1220  O   SER A 599    13811  12216  13938   1965     76    356       O  
ATOM   1221  CB  SER A 599      56.609 -19.678 -19.460  1.00 90.36           C  
ANISOU 1221  CB  SER A 599    11932  10317  12086   1679    502    565       C  
ATOM   1222  OG  SER A 599      57.070 -20.399 -18.333  1.00115.12           O  
ANISOU 1222  OG  SER A 599    15206  13211  15324   1997    609    859       O  
ATOM   1223  N   VAL A 600      58.689 -17.431 -20.128  1.00107.01           N  
ANISOU 1223  N   VAL A 600    14039  12847  13773   1741    -90    295       N  
ATOM   1224  CA  VAL A 600      59.647 -16.466 -19.562  1.00109.41           C  
ANISOU 1224  CA  VAL A 600    14402  13245  13924   1937   -333    290       C  
ATOM   1225  C   VAL A 600      58.905 -15.440 -18.731  1.00 96.25           C  
ANISOU 1225  C   VAL A 600    12852  11724  11995   2077   -435    442       C  
ATOM   1226  O   VAL A 600      57.732 -15.164 -18.978  1.00115.01           O  
ANISOU 1226  O   VAL A 600    15238  14180  14281   1957   -349    516       O  
ATOM   1227  CB  VAL A 600      60.425 -15.647 -20.625  1.00 90.52           C  
ANISOU 1227  CB  VAL A 600    11881  10965  11548   1752   -436     58       C  
ATOM   1228  CG1 VAL A 600      61.864 -15.425 -20.179  1.00 83.20           C  
ANISOU 1228  CG1 VAL A 600    10921   9998  10692   1918   -602    -60       C  
ATOM   1229  CG2 VAL A 600      60.383 -16.301 -21.991  1.00101.13           C  
ANISOU 1229  CG2 VAL A 600    13071  12321  13033   1477   -284   -120       C  
ATOM   1230  N   LEU A 601      59.613 -14.870 -17.762  1.00 92.73           N  
ANISOU 1230  N   LEU A 601    12461  11340  11431   2340   -625    439       N  
ATOM   1231  CA  LEU A 601      59.163 -13.692 -17.045  1.00 88.65           C  
ANISOU 1231  CA  LEU A 601    12010  10978  10694   2467   -757    466       C  
ATOM   1232  C   LEU A 601      60.020 -12.520 -17.520  1.00 82.99           C  
ANISOU 1232  C   LEU A 601    11181  10297  10053   2370   -909    212       C  
ATOM   1233  O   LEU A 601      61.193 -12.406 -17.152  1.00112.39           O  
ANISOU 1233  O   LEU A 601    14830  14028  13847   2497  -1057     27       O  
ATOM   1234  CB  LEU A 601      59.297 -13.907 -15.536  1.00 96.79           C  
ANISOU 1234  CB  LEU A 601    13144  12102  11531   2865   -848    591       C  
ATOM   1235  CG  LEU A 601      58.407 -13.023 -14.664  1.00104.78           C  
ANISOU 1235  CG  LEU A 601    14243  13286  12283   3018   -906    667       C  
ATOM   1236  CD1 LEU A 601      56.970 -13.528 -14.681  1.00107.03           C  
ANISOU 1236  CD1 LEU A 601    14619  13528  12520   2940   -670    943       C  
ATOM   1237  CD2 LEU A 601      58.934 -12.970 -13.237  1.00123.40           C  
ANISOU 1237  CD2 LEU A 601    16639  15853  14394   3453  -1075    663       C  
ATOM   1238  N   LEU A 602      59.442 -11.676 -18.374  1.00 84.31           N  
ANISOU 1238  N   LEU A 602    11315  10487  10232   2153   -844    212       N  
ATOM   1239  CA  LEU A 602      60.105 -10.452 -18.824  1.00 89.29           C  
ANISOU 1239  CA  LEU A 602    11845  11092  10988   2064   -903     43       C  
ATOM   1240  C   LEU A 602      59.960  -9.446 -17.699  1.00 94.55           C  
ANISOU 1240  C   LEU A 602    12546  11800  11580   2263  -1038    -30       C  
ATOM   1241  O   LEU A 602      58.845  -9.185 -17.260  1.00120.62           O  
ANISOU 1241  O   LEU A 602    15949  15173  14708   2336  -1009    124       O  
ATOM   1242  CB  LEU A 602      59.459  -9.912 -20.100  1.00 70.49           C  
ANISOU 1242  CB  LEU A 602     9424   8744   8616   1836   -746    151       C  
ATOM   1243  CG  LEU A 602      59.382 -10.862 -21.296  1.00 75.51           C  
ANISOU 1243  CG  LEU A 602     9991   9439   9262   1643   -612    171       C  
ATOM   1244  CD1 LEU A 602      58.682 -10.172 -22.454  1.00 98.79           C  
ANISOU 1244  CD1 LEU A 602    12882  12537  12116   1508   -486    289       C  
ATOM   1245  CD2 LEU A 602      60.766 -11.336 -21.710  1.00104.46           C  
ANISOU 1245  CD2 LEU A 602    13549  13017  13123   1580   -626    -21       C  
ATOM   1246  N   ASN A 603      61.079  -8.896 -17.230  1.00 86.56           N  
ANISOU 1246  N   ASN A 603    11419  10759  10710   2349  -1182   -313       N  
ATOM   1247  CA  ASN A 603      61.096  -8.075 -16.013  1.00 91.10           C  
ANISOU 1247  CA  ASN A 603    11974  11424  11215   2575  -1346   -505       C  
ATOM   1248  C   ASN A 603      62.035  -6.875 -16.141  1.00101.24           C  
ANISOU 1248  C   ASN A 603    13057  12580  12830   2485  -1391   -864       C  
ATOM   1249  O   ASN A 603      62.676  -6.703 -17.181  1.00106.58           O  
ANISOU 1249  O   ASN A 603    13629  13090  13779   2256  -1270   -899       O  
ATOM   1250  CB  ASN A 603      61.422  -8.948 -14.783  1.00 95.31           C  
ANISOU 1250  CB  ASN A 603    12546  12167  11502   2914  -1517   -537       C  
ATOM   1251  CG  ASN A 603      62.631  -9.849 -14.990  1.00124.31           C  
ANISOU 1251  CG  ASN A 603    16122  15829  15282   2946  -1578   -638       C  
ATOM   1252  OD1 ASN A 603      63.618  -9.465 -15.623  1.00144.99           O  
ANISOU 1252  OD1 ASN A 603    18569  18339  18183   2779  -1596   -888       O  
ATOM   1253  ND2 ASN A 603      62.558 -11.059 -14.444  1.00125.05           N  
ANISOU 1253  ND2 ASN A 603    16318  16018  15178   3178  -1578   -423       N  
ATOM   1254  N   ASN A 604      62.089  -6.050 -15.090  1.00106.76           N  
ANISOU 1254  N   ASN A 604    13681  13358  13523   2665  -1536  -1147       N  
ATOM   1255  CA  ASN A 604      62.748  -4.734 -15.113  1.00117.63           C  
ANISOU 1255  CA  ASN A 604    14839  14554  15300   2561  -1529  -1536       C  
ATOM   1256  C   ASN A 604      62.057  -3.782 -16.099  1.00119.93           C  
ANISOU 1256  C   ASN A 604    15171  14561  15836   2325  -1253  -1307       C  
ATOM   1257  O   ASN A 604      62.705  -2.945 -16.734  1.00128.41           O  
ANISOU 1257  O   ASN A 604    16081  15365  17345   2137  -1100  -1450       O  
ATOM   1258  CB  ASN A 604      64.258  -4.836 -15.406  1.00130.35           C  
ANISOU 1258  CB  ASN A 604    16209  16096  17221   2469  -1587  -1875       C  
ATOM   1259  CG  ASN A 604      64.979  -5.816 -14.493  1.00138.07           C  
ANISOU 1259  CG  ASN A 604    17131  17392  17937   2756  -1861  -2062       C  
ATOM   1260  OD1 ASN A 604      64.361  -6.515 -13.687  1.00141.35           O  
ANISOU 1260  OD1 ASN A 604    17712  18066  17929   3031  -1973  -1870       O  
ATOM   1261  ND2 ASN A 604      66.302  -5.872 -14.620  1.00159.58           N  
ANISOU 1261  ND2 ASN A 604    19607  20106  20920   2718  -1948  -2414       N  
ATOM   1262  N   LEU A 605      60.735  -3.923 -16.209  1.00117.64           N  
ANISOU 1262  N   LEU A 605    15086  14343  15271   2360  -1170   -933       N  
ATOM   1263  CA  LEU A 605      59.913  -3.068 -17.058  1.00 98.81           C  
ANISOU 1263  CA  LEU A 605    12749  11774  13023   2226   -928   -660       C  
ATOM   1264  C   LEU A 605      59.399  -1.910 -16.216  1.00105.64           C  
ANISOU 1264  C   LEU A 605    13580  12556  14002   2351   -942   -844       C  
ATOM   1265  O   LEU A 605      59.612  -1.877 -14.999  1.00123.08           O  
ANISOU 1265  O   LEU A 605    15735  14916  16116   2539  -1153  -1190       O  
ATOM   1266  CB  LEU A 605      58.740  -3.856 -17.645  1.00 87.41           C  
ANISOU 1266  CB  LEU A 605    11488  10499  11224   2208   -847   -219       C  
ATOM   1267  CG  LEU A 605      59.070  -5.189 -18.320  1.00 89.55           C  
ANISOU 1267  CG  LEU A 605    11789  10886  11351   2109   -846    -93       C  
ATOM   1268  CD1 LEU A 605      57.799  -5.940 -18.671  1.00 81.77           C  
ANISOU 1268  CD1 LEU A 605    10933  10080  10056   2100   -778    224       C  
ATOM   1269  CD2 LEU A 605      59.917  -4.974 -19.562  1.00 97.34           C  
ANISOU 1269  CD2 LEU A 605    12656  11732  12598   1903   -690    -81       C  
ATOM   1270  N   HIS A 606      58.723  -0.967 -16.870  1.00109.18           N  
ANISOU 1270  N   HIS A 606    14048  12796  14641   2278   -709   -615       N  
ATOM   1271  CA  HIS A 606      58.161   0.209 -16.205  1.00127.80           C  
ANISOU 1271  CA  HIS A 606    16367  15010  17182   2386   -665   -768       C  
ATOM   1272  C   HIS A 606      56.644   0.065 -16.040  1.00110.83           C  
ANISOU 1272  C   HIS A 606    14404  13058  14650   2522   -655   -427       C  
ATOM   1273  O   HIS A 606      56.017  -0.686 -16.792  1.00101.48           O  
ANISOU 1273  O   HIS A 606    13341  12036  13181   2475   -599    -34       O  
ATOM   1274  CB  HIS A 606      58.493   1.464 -17.005  1.00136.94           C  
ANISOU 1274  CB  HIS A 606    17393  15729  18910   2245   -358   -732       C  
ATOM   1275  CG  HIS A 606      59.962   1.671 -17.204  1.00161.37           C  
ANISOU 1275  CG  HIS A 606    20267  18592  22455   2082   -314  -1080       C  
ATOM   1276  ND1 HIS A 606      60.842   1.797 -16.151  1.00179.06           N  
ANISOU 1276  ND1 HIS A 606    22307  20855  24873   2123   -530  -1702       N  
ATOM   1277  CD2 HIS A 606      60.706   1.767 -18.331  1.00171.45           C  
ANISOU 1277  CD2 HIS A 606    21464  19651  24030   1891    -76   -911       C  
ATOM   1278  CE1 HIS A 606      62.066   1.964 -16.621  1.00176.66           C  
ANISOU 1278  CE1 HIS A 606    21795  20328  25000   1941   -429  -1925       C  
ATOM   1279  NE2 HIS A 606      62.011   1.950 -17.941  1.00178.73           N  
ANISOU 1279  NE2 HIS A 606    22137  20422  25350   1792   -137  -1434       N  
ATOM   1280  N   PRO A 607      56.048   0.769 -15.052  1.00107.28           N  
ANISOU 1280  N   PRO A 607    13944  12616  14201   2690   -709   -626       N  
ATOM   1281  CA  PRO A 607      54.586   0.722 -14.905  1.00116.61           C  
ANISOU 1281  CA  PRO A 607    15274  13972  15059   2818   -673   -314       C  
ATOM   1282  C   PRO A 607      53.829   1.493 -15.990  1.00116.92           C  
ANISOU 1282  C   PRO A 607    15333  13815  15276   2767   -404     82       C  
ATOM   1283  O   PRO A 607      54.339   2.483 -16.520  1.00120.42           O  
ANISOU 1283  O   PRO A 607    15669  13899  16188   2693   -206     57       O  
ATOM   1284  CB  PRO A 607      54.340   1.355 -13.526  1.00119.91           C  
ANISOU 1284  CB  PRO A 607    15638  14452  15469   3024   -798   -709       C  
ATOM   1285  CG  PRO A 607      55.668   1.406 -12.853  1.00121.01           C  
ANISOU 1285  CG  PRO A 607    15606  14582  15791   3032   -970  -1246       C  
ATOM   1286  CD  PRO A 607      56.670   1.533 -13.955  1.00113.62           C  
ANISOU 1286  CD  PRO A 607    14572  13339  15262   2786   -828  -1205       C  
ATOM   1287  N   ARG A 608      52.610   1.034 -16.278  1.00104.61           N  
ANISOU 1287  N   ARG A 608    13891  12504  13352   2830   -381    444       N  
ATOM   1288  CA  ARG A 608      51.759   1.544 -17.366  1.00110.51           C  
ANISOU 1288  CA  ARG A 608    14648  13221  14118   2844   -165    873       C  
ATOM   1289  C   ARG A 608      52.532   1.952 -18.631  1.00101.49           C  
ANISOU 1289  C   ARG A 608    13436  11855  13271   2720     45   1070       C  
ATOM   1290  O   ARG A 608      52.477   3.098 -19.083  1.00121.28           O  
ANISOU 1290  O   ARG A 608    15887  14068  16125   2778    286   1231       O  
ATOM   1291  CB  ARG A 608      50.807   2.648 -16.870  1.00111.25           C  
ANISOU 1291  CB  ARG A 608    14734  13200  14336   3031    -72    895       C  
ATOM   1292  CG  ARG A 608      51.449   3.865 -16.216  1.00100.07           C  
ANISOU 1292  CG  ARG A 608    13210  11372  13440   3066      3    527       C  
ATOM   1293  CD  ARG A 608      50.404   4.938 -15.922  1.00109.54           C  
ANISOU 1293  CD  ARG A 608    14396  12436  14789   3257    143    605       C  
ATOM   1294  NE  ARG A 608      50.888   6.282 -16.242  1.00123.08           N  
ANISOU 1294  NE  ARG A 608    15989  13615  17160   3253    423    557       N  
ATOM   1295  CZ  ARG A 608      51.626   7.059 -15.445  1.00127.12           C  
ANISOU 1295  CZ  ARG A 608    16356  13783  18162   3223    443     26       C  
ATOM   1296  NH1 ARG A 608      52.003   6.659 -14.229  1.00126.91           N  
ANISOU 1296  NH1 ARG A 608    16282  13968  17970   3236    155   -526       N  
ATOM   1297  NH2 ARG A 608      51.996   8.264 -15.875  1.00121.36           N  
ANISOU 1297  NH2 ARG A 608    15500  12499  18113   3199    775     39       N  
ATOM   1298  N   GLU A 609      53.265   0.982 -19.172  1.00113.52           N  
ANISOU 1298  N   GLU A 609    14957  13509  14667   2565    -19   1067       N  
ATOM   1299  CA  GLU A 609      54.004   1.124 -20.428  1.00107.50           C  
ANISOU 1299  CA  GLU A 609    14128  12635  14080   2448    177   1270       C  
ATOM   1300  C   GLU A 609      53.782  -0.154 -21.229  1.00 85.98           C  
ANISOU 1300  C   GLU A 609    11434  10306  10928   2367    100   1440       C  
ATOM   1301  O   GLU A 609      53.872  -1.249 -20.669  1.00 83.62           O  
ANISOU 1301  O   GLU A 609    11177  10178  10417   2308   -105   1237       O  
ATOM   1302  CB  GLU A 609      55.492   1.324 -20.133  1.00 98.58           C  
ANISOU 1302  CB  GLU A 609    12896  11194  13367   2310    176    910       C  
ATOM   1303  CG  GLU A 609      56.340   1.690 -21.343  1.00108.71           C  
ANISOU 1303  CG  GLU A 609    14088  12282  14935   2192    447   1109       C  
ATOM   1304  CD  GLU A 609      57.749   2.136 -20.971  1.00121.61           C  
ANISOU 1304  CD  GLU A 609    15566  13540  17102   2052    493    706       C  
ATOM   1305  OE1 GLU A 609      58.714   1.656 -21.599  1.00123.41           O  
ANISOU 1305  OE1 GLU A 609    15724  13771  17395   1905    538    678       O  
ATOM   1306  OE2 GLU A 609      57.902   2.969 -20.050  1.00134.22           O  
ANISOU 1306  OE2 GLU A 609    17078  14851  19068   2087    487    368       O  
ATOM   1307  N   GLN A 610      53.465  -0.027 -22.518  1.00 76.79           N  
ANISOU 1307  N   GLN A 610    10233   9305   9639   2391    278   1803       N  
ATOM   1308  CA  GLN A 610      53.222  -1.217 -23.347  1.00 88.64           C  
ANISOU 1308  CA  GLN A 610    11710  11225  10745   2312    208   1881       C  
ATOM   1309  C   GLN A 610      54.475  -1.680 -24.065  1.00100.33           C  
ANISOU 1309  C   GLN A 610    13127  12663  12329   2148    264   1801       C  
ATOM   1310  O   GLN A 610      55.315  -0.873 -24.471  1.00 91.51           O  
ANISOU 1310  O   GLN A 610    11961  11274  11533   2131    462   1882       O  
ATOM   1311  CB  GLN A 610      52.077  -1.056 -24.355  1.00 77.15           C  
ANISOU 1311  CB  GLN A 610    10203  10153   8957   2462    309   2242       C  
ATOM   1312  CG  GLN A 610      52.136   0.150 -25.282  1.00 89.25           C  
ANISOU 1312  CG  GLN A 610    11691  11600  10618   2630    596   2645       C  
ATOM   1313  CD  GLN A 610      51.185   0.043 -26.469  1.00 97.57           C  
ANISOU 1313  CD  GLN A 610    12654  13199  11219   2811    660   2987       C  
ATOM   1314  OE1 GLN A 610      50.575  -1.002 -26.715  1.00 92.38           O  
ANISOU 1314  OE1 GLN A 610    11927  12992  10180   2757    484   2844       O  
ATOM   1315  NE2 GLN A 610      51.062   1.131 -27.217  1.00101.50           N  
ANISOU 1315  NE2 GLN A 610    13123  13667  11775   3047    931   3431       N  
ATOM   1316  N   TYR A 611      54.564  -2.996 -24.226  1.00 98.83           N  
ANISOU 1316  N   TYR A 611    12923  12727  11902   2026    120   1638       N  
ATOM   1317  CA  TYR A 611      55.720  -3.641 -24.807  1.00 90.35           C  
ANISOU 1317  CA  TYR A 611    11783  11643  10904   1869    140   1501       C  
ATOM   1318  C   TYR A 611      55.264  -4.584 -25.909  1.00105.28           C  
ANISOU 1318  C   TYR A 611    13588  13980  12432   1822    148   1559       C  
ATOM   1319  O   TYR A 611      54.341  -5.382 -25.707  1.00104.02           O  
ANISOU 1319  O   TYR A 611    13425  14060  12036   1815     28   1479       O  
ATOM   1320  CB  TYR A 611      56.486  -4.406 -23.725  1.00 97.89           C  
ANISOU 1320  CB  TYR A 611    12778  12409  12005   1777    -56   1142       C  
ATOM   1321  CG  TYR A 611      57.078  -3.501 -22.665  1.00100.04           C  
ANISOU 1321  CG  TYR A 611    13071  12322  12619   1830    -92    971       C  
ATOM   1322  CD1 TYR A 611      58.366  -2.984 -22.802  1.00115.48           C  
ANISOU 1322  CD1 TYR A 611    14928  14004  14946   1746     -4    823       C  
ATOM   1323  CD2 TYR A 611      56.347  -3.150 -21.533  1.00 97.62           C  
ANISOU 1323  CD2 TYR A 611    12844  11970  12276   1963   -204    911       C  
ATOM   1324  CE1 TYR A 611      58.911  -2.150 -21.837  1.00123.27           C  
ANISOU 1324  CE1 TYR A 611    15869  14684  16284   1781    -42    564       C  
ATOM   1325  CE2 TYR A 611      56.884  -2.318 -20.563  1.00 93.89           C  
ANISOU 1325  CE2 TYR A 611    12346  11223  12105   2021   -250    666       C  
ATOM   1326  CZ  TYR A 611      58.163  -1.818 -20.720  1.00113.03           C  
ANISOU 1326  CZ  TYR A 611    14644  13381  14920   1924   -176    467       C  
ATOM   1327  OH  TYR A 611      58.697  -0.989 -19.758  1.00122.90           O  
ANISOU 1327  OH  TYR A 611    15808  14380  16508   1969   -227    125       O  
ATOM   1328  N   VAL A 612      55.892  -4.466 -27.078  1.00112.35           N  
ANISOU 1328  N   VAL A 612    14388  15001  13299   1795    312   1676       N  
ATOM   1329  CA  VAL A 612      55.667  -5.388 -28.186  1.00 95.28           C  
ANISOU 1329  CA  VAL A 612    12098  13308  10795   1749    315   1634       C  
ATOM   1330  C   VAL A 612      56.714  -6.488 -28.066  1.00 76.40           C  
ANISOU 1330  C   VAL A 612     9676  10799   8552   1547    232   1287       C  
ATOM   1331  O   VAL A 612      57.896  -6.203 -27.873  1.00111.63           O  
ANISOU 1331  O   VAL A 612    14152  14944  13318   1481    285   1223       O  
ATOM   1332  CB  VAL A 612      55.776  -4.688 -29.559  1.00 96.39           C  
ANISOU 1332  CB  VAL A 612    12139  13735  10750   1885    554   1969       C  
ATOM   1333  CG1 VAL A 612      55.422  -5.655 -30.683  1.00 90.04           C  
ANISOU 1333  CG1 VAL A 612    11161  13534   9516   1872    521   1848       C  
ATOM   1334  CG2 VAL A 612      54.867  -3.466 -29.608  1.00111.56           C  
ANISOU 1334  CG2 VAL A 612    14101  15687  12598   2138    676   2379       C  
ATOM   1335  N   VAL A 613      56.268  -7.736 -28.182  1.00 77.41           N  
ANISOU 1335  N   VAL A 613     9737  11168   8507   1452    119   1047       N  
ATOM   1336  CA  VAL A 613      57.108  -8.908 -27.960  1.00 91.52           C  
ANISOU 1336  CA  VAL A 613    11499  12812  10463   1286     47    723       C  
ATOM   1337  C   VAL A 613      57.009  -9.851 -29.153  1.00102.26           C  
ANISOU 1337  C   VAL A 613    12667  14580  11607   1194     93    532       C  
ATOM   1338  O   VAL A 613      55.921 -10.074 -29.683  1.00122.20           O  
ANISOU 1338  O   VAL A 613    15079  17501  13848   1227     85    514       O  
ATOM   1339  CB  VAL A 613      56.686  -9.660 -26.672  1.00 87.21           C  
ANISOU 1339  CB  VAL A 613    11058  12043  10035   1264   -100    574       C  
ATOM   1340  CG1 VAL A 613      57.360 -11.029 -26.555  1.00 85.85           C  
ANISOU 1340  CG1 VAL A 613    10841  11756  10023   1134   -133    284       C  
ATOM   1341  CG2 VAL A 613      57.003  -8.825 -25.444  1.00 72.07           C  
ANISOU 1341  CG2 VAL A 613     9298   9771   8312   1370   -170    665       C  
ATOM   1342  N   ARG A 614      58.152 -10.397 -29.561  1.00 73.90           N  
ANISOU 1342  N   ARG A 614     9007  10914   8156   1085    135    342       N  
ATOM   1343  CA  ARG A 614      58.206 -11.508 -30.506  1.00 78.49           C  
ANISOU 1343  CA  ARG A 614     9393  11815   8613    971    164     38       C  
ATOM   1344  C   ARG A 614      59.146 -12.577 -29.964  1.00 81.93           C  
ANISOU 1344  C   ARG A 614     9842  11897   9391    836    118   -256       C  
ATOM   1345  O   ARG A 614      59.874 -12.341 -28.994  1.00 85.41           O  
ANISOU 1345  O   ARG A 614    10425  11928  10098    863     60   -194       O  
ATOM   1346  CB  ARG A 614      58.660 -11.033 -31.890  1.00 99.24           C  
ANISOU 1346  CB  ARG A 614    11878  14839  10990   1026    317    133       C  
ATOM   1347  CG  ARG A 614      60.002 -10.317 -31.923  1.00 95.36           C  
ANISOU 1347  CG  ARG A 614    11447  14056  10731   1030    441    293       C  
ATOM   1348  CD  ARG A 614      60.379  -9.929 -33.345  1.00104.14           C  
ANISOU 1348  CD  ARG A 614    12407  15598  11565   1106    650    431       C  
ATOM   1349  NE  ARG A 614      61.750  -9.425 -33.443  1.00 96.03           N  
ANISOU 1349  NE  ARG A 614    11390  14272  10827   1064    814    523       N  
ATOM   1350  CZ  ARG A 614      62.313  -8.953 -34.556  1.00100.13           C  
ANISOU 1350  CZ  ARG A 614    11800  15055  11191   1136   1065    715       C  
ATOM   1351  NH1 ARG A 614      61.647  -8.927 -35.711  1.00106.65           N  
ANISOU 1351  NH1 ARG A 614    12497  16523  11502   1295   1160    845       N  
ATOM   1352  NH2 ARG A 614      63.567  -8.511 -34.517  1.00110.77           N  
ANISOU 1352  NH2 ARG A 614    13139  16057  12892   1066   1232    768       N  
ATOM   1353  N   ALA A 615      59.117 -13.751 -30.590  1.00 76.29           N  
ANISOU 1353  N   ALA A 615     8952  11362   8671    714    146   -599       N  
ATOM   1354  CA  ALA A 615      60.011 -14.849 -30.231  1.00 83.33           C  
ANISOU 1354  CA  ALA A 615     9828  11929   9905    610    143   -873       C  
ATOM   1355  C   ALA A 615      60.373 -15.714 -31.437  1.00105.57           C  
ANISOU 1355  C   ALA A 615    12396  15038  12679    491    237  -1243       C  
ATOM   1356  O   ALA A 615      59.733 -15.638 -32.488  1.00104.63           O  
ANISOU 1356  O   ALA A 615    12096  15432  12228    486    281  -1346       O  
ATOM   1357  CB  ALA A 615      59.381 -15.700 -29.140  1.00 71.21           C  
ANISOU 1357  CB  ALA A 615     8379  10084   8595    591     96   -936       C  
ATOM   1358  N   ARG A 616      61.416 -16.524 -31.275  1.00 91.47           N  
ANISOU 1358  N   ARG A 616    10584  12961  11210    424    262  -1459       N  
ATOM   1359  CA  ARG A 616      61.810 -17.500 -32.291  1.00 87.95           C  
ANISOU 1359  CA  ARG A 616     9892  12720  10804    303    359  -1881       C  
ATOM   1360  C   ARG A 616      62.639 -18.634 -31.695  1.00 94.61           C  
ANISOU 1360  C   ARG A 616    10742  13090  12117    252    382  -2102       C  
ATOM   1361  O   ARG A 616      63.170 -18.512 -30.589  1.00102.46           O  
ANISOU 1361  O   ARG A 616    11927  13665  13336    350    310  -1887       O  
ATOM   1362  CB  ARG A 616      62.580 -16.824 -33.430  1.00 95.94           C  
ANISOU 1362  CB  ARG A 616    10792  14109  11551    335    442  -1847       C  
ATOM   1363  CG  ARG A 616      63.899 -16.174 -33.034  1.00 98.39           C  
ANISOU 1363  CG  ARG A 616    11222  14101  12059    386    456  -1633       C  
ATOM   1364  CD  ARG A 616      64.602 -15.610 -34.258  1.00 89.94           C  
ANISOU 1364  CD  ARG A 616    10009  13407  10758    403    613  -1599       C  
ATOM   1365  NE  ARG A 616      65.808 -14.861 -33.916  1.00 94.97           N  
ANISOU 1365  NE  ARG A 616    10721  13736  11629    429    664  -1401       N  
ATOM   1366  CZ  ARG A 616      66.613 -14.263 -34.798  1.00119.63           C  
ANISOU 1366  CZ  ARG A 616    13737  17055  14661    441    853  -1304       C  
ATOM   1367  NH1 ARG A 616      66.360 -14.316 -36.106  1.00127.94           N  
ANISOU 1367  NH1 ARG A 616    14621  18675  15316    473   1002  -1350       N  
ATOM   1368  NH2 ARG A 616      67.688 -13.604 -34.368  1.00114.44           N  
ANISOU 1368  NH2 ARG A 616    13116  16052  14314    435    909  -1175       N  
ATOM   1369  N   VAL A 617      62.736 -19.726 -32.452  1.00104.58           N  
ANISOU 1369  N   VAL A 617    11771  14454  13511    125    485  -2549       N  
ATOM   1370  CA  VAL A 617      63.504 -20.911 -32.065  1.00112.07           C  
ANISOU 1370  CA  VAL A 617    12682  14959  14939     89    556  -2789       C  
ATOM   1371  C   VAL A 617      64.804 -20.953 -32.874  1.00110.27           C  
ANISOU 1371  C   VAL A 617    12318  14856  14724     76    607  -2982       C  
ATOM   1372  O   VAL A 617      64.779 -21.108 -34.100  1.00111.56           O  
ANISOU 1372  O   VAL A 617    12244  15468  14675    -13    687  -3303       O  
ATOM   1373  CB  VAL A 617      62.701 -22.213 -32.300  1.00106.25           C  
ANISOU 1373  CB  VAL A 617    11743  14150  14478    -64    691  -3218       C  
ATOM   1374  CG1 VAL A 617      63.455 -23.419 -31.748  1.00122.85           C  
ANISOU 1374  CG1 VAL A 617    13841  15684  17152    -56    810  -3369       C  
ATOM   1375  CG2 VAL A 617      61.319 -22.110 -31.666  1.00111.96           C  
ANISOU 1375  CG2 VAL A 617    12547  14830  15162    -76    676  -3056       C  
ATOM   1376  N   ASN A 618      65.931 -20.810 -32.176  1.00112.27           N  
ANISOU 1376  N   ASN A 618    12698  14756  15202    182    556  -2807       N  
ATOM   1377  CA  ASN A 618      67.257 -20.824 -32.795  1.00110.44           C  
ANISOU 1377  CA  ASN A 618    12336  14586  15042    178    610  -2971       C  
ATOM   1378  C   ASN A 618      67.999 -22.122 -32.494  1.00119.26           C  
ANISOU 1378  C   ASN A 618    13370  15307  16637    192    672  -3251       C  
ATOM   1379  O   ASN A 618      67.890 -22.669 -31.394  1.00108.33           O  
ANISOU 1379  O   ASN A 618    12124  13487  15550    300    637  -3114       O  
ATOM   1380  CB  ASN A 618      68.084 -19.631 -32.305  1.00 90.08           C  
ANISOU 1380  CB  ASN A 618     9893  11929  12405    287    518  -2624       C  
ATOM   1381  CG  ASN A 618      67.599 -18.301 -32.862  1.00 93.21           C  
ANISOU 1381  CG  ASN A 618    10326  12702  12388    279    539  -2353       C  
ATOM   1382  OD1 ASN A 618      66.708 -18.244 -33.711  1.00 94.70           O  
ANISOU 1382  OD1 ASN A 618    10428  13301  12252    227    603  -2409       O  
ATOM   1383  ND2 ASN A 618      68.196 -17.216 -32.382  1.00109.93           N  
ANISOU 1383  ND2 ASN A 618    12547  14686  14538    350    497  -2072       N  
ATOM   1384  N   THR A 619      68.744 -22.599 -33.491  1.00113.75           N  
ANISOU 1384  N   THR A 619    12439  14782  15997    114    787  -3619       N  
ATOM   1385  CA  THR A 619      69.581 -23.795 -33.393  1.00101.10           C  
ANISOU 1385  CA  THR A 619    10718  12833  14865    137    876  -3922       C  
ATOM   1386  C   THR A 619      70.996 -23.366 -33.820  1.00115.80           C  
ANISOU 1386  C   THR A 619    12480  14806  16712    179    879  -3964       C  
ATOM   1387  O   THR A 619      71.477 -22.326 -33.364  1.00109.83           O  
ANISOU 1387  O   THR A 619    11847  14053  15831    264    769  -3635       O  
ATOM   1388  CB  THR A 619      69.009 -24.929 -34.277  1.00109.84           C  
ANISOU 1388  CB  THR A 619    11570  14047  16118    -30   1051  -4458       C  
ATOM   1389  OG1 THR A 619      69.097 -24.557 -35.659  1.00132.89           O  
ANISOU 1389  OG1 THR A 619    14266  17586  18641   -137   1108  -4744       O  
ATOM   1390  CG2 THR A 619      67.555 -25.208 -33.932  1.00116.84           C  
ANISOU 1390  CG2 THR A 619    12507  14870  17017   -106   1068  -4442       C  
ATOM   1391  N   LYS A 620      71.670 -24.156 -34.660  1.00127.41           N  
ANISOU 1391  N   LYS A 620    13706  16351  18354    115   1019  -4395       N  
ATOM   1392  CA  LYS A 620      72.834 -23.673 -35.406  1.00122.16           C  
ANISOU 1392  CA  LYS A 620    12889  15945  17580    108   1078  -4486       C  
ATOM   1393  C   LYS A 620      72.386 -22.586 -36.384  1.00124.40           C  
ANISOU 1393  C   LYS A 620    13138  16822  17305     26   1132  -4362       C  
ATOM   1394  O   LYS A 620      73.069 -21.573 -36.546  1.00136.19           O  
ANISOU 1394  O   LYS A 620    14646  18449  18649     56   1157  -4115       O  
ATOM   1395  CB  LYS A 620      73.514 -24.818 -36.161  1.00123.46           C  
ANISOU 1395  CB  LYS A 620    12780  16105  18022     59   1237  -5017       C  
ATOM   1396  N   ALA A 621      71.239 -22.815 -37.028  1.00120.11           N  
ANISOU 1396  N   ALA A 621    12524  16633  16481    -58   1172  -4537       N  
ATOM   1397  CA  ALA A 621      70.557 -21.798 -37.837  1.00122.58           C  
ANISOU 1397  CA  ALA A 621    12826  17542  16205    -61   1203  -4341       C  
ATOM   1398  C   ALA A 621      69.539 -21.037 -36.990  1.00123.70           C  
ANISOU 1398  C   ALA A 621    13229  17561  16212    -14   1060  -3894       C  
ATOM   1399  O   ALA A 621      69.109 -21.519 -35.937  1.00132.17           O  
ANISOU 1399  O   ALA A 621    14446  18179  17592     -7    951  -3844       O  
ATOM   1400  CB  ALA A 621      69.867 -22.442 -39.029  1.00145.21           C  
ANISOU 1400  CB  ALA A 621    15417  20973  18782   -136   1295  -4831       C  
ATOM   1401  N   GLN A 622      69.155 -19.855 -37.470  1.00108.12           N  
ANISOU 1401  N   GLN A 622    11306  15996  13777     43   1090  -3551       N  
ATOM   1402  CA  GLN A 622      68.238 -18.965 -36.754  1.00 93.31           C  
ANISOU 1402  CA  GLN A 622     9664  14038  11750    106    975  -3106       C  
ATOM   1403  C   GLN A 622      66.845 -18.998 -37.371  1.00114.35           C  
ANISOU 1403  C   GLN A 622    12246  17209  13994    109    958  -3191       C  
ATOM   1404  O   GLN A 622      66.682 -18.725 -38.562  1.00 92.44           O  
ANISOU 1404  O   GLN A 622     9290  15066  10766    159   1065  -3263       O  
ATOM   1405  CB  GLN A 622      68.778 -17.536 -36.760  1.00 97.08           C  
ANISOU 1405  CB  GLN A 622    10255  14538  12093    190   1047  -2626       C  
ATOM   1406  CG  GLN A 622      70.022 -17.356 -35.905  1.00104.89           C  
ANISOU 1406  CG  GLN A 622    11316  15001  13536    189   1015  -2553       C  
ATOM   1407  CD  GLN A 622      70.342 -15.899 -35.639  1.00126.05           C  
ANISOU 1407  CD  GLN A 622    14108  17578  16207    242   1078  -2110       C  
ATOM   1408  OE1 GLN A 622      70.146 -15.039 -36.500  1.00123.66           O  
ANISOU 1408  OE1 GLN A 622    13769  17631  15584    283   1266  -1851       O  
ATOM   1409  NE2 GLN A 622      70.837 -15.612 -34.439  1.00143.97           N  
ANISOU 1409  NE2 GLN A 622    16494  19367  18841    265    939  -2028       N  
ATOM   1410  N   GLY A 623      65.845 -19.313 -36.548  1.00120.02           N  
ANISOU 1410  N   GLY A 623    13077  17686  14842     82    832  -3175       N  
ATOM   1411  CA  GLY A 623      64.475 -19.494 -37.015  1.00 97.33           C  
ANISOU 1411  CA  GLY A 623    10077  15250  11654     65    798  -3344       C  
ATOM   1412  C   GLY A 623      63.733 -18.216 -37.366  1.00 98.79           C  
ANISOU 1412  C   GLY A 623    10333  15891  11310    215    778  -2913       C  
ATOM   1413  O   GLY A 623      64.266 -17.110 -37.247  1.00 85.33           O  
ANISOU 1413  O   GLY A 623     8794  14114   9515    323    825  -2443       O  
ATOM   1414  N   GLU A 624      62.486 -18.391 -37.794  1.00 91.62           N  
ANISOU 1414  N   GLU A 624     9274  15440  10097    226    725  -3096       N  
ATOM   1415  CA  GLU A 624      61.632 -17.289 -38.233  1.00 92.16           C  
ANISOU 1415  CA  GLU A 624     9361  16036   9618    415    704  -2722       C  
ATOM   1416  C   GLU A 624      61.026 -16.605 -37.013  1.00108.45           C  
ANISOU 1416  C   GLU A 624    11719  17642  11844    453    602  -2271       C  
ATOM   1417  O   GLU A 624      60.739 -17.264 -36.009  1.00104.85           O  
ANISOU 1417  O   GLU A 624    11356  16686  11795    328    522  -2401       O  
ATOM   1418  CB  GLU A 624      60.504 -17.809 -39.131  1.00106.24           C  
ANISOU 1418  CB  GLU A 624    10813  18546  11009    432    654  -3173       C  
ATOM   1419  CG  GLU A 624      60.950 -18.626 -40.344  1.00138.64           C  
ANISOU 1419  CG  GLU A 624    14560  23185  14932    394    734  -3767       C  
ATOM   1420  CD  GLU A 624      59.993 -19.763 -40.680  1.00159.20           C  
ANISOU 1420  CD  GLU A 624    16808  26097  17586    249    662  -4514       C  
ATOM   1421  OE1 GLU A 624      58.761 -19.549 -40.645  1.00153.19           O  
ANISOU 1421  OE1 GLU A 624    15958  25659  16587    305    554  -4526       O  
ATOM   1422  OE2 GLU A 624      60.475 -20.877 -40.984  1.00167.60           O  
ANISOU 1422  OE2 GLU A 624    17650  27064  18965     75    728  -5125       O  
ATOM   1423  N   TRP A 625      60.821 -15.292 -37.101  1.00117.77           N  
ANISOU 1423  N   TRP A 625    13039  18993  12716    645    633  -1734       N  
ATOM   1424  CA  TRP A 625      60.199 -14.539 -36.006  1.00100.22           C  
ANISOU 1424  CA  TRP A 625    11072  16392  10614    703    544  -1328       C  
ATOM   1425  C   TRP A 625      58.700 -14.808 -35.924  1.00111.36           C  
ANISOU 1425  C   TRP A 625    12386  18096  11831    718    427  -1468       C  
ATOM   1426  O   TRP A 625      58.023 -14.918 -36.948  1.00131.41           O  
ANISOU 1426  O   TRP A 625    14668  21328  13932    803    426  -1662       O  
ATOM   1427  CB  TRP A 625      60.435 -13.034 -36.156  1.00108.48           C  
ANISOU 1427  CB  TRP A 625    12269  17479  11468    904    658   -732       C  
ATOM   1428  CG  TRP A 625      61.805 -12.600 -35.760  1.00110.80           C  
ANISOU 1428  CG  TRP A 625    12701  17268  12131    854    762   -558       C  
ATOM   1429  CD1 TRP A 625      62.776 -12.113 -36.580  1.00132.81           C  
ANISOU 1429  CD1 TRP A 625    15418  20199  14844    907    975   -405       C  
ATOM   1430  CD2 TRP A 625      62.362 -12.615 -34.440  1.00113.68           C  
ANISOU 1430  CD2 TRP A 625    13258  16942  12994    754    665   -545       C  
ATOM   1431  NE1 TRP A 625      63.904 -11.818 -35.855  1.00130.95           N  
ANISOU 1431  NE1 TRP A 625    15300  19374  15081    815   1015   -336       N  
ATOM   1432  CE2 TRP A 625      63.678 -12.118 -34.538  1.00105.04           C  
ANISOU 1432  CE2 TRP A 625    12173  15606  12130    735    806   -437       C  
ATOM   1433  CE3 TRP A 625      61.876 -13.000 -33.182  1.00107.36           C  
ANISOU 1433  CE3 TRP A 625    12604  15743  12446    703    485   -616       C  
ATOM   1434  CZ2 TRP A 625      64.518 -11.992 -33.427  1.00 95.10           C  
ANISOU 1434  CZ2 TRP A 625    11036  13765  11334    671    731   -457       C  
ATOM   1435  CZ3 TRP A 625      62.714 -12.875 -32.073  1.00 91.68           C  
ANISOU 1435  CZ3 TRP A 625    10765  13203  10864    675    418   -583       C  
ATOM   1436  CH2 TRP A 625      64.022 -12.376 -32.207  1.00 92.34           C  
ANISOU 1436  CH2 TRP A 625    10826  13100  11159    660    521   -535       C  
ATOM   1437  N   SER A 626      58.190 -14.894 -34.695  1.00103.60           N  
ANISOU 1437  N   SER A 626    11585  16623  11155    656    331  -1378       N  
ATOM   1438  CA  SER A 626      56.756 -15.044 -34.448  1.00 97.33           C  
ANISOU 1438  CA  SER A 626    10717  16024  10242    664    243  -1459       C  
ATOM   1439  C   SER A 626      56.016 -13.742 -34.746  1.00103.74           C  
ANISOU 1439  C   SER A 626    11574  17228  10613    913    228  -1011       C  
ATOM   1440  O   SER A 626      56.633 -12.713 -35.046  1.00103.93           O  
ANISOU 1440  O   SER A 626    11718  17279  10492   1073    319   -598       O  
ATOM   1441  CB  SER A 626      56.504 -15.454 -32.991  1.00100.36           C  
ANISOU 1441  CB  SER A 626    11304  15752  11076    558    190  -1419       C  
ATOM   1442  OG  SER A 626      56.805 -14.397 -32.091  1.00 72.75           O  
ANISOU 1442  OG  SER A 626     8108  11884   7649    683    158   -933       O  
ATOM   1443  N   GLU A 627      54.690 -13.795 -34.654  1.00105.06           N  
ANISOU 1443  N   GLU A 627    11630  17675  10614    952    143  -1090       N  
ATOM   1444  CA  GLU A 627      53.861 -12.598 -34.762  1.00103.82           C  
ANISOU 1444  CA  GLU A 627    11524  17832  10089   1215    120   -648       C  
ATOM   1445  C   GLU A 627      54.026 -11.762 -33.492  1.00 94.63           C  
ANISOU 1445  C   GLU A 627    10715  16010   9230   1251    120   -199       C  
ATOM   1446  O   GLU A 627      54.340 -12.297 -32.425  1.00104.97           O  
ANISOU 1446  O   GLU A 627    12178  16742  10963   1080     85   -308       O  
ATOM   1447  CB  GLU A 627      52.391 -12.980 -34.979  1.00139.15           C  
ANISOU 1447  CB  GLU A 627    15735  22805  14333   1237     14   -935       C  
ATOM   1448  CG  GLU A 627      51.489 -11.845 -35.462  1.00167.80           C  
ANISOU 1448  CG  GLU A 627    19311  26990  17454   1575    -14   -544       C  
ATOM   1449  CD  GLU A 627      51.909 -11.252 -36.801  1.00173.86           C  
ANISOU 1449  CD  GLU A 627    19950  28413  17695   1851     74   -337       C  
ATOM   1450  OE1 GLU A 627      51.667 -10.043 -37.012  1.00181.72           O  
ANISOU 1450  OE1 GLU A 627    21051  29591  18403   2172    143    233       O  
ATOM   1451  OE2 GLU A 627      52.480 -11.982 -37.642  1.00177.01           O  
ANISOU 1451  OE2 GLU A 627    20140  29142  17973   1770    101   -722       O  
ATOM   1452  N   ASP A 628      53.827 -10.453 -33.617  1.00100.98           N  
ANISOU 1452  N   ASP A 628    11631  16919   9818   1500    176    299       N  
ATOM   1453  CA  ASP A 628      54.028  -9.526 -32.498  1.00 92.30           C  
ANISOU 1453  CA  ASP A 628    10829  15227   9016   1550    193    679       C  
ATOM   1454  C   ASP A 628      52.913  -9.586 -31.445  1.00105.52           C  
ANISOU 1454  C   ASP A 628    12577  16729  10788   1539     72    661       C  
ATOM   1455  O   ASP A 628      51.772  -9.205 -31.715  1.00 97.12           O  
ANISOU 1455  O   ASP A 628    11408  16060   9432   1699     40    768       O  
ATOM   1456  CB  ASP A 628      54.180  -8.088 -33.012  1.00 91.00           C  
ANISOU 1456  CB  ASP A 628    10736  15167   8673   1819    353   1213       C  
ATOM   1457  CG  ASP A 628      55.566  -7.805 -33.569  1.00106.19           C  
ANISOU 1457  CG  ASP A 628    12687  16948  10714   1798    535   1332       C  
ATOM   1458  OD1 ASP A 628      56.299  -8.764 -33.905  1.00108.25           O  
ANISOU 1458  OD1 ASP A 628    12847  17247  11035   1617    517    975       O  
ATOM   1459  OD2 ASP A 628      55.921  -6.611 -33.673  1.00121.56           O  
ANISOU 1459  OD2 ASP A 628    14738  18715  12733   1961    725   1782       O  
ATOM   1460  N   LEU A 629      53.266 -10.067 -30.252  1.00104.65           N  
ANISOU 1460  N   LEU A 629    12633  16063  11068   1380     17    538       N  
ATOM   1461  CA  LEU A 629      52.395 -10.010 -29.073  1.00101.25           C  
ANISOU 1461  CA  LEU A 629    12321  15387  10760   1393    -58    591       C  
ATOM   1462  C   LEU A 629      52.580  -8.642 -28.419  1.00103.54           C  
ANISOU 1462  C   LEU A 629    12829  15379  11134   1566    -36    979       C  
ATOM   1463  O   LEU A 629      53.707  -8.161 -28.302  1.00123.46           O  
ANISOU 1463  O   LEU A 629    15461  17595  13854   1563     16   1075       O  
ATOM   1464  CB  LEU A 629      52.752 -11.110 -28.062  1.00 94.54           C  
ANISOU 1464  CB  LEU A 629    11557  14104  10259   1211    -93    344       C  
ATOM   1465  CG  LEU A 629      52.395 -12.573 -28.365  1.00108.91           C  
ANISOU 1465  CG  LEU A 629    13172  16043  12168   1013    -68    -67       C  
ATOM   1466  CD1 LEU A 629      50.886 -12.764 -28.426  1.00139.60           C  
ANISOU 1466  CD1 LEU A 629    16883  20248  15909   1012    -76   -169       C  
ATOM   1467  CD2 LEU A 629      53.046 -13.082 -29.643  1.00104.49           C  
ANISOU 1467  CD2 LEU A 629    12402  15787  11511    924    -27   -333       C  
ATOM   1468  N   THR A 630      51.481  -8.021 -27.994  1.00103.45           N  
ANISOU 1468  N   THR A 630    12848  15444  11013   1708    -63   1159       N  
ATOM   1469  CA  THR A 630      51.530  -6.719 -27.325  1.00106.98           C  
ANISOU 1469  CA  THR A 630    13475  15587  11584   1875    -27   1474       C  
ATOM   1470  C   THR A 630      50.785  -6.802 -25.996  1.00115.33           C  
ANISOU 1470  C   THR A 630    14646  16425  12751   1885   -117   1426       C  
ATOM   1471  O   THR A 630      49.796  -7.532 -25.876  1.00106.06           O  
ANISOU 1471  O   THR A 630    13374  15468  11457   1837   -162   1287       O  
ATOM   1472  CB  THR A 630      50.914  -5.605 -28.200  1.00107.97           C  
ANISOU 1472  CB  THR A 630    13527  16043  11454   2125     79   1831       C  
ATOM   1473  OG1 THR A 630      51.354  -5.754 -29.556  1.00114.48           O  
ANISOU 1473  OG1 THR A 630    14199  17253  12046   2153    168   1869       O  
ATOM   1474  CG2 THR A 630      51.322  -4.222 -27.691  1.00106.32           C  
ANISOU 1474  CG2 THR A 630    13485  15406  11507   2269    195   2140       C  
ATOM   1475  N   ALA A 631      51.270  -6.060 -25.002  1.00 94.88           N  
ANISOU 1475  N   ALA A 631    12233  13420  10396   1948   -126   1510       N  
ATOM   1476  CA  ALA A 631      50.652  -6.035 -23.675  1.00 82.84           C  
ANISOU 1476  CA  ALA A 631    10822  11716   8936   2003   -202   1474       C  
ATOM   1477  C   ALA A 631      51.112  -4.834 -22.861  1.00107.84           C  
ANISOU 1477  C   ALA A 631    14122  14533  12321   2130   -195   1559       C  
ATOM   1478  O   ALA A 631      52.168  -4.259 -23.128  1.00 90.00           O  
ANISOU 1478  O   ALA A 631    11874  12057  10266   2113   -137   1570       O  
ATOM   1479  CB  ALA A 631      50.957  -7.320 -22.920  1.00 84.02           C  
ANISOU 1479  CB  ALA A 631    11016  11733   9176   1866   -270   1239       C  
ATOM   1480  N   TRP A 632      50.301  -4.480 -21.865  1.00119.74           N  
ANISOU 1480  N   TRP A 632    15701  15988  13809   2249   -238   1578       N  
ATOM   1481  CA  TRP A 632      50.563  -3.359 -20.963  1.00 90.82           C  
ANISOU 1481  CA  TRP A 632    12129  12022  10355   2380   -240   1569       C  
ATOM   1482  C   TRP A 632      50.942  -3.888 -19.585  1.00 92.98           C  
ANISOU 1482  C   TRP A 632    12499  12155  10672   2388   -374   1329       C  
ATOM   1483  O   TRP A 632      50.293  -4.796 -19.068  1.00 97.12           O  
ANISOU 1483  O   TRP A 632    13053  12827  11020   2386   -416   1308       O  
ATOM   1484  CB  TRP A 632      49.309  -2.489 -20.816  1.00 88.53           C  
ANISOU 1484  CB  TRP A 632    11832  11827   9980   2563   -185   1755       C  
ATOM   1485  CG  TRP A 632      49.038  -1.573 -21.966  1.00 87.31           C  
ANISOU 1485  CG  TRP A 632    11597  11755   9823   2671    -30   2051       C  
ATOM   1486  CD1 TRP A 632      48.281  -1.841 -23.073  1.00 90.08           C  
ANISOU 1486  CD1 TRP A 632    11825  12517   9884   2715     12   2243       C  
ATOM   1487  CD2 TRP A 632      49.499  -0.227 -22.110  1.00 79.21           C  
ANISOU 1487  CD2 TRP A 632    10585  10408   9102   2786    129   2202       C  
ATOM   1488  NE1 TRP A 632      48.253  -0.745 -23.902  1.00 86.70           N  
ANISOU 1488  NE1 TRP A 632    11356  12085   9500   2896    183   2568       N  
ATOM   1489  CE2 TRP A 632      48.988   0.261 -23.334  1.00 81.94           C  
ANISOU 1489  CE2 TRP A 632    10845  10986   9303   2930    287   2572       C  
ATOM   1490  CE3 TRP A 632      50.298   0.615 -21.324  1.00 78.28           C  
ANISOU 1490  CE3 TRP A 632    10516   9836   9393   2790    171   2035       C  
ATOM   1491  CZ2 TRP A 632      49.259   1.552 -23.798  1.00 98.18           C  
ANISOU 1491  CZ2 TRP A 632    12895  12773  11636   3090    532   2866       C  
ATOM   1492  CZ3 TRP A 632      50.565   1.903 -21.783  1.00 97.64           C  
ANISOU 1492  CZ3 TRP A 632    12933  11981  12186   2896    413   2245       C  
ATOM   1493  CH2 TRP A 632      50.046   2.357 -23.011  1.00 98.83           C  
ANISOU 1493  CH2 TRP A 632    13030  12312  12209   3050    614   2700       C  
ATOM   1494  N   THR A 633      51.975  -3.301 -18.984  1.00 90.83           N  
ANISOU 1494  N   THR A 633    12253  11617  10640   2419   -421   1148       N  
ATOM   1495  CA  THR A 633      52.287  -3.546 -17.577  1.00 93.37           C  
ANISOU 1495  CA  THR A 633    12642  11888  10945   2522   -566    913       C  
ATOM   1496  C   THR A 633      51.232  -2.870 -16.705  1.00100.27           C  
ANISOU 1496  C   THR A 633    13559  12813  11726   2703   -569    933       C  
ATOM   1497  O   THR A 633      50.579  -1.917 -17.141  1.00101.94           O  
ANISOU 1497  O   THR A 633    13738  12980  12015   2750   -461   1075       O  
ATOM   1498  CB  THR A 633      53.663  -2.980 -17.198  1.00 88.32           C  
ANISOU 1498  CB  THR A 633    11950  11012  10595   2521   -634    625       C  
ATOM   1499  OG1 THR A 633      53.733  -1.601 -17.580  1.00104.05           O  
ANISOU 1499  OG1 THR A 633    13873  12771  12891   2525   -504    634       O  
ATOM   1500  CG2 THR A 633      54.772  -3.754 -17.889  1.00 86.87           C  
ANISOU 1500  CG2 THR A 633    11718  10795  10495   2360   -646    570       C  
ATOM   1501  N   LEU A 634      51.081  -3.351 -15.473  1.00 85.15           N  
ANISOU 1501  N   LEU A 634    11713  11006   9636   2838   -673    812       N  
ATOM   1502  CA  LEU A 634      50.063  -2.826 -14.557  1.00 94.78           C  
ANISOU 1502  CA  LEU A 634    12969  12325  10720   3027   -670    812       C  
ATOM   1503  C   LEU A 634      50.304  -1.359 -14.183  1.00 95.77           C  
ANISOU 1503  C   LEU A 634    13035  12254  11099   3131   -677    593       C  
ATOM   1504  O   LEU A 634      51.412  -0.832 -14.337  1.00 99.75           O  
ANISOU 1504  O   LEU A 634    13464  12539  11896   3070   -704    374       O  
ATOM   1505  CB  LEU A 634      49.972  -3.679 -13.286  1.00 93.61           C  
ANISOU 1505  CB  LEU A 634    12902  12368  10298   3191   -752    750       C  
ATOM   1506  CG  LEU A 634      49.540  -5.143 -13.435  1.00 91.08           C  
ANISOU 1506  CG  LEU A 634    12634  12177   9794   3117   -671    982       C  
ATOM   1507  CD1 LEU A 634      49.444  -5.811 -12.069  1.00109.54           C  
ANISOU 1507  CD1 LEU A 634    15063  14681  11878   3353   -691    995       C  
ATOM   1508  CD2 LEU A 634      48.217  -5.270 -14.180  1.00 94.96           C  
ANISOU 1508  CD2 LEU A 634    13080  12757  10242   3002   -522   1207       C  
ATOM   1509  N   SER A 635      49.245  -0.712 -13.703  1.00 80.53           N  
ANISOU 1509  N   SER A 635    11113  10385   9101   3278   -628    631       N  
ATOM   1510  CA  SER A 635      49.276   0.713 -13.373  1.00 87.64           C  
ANISOU 1510  CA  SER A 635    11940  11062  10298   3382   -588    421       C  
ATOM   1511  C   SER A 635      49.897   0.966 -12.000  1.00109.38           C  
ANISOU 1511  C   SER A 635    14654  13863  13043   3540   -748    -43       C  
ATOM   1512  O   SER A 635      49.578   0.267 -11.035  1.00114.74           O  
ANISOU 1512  O   SER A 635    15399  14851  13347   3695   -851    -83       O  
ATOM   1513  CB  SER A 635      47.860   1.292 -13.412  1.00 91.96           C  
ANISOU 1513  CB  SER A 635    12492  11674  10775   3504   -468    632       C  
ATOM   1514  OG  SER A 635      47.880   2.707 -13.335  1.00108.16           O  
ANISOU 1514  OG  SER A 635    14462  13427  13207   3590   -369    483       O  
ATOM   1515  N   ASP A 636      50.777   1.968 -11.928  1.00 98.23           N  
ANISOU 1515  N   ASP A 636    13110  12162  12053   3514   -746   -398       N  
ATOM   1516  CA  ASP A 636      51.329   2.459 -10.652  1.00112.97           C  
ANISOU 1516  CA  ASP A 636    14861  14098  13966   3678   -903   -963       C  
ATOM   1517  C   ASP A 636      50.463   3.525  -9.974  1.00127.70           C  
ANISOU 1517  C   ASP A 636    16670  15923  15927   3853   -837  -1156       C  
ATOM   1518  O   ASP A 636      50.757   3.919  -8.844  1.00144.62           O  
ANISOU 1518  O   ASP A 636    18698  18210  18043   4024   -975  -1669       O  
ATOM   1519  CB  ASP A 636      52.738   3.032 -10.843  1.00105.67           C  
ANISOU 1519  CB  ASP A 636    13748  12874  13526   3543   -926  -1376       C  
ATOM   1520  CG  ASP A 636      52.747   4.320 -11.649  1.00115.41           C  
ANISOU 1520  CG  ASP A 636    14877  13587  15387   3409   -659  -1356       C  
ATOM   1521  OD1 ASP A 636      52.019   4.396 -12.663  1.00113.42           O  
ANISOU 1521  OD1 ASP A 636    14730  13207  15155   3345   -457   -832       O  
ATOM   1522  OD2 ASP A 636      53.480   5.255 -11.267  1.00135.82           O  
ANISOU 1522  OD2 ASP A 636    17250  15899  18455   3384   -634  -1870       O  
ATOM   1523  N   ILE A 637      49.413   3.987 -10.656  1.00122.65           N  
ANISOU 1523  N   ILE A 637    16088  15130  15385   3836   -635   -776       N  
ATOM   1524  CA  ILE A 637      48.526   5.032 -10.137  1.00119.46           C  
ANISOU 1524  CA  ILE A 637    15626  14641  15122   4006   -536   -913       C  
ATOM   1525  C   ILE A 637      47.062   4.625 -10.271  1.00123.84           C  
ANISOU 1525  C   ILE A 637    16306  15451  15295   4105   -465   -460       C  
ATOM   1526  O   ILE A 637      46.743   3.598 -10.877  1.00117.11           O  
ANISOU 1526  O   ILE A 637    15562  14795  14140   4010   -470    -57       O  
ATOM   1527  CB  ILE A 637      48.766   6.383 -10.856  1.00130.12           C  
ANISOU 1527  CB  ILE A 637    16851  15425  17165   3924   -293   -955       C  
ATOM   1528  CG1 ILE A 637      48.591   6.253 -12.380  1.00123.03           C  
ANISOU 1528  CG1 ILE A 637    16031  14348  16367   3783    -97   -340       C  
ATOM   1529  CG2 ILE A 637      50.157   6.911 -10.529  1.00152.43           C  
ANISOU 1529  CG2 ILE A 637    19484  17975  20456   3823   -337  -1534       C  
ATOM   1530  CD1 ILE A 637      48.602   7.577 -13.111  1.00126.67           C  
ANISOU 1530  CD1 ILE A 637    16396  14271  17460   3782    217   -214       C  
ATOM   1531  N   LEU A 638      46.184   5.438  -9.686  1.00121.24           N  
ANISOU 1531  N   LEU A 638    15931  15118  15019   4290   -393   -583       N  
ATOM   1532  CA  LEU A 638      44.743   5.301  -9.884  1.00111.27           C  
ANISOU 1532  CA  LEU A 638    14731  14044  13501   4390   -291   -188       C  
ATOM   1533  C   LEU A 638      44.395   5.658 -11.330  1.00116.74           C  
ANISOU 1533  C   LEU A 638    15421  14491  14446   4295   -104    279       C  
ATOM   1534  O   LEU A 638      45.098   6.465 -11.949  1.00111.38           O  
ANISOU 1534  O   LEU A 638    14677  13397  14245   4225     17    252       O  
ATOM   1535  CB  LEU A 638      43.978   6.218  -8.926  1.00110.97           C  
ANISOU 1535  CB  LEU A 638    14617  14028  13521   4627   -245   -476       C  
ATOM   1536  CG  LEU A 638      44.090   5.888  -7.436  1.00113.94           C  
ANISOU 1536  CG  LEU A 638    14982  14786  13526   4806   -416   -910       C  
ATOM   1537  CD1 LEU A 638      43.577   7.045  -6.591  1.00134.45           C  
ANISOU 1537  CD1 LEU A 638    17451  17324  16310   5025   -359  -1325       C  
ATOM   1538  CD2 LEU A 638      43.341   4.604  -7.102  1.00123.40           C  
ANISOU 1538  CD2 LEU A 638    16312  16460  14115   4861   -453   -571       C  
ATOM   1539  N   PRO A 639      43.311   5.070 -11.874  1.00114.65           N  
ANISOU 1539  N   PRO A 639    15198  14502  13863   4310    -63    700       N  
ATOM   1540  CA  PRO A 639      42.997   5.355 -13.270  1.00104.80           C  
ANISOU 1540  CA  PRO A 639    13919  13144  12757   4276     85   1135       C  
ATOM   1541  C   PRO A 639      42.417   6.767 -13.429  1.00101.19           C  
ANISOU 1541  C   PRO A 639    13380  12394  12675   4485    282   1215       C  
ATOM   1542  O   PRO A 639      41.843   7.296 -12.474  1.00127.38           O  
ANISOU 1542  O   PRO A 639    16663  15712  16026   4651    289    972       O  
ATOM   1543  CB  PRO A 639      41.963   4.281 -13.628  1.00 95.75           C  
ANISOU 1543  CB  PRO A 639    12782  12452  11148   4250     41   1431       C  
ATOM   1544  CG  PRO A 639      41.359   3.853 -12.334  1.00 93.41           C  
ANISOU 1544  CG  PRO A 639    12513  12406  10573   4340    -34   1216       C  
ATOM   1545  CD  PRO A 639      42.208   4.360 -11.201  1.00104.79           C  
ANISOU 1545  CD  PRO A 639    13980  13667  12169   4409   -107    767       C  
ATOM   1546  N   PRO A 640      42.598   7.392 -14.609  1.00115.23           N  
ANISOU 1546  N   PRO A 640    15123  13916  14745   4504    468   1561       N  
ATOM   1547  CA  PRO A 640      41.912   8.656 -14.881  1.00116.87           C  
ANISOU 1547  CA  PRO A 640    15255  13856  15293   4755    702   1765       C  
ATOM   1548  C   PRO A 640      40.391   8.513 -14.898  1.00117.29           C  
ANISOU 1548  C   PRO A 640    15266  14315  14984   4961    683   2007       C  
ATOM   1549  O   PRO A 640      39.871   7.444 -15.241  1.00116.91           O  
ANISOU 1549  O   PRO A 640    15220  14745  14455   4887    546   2170       O  
ATOM   1550  CB  PRO A 640      42.425   9.043 -16.272  1.00114.11           C  
ANISOU 1550  CB  PRO A 640    14892  13277  15187   4752    910   2211       C  
ATOM   1551  CG  PRO A 640      43.762   8.405 -16.362  1.00119.39           C  
ANISOU 1551  CG  PRO A 640    15609  13858  15897   4463    813   2004       C  
ATOM   1552  CD  PRO A 640      43.634   7.110 -15.617  1.00124.67           C  
ANISOU 1552  CD  PRO A 640    16339  14978  16052   4322    509   1737       C  
ATOM   1553  N   GLN A 641      39.699   9.589 -14.523  1.00102.03           N  
ANISOU 1553  N   GLN A 641    13264  12172  13328   5213    834   1989       N  
ATOM   1554  CA  GLN A 641      38.237   9.630 -14.542  1.00111.73           C  
ANISOU 1554  CA  GLN A 641    14417  13754  14283   5448    843   2208       C  
ATOM   1555  C   GLN A 641      37.757   9.509 -15.991  1.00123.28           C  
ANISOU 1555  C   GLN A 641    15818  15468  15554   5566    913   2787       C  
ATOM   1556  O   GLN A 641      38.367  10.110 -16.882  1.00129.95           O  
ANISOU 1556  O   GLN A 641    16671  16008  16697   5625   1095   3086       O  
ATOM   1557  CB  GLN A 641      37.734  10.941 -13.921  1.00100.98           C  
ANISOU 1557  CB  GLN A 641    12983  12033  13351   5716   1027   2069       C  
ATOM   1558  CG  GLN A 641      36.224  11.037 -13.717  1.00117.94           C  
ANISOU 1558  CG  GLN A 641    15033  14538  15241   5974   1030   2205       C  
ATOM   1559  CD  GLN A 641      35.690  10.129 -12.620  1.00119.93           C  
ANISOU 1559  CD  GLN A 641    15294  15231  15043   5877    829   1862       C  
ATOM   1560  OE1 GLN A 641      36.445   9.457 -11.915  1.00114.49           O  
ANISOU 1560  OE1 GLN A 641    14698  14586  14217   5656    686   1524       O  
ATOM   1561  NE2 GLN A 641      34.372  10.123 -12.459  1.00124.34           N  
ANISOU 1561  NE2 GLN A 641    15743  16127  15373   6071    842   1969       N  
ATOM   1562  N   PRO A 642      36.683   8.726 -16.241  1.00121.67           N  
ANISOU 1562  N   PRO A 642    15526  15847  14855   5610    784   2931       N  
ATOM   1563  CA  PRO A 642      36.259   8.567 -17.637  1.00129.61           C  
ANISOU 1563  CA  PRO A 642    16427  17200  15618   5608    813   3324       C  
ATOM   1564  C   PRO A 642      35.793   9.878 -18.291  1.00140.62           C  
ANISOU 1564  C   PRO A 642    17751  18407  17272   5826   1049   3635       C  
ATOM   1565  O   PRO A 642      34.988  10.609 -17.712  1.00148.92           O  
ANISOU 1565  O   PRO A 642    18748  19361  18474   6026   1125   3588       O  
ATOM   1566  CB  PRO A 642      35.103   7.555 -17.555  1.00120.27           C  
ANISOU 1566  CB  PRO A 642    15107  16647  13943   5573    643   3251       C  
ATOM   1567  CG  PRO A 642      35.245   6.894 -16.230  1.00104.15           C  
ANISOU 1567  CG  PRO A 642    13153  14573  11845   5467    524   2884       C  
ATOM   1568  CD  PRO A 642      35.852   7.921 -15.326  1.00102.88           C  
ANISOU 1568  CD  PRO A 642    13111  13857  12122   5539    630   2662       C  
ATOM   1569  N   GLU A 643      36.312  10.156 -19.486  1.00144.06           N  
ANISOU 1569  N   GLU A 643    18185  18804  17748   5800   1181   3957       N  
ATOM   1570  CA  GLU A 643      36.020  11.392 -20.216  1.00133.65           C  
ANISOU 1570  CA  GLU A 643    16815  17296  16671   6020   1454   4324       C  
ATOM   1571  C   GLU A 643      34.714  11.258 -20.994  1.00125.60           C  
ANISOU 1571  C   GLU A 643    15617  16920  15186   6196   1412   4541       C  
ATOM   1572  O   GLU A 643      34.177  10.156 -21.133  1.00142.31           O  
ANISOU 1572  O   GLU A 643    17630  19612  16830   6098   1185   4394       O  
ATOM   1573  CB  GLU A 643      37.150  11.711 -21.201  1.00136.37           C  
ANISOU 1573  CB  GLU A 643    17221  17380  17214   5949   1655   4604       C  
ATOM   1574  CG  GLU A 643      38.543  11.824 -20.586  1.00157.95           C  
ANISOU 1574  CG  GLU A 643    20092  19481  20440   5764   1715   4377       C  
ATOM   1575  CD  GLU A 643      39.651  11.859 -21.631  1.00171.00           C  
ANISOU 1575  CD  GLU A 643    21781  20993  22197   5654   1889   4643       C  
ATOM   1576  OE1 GLU A 643      40.520  12.753 -21.544  1.00176.39           O  
ANISOU 1576  OE1 GLU A 643    22508  21024  23487   5631   2164   4677       O  
ATOM   1577  OE2 GLU A 643      39.662  10.997 -22.539  1.00162.75           O  
ANISOU 1577  OE2 GLU A 643    20697  20484  20658   5584   1772   4783       O  
ATOM   1578  N   ASN A 644      34.218  12.391 -21.492  1.00132.51           N  
ANISOU 1578  N   ASN A 644    16435  17681  16230   6463   1650   4870       N  
ATOM   1579  CA  ASN A 644      33.081  12.446 -22.423  1.00137.67           C  
ANISOU 1579  CA  ASN A 644    16902  18943  16461   6700   1659   5131       C  
ATOM   1580  C   ASN A 644      31.795  11.810 -21.886  1.00120.71           C  
ANISOU 1580  C   ASN A 644    14600  17305  13959   6742   1423   4874       C  
ATOM   1581  O   ASN A 644      31.128  11.047 -22.589  1.00125.23           O  
ANISOU 1581  O   ASN A 644    14989  18552  14042   6760   1279   4862       O  
ATOM   1582  CB  ASN A 644      33.463  11.810 -23.772  1.00129.77           C  
ANISOU 1582  CB  ASN A 644    15828  18421  15057   6654   1642   5321       C  
ATOM   1583  CG  ASN A 644      34.747  12.379 -24.351  1.00137.83           C  
ANISOU 1583  CG  ASN A 644    16981  18981  16407   6616   1903   5595       C  
ATOM   1584  OD1 ASN A 644      35.232  13.429 -23.921  1.00141.90           O  
ANISOU 1584  OD1 ASN A 644    17612  18819  17485   6667   2152   5712       O  
ATOM   1585  ND2 ASN A 644      35.305  11.684 -25.338  1.00143.92           N  
ANISOU 1585  ND2 ASN A 644    17711  20112  16861   6524   1865   5672       N  
ATOM   1586  N   ILE A 645      31.451  12.136 -20.643  1.00120.89           N  
ANISOU 1586  N   ILE A 645    14668  17012  14252   6769   1403   4640       N  
ATOM   1587  CA  ILE A 645      30.260  11.578 -19.997  1.00110.23           C  
ANISOU 1587  CA  ILE A 645    13168  16094  12620   6812   1222   4392       C  
ATOM   1588  C   ILE A 645      29.026  12.323 -20.515  1.00115.21           C  
ANISOU 1588  C   ILE A 645    13620  17018  13137   7146   1318   4640       C  
ATOM   1589  O   ILE A 645      28.827  13.498 -20.194  1.00126.66           O  
ANISOU 1589  O   ILE A 645    15113  18045  14966   7359   1509   4777       O  
ATOM   1590  CB  ILE A 645      30.346  11.654 -18.454  1.00102.29           C  
ANISOU 1590  CB  ILE A 645    12262  14695  11906   6760   1187   4037       C  
ATOM   1591  CG1 ILE A 645      31.568  10.871 -17.940  1.00 91.98           C  
ANISOU 1591  CG1 ILE A 645    11126  13162  10661   6471   1082   3789       C  
ATOM   1592  CG2 ILE A 645      29.067  11.113 -17.813  1.00100.28           C  
ANISOU 1592  CG2 ILE A 645    11833  14911  11360   6830   1051   3821       C  
ATOM   1593  CD1 ILE A 645      32.031  11.279 -16.556  1.00 91.24           C  
ANISOU 1593  CD1 ILE A 645    11160  12558  10951   6483   1118   3462       C  
ATOM   1594  N   LYS A 646      28.216  11.637 -21.324  1.00117.17           N  
ANISOU 1594  N   LYS A 646    13849  17195  13477   3383   1268   5991       N  
ATOM   1595  CA  LYS A 646      27.040  12.234 -21.964  1.00136.42           C  
ANISOU 1595  CA  LYS A 646    16092  19942  15801   3512   1260   6455       C  
ATOM   1596  C   LYS A 646      25.779  11.429 -21.653  1.00138.33           C  
ANISOU 1596  C   LYS A 646    16461  20431  15668   3415    993   6125       C  
ATOM   1597  O   LYS A 646      25.648  10.277 -22.083  1.00124.25           O  
ANISOU 1597  O   LYS A 646    14834  19054  13320   3334    835   5830       O  
ATOM   1598  CB  LYS A 646      27.233  12.310 -23.484  1.00144.96           C  
ANISOU 1598  CB  LYS A 646    17042  21609  16429   3696   1383   6969       C  
ATOM   1599  CG  LYS A 646      28.460  13.083 -23.946  1.00161.44           C  
ANISOU 1599  CG  LYS A 646    18957  23492  18892   3815   1724   7406       C  
ATOM   1600  CD  LYS A 646      28.369  14.563 -23.614  1.00174.74           C  
ANISOU 1600  CD  LYS A 646    20344  24652  21397   3908   1939   7875       C  
ATOM   1601  CE  LYS A 646      29.514  15.345 -24.241  1.00177.22           C  
ANISOU 1601  CE  LYS A 646    20417  24780  22140   4037   2328   8410       C  
ATOM   1602  NZ  LYS A 646      30.843  14.954 -23.693  1.00173.74           N  
ANISOU 1602  NZ  LYS A 646    20052  23956  22004   3871   2376   7980       N  
ATOM   1603  N   ILE A 647      24.862  12.043 -20.902  1.00135.97           N  
ANISOU 1603  N   ILE A 647    16070  19853  15740   3427    964   6165       N  
ATOM   1604  CA  ILE A 647      23.546  11.465 -20.623  1.00123.84           C  
ANISOU 1604  CA  ILE A 647    14563  18518  13974   3357    765   5961       C  
ATOM   1605  C   ILE A 647      22.593  11.840 -21.761  1.00125.55           C  
ANISOU 1605  C   ILE A 647    14512  19272  13918   3505    695   6444       C  
ATOM   1606  O   ILE A 647      22.599  12.981 -22.230  1.00140.33           O  
ANISOU 1606  O   ILE A 647    16151  21120  16049   3701    853   7007       O  
ATOM   1607  CB  ILE A 647      22.984  11.944 -19.262  1.00121.53           C  
ANISOU 1607  CB  ILE A 647    14288  17702  14184   3343    799   5787       C  
ATOM   1608  CG1 ILE A 647      23.901  11.482 -18.118  1.00119.59           C  
ANISOU 1608  CG1 ILE A 647    14326  17018  14094   3249    819   5273       C  
ATOM   1609  CG2 ILE A 647      21.562  11.425 -19.041  1.00115.15           C  
ANISOU 1609  CG2 ILE A 647    13442  17103  13206   3289    653   5673       C  
ATOM   1610  CD1 ILE A 647      23.700  12.223 -16.811  1.00120.89           C  
ANISOU 1610  CD1 ILE A 647    14512  16648  14773   3322    887   5120       C  
ATOM   1611  N   SER A 648      21.782  10.873 -22.192  1.00127.65           N  
ANISOU 1611  N   SER A 648    14793  20012  13697   3425    451   6216       N  
ATOM   1612  CA  SER A 648      20.840  11.056 -23.301  1.00132.60           C  
ANISOU 1612  CA  SER A 648    15160  21254  13968   3579    291   6574       C  
ATOM   1613  C   SER A 648      19.721  10.005 -23.247  1.00134.10           C  
ANISOU 1613  C   SER A 648    15325  21733  13895   3413    -13   6148       C  
ATOM   1614  O   SER A 648      19.720   9.150 -22.359  1.00135.10           O  
ANISOU 1614  O   SER A 648    15647  21547  14138   3186    -37   5640       O  
ATOM   1615  CB  SER A 648      21.592  10.985 -24.634  1.00137.38           C  
ANISOU 1615  CB  SER A 648    15761  22389  14047   3747    315   6834       C  
ATOM   1616  OG  SER A 648      22.262   9.746 -24.777  1.00110.11           O  
ANISOU 1616  OG  SER A 648    12567  19079  10188   3588    221   6302       O  
ATOM   1617  N   ASN A 649      18.772  10.088 -24.183  1.00145.21           N  
ANISOU 1617  N   ASN A 649    16464  23723  14986   3543   -236   6374       N  
ATOM   1618  CA  ASN A 649      17.613   9.177 -24.259  1.00157.82           C  
ANISOU 1618  CA  ASN A 649    17928  25622  16412   3389   -561   5988       C  
ATOM   1619  C   ASN A 649      16.864   9.036 -22.924  1.00147.51           C  
ANISOU 1619  C   ASN A 649    16610  23774  15661   3197   -492   5754       C  
ATOM   1620  O   ASN A 649      16.495   7.931 -22.512  1.00123.86           O  
ANISOU 1620  O   ASN A 649    13683  20706  12673   2955   -608   5249       O  
ATOM   1621  CB  ASN A 649      18.024   7.802 -24.828  1.00174.06           C  
ANISOU 1621  CB  ASN A 649    20165  28018  17952   3230   -772   5422       C  
ATOM   1622  CG  ASN A 649      18.609   7.899 -26.233  1.00203.99           C  
ANISOU 1622  CG  ASN A 649    23950  32463  21094   3478   -853   5640       C  
ATOM   1623  OD1 ASN A 649      18.996   8.988 -26.659  1.00197.48           O  
ANISOU 1623  OD1 ASN A 649    23048  31725  20262   3753   -657   6258       O  
ATOM   1624  ND2 ASN A 649      18.683   6.773 -26.970  1.00253.40           N  
ANISOU 1624  ND2 ASN A 649    30284  39181  26818   3408  -1117   5145       N  
ATOM   1625  N   ILE A 650      16.640  10.174 -22.266  1.00148.69           N  
ANISOU 1625  N   ILE A 650    16664  23536  16295   3331   -272   6142       N  
ATOM   1626  CA  ILE A 650      15.992  10.209 -20.952  1.00156.66           C  
ANISOU 1626  CA  ILE A 650    17682  24031  17810   3229   -138   5979       C  
ATOM   1627  C   ILE A 650      14.501   9.894 -21.111  1.00156.95           C  
ANISOU 1627  C   ILE A 650    17378  24358  17898   3180   -353   5955       C  
ATOM   1628  O   ILE A 650      13.856  10.347 -22.057  1.00160.46           O  
ANISOU 1628  O   ILE A 650    17502  25287  18180   3342   -546   6292       O  
ATOM   1629  CB  ILE A 650      16.204  11.570 -20.233  1.00152.05           C  
ANISOU 1629  CB  ILE A 650    17087  22949  17738   3418    153   6348       C  
ATOM   1630  CG1 ILE A 650      17.703  11.808 -19.984  1.00134.72           C  
ANISOU 1630  CG1 ILE A 650    15184  20413  15592   3426    339   6284       C  
ATOM   1631  CG2 ILE A 650      15.438  11.617 -18.910  1.00143.71           C  
ANISOU 1631  CG2 ILE A 650    16038  21441  17126   3375    294   6173       C  
ATOM   1632  CD1 ILE A 650      18.041  13.123 -19.311  1.00134.89           C  
ANISOU 1632  CD1 ILE A 650    15177  19899  16178   3591    595   6550       C  
ATOM   1633  N   THR A 651      13.978   9.105 -20.176  1.00141.49           N  
ANISOU 1633  N   THR A 651    15474  22105  16181   2976   -306   5574       N  
ATOM   1634  CA  THR A 651      12.612   8.582 -20.225  1.00144.50           C  
ANISOU 1634  CA  THR A 651    15513  22687  16704   2863   -487   5459       C  
ATOM   1635  C   THR A 651      12.086   8.484 -18.790  1.00147.93           C  
ANISOU 1635  C   THR A 651    16002  22563  17641   2796   -193   5353       C  
ATOM   1636  O   THR A 651      12.854   8.641 -17.836  1.00147.08           O  
ANISOU 1636  O   THR A 651    16244  21990  17650   2832     86   5277       O  
ATOM   1637  CB  THR A 651      12.593   7.189 -20.904  1.00140.55           C  
ANISOU 1637  CB  THR A 651    15004  22532  15866   2618   -787   4963       C  
ATOM   1638  OG1 THR A 651      13.422   7.210 -22.073  1.00127.54           O  
ANISOU 1638  OG1 THR A 651    13451  21345  13661   2718   -977   4995       O  
ATOM   1639  CG2 THR A 651      11.184   6.766 -21.314  1.00156.54           C  
ANISOU 1639  CG2 THR A 651    16556  24892  18031   2519  -1080   4859       C  
ATOM   1640  N   HIS A 652      10.781   8.261 -18.635  1.00158.32           N  
ANISOU 1640  N   HIS A 652    16957  23946  19251   2732   -251   5360       N  
ATOM   1641  CA  HIS A 652      10.183   8.007 -17.313  1.00166.76           C  
ANISOU 1641  CA  HIS A 652    18052  24536  20773   2680     66   5267       C  
ATOM   1642  C   HIS A 652      10.789   6.810 -16.557  1.00161.07           C  
ANISOU 1642  C   HIS A 652    17699  23482  20019   2476    232   4836       C  
ATOM   1643  O   HIS A 652      10.828   6.821 -15.323  1.00161.46           O  
ANISOU 1643  O   HIS A 652    17966  23087  20297   2547    583   4820       O  
ATOM   1644  CB  HIS A 652       8.654   7.852 -17.421  1.00165.98           C  
ANISOU 1644  CB  HIS A 652    17427  24607  21031   2620    -34   5350       C  
ATOM   1645  CG  HIS A 652       8.213   6.620 -18.152  1.00169.56           C  
ANISOU 1645  CG  HIS A 652    17637  25377  21410   2330   -365   4973       C  
ATOM   1646  ND1 HIS A 652       7.971   6.606 -19.509  1.00175.07           N  
ANISOU 1646  ND1 HIS A 652    18035  26689  21796   2327   -832   4953       N  
ATOM   1647  CD2 HIS A 652       7.965   5.363 -17.714  1.00170.20           C  
ANISOU 1647  CD2 HIS A 652    17717  25236  21717   2051   -296   4582       C  
ATOM   1648  CE1 HIS A 652       7.598   5.393 -19.876  1.00178.93           C  
ANISOU 1648  CE1 HIS A 652    18342  27317  22325   2041  -1076   4493       C  
ATOM   1649  NE2 HIS A 652       7.586   4.620 -18.805  1.00175.82           N  
ANISOU 1649  NE2 HIS A 652    18114  26386  22306   1853   -741   4276       N  
ATOM   1650  N   SER A 653      11.249   5.794 -17.293  1.00153.36           N  
ANISOU 1650  N   SER A 653    16793  22734  18744   2264     -9   4495       N  
ATOM   1651  CA  SER A 653      11.876   4.606 -16.704  1.00153.39           C  
ANISOU 1651  CA  SER A 653    17130  22429  18722   2082    137   4105       C  
ATOM   1652  C   SER A 653      13.172   4.184 -17.420  1.00158.52           C  
ANISOU 1652  C   SER A 653    18086  23247  18896   2030    -32   3866       C  
ATOM   1653  O   SER A 653      13.523   2.999 -17.412  1.00141.05           O  
ANISOU 1653  O   SER A 653    16025  20939  16628   1834    -46   3486       O  
ATOM   1654  CB  SER A 653      10.867   3.449 -16.692  1.00160.56           C  
ANISOU 1654  CB  SER A 653    17736  23311  19957   1815     87   3841       C  
ATOM   1655  OG  SER A 653      10.558   3.020 -18.008  1.00173.02           O  
ANISOU 1655  OG  SER A 653    19008  25380  21350   1660   -360   3622       O  
ATOM   1656  N   SER A 654      13.886   5.147 -18.014  1.00170.38           N  
ANISOU 1656  N   SER A 654    19668  24964  20107   2218   -116   4110       N  
ATOM   1657  CA  SER A 654      15.158   4.869 -18.702  1.00153.47           C  
ANISOU 1657  CA  SER A 654    17796  22989  17527   2212   -223   3951       C  
ATOM   1658  C   SER A 654      15.988   6.128 -18.992  1.00149.58           C  
ANISOU 1658  C   SER A 654    17393  22547  16893   2455   -160   4329       C  
ATOM   1659  O   SER A 654      15.451   7.233 -19.064  1.00146.71           O  
ANISOU 1659  O   SER A 654    16805  22237  16702   2629   -135   4732       O  
ATOM   1660  CB  SER A 654      14.913   4.113 -20.016  1.00164.19           C  
ANISOU 1660  CB  SER A 654    18955  24882  18547   2081   -590   3699       C  
ATOM   1661  OG  SER A 654      16.135   3.808 -20.670  1.00180.83           O  
ANISOU 1661  OG  SER A 654    21332  27160  20215   2103   -650   3542       O  
ATOM   1662  N   ALA A 655      17.296   5.930 -19.163  1.00164.29           N  
ANISOU 1662  N   ALA A 655    19557  24364  18501   2466   -117   4204       N  
ATOM   1663  CA  ALA A 655      18.243   6.997 -19.531  1.00145.93           C  
ANISOU 1663  CA  ALA A 655    17295  22059  16094   2664    -35   4538       C  
ATOM   1664  C   ALA A 655      19.614   6.390 -19.839  1.00152.45           C  
ANISOU 1664  C   ALA A 655    18410  22896  16618   2619    -18   4298       C  
ATOM   1665  O   ALA A 655      20.201   5.747 -18.970  1.00167.09           O  
ANISOU 1665  O   ALA A 655    20540  24386  18563   2532     99   3983       O  
ATOM   1666  CB  ALA A 655      18.368   8.019 -18.405  1.00136.51           C  
ANISOU 1666  CB  ALA A 655    16166  20360  15341   2803    214   4735       C  
ATOM   1667  N   VAL A 656      20.121   6.584 -21.059  1.00149.63           N  
ANISOU 1667  N   VAL A 656    17988  22973  15891   2714   -115   4469       N  
ATOM   1668  CA  VAL A 656      21.432   6.033 -21.439  1.00143.27           C  
ANISOU 1668  CA  VAL A 656    17428  22211  14798   2698    -69   4269       C  
ATOM   1669  C   VAL A 656      22.571   6.984 -21.059  1.00130.49           C  
ANISOU 1669  C   VAL A 656    15904  20246  13429   2832    170   4535       C  
ATOM   1670  O   VAL A 656      22.428   8.206 -21.148  1.00128.46           O  
ANISOU 1670  O   VAL A 656    15459  19932  13418   2990    267   4989       O  
ATOM   1671  CB  VAL A 656      21.501   5.631 -22.942  1.00111.98           C  
ANISOU 1671  CB  VAL A 656    13377  18915  10257   2760   -263   4263       C  
ATOM   1672  CG1 VAL A 656      21.684   6.833 -23.862  1.00121.88           C  
ANISOU 1672  CG1 VAL A 656    14439  20507  11363   3035   -200   4868       C  
ATOM   1673  CG2 VAL A 656      22.619   4.621 -23.179  1.00117.62           C  
ANISOU 1673  CG2 VAL A 656    14366  19642  10683   2687   -232   3868       C  
ATOM   1674  N   ILE A 657      23.689   6.397 -20.629  1.00125.12           N  
ANISOU 1674  N   ILE A 657    15487  19313  12742   2768    261   4234       N  
ATOM   1675  CA  ILE A 657      24.916   7.128 -20.287  1.00127.54           C  
ANISOU 1675  CA  ILE A 657    15858  19285  13314   2865    450   4380       C  
ATOM   1676  C   ILE A 657      26.067   6.555 -21.115  1.00125.98           C  
ANISOU 1676  C   ILE A 657    15768  19323  12776   2879    487   4291       C  
ATOM   1677  O   ILE A 657      26.173   5.340 -21.278  1.00125.74           O  
ANISOU 1677  O   ILE A 657    15908  19441  12426   2770    394   3896       O  
ATOM   1678  CB  ILE A 657      25.236   7.087 -18.764  1.00124.37           C  
ANISOU 1678  CB  ILE A 657    15649  18308  13297   2827    522   4092       C  
ATOM   1679  CG1 ILE A 657      26.543   7.837 -18.461  1.00123.35           C  
ANISOU 1679  CG1 ILE A 657    15531  17849  13487   2918    655   4169       C  
ATOM   1680  CG2 ILE A 657      25.314   5.660 -18.226  1.00122.24           C  
ANISOU 1680  CG2 ILE A 657    15646  17972  12829   2692    465   3607       C  
ATOM   1681  CD1 ILE A 657      26.686   8.279 -17.019  1.00111.73           C  
ANISOU 1681  CD1 ILE A 657    14155  15858  12439   2965    684   3967       C  
ATOM   1682  N   SER A 658      26.910   7.442 -21.641  1.00132.17           N  
ANISOU 1682  N   SER A 658    16428  20114  13676   3022    655   4673       N  
ATOM   1683  CA  SER A 658      28.027   7.067 -22.505  1.00111.61           C  
ANISOU 1683  CA  SER A 658    13879  17754  10774   3084    758   4690       C  
ATOM   1684  C   SER A 658      29.293   7.777 -22.037  1.00109.53           C  
ANISOU 1684  C   SER A 658    13573  17041  11002   3131    973   4823       C  
ATOM   1685  O   SER A 658      29.232   8.934 -21.624  1.00111.47           O  
ANISOU 1685  O   SER A 658    13637  16957  11760   3187   1069   5123       O  
ATOM   1686  CB  SER A 658      27.715   7.440 -23.953  1.00106.65           C  
ANISOU 1686  CB  SER A 658    13066  17738   9717   3269    781   5132       C  
ATOM   1687  OG  SER A 658      27.405   8.817 -24.067  1.00121.12           O  
ANISOU 1687  OG  SER A 658    14638  19477  11904   3417    915   5721       O  
ATOM   1688  N   TRP A 659      30.429   7.082 -22.113  1.00126.24           N  
ANISOU 1688  N   TRP A 659    15828  19129  13009   3110   1041   4577       N  
ATOM   1689  CA  TRP A 659      31.701   7.569 -21.564  1.00125.82           C  
ANISOU 1689  CA  TRP A 659    15716  18627  13464   3126   1196   4586       C  
ATOM   1690  C   TRP A 659      32.902   7.114 -22.405  1.00122.36           C  
ANISOU 1690  C   TRP A 659    15281  18404  12806   3197   1370   4625       C  
ATOM   1691  O   TRP A 659      32.752   6.353 -23.363  1.00139.41           O  
ANISOU 1691  O   TRP A 659    17538  21066  14365   3246   1364   4587       O  
ATOM   1692  CB  TRP A 659      31.851   7.094 -20.109  1.00120.88           C  
ANISOU 1692  CB  TRP A 659    15291  17545  13092   3018   1045   4073       C  
ATOM   1693  CG  TRP A 659      31.992   5.602 -19.978  1.00106.42           C  
ANISOU 1693  CG  TRP A 659    13749  15849  10838   2940    941   3607       C  
ATOM   1694  CD1 TRP A 659      33.153   4.897 -19.848  1.00 89.53           C  
ANISOU 1694  CD1 TRP A 659    11727  13615   8675   2947    984   3346       C  
ATOM   1695  CD2 TRP A 659      30.934   4.637 -19.984  1.00118.31           C  
ANISOU 1695  CD2 TRP A 659    15426  17569  11957   2847    795   3359       C  
ATOM   1696  NE1 TRP A 659      32.884   3.552 -19.773  1.00109.81           N  
ANISOU 1696  NE1 TRP A 659    14552  16311  10861   2877    890   2964       N  
ATOM   1697  CE2 TRP A 659      31.530   3.364 -19.853  1.00124.43           C  
ANISOU 1697  CE2 TRP A 659    16431  18334  12511   2800    775   2955       C  
ATOM   1698  CE3 TRP A 659      29.538   4.723 -20.084  1.00126.91           C  
ANISOU 1698  CE3 TRP A 659    16460  18832  12927   2797    684   3440       C  
ATOM   1699  CZ2 TRP A 659      30.778   2.183 -19.821  1.00133.20           C  
ANISOU 1699  CZ2 TRP A 659    17717  19559  13335   2691    667   2627       C  
ATOM   1700  CZ3 TRP A 659      28.789   3.548 -20.052  1.00132.31           C  
ANISOU 1700  CZ3 TRP A 659    17295  19654  13324   2677    557   3100       C  
ATOM   1701  CH2 TRP A 659      29.413   2.296 -19.920  1.00136.07           C  
ANISOU 1701  CH2 TRP A 659    17998  20071  13631   2618    558   2696       C  
ATOM   1702  N   THR A 660      34.084   7.597 -22.028  1.00116.40           N  
ANISOU 1702  N   THR A 660    14397  17263  12564   3214   1520   4672       N  
ATOM   1703  CA  THR A 660      35.350   7.283 -22.700  1.00103.45           C  
ANISOU 1703  CA  THR A 660    12705  15741  10861   3291   1737   4741       C  
ATOM   1704  C   THR A 660      36.428   7.056 -21.636  1.00121.55           C  
ANISOU 1704  C   THR A 660    15020  17541  13624   3216   1681   4349       C  
ATOM   1705  O   THR A 660      36.406   7.707 -20.594  1.00145.51           O  
ANISOU 1705  O   THR A 660    17972  20116  17200   3161   1564   4232       O  
ATOM   1706  CB  THR A 660      35.726   8.423 -23.684  1.00102.55           C  
ANISOU 1706  CB  THR A 660    12253  15728  10983   3451   2074   5440       C  
ATOM   1707  OG1 THR A 660      35.144   8.145 -24.964  1.00106.92           O  
ANISOU 1707  OG1 THR A 660    12858  16951  10818   3607   2148   5727       O  
ATOM   1708  CG2 THR A 660      37.246   8.611 -23.862  1.00133.20           C  
ANISOU 1708  CG2 THR A 660    15934  19391  15283   3502   2355   5567       C  
ATOM   1709  N   ILE A 661      37.359   6.138 -21.908  1.00137.71           N  
ANISOU 1709  N   ILE A 661    17169  19707  15448   3244   1750   4128       N  
ATOM   1710  CA  ILE A 661      38.477   5.831 -20.994  1.00129.83           C  
ANISOU 1710  CA  ILE A 661    16168  18310  14850   3214   1685   3767       C  
ATOM   1711  C   ILE A 661      39.810   5.769 -21.742  1.00124.05           C  
ANISOU 1711  C   ILE A 661    15240  17648  14244   3308   1970   3948       C  
ATOM   1712  O   ILE A 661      39.881   5.245 -22.856  1.00140.24           O  
ANISOU 1712  O   ILE A 661    17358  20149  15776   3404   2163   4104       O  
ATOM   1713  CB  ILE A 661      38.260   4.506 -20.215  1.00116.40           C  
ANISOU 1713  CB  ILE A 661    14837  16597  12792   3162   1442   3200       C  
ATOM   1714  CG1 ILE A 661      37.810   3.373 -21.149  1.00112.09           C  
ANISOU 1714  CG1 ILE A 661    14526  16528  11534   3172   1482   3101       C  
ATOM   1715  CG2 ILE A 661      37.239   4.703 -19.101  1.00121.97           C  
ANISOU 1715  CG2 ILE A 661    15677  17072  13593   3093   1194   3006       C  
ATOM   1716  CD1 ILE A 661      37.793   2.011 -20.496  1.00 98.13           C  
ANISOU 1716  CD1 ILE A 661    13078  14683   9526   3130   1327   2587       C  
ATOM   1717  N   LEU A 662      40.859   6.303 -21.117  1.00120.53           N  
ANISOU 1717  N   LEU A 662    14536  16765  14496   3295   1990   3899       N  
ATOM   1718  CA  LEU A 662      42.203   6.290 -21.696  1.00115.09           C  
ANISOU 1718  CA  LEU A 662    13593  16065  14070   3376   2274   4067       C  
ATOM   1719  C   LEU A 662      42.806   4.890 -21.598  1.00115.76           C  
ANISOU 1719  C   LEU A 662    13935  16300  13750   3421   2208   3633       C  
ATOM   1720  O   LEU A 662      42.712   4.242 -20.555  1.00129.07           O  
ANISOU 1720  O   LEU A 662    15847  17803  15393   3375   1902   3152       O  
ATOM   1721  CB  LEU A 662      43.113   7.295 -20.982  1.00103.81           C  
ANISOU 1721  CB  LEU A 662    11748  14074  13620   3325   2266   4083       C  
ATOM   1722  CG  LEU A 662      42.693   8.766 -21.016  1.00107.00           C  
ANISOU 1722  CG  LEU A 662    11829  14192  14633   3281   2368   4498       C  
ATOM   1723  CD1 LEU A 662      43.641   9.608 -20.175  1.00106.99           C  
ANISOU 1723  CD1 LEU A 662    11415  13577  15661   3207   2285   4334       C  
ATOM   1724  CD2 LEU A 662      42.638   9.280 -22.448  1.00136.27           C  
ANISOU 1724  CD2 LEU A 662    15344  18213  18221   3396   2834   5228       C  
ATOM   1725  N   ASP A 663      43.425   4.435 -22.685  1.00124.61           N  
ANISOU 1725  N   ASP A 663    15020  17753  14572   3544   2524   3828       N  
ATOM   1726  CA  ASP A 663      44.027   3.102 -22.742  1.00118.31           C  
ANISOU 1726  CA  ASP A 663    14449  17102  13401   3613   2520   3444       C  
ATOM   1727  C   ASP A 663      45.376   3.115 -22.025  1.00109.29           C  
ANISOU 1727  C   ASP A 663    13056  15563  12908   3630   2502   3268       C  
ATOM   1728  O   ASP A 663      46.029   4.159 -21.923  1.00106.44           O  
ANISOU 1728  O   ASP A 663    12273  14910  13259   3610   2616   3534       O  
ATOM   1729  CB  ASP A 663      44.199   2.651 -24.203  1.00140.48           C  
ANISOU 1729  CB  ASP A 663    17306  20442  15630   3781   2878   3691       C  
ATOM   1730  CG  ASP A 663      44.213   1.131 -24.366  1.00151.31           C  
ANISOU 1730  CG  ASP A 663    19048  22049  16395   3835   2807   3207       C  
ATOM   1731  OD1 ASP A 663      44.691   0.411 -23.464  1.00134.97           O  
ANISOU 1731  OD1 ASP A 663    17084  19680  14516   3798   2626   2790       O  
ATOM   1732  OD2 ASP A 663      43.746   0.654 -25.423  1.00164.27           O  
ANISOU 1732  OD2 ASP A 663    20865  24184  17367   3939   2934   3238       O  
ATOM   1733  N   GLY A 664      45.770   1.948 -21.520  1.00118.53           N  
ANISOU 1733  N   GLY A 664    14461  16705  13871   3673   2349   2813       N  
ATOM   1734  CA  GLY A 664      47.077   1.747 -20.893  1.00125.42           C  
ANISOU 1734  CA  GLY A 664    15114  17281  15257   3736   2304   2606       C  
ATOM   1735  C   GLY A 664      47.171   1.923 -19.387  1.00130.68           C  
ANISOU 1735  C   GLY A 664    15764  17544  16344   3692   1877   2237       C  
ATOM   1736  O   GLY A 664      48.255   1.772 -18.819  1.00100.57           O  
ANISOU 1736  O   GLY A 664    11743  13513  12954   3769   1779   2035       O  
ATOM   1737  N   TYR A 665      46.047   2.224 -18.737  1.00123.03           N  
ANISOU 1737  N   TYR A 665    15005  16507  15233   3602   1620   2138       N  
ATOM   1738  CA  TYR A 665      45.991   2.333 -17.276  1.00112.80           C  
ANISOU 1738  CA  TYR A 665    13769  14905  14187   3618   1213   1763       C  
ATOM   1739  C   TYR A 665      45.462   1.052 -16.617  1.00109.50           C  
ANISOU 1739  C   TYR A 665    13831  14577  13199   3697   1028   1420       C  
ATOM   1740  O   TYR A 665      45.091   1.067 -15.440  1.00120.19           O  
ANISOU 1740  O   TYR A 665    15335  15765  14565   3748    725   1165       O  
ATOM   1741  CB  TYR A 665      45.143   3.544 -16.877  1.00103.59           C  
ANISOU 1741  CB  TYR A 665    12502  13562  13294   3509   1080   1874       C  
ATOM   1742  CG  TYR A 665      45.745   4.860 -17.315  1.00106.65           C  
ANISOU 1742  CG  TYR A 665    12371  13731  14421   3440   1249   2191       C  
ATOM   1743  CD1 TYR A 665      45.476   5.387 -18.579  1.00109.96           C  
ANISOU 1743  CD1 TYR A 665    12641  14335  14803   3389   1634   2724       C  
ATOM   1744  CD2 TYR A 665      46.595   5.577 -16.469  1.00119.89           C  
ANISOU 1744  CD2 TYR A 665    13681  15010  16862   3446   1028   1960       C  
ATOM   1745  CE1 TYR A 665      46.028   6.593 -18.985  1.00121.12           C  
ANISOU 1745  CE1 TYR A 665    13556  15501  16962   3342   1855   3091       C  
ATOM   1746  CE2 TYR A 665      47.149   6.785 -16.865  1.00120.06           C  
ANISOU 1746  CE2 TYR A 665    13176  14750  17692   3359   1209   2247       C  
ATOM   1747  CZ  TYR A 665      46.864   7.289 -18.122  1.00126.17           C  
ANISOU 1747  CZ  TYR A 665    13811  15670  18458   3305   1654   2849       C  
ATOM   1748  OH  TYR A 665      47.413   8.485 -18.519  1.00143.66           O  
ANISOU 1748  OH  TYR A 665    15485  17563  21537   3235   1898   3208       O  
ATOM   1749  N   SER A 666      45.437  -0.048 -17.375  1.00 97.82           N  
ANISOU 1749  N   SER A 666    12579  13346  11241   3730   1233   1418       N  
ATOM   1750  CA  SER A 666      45.030  -1.359 -16.874  1.00 92.84           C  
ANISOU 1750  CA  SER A 666    12363  12745  10169   3802   1135   1126       C  
ATOM   1751  C   SER A 666      43.612  -1.348 -16.291  1.00102.05           C  
ANISOU 1751  C   SER A 666    13815  13896  11063   3717    973   1074       C  
ATOM   1752  O   SER A 666      43.344  -1.996 -15.276  1.00130.76           O  
ANISOU 1752  O   SER A 666    17705  17401  14577   3812    805    852       O  
ATOM   1753  CB  SER A 666      46.048  -1.870 -15.847  1.00 92.55           C  
ANISOU 1753  CB  SER A 666    12305  12497  10361   3997    945    854       C  
ATOM   1754  OG  SER A 666      47.372  -1.652 -16.302  1.00108.53           O  
ANISOU 1754  OG  SER A 666    13965  14498  12774   4063   1072    921       O  
ATOM   1755  N   ILE A 667      42.711  -0.615 -16.947  1.00 90.98           N  
ANISOU 1755  N   ILE A 667    12357  12640   9573   3566   1052   1319       N  
ATOM   1756  CA  ILE A 667      41.323  -0.495 -16.498  1.00 88.89           C  
ANISOU 1756  CA  ILE A 667    12298  12374   9104   3477    928   1313       C  
ATOM   1757  C   ILE A 667      40.597  -1.815 -16.770  1.00 99.20           C  
ANISOU 1757  C   ILE A 667    13937  13819   9937   3439    992   1154       C  
ATOM   1758  O   ILE A 667      40.360  -2.186 -17.921  1.00 92.89           O  
ANISOU 1758  O   ILE A 667    13155  13289   8852   3367   1151   1209       O  
ATOM   1759  CB  ILE A 667      40.610   0.732 -17.136  1.00 97.00           C  
ANISOU 1759  CB  ILE A 667    13117  13510  10228   3351    989   1649       C  
ATOM   1760  CG1 ILE A 667      41.078   2.013 -16.430  1.00 98.49           C  
ANISOU 1760  CG1 ILE A 667    13016  13407  10999   3379    865   1710       C  
ATOM   1761  CG2 ILE A 667      39.089   0.623 -17.043  1.00 86.00           C  
ANISOU 1761  CG2 ILE A 667    11930  12217   8529   3250    922   1667       C  
ATOM   1762  CD1 ILE A 667      40.810   3.294 -17.189  1.00105.08           C  
ANISOU 1762  CD1 ILE A 667    13545  14276  12103   3292   1007   2112       C  
ATOM   1763  N   SER A 668      40.271  -2.516 -15.686  1.00116.58           N  
ANISOU 1763  N   SER A 668    16387  15828  12079   3513    871    947       N  
ATOM   1764  CA  SER A 668      39.620  -3.821 -15.743  1.00108.70           C  
ANISOU 1764  CA  SER A 668    15679  14839  10781   3478    946    782       C  
ATOM   1765  C   SER A 668      38.097  -3.723 -15.744  1.00109.23           C  
ANISOU 1765  C   SER A 668    15840  14963  10699   3318    919    844       C  
ATOM   1766  O   SER A 668      37.438  -4.609 -16.272  1.00115.51           O  
ANISOU 1766  O   SER A 668    16763  15836  11289   3209    998    729       O  
ATOM   1767  CB  SER A 668      40.081  -4.692 -14.567  1.00106.64           C  
ANISOU 1767  CB  SER A 668    15625  14323  10572   3681    893    604       C  
ATOM   1768  OG  SER A 668      39.927  -4.019 -13.328  1.00120.22           O  
ANISOU 1768  OG  SER A 668    17355  15895  12426   3807    709    630       O  
ATOM   1769  N   SER A 669      37.542  -2.662 -15.156  1.00105.59           N  
ANISOU 1769  N   SER A 669    15292  14447  10381   3308    804    995       N  
ATOM   1770  CA  SER A 669      36.084  -2.507 -15.051  1.00112.70           C  
ANISOU 1770  CA  SER A 669    16248  15384  11188   3179    785   1077       C  
ATOM   1771  C   SER A 669      35.665  -1.057 -14.808  1.00 98.88           C  
ANISOU 1771  C   SER A 669    14309  13631   9632   3167    693   1291       C  
ATOM   1772  O   SER A 669      36.465  -0.245 -14.341  1.00 97.19           O  
ANISOU 1772  O   SER A 669    13963  13288   9675   3279    613   1310       O  
ATOM   1773  CB  SER A 669      35.560  -3.394 -13.916  1.00127.34           C  
ANISOU 1773  CB  SER A 669    18365  17008  13012   3265    799    951       C  
ATOM   1774  OG  SER A 669      34.222  -3.076 -13.570  1.00141.94           O  
ANISOU 1774  OG  SER A 669    20227  18843  14860   3180    793   1061       O  
ATOM   1775  N   ILE A 670      34.409  -0.744 -15.135  1.00 86.98           N  
ANISOU 1775  N   ILE A 670    12758  12245   8044   3034    697   1429       N  
ATOM   1776  CA  ILE A 670      33.808   0.547 -14.775  1.00 93.62           C  
ANISOU 1776  CA  ILE A 670    13446  13035   9090   3040    632   1630       C  
ATOM   1777  C   ILE A 670      32.517   0.342 -13.984  1.00 98.99           C  
ANISOU 1777  C   ILE A 670    14260  13625   9727   3029    627   1618       C  
ATOM   1778  O   ILE A 670      31.830  -0.670 -14.150  1.00 99.65           O  
ANISOU 1778  O   ILE A 670    14464  13759   9640   2933    688   1537       O  
ATOM   1779  CB  ILE A 670      33.577   1.479 -16.001  1.00113.59           C  
ANISOU 1779  CB  ILE A 670    15705  15817  11638   2939    670   1929       C  
ATOM   1780  CG1 ILE A 670      32.383   1.033 -16.861  1.00118.19           C  
ANISOU 1780  CG1 ILE A 670    16285  16698  11925   2796    682   1993       C  
ATOM   1781  CG2 ILE A 670      34.841   1.582 -16.847  1.00 88.28           C  
ANISOU 1781  CG2 ILE A 670    12363  12720   8461   2973    754   1993       C  
ATOM   1782  CD1 ILE A 670      31.095   1.782 -16.573  1.00111.45           C  
ANISOU 1782  CD1 ILE A 670    15331  15838  11176   2757    634   2181       C  
ATOM   1783  N   THR A 671      32.196   1.324 -13.145  1.00108.64           N  
ANISOU 1783  N   THR A 671    15432  14694  11150   3131    569   1690       N  
ATOM   1784  CA  THR A 671      31.049   1.266 -12.240  1.00106.77           C  
ANISOU 1784  CA  THR A 671    15313  14356  10897   3182    603   1703       C  
ATOM   1785  C   THR A 671      30.219   2.537 -12.373  1.00105.20           C  
ANISOU 1785  C   THR A 671    14901  14181  10887   3148    582   1923       C  
ATOM   1786  O   THR A 671      30.748   3.632 -12.186  1.00118.76           O  
ANISOU 1786  O   THR A 671    16481  15787  12856   3234    510   1953       O  
ATOM   1787  CB  THR A 671      31.505   1.132 -10.774  1.00101.49           C  
ANISOU 1787  CB  THR A 671    14861  13465  10234   3452    567   1518       C  
ATOM   1788  OG1 THR A 671      32.349  -0.017 -10.635  1.00103.03           O  
ANISOU 1788  OG1 THR A 671    15240  13628  10280   3523    590   1355       O  
ATOM   1789  CG2 THR A 671      30.307   0.997  -9.832  1.00 96.10           C  
ANISOU 1789  CG2 THR A 671    14320  12704   9491   3552    673   1574       C  
ATOM   1790  N   ILE A 672      28.931   2.382 -12.690  1.00107.05           N  
ANISOU 1790  N   ILE A 672    15080  14536  11058   3027    643   2064       N  
ATOM   1791  CA  ILE A 672      27.985   3.503 -12.758  1.00108.33           C  
ANISOU 1791  CA  ILE A 672    15037  14720  11402   3020    642   2298       C  
ATOM   1792  C   ILE A 672      27.083   3.474 -11.520  1.00105.28           C  
ANISOU 1792  C   ILE A 672    14781  14158  11063   3154    726   2262       C  
ATOM   1793  O   ILE A 672      26.209   2.611 -11.405  1.00 98.22           O  
ANISOU 1793  O   ILE A 672    13951  13299  10070   3080    826   2271       O  
ATOM   1794  CB  ILE A 672      27.111   3.448 -14.035  1.00 95.64           C  
ANISOU 1794  CB  ILE A 672    13219  13427   9693   2825    632   2508       C  
ATOM   1795  CG1 ILE A 672      27.985   3.456 -15.296  1.00 98.15           C  
ANISOU 1795  CG1 ILE A 672    13431  13985   9875   2754    588   2570       C  
ATOM   1796  CG2 ILE A 672      26.127   4.620 -14.063  1.00 96.53           C  
ANISOU 1796  CG2 ILE A 672    13104  13556  10018   2856    637   2788       C  
ATOM   1797  CD1 ILE A 672      27.282   2.927 -16.529  1.00111.45           C  
ANISOU 1797  CD1 ILE A 672    14998  16057  11292   2603    539   2632       C  
ATOM   1798  N   ARG A 673      27.308   4.419 -10.607  1.00 94.07           N  
ANISOU 1798  N   ARG A 673    13382  12542   9820   3360    697   2209       N  
ATOM   1799  CA  ARG A 673      26.525   4.548  -9.375  1.00 99.05           C  
ANISOU 1799  CA  ARG A 673    14148  13033  10455   3564    796   2170       C  
ATOM   1800  C   ARG A 673      25.437   5.605  -9.549  1.00 98.76           C  
ANISOU 1800  C   ARG A 673    13876  12997  10651   3546    844   2399       C  
ATOM   1801  O   ARG A 673      25.731   6.719  -9.990  1.00112.87           O  
ANISOU 1801  O   ARG A 673    15456  14737  12692   3534    759   2486       O  
ATOM   1802  CB  ARG A 673      27.443   4.950  -8.219  1.00 81.49           C  
ANISOU 1802  CB  ARG A 673    12097  10625   8241   3857    701   1891       C  
ATOM   1803  CG  ARG A 673      26.761   5.021  -6.857  1.00 91.31           C  
ANISOU 1803  CG  ARG A 673    13538  11778   9377   4156    814   1813       C  
ATOM   1804  CD  ARG A 673      27.773   5.153  -5.728  1.00 92.10           C  
ANISOU 1804  CD  ARG A 673    13852  11786   9357   4489    668   1467       C  
ATOM   1805  NE  ARG A 673      28.674   4.002  -5.664  1.00 92.88           N  
ANISOU 1805  NE  ARG A 673    14142  11944   9206   4519    630   1362       N  
ATOM   1806  CZ  ARG A 673      29.757   3.908  -4.891  1.00112.57           C  
ANISOU 1806  CZ  ARG A 673    16790  14414  11568   4786    452   1067       C  
ATOM   1807  NH1 ARG A 673      30.113   4.899  -4.074  1.00141.07           N  
ANISOU 1807  NH1 ARG A 673    20390  17946  15264   5046    260    778       N  
ATOM   1808  NH2 ARG A 673      30.496   2.803  -4.938  1.00121.16           N  
ANISOU 1808  NH2 ARG A 673    18026  15555  12453   4806    449   1034       N  
ATOM   1809  N   TYR A 674      24.194   5.267  -9.195  1.00 83.82           N  
ANISOU 1809  N   TYR A 674    11990  11131   8725   3555   1003   2522       N  
ATOM   1810  CA  TYR A 674      23.098   6.243  -9.228  1.00102.95           C  
ANISOU 1810  CA  TYR A 674    14187  13545  11384   3581   1069   2741       C  
ATOM   1811  C   TYR A 674      22.124   6.159  -8.043  1.00116.16           C  
ANISOU 1811  C   TYR A 674    15977  15109  13048   3797   1284   2750       C  
ATOM   1812  O   TYR A 674      21.808   5.075  -7.550  1.00 98.78           O  
ANISOU 1812  O   TYR A 674    13945  12912  10673   3820   1442   2729       O  
ATOM   1813  CB  TYR A 674      22.343   6.180 -10.560  1.00 90.67           C  
ANISOU 1813  CB  TYR A 674    12333  12239   9880   3315   1028   3012       C  
ATOM   1814  CG  TYR A 674      21.637   4.877 -10.869  1.00104.43           C  
ANISOU 1814  CG  TYR A 674    14076  14126  11477   3127   1091   3014       C  
ATOM   1815  CD1 TYR A 674      22.270   3.877 -11.607  1.00110.19           C  
ANISOU 1815  CD1 TYR A 674    14872  14988  12006   2945    998   2876       C  
ATOM   1816  CD2 TYR A 674      20.317   4.661 -10.467  1.00 95.61           C  
ANISOU 1816  CD2 TYR A 674    12851  12992  10485   3126   1253   3142       C  
ATOM   1817  CE1 TYR A 674      21.617   2.690 -11.916  1.00112.43           C  
ANISOU 1817  CE1 TYR A 674    15122  15352  12245   2757   1043   2818       C  
ATOM   1818  CE2 TYR A 674      19.657   3.477 -10.770  1.00109.10           C  
ANISOU 1818  CE2 TYR A 674    14495  14776  12183   2925   1310   3120       C  
ATOM   1819  CZ  TYR A 674      20.308   2.497 -11.496  1.00111.23           C  
ANISOU 1819  CZ  TYR A 674    14835  15147  12282   2733   1193   2938       C  
ATOM   1820  OH  TYR A 674      19.659   1.323 -11.797  1.00110.69           O  
ANISOU 1820  OH  TYR A 674    14677  15099  12283   2521   1239   2856       O  
ATOM   1821  N   LYS A 675      21.661   7.332  -7.610  1.00101.91           N  
ANISOU 1821  N   LYS A 675    14066  13189  11464   3971   1322   2801       N  
ATOM   1822  CA  LYS A 675      20.740   7.471  -6.481  1.00102.72           C  
ANISOU 1822  CA  LYS A 675    14263  13201  11565   4235   1554   2815       C  
ATOM   1823  C   LYS A 675      19.903   8.744  -6.614  1.00115.75           C  
ANISOU 1823  C   LYS A 675    15640  14782  13558   4297   1598   2992       C  
ATOM   1824  O   LYS A 675      20.288   9.678  -7.321  1.00123.59           O  
ANISOU 1824  O   LYS A 675    16431  15727  14802   4213   1438   3047       O  
ATOM   1825  CB  LYS A 675      21.518   7.495  -5.163  1.00120.92           C  
ANISOU 1825  CB  LYS A 675    16916  15381  13647   4596   1556   2479       C  
ATOM   1826  CG  LYS A 675      22.555   8.607  -5.049  1.00122.77           C  
ANISOU 1826  CG  LYS A 675    17131  15463  14051   4708   1306   2195       C  
ATOM   1827  CD  LYS A 675      23.539   8.343  -3.918  1.00146.06           C  
ANISOU 1827  CD  LYS A 675    20416  18372  16709   5026   1204   1794       C  
ATOM   1828  CE  LYS A 675      24.714   9.309  -3.952  1.00156.51           C  
ANISOU 1828  CE  LYS A 675    21652  19527  18288   5062    900   1459       C  
ATOM   1829  NZ  LYS A 675      24.314  10.698  -3.595  1.00172.19           N  
ANISOU 1829  NZ  LYS A 675    23484  21302  20639   5222    889   1339       N  
ATOM   1830  N   VAL A 676      18.770   8.772  -5.916  1.00117.44           N  
ANISOU 1830  N   VAL A 676    15840  14972  13812   4466   1852   3111       N  
ATOM   1831  CA  VAL A 676      17.855   9.919  -5.941  1.00128.80           C  
ANISOU 1831  CA  VAL A 676    17016  16332  15589   4566   1941   3292       C  
ATOM   1832  C   VAL A 676      18.490  11.074  -5.152  1.00137.49           C  
ANISOU 1832  C   VAL A 676    18242  17188  16809   4872   1877   2989       C  
ATOM   1833  O   VAL A 676      19.112  10.850  -4.109  1.00149.62           O  
ANISOU 1833  O   VAL A 676    20107  18663  18079   5133   1879   2648       O  
ATOM   1834  CB  VAL A 676      16.459   9.546  -5.378  1.00107.46           C  
ANISOU 1834  CB  VAL A 676    14244  13671  12915   4676   2270   3504       C  
ATOM   1835  CG1 VAL A 676      15.528  10.756  -5.353  1.00105.33           C  
ANISOU 1835  CG1 VAL A 676    13699  13310  13012   4818   2376   3685       C  
ATOM   1836  CG2 VAL A 676      15.835   8.415  -6.194  1.00 99.64           C  
ANISOU 1836  CG2 VAL A 676    13063  12876  11921   4337   2294   3739       C  
ATOM   1837  N   GLN A 677      18.340  12.298  -5.660  1.00125.88           N  
ANISOU 1837  N   GLN A 677    16496  15578  15756   4856   1810   3103       N  
ATOM   1838  CA  GLN A 677      19.067  13.463  -5.128  1.00128.83           C  
ANISOU 1838  CA  GLN A 677    16910  15649  16391   5074   1701   2777       C  
ATOM   1839  C   GLN A 677      18.610  13.967  -3.756  1.00133.67           C  
ANISOU 1839  C   GLN A 677    17704  16108  16976   5497   1871   2488       C  
ATOM   1840  O   GLN A 677      19.330  14.744  -3.123  1.00133.52           O  
ANISOU 1840  O   GLN A 677    17782  15852  17097   5712   1737   2063       O  
ATOM   1841  CB  GLN A 677      19.025  14.622  -6.126  1.00110.25           C  
ANISOU 1841  CB  GLN A 677    14177  13139  14575   4937   1630   3044       C  
ATOM   1842  CG  GLN A 677      19.735  14.313  -7.430  1.00131.27           C  
ANISOU 1842  CG  GLN A 677    16690  15951  17235   4604   1454   3275       C  
ATOM   1843  CD  GLN A 677      19.948  15.538  -8.298  1.00134.86           C  
ANISOU 1843  CD  GLN A 677    16804  16210  18227   4543   1414   3542       C  
ATOM   1844  OE1 GLN A 677      19.248  16.542  -8.161  1.00123.99           O  
ANISOU 1844  OE1 GLN A 677    15231  14627  17251   4695   1538   3685       O  
ATOM   1845  NE2 GLN A 677      20.920  15.459  -9.204  1.00136.59           N  
ANISOU 1845  NE2 GLN A 677    16940  16481  18476   4342   1278   3646       N  
ATOM   1846  N   GLY A 678      17.427  13.545  -3.306  1.00139.58           N  
ANISOU 1846  N   GLY A 678    18475  16990  17569   5628   2166   2694       N  
ATOM   1847  CA  GLY A 678      16.935  13.858  -1.961  1.00169.42           C  
ANISOU 1847  CA  GLY A 678    22467  20697  21209   6083   2394   2452       C  
ATOM   1848  C   GLY A 678      17.923  13.529  -0.852  1.00181.83           C  
ANISOU 1848  C   GLY A 678    24464  22289  22335   6392   2282   1938       C  
ATOM   1849  O   GLY A 678      18.745  12.618  -0.987  1.00172.05           O  
ANISOU 1849  O   GLY A 678    23398  21185  20789   6256   2129   1870       O  
ATOM   1850  N   LYS A 679      17.827  14.269   0.251  1.00204.71           N  
ANISOU 1850  N   LYS A 679    27525  25072  25183   6840   2350   1560       N  
ATOM   1851  CA  LYS A 679      18.798  14.180   1.352  1.00226.55           C  
ANISOU 1851  CA  LYS A 679    30672  27881  27527   7212   2169    979       C  
ATOM   1852  C   LYS A 679      18.763  12.872   2.160  1.00245.82           C  
ANISOU 1852  C   LYS A 679    33492  30648  29263   7461   2363   1044       C  
ATOM   1853  O   LYS A 679      19.684  12.615   2.941  1.00248.07           O  
ANISOU 1853  O   LYS A 679    34090  31041  29126   7750   2165    621       O  
ATOM   1854  CB  LYS A 679      18.622  15.370   2.303  1.00232.49           C  
ANISOU 1854  CB  LYS A 679    31485  28446  28406   7665   2179    503       C  
ATOM   1855  N   ASN A 680      17.707  12.069   1.991  1.00259.26           N  
ANISOU 1855  N   ASN A 680    35139  32492  30876   7369   2750   1575       N  
ATOM   1856  CA  ASN A 680      17.588  10.755   2.650  1.00258.90           C  
ANISOU 1856  CA  ASN A 680    35399  32695  30278   7565   3018   1763       C  
ATOM   1857  C   ASN A 680      18.804   9.826   2.494  1.00251.27           C  
ANISOU 1857  C   ASN A 680    34635  31831  29006   7433   2746   1634       C  
ATOM   1858  O   ASN A 680      19.295   9.285   3.489  1.00272.03           O  
ANISOU 1858  O   ASN A 680    37635  34634  31090   7844   2779   1448       O  
ATOM   1859  CB  ASN A 680      16.296  10.025   2.213  1.00252.74           C  
ANISOU 1859  CB  ASN A 680    34396  31962  29671   7339   3445   2381       C  
ATOM   1860  CG  ASN A 680      16.213   9.785   0.706  1.00237.88           C  
ANISOU 1860  CG  ASN A 680    32133  30017  28235   6704   3263   2673       C  
ATOM   1861  OD1 ASN A 680      16.975  10.358  -0.076  1.00232.78           O  
ANISOU 1861  OD1 ASN A 680    31352  29275  27820   6445   2880   2493       O  
ATOM   1862  ND2 ASN A 680      15.275   8.937   0.296  1.00233.51           N  
ANISOU 1862  ND2 ASN A 680    31386  29522  27814   6472   3546   3122       N  
ATOM   1863  N   GLU A 681      19.291   9.672   1.259  1.00220.99           N  
ANISOU 1863  N   GLU A 681    30557  27911  25500   6906   2486   1741       N  
ATOM   1864  CA  GLU A 681      20.362   8.720   0.923  1.00185.96           C  
ANISOU 1864  CA  GLU A 681    26254  23554  20847   6721   2268   1684       C  
ATOM   1865  C   GLU A 681      20.080   7.295   1.436  1.00180.17           C  
ANISOU 1865  C   GLU A 681    25770  22984  19701   6859   2597   1970       C  
ATOM   1866  O   GLU A 681      20.963   6.638   1.998  1.00188.76           O  
ANISOU 1866  O   GLU A 681    27158  24182  20382   7083   2502   1800       O  
ATOM   1867  CB  GLU A 681      21.712   9.233   1.442  1.00181.71           C  
ANISOU 1867  CB  GLU A 681    25895  22996  20150   6956   1863   1114       C  
ATOM   1868  N   ASP A 682      18.846   6.832   1.232  1.00176.52           N  
ANISOU 1868  N   ASP A 682    25150  22518  19404   6728   2991   2421       N  
ATOM   1869  CA  ASP A 682      18.410   5.505   1.704  1.00163.22           C  
ANISOU 1869  CA  ASP A 682    23631  20906  17478   6839   3394   2765       C  
ATOM   1870  C   ASP A 682      19.050   4.354   0.926  1.00141.20           C  
ANISOU 1870  C   ASP A 682    20832  18096  14724   6459   3270   2859       C  
ATOM   1871  O   ASP A 682      19.299   3.291   1.497  1.00143.01           O  
ANISOU 1871  O   ASP A 682    21315  18363  14660   6653   3479   2987       O  
ATOM   1872  CB  ASP A 682      16.873   5.363   1.667  1.00170.89           C  
ANISOU 1872  CB  ASP A 682    24351  21830  18751   6770   3858   3211       C  
ATOM   1873  CG  ASP A 682      16.226   5.590   3.028  1.00185.67           C  
ANISOU 1873  CG  ASP A 682    26449  23787  20312   7376   4285   3289       C  
ATOM   1874  OD1 ASP A 682      16.553   6.595   3.695  1.00194.50           O  
ANISOU 1874  OD1 ASP A 682    27737  24965  21199   7764   4135   2920       O  
ATOM   1875  OD2 ASP A 682      15.382   4.760   3.428  1.00188.40           O  
ANISOU 1875  OD2 ASP A 682    26786  24130  20669   7477   4788   3714       O  
ATOM   1876  N   GLN A 683      19.295   4.557  -0.367  1.00124.45           N  
ANISOU 1876  N   GLN A 683    18419  15915  12951   5955   2961   2816       N  
ATOM   1877  CA  GLN A 683      19.931   3.535  -1.198  1.00120.49           C  
ANISOU 1877  CA  GLN A 683    17897  15402  12483   5596   2822   2844       C  
ATOM   1878  C   GLN A 683      20.554   4.106  -2.469  1.00107.00           C  
ANISOU 1878  C   GLN A 683    15946  13695  11016   5195   2406   2681       C  
ATOM   1879  O   GLN A 683      20.189   5.193  -2.918  1.00109.32           O  
ANISOU 1879  O   GLN A 683    15995  13973  11567   5098   2287   2678       O  
ATOM   1880  CB  GLN A 683      18.917   2.444  -1.569  1.00135.80           C  
ANISOU 1880  CB  GLN A 683    19662  17276  14660   5335   3163   3217       C  
ATOM   1881  CG  GLN A 683      17.687   2.938  -2.317  1.00140.35           C  
ANISOU 1881  CG  GLN A 683    19813  17840  15674   5037   3222   3423       C  
ATOM   1882  CD  GLN A 683      16.726   1.815  -2.658  1.00156.91           C  
ANISOU 1882  CD  GLN A 683    21689  19852  18075   4766   3518   3720       C  
ATOM   1883  OE1 GLN A 683      16.290   1.069  -1.782  1.00164.14           O  
ANISOU 1883  OE1 GLN A 683    22740  20672  18953   4993   3942   3941       O  
ATOM   1884  NE2 GLN A 683      16.385   1.693  -3.937  1.00155.67           N  
ANISOU 1884  NE2 GLN A 683    21174  19732  18243   4296   3301   3727       N  
ATOM   1885  N   HIS A 684      21.509   3.361  -3.024  1.00107.01           N  
ANISOU 1885  N   HIS A 684    16016  13712  10931   5000   2222   2577       N  
ATOM   1886  CA  HIS A 684      22.030   3.606  -4.370  1.00116.34           C  
ANISOU 1886  CA  HIS A 684    16959  14929  12314   4600   1916   2511       C  
ATOM   1887  C   HIS A 684      22.105   2.292  -5.149  1.00118.49           C  
ANISOU 1887  C   HIS A 684    17201  15224  12596   4286   1954   2596       C  
ATOM   1888  O   HIS A 684      21.852   1.218  -4.595  1.00147.59           O  
ANISOU 1888  O   HIS A 684    21048  18840  16190   4376   2214   2697       O  
ATOM   1889  CB  HIS A 684      23.389   4.329  -4.332  1.00106.97           C  
ANISOU 1889  CB  HIS A 684    15855  13729  11059   4707   1585   2192       C  
ATOM   1890  CG  HIS A 684      24.474   3.592  -3.607  1.00 99.79           C  
ANISOU 1890  CG  HIS A 684    15266  12827   9824   4950   1525   1980       C  
ATOM   1891  ND1 HIS A 684      25.062   2.444  -4.097  1.00 90.39           N  
ANISOU 1891  ND1 HIS A 684    14147  11656   8541   4779   1516   1999       N  
ATOM   1892  CD2 HIS A 684      25.118   3.877  -2.451  1.00 99.78           C  
ANISOU 1892  CD2 HIS A 684    15515  12832   9566   5377   1439   1719       C  
ATOM   1893  CE1 HIS A 684      26.000   2.041  -3.260  1.00 98.46           C  
ANISOU 1893  CE1 HIS A 684    15445  12687   9277   5093   1450   1812       C  
ATOM   1894  NE2 HIS A 684      26.054   2.893  -2.253  1.00 98.71           N  
ANISOU 1894  NE2 HIS A 684    15588  12736   9181   5466   1383   1632       N  
ATOM   1895  N   VAL A 685      22.434   2.393  -6.436  1.00 97.08           N  
ANISOU 1895  N   VAL A 685    14274  12601  10010   3943   1720   2562       N  
ATOM   1896  CA  VAL A 685      22.561   1.233  -7.319  1.00117.78           C  
ANISOU 1896  CA  VAL A 685    16846  15264  12640   3640   1704   2554       C  
ATOM   1897  C   VAL A 685      23.893   1.314  -8.065  1.00110.35           C  
ANISOU 1897  C   VAL A 685    15934  14402  11590   3544   1431   2360       C  
ATOM   1898  O   VAL A 685      24.102   2.231  -8.859  1.00 95.33           O  
ANISOU 1898  O   VAL A 685    13831  12611   9777   3430   1240   2377       O  
ATOM   1899  CB  VAL A 685      21.400   1.177  -8.339  1.00109.66           C  
ANISOU 1899  CB  VAL A 685    15463  14348  11854   3310   1702   2713       C  
ATOM   1900  CG1 VAL A 685      21.481  -0.085  -9.196  1.00 88.68           C  
ANISOU 1900  CG1 VAL A 685    12755  11723   9217   3015   1670   2612       C  
ATOM   1901  CG2 VAL A 685      20.056   1.257  -7.625  1.00 97.82           C  
ANISOU 1901  CG2 VAL A 685    13861  12763  10544   3406   1981   2932       C  
ATOM   1902  N   ASP A 686      24.784   0.359  -7.795  1.00100.92           N  
ANISOU 1902  N   ASP A 686    14976  13141  10229   3615   1449   2216       N  
ATOM   1903  CA  ASP A 686      26.040   0.217  -8.537  1.00 89.13           C  
ANISOU 1903  CA  ASP A 686    13496  11717   8654   3516   1240   2041       C  
ATOM   1904  C   ASP A 686      25.832  -0.708  -9.731  1.00109.94           C  
ANISOU 1904  C   ASP A 686    16006  14445  11320   3187   1237   2024       C  
ATOM   1905  O   ASP A 686      25.150  -1.728  -9.619  1.00112.40           O  
ANISOU 1905  O   ASP A 686    16347  14660  11701   3098   1416   2051       O  
ATOM   1906  CB  ASP A 686      27.152  -0.343  -7.641  1.00 84.71           C  
ANISOU 1906  CB  ASP A 686    13234  11050   7903   3795   1242   1879       C  
ATOM   1907  CG  ASP A 686      27.658   0.666  -6.623  1.00102.16           C  
ANISOU 1907  CG  ASP A 686    15541  13229  10048   4131   1123   1766       C  
ATOM   1908  OD1 ASP A 686      27.029   1.730  -6.447  1.00110.96           O  
ANISOU 1908  OD1 ASP A 686    16528  14345  11286   4169   1104   1822       O  
ATOM   1909  OD2 ASP A 686      28.702   0.400  -5.994  1.00100.06           O  
ANISOU 1909  OD2 ASP A 686    15464  12934   9621   4372   1029   1589       O  
ATOM   1910  N   VAL A 687      26.418  -0.332 -10.868  1.00115.25           N  
ANISOU 1910  N   VAL A 687    16527  15300  11964   3024   1047   1971       N  
ATOM   1911  CA  VAL A 687      26.400  -1.137 -12.089  1.00111.15           C  
ANISOU 1911  CA  VAL A 687    15906  14938  11390   2762    996   1879       C  
ATOM   1912  C   VAL A 687      27.851  -1.389 -12.497  1.00106.22           C  
ANISOU 1912  C   VAL A 687    15386  14348  10623   2804    911   1717       C  
ATOM   1913  O   VAL A 687      28.439  -0.606 -13.247  1.00131.81           O  
ANISOU 1913  O   VAL A 687    18489  17764  13830   2781    788   1765       O  
ATOM   1914  CB  VAL A 687      25.628  -0.428 -13.229  1.00113.73           C  
ANISOU 1914  CB  VAL A 687    15921  15551  11741   2573    866   2014       C  
ATOM   1915  CG1 VAL A 687      25.534  -1.318 -14.464  1.00110.29           C  
ANISOU 1915  CG1 VAL A 687    15390  15333  11181   2344    781   1847       C  
ATOM   1916  CG2 VAL A 687      24.234  -0.023 -12.765  1.00 99.20           C  
ANISOU 1916  CG2 VAL A 687    13935  13669  10088   2563    944   2198       C  
ATOM   1917  N   LYS A 688      28.420  -2.482 -11.991  1.00106.70           N  
ANISOU 1917  N   LYS A 688    15673  14230  10637   2887   1012   1564       N  
ATOM   1918  CA  LYS A 688      29.799  -2.860 -12.303  1.00128.10           C  
ANISOU 1918  CA  LYS A 688    18479  16951  13241   2949    957   1404       C  
ATOM   1919  C   LYS A 688      29.843  -3.625 -13.627  1.00122.78           C  
ANISOU 1919  C   LYS A 688    17722  16448  12482   2721    939   1255       C  
ATOM   1920  O   LYS A 688      29.305  -4.732 -13.726  1.00133.82           O  
ANISOU 1920  O   LYS A 688    19173  17740  13931   2603   1038   1127       O  
ATOM   1921  CB  LYS A 688      30.394  -3.709 -11.174  1.00126.59           C  
ANISOU 1921  CB  LYS A 688    18562  16508  13028   3187   1071   1325       C  
ATOM   1922  CG  LYS A 688      31.895  -3.932 -11.290  1.00137.31           C  
ANISOU 1922  CG  LYS A 688    19992  17865  14313   3314    994   1178       C  
ATOM   1923  CD  LYS A 688      32.442  -4.680 -10.085  1.00140.35           C  
ANISOU 1923  CD  LYS A 688    20638  18039  14651   3613   1081   1144       C  
ATOM   1924  CE  LYS A 688      33.928  -4.969 -10.236  1.00137.50           C  
ANISOU 1924  CE  LYS A 688    20309  17683  14251   3743    993    993       C  
ATOM   1925  NZ  LYS A 688      34.472  -5.732  -9.079  1.00136.79           N  
ANISOU 1925  NZ  LYS A 688    20463  17424  14085   4081   1059    986       N  
ATOM   1926  N   ILE A 689      30.478  -3.024 -14.635  1.00105.00           N  
ANISOU 1926  N   ILE A 689    15328  14450  10118   2678    829   1269       N  
ATOM   1927  CA  ILE A 689      30.631  -3.637 -15.958  1.00125.21           C  
ANISOU 1927  CA  ILE A 689    17820  17254  12500   2529    802   1108       C  
ATOM   1928  C   ILE A 689      32.006  -4.305 -16.022  1.00139.93           C  
ANISOU 1928  C   ILE A 689    19827  19036  14303   2642    863    933       C  
ATOM   1929  O   ILE A 689      33.030  -3.641 -15.860  1.00107.49           O  
ANISOU 1929  O   ILE A 689    15690  14925  10226   2785    844   1027       O  
ATOM   1930  CB  ILE A 689      30.469  -2.597 -17.090  1.00112.46           C  
ANISOU 1930  CB  ILE A 689    15963  16025  10742   2473    696   1294       C  
ATOM   1931  CG1 ILE A 689      29.147  -1.829 -16.909  1.00104.16           C  
ANISOU 1931  CG1 ILE A 689    14750  15030   9795   2404    633   1507       C  
ATOM   1932  CG2 ILE A 689      30.521  -3.283 -18.455  1.00139.44           C  
ANISOU 1932  CG2 ILE A 689    19333  19773  13876   2373    656   1094       C  
ATOM   1933  CD1 ILE A 689      28.825  -0.822 -17.993  1.00121.78           C  
ANISOU 1933  CD1 ILE A 689    16732  17647  11892   2384    538   1754       C  
ATOM   1934  N   LYS A 690      32.011  -5.613 -16.284  1.00156.28           N  
ANISOU 1934  N   LYS A 690    22016  21018  16345   2574    940    668       N  
ATOM   1935  CA  LYS A 690      33.210  -6.452 -16.127  1.00175.56           C  
ANISOU 1935  CA  LYS A 690    24621  23296  18789   2709   1037    497       C  
ATOM   1936  C   LYS A 690      34.309  -6.179 -17.150  1.00166.07           C  
ANISOU 1936  C   LYS A 690    23331  22361  17406   2761   1023    456       C  
ATOM   1937  O   LYS A 690      35.484  -6.306 -16.818  1.00176.58           O  
ANISOU 1937  O   LYS A 690    24723  23576  18794   2930   1076    439       O  
ATOM   1938  CB  LYS A 690      32.855  -7.944 -16.194  1.00191.24           C  
ANISOU 1938  CB  LYS A 690    26734  25062  20864   2616   1154    217       C  
ATOM   1939  CG  LYS A 690      31.891  -8.432 -15.122  1.00189.51           C  
ANISOU 1939  CG  LYS A 690    26603  24505  20899   2595   1264    297       C  
ATOM   1940  CD  LYS A 690      32.591  -8.780 -13.818  1.00175.75           C  
ANISOU 1940  CD  LYS A 690    25077  22445  19256   2873   1399    422       C  
ATOM   1941  CE  LYS A 690      31.635  -9.500 -12.884  1.00161.38           C  
ANISOU 1941  CE  LYS A 690    23355  20286  17678   2879   1597    528       C  
ATOM   1942  NZ  LYS A 690      32.230  -9.778 -11.549  1.00164.30           N  
ANISOU 1942  NZ  LYS A 690    23951  20414  18062   3224   1735    715       N  
ATOM   1943  N   ASN A 691      33.931  -5.847 -18.387  1.00145.11           N  
ANISOU 1943  N   ASN A 691    20525  20084  14528   2646    964    450       N  
ATOM   1944  CA  ASN A 691      34.903  -5.524 -19.441  1.00139.41           C  
ANISOU 1944  CA  ASN A 691    19707  19671  13592   2732   1009    482       C  
ATOM   1945  C   ASN A 691      34.921  -4.025 -19.755  1.00135.06           C  
ANISOU 1945  C   ASN A 691    18935  19352  13030   2769    970    872       C  
ATOM   1946  O   ASN A 691      33.876  -3.370 -19.778  1.00118.55           O  
ANISOU 1946  O   ASN A 691    16740  17368  10937   2680    871   1042       O  
ATOM   1947  CB  ASN A 691      34.669  -6.374 -20.707  1.00152.10           C  
ANISOU 1947  CB  ASN A 691    21331  21580  14880   2662   1012    169       C  
ATOM   1948  CG  ASN A 691      33.437  -5.957 -21.496  1.00150.26           C  
ANISOU 1948  CG  ASN A 691    20952  21717  14424   2532    855    201       C  
ATOM   1949  OD1 ASN A 691      33.471  -4.991 -22.259  1.00140.91           O  
ANISOU 1949  OD1 ASN A 691    19609  20920  13012   2603    832    476       O  
ATOM   1950  ND2 ASN A 691      32.353  -6.709 -21.341  1.00158.79           N  
ANISOU 1950  ND2 ASN A 691    22058  22680  15596   2357    756    -65       N  
ATOM   1951  N   ALA A 692      36.120  -3.501 -20.000  1.00149.30           N  
ANISOU 1951  N   ALA A 692    20639  21200  14887   2906   1070   1028       N  
ATOM   1952  CA  ALA A 692      36.322  -2.079 -20.290  1.00149.04           C  
ANISOU 1952  CA  ALA A 692    20362  21301  14968   2954   1094   1430       C  
ATOM   1953  C   ALA A 692      36.010  -1.695 -21.744  1.00154.44           C  
ANISOU 1953  C   ALA A 692    20906  22488  15287   2971   1156   1628       C  
ATOM   1954  O   ALA A 692      36.021  -0.508 -22.079  1.00161.44           O  
ANISOU 1954  O   ALA A 692    21576  23496  16270   3021   1212   2034       O  
ATOM   1955  CB  ALA A 692      37.749  -1.682 -19.938  1.00139.83           C  
ANISOU 1955  CB  ALA A 692    19088  19934  14107   3087   1193   1521       C  
ATOM   1956  N   THR A 693      35.747  -2.686 -22.600  1.00141.78           N  
ANISOU 1956  N   THR A 693    19420  21178  13273   2956   1151   1340       N  
ATOM   1957  CA  THR A 693      35.392  -2.448 -24.004  1.00137.89           C  
ANISOU 1957  CA  THR A 693    18827  21256  12308   3029   1170   1462       C  
ATOM   1958  C   THR A 693      34.047  -1.727 -24.170  1.00137.43           C  
ANISOU 1958  C   THR A 693    18642  21408  12168   2952    994   1679       C  
ATOM   1959  O   THR A 693      33.894  -0.919 -25.087  1.00147.55           O  
ANISOU 1959  O   THR A 693    19758  23107  13197   3078   1041   2040       O  
ATOM   1960  CB  THR A 693      35.347  -3.770 -24.806  1.00153.59           C  
ANISOU 1960  CB  THR A 693    20983  23502  13872   3040   1145    968       C  
ATOM   1961  OG1 THR A 693      36.451  -4.603 -24.430  1.00168.29           O  
ANISOU 1961  OG1 THR A 693    22985  25065  15892   3093   1293    713       O  
ATOM   1962  CG2 THR A 693      35.407  -3.507 -26.309  1.00165.78           C  
ANISOU 1962  CG2 THR A 693    22441  25705  14843   3230   1213   1093       C  
ATOM   1963  N   ILE A 694      33.084  -2.025 -23.294  1.00153.93           N  
ANISOU 1963  N   ILE A 694    20794  23216  14476   2775    821   1497       N  
ATOM   1964  CA  ILE A 694      31.757  -1.395 -23.343  1.00158.95           C  
ANISOU 1964  CA  ILE A 694    21285  24008  15100   2697    654   1684       C  
ATOM   1965  C   ILE A 694      31.847   0.086 -22.948  1.00145.92           C  
ANISOU 1965  C   ILE A 694    19453  22230  13761   2772    732   2215       C  
ATOM   1966  O   ILE A 694      32.444   0.425 -21.923  1.00140.03           O  
ANISOU 1966  O   ILE A 694    18737  21041  13427   2774    807   2270       O  
ATOM   1967  CB  ILE A 694      30.733  -2.144 -22.452  1.00161.04           C  
ANISOU 1967  CB  ILE A 694    21640  23960  15587   2495    508   1369       C  
ATOM   1968  CG1 ILE A 694      30.443  -3.531 -23.046  1.00164.22           C  
ANISOU 1968  CG1 ILE A 694    22145  24505  15745   2398    413    841       C  
ATOM   1969  CG2 ILE A 694      29.427  -1.361 -22.326  1.00157.37           C  
ANISOU 1969  CG2 ILE A 694    20988  23589  15216   2429    368   1616       C  
ATOM   1970  CD1 ILE A 694      29.772  -4.500 -22.093  1.00163.94           C  
ANISOU 1970  CD1 ILE A 694    22212  24027  16051   2208    376    521       C  
ATOM   1971  N   THR A 695      31.249   0.946 -23.777  1.00140.33           N  
ANISOU 1971  N   THR A 695    18546  21916  12857   2855    702   2582       N  
ATOM   1972  CA  THR A 695      31.286   2.407 -23.595  1.00115.17           C  
ANISOU 1972  CA  THR A 695    15147  18618   9996   2946    807   3127       C  
ATOM   1973  C   THR A 695      29.914   3.061 -23.348  1.00102.47           C  
ANISOU 1973  C   THR A 695    13397  17034   8505   2893    655   3323       C  
ATOM   1974  O   THR A 695      29.849   4.275 -23.164  1.00114.22           O  
ANISOU 1974  O   THR A 695    14703  18385  10311   2970    744   3759       O  
ATOM   1975  CB  THR A 695      31.944   3.063 -24.823  1.00 20.00           C  
ANISOU 1975  CB  THR A 695    12973  16989   7755   3168   1020   3574       C  
ATOM   1976  OG1 THR A 695      31.042   3.015 -25.934  1.00 20.00           O  
ANISOU 1976  OG1 THR A 695    14514  19300   8750   3298    914   3702       O  
ATOM   1977  CG2 THR A 695      33.130   2.239 -25.298  1.00 20.00           C  
ANISOU 1977  CG2 THR A 695    13579  18815   8147   3445    961   4335       C  
ATOM   1978  N   GLN A 696      28.837   2.266 -23.343  1.00107.65           N  
ANISOU 1978  N   GLN A 696    14104  17829   8969   2763    441   3001       N  
ATOM   1979  CA  GLN A 696      27.481   2.753 -23.056  1.00102.54           C  
ANISOU 1979  CA  GLN A 696    13299  17194   8466   2703    294   3145       C  
ATOM   1980  C   GLN A 696      26.724   1.790 -22.149  1.00105.77           C  
ANISOU 1980  C   GLN A 696    13826  17309   9052   2496    178   2714       C  
ATOM   1981  O   GLN A 696      26.963   0.582 -22.177  1.00108.85           O  
ANISOU 1981  O   GLN A 696    14383  17666   9309   2394    144   2276       O  
ATOM   1982  CB  GLN A 696      26.677   2.928 -24.346  1.00107.57           C  
ANISOU 1982  CB  GLN A 696    13745  18481   8648   2803    132   3310       C  
ATOM   1983  CG  GLN A 696      27.292   3.898 -25.340  1.00152.99           C  
ANISOU 1983  CG  GLN A 696    19363  24592  14175   3066    292   3843       C  
ATOM   1984  CD  GLN A 696      26.435   4.130 -26.574  1.00167.93           C  
ANISOU 1984  CD  GLN A 696    21066  27189  15550   3237    114   4057       C  
ATOM   1985  OE1 GLN A 696      25.226   3.891 -26.570  1.00175.16           O  
ANISOU 1985  OE1 GLN A 696    21870  28270  16413   3148   -154   3891       O  
ATOM   1986  NE2 GLN A 696      27.067   4.606 -27.642  1.00162.60           N  
ANISOU 1986  NE2 GLN A 696    20335  26954  14491   3514    272   4447       N  
ATOM   1987  N   TYR A 697      25.810   2.339 -21.351  1.00125.65           N  
ANISOU 1987  N   TYR A 697    16244  19594  11905   2452    156   2866       N  
ATOM   1988  CA  TYR A 697      24.875   1.543 -20.554  1.00124.28           C  
ANISOU 1988  CA  TYR A 697    16114  19180  11926   2281     91   2570       C  
ATOM   1989  C   TYR A 697      23.546   2.279 -20.425  1.00108.97           C  
ANISOU 1989  C   TYR A 697    13921  17314  10169   2276     10   2832       C  
ATOM   1990  O   TYR A 697      23.522   3.471 -20.118  1.00104.11           O  
ANISOU 1990  O   TYR A 697    13207  16589   9761   2405     96   3213       O  
ATOM   1991  CB  TYR A 697      25.440   1.247 -19.159  1.00133.30           C  
ANISOU 1991  CB  TYR A 697    17499  19767  13382   2274    259   2429       C  
ATOM   1992  CG  TYR A 697      24.516   0.397 -18.305  1.00131.70           C  
ANISOU 1992  CG  TYR A 697    17349  19299  13391   2140    276   2203       C  
ATOM   1993  CD1 TYR A 697      24.379  -0.974 -18.540  1.00126.29           C  
ANISOU 1993  CD1 TYR A 697    16741  18608  12637   1984    239   1817       C  
ATOM   1994  CD2 TYR A 697      23.763   0.965 -17.272  1.00147.88           C  
ANISOU 1994  CD2 TYR A 697    19353  21085  15750   2181    363   2385       C  
ATOM   1995  CE1 TYR A 697      23.527  -1.756 -17.769  1.00138.31           C  
ANISOU 1995  CE1 TYR A 697    18270  19837  14446   1859    312   1666       C  
ATOM   1996  CE2 TYR A 697      22.907   0.192 -16.496  1.00150.00           C  
ANISOU 1996  CE2 TYR A 697    19649  21113  16232   2085    446   2246       C  
ATOM   1997  CZ  TYR A 697      22.792  -1.168 -16.746  1.00148.92           C  
ANISOU 1997  CZ  TYR A 697    19564  20943  16075   1916    432   1911       C  
ATOM   1998  OH  TYR A 697      21.948  -1.937 -15.975  1.00138.19           O  
ANISOU 1998  OH  TYR A 697    18196  19293  15018   1819    569   1827       O  
ATOM   1999  N   GLN A 698      22.451   1.560 -20.663  1.00124.86           N  
ANISOU 1999  N   GLN A 698    15799  19483  12159   2127   -153   2608       N  
ATOM   2000  CA  GLN A 698      21.108   2.098 -20.492  1.00132.12           C  
ANISOU 2000  CA  GLN A 698    16442  20458  13300   2108   -234   2815       C  
ATOM   2001  C   GLN A 698      20.634   1.788 -19.075  1.00128.78           C  
ANISOU 2001  C   GLN A 698    16108  19508  13313   2023    -55   2731       C  
ATOM   2002  O   GLN A 698      20.470   0.620 -18.717  1.00137.03           O  
ANISOU 2002  O   GLN A 698    17247  20358  14461   1862    -26   2385       O  
ATOM   2003  CB  GLN A 698      20.154   1.497 -21.530  1.00133.58           C  
ANISOU 2003  CB  GLN A 698    16370  21116  13269   1998   -533   2598       C  
ATOM   2004  CG  GLN A 698      18.855   2.274 -21.712  1.00138.25           C  
ANISOU 2004  CG  GLN A 698    16596  21932  14001   2043   -672   2899       C  
ATOM   2005  CD  GLN A 698      17.819   1.533 -22.546  1.00149.05           C  
ANISOU 2005  CD  GLN A 698    17670  23713  15251   1905  -1014   2578       C  
ATOM   2006  OE1 GLN A 698      16.617   1.686 -22.330  1.00165.66           O  
ANISOU 2006  OE1 GLN A 698    19467  25822  17655   1839  -1109   2650       O  
ATOM   2007  NE2 GLN A 698      18.278   0.729 -23.502  1.00159.35           N  
ANISOU 2007  NE2 GLN A 698    19043  25368  16137   1872  -1210   2189       N  
ATOM   2008  N   LEU A 699      20.440   2.833 -18.268  1.00130.15           N  
ANISOU 2008  N   LEU A 699    16257  19441  13752   2159     92   3055       N  
ATOM   2009  CA  LEU A 699      19.814   2.687 -16.950  1.00128.43           C  
ANISOU 2009  CA  LEU A 699    16096  18808  13894   2150    279   3036       C  
ATOM   2010  C   LEU A 699      18.341   2.379 -17.186  1.00134.91           C  
ANISOU 2010  C   LEU A 699    16590  19778  14890   2013    182   3036       C  
ATOM   2011  O   LEU A 699      17.744   2.923 -18.113  1.00147.23           O  
ANISOU 2011  O   LEU A 699    17855  21729  16357   2028    -22   3209       O  
ATOM   2012  CB  LEU A 699      19.954   3.958 -16.099  1.00123.83           C  
ANISOU 2012  CB  LEU A 699    15552  17971  13526   2364    437   3329       C  
ATOM   2013  CG  LEU A 699      21.313   4.275 -15.457  1.00112.94           C  
ANISOU 2013  CG  LEU A 699    14468  16314  12129   2505    548   3267       C  
ATOM   2014  CD1 LEU A 699      22.369   4.648 -16.485  1.00116.13           C  
ANISOU 2014  CD1 LEU A 699    14857  16943  12323   2528    448   3344       C  
ATOM   2015  CD2 LEU A 699      21.164   5.395 -14.437  1.00 88.99           C  
ANISOU 2015  CD2 LEU A 699    11444  12982   9385   2705    683   3436       C  
ATOM   2016  N   LYS A 700      17.768   1.505 -16.362  1.00137.40           N  
ANISOU 2016  N   LYS A 700    16937  19791  15478   1900    334   2866       N  
ATOM   2017  CA  LYS A 700      16.378   1.069 -16.526  1.00141.94           C  
ANISOU 2017  CA  LYS A 700    17155  20441  16335   1733    265   2826       C  
ATOM   2018  C   LYS A 700      15.630   1.024 -15.196  1.00138.61           C  
ANISOU 2018  C   LYS A 700    16729  19607  16328   1781    594   2969       C  
ATOM   2019  O   LYS A 700      16.236   0.881 -14.131  1.00134.21           O  
ANISOU 2019  O   LYS A 700    16509  18700  15785   1912    867   2977       O  
ATOM   2020  CB  LYS A 700      16.331  -0.307 -17.201  1.00150.03           C  
ANISOU 2020  CB  LYS A 700    18121  21549  17334   1475    102   2387       C  
ATOM   2021  CG  LYS A 700      16.548  -0.271 -18.707  1.00143.93           C  
ANISOU 2021  CG  LYS A 700    17206  21330  16151   1437   -281   2227       C  
ATOM   2022  CD  LYS A 700      16.333  -1.642 -19.335  1.00150.07           C  
ANISOU 2022  CD  LYS A 700    17880  22172  16967   1181   -469   1702       C  
ATOM   2023  CE  LYS A 700      16.000  -1.546 -20.817  1.00163.77           C  
ANISOU 2023  CE  LYS A 700    19334  24555  18336   1167   -912   1526       C  
ATOM   2024  NZ  LYS A 700      15.620  -2.870 -21.381  1.00176.33           N  
ANISOU 2024  NZ  LYS A 700    20762  26184  20051    906  -1138    923       N  
ATOM   2025  N   GLY A 701      14.307   1.148 -15.276  1.00148.55           N  
ANISOU 2025  N   GLY A 701    17593  20944  17906   1704    566   3089       N  
ATOM   2026  CA  GLY A 701      13.438   1.079 -14.105  1.00129.89           C  
ANISOU 2026  CA  GLY A 701    15157  18230  15965   1757    913   3260       C  
ATOM   2027  C   GLY A 701      13.573   2.247 -13.144  1.00123.80           C  
ANISOU 2027  C   GLY A 701    14563  17294  15180   2076   1154   3574       C  
ATOM   2028  O   GLY A 701      13.494   2.059 -11.931  1.00129.24           O  
ANISOU 2028  O   GLY A 701    15448  17645  16011   2219   1512   3643       O  
ATOM   2029  N   LEU A 702      13.777   3.449 -13.680  1.00136.04           N  
ANISOU 2029  N   LEU A 702    16042  19080  16566   2213    973   3762       N  
ATOM   2030  CA  LEU A 702      13.870   4.659 -12.861  1.00124.80           C  
ANISOU 2030  CA  LEU A 702    14735  17479  15203   2510   1167   4009       C  
ATOM   2031  C   LEU A 702      12.484   5.191 -12.510  1.00133.03           C  
ANISOU 2031  C   LEU A 702    15426  18499  16620   2590   1311   4275       C  
ATOM   2032  O   LEU A 702      11.489   4.860 -13.161  1.00134.05           O  
ANISOU 2032  O   LEU A 702    15149  18840  16946   2414   1170   4315       O  
ATOM   2033  CB  LEU A 702      14.676   5.745 -13.580  1.00127.96           C  
ANISOU 2033  CB  LEU A 702    15168  18062  15390   2622    962   4132       C  
ATOM   2034  CG  LEU A 702      16.125   5.405 -13.940  1.00125.77           C  
ANISOU 2034  CG  LEU A 702    15206  17808  14774   2581    847   3917       C  
ATOM   2035  CD1 LEU A 702      16.709   6.480 -14.842  1.00133.83           C  
ANISOU 2035  CD1 LEU A 702    16136  19041  15671   2673    677   4130       C  
ATOM   2036  CD2 LEU A 702      16.986   5.233 -12.697  1.00129.42           C  
ANISOU 2036  CD2 LEU A 702    16079  17893  15201   2730   1069   3746       C  
ATOM   2037  N   GLU A 703      12.439   6.019 -11.471  1.00151.25           N  
ANISOU 2037  N   GLU A 703    17878  20555  19034   2873   1580   4421       N  
ATOM   2038  CA  GLU A 703      11.197   6.620 -10.989  1.00154.93           C  
ANISOU 2038  CA  GLU A 703    18050  20957  19858   3015   1785   4682       C  
ATOM   2039  C   GLU A 703      10.846   7.827 -11.876  1.00151.20           C  
ANISOU 2039  C   GLU A 703    17250  20725  19473   3084   1557   4948       C  
ATOM   2040  O   GLU A 703      11.717   8.658 -12.132  1.00144.35           O  
ANISOU 2040  O   GLU A 703    16543  19854  18449   3205   1450   4983       O  
ATOM   2041  CB  GLU A 703      11.368   7.053  -9.528  1.00160.54           C  
ANISOU 2041  CB  GLU A 703    19086  21328  20585   3347   2163   4686       C  
ATOM   2042  CG  GLU A 703      10.079   7.432  -8.803  1.00167.22           C  
ANISOU 2042  CG  GLU A 703    19685  22063  21787   3528   2490   4926       C  
ATOM   2043  CD  GLU A 703       9.197   6.244  -8.446  1.00162.32           C  
ANISOU 2043  CD  GLU A 703    18897  21377  21401   3382   2743   4965       C  
ATOM   2044  OE1 GLU A 703       9.602   5.080  -8.664  1.00147.84           O  
ANISOU 2044  OE1 GLU A 703    17171  19531  19470   3146   2684   4780       O  
ATOM   2045  OE2 GLU A 703       8.081   6.479  -7.934  1.00157.27           O  
ANISOU 2045  OE2 GLU A 703    17992  20663  21101   3509   3033   5193       O  
ATOM   2046  N   PRO A 704       9.585   7.923 -12.361  1.00148.17           N  
ANISOU 2046  N   PRO A 704    16381  20542  19376   3019   1488   5157       N  
ATOM   2047  CA  PRO A 704       9.202   9.080 -13.193  1.00142.98           C  
ANISOU 2047  CA  PRO A 704    15395  20132  18798   3139   1286   5475       C  
ATOM   2048  C   PRO A 704       9.217  10.423 -12.456  1.00135.48           C  
ANISOU 2048  C   PRO A 704    14527  18899  18049   3477   1534   5695       C  
ATOM   2049  O   PRO A 704       8.899  10.472 -11.267  1.00153.28           O  
ANISOU 2049  O   PRO A 704    16916  20842  20483   3639   1881   5651       O  
ATOM   2050  CB  PRO A 704       7.770   8.746 -13.630  1.00141.13           C  
ANISOU 2050  CB  PRO A 704    14612  20137  18873   3018   1189   5607       C  
ATOM   2051  CG  PRO A 704       7.663   7.269 -13.508  1.00139.74           C  
ANISOU 2051  CG  PRO A 704    14459  19923  18713   2724   1195   5282       C  
ATOM   2052  CD  PRO A 704       8.514   6.908 -12.330  1.00133.67           C  
ANISOU 2052  CD  PRO A 704    14224  18743  17820   2810   1544   5107       C  
ATOM   2053  N   GLU A 705       9.583  11.485 -13.178  1.00119.96           N  
ANISOU 2053  N   GLU A 705    12474  17043  16064   3601   1372   5931       N  
ATOM   2054  CA  GLU A 705       9.632  12.862 -12.652  1.00130.56           C  
ANISOU 2054  CA  GLU A 705    13838  18083  17685   3912   1573   6133       C  
ATOM   2055  C   GLU A 705      10.583  13.027 -11.456  1.00128.29           C  
ANISOU 2055  C   GLU A 705    14032  17359  17352   4053   1804   5818       C  
ATOM   2056  O   GLU A 705      10.297  13.787 -10.528  1.00107.86           O  
ANISOU 2056  O   GLU A 705    11495  14460  15027   4316   2061   5821       O  
ATOM   2057  CB  GLU A 705       8.220  13.352 -12.295  1.00140.35           C
[truncated: 281,399 more chars]
