# Supplementary material for: Structural analysis of glycoproteins: building N-linked glycans with Coot
Source: Acta Crystallogr D Struct Biol. 2018 Apr 6;74(Pt 4):256–63. doi: 10.1107/S2059798318005119 (PMC5892875; doi:10.1107/S2059798318005119)
Supplement: Supplementary file 1 [file d-74-00256-sup1.tgz › results-pdb5n09.ent-LMA.pdb]

HEADER    IMMUNE SYSTEM/VIRAL PROTEIN             02-FEB-17   5N09              
TITLE     CRYSTAL STRUCTURE OF L107C/A313C COVALENTLY LINKED DENGUE 2 VIRUS     
TITLE    2 ENVELOPE GLYCOPROTEIN DIMER IN COMPLEX WITH THE FAB FRAGMENT OF THE  
TITLE    3 BROADLY NEUTRALIZING HUMAN ANTIBODY EDE2 A11                         
COMPND    MOL_ID: 1;                                                            
COMPND   2 MOLECULE: ENVELOPE GLYCOPROTEIN E;                                   
COMPND   3 CHAIN: A, B;                                                         
COMPND   4 ENGINEERED: YES;                                                     
COMPND   5 MUTATION: YES;                                                       
COMPND   6 OTHER_DETAILS: THE SPECIFIC STRAIN USED IN THIS WORK, FGA02, (WITHOUT
COMPND   7 ENGINEERED MUTATIONS) HAS BEEN SEQUENCED AND DEPOSITED PREVIOUSLY AND
COMPND   8 CORRESPONDS TO GENBANK: KM087965.1;                                  
COMPND   9 MOL_ID: 2;                                                           
COMPND  10 MOLECULE: BROADLY NEUTRALIZING HUMAN ANTIBODY EDE2 A11 - HEAVY CHAIN;
COMPND  11 CHAIN: H, I;                                                         
COMPND  12 ENGINEERED: YES;                                                     
COMPND  13 MOL_ID: 3;                                                           
COMPND  14 MOLECULE: BROADLY NEUTRALIZING HUMAN ANTIBODY EDE2 A11 - LIGHT CHAIN;
COMPND  15 CHAIN: L, M;                                                         
COMPND  16 ENGINEERED: YES                                                      
SOURCE    MOL_ID: 1;                                                            
SOURCE   2 ORGANISM_SCIENTIFIC: DENGUE VIRUS 2;                                 
SOURCE   3 ORGANISM_TAXID: 11060;                                               
SOURCE   4 VARIANT: FGA-02;                                                     
SOURCE   5 EXPRESSION_SYSTEM: DROSOPHILA MELANOGASTER;                          
SOURCE   6 EXPRESSION_SYSTEM_COMMON: FRUIT FLY;                                 
SOURCE   7 EXPRESSION_SYSTEM_TAXID: 7227;                                       
SOURCE   8 EXPRESSION_SYSTEM_CELL: SCHNEIDER 2;                                 
SOURCE   9 EXPRESSION_SYSTEM_PLASMID: PMT/BIP/V5-HIS;                           
SOURCE  10 MOL_ID: 2;                                                           
SOURCE  11 ORGANISM_SCIENTIFIC: HOMO SAPIENS;                                   
SOURCE  12 ORGANISM_COMMON: HUMAN;                                              
SOURCE  13 ORGANISM_TAXID: 9606;                                                
SOURCE  14 EXPRESSION_SYSTEM: DROSOPHILA MELANOGASTER;                          
SOURCE  15 EXPRESSION_SYSTEM_COMMON: FRUIT FLY;                                 
SOURCE  16 EXPRESSION_SYSTEM_TAXID: 7227;                                       
SOURCE  17 EXPRESSION_SYSTEM_CELL: SCHNEIDER 2;                                 
SOURCE  18 MOL_ID: 3;                                                           
SOURCE  19 ORGANISM_SCIENTIFIC: HOMO SAPIENS;                                   
SOURCE  20 ORGANISM_COMMON: HUMAN;                                              
SOURCE  21 ORGANISM_TAXID: 9606;                                                
SOURCE  22 EXPRESSION_SYSTEM: DROSOPHILA MELANOGASTER;                          
SOURCE  23 EXPRESSION_SYSTEM_COMMON: FRUIT FLY;                                 
SOURCE  24 EXPRESSION_SYSTEM_TAXID: 7227;                                       
SOURCE  25 EXPRESSION_SYSTEM_CELL: SCHNEIDER 2                                  
KEYWDS    IMMUNE SYSTEM-VIRAL PROTEIN COMPLEX, VIRAL PROTEIN,                   
KEYWDS   2 MEMBRANE CLASS 2 FUSION PROTEIN, DENGUE VIRUS,                       
KEYWDS   3 BROADLY NEUTRALIZING FAB FRAGMENT                                    
EXPDTA    X-RAY DIFFRACTION                                                     
AUTHOR    S.DUQUERROY,A.ROUVINSKI,P.GUARDADO-CALVO,M.-C.VANEY,A.SHARMA,F.REY    
REVDAT   1   07-JUN-17 5N09    0                                                
JRNL        AUTH   A.ROUVINSKI,W.DEJNIRATTISAI,P.GUARDADO-CALVO,M.C.VANEY,      
JRNL        AUTH 2 A.SHARMA,S.DUQUERROY,P.SUPASA,W.WONGWIWAT,A.HAOUZ,           
JRNL        AUTH 3 G.BARBA-SPAETH,J.MONGKOLSAPAYA,F.A.REY,G.R.SCREATON          
JRNL        TITL   COVALENTLY LINKED DENGUE VIRUS ENVELOPE GLYCOPROTEIN DIMERS  
JRNL        TITL 2 REDUCE EXPOSURE OF THE IMMUNODOMINANT FUSION LOOP EPITOPE.   
JRNL        REF    NAT COMMUN                    V.   8 15411 2017              
JRNL        REFN                   ESSN 2041-1723                               
JRNL        PMID   28534525                                                     
JRNL        DOI    10.1038/NCOMMS15411                                          
REMARK   1                                                                      
REMARK   1 REFERENCE 1                                                          
REMARK   1  AUTH   A.ROUVINSKI,P.GUARDADO-CALVO,G.BARBA-SPAETH,S.DUQUERROY,     
REMARK   1  AUTH 2 M.C.VANEY,C.M.KIKUTI,M.E.NAVARRO SANCHEZ,W.DEJNIRATTISAI,    
REMARK   1  AUTH 3 W.WONGWIWAT,A.HAOUZ,C.GIRARD-BLANC,S.PETRES,W.E.SHEPARD,     
REMARK   1  AUTH 4 P.DESPRES,F.ARENZANA-SEISDEDOS,P.DUSSART,J.MONGKOLSAPAYA,    
REMARK   1  AUTH 5 G.R.SCREATON,F.A.REY                                         
REMARK   1  TITL   RECOGNITION DETERMINANTS OF BROADLY NEUTRALIZING HUMAN       
REMARK   1  TITL 2 ANTIBODIES AGAINST DENGUE VIRUSES.                           
REMARK   1  REF    NATURE                        V. 520   109 2015              
REMARK   1  REFN                   ESSN 1476-4687                               
REMARK   1  PMID   25581790                                                     
REMARK   1  DOI    10.1038/NATURE14130                                          
REMARK   2                                                                      
REMARK   2 RESOLUTION.    3.90 ANGSTROMS.                                       
REMARK   3                                                                      
REMARK   3 REFINEMENT.                                                          
REMARK   3   PROGRAM     : PHENIX (1.10.1_2155: ???)                            
REMARK   3   AUTHORS     : PAUL ADAMS,PAVEL AFONINE,VINCENT CHEN,IAN            
REMARK   3               : DAVIS,KRESHNA GOPAL,RALF GROSSE-KUNSTLEVE,           
REMARK   3               : LI-WEI HUNG,ROBERT IMMORMINO,TOM IOERGER,            
REMARK   3               : AIRLIE MCCOY,ERIK MCKEE,NIGEL MORIARTY,              
REMARK   3               : REETAL PAI,RANDY READ,JANE RICHARDSON,               
REMARK   3               : DAVID RICHARDSON,TOD ROMO,JIM SACCHETTINI,           
REMARK   3               : NICHOLAS SAUTER,JACOB SMITH,LAURENT                  
REMARK   3               : STORONI,TOM TERWILLIGER,PETER ZWART                  
REMARK   3                                                                      
REMARK   3    REFINEMENT TARGET : NULL                                          
REMARK   3                                                                      
REMARK   3  DATA USED IN REFINEMENT.                                            
REMARK   3   RESOLUTION RANGE HIGH (ANGSTROMS) : 3.90                           
REMARK   3   RESOLUTION RANGE LOW  (ANGSTROMS) : 39.99                          
REMARK   3   MIN(FOBS/SIGMA_FOBS)              : 1.330                          
REMARK   3   COMPLETENESS FOR RANGE        (%) : 93.1                           
REMARK   3   NUMBER OF REFLECTIONS             : 19323                          
REMARK   3                                                                      
REMARK   3  FIT TO DATA USED IN REFINEMENT.                                     
REMARK   3   R VALUE     (WORKING + TEST SET) : 0.306                           
REMARK   3   R VALUE            (WORKING SET) : 0.304                           
REMARK   3   FREE R VALUE                     : 0.347                           
REMARK   3   FREE R VALUE TEST SET SIZE   (%) : 4.890                           
REMARK   3   FREE R VALUE TEST SET COUNT      : 945                             
REMARK   3                                                                      
REMARK   3  FIT TO DATA USED IN REFINEMENT (IN BINS).                           
REMARK   3   BIN  RESOLUTION RANGE  COMPL.    NWORK NFREE   RWORK  RFREE        
REMARK   3     1 39.9927 -  7.4468    0.90     2698   137  0.2383 0.2929        
REMARK   3     2  7.4468 -  5.9169    0.92     2623   136  0.3070 0.3606        
REMARK   3     3  5.9169 -  5.1708    0.93     2642   140  0.3081 0.3305        
REMARK   3     4  5.1708 -  4.6988    0.94     2628   134  0.3129 0.3889        
REMARK   3     5  4.6988 -  4.3624    0.94     2581   143  0.3143 0.3537        
REMARK   3     6  4.3624 -  4.1055    0.94     2617   115  0.3585 0.3664        
REMARK   3     7  4.1055 -  3.9001    0.94     2589   140  0.3669 0.3805        
REMARK   3                                                                      
REMARK   3  BULK SOLVENT MODELLING.                                             
REMARK   3   METHOD USED        : NULL                                          
REMARK   3   SOLVENT RADIUS     : 1.11                                          
REMARK   3   SHRINKAGE RADIUS   : 0.90                                          
REMARK   3   K_SOL              : NULL                                          
REMARK   3   B_SOL              : NULL                                          
REMARK   3                                                                      
REMARK   3  ERROR ESTIMATES.                                                    
REMARK   3   COORDINATE ERROR (MAXIMUM-LIKELIHOOD BASED)     : NULL             
REMARK   3   PHASE ERROR (DEGREES, MAXIMUM-LIKELIHOOD BASED) : 37.870           
REMARK   3                                                                      
REMARK   3  B VALUES.                                                           
REMARK   3   FROM WILSON PLOT           (A**2) : NULL                           
REMARK   3   MEAN B VALUE      (OVERALL, A**2) : NULL                           
REMARK   3   OVERALL ANISOTROPIC B VALUE.                                       
REMARK   3    B11 (A**2) : NULL                                                 
REMARK   3    B22 (A**2) : NULL                                                 
REMARK   3    B33 (A**2) : NULL                                                 
REMARK   3    B12 (A**2) : NULL                                                 
REMARK   3    B13 (A**2) : NULL                                                 
REMARK   3    B23 (A**2) : NULL                                                 
REMARK   3                                                                      
REMARK   3  TWINNING INFORMATION.                                               
REMARK   3   FRACTION: NULL                                                     
REMARK   3   OPERATOR: NULL                                                     
REMARK   3                                                                      
REMARK   3  DEVIATIONS FROM IDEAL VALUES.                                       
REMARK   3                 RMSD          COUNT                                  
REMARK   3   BOND      :  0.005          13159                                  
REMARK   3   ANGLE     :  1.281          17906                                  
REMARK   3   CHIRALITY :  0.067           2054                                  
REMARK   3   PLANARITY :  0.006           2258                                  
REMARK   3   DIHEDRAL  : 13.693           7922                                  
REMARK   3                                                                      
REMARK   3  TLS DETAILS                                                         
REMARK   3   NUMBER OF TLS GROUPS  : 3                                          
REMARK   3   TLS GROUP : 1                                                      
REMARK   3    SELECTION: (CHAIN 'A' ) OR (CHAIN 'B' ) OR (CHAIN 'H' AND RESID   
REMARK   3               1:113 ) OR (CHAIN 'I' AND RESID 1:113) OR (CHAIN 'L'   
REMARK   3               AND RESID 1:107) OR (CHAIN 'M' AND RESID 1:107 )       
REMARK   3    ORIGIN FOR THE GROUP (A):  58.4145  26.3584  31.3154              
REMARK   3    T TENSOR                                                          
REMARK   3      T11:   0.7532 T22:   0.7610                                     
REMARK   3      T33:   0.8261 T12:   0.0190                                     
REMARK   3      T13:  -0.0224 T23:   0.0310                                     
REMARK   3    L TENSOR                                                          
REMARK   3      L11:   0.4402 L22:   0.1696                                     
REMARK   3      L33:   1.0210 L12:  -0.0253                                     
REMARK   3      L13:   0.2613 L23:  -0.0284                                     
REMARK   3    S TENSOR                                                          
REMARK   3      S11:  -0.1233 S12:  -0.0751 S13:   0.1197                       
REMARK   3      S21:   0.0257 S22:   0.1403 S23:   0.0151                       
REMARK   3      S31:  -0.2816 S32:   0.0165 S33:   0.0002                       
REMARK   3   TLS GROUP : 2                                                      
REMARK   3    SELECTION: (CHAIN 'H' AND RESID 114:213) OR (CHAIN 'L' AND        
REMARK   3               RESID 108:210)                                         
REMARK   3    ORIGIN FOR THE GROUP (A):  58.0509  74.6244  50.5862              
REMARK   3    T TENSOR                                                          
REMARK   3      T11:   2.2921 T22:   1.6207                                     
REMARK   3      T33:   1.5350 T12:  -0.1949                                     
REMARK   3      T13:  -0.4916 T23:   0.0418                                     
REMARK   3    L TENSOR                                                          
REMARK   3      L11:   0.1083 L22:   0.2723                                     
REMARK   3      L33:   0.1426 L12:  -0.1628                                     
REMARK   3      L13:   0.0215 L23:   0.0551                                     
REMARK   3    S TENSOR                                                          
REMARK   3      S11:   0.2102 S12:   0.2064 S13:   0.5439                       
REMARK   3      S21:  -0.1674 S22:  -0.2206 S23:   0.5134                       
REMARK   3      S31:  -0.9143 S32:  -0.4687 S33:   0.0000                       
REMARK   3   TLS GROUP : 3                                                      
REMARK   3    SELECTION: (CHAIN 'I' AND RESID 114:213) OR (CHAIN 'M' AND        
REMARK   3               RESID 108:210)                                         
REMARK   3    ORIGIN FOR THE GROUP (A):  61.7859  77.4392  11.9245              
REMARK   3    T TENSOR                                                          
REMARK   3      T11:   3.0840 T22:   2.0351                                     
REMARK   3      T33:   1.2929 T12:  -0.0915                                     
REMARK   3      T13:  -0.1976 T23:   0.2364                                     
REMARK   3    L TENSOR                                                          
REMARK   3      L11:   0.2543 L22:   0.2578                                     
REMARK   3      L33:   0.2396 L12:  -0.1573                                     
REMARK   3      L13:  -0.0477 L23:  -0.1632                                     
REMARK   3    S TENSOR                                                          
REMARK   3      S11:   0.1689 S12:  -0.5470 S13:   0.6432                       
REMARK   3      S21:   1.0562 S22:  -0.1929 S23:  -0.9784                       
REMARK   3      S31:  -0.4403 S32:   0.2164 S33:   0.0489                       
REMARK   3                                                                      
REMARK   3  NCS DETAILS                                                         
REMARK   3   NUMBER OF NCS GROUPS : NULL                                        
REMARK   3                                                                      
REMARK   3  OTHER REFINEMENT REMARKS: NULL                                      
REMARK   4                                                                      
REMARK   4 5N09 COMPLIES WITH FORMAT V. 3.30, 13-JUL-11                         
REMARK 100                                                                      
REMARK 100 THIS ENTRY HAS BEEN PROCESSED BY PDBE ON 02-FEB-17.                  
REMARK 100 THE DEPOSITION ID IS D_1200003308.                                   
REMARK 200                                                                      
REMARK 200 EXPERIMENTAL DETAILS                                                 
REMARK 200  EXPERIMENT TYPE                : X-RAY DIFFRACTION                  
REMARK 200  DATE OF DATA COLLECTION        : 03-OCT-15                          
REMARK 200  TEMPERATURE           (KELVIN) : 100                                
REMARK 200  PH                             : 8.5                                
REMARK 200  NUMBER OF CRYSTALS USED        : 1                                  
REMARK 200                                                                      
REMARK 200  SYNCHROTRON              (Y/N) : Y                                  
REMARK 200  RADIATION SOURCE               : ESRF                               
REMARK 200  BEAMLINE                       : ID29                               
REMARK 200  X-RAY GENERATOR MODEL          : NULL                               
REMARK 200  MONOCHROMATIC OR LAUE    (M/L) : M                                  
REMARK 200  WAVELENGTH OR RANGE        (A) : 0.97625                            
REMARK 200  MONOCHROMATOR                  : NULL                               
REMARK 200  OPTICS                         : NULL                               
REMARK 200                                                                      
REMARK 200  DETECTOR TYPE                  : PIXEL                              
REMARK 200  DETECTOR MANUFACTURER          : DECTRIS PILATUS 6M-F               
REMARK 200  INTENSITY-INTEGRATION SOFTWARE : XDS                                
REMARK 200  DATA SCALING SOFTWARE          : XDS                                
REMARK 200                                                                      
REMARK 200  NUMBER OF UNIQUE REFLECTIONS   : 19970                              
REMARK 200  RESOLUTION RANGE HIGH      (A) : 3.900                              
REMARK 200  RESOLUTION RANGE LOW       (A) : 40.000                             
REMARK 200  REJECTION CRITERIA  (SIGMA(I)) : NULL                               
REMARK 200                                                                      
REMARK 200 OVERALL.                                                             
REMARK 200  COMPLETENESS FOR RANGE     (%) : 96.9                               
REMARK 200  DATA REDUNDANCY                : 5.100                              
REMARK 200  R MERGE                    (I) : 0.68600                            
REMARK 200  R SYM                      (I) : NULL                               
REMARK 200  <I/SIGMA(I)> FOR THE DATA SET  : 2.4000                             
REMARK 200                                                                      
REMARK 200 IN THE HIGHEST RESOLUTION SHELL.                                     
REMARK 200  HIGHEST RESOLUTION SHELL, RANGE HIGH (A) : 3.90                     
REMARK 200  HIGHEST RESOLUTION SHELL, RANGE LOW  (A) : 4.27                     
REMARK 200  COMPLETENESS FOR SHELL     (%) : 98.0                               
REMARK 200  DATA REDUNDANCY IN SHELL       : 4.90                               
REMARK 200  R MERGE FOR SHELL          (I) : 1.96500                            
REMARK 200  R SYM FOR SHELL            (I) : NULL                               
REMARK 200  <I/SIGMA(I)> FOR SHELL         : 0.700                              
REMARK 200                                                                      
REMARK 200 DIFFRACTION PROTOCOL: SINGLE WAVELENGTH                              
REMARK 200 METHOD USED TO DETERMINE THE STRUCTURE: MOLECULAR REPLACEMENT        
REMARK 200 SOFTWARE USED: PHASER                                                
REMARK 200 STARTING MODEL: 4UTB                                                 
REMARK 200                                                                      
REMARK 200 REMARK: NULL                                                         
REMARK 280                                                                      
REMARK 280 CRYSTAL                                                              
REMARK 280 SOLVENT CONTENT, VS   (%): 54.47                                     
REMARK 280 MATTHEWS COEFFICIENT, VM (ANGSTROMS**3/DA): 2.70                     
REMARK 280                                                                      
REMARK 280 CRYSTALLIZATION CONDITIONS: 100MM TRIS PH 8.5 20.7% PEG 4K, VAPOR    
REMARK 280  DIFFUSION, SITTING DROP, TEMPERATURE 293K                           
REMARK 290                                                                      
REMARK 290 CRYSTALLOGRAPHIC SYMMETRY                                            
REMARK 290 SYMMETRY OPERATORS FOR SPACE GROUP: P 2 21 21                        
REMARK 290                                                                      
REMARK 290      SYMOP   SYMMETRY                                                
REMARK 290     NNNMMM   OPERATOR                                                
REMARK 290       1555   X,Y,Z                                                   
REMARK 290       2555   X,-Y,-Z                                                 
REMARK 290       3555   -X,Y+1/2,-Z+1/2                                         
REMARK 290       4555   -X,-Y+1/2,Z+1/2                                         
REMARK 290                                                                      
REMARK 290     WHERE NNN -> OPERATOR NUMBER                                     
REMARK 290           MMM -> TRANSLATION VECTOR                                  
REMARK 290                                                                      
REMARK 290 CRYSTALLOGRAPHIC SYMMETRY TRANSFORMATIONS                            
REMARK 290 THE FOLLOWING TRANSFORMATIONS OPERATE ON THE ATOM/HETATM             
REMARK 290 RECORDS IN THIS ENTRY TO PRODUCE CRYSTALLOGRAPHICALLY                
REMARK 290 RELATED MOLECULES.                                                   
REMARK 290   SMTRY1   1  1.000000  0.000000  0.000000        0.00000            
REMARK 290   SMTRY2   1  0.000000  1.000000  0.000000        0.00000            
REMARK 290   SMTRY3   1  0.000000  0.000000  1.000000        0.00000            
REMARK 290   SMTRY1   2  1.000000  0.000000  0.000000        0.00000            
REMARK 290   SMTRY2   2  0.000000 -1.000000  0.000000        0.00000            
REMARK 290   SMTRY3   2  0.000000  0.000000 -1.000000        0.00000            
REMARK 290   SMTRY1   3 -1.000000  0.000000  0.000000        0.00000            
REMARK 290   SMTRY2   3  0.000000  1.000000  0.000000       90.29900            
REMARK 290   SMTRY3   3  0.000000  0.000000 -1.000000      102.52150            
REMARK 290   SMTRY1   4 -1.000000  0.000000  0.000000        0.00000            
REMARK 290   SMTRY2   4  0.000000 -1.000000  0.000000       90.29900            
REMARK 290   SMTRY3   4  0.000000  0.000000  1.000000      102.52150            
REMARK 290                                                                      
REMARK 290 REMARK: NULL                                                         
REMARK 300                                                                      
REMARK 300 BIOMOLECULE: 1                                                       
REMARK 300 SEE REMARK 350 FOR THE AUTHOR PROVIDED AND/OR PROGRAM                
REMARK 300 GENERATED ASSEMBLY INFORMATION FOR THE STRUCTURE IN                  
REMARK 300 THIS ENTRY. THE REMARK MAY ALSO PROVIDE INFORMATION ON               
REMARK 300 BURIED SURFACE AREA.                                                 
REMARK 350                                                                      
REMARK 350 COORDINATES FOR A COMPLETE MULTIMER REPRESENTING THE KNOWN           
REMARK 350 BIOLOGICALLY SIGNIFICANT OLIGOMERIZATION STATE OF THE                
REMARK 350 MOLECULE CAN BE GENERATED BY APPLYING BIOMT TRANSFORMATIONS          
REMARK 350 GIVEN BELOW.  BOTH NON-CRYSTALLOGRAPHIC AND                          
REMARK 350 CRYSTALLOGRAPHIC OPERATIONS ARE GIVEN.                               
REMARK 350                                                                      
REMARK 350 BIOMOLECULE: 1                                                       
REMARK 350 AUTHOR DETERMINED BIOLOGICAL UNIT: HEXAMERIC                         
REMARK 350 SOFTWARE DETERMINED QUATERNARY STRUCTURE: HEXAMERIC                  
REMARK 350 SOFTWARE USED: PISA                                                  
REMARK 350 TOTAL BURIED SURFACE AREA: 18340 ANGSTROM**2                         
REMARK 350 SURFACE AREA OF THE COMPLEX: 71380 ANGSTROM**2                       
REMARK 350 CHANGE IN SOLVENT FREE ENERGY: -9.0 KCAL/MOL                         
REMARK 350 APPLY THE FOLLOWING TO CHAINS: A, B, H, I, L, M                      
REMARK 350   BIOMT1   1  1.000000  0.000000  0.000000        0.00000            
REMARK 350   BIOMT2   1  0.000000  1.000000  0.000000        0.00000            
REMARK 350   BIOMT3   1  0.000000  0.000000  1.000000        0.00000            
REMARK 465                                                                      
REMARK 465 MISSING RESIDUES                                                     
REMARK 465 THE FOLLOWING RESIDUES WERE NOT LOCATED IN THE                       
REMARK 465 EXPERIMENT. (M=MODEL NUMBER; RES=RESIDUE NAME; C=CHAIN               
REMARK 465 IDENTIFIER; SSSEQ=SEQUENCE NUMBER; I=INSERTION CODE.)                
REMARK 465                                                                      
REMARK 465   M RES C SSSEQI                                                     
REMARK 465     SER A    16                                                      
REMARK 465     GLY A    17                                                      
REMARK 465     GLY A    18                                                      
REMARK 465     GLY A   395                                                      
REMARK 465     LEU A   396                                                      
REMARK 465     VAL A   397                                                      
REMARK 465     PRO A   398                                                      
REMARK 465     ARG A   399                                                      
REMARK 465     GLY A   400                                                      
REMARK 465     SER A   401                                                      
REMARK 465     SER A   402                                                      
REMARK 465     ALA A   403                                                      
REMARK 465     TRP A   404                                                      
REMARK 465     SER A   405                                                      
REMARK 465     HIS A   406                                                      
REMARK 465     PRO A   407                                                      
REMARK 465     GLN A   408                                                      
REMARK 465     PHE A   409                                                      
REMARK 465     GLU A   410                                                      
REMARK 465     LYS A   411                                                      
REMARK 465     GLY A   412                                                      
REMARK 465     GLY A   413                                                      
REMARK 465     SER A   414                                                      
REMARK 465     GLY A   415                                                      
REMARK 465     GLY A   416                                                      
REMARK 465     GLY A   417                                                      
REMARK 465     SER A   418                                                      
REMARK 465     GLY A   419                                                      
REMARK 465     GLY A   420                                                      
REMARK 465     SER A   421                                                      
REMARK 465     ALA A   422                                                      
REMARK 465     TRP A   423                                                      
REMARK 465     SER A   424                                                      
REMARK 465     HIS A   425                                                      
REMARK 465     PRO A   426                                                      
REMARK 465     GLN A   427                                                      
REMARK 465     PHE A   428                                                      
REMARK 465     GLU A   429                                                      
REMARK 465     LYS A   430                                                      
REMARK 465     GLY B    17                                                      
REMARK 465     GLY B    18                                                      
REMARK 465     SER B    19                                                      
REMARK 465     GLN B   227                                                      
REMARK 465     LYS B   393                                                      
REMARK 465     LYS B   394                                                      
REMARK 465     GLY B   395                                                      
REMARK 465     LEU B   396                                                      
REMARK 465     VAL B   397                                                      
REMARK 465     PRO B   398                                                      
REMARK 465     ARG B   399                                                      
REMARK 465     GLY B   400                                                      
REMARK 465     SER B   401                                                      
REMARK 465     SER B   402                                                      
REMARK 465     ALA B   403                                                      
REMARK 465     TRP B   404                                                      
REMARK 465     SER B   405                                                      
REMARK 465     HIS B   406                                                      
REMARK 465     PRO B   407                                                      
REMARK 465     GLN B   408                                                      
REMARK 465     PHE B   409                                                      
REMARK 465     GLU B   410                                                      
REMARK 465     LYS B   411                                                      
REMARK 465     GLY B   412                                                      
REMARK 465     GLY B   413                                                      
REMARK 465     SER B   414                                                      
REMARK 465     GLY B   415                                                      
REMARK 465     GLY B   416                                                      
REMARK 465     GLY B   417                                                      
REMARK 465     SER B   418                                                      
REMARK 465     GLY B   419                                                      
REMARK 465     GLY B   420                                                      
REMARK 465     SER B   421                                                      
REMARK 465     ALA B   422                                                      
REMARK 465     TRP B   423                                                      
REMARK 465     SER B   424                                                      
REMARK 465     HIS B   425                                                      
REMARK 465     PRO B   426                                                      
REMARK 465     GLN B   427                                                      
REMARK 465     PHE B   428                                                      
REMARK 465     GLU B   429                                                      
REMARK 465     LYS B   430                                                      
REMARK 465     SER H   128                                                      
REMARK 465     LYS H   129                                                      
REMARK 465     SER H   130                                                      
REMARK 465     THR H   131                                                      
REMARK 465     SER H   132                                                      
REMARK 465     GLY H   133                                                      
REMARK 465     GLY H   134                                                      
REMARK 465     LYS H   214                                                      
REMARK 465     SER H   215                                                      
REMARK 465     CYS H   216                                                      
REMARK 465     ASP H   217                                                      
REMARK 465     LYS H   218                                                      
REMARK 465     THR H   219                                                      
REMARK 465     HIS H   220                                                      
REMARK 465     THR H   221                                                      
REMARK 465     CYS H   222                                                      
REMARK 465     PRO H   223                                                      
REMARK 465     PRO H   224                                                      
REMARK 465     CYS H   225                                                      
REMARK 465     PRO H   226                                                      
REMARK 465     LEU H   227                                                      
REMARK 465     GLU H   228                                                      
REMARK 465     ASP H   229                                                      
REMARK 465     ASP H   230                                                      
REMARK 465     ASP H   231                                                      
REMARK 465     ASP H   232                                                      
REMARK 465     LYS H   233                                                      
REMARK 465     ALA H   234                                                      
REMARK 465     GLY H   235                                                      
REMARK 465     TRP H   236                                                      
REMARK 465     SER H   237                                                      
REMARK 465     HIS H   238                                                      
REMARK 465     PRO H   239                                                      
REMARK 465     GLN H   240                                                      
REMARK 465     PHE H   241                                                      
REMARK 465     GLU H   242                                                      
REMARK 465     LYS H   243                                                      
REMARK 465     GLY H   244                                                      
REMARK 465     GLY H   245                                                      
REMARK 465     GLY H   246                                                      
REMARK 465     SER H   247                                                      
REMARK 465     GLY H   248                                                      
REMARK 465     GLY H   249                                                      
REMARK 465     GLY H   250                                                      
REMARK 465     SER H   251                                                      
REMARK 465     GLY H   252                                                      
REMARK 465     GLY H   253                                                      
REMARK 465     GLY H   254                                                      
REMARK 465     SER H   255                                                      
REMARK 465     TRP H   256                                                      
REMARK 465     SER H   257                                                      
REMARK 465     HIS H   258                                                      
REMARK 465     PRO H   259                                                      
REMARK 465     GLN H   260                                                      
REMARK 465     PHE H   261                                                      
REMARK 465     GLU H   262                                                      
REMARK 465     LYS H   263                                                      
REMARK 465     SER I   128                                                      
REMARK 465     LYS I   129                                                      
REMARK 465     SER I   130                                                      
REMARK 465     THR I   131                                                      
REMARK 465     SER I   132                                                      
REMARK 465     GLY I   133                                                      
REMARK 465     GLY I   134                                                      
REMARK 465     LYS I   214                                                      
REMARK 465     SER I   215                                                      
REMARK 465     CYS I   216                                                      
REMARK 465     ASP I   217                                                      
REMARK 465     LYS I   218                                                      
REMARK 465     THR I   219                                                      
REMARK 465     HIS I   220                                                      
REMARK 465     THR I   221                                                      
REMARK 465     CYS I   222                                                      
REMARK 465     PRO I   223                                                      
REMARK 465     PRO I   224                                                      
REMARK 465     CYS I   225                                                      
REMARK 465     PRO I   226                                                      
REMARK 465     LEU I   227                                                      
REMARK 465     GLU I   228                                                      
REMARK 465     ASP I   229                                                      
REMARK 465     ASP I   230                                                      
REMARK 465     ASP I   231                                                      
REMARK 465     ASP I   232                                                      
REMARK 465     LYS I   233                                                      
REMARK 465     ALA I   234                                                      
REMARK 465     GLY I   235                                                      
REMARK 465     TRP I   236                                                      
REMARK 465     SER I   237                                                      
REMARK 465     HIS I   238                                                      
REMARK 465     PRO I   239                                                      
REMARK 465     GLN I   240                                                      
REMARK 465     PHE I   241                                                      
REMARK 465     GLU I   242                                                      
REMARK 465     LYS I   243                                                      
REMARK 465     GLY I   244                                                      
REMARK 465     GLY I   245                                                      
REMARK 465     GLY I   246                                                      
REMARK 465     SER I   247                                                      
REMARK 465     GLY I   248                                                      
REMARK 465     GLY I   249                                                      
REMARK 465     GLY I   250                                                      
REMARK 465     SER I   251                                                      
REMARK 465     GLY I   252                                                      
REMARK 465     GLY I   253                                                      
REMARK 465     GLY I   254                                                      
REMARK 465     SER I   255                                                      
REMARK 465     TRP I   256                                                      
REMARK 465     SER I   257                                                      
REMARK 465     HIS I   258                                                      
REMARK 465     PRO I   259                                                      
REMARK 465     GLN I   260                                                      
REMARK 465     PHE I   261                                                      
REMARK 465     GLU I   262                                                      
REMARK 465     LYS I   263                                                      
REMARK 465     ARG L    -1                                                      
REMARK 465     SER L     0                                                      
REMARK 465     GLU L   211                                                      
REMARK 465     CYS L   212                                                      
REMARK 465     SER L   213                                                      
REMARK 465     ARG M    -1                                                      
REMARK 465     SER M     0                                                      
REMARK 465     GLU M   211                                                      
REMARK 465     CYS M   212                                                      
REMARK 465     SER M   213                                                      
REMARK 470                                                                      
REMARK 470 MISSING ATOM                                                         
REMARK 470 THE FOLLOWING RESIDUES HAVE MISSING ATOMS (M=MODEL NUMBER;           
REMARK 470 RES=RESIDUE NAME; C=CHAIN IDENTIFIER; SSEQ=SEQUENCE NUMBER;          
REMARK 470 I=INSERTION CODE):                                                   
REMARK 470   M RES CSSEQI  ATOMS                                                
REMARK 470     GLU I   1    CG   CD   OE1  OE2                                  
REMARK 500                                                                      
REMARK 500 GEOMETRY AND STEREOCHEMISTRY                                         
REMARK 500 SUBTOPIC: CLOSE CONTACTS IN SAME ASYMMETRIC UNIT                     
REMARK 500                                                                      
REMARK 500 THE FOLLOWING ATOMS ARE IN CLOSE CONTACT.                            
REMARK 500                                                                      
REMARK 500  ATM1  RES C  SSEQI   ATM2  RES C  SSEQI           DISTANCE          
REMARK 500   NH1  ARG B    99     O    ASN B   103              1.83            
REMARK 500   NH1  ARG A    99     O    ASN A   103              1.89            
REMARK 500   NH1  ARG B    99     OD1  ASN B   103              1.95            
REMARK 500   NH1  ARG A    99     OD1  ASN A   103              2.03            
REMARK 500                                                                      
REMARK 500 REMARK: NULL                                                         
REMARK 500                                                                      
REMARK 500 GEOMETRY AND STEREOCHEMISTRY                                         
REMARK 500 SUBTOPIC: COVALENT BOND LENGTHS                                      
REMARK 500                                                                      
REMARK 500 THE STEREOCHEMICAL PARAMETERS OF THE FOLLOWING RESIDUES              
REMARK 500 HAVE VALUES WHICH DEVIATE FROM EXPECTED VALUES BY MORE               
REMARK 500 THAN 6*RMSD (M=MODEL NUMBER; RES=RESIDUE NAME; C=CHAIN               
REMARK 500 IDENTIFIER; SSEQ=SEQUENCE NUMBER; I=INSERTION CODE).                 
REMARK 500                                                                      
REMARK 500 STANDARD TABLE:                                                      
REMARK 500 FORMAT: (10X,I3,1X,2(A3,1X,A1,I4,A1,1X,A4,3X),1X,F6.3)               
REMARK 500                                                                      
REMARK 500 EXPECTED VALUES PROTEIN: ENGH AND HUBER, 1999                        
REMARK 500 EXPECTED VALUES NUCLEIC ACID: CLOWNEY ET AL 1996                     
REMARK 500                                                                      
REMARK 500  M RES CSSEQI ATM1   RES CSSEQI ATM2   DEVIATION                     
REMARK 500    LEU A 216   C     PRO A 217   N       0.197                       
REMARK 500                                                                      
REMARK 500 REMARK: NULL                                                         
REMARK 500                                                                      
REMARK 500 GEOMETRY AND STEREOCHEMISTRY                                         
REMARK 500 SUBTOPIC: COVALENT BOND ANGLES                                       
REMARK 500                                                                      
REMARK 500 THE STEREOCHEMICAL PARAMETERS OF THE FOLLOWING RESIDUES              
REMARK 500 HAVE VALUES WHICH DEVIATE FROM EXPECTED VALUES BY MORE               
REMARK 500 THAN 6*RMSD (M=MODEL NUMBER; RES=RESIDUE NAME; C=CHAIN               
REMARK 500 IDENTIFIER; SSEQ=SEQUENCE NUMBER; I=INSERTION CODE).                 
REMARK 500                                                                      
REMARK 500 STANDARD TABLE:                                                      
REMARK 500 FORMAT: (10X,I3,1X,A3,1X,A1,I4,A1,3(1X,A4,2X),12X,F5.1)              
REMARK 500                                                                      
REMARK 500 EXPECTED VALUES PROTEIN: ENGH AND HUBER, 1999                        
REMARK 500 EXPECTED VALUES NUCLEIC ACID: CLOWNEY ET AL 1996                     
REMARK 500                                                                      
REMARK 500  M RES CSSEQI ATM1   ATM2   ATM3                                     
REMARK 500    CYS A   3   CA  -  CB  -  SG  ANGL. DEV. =   7.1 DEGREES          
REMARK 500    LEU A 287   CA  -  CB  -  CG  ANGL. DEV. =  14.9 DEGREES          
REMARK 500    CYS B   3   CA  -  CB  -  SG  ANGL. DEV. =   7.0 DEGREES          
REMARK 500    LEU B 287   CA  -  CB  -  CG  ANGL. DEV. =  18.6 DEGREES          
REMARK 500    CYS H  92   CA  -  CB  -  SG  ANGL. DEV. =   6.9 DEGREES          
REMARK 500    LEU H 178   CA  -  CB  -  CG  ANGL. DEV. =  14.4 DEGREES          
REMARK 500    CYS I  92   CA  -  CB  -  SG  ANGL. DEV. =   6.7 DEGREES          
REMARK 500    LEU I 178   CA  -  CB  -  CG  ANGL. DEV. =  14.4 DEGREES          
REMARK 500                                                                      
REMARK 500 REMARK: NULL                                                         
REMARK 500                                                                      
REMARK 500 GEOMETRY AND STEREOCHEMISTRY                                         
REMARK 500 SUBTOPIC: TORSION ANGLES                                             
REMARK 500                                                                      
REMARK 500 TORSION ANGLES OUTSIDE THE EXPECTED RAMACHANDRAN REGIONS:            
REMARK 500 (M=MODEL NUMBER; RES=RESIDUE NAME; C=CHAIN IDENTIFIER;               
REMARK 500 SSEQ=SEQUENCE NUMBER; I=INSERTION CODE).                             
REMARK 500                                                                      
REMARK 500 STANDARD TABLE:                                                      
REMARK 500 FORMAT:(10X,I3,1X,A3,1X,A1,I4,A1,4X,F7.2,3X,F7.2)                    
REMARK 500                                                                      
REMARK 500 EXPECTED VALUES: GJ KLEYWEGT AND TA JONES (1996). PHI/PSI-           
REMARK 500 CHOLOGY: RAMACHANDRAN REVISITED. STRUCTURE 4, 1395 - 1400            
REMARK 500                                                                      
REMARK 500  M RES CSSEQI        PSI       PHI                                   
REMARK 500    GLU A 147      146.17    -37.50                                   
REMARK 500    ALA A 150      -13.47    -48.95                                   
REMARK 500    LYS A 157        8.75    -69.18                                   
REMARK 500    GLU A 195        5.69     81.32                                   
REMARK 500    MET A 201      -76.35   -114.19                                   
REMARK 500    GLU A 202     -102.89   -123.53                                   
REMARK 500    SER A 273       81.03   -157.37                                   
REMARK 500    SER A 298       54.21    -99.77                                   
REMARK 500    GLU B 147      148.37    -40.00                                   
REMARK 500    LYS B 157        1.73    -66.95                                   
REMARK 500    THR B 176      101.40    -58.72                                   
REMARK 500    MET B 201      -76.83   -116.77                                   
REMARK 500    GLU B 202     -101.46   -123.37                                   
REMARK 500    SER B 273       84.30   -156.41                                   
REMARK 500    LEU B 278       54.65   -118.10                                   
REMARK 500    SER H  28       84.93    -66.54                                   
REMARK 500    LYS H  64        5.15    -56.93                                   
REMARK 500    PRO H 100H      56.52    -93.23                                   
REMARK 500    SER H 113       58.96   -154.32                                   
REMARK 500    ASP H 144       62.55     62.45                                   
REMARK 500    SER I  28       87.40    -68.70                                   
REMARK 500    LYS I  64        5.14    -57.48                                   
REMARK 500    PRO I 100H      56.37    -93.53                                   
REMARK 500    SER I 113       57.91   -157.73                                   
REMARK 500    SER I 115      -56.17   -125.43                                   
REMARK 500    ASP I 144       62.65     63.25                                   
REMARK 500    SER L   2      134.68    177.91                                   
REMARK 500    ASP L  82       74.05   -109.82                                   
REMARK 500    ASP L 152     -114.66     57.59                                   
REMARK 500    ASN L 171       -0.94     75.64                                   
REMARK 500    SER M   2      134.49    177.44                                   
REMARK 500    ASP M 152     -114.78     57.78                                   
REMARK 500    ASN M 171       -0.98     75.58                                   
REMARK 500                                                                      
REMARK 500 REMARK: NULL                                                         
REMARK 800                                                                      
REMARK 800 SITE                                                                 
REMARK 800 SITE_IDENTIFIER: AC1                                                 
REMARK 800 EVIDENCE_CODE: SOFTWARE                                              
REMARK 800 SITE_DESCRIPTION: binding site for Poly-Saccharide residues NAG A    
REMARK 800  501 through MAN A 506 bound to ASN A 153                            
REMARK 800                                                                      
REMARK 800 SITE_IDENTIFIER: AC2                                                 
REMARK 800 EVIDENCE_CODE: SOFTWARE                                              
REMARK 800 SITE_DESCRIPTION: binding site for Mono-Saccharide NAG B 507 bound   
REMARK 800  to ASN B 67                                                         
REMARK 800                                                                      
REMARK 800 SITE_IDENTIFIER: AC3                                                 
REMARK 800 EVIDENCE_CODE: SOFTWARE                                              
REMARK 800 SITE_DESCRIPTION: binding site for Poly-Saccharide residues NAG B    
REMARK 800  501 through MAN B 506 bound to ASN B 153                            
DBREF  5N09 A    1   395  UNP    C3VXD1   C3VXD1_9FLAV   281    675             
DBREF  5N09 B    1   395  UNP    C3VXD1   C3VXD1_9FLAV   281    675             
DBREF  5N09 H    1   263  PDB    5N09     5N09             1    263             
DBREF  5N09 I    1   263  PDB    5N09     5N09             1    263             
DBREF  5N09 L   -1   213  PDB    5N09     5N09            -1    213             
DBREF  5N09 M   -1   213  PDB    5N09     5N09            -1    213             
SEQADV 5N09 CYS A  107  UNP  C3VXD1    LEU   387 ENGINEERED MUTATION            
SEQADV 5N09 LYS A  118  UNP  C3VXD1    MET   398 CONFLICT                       
SEQADV 5N09 CYS A  313  UNP  C3VXD1    ALA   593 ENGINEERED MUTATION            
SEQADV 5N09 LEU A  396  UNP  C3VXD1              EXPRESSION TAG                 
SEQADV 5N09 VAL A  397  UNP  C3VXD1              EXPRESSION TAG                 
SEQADV 5N09 PRO A  398  UNP  C3VXD1              EXPRESSION TAG                 
SEQADV 5N09 ARG A  399  UNP  C3VXD1              EXPRESSION TAG                 
SEQADV 5N09 GLY A  400  UNP  C3VXD1              EXPRESSION TAG                 
SEQADV 5N09 SER A  401  UNP  C3VXD1              EXPRESSION TAG                 
SEQADV 5N09 SER A  402  UNP  C3VXD1              EXPRESSION TAG                 
SEQADV 5N09 ALA A  403  UNP  C3VXD1              EXPRESSION TAG                 
SEQADV 5N09 TRP A  404  UNP  C3VXD1              EXPRESSION TAG                 
SEQADV 5N09 SER A  405  UNP  C3VXD1              EXPRESSION TAG                 
SEQADV 5N09 HIS A  406  UNP  C3VXD1              EXPRESSION TAG                 
SEQADV 5N09 PRO A  407  UNP  C3VXD1              EXPRESSION TAG                 
SEQADV 5N09 GLN A  408  UNP  C3VXD1              EXPRESSION TAG                 
SEQADV 5N09 PHE A  409  UNP  C3VXD1              EXPRESSION TAG                 
SEQADV 5N09 GLU A  410  UNP  C3VXD1              EXPRESSION TAG                 
SEQADV 5N09 LYS A  411  UNP  C3VXD1              EXPRESSION TAG                 
SEQADV 5N09 GLY A  412  UNP  C3VXD1              EXPRESSION TAG                 
SEQADV 5N09 GLY A  413  UNP  C3VXD1              EXPRESSION TAG                 
SEQADV 5N09 SER A  414  UNP  C3VXD1              EXPRESSION TAG                 
SEQADV 5N09 GLY A  415  UNP  C3VXD1              EXPRESSION TAG                 
SEQADV 5N09 GLY A  416  UNP  C3VXD1              EXPRESSION TAG                 
SEQADV 5N09 GLY A  417  UNP  C3VXD1              EXPRESSION TAG                 
SEQADV 5N09 SER A  418  UNP  C3VXD1              EXPRESSION TAG                 
SEQADV 5N09 GLY A  419  UNP  C3VXD1              EXPRESSION TAG                 
SEQADV 5N09 GLY A  420  UNP  C3VXD1              EXPRESSION TAG                 
SEQADV 5N09 SER A  421  UNP  C3VXD1              EXPRESSION TAG                 
SEQADV 5N09 ALA A  422  UNP  C3VXD1              EXPRESSION TAG                 
SEQADV 5N09 TRP A  423  UNP  C3VXD1              EXPRESSION TAG                 
SEQADV 5N09 SER A  424  UNP  C3VXD1              EXPRESSION TAG                 
SEQADV 5N09 HIS A  425  UNP  C3VXD1              EXPRESSION TAG                 
SEQADV 5N09 PRO A  426  UNP  C3VXD1              EXPRESSION TAG                 
SEQADV 5N09 GLN A  427  UNP  C3VXD1              EXPRESSION TAG                 
SEQADV 5N09 PHE A  428  UNP  C3VXD1              EXPRESSION TAG                 
SEQADV 5N09 GLU A  429  UNP  C3VXD1              EXPRESSION TAG                 
SEQADV 5N09 LYS A  430  UNP  C3VXD1              EXPRESSION TAG                 
SEQADV 5N09 CYS B  107  UNP  C3VXD1    LEU   387 ENGINEERED MUTATION            
SEQADV 5N09 LYS B  118  UNP  C3VXD1    MET   398 CONFLICT                       
SEQADV 5N09 CYS B  313  UNP  C3VXD1    ALA   593 ENGINEERED MUTATION            
SEQADV 5N09 LEU B  396  UNP  C3VXD1              EXPRESSION TAG                 
SEQADV 5N09 VAL B  397  UNP  C3VXD1              EXPRESSION TAG                 
SEQADV 5N09 PRO B  398  UNP  C3VXD1              EXPRESSION TAG                 
SEQADV 5N09 ARG B  399  UNP  C3VXD1              EXPRESSION TAG                 
SEQADV 5N09 GLY B  400  UNP  C3VXD1              EXPRESSION TAG                 
SEQADV 5N09 SER B  401  UNP  C3VXD1              EXPRESSION TAG                 
SEQADV 5N09 SER B  402  UNP  C3VXD1              EXPRESSION TAG                 
SEQADV 5N09 ALA B  403  UNP  C3VXD1              EXPRESSION TAG                 
SEQADV 5N09 TRP B  404  UNP  C3VXD1              EXPRESSION TAG                 
SEQADV 5N09 SER B  405  UNP  C3VXD1              EXPRESSION TAG                 
SEQADV 5N09 HIS B  406  UNP  C3VXD1              EXPRESSION TAG                 
SEQADV 5N09 PRO B  407  UNP  C3VXD1              EXPRESSION TAG                 
SEQADV 5N09 GLN B  408  UNP  C3VXD1              EXPRESSION TAG                 
SEQADV 5N09 PHE B  409  UNP  C3VXD1              EXPRESSION TAG                 
SEQADV 5N09 GLU B  410  UNP  C3VXD1              EXPRESSION TAG                 
SEQADV 5N09 LYS B  411  UNP  C3VXD1              EXPRESSION TAG                 
SEQADV 5N09 GLY B  412  UNP  C3VXD1              EXPRESSION TAG                 
SEQADV 5N09 GLY B  413  UNP  C3VXD1              EXPRESSION TAG                 
SEQADV 5N09 SER B  414  UNP  C3VXD1              EXPRESSION TAG                 
SEQADV 5N09 GLY B  415  UNP  C3VXD1              EXPRESSION TAG                 
SEQADV 5N09 GLY B  416  UNP  C3VXD1              EXPRESSION TAG                 
SEQADV 5N09 GLY B  417  UNP  C3VXD1              EXPRESSION TAG                 
SEQADV 5N09 SER B  418  UNP  C3VXD1              EXPRESSION TAG                 
SEQADV 5N09 GLY B  419  UNP  C3VXD1              EXPRESSION TAG                 
SEQADV 5N09 GLY B  420  UNP  C3VXD1              EXPRESSION TAG                 
SEQADV 5N09 SER B  421  UNP  C3VXD1              EXPRESSION TAG                 
SEQADV 5N09 ALA B  422  UNP  C3VXD1              EXPRESSION TAG                 
SEQADV 5N09 TRP B  423  UNP  C3VXD1              EXPRESSION TAG                 
SEQADV 5N09 SER B  424  UNP  C3VXD1              EXPRESSION TAG                 
SEQADV 5N09 HIS B  425  UNP  C3VXD1              EXPRESSION TAG                 
SEQADV 5N09 PRO B  426  UNP  C3VXD1              EXPRESSION TAG                 
SEQADV 5N09 GLN B  427  UNP  C3VXD1              EXPRESSION TAG                 
SEQADV 5N09 PHE B  428  UNP  C3VXD1              EXPRESSION TAG                 
SEQADV 5N09 GLU B  429  UNP  C3VXD1              EXPRESSION TAG                 
SEQADV 5N09 LYS B  430  UNP  C3VXD1              EXPRESSION TAG                 
SEQRES   1 A  430  MET ARG CYS ILE GLY ILE SER ASN ARG ASP PHE VAL GLU          
SEQRES   2 A  430  GLY VAL SER GLY GLY SER TRP VAL ASP ILE VAL LEU GLU          
SEQRES   3 A  430  HIS GLY SER CYS VAL THR THR MET ALA LYS ASN LYS PRO          
SEQRES   4 A  430  THR LEU ASP PHE GLU LEU ILE LYS THR GLU ALA LYS GLN          
SEQRES   5 A  430  PRO ALA THR LEU ARG LYS TYR CYS ILE GLU ALA LYS LEU          
SEQRES   6 A  430  THR ASN THR THR THR GLU SER ARG CYS PRO THR GLN GLY          
SEQRES   7 A  430  GLU PRO SER LEU ASN GLU GLU GLN ASP LYS ARG PHE ILE          
SEQRES   8 A  430  CYS LYS HIS SER MET VAL ASP ARG GLY TRP GLY ASN GLY          
SEQRES   9 A  430  CYS GLY CYS PHE GLY LYS GLY GLY ILE VAL THR CYS ALA          
SEQRES  10 A  430  LYS PHE THR CYS LYS LYS ASN MET GLU GLY LYS ILE VAL          
SEQRES  11 A  430  GLN PRO GLU ASN LEU GLU TYR THR ILE VAL ILE THR PRO          
SEQRES  12 A  430  HIS SER GLY GLU GLU HIS ALA VAL GLY ASN ASP THR GLY          
SEQRES  13 A  430  LYS HIS GLY LYS GLU ILE LYS ILE THR PRO GLN SER SER          
SEQRES  14 A  430  THR THR GLU ALA GLU LEU THR GLY TYR GLY THR VAL THR          
SEQRES  15 A  430  MET GLU CYS SER PRO ARG THR GLY LEU ASP PHE ASN GLU          
SEQRES  16 A  430  MET VAL LEU LEU GLN MET GLU ASP LYS ALA TRP LEU VAL          
SEQRES  17 A  430  HIS ARG GLN TRP PHE LEU ASP LEU PRO LEU PRO TRP LEU          
SEQRES  18 A  430  PRO GLY ALA ASP THR GLN GLY SER ASN TRP ILE GLN LYS          
SEQRES  19 A  430  GLU THR LEU VAL THR PHE LYS ASN PRO HIS ALA LYS LYS          
SEQRES  20 A  430  GLN ASP VAL VAL VAL LEU GLY SER GLN GLU GLY ALA MET          
SEQRES  21 A  430  HIS THR ALA LEU THR GLY ALA THR GLU ILE GLN MET SER          
SEQRES  22 A  430  SER GLY ASN LEU LEU PHE THR GLY HIS LEU LYS CYS ARG          
SEQRES  23 A  430  LEU ARG MET ASP LYS LEU GLN LEU LYS GLY MET SER TYR          
SEQRES  24 A  430  SER MET CYS THR GLY LYS PHE LYS ILE VAL LYS GLU ILE          
SEQRES  25 A  430  CYS GLU THR GLN HIS GLY THR ILE VAL ILE ARG VAL GLN          
SEQRES  26 A  430  TYR GLU GLY ASP GLY SER PRO CYS LYS ILE PRO PHE GLU          
SEQRES  27 A  430  ILE THR ASP LEU GLU LYS ARG HIS VAL LEU GLY ARG LEU          
SEQRES  28 A  430  ILE THR VAL ASN PRO ILE VAL THR GLU LYS ASP SER PRO          
SEQRES  29 A  430  VAL ASN ILE GLU ALA GLU PRO PRO PHE GLY ASP SER TYR          
SEQRES  30 A  430  ILE ILE VAL GLY VAL GLU PRO GLY GLN LEU LYS LEU ASN          
SEQRES  31 A  430  TRP PHE LYS LYS GLY LEU VAL PRO ARG GLY SER SER ALA          
SEQRES  32 A  430  TRP SER HIS PRO GLN PHE GLU LYS GLY GLY SER GLY GLY          
SEQRES  33 A  430  GLY SER GLY GLY SER ALA TRP SER HIS PRO GLN PHE GLU          
SEQRES  34 A  430  LYS                                                          
SEQRES   1 B  430  MET ARG CYS ILE GLY ILE SER ASN ARG ASP PHE VAL GLU          
SEQRES   2 B  430  GLY VAL SER GLY GLY SER TRP VAL ASP ILE VAL LEU GLU          
SEQRES   3 B  430  HIS GLY SER CYS VAL THR THR MET ALA LYS ASN LYS PRO          
SEQRES   4 B  430  THR LEU ASP PHE GLU LEU ILE LYS THR GLU ALA LYS GLN          
SEQRES   5 B  430  PRO ALA THR LEU ARG LYS TYR CYS ILE GLU ALA LYS LEU          
SEQRES   6 B  430  THR ASN THR THR THR GLU SER ARG CYS PRO THR GLN GLY          
SEQRES   7 B  430  GLU PRO SER LEU ASN GLU GLU GLN ASP LYS ARG PHE ILE          
SEQRES   8 B  430  CYS LYS HIS SER MET VAL ASP ARG GLY TRP GLY ASN GLY          
SEQRES   9 B  430  CYS GLY CYS PHE GLY LYS GLY GLY ILE VAL THR CYS ALA          
SEQRES  10 B  430  LYS PHE THR CYS LYS LYS ASN MET GLU GLY LYS ILE VAL          
SEQRES  11 B  430  GLN PRO GLU ASN LEU GLU TYR THR ILE VAL ILE THR PRO          
SEQRES  12 B  430  HIS SER GLY GLU GLU HIS ALA VAL GLY ASN ASP THR GLY          
SEQRES  13 B  430  LYS HIS GLY LYS GLU ILE LYS ILE THR PRO GLN SER SER          
SEQRES  14 B  430  THR THR GLU ALA GLU LEU THR GLY TYR GLY THR VAL THR          
SEQRES  15 B  430  MET GLU CYS SER PRO ARG THR GLY LEU ASP PHE ASN GLU          
SEQRES  16 B  430  MET VAL LEU LEU GLN MET GLU ASP LYS ALA TRP LEU VAL          
SEQRES  17 B  430  HIS ARG GLN TRP PHE LEU ASP LEU PRO LEU PRO TRP LEU          
SEQRES  18 B  430  PRO GLY ALA ASP THR GLN GLY SER ASN TRP ILE GLN LYS          
SEQRES  19 B  430  GLU THR LEU VAL THR PHE LYS ASN PRO HIS ALA LYS LYS          
SEQRES  20 B  430  GLN ASP VAL VAL VAL LEU GLY SER GLN GLU GLY ALA MET          
SEQRES  21 B  430  HIS THR ALA LEU THR GLY ALA THR GLU ILE GLN MET SER          
SEQRES  22 B  430  SER GLY ASN LEU LEU PHE THR GLY HIS LEU LYS CYS ARG          
SEQRES  23 B  430  LEU ARG MET ASP LYS LEU GLN LEU LYS GLY MET SER TYR          
SEQRES  24 B  430  SER MET CYS THR GLY LYS PHE LYS ILE VAL LYS GLU ILE          
SEQRES  25 B  430  CYS GLU THR GLN HIS GLY THR ILE VAL ILE ARG VAL GLN          
SEQRES  26 B  430  TYR GLU GLY ASP GLY SER PRO CYS LYS ILE PRO PHE GLU          
SEQRES  27 B  430  ILE THR ASP LEU GLU LYS ARG HIS VAL LEU GLY ARG LEU          
SEQRES  28 B  430  ILE THR VAL ASN PRO ILE VAL THR GLU LYS ASP SER PRO          
SEQRES  29 B  430  VAL ASN ILE GLU ALA GLU PRO PRO PHE GLY ASP SER TYR          
SEQRES  30 B  430  ILE ILE VAL GLY VAL GLU PRO GLY GLN LEU LYS LEU ASN          
SEQRES  31 B  430  TRP PHE LYS LYS GLY LEU VAL PRO ARG GLY SER SER ALA          
SEQRES  32 B  430  TRP SER HIS PRO GLN PHE GLU LYS GLY GLY SER GLY GLY          
SEQRES  33 B  430  GLY SER GLY GLY SER ALA TRP SER HIS PRO GLN PHE GLU          
SEQRES  34 B  430  LYS                                                          
SEQRES   1 H  283  GLU VAL GLN LEU VAL GLU SER GLY GLY GLY LEU VAL ARG          
SEQRES   2 H  283  PRO GLY GLY SER LEU ARG LEU SER CYS ALA ALA SER GLY          
SEQRES   3 H  283  PHE SER TYR SER ASN HIS TRP MET HIS TRP VAL ARG GLN          
SEQRES   4 H  283  ALA PRO GLY LYS GLY LEU VAL TRP VAL SER ARG ILE ASN          
SEQRES   5 H  283  SER ASP GLY SER THR ARG ASN TYR ALA ASP PHE VAL LYS          
SEQRES   6 H  283  GLY ARG PHE THR ILE SER ARG ASP ASN ALA GLU ASN THR          
SEQRES   7 H  283  LEU TYR LEU GLU MET ASN SER LEU THR ALA ASP ASP THR          
SEQRES   8 H  283  ALA VAL TYR TYR CYS VAL ARG ASP GLY VAL ARG PHE TYR          
SEQRES   9 H  283  TYR ASP SER THR GLY TYR TYR PRO ASP SER PHE PHE LYS          
SEQRES  10 H  283  TYR GLY MET ASP VAL TRP GLY GLN GLY THR THR VAL THR          
SEQRES  11 H  283  VAL SER SER ALA SER THR LYS GLY PRO SER VAL PHE PRO          
SEQRES  12 H  283  LEU ALA PRO SER SER LYS SER THR SER GLY GLY THR ALA          
SEQRES  13 H  283  ALA LEU GLY CYS LEU VAL LYS ASP TYR PHE PRO GLU PRO          
SEQRES  14 H  283  VAL THR VAL SER TRP ASN SER GLY ALA LEU THR SER GLY          
SEQRES  15 H  283  VAL HIS THR PHE PRO ALA VAL LEU GLN SER SER GLY LEU          
SEQRES  16 H  283  TYR SER LEU SER SER VAL VAL THR VAL PRO SER SER SER          
SEQRES  17 H  283  LEU GLY THR GLN THR TYR ILE CYS ASN VAL ASN HIS LYS          
SEQRES  18 H  283  PRO SER ASN THR LYS VAL ASP LYS ARG VAL GLU PRO LYS          
SEQRES  19 H  283  SER CYS ASP LYS THR HIS THR CYS PRO PRO CYS PRO LEU          
SEQRES  20 H  283  GLU ASP ASP ASP ASP LYS ALA GLY TRP SER HIS PRO GLN          
SEQRES  21 H  283  PHE GLU LYS GLY GLY GLY SER GLY GLY GLY SER GLY GLY          
SEQRES  22 H  283  GLY SER TRP SER HIS PRO GLN PHE GLU LYS                      
SEQRES   1 I  283  GLU VAL GLN LEU VAL GLU SER GLY GLY GLY LEU VAL ARG          
SEQRES   2 I  283  PRO GLY GLY SER LEU ARG LEU SER CYS ALA ALA SER GLY          
SEQRES   3 I  283  PHE SER TYR SER ASN HIS TRP MET HIS TRP VAL ARG GLN          
SEQRES   4 I  283  ALA PRO GLY LYS GLY LEU VAL TRP VAL SER ARG ILE ASN          
SEQRES   5 I  283  SER ASP GLY SER THR ARG ASN TYR ALA ASP PHE VAL LYS          
SEQRES   6 I  283  GLY ARG PHE THR ILE SER ARG ASP ASN ALA GLU ASN THR          
SEQRES   7 I  283  LEU TYR LEU GLU MET ASN SER LEU THR ALA ASP ASP THR          
SEQRES   8 I  283  ALA VAL TYR TYR CYS VAL ARG ASP GLY VAL ARG PHE TYR          
SEQRES   9 I  283  TYR ASP SER THR GLY TYR TYR PRO ASP SER PHE PHE LYS          
SEQRES  10 I  283  TYR GLY MET ASP VAL TRP GLY GLN GLY THR THR VAL THR          
SEQRES  11 I  283  VAL SER SER ALA SER THR LYS GLY PRO SER VAL PHE PRO          
SEQRES  12 I  283  LEU ALA PRO SER SER LYS SER THR SER GLY GLY THR ALA          
SEQRES  13 I  283  ALA LEU GLY CYS LEU VAL LYS ASP TYR PHE PRO GLU PRO          
SEQRES  14 I  283  VAL THR VAL SER TRP ASN SER GLY ALA LEU THR SER GLY          
SEQRES  15 I  283  VAL HIS THR PHE PRO ALA VAL LEU GLN SER SER GLY LEU          
SEQRES  16 I  283  TYR SER LEU SER SER VAL VAL THR VAL PRO SER SER SER          
SEQRES  17 I  283  LEU GLY THR GLN THR TYR ILE CYS ASN VAL ASN HIS LYS          
SEQRES  18 I  283  PRO SER ASN THR LYS VAL ASP LYS ARG VAL GLU PRO LYS          
SEQRES  19 I  283  SER CYS ASP LYS THR HIS THR CYS PRO PRO CYS PRO LEU          
SEQRES  20 I  283  GLU ASP ASP ASP ASP LYS ALA GLY TRP SER HIS PRO GLN          
SEQRES  21 I  283  PHE GLU LYS GLY GLY GLY SER GLY GLY GLY SER GLY GLY          
SEQRES  22 I  283  GLY SER TRP SER HIS PRO GLN PHE GLU LYS                      
SEQRES   1 L  218  ARG SER GLN SER VAL LEU THR GLN PRO VAL SER VAL SER          
SEQRES   2 L  218  GLY SER PRO GLY GLN SER ILE THR ILE SER CYS THR GLY          
SEQRES   3 L  218  THR SER SER ASN ALA ASP THR TYR ASN LEU VAL SER TRP          
SEQRES   4 L  218  TYR GLN GLN ARG PRO GLY LYS ALA PRO LYS LEU MET ILE          
SEQRES   5 L  218  TYR GLU GLY THR LYS ARG PRO SER GLY VAL SER ASN ARG          
SEQRES   6 L  218  PHE SER ALA SER LYS SER ALA THR ALA ALA SER LEU THR          
SEQRES   7 L  218  ILE SER GLY LEU GLN PRO GLU ASP GLU ALA ASP TYR TYR          
SEQRES   8 L  218  CYS CYS SER TYR ALA THR SER ARG THR LEU VAL PHE GLY          
SEQRES   9 L  218  GLY GLY THR LYS LEU THR VAL VAL GLY GLN PRO LYS ALA          
SEQRES  10 L  218  ALA PRO SER VAL THR LEU PHE PRO PRO SER SER GLU GLU          
SEQRES  11 L  218  LEU GLN ALA ASN LYS ALA THR LEU VAL CYS LEU ILE SER          
SEQRES  12 L  218  ASP PHE TYR PRO GLY ALA VAL THR VAL ALA TRP LYS ALA          
SEQRES  13 L  218  ASP SER SER PRO VAL LYS ALA GLY VAL GLU THR THR THR          
SEQRES  14 L  218  PRO SER LYS GLN SER ASN ASN LYS TYR ALA ALA SER SER          
SEQRES  15 L  218  TYR LEU SER LEU THR PRO GLU GLN TRP LYS SER HIS ARG          
SEQRES  16 L  218  SER TYR SER CYS GLN VAL THR HIS GLU GLY SER THR VAL          
SEQRES  17 L  218  GLU LYS THR VAL ALA PRO THR GLU CYS SER                      
SEQRES   1 M  218  ARG SER GLN SER VAL LEU THR GLN PRO VAL SER VAL SER          
SEQRES   2 M  218  GLY SER PRO GLY GLN SER ILE THR ILE SER CYS THR GLY          
SEQRES   3 M  218  THR SER SER ASN ALA ASP THR TYR ASN LEU VAL SER TRP          
SEQRES   4 M  218  TYR GLN GLN ARG PRO GLY LYS ALA PRO LYS LEU MET ILE          
SEQRES   5 M  218  TYR GLU GLY THR LYS ARG PRO SER GLY VAL SER ASN ARG          
SEQRES   6 M  218  PHE SER ALA SER LYS SER ALA THR ALA ALA SER LEU THR          
SEQRES   7 M  218  ILE SER GLY LEU GLN PRO GLU ASP GLU ALA ASP TYR TYR          
SEQRES   8 M  218  CYS CYS SER TYR ALA THR SER ARG THR LEU VAL PHE GLY          
SEQRES   9 M  218  GLY GLY THR LYS LEU THR VAL VAL GLY GLN PRO LYS ALA          
SEQRES  10 M  218  ALA PRO SER VAL THR LEU PHE PRO PRO SER SER GLU GLU          
SEQRES  11 M  218  LEU GLN ALA ASN LYS ALA THR LEU VAL CYS LEU ILE SER          
SEQRES  12 M  218  ASP PHE TYR PRO GLY ALA VAL THR VAL ALA TRP LYS ALA          
SEQRES  13 M  218  ASP SER SER PRO VAL LYS ALA GLY VAL GLU THR THR THR          
SEQRES  14 M  218  PRO SER LYS GLN SER ASN ASN LYS TYR ALA ALA SER SER          
SEQRES  15 M  218  TYR LEU SER LEU THR PRO GLU GLN TRP LYS SER HIS ARG          
SEQRES  16 M  218  SER TYR SER CYS GLN VAL THR HIS GLU GLY SER THR VAL          
SEQRES  17 M  218  GLU LYS THR VAL ALA PRO THR GLU CYS SER                      
HET    NAG  A 501      14                                                       
HET    FUC  A 502      10                                                       
HET    NAG  A 503      14                                                       
HET    BMA  A 504      11                                                       
HET    MAN  A 505      11                                                       
HET    MAN  A 506      11                                                       
HET    NAG  B 501      14                                                       
HET    FUC  B 502      10                                                       
HET    NAG  B 503      14                                                       
HET    BMA  B 504      11                                                       
HET    MAN  B 505      11                                                       
HET    MAN  B 506      11                                                       
HET    NAG  B 507      14                                                       
HETNAM     NAG N-ACETYL-D-GLUCOSAMINE                                           
HETNAM     FUC ALPHA-L-FUCOSE                                                   
HETNAM     BMA BETA-D-MANNOSE                                                   
HETNAM     MAN ALPHA-D-MANNOSE                                                  
FORMUL   7  NAG    5(C8 H15 N O6)                                               
FORMUL   7  FUC    2(C6 H12 O5)                                                 
FORMUL   7  BMA    2(C6 H12 O6)                                                 
FORMUL   7  MAN    4(C6 H12 O6)                                                 
FORMUL   0  HOH   *2(H2 O)                                                      
HELIX    1 AA1 LEU A   82  ASP A   87  5                                   6    
HELIX    2 AA2 GLY A  100  GLY A  104  5                                   5    
HELIX    3 AA3 GLN A  131  GLU A  133  5                                   3    
HELIX    4 AA4 ARG A  210  ASP A  215  1                                   6    
HELIX    5 AA5 GLN A  233  THR A  236  5                                   4    
HELIX    6 AA6 GLN A  256  LEU A  264  1                                   9    
HELIX    7 AA7 LEU B   82  ASP B   87  5                                   6    
HELIX    8 AA8 GLY B  100  GLY B  104  5                                   5    
HELIX    9 AA9 GLN B  131  GLU B  133  5                                   3    
HELIX   10 AB1 ARG B  210  ASP B  215  1                                   6    
HELIX   11 AB2 GLN B  233  THR B  236  5                                   4    
HELIX   12 AB3 GLN B  256  LEU B  264  1                                   9    
HELIX   13 AB4 SER H   28  HIS H   32  5                                   5    
HELIX   14 AB5 THR H   83  THR H   87  5                                   5    
HELIX   15 AB6 GLY H   96  TYR H  100  1                                   5    
HELIX   16 AB7 SER H  156  ALA H  158  5                                   3    
HELIX   17 AB8 PRO H  185  LEU H  189  5                                   5    
HELIX   18 AB9 LYS H  201  ASN H  204  5                                   4    
HELIX   19 AC1 SER I   28  HIS I   32  5                                   5    
HELIX   20 AC2 THR I   83  THR I   87  5                                   5    
HELIX   21 AC3 VAL I   97  ASP I  100B 1                                   6    
HELIX   22 AC4 SER I  156  ALA I  158  5                                   3    
HELIX   23 AC5 PRO I  185  LEU I  189  5                                   5    
HELIX   24 AC6 LYS I  201  ASN I  204  5                                   4    
HELIX   25 AC7 ASN L   27B LEU L   32  1                                   7    
HELIX   26 AC8 SER L  122  ALA L  128  1                                   7    
HELIX   27 AC9 THR L  182  HIS L  189  1                                   8    
HELIX   28 AD1 ASN M   27B LEU M   32  1                                   7    
HELIX   29 AD2 GLN M   79  GLU M   83  5                                   5    
HELIX   30 AD3 SER M  122  ALA M  128  1                                   7    
HELIX   31 AD4 THR M  182  HIS M  189  1                                   8    
SHEET    1 AA110 ARG A   9  GLU A  13  0                                        
SHEET    2 AA110 CYS A  30  ALA A  35  1  O  THR A  32   N  ASP A  10           
SHEET    3 AA110 LYS A  38  ALA A  50 -1  O  LEU A  41   N  THR A  33           
SHEET    4 AA110 ASN A 276  LEU A 278 -1  O  LEU A 277   N  THR A  48           
SHEET    5 AA110 THR A 268  SER A 273 -1  N  SER A 273   O  ASN A 276           
SHEET    6 AA110 LYS A 204  HIS A 209 -1  N  ALA A 205   O  ILE A 270           
SHEET    7 AA110 MET A 196  GLN A 200 -1  N  VAL A 197   O  VAL A 208           
SHEET    8 AA110 GLY A 109  ILE A 129 -1  N  GLU A 126   O  GLN A 200           
SHEET    9 AA110 LEU A 135  PRO A 143  0                                        
SHEET   10 AA110 LYS A 160  ILE A 164 -1  O  ILE A 164   N  TYR A 137           
SHEET    1 AA2 9 PHE A  90  ARG A  99  0                                        
SHEET    2 AA2 9 GLY A 109  ILE A 129 -1  O  GLY A 109   N  ARG A  99           
SHEET    3 AA2 9 MET A 196  GLN A 200 -1  O  GLN A 200   N  GLU A 126           
SHEET    4 AA2 9 LYS A 204  HIS A 209 -1  O  VAL A 208   N  VAL A 197           
SHEET    5 AA2 9 THR A 268  SER A 273 -1  O  ILE A 270   N  ALA A 205           
SHEET    6 AA2 9 ASN A 276  LEU A 278 -1  O  ASN A 276   N  SER A 273           
SHEET    7 AA2 9 LYS A  38  ALA A  50 -1  N  THR A  48   O  LEU A 277           
SHEET    8 AA2 9 ALA A  54  SER A  72  0                                        
SHEET    9 AA2 9 TRP A 220  PRO A 222 -1  O  LEU A 221   N  LYS A  58           
SHEET    1 AA3 4 TRP A  20  LEU A  25  0                                        
SHEET    2 AA3 4 HIS A 282  ARG A 288 -1  O  CYS A 285   N  ILE A  23           
SHEET    3 AA3 4 GLY A 179  ARG A 188 -1  N  GLU A 184   O  ARG A 286           
SHEET    4 AA3 4 THR A 170  LEU A 175 -1  N  LEU A 175   O  GLY A 179           
SHEET    1 AA4 2 VAL A 238  LYS A 241  0                                        
SHEET    2 AA4 2 ASP A 249  VAL A 252 -1  O  VAL A 251   N  THR A 239           
SHEET    1 AA5 4 PHE A 306  GLU A 314  0                                        
SHEET    2 AA5 4 ILE A 320  TYR A 326 -1  O  GLN A 325   N  LYS A 307           
SHEET    3 AA5 4 VAL A 365  GLU A 370 -1  O  VAL A 365   N  VAL A 324           
SHEET    4 AA5 4 ARG A 350  LEU A 351 -1  N  ARG A 350   O  GLU A 370           
SHEET    1 AA6 2 CYS A 333  LYS A 334  0                                        
SHEET    2 AA6 2 ILE A 357  VAL A 358 -1  O  VAL A 358   N  CYS A 333           
SHEET    1 AA7 3 PHE A 337  THR A 340  0                                        
SHEET    2 AA7 3 SER A 376  VAL A 380 -1  O  ILE A 379   N  GLU A 338           
SHEET    3 AA7 3 LEU A 387  TRP A 391 -1  O  LEU A 389   N  ILE A 378           
SHEET    1 AA8 5 ARG B   9  GLU B  13  0                                        
SHEET    2 AA8 5 CYS B  30  ALA B  35  1  O  THR B  32   N  ASP B  10           
SHEET    3 AA8 5 LYS B  38  ALA B  50 -1  O  PHE B  43   N  VAL B  31           
SHEET    4 AA8 5 LEU B 135  PRO B 143 -1  O  GLU B 136   N  GLU B  49           
SHEET    5 AA8 5 LYS B 160  ILE B 164 -1  O  ILE B 162   N  ILE B 139           
SHEET    1 AA9 4 VAL B  21  LEU B  25  0                                        
SHEET    2 AA9 4 HIS B 282  ARG B 288 -1  O  LEU B 283   N  LEU B  25           
SHEET    3 AA9 4 GLY B 179  GLU B 184 -1  N  GLU B 184   O  ARG B 286           
SHEET    4 AA9 4 THR B 170  LEU B 175 -1  N  LEU B 175   O  GLY B 179           
SHEET    1 AB1 3 VAL B  21  LEU B  25  0                                        
SHEET    2 AB1 3 HIS B 282  ARG B 288 -1  O  LEU B 283   N  LEU B  25           
SHEET    3 AB1 3 PRO B 187  ARG B 188 -1  N  ARG B 188   O  HIS B 282           
SHEET    1 AB2 4 PHE B  90  ARG B  99  0                                        
SHEET    2 AB2 4 GLY B 109  ILE B 129 -1  O  GLY B 109   N  ARG B  99           
SHEET    3 AB2 4 ALA B  54  SER B  72 -1  N  LYS B  64   O  THR B 120           
SHEET    4 AB2 4 TRP B 220  PRO B 222 -1  O  LEU B 221   N  LYS B  58           
SHEET    1 AB3 6 PHE B  90  ARG B  99  0                                        
SHEET    2 AB3 6 GLY B 109  ILE B 129 -1  O  GLY B 109   N  ARG B  99           
SHEET    3 AB3 6 MET B 196  GLN B 200 -1  O  GLN B 200   N  GLU B 126           
SHEET    4 AB3 6 LYS B 204  HIS B 209 -1  O  VAL B 208   N  VAL B 197           
SHEET    5 AB3 6 THR B 268  MET B 272 -1  O  ILE B 270   N  ALA B 205           
SHEET    6 AB3 6 LEU B 277  LEU B 278 -1  O  LEU B 278   N  GLN B 271           
SHEET    1 AB4 2 VAL B 238  LYS B 241  0                                        
SHEET    2 AB4 2 ASP B 249  VAL B 252 -1  O  VAL B 251   N  THR B 239           
SHEET    1 AB5 4 PHE B 306  GLU B 314  0                                        
SHEET    2 AB5 4 ILE B 320  TYR B 326 -1  O  GLN B 325   N  LYS B 307           
SHEET    3 AB5 4 VAL B 365  GLU B 370 -1  O  ILE B 367   N  ILE B 322           
SHEET    4 AB5 4 ARG B 350  LEU B 351 -1  N  ARG B 350   O  GLU B 370           
SHEET    1 AB6 2 CYS B 333  LYS B 334  0                                        
SHEET    2 AB6 2 ILE B 357  VAL B 358 -1  O  VAL B 358   N  CYS B 333           
SHEET    1 AB7 3 PHE B 337  THR B 340  0                                        
SHEET    2 AB7 3 SER B 376  VAL B 380 -1  O  ILE B 379   N  GLU B 338           
SHEET    3 AB7 3 LEU B 387  TRP B 391 -1  O  TRP B 391   N  SER B 376           
SHEET    1 AB8 4 GLN H   3  SER H   7  0                                        
SHEET    2 AB8 4 LEU H  18  SER H  25 -1  O  ALA H  23   N  VAL H   5           
SHEET    3 AB8 4 THR H  77  MET H  82 -1  O  MET H  82   N  LEU H  18           
SHEET    4 AB8 4 PHE H  67  ASP H  72 -1  N  SER H  70   O  TYR H  79           
SHEET    1 AB9 6 LEU H  11  VAL H  12  0                                        
SHEET    2 AB9 6 THR H 107  VAL H 111  1  O  THR H 110   N  VAL H  12           
SHEET    3 AB9 6 ALA H  88  ASP H  95 -1  N  TYR H  90   O  THR H 107           
SHEET    4 AB9 6 TRP H  33  GLN H  39 -1  N  VAL H  37   O  TYR H  91           
SHEET    5 AB9 6 LEU H  45  ILE H  51 -1  O  VAL H  46   N  ARG H  38           
SHEET    6 AB9 6 ARG H  57  TYR H  59 -1  O  ASN H  58   N  ARG H  50           
SHEET    1 AC1 4 LEU H  11  VAL H  12  0                                        
SHEET    2 AC1 4 THR H 107  VAL H 111  1  O  THR H 110   N  VAL H  12           
SHEET    3 AC1 4 ALA H  88  ASP H  95 -1  N  TYR H  90   O  THR H 107           
SHEET    4 AC1 4 VAL H 102  TRP H 103 -1  O  VAL H 102   N  ARG H  94           
SHEET    1 AC2 4 SER H 120  LEU H 124  0                                        
SHEET    2 AC2 4 ALA H 136  TYR H 145 -1  O  LYS H 143   N  SER H 120           
SHEET    3 AC2 4 TYR H 176  VAL H 184 -1  O  LEU H 178   N  VAL H 142           
SHEET    4 AC2 4 VAL H 163  THR H 165 -1  N  HIS H 164   O  VAL H 181           
SHEET    1 AC3 4 SER H 120  LEU H 124  0                                        
SHEET    2 AC3 4 ALA H 136  TYR H 145 -1  O  LYS H 143   N  SER H 120           
SHEET    3 AC3 4 TYR H 176  VAL H 184 -1  O  LEU H 178   N  VAL H 142           
SHEET    4 AC3 4 VAL H 169  LEU H 170 -1  N  VAL H 169   O  SER H 177           
SHEET    1 AC4 3 THR H 151  TRP H 154  0                                        
SHEET    2 AC4 3 TYR H 194  HIS H 200 -1  O  ASN H 199   N  THR H 151           
SHEET    3 AC4 3 THR H 205  VAL H 211 -1  O  THR H 205   N  HIS H 200           
SHEET    1 AC5 4 GLN I   3  SER I   7  0                                        
SHEET    2 AC5 4 LEU I  18  SER I  25 -1  O  ALA I  23   N  VAL I   5           
SHEET    3 AC5 4 THR I  77  MET I  82 -1  O  MET I  82   N  LEU I  18           
SHEET    4 AC5 4 PHE I  67  ASP I  72 -1  N  SER I  70   O  TYR I  79           
SHEET    1 AC6 6 LEU I  11  VAL I  12  0                                        
SHEET    2 AC6 6 THR I 107  VAL I 111  1  O  THR I 110   N  VAL I  12           
SHEET    3 AC6 6 ALA I  88  ASP I  95 -1  N  ALA I  88   O  VAL I 109           
SHEET    4 AC6 6 TRP I  33  GLN I  39 -1  N  VAL I  37   O  TYR I  91           
SHEET    5 AC6 6 LEU I  45  ILE I  51 -1  O  VAL I  46   N  ARG I  38           
SHEET    6 AC6 6 ARG I  57  TYR I  59 -1  O  ASN I  58   N  ARG I  50           
SHEET    1 AC7 4 LEU I  11  VAL I  12  0                                        
SHEET    2 AC7 4 THR I 107  VAL I 111  1  O  THR I 110   N  VAL I  12           
SHEET    3 AC7 4 ALA I  88  ASP I  95 -1  N  ALA I  88   O  VAL I 109           
SHEET    4 AC7 4 VAL I 102  TRP I 103 -1  O  VAL I 102   N  ARG I  94           
SHEET    1 AC8 4 SER I 120  LEU I 124  0                                        
SHEET    2 AC8 4 ALA I 136  TYR I 145 -1  O  LYS I 143   N  SER I 120           
SHEET    3 AC8 4 TYR I 176  VAL I 184 -1  O  LEU I 178   N  VAL I 142           
SHEET    4 AC8 4 VAL I 163  THR I 165 -1  N  HIS I 164   O  VAL I 181           
SHEET    1 AC9 4 SER I 120  LEU I 124  0                                        
SHEET    2 AC9 4 ALA I 136  TYR I 145 -1  O  LYS I 143   N  SER I 120           
SHEET    3 AC9 4 TYR I 176  VAL I 184 -1  O  LEU I 178   N  VAL I 142           
SHEET    4 AC9 4 VAL I 169  LEU I 170 -1  N  VAL I 169   O  SER I 177           
SHEET    1 AD1 3 THR I 151  TRP I 154  0                                        
SHEET    2 AD1 3 TYR I 194  HIS I 200 -1  O  ASN I 199   N  THR I 151           
SHEET    3 AD1 3 THR I 205  VAL I 211 -1  O  VAL I 211   N  TYR I 194           
SHEET    1 AD2 4 VAL L   3  THR L   5  0                                        
SHEET    2 AD2 4 ILE L  19  THR L  26 -1  O  THR L  24   N  THR L   5           
SHEET    3 AD2 4 ALA L  70  ILE L  75 -1  O  ILE L  75   N  ILE L  19           
SHEET    4 AD2 4 PHE L  62  LYS L  66 -1  N  SER L  63   O  THR L  74           
SHEET    1 AD3 5 SER L   9  GLY L  13  0                                        
SHEET    2 AD3 5 THR L 102  VAL L 106  1  O  THR L 105   N  GLY L  13           
SHEET    3 AD3 5 ASP L  85  TYR L  91 -1  N  TYR L  86   O  THR L 102           
SHEET    4 AD3 5 SER L  34  GLN L  38 -1  N  GLN L  38   O  ASP L  85           
SHEET    5 AD3 5 LYS L  45  ILE L  48 -1  O  MET L  47   N  TRP L  35           
SHEET    1 AD4 4 SER L   9  GLY L  13  0                                        
SHEET    2 AD4 4 THR L 102  VAL L 106  1  O  THR L 105   N  GLY L  13           
SHEET    3 AD4 4 ASP L  85  TYR L  91 -1  N  TYR L  86   O  THR L 102           
SHEET    4 AD4 4 LEU L  96  PHE L  98 -1  O  VAL L  97   N  SER L  90           
SHEET    1 AD5 4 SER L 115  PHE L 119  0                                        
SHEET    2 AD5 4 ALA L 131  PHE L 140 -1  O  LEU L 136   N  THR L 117           
SHEET    3 AD5 4 TYR L 173  LEU L 181 -1  O  SER L 177   N  CYS L 135           
SHEET    4 AD5 4 VAL L 160  THR L 162 -1  N  GLU L 161   O  TYR L 178           
SHEET    1 AD6 4 SER L 115  PHE L 119  0                                        
SHEET    2 AD6 4 ALA L 131  PHE L 140 -1  O  LEU L 136   N  THR L 117           
SHEET    3 AD6 4 TYR L 173  LEU L 181 -1  O  SER L 177   N  CYS L 135           
SHEET    4 AD6 4 SER L 166  LYS L 167 -1  N  SER L 166   O  ALA L 174           
SHEET    1 AD7 4 SER L 154  VAL L 156  0                                        
SHEET    2 AD7 4 THR L 146  ALA L 151 -1  N  ALA L 151   O  SER L 154           
SHEET    3 AD7 4 TYR L 192  HIS L 198 -1  O  GLN L 195   N  ALA L 148           
SHEET    4 AD7 4 SER L 201  VAL L 207 -1  O  VAL L 203   N  VAL L 196           
SHEET    1 AD8 4 VAL M   3  THR M   5  0                                        
SHEET    2 AD8 4 ILE M  19  THR M  26 -1  O  THR M  24   N  THR M   5           
SHEET    3 AD8 4 ALA M  70  ILE M  75 -1  O  ILE M  75   N  ILE M  19           
SHEET    4 AD8 4 PHE M  62  LYS M  66 -1  N  SER M  63   O  THR M  74           
SHEET    1 AD9 5 SER M   9  GLY M  13  0                                        
SHEET    2 AD9 5 THR M 102  VAL M 106  1  O  THR M 105   N  VAL M  11           
SHEET    3 AD9 5 ALA M  84  TYR M  91 -1  N  ALA M  84   O  LEU M 104           
SHEET    4 AD9 5 SER M  34  GLN M  38 -1  N  GLN M  38   O  ASP M  85           
SHEET    5 AD9 5 LYS M  45  ILE M  48 -1  O  MET M  47   N  TRP M  35           
SHEET    1 AE1 4 SER M   9  GLY M  13  0                                        
SHEET    2 AE1 4 THR M 102  VAL M 106  1  O  THR M 105   N  VAL M  11           
SHEET    3 AE1 4 ALA M  84  TYR M  91 -1  N  ALA M  84   O  LEU M 104           
SHEET    4 AE1 4 LEU M  96  PHE M  98 -1  O  VAL M  97   N  SER M  90           
SHEET    1 AE2 4 SER M 115  PHE M 119  0                                        
SHEET    2 AE2 4 ALA M 131  PHE M 140 -1  O  LEU M 136   N  THR M 117           
SHEET    3 AE2 4 TYR M 173  LEU M 181 -1  O  SER M 177   N  CYS M 135           
SHEET    4 AE2 4 VAL M 160  THR M 162 -1  N  GLU M 161   O  TYR M 178           
SHEET    1 AE3 4 SER M 115  PHE M 119  0                                        
SHEET    2 AE3 4 ALA M 131  PHE M 140 -1  O  LEU M 136   N  THR M 117           
SHEET    3 AE3 4 TYR M 173  LEU M 181 -1  O  SER M 177   N  CYS M 135           
SHEET    4 AE3 4 SER M 166  LYS M 167 -1  N  SER M 166   O  ALA M 174           
SHEET    1 AE4 4 SER M 154  VAL M 156  0                                        
SHEET    2 AE4 4 THR M 146  ALA M 151 -1  N  ALA M 151   O  SER M 154           
SHEET    3 AE4 4 TYR M 192  HIS M 198 -1  O  GLN M 195   N  ALA M 148           
SHEET    4 AE4 4 SER M 201  VAL M 207 -1  O  VAL M 203   N  VAL M 196           
LINK         C1  NAG A 602                 ND2 ASN A 153     1555   1555        
LINK         O4  NAG A 602                 C1  NAG A 603     1555   1555        
LINK         O4  NAG A 603                 C1  BMA A 604     1555   1555        
LINK         O3  BMA A 604                 C1  MAN A 605     1555   1555        
LINK         O6  BMA A 604                 C1  MAN A 606     1555   1555        
LINK         O6  NAG A 602                 C1  FUC A 607     1555   1555        
CISPEP   1 SER A  331    PRO A  332          0         0.02                     
CISPEP   2 GLU A  383    PRO A  384          0        -2.36                     
CISPEP   3 SER B  331    PRO B  332          0        -0.76                     
CISPEP   4 GLU B  383    PRO B  384          0        -1.11                     
CISPEP   5 PHE H  146    PRO H  147          0        -7.55                     
CISPEP   6 GLU H  148    PRO H  149          0         1.36                     
CISPEP   7 PHE I  146    PRO I  147          0        -7.35                     
CISPEP   8 GLU I  148    PRO I  149          0         1.06                     
CISPEP   9 TYR L  141    PRO L  142          0        -0.88                     
CISPEP  10 TYR M  141    PRO M  142          0        -1.12                     
SSBOND   1 CYS A    3    CYS A   30                          1555   1555  2.02  
SSBOND   2 CYS A   60    CYS A  121                          1555   1555  2.03  
SSBOND   3 CYS A   74    CYS A  105                          1555   1555  2.04  
SSBOND   4 CYS A   92    CYS A  116                          1555   1555  2.03  
SSBOND   5 CYS A  107    CYS B  313                          1555   1555  2.03  
SSBOND   6 CYS A  185    CYS A  285                          1555   1555  2.04  
SSBOND   7 CYS A  302    CYS A  333                          1555   1555  2.05  
SSBOND   8 CYS A  313    CYS B  107                          1555   1555  2.03  
SSBOND   9 CYS B    3    CYS B   30                          1555   1555  2.02  
SSBOND  10 CYS B   60    CYS B  121                          1555   1555  2.03  
SSBOND  11 CYS B   74    CYS B  105                          1555   1555  2.05  
SSBOND  12 CYS B   92    CYS B  116                          1555   1555  2.03  
SSBOND  13 CYS B  185    CYS B  285                          1555   1555  2.03  
SSBOND  14 CYS B  302    CYS B  333                          1555   1555  2.00  
SSBOND  15 CYS H   22    CYS H   92                          1555   1555  2.04  
SSBOND  16 CYS H  140    CYS H  196                          1555   1555  2.03  
SSBOND  17 CYS I   22    CYS I   92                          1555   1555  2.03  
SSBOND  18 CYS I  140    CYS I  196                          1555   1555  2.03  
SSBOND  19 CYS L   23    CYS L   88                          1555   1555  2.04  
SSBOND  20 CYS L  135    CYS L  194                          1555   1555  2.02  
SSBOND  21 CYS M   23    CYS M   88                          1555   1555  2.04  
SSBOND  22 CYS M  135    CYS M  194                          1555   1555  2.03  
SITE     1 AC1 11 GLU A 147  HIS A 149  ASN A 153  LYS A 157                    
SITE     2 AC1 11 HIS A 158  VAL I   2  PHE I  99  TYR I 100                    
SITE     3 AC1 11 TYR I 100A ARG M  54  SER M  56                               
SITE     1 AC2  2 THR B  66  ASN B  67                                          
SITE     1 AC3 10 GLU B 147  HIS B 149  ASN B 153  LYS B 157                    
SITE     2 AC3 10 HIS B 158  GLU H   1  PHE H  99  TYR H 100                    
SITE     3 AC3 10 ARG L  54  SER L  56                                          
CRYST1   58.902  180.598  205.043  90.00  90.00  90.00 P 2 21 21     8          
ORIGX1      1.000000  0.000000  0.000000        0.00000                         
ORIGX2      0.000000  1.000000  0.000000        0.00000                         
ORIGX3      0.000000  0.000000  1.000000        0.00000                         
SCALE1      0.016977  0.000000  0.000000        0.00000                         
SCALE2      0.000000  0.005537  0.000000        0.00000                         
SCALE3      0.000000  0.000000  0.004877        0.00000                         
ATOM      1  N   MET A   1      30.891  19.353  -5.570  1.00 68.32           N  
ANISOU    1  N   MET A   1     7711   9347   8898   -511   -668   1722       N  
ATOM      2  CA  MET A   1      32.080  19.827  -6.262  1.00 68.09           C  
ANISOU    2  CA  MET A   1     7756   9247   8867   -542   -663   1695       C  
ATOM      3  C   MET A   1      33.215  20.045  -5.260  1.00 79.40           C  
ANISOU    3  C   MET A   1     9234  10603  10331   -524   -630   1649       C  
ATOM      4  O   MET A   1      34.355  20.318  -5.636  1.00 96.23           O  
ANISOU    4  O   MET A   1    11422  12676  12463   -556   -620   1619       O  
ATOM      5  CB  MET A   1      31.773  21.116  -7.023  1.00 68.58           C  
ANISOU    5  CB  MET A   1     7851   9302   8905   -499   -685   1735       C  
ATOM      6  CG  MET A   1      30.656  20.962  -8.042  1.00 69.13           C  
ANISOU    6  CG  MET A   1     7875   9451   8940   -513   -720   1782       C  
ATOM      7  SD  MET A   1      30.841  21.907  -9.565  1.00105.24           S  
ANISOU    7  SD  MET A   1    12502  14008  13475   -528   -748   1812       S  
ATOM      8  CE  MET A   1      31.812  20.780 -10.559  1.00125.53           C  
ANISOU    8  CE  MET A   1    15088  16574  16034   -650   -743   1768       C  
ATOM      9  N   ARG A   2      32.874  19.939  -3.973  1.00 65.12           N  
ANISOU    9  N   ARG A   2     7396   8802   8545   -471   -613   1646       N  
ATOM     10  CA  ARG A   2      33.854  20.146  -2.908  1.00 64.68           C  
ANISOU   10  CA  ARG A   2     7377   8680   8518   -447   -583   1604       C  
ATOM     11  C   ARG A   2      34.920  19.042  -2.936  1.00 64.14           C  
ANISOU   11  C   ARG A   2     7322   8586   8462   -524   -566   1553       C  
ATOM     12  O   ARG A   2      36.103  19.310  -2.702  1.00 63.80           O  
ANISOU   12  O   ARG A   2     7328   8482   8432   -533   -547   1514       O  
ATOM     13  CB  ARG A   2      33.134  20.313  -1.558  1.00 64.77           C  
ANISOU   13  CB  ARG A   2     7350   8717   8544   -368   -572   1616       C  
ATOM     14  CG  ARG A   2      33.977  20.076  -0.305  1.00114.67           C  
ANISOU   14  CG  ARG A   2    13686  14989  14893   -355   -540   1571       C  
ATOM     15  CD  ARG A   2      33.137  20.004   0.995  1.00 91.10           C  
ANISOU   15  CD  ARG A   2    10648  12048  11916   -286   -530   1586       C  
ATOM     16  NE  ARG A   2      32.811  21.284   1.636  1.00 64.75           N  
ANISOU   16  NE  ARG A   2     7329   8695   8577   -185   -529   1599       N  
ATOM     17  CZ  ARG A   2      33.449  21.732   2.720  1.00 64.52           C  
ANISOU   17  CZ  ARG A   2     7333   8615   8568   -138   -508   1567       C  
ATOM     18  NH1 ARG A   2      34.414  21.000   3.266  1.00 63.97           N1+
ANISOU   18  NH1 ARG A   2     7276   8511   8519   -183   -484   1524       N1+
ATOM     19  NH2 ARG A   2      33.120  22.892   3.276  1.00 64.89           N  
ANISOU   19  NH2 ARG A   2     7401   8644   8609    -43   -511   1575       N  
ATOM     20  N   CYS A   3      34.511  17.798  -3.229  1.00 64.11           N  
ANISOU   20  N   CYS A   3     7277   8630   8454   -580   -574   1552       N  
ATOM     21  CA  CYS A   3      35.409  16.636  -3.307  1.00 63.70           C  
ANISOU   21  CA  CYS A   3     7238   8556   8411   -648   -564   1503       C  
ATOM     22  C   CYS A   3      36.518  16.785  -4.348  1.00 72.87           C  
ANISOU   22  C   CYS A   3     8451   9680   9557   -697   -563   1472       C  
ATOM     23  O   CYS A   3      37.586  16.180  -4.197  1.00108.23           O  
ANISOU   23  O   CYS A   3    12953  14125  14044   -729   -546   1421       O  
ATOM     24  CB  CYS A   3      34.627  15.359  -3.638  1.00 63.86           C  
ANISOU   24  CB  CYS A   3     7212   8631   8422   -703   -583   1515       C  
ATOM     25  SG  CYS A   3      33.306  14.765  -2.563  1.00 64.09           S  
ANISOU   25  SG  CYS A   3     7168   8723   8460   -679   -587   1553       S  
ATOM     26  N   ILE A   4      36.295  17.560  -5.405  1.00 63.92           N  
ANISOU   26  N   ILE A   4     7332   8557   8396   -701   -581   1501       N  
ATOM     27  CA  ILE A   4      37.273  17.739  -6.479  1.00 63.89           C  
ANISOU   27  CA  ILE A   4     7372   8531   8371   -751   -582   1478       C  
ATOM     28  C   ILE A   4      38.608  18.303  -5.997  1.00 63.56           C  
ANISOU   28  C   ILE A   4     7379   8429   8343   -744   -554   1440       C  
ATOM     29  O   ILE A   4      38.707  19.467  -5.592  1.00 63.66           O  
ANISOU   29  O   ILE A   4     7419   8406   8362   -697   -550   1457       O  
ATOM     30  CB  ILE A   4      36.706  18.622  -7.606  1.00 64.38           C  
ANISOU   30  CB  ILE A   4     7444   8617   8402   -750   -608   1526       C  
ATOM     31  CG1 ILE A   4      35.401  18.039  -8.143  1.00 64.75           C  
ANISOU   31  CG1 ILE A   4     7437   8733   8430   -763   -636   1563       C  
ATOM     32  CG2 ILE A   4      37.709  18.751  -8.735  1.00136.63           C  
ANISOU   32  CG2 ILE A   4    16635  17753  17524   -809   -607   1505       C  
ATOM     33  CD1 ILE A   4      34.488  19.072  -8.747  1.00 74.37           C  
ANISOU   33  CD1 ILE A   4     8652   9979   9627   -725   -662   1622       C  
ATOM     34  N   GLY A   5      39.640  17.454  -6.053  1.00104.72           N  
ANISOU   34  N   GLY A   5    12603  13630  13558   -789   -539   1386       N  
ATOM     35  CA  GLY A   5      41.000  17.771  -5.636  1.00109.23           C  
ANISOU   35  CA  GLY A   5    13211  14156  14137   -792   -512   1343       C  
ATOM     36  C   GLY A   5      41.528  16.941  -4.480  1.00113.15           C  
ANISOU   36  C   GLY A   5    13697  14633  14662   -780   -490   1297       C  
ATOM     37  O   GLY A   5      42.747  16.920  -4.254  1.00140.93           O  
ANISOU   37  O   GLY A   5    17239  18125  18182   -793   -470   1253       O  
ATOM     38  N   ILE A   6      40.659  16.269  -3.740  1.00 62.44           N  
ANISOU   38  N   ILE A   6     7239   8227   8260   -756   -495   1309       N  
ATOM     39  CA  ILE A   6      41.036  15.390  -2.634  1.00 62.09           C  
ANISOU   39  CA  ILE A   6     7184   8166   8241   -745   -478   1273       C  
ATOM     40  C   ILE A   6      41.312  13.983  -3.166  1.00 62.03           C  
ANISOU   40  C   ILE A   6     7171   8173   8223   -798   -486   1238       C  
ATOM     41  O   ILE A   6      40.537  13.441  -3.964  1.00 62.29           O  
ANISOU   41  O   ILE A   6     7187   8241   8240   -831   -511   1259       O  
ATOM     42  CB  ILE A   6      39.996  15.394  -1.505  1.00 62.12           C  
ANISOU   42  CB  ILE A   6     7153   8181   8267   -694   -478   1306       C  
ATOM     43  CG1 ILE A   6      39.121  14.147  -1.538  1.00 62.23           C  
ANISOU   43  CG1 ILE A   6     7128   8234   8281   -723   -495   1319       C  
ATOM     44  CG2 ILE A   6      39.208  16.701  -1.514  1.00 62.43           C  
ANISOU   44  CG2 ILE A   6     7190   8228   8303   -645   -486   1355       C  
ATOM     45  CD1 ILE A   6      38.384  13.969  -0.282  1.00 97.73           C  
ANISOU   45  CD1 ILE A   6    11591  12744  12799   -682   -488   1341       C  
ATOM     46  N   SER A   7      42.470  13.430  -2.800  1.00 61.73           N  
ANISOU   46  N   SER A   7     7153   8110   8192   -806   -468   1182       N  
ATOM     47  CA  SER A   7      42.846  12.092  -3.256  1.00 61.72           C  
ANISOU   47  CA  SER A   7     7156   8114   8179   -847   -478   1141       C  
ATOM     48  C   SER A   7      41.926  11.008  -2.697  1.00 61.77           C  
ANISOU   48  C   SER A   7     7139   8128   8202   -851   -494   1156       C  
ATOM     49  O   SER A   7      41.543  10.092  -3.429  1.00 61.99           O  
ANISOU   49  O   SER A   7     7166   8173   8214   -894   -519   1152       O  
ATOM     50  CB  SER A   7      44.298  11.800  -2.871  1.00 65.12           C  
ANISOU   50  CB  SER A   7     7611   8518   8613   -842   -455   1079       C  
ATOM     51  OG  SER A   7      44.495  11.919  -1.472  1.00 82.86           O  
ANISOU   51  OG  SER A   7     9854  10738  10891   -798   -436   1073       O  
ATOM     52  N   ASN A   8      41.582  11.051  -1.412  1.00 75.17           N  
ANISOU   52  N   ASN A   8     8820   9813   9927   -812   -483   1172       N  
ATOM     53  CA  ASN A   8      40.715  10.008  -0.854  1.00 76.88           C  
ANISOU   53  CA  ASN A   8     9014  10041  10156   -824   -498   1190       C  
ATOM     54  C   ASN A   8      39.257  10.354  -1.159  1.00 75.92           C  
ANISOU   54  C   ASN A   8     8853   9967  10027   -829   -518   1255       C  
ATOM     55  O   ASN A   8      38.485  10.786  -0.301  1.00100.75           O  
ANISOU   55  O   ASN A   8    11965  13130  13184   -791   -512   1294       O  
ATOM     56  CB  ASN A   8      40.941   9.831   0.645  1.00117.93           C  
ANISOU   56  CB  ASN A   8    14208  15216  15383   -783   -478   1182       C  
ATOM     57  CG  ASN A   8      42.408   9.812   1.024  1.00138.89           C  
ANISOU   57  CG  ASN A   8    16897  17829  18044   -765   -455   1122       C  
ATOM     58  OD1 ASN A   8      42.953  10.802   1.516  1.00134.16           O  
ANISOU   58  OD1 ASN A   8    16304  17217  17454   -727   -432   1116       O  
ATOM     59  ND2 ASN A   8      43.054   8.673   0.807  1.00146.23           N  
ANISOU   59  ND2 ASN A   8    17850  18741  18969   -792   -463   1078       N  
ATOM     60  N   ARG A   9      38.878  10.138  -2.421  1.00 78.52           N  
ANISOU   60  N   ARG A   9     9182  10323  10330   -874   -544   1264       N  
ATOM     61  CA  ARG A   9      37.547  10.434  -2.942  1.00 82.77           C  
ANISOU   61  CA  ARG A   9     9682  10914  10854   -885   -567   1323       C  
ATOM     62  C   ARG A   9      36.923   9.152  -3.484  1.00 63.09           C  
ANISOU   62  C   ARG A   9     7179   8444   8348   -950   -600   1326       C  
ATOM     63  O   ARG A   9      37.600   8.354  -4.139  1.00 63.08           O  
ANISOU   63  O   ARG A   9     7213   8419   8335   -991   -611   1281       O  
ATOM     64  CB  ARG A   9      37.613  11.514  -4.031  1.00101.61           C  
ANISOU   64  CB  ARG A   9    12077  13314  13216   -881   -571   1337       C  
ATOM     65  CG  ARG A   9      36.271  11.944  -4.606  1.00 86.39           C  
ANISOU   65  CG  ARG A   9    10110  11444  11271   -883   -596   1398       C  
ATOM     66  CD  ARG A   9      36.458  12.686  -5.925  1.00 63.58           C  
ANISOU   66  CD  ARG A   9     7240   8565   8351   -897   -606   1405       C  
ATOM     67  NE  ARG A   9      35.203  13.224  -6.445  1.00 64.04           N  
ANISOU   67  NE  ARG A   9     7262   8679   8391   -888   -630   1465       N  
ATOM     68  CZ  ARG A   9      35.112  14.024  -7.503  1.00 64.30           C  
ANISOU   68  CZ  ARG A   9     7306   8728   8397   -890   -643   1486       C  
ATOM     69  NH1 ARG A   9      36.201  14.352  -8.183  1.00 64.16           N1+
ANISOU   69  NH1 ARG A   9     7334   8677   8366   -908   -633   1454       N1+
ATOM     70  NH2 ARG A   9      33.928  14.469  -7.901  1.00 64.75           N  
ANISOU   70  NH2 ARG A   9     7327   8840   8437   -875   -667   1541       N  
ATOM     71  N   ASP A  10      35.632   8.949  -3.207  1.00169.68           N  
ANISOU   71  N   ASP A  10    20632  21992  21847   -960   -618   1379       N  
ATOM     72  CA  ASP A  10      34.910   7.764  -3.656  1.00170.59           C  
ANISOU   72  CA  ASP A  10    20736  22133  21949  -1029   -653   1390       C  
ATOM     73  C   ASP A  10      33.798   8.151  -4.624  1.00158.92           C  
ANISOU   73  C   ASP A  10    19219  20721  20443  -1051   -680   1438       C  
ATOM     74  O   ASP A  10      33.123   9.166  -4.426  1.00158.98           O  
ANISOU   74  O   ASP A  10    19187  20770  20449  -1005   -673   1484       O  
ATOM     75  CB  ASP A  10      34.304   7.050  -2.444  1.00189.96           C  
ANISOU   75  CB  ASP A  10    23160  24594  24421  -1034   -654   1414       C  
ATOM     76  CG  ASP A  10      35.353   6.628  -1.429  1.00208.92           C  
ANISOU   76  CG  ASP A  10    25599  26932  26848  -1010   -630   1369       C  
ATOM     77  OD1 ASP A  10      36.411   6.103  -1.834  1.00216.93           O  
ANISOU   77  OD1 ASP A  10    26666  27895  27861  -1025   -630   1312       O  
ATOM     78  OD2 ASP A  10      35.125   6.851  -0.219  1.00215.99           O1-
ANISOU   78  OD2 ASP A  10    26469  27834  27762   -970   -610   1391       O1-
ATOM     79  N   PHE A  11      33.598   7.343  -5.677  1.00 64.60           N  
ANISOU   79  N   PHE A  11     7285   8787   8473  -1119   -714   1428       N  
ATOM     80  CA  PHE A  11      32.523   7.577  -6.647  1.00 65.10           C  
ANISOU   80  CA  PHE A  11     7311   8919   8507  -1149   -745   1473       C  
ATOM     81  C   PHE A  11      31.450   6.494  -6.497  1.00 65.58           C  
ANISOU   81  C   PHE A  11     7337   9019   8560  -1213   -779   1504       C  
ATOM     82  O   PHE A  11      31.592   5.395  -7.038  1.00 65.77           O  
ANISOU   82  O   PHE A  11     7394   9023   8574  -1280   -808   1474       O  
ATOM     83  CB  PHE A  11      33.113   7.572  -8.054  1.00 65.17           C  
ANISOU   83  CB  PHE A  11     7359   8916   8486  -1180   -759   1438       C  
ATOM     84  CG  PHE A  11      34.076   8.700  -8.317  1.00 64.82           C  
ANISOU   84  CG  PHE A  11     7344   8844   8442  -1128   -729   1418       C  
ATOM     85  CD1 PHE A  11      35.417   8.562  -7.994  1.00 64.38           C  
ANISOU   85  CD1 PHE A  11     7335   8725   8400  -1112   -703   1359       C  
ATOM     86  CD2 PHE A  11      33.653   9.885  -8.892  1.00 65.00           C  
ANISOU   86  CD2 PHE A  11     7346   8903   8447  -1098   -730   1458       C  
ATOM     87  CE1 PHE A  11      36.314   9.584  -8.233  1.00 64.12           C  
ANISOU   87  CE1 PHE A  11     7327   8671   8363  -1075   -676   1343       C  
ATOM     88  CE2 PHE A  11      34.548  10.911  -9.134  1.00 64.75           C  
ANISOU   88  CE2 PHE A  11     7347   8841   8412  -1060   -706   1443       C  
ATOM     89  CZ  PHE A  11      35.878  10.759  -8.805  1.00 64.31           C  
ANISOU   89  CZ  PHE A  11     7336   8727   8371  -1053   -679   1386       C  
ATOM     90  N   VAL A  12      30.390   6.793  -5.753  1.00 65.81           N  
ANISOU   90  N   VAL A  12     7303   9108   8595  -1194   -778   1562       N  
ATOM     91  CA  VAL A  12      29.274   5.869  -5.534  1.00 66.34           C  
ANISOU   91  CA  VAL A  12     7326   9229   8652  -1258   -809   1601       C  
ATOM     92  C   VAL A  12      28.076   6.177  -6.439  1.00 66.94           C  
ANISOU   92  C   VAL A  12     7345   9396   8694  -1285   -840   1653       C  
ATOM     93  O   VAL A  12      27.564   7.302  -6.431  1.00 67.03           O  
ANISOU   93  O   VAL A  12     7311   9460   8696  -1222   -828   1691       O  
ATOM     94  CB  VAL A  12      28.866   5.848  -4.057  1.00 83.38           C  
ANISOU   94  CB  VAL A  12     9443  11406  10832  -1227   -787   1633       C  
ATOM     95  CG1 VAL A  12      27.692   4.954  -3.887  1.00 84.23           C  
ANISOU   95  CG1 VAL A  12     9501  11579  10925  -1301   -820   1680       C  
ATOM     96  CG2 VAL A  12      30.025   5.335  -3.224  1.00 95.21           C  
ANISOU   96  CG2 VAL A  12    11000  12814  12360  -1214   -763   1582       C  
ATOM     97  N   GLU A  13      27.622   5.192  -7.220  1.00 67.41           N  
ANISOU   97  N   GLU A  13     7408   9474   8730  -1375   -883   1653       N  
ATOM     98  CA  GLU A  13      26.445   5.329  -8.081  1.00 68.05           C  
ANISOU   98  CA  GLU A  13     7433   9648   8775  -1411   -919   1701       C  
ATOM     99  C   GLU A  13      25.350   4.368  -7.627  1.00 68.64           C  
ANISOU   99  C   GLU A  13     7457   9783   8842  -1487   -949   1745       C  
ATOM    100  O   GLU A  13      25.613   3.176  -7.441  1.00 68.72           O  
ANISOU  100  O   GLU A  13     7509   9742   8859  -1558   -968   1719       O  
ATOM    101  CB  GLU A  13      26.765   5.050  -9.550  1.00 93.83           C  
ANISOU  101  CB  GLU A  13    10742  12897  12012  -1461   -949   1667       C  
ATOM    102  CG  GLU A  13      25.769   5.683 -10.520  1.00101.14           C  
ANISOU  102  CG  GLU A  13    11612  13917  12901  -1465   -975   1715       C  
ATOM    103  CD  GLU A  13      26.086   5.377 -11.972  1.00 78.65           C  
ANISOU  103  CD  GLU A  13     8807  11055  10020  -1515  -1006   1681       C  
ATOM    104  OE1 GLU A  13      26.875   4.440 -12.218  1.00 68.79           O  
ANISOU  104  OE1 GLU A  13     7626   9737   8776  -1563  -1015   1623       O  
ATOM    105  OE2 GLU A  13      25.531   6.052 -12.865  1.00 69.26           O1-
ANISOU  105  OE2 GLU A  13     7586   9930   8800  -1506  -1022   1711       O1-
ATOM    106  N   GLY A  14      24.126   4.872  -7.457  1.00 69.13           N  
ANISOU  106  N   GLY A  14     7429   9952   8884  -1474   -956   1811       N  
ATOM    107  CA  GLY A  14      23.024   4.012  -7.035  1.00 69.78           C  
ANISOU  107  CA  GLY A  14     7453  10108   8952  -1552   -985   1859       C  
ATOM    108  C   GLY A  14      22.350   3.266  -8.181  1.00 70.45           C  
ANISOU  108  C   GLY A  14     7531  10237   9001  -1655  -1040   1870       C  
ATOM    109  O   GLY A  14      21.908   3.874  -9.162  1.00 70.72           O  
ANISOU  109  O   GLY A  14     7536  10328   9007  -1643  -1056   1886       O  
ATOM    110  N   VAL A  15      22.257   1.944  -8.043  1.00 86.00           N  
ANISOU  110  N   VAL A  15     9529  12177  10971  -1758  -1072   1862       N  
ATOM    111  CA  VAL A  15      21.637   1.085  -9.053  1.00 89.95           C  
ANISOU  111  CA  VAL A  15    10032  12709  11438  -1868  -1131   1868       C  
ATOM    112  C   VAL A  15      20.175   1.472  -9.316  1.00 93.29           C  
ANISOU  112  C   VAL A  15    10343  13280  11822  -1890  -1153   1942       C  
ATOM    113  O   VAL A  15      19.352   1.538  -8.397  1.00 80.83           O  
ANISOU  113  O   VAL A  15     8686  11783  10241  -1889  -1144   1999       O  
ATOM    114  CB  VAL A  15      21.773  -0.407  -8.672  1.00 77.00           C  
ANISOU  114  CB  VAL A  15     8447  11003   9806  -1973  -1163   1850       C  
ATOM    115  CG1 VAL A  15      23.083  -0.933  -9.172  1.00 76.55           C  
ANISOU  115  CG1 VAL A  15     8506  10814   9764  -1974  -1166   1766       C  
ATOM    116  CG2 VAL A  15      21.744  -0.586  -7.185  1.00 76.85           C  
ANISOU  116  CG2 VAL A  15     8407  10977   9814  -1956  -1133   1876       C  
ATOM    117  N   SER A  19      18.362   4.830  -6.549  1.00 72.22           N  
ANISOU  117  N   SER A  19     7400  10884   9155  -1575  -1034   2097       N  
ATOM    118  CA  SER A  19      17.363   5.540  -5.758  1.00 79.14           C  
ANISOU  118  CA  SER A  19     8169  11887  10015  -1507  -1016   2157       C  
ATOM    119  C   SER A  19      17.799   5.642  -4.300  1.00 72.20           C  
ANISOU  119  C   SER A  19     7294  10971   9167  -1450   -970   2151       C  
ATOM    120  O   SER A  19      17.668   6.701  -3.680  1.00 72.08           O  
ANISOU  120  O   SER A  19     7240  10994   9154  -1333   -935   2165       O  
ATOM    121  CB  SER A  19      16.018   4.831  -5.878  1.00107.19           C  
ANISOU  121  CB  SER A  19    11627  15575  13525  -1606  -1056   2219       C  
ATOM    122  OG  SER A  19      16.156   3.458  -5.560  1.00121.20           O  
ANISOU  122  OG  SER A  19    13438  17305  15310  -1731  -1078   2212       O  
ATOM    123  N   TRP A  20      18.304   4.542  -3.741  1.00118.02           N  
ANISOU  123  N   TRP A  20    13148  16701  14992  -1528   -971   2130       N  
ATOM    124  CA  TRP A  20      18.798   4.546  -2.375  1.00118.20           C  
ANISOU  124  CA  TRP A  20    13184  16682  15045  -1481   -930   2122       C  
ATOM    125  C   TRP A  20      20.279   4.234  -2.558  1.00133.53           C  
ANISOU  125  C   TRP A  20    15250  18459  17026  -1481   -919   2047       C  
ATOM    126  O   TRP A  20      20.639   3.486  -3.473  1.00152.33           O  
ANISOU  126  O   TRP A  20    17693  20780  19407  -1562   -953   2016       O  
ATOM    127  CB  TRP A  20      18.007   3.539  -1.493  1.00124.39           C  
ANISOU  127  CB  TRP A  20    13910  17538  15814  -1571   -942   2172       C  
ATOM    128  CG  TRP A  20      16.464   3.801  -1.509  1.00143.76           C  
ANISOU  128  CG  TRP A  20    16229  20175  18218  -1583   -959   2249       C  
ATOM    129  CD1 TRP A  20      15.799   4.732  -2.265  1.00144.51           C  
ANISOU  129  CD1 TRP A  20    16263  20361  18284  -1523   -967   2271       C  
ATOM    130  CD2 TRP A  20      15.442   3.131  -0.740  1.00147.77           C  
ANISOU  130  CD2 TRP A  20    16648  20799  18697  -1657   -969   2313       C  
ATOM    131  NE1 TRP A  20      14.451   4.684  -2.023  1.00136.01           N  
ANISOU  131  NE1 TRP A  20    15064  19452  17163  -1550   -982   2340       N  
ATOM    132  CE2 TRP A  20      14.202   3.713  -1.091  1.00137.62           C  
ANISOU  132  CE2 TRP A  20    15246  19678  17365  -1635   -982   2368       C  
ATOM    133  CE3 TRP A  20      15.454   2.102   0.207  1.00151.28           C  
ANISOU  133  CE3 TRP A  20    17101  21229  19148  -1741   -970   2331       C  
ATOM    134  CZ2 TRP A  20      12.993   3.301  -0.531  1.00140.04           C  
ANISOU  134  CZ2 TRP A  20    15438  20140  17630  -1696   -994   2440       C  
ATOM    135  CZ3 TRP A  20      14.246   1.693   0.763  1.00153.91           C  
ANISOU  135  CZ3 TRP A  20    17326  21713  19442  -1807   -982   2405       C  
ATOM    136  CH2 TRP A  20      13.035   2.293   0.391  1.00149.98           C  
ANISOU  136  CH2 TRP A  20    16706  21383  18895  -1785   -993   2458       C  
ATOM    137  N   VAL A  21      21.148   4.735  -1.676  1.00 70.08           N  
ANISOU  137  N   VAL A  21     7251  10352   9022  -1395   -874   2015       N  
ATOM    138  CA  VAL A  21      22.581   4.436  -1.814  1.00 69.33           C  
ANISOU  138  CA  VAL A  21     7268  10111   8963  -1393   -863   1943       C  
ATOM    139  C   VAL A  21      23.336   4.492  -0.492  1.00 68.79           C  
ANISOU  139  C   VAL A  21     7228   9982   8927  -1337   -822   1922       C  
ATOM    140  O   VAL A  21      23.233   5.480   0.242  1.00 94.00           O  
ANISOU  140  O   VAL A  21    10382  13210  12125  -1239   -786   1936       O  
ATOM    141  CB  VAL A  21      23.327   5.348  -2.814  1.00 68.87           C  
ANISOU  141  CB  VAL A  21     7260   9998   8909  -1331   -856   1900       C  
ATOM    142  CG1 VAL A  21      24.437   4.551  -3.410  1.00 68.48           C  
ANISOU  142  CG1 VAL A  21     7310   9833   8877  -1386   -869   1837       C  
ATOM    143  CG2 VAL A  21      22.446   5.909  -3.929  1.00149.18           C  
ANISOU  143  CG2 VAL A  21    17380  20257  19045  -1333   -883   1934       C  
ATOM    144  N   ASP A  22      24.077   3.431  -0.169  1.00 68.56           N  
ANISOU  144  N   ASP A  22     7268   9862   8919  -1396   -828   1888       N  
ATOM    145  CA  ASP A  22      24.832   3.384   1.078  1.00 68.08           C  
ANISOU  145  CA  ASP A  22     7237   9741   8887  -1348   -792   1866       C  
ATOM    146  C   ASP A  22      26.226   3.962   0.812  1.00 67.28           C  
ANISOU  146  C   ASP A  22     7216   9532   8814  -1278   -766   1796       C  
ATOM    147  O   ASP A  22      26.925   3.507  -0.098  1.00 67.10           O  
ANISOU  147  O   ASP A  22     7263   9438   8795  -1318   -786   1749       O  
ATOM    148  CB  ASP A  22      24.981   1.940   1.562  1.00 68.27           C  
ANISOU  148  CB  ASP A  22     7303   9717   8920  -1444   -814   1864       C  
ATOM    149  CG  ASP A  22      23.739   1.408   2.238  1.00 69.02           C  
ANISOU  149  CG  ASP A  22     7318   9916   8990  -1507   -829   1938       C  
ATOM    150  OD1 ASP A  22      23.268   2.032   3.210  1.00 69.08           O  
ANISOU  150  OD1 ASP A  22     7256   9999   8993  -1445   -797   1975       O  
ATOM    151  OD2 ASP A  22      23.255   0.335   1.818  1.00 69.59           O1-
ANISOU  151  OD2 ASP A  22     7398   9995   9047  -1621   -874   1958       O1-
ATOM    152  N   ILE A  23      26.632   4.956   1.615  1.00 66.84           N  
ANISOU  152  N   ILE A  23     7153   9470   8775  -1176   -723   1787       N  
ATOM    153  CA  ILE A  23      27.939   5.605   1.501  1.00 66.13           C  
ANISOU  153  CA  ILE A  23     7131   9287   8709  -1109   -695   1725       C  
ATOM    154  C   ILE A  23      28.642   5.555   2.856  1.00153.26           C  
ANISOU  154  C   ILE A  23    18188  20275  19771  -1062   -661   1705       C  
ATOM    155  O   ILE A  23      28.008   5.434   3.904  1.00183.28           O  
ANISOU  155  O   ILE A  23    21937  24131  23568  -1053   -650   1744       O  
ATOM    156  CB  ILE A  23      27.864   7.054   0.967  1.00 66.03           C  
ANISOU  156  CB  ILE A  23     7099   9300   8688  -1026   -680   1728       C  
ATOM    157  CG1 ILE A  23      27.127   7.975   1.934  1.00 66.21           C  
ANISOU  157  CG1 ILE A  23     7052   9398   8705   -943   -655   1771       C  
ATOM    158  CG2 ILE A  23      27.206   7.088  -0.397  1.00 66.45           C  
ANISOU  158  CG2 ILE A  23     7134   9401   8714  -1072   -716   1749       C  
ATOM    159  CD1 ILE A  23      27.520   9.432   1.770  1.00 65.93           C  
ANISOU  159  CD1 ILE A  23     7032   9344   8674   -842   -633   1755       C  
ATOM    160  N   VAL A  24      29.974   5.658   2.828  1.00155.33           N  
ANISOU  160  N   VAL A  24    18523  20440  20056  -1032   -643   1642       N  
ATOM    161  CA  VAL A  24      30.798   5.632   4.039  1.00 78.45           C  
ANISOU  161  CA  VAL A  24     8813  10651  10343   -986   -611   1615       C  
ATOM    162  C   VAL A  24      31.654   6.891   4.168  1.00 77.93           C  
ANISOU  162  C   VAL A  24     8770  10547  10291   -893   -577   1578       C  
ATOM    163  O   VAL A  24      32.605   7.088   3.400  1.00 77.59           O  
ANISOU  163  O   VAL A  24     8782  10443  10254   -891   -576   1531       O  
ATOM    164  CB  VAL A  24      31.689   4.384   4.060  1.00 78.27           C  
ANISOU  164  CB  VAL A  24     8861  10544  10335  -1043   -626   1571       C  
ATOM    165  CG1 VAL A  24      32.464   4.325   5.333  1.00 82.71           C  
ANISOU  165  CG1 VAL A  24     9446  11061  10919   -995   -595   1547       C  
ATOM    166  CG2 VAL A  24      30.849   3.128   3.886  1.00 78.86           C  
ANISOU  166  CG2 VAL A  24     8924  10645  10394  -1142   -666   1607       C  
ATOM    167  N   LEU A  25      31.320   7.740   5.143  1.00 64.15           N  
ANISOU  167  N   LEU A  25     6984   8841   8548   -818   -549   1601       N  
ATOM    168  CA  LEU A  25      32.044   8.978   5.420  1.00 63.74           C  
ANISOU  168  CA  LEU A  25     6956   8754   8509   -730   -519   1571       C  
ATOM    169  C   LEU A  25      33.009   8.829   6.595  1.00 63.31           C  
ANISOU  169  C   LEU A  25     6934   8643   8476   -696   -491   1534       C  
ATOM    170  O   LEU A  25      32.670   8.224   7.616  1.00 63.44           O  
ANISOU  170  O   LEU A  25     6925   8684   8494   -702   -485   1555       O  
ATOM    171  CB  LEU A  25      31.071  10.123   5.715  1.00 64.07           C  
ANISOU  171  CB  LEU A  25     6937   8871   8535   -657   -509   1615       C  
ATOM    172  CG  LEU A  25      30.098  10.520   4.612  1.00 64.53           C  
ANISOU  172  CG  LEU A  25     6958   8993   8568   -670   -535   1653       C  
ATOM    173  CD1 LEU A  25      29.325  11.754   5.030  1.00 66.99           C  
ANISOU  173  CD1 LEU A  25     7220   9367   8865   -576   -523   1686       C  
ATOM    174  CD2 LEU A  25      30.854  10.786   3.323  1.00 64.29           C  
ANISOU  174  CD2 LEU A  25     6985   8903   8539   -693   -547   1618       C  
ATOM    175  N   GLU A  26      34.210   9.388   6.443  1.00 62.83           N  
ANISOU  175  N   GLU A  26     6930   8512   8432   -662   -474   1481       N  
ATOM    176  CA  GLU A  26      35.228   9.420   7.491  1.00 62.41           C  
ANISOU  176  CA  GLU A  26     6909   8406   8398   -622   -447   1441       C  
ATOM    177  C   GLU A  26      36.007  10.709   7.279  1.00 62.11           C  
ANISOU  177  C   GLU A  26     6904   8330   8367   -563   -429   1409       C  
ATOM    178  O   GLU A  26      35.841  11.385   6.261  1.00 62.22           O  
ANISOU  178  O   GLU A  26     6922   8349   8370   -563   -440   1416       O  
ATOM    179  CB  GLU A  26      36.182   8.223   7.459  1.00 62.16           C  
ANISOU  179  CB  GLU A  26     6928   8313   8379   -674   -455   1399       C  
ATOM    180  CG  GLU A  26      37.064   8.196   6.233  1.00 61.96           C  
ANISOU  180  CG  GLU A  26     6952   8238   8352   -704   -465   1354       C  
ATOM    181  CD  GLU A  26      37.623   6.830   5.925  1.00 61.94           C  
ANISOU  181  CD  GLU A  26     6990   8193   8352   -764   -485   1322       C  
ATOM    182  OE1 GLU A  26      36.915   6.036   5.277  1.00 98.51           O  
ANISOU  182  OE1 GLU A  26    11614  12846  12971   -827   -516   1345       O  
ATOM    183  OE2 GLU A  26      38.763   6.545   6.347  1.00 61.61           O1-
ANISOU  183  OE2 GLU A  26     6990   8098   8323   -747   -472   1273       O1-
ATOM    184  N   HIS A  27      36.858  11.063   8.244  1.00 98.16           N  
ANISOU  184  N   HIS A  27    11493  12856  12948   -515   -403   1375       N  
ATOM    185  CA  HIS A  27      37.633  12.287   8.075  1.00 97.94           C  
ANISOU  185  CA  HIS A  27    11500  12788  12924   -467   -389   1345       C  
ATOM    186  C   HIS A  27      38.664  12.119   6.973  1.00 97.70           C  
ANISOU  186  C   HIS A  27    11519  12708  12894   -513   -396   1303       C  
ATOM    187  O   HIS A  27      39.294  11.064   6.816  1.00122.41           O  
ANISOU  187  O   HIS A  27    14670  15812  16029   -559   -401   1273       O  
ATOM    188  CB  HIS A  27      38.307  12.732   9.373  1.00101.91           C  
ANISOU  188  CB  HIS A  27    12017  13263  13441   -407   -361   1317       C  
ATOM    189  CG  HIS A  27      37.352  13.262  10.396  1.00108.30           C  
ANISOU  189  CG  HIS A  27    12782  14123  14244   -344   -351   1353       C  
ATOM    190  ND1 HIS A  27      37.010  14.596  10.449  1.00110.95           N  
ANISOU  190  ND1 HIS A  27    13116  14467  14572   -277   -346   1364       N  
ATOM    191  CD2 HIS A  27      36.672  12.660  11.399  1.00118.72           C  
ANISOU  191  CD2 HIS A  27    14058  15490  15560   -334   -345   1381       C  
ATOM    192  CE1 HIS A  27      36.159  14.793  11.440  1.00120.74           C  
ANISOU  192  CE1 HIS A  27    14312  15761  15804   -223   -337   1393       C  
ATOM    193  NE2 HIS A  27      35.937  13.634  12.032  1.00124.22           N  
ANISOU  193  NE2 HIS A  27    14722  16231  16246   -259   -334   1405       N  
ATOM    194  N   GLY A  28      38.797  13.183   6.189  1.00 61.37           N  
ANISOU  194  N   GLY A  28     6935   8097   8285   -498   -398   1303       N  
ATOM    195  CA  GLY A  28      39.679  13.215   5.051  1.00 61.24           C  
ANISOU  195  CA  GLY A  28     6958   8047   8261   -540   -405   1271       C  
ATOM    196  C   GLY A  28      39.217  12.357   3.901  1.00 61.44           C  
ANISOU  196  C   GLY A  28     6975   8097   8272   -605   -431   1284       C  
ATOM    197  O   GLY A  28      39.973  12.102   2.969  1.00 61.35           O  
ANISOU  197  O   GLY A  28     6994   8064   8251   -646   -437   1252       O  
ATOM    198  N   SER A  29      37.939  11.986   3.875  1.00 76.96           N  
ANISOU  198  N   SER A  29     8896  10115  10230   -617   -448   1332       N  
ATOM    199  CA  SER A  29      37.383  11.206   2.785  1.00 82.13           C  
ANISOU  199  CA  SER A  29     9540  10797  10868   -681   -477   1348       C  
ATOM    200  C   SER A  29      36.110  11.901   2.352  1.00 88.31           C  
ANISOU  200  C   SER A  29    10280  11639  11634   -665   -492   1405       C  
ATOM    201  O   SER A  29      35.256  12.219   3.202  1.00119.63           O  
ANISOU  201  O   SER A  29    14204  15646  15603   -622   -486   1442       O  
ATOM    202  CB  SER A  29      37.134   9.727   3.170  1.00 80.82           C  
ANISOU  202  CB  SER A  29     9365  10636  10707   -730   -490   1347       C  
ATOM    203  OG  SER A  29      36.103   9.143   2.365  1.00 80.75           O  
ANISOU  203  OG  SER A  29     9329  10674  10680   -785   -522   1383       O  
ATOM    204  N   CYS A  30      35.945  12.065   1.047  1.00 65.38           N  
ANISOU  204  N   CYS A  30     7383   8747   8710   -700   -513   1413       N  
ATOM    205  CA  CYS A  30      34.774  12.672   0.427  1.00 65.83           C  
ANISOU  205  CA  CYS A  30     7403   8863   8747   -689   -532   1466       C  
ATOM    206  C   CYS A  30      34.106  11.604  -0.412  1.00 66.14           C  
ANISOU  206  C   CYS A  30     7419   8942   8769   -764   -564   1483       C  
ATOM    207  O   CYS A  30      34.765  10.685  -0.883  1.00 65.99           O  
ANISOU  207  O   CYS A  30     7434   8891   8750   -821   -572   1445       O  
ATOM    208  CB  CYS A  30      35.129  13.915  -0.442  1.00 71.78           C  
ANISOU  208  CB  CYS A  30     8188   9598   9489   -664   -533   1466       C  
ATOM    209  SG  CYS A  30      33.901  15.232  -0.690  1.00 90.04           S  
ANISOU  209  SG  CYS A  30    10467  11962  11783   -599   -547   1528       S  
ATOM    210  N   VAL A  31      32.791  11.711  -0.588  1.00 63.90           N  
ANISOU  210  N   VAL A  31     7080   8732   8469   -764   -583   1537       N  
ATOM    211  CA  VAL A  31      32.069  10.730  -1.383  1.00 64.28           C  
ANISOU  211  CA  VAL A  31     7103   8822   8496   -840   -616   1557       C  
ATOM    212  C   VAL A  31      31.221  11.477  -2.390  1.00 68.36           C  
ANISOU  212  C   VAL A  31     7591   9396   8985   -832   -638   1598       C  
ATOM    213  O   VAL A  31      30.482  12.397  -2.032  1.00 75.01           O  
ANISOU  213  O   VAL A  31     8396  10283   9823   -768   -633   1638       O  
ATOM    214  CB  VAL A  31      31.191   9.814  -0.503  1.00 64.54           C  
ANISOU  214  CB  VAL A  31     7086   8903   8532   -867   -624   1588       C  
ATOM    215  CG1 VAL A  31      30.206   9.010  -1.351  1.00 65.07           C  
ANISOU  215  CG1 VAL A  31     7120   9030   8575   -945   -663   1621       C  
ATOM    216  CG2 VAL A  31      32.049   8.867   0.320  1.00 64.17           C  
ANISOU  216  CG2 VAL A  31     7077   8795   8509   -889   -610   1547       C  
ATOM    217  N   THR A  32      31.337  11.075  -3.651  1.00 64.84           N  
ANISOU  217  N   THR A  32     7167   8950   8521   -893   -663   1587       N  
ATOM    218  CA  THR A  32      30.583  11.659  -4.744  1.00 65.29           C  
ANISOU  218  CA  THR A  32     7200   9060   8546   -896   -688   1624       C  
ATOM    219  C   THR A  32      29.529  10.636  -5.120  1.00 65.77           C  
ANISOU  219  C   THR A  32     7214   9188   8589   -967   -723   1654       C  
ATOM    220  O   THR A  32      29.857   9.498  -5.470  1.00 65.74           O  
ANISOU  220  O   THR A  32     7236   9160   8584  -1041   -738   1624       O  
ATOM    221  CB  THR A  32      31.487  11.999  -5.927  1.00 65.13           C  
ANISOU  221  CB  THR A  32     7237   8997   8513   -915   -692   1591       C  
ATOM    222  OG1 THR A  32      32.408  13.028  -5.539  1.00 64.76           O  
ANISOU  222  OG1 THR A  32     7231   8893   8482   -854   -662   1570       O  
ATOM    223  CG2 THR A  32      30.662  12.502  -7.092  1.00 71.48           C  
ANISOU  223  CG2 THR A  32     8017   9860   9283   -924   -721   1632       C  
ATOM    224  N   THR A  33      28.275  11.051  -5.049  1.00 66.27           N  
ANISOU  224  N   THR A  33     7210   9337   8635   -942   -736   1712       N  
ATOM    225  CA  THR A  33      27.143  10.199  -5.349  1.00 66.84           C  
ANISOU  225  CA  THR A  33     7224   9488   8684  -1009   -770   1750       C  
ATOM    226  C   THR A  33      26.435  10.674  -6.605  1.00 67.33           C  
ANISOU  226  C   THR A  33     7262   9610   8710  -1018   -801   1782       C  
ATOM    227  O   THR A  33      26.267  11.880  -6.834  1.00 67.42           O  
ANISOU  227  O   THR A  33     7267   9638   8712   -945   -795   1803       O  
ATOM    228  CB  THR A  33      26.163  10.144  -4.179  1.00 67.13           C  
ANISOU  228  CB  THR A  33     7188   9596   8724   -981   -762   1795       C  
ATOM    229  OG1 THR A  33      25.217   9.095  -4.410  1.00 67.67           O  
ANISOU  229  OG1 THR A  33     7208   9733   8772  -1068   -796   1827       O  
ATOM    230  CG2 THR A  33      25.419  11.452  -4.039  1.00 67.44           C  
ANISOU  230  CG2 THR A  33     7178   9698   8748   -887   -755   1838       C  
ATOM    231  N   MET A  34      26.083   9.705  -7.440  1.00100.95           N  
ANISOU  231  N   MET A  34    11514  13895  12946  -1109   -836   1782       N  
ATOM    232  CA  MET A  34      25.409   9.932  -8.703  1.00 89.23           C  
ANISOU  232  CA  MET A  34    10007  12472  11424  -1135   -871   1809       C  
ATOM    233  C   MET A  34      24.243   8.968  -8.839  1.00 89.87           C  
ANISOU  233  C   MET A  34    10025  12638  11482  -1215   -909   1846       C  
ATOM    234  O   MET A  34      24.270   7.855  -8.307  1.00 89.86           O  
ANISOU  234  O   MET A  34    10029  12620  11494  -1279   -914   1833       O  
ATOM    235  CB  MET A  34      26.351   9.705  -9.896  1.00 89.02           C  
ANISOU  235  CB  MET A  34    10052  12384  11387  -1180   -882   1761       C  
ATOM    236  CG  MET A  34      27.640  10.499  -9.879  1.00 88.42           C  
ANISOU  236  CG  MET A  34    10044  12224  11330  -1124   -848   1719       C  
ATOM    237  SD  MET A  34      28.941   9.775 -10.895  1.00 88.13           S  
ANISOU  237  SD  MET A  34    10088  12112  11284  -1189   -853   1647       S  
ATOM    238  CE  MET A  34      29.636   8.591  -9.744  1.00138.66           C  
ANISOU  238  CE  MET A  34    16518  18444  17721  -1215   -836   1600       C  
ATOM    239  N   ALA A  35      23.211   9.414  -9.545  1.00 69.40           N  
ANISOU  239  N   ALA A  35     7376  10140   8856  -1211   -936   1894       N  
ATOM    240  CA  ALA A  35      22.051   8.576  -9.791  1.00 70.11           C  
ANISOU  240  CA  ALA A  35     7399  10322   8916  -1291   -975   1933       C  
ATOM    241  C   ALA A  35      21.386   9.107 -11.048  1.00 70.63           C  
ANISOU  241  C   ALA A  35     7436  10460   8941  -1292  -1008   1963       C  
ATOM    242  O   ALA A  35      21.419  10.310 -11.320  1.00 70.59           O  
ANISOU  242  O   ALA A  35     7431  10463   8929  -1205   -997   1978       O  
ATOM    243  CB  ALA A  35      21.075   8.582  -8.609  1.00 70.45           C  
ANISOU  243  CB  ALA A  35     7356  10449   8961  -1266   -966   1984       C  
ATOM    244  N   LYS A  36      20.776   8.194 -11.798  1.00 71.17           N  
ANISOU  244  N   LYS A  36     7482  10578   8980  -1391  -1052   1973       N  
ATOM    245  CA  LYS A  36      20.093   8.544 -13.038  1.00 71.74           C  
ANISOU  245  CA  LYS A  36     7524  10726   9008  -1405  -1089   2001       C  
ATOM    246  C   LYS A  36      19.031   9.615 -12.796  1.00 72.21           C  
ANISOU  246  C   LYS A  36     7496  10895   9048  -1319  -1087   2066       C  
ATOM    247  O   LYS A  36      18.102   9.418 -12.005  1.00 72.63           O  
ANISOU  247  O   LYS A  36     7468  11033   9095  -1319  -1089   2108       O  
ATOM    248  CB  LYS A  36      19.520   7.294 -13.696  1.00 72.31           C  
ANISOU  248  CB  LYS A  36     7580  10841   9052  -1533  -1138   2003       C  
ATOM    249  CG  LYS A  36      18.892   7.565 -15.047  1.00 93.26           C  
ANISOU  249  CG  LYS A  36    10207  13569  11657  -1556  -1179   2026       C  
ATOM    250  CD  LYS A  36      18.271   6.311 -15.638  1.00119.31           C  
ANISOU  250  CD  LYS A  36    13491  16914  14929  -1686  -1231   2027       C  
ATOM    251  CE  LYS A  36      17.433   6.617 -16.875  1.00110.08           C  
ANISOU  251  CE  LYS A  36    12275  15844  13706  -1707  -1274   2061       C  
ATOM    252  NZ  LYS A  36      16.262   7.484 -16.596  1.00102.02           N1+
ANISOU  252  NZ  LYS A  36    11149  14952  12663  -1640  -1276   2133       N1+
ATOM    253  N   ASN A  37      19.184  10.751 -13.479  1.00 72.20           N  
ANISOU  253  N   ASN A  37     7512  10890   9031  -1243  -1085   2074       N  
ATOM    254  CA  ASN A  37      18.277  11.898 -13.397  1.00 72.68           C  
ANISOU  254  CA  ASN A  37     7505  11041   9070  -1144  -1087   2131       C  
ATOM    255  C   ASN A  37      18.194  12.453 -11.983  1.00 72.48           C  
ANISOU  255  C   ASN A  37     7451  11016   9073  -1051  -1048   2144       C  
ATOM    256  O   ASN A  37      17.153  12.975 -11.568  1.00 73.05           O  
ANISOU  256  O   ASN A  37     7439  11193   9124   -988  -1052   2194       O  
ATOM    257  CB  ASN A  37      16.868  11.575 -13.903  1.00 73.62           C  
ANISOU  257  CB  ASN A  37     7525  11305   9141  -1189  -1132   2185       C  
ATOM    258  CG  ASN A  37      16.844  11.266 -15.372  1.00134.24           C  
ANISOU  258  CG  ASN A  37    15226  18994  16783  -1262  -1173   2178       C  
ATOM    259  OD1 ASN A  37      17.684  11.751 -16.127  1.00114.45           O  
ANISOU  259  OD1 ASN A  37    12795  16411  14278  -1241  -1168   2149       O  
ATOM    260  ND2 ASN A  37      15.876  10.463 -15.795  1.00146.38           N  
ANISOU  260  ND2 ASN A  37    16698  20632  18287  -1350  -1215   2206       N  
ATOM    261  N   LYS A  38      19.293  12.351 -11.243  1.00 71.72           N  
ANISOU  261  N   LYS A  38     7423  10807   9020  -1039  -1010   2097       N  
ATOM    262  CA  LYS A  38      19.354  12.887  -9.898  1.00 71.48           C  
ANISOU  262  CA  LYS A  38     7377  10765   9016   -950   -972   2101       C  
ATOM    263  C   LYS A  38      20.620  13.726  -9.826  1.00 70.77           C  
ANISOU  263  C   LYS A  38     7382  10551   8958   -884   -940   2059       C  
ATOM    264  O   LYS A  38      21.615  13.386 -10.469  1.00 70.33           O  
ANISOU  264  O   LYS A  38     7402  10408   8912   -938   -940   2014       O  
ATOM    265  CB  LYS A  38      19.380  11.777  -8.836  1.00 99.53           C  
ANISOU  265  CB  LYS A  38    10911  14315  12593  -1012   -957   2090       C  
ATOM    266  CG  LYS A  38      18.113  10.930  -8.879  1.00 86.03           C  
ANISOU  266  CG  LYS A  38     9106  12732  10851  -1090   -991   2137       C  
ATOM    267  CD  LYS A  38      16.845  11.681  -8.473  1.00 72.79           C  
ANISOU  267  CD  LYS A  38     7322  11192   9142  -1009   -994   2199       C  
ATOM    268  CE  LYS A  38      15.633  10.755  -8.608  1.00 73.60           C  
ANISOU  268  CE  LYS A  38     7329  11428   9209  -1104  -1030   2245       C  
ATOM    269  NZ  LYS A  38      14.384  11.369  -8.061  1.00 74.36           N1+
ANISOU  269  NZ  LYS A  38     7308  11673   9271  -1028  -1029   2305       N1+
ATOM    270  N   PRO A  39      20.630  14.809  -9.062  1.00 70.71           N  
ANISOU  270  N   PRO A  39     7373  10532   8961   -770   -915   2070       N  
ATOM    271  CA  PRO A  39      21.844  15.632  -9.013  1.00 70.10           C  
ANISOU  271  CA  PRO A  39     7389  10335   8911   -715   -888   2031       C  
ATOM    272  C   PRO A  39      23.002  14.875  -8.386  1.00 69.34           C  
ANISOU  272  C   PRO A  39     7351  10141   8855   -765   -858   1974       C  
ATOM    273  O   PRO A  39      22.826  14.032  -7.503  1.00 81.44           O  
ANISOU  273  O   PRO A  39     8849  11691  10402   -798   -847   1970       O  
ATOM    274  CB  PRO A  39      21.443  16.820  -8.127  1.00 70.30           C  
ANISOU  274  CB  PRO A  39     7393  10379   8940   -584   -870   2055       C  
ATOM    275  CG  PRO A  39      19.968  16.762  -7.956  1.00 71.09           C  
ANISOU  275  CG  PRO A  39     7385  10621   9006   -559   -891   2111       C  
ATOM    276  CD  PRO A  39      19.435  15.501  -8.556  1.00 71.36           C  
ANISOU  276  CD  PRO A  39     7370  10723   9021   -681   -919   2123       C  
ATOM    277  N   THR A  40      24.201  15.174  -8.868  1.00 68.84           N  
ANISOU  277  N   THR A  40     7374   9977   8805   -772   -846   1932       N  
ATOM    278  CA  THR A  40      25.407  14.593  -8.299  1.00 68.13           C  
ANISOU  278  CA  THR A  40     7343   9793   8751   -805   -817   1875       C  
ATOM    279  C   THR A  40      25.763  15.380  -7.048  1.00 67.83           C  
ANISOU  279  C   THR A  40     7317   9712   8742   -713   -781   1867       C  
ATOM    280  O   THR A  40      25.847  16.612  -7.085  1.00 67.91           O  
ANISOU  280  O   THR A  40     7352   9701   8749   -632   -776   1880       O  
ATOM    281  CB  THR A  40      26.535  14.590  -9.312  1.00 67.79           C  
ANISOU  281  CB  THR A  40     7377   9674   8706   -849   -818   1833       C  
ATOM    282  OG1 THR A  40      26.548  15.843  -9.996  1.00 68.00           O  
ANISOU  282  OG1 THR A  40     7429   9695   8714   -793   -825   1856       O  
ATOM    283  CG2 THR A  40      26.246  13.507 -10.310  1.00 68.05           C  
ANISOU  283  CG2 THR A  40     7397   9744   8713   -949   -851   1829       C  
ATOM    284  N   LEU A  41      25.999  14.673  -5.950  1.00 67.50           N  
ANISOU  284  N   LEU A  41     7267   9654   8728   -727   -759   1846       N  
ATOM    285  CA  LEU A  41      26.265  15.316  -4.673  1.00 67.25           C  
ANISOU  285  CA  LEU A  41     7241   9591   8721   -642   -726   1839       C  
ATOM    286  C   LEU A  41      27.609  14.919  -4.081  1.00 66.54           C  
ANISOU  286  C   LEU A  41     7215   9400   8665   -663   -696   1780       C  
ATOM    287  O   LEU A  41      28.101  13.808  -4.290  1.00 66.28           O  
ANISOU  287  O   LEU A  41     7202   9342   8641   -745   -699   1750       O  
ATOM    288  CB  LEU A  41      25.167  14.978  -3.667  1.00 67.63           C  
ANISOU  288  CB  LEU A  41     7204   9729   8764   -619   -723   1876       C  
ATOM    289  CG  LEU A  41      23.733  15.394  -3.985  1.00 68.42           C  
ANISOU  289  CG  LEU A  41     7223   9948   8827   -582   -749   1936       C  
ATOM    290  CD1 LEU A  41      22.822  14.920  -2.868  1.00 68.75           C  
ANISOU  290  CD1 LEU A  41     7180  10079   8863   -571   -740   1966       C  
ATOM    291  CD2 LEU A  41      23.623  16.895  -4.174  1.00 68.65           C  
ANISOU  291  CD2 LEU A  41     7271   9967   8845   -472   -749   1951       C  
ATOM    292  N   ASP A  42      28.201  15.858  -3.350  1.00 66.26           N  
ANISOU  292  N   ASP A  42     7216   9311   8650   -585   -669   1763       N  
ATOM    293  CA  ASP A  42      29.481  15.676  -2.680  1.00 65.62           C  
ANISOU  293  CA  ASP A  42     7192   9140   8600   -589   -639   1710       C  
ATOM    294  C   ASP A  42      29.261  15.726  -1.170  1.00 65.54           C  
ANISOU  294  C   ASP A  42     7152   9141   8609   -531   -614   1712       C  
ATOM    295  O   ASP A  42      28.730  16.707  -0.648  1.00 65.82           O  
ANISOU  295  O   ASP A  42     7168   9201   8638   -443   -609   1736       O  
ATOM    296  CB  ASP A  42      30.482  16.745  -3.121  1.00 65.38           C  
ANISOU  296  CB  ASP A  42     7236   9032   8575   -557   -630   1685       C  
ATOM    297  CG  ASP A  42      31.147  16.414  -4.448  1.00 65.28           C  
ANISOU  297  CG  ASP A  42     7264   8991   8548   -633   -645   1664       C  
ATOM    298  OD1 ASP A  42      30.665  15.497  -5.146  1.00 65.47           O  
ANISOU  298  OD1 ASP A  42     7260   9061   8556   -700   -667   1673       O  
ATOM    299  OD2 ASP A  42      32.154  17.071  -4.790  1.00 65.04           O1-
ANISOU  299  OD2 ASP A  42     7295   8896   8521   -627   -634   1638       O1-
ATOM    300  N   PHE A  43      29.664  14.667  -0.476  1.00 65.33           N  
ANISOU  300  N   PHE A  43     7124   9097   8601   -577   -601   1686       N  
ATOM    301  CA  PHE A  43      29.528  14.547   0.970  1.00 65.24           C  
ANISOU  301  CA  PHE A  43     7085   9097   8605   -533   -576   1687       C  
ATOM    302  C   PHE A  43      30.894  14.525   1.639  1.00 64.61           C  
ANISOU  302  C   PHE A  43     7069   8925   8555   -525   -548   1631       C  
ATOM    303  O   PHE A  43      31.815  13.852   1.164  1.00124.08           O  
ANISOU  303  O   PHE A  43    14646  16402  16097   -588   -549   1592       O  
ATOM    304  CB  PHE A  43      28.766  13.268   1.345  1.00 65.47           C  
ANISOU  304  CB  PHE A  43     7056   9192   8628   -596   -586   1712       C  
ATOM    305  CG  PHE A  43      27.375  13.192   0.787  1.00 66.15           C  
ANISOU  305  CG  PHE A  43     7069   9383   8682   -612   -615   1769       C  
ATOM    306  CD1 PHE A  43      27.128  12.755  -0.497  1.00 96.65           C  
ANISOU  306  CD1 PHE A  43    10933  13263  12526   -684   -647   1778       C  
ATOM    307  CD2 PHE A  43      26.300  13.469   1.603  1.00 66.62           C  
ANISOU  307  CD2 PHE A  43     7053   9533   8725   -559   -610   1812       C  
ATOM    308  CE1 PHE A  43      25.830  12.683  -0.968  1.00100.29           C  
ANISOU  308  CE1 PHE A  43    11321  13828  12955   -700   -674   1831       C  
ATOM    309  CE2 PHE A  43      25.008  13.396   1.142  1.00 67.30           C  
ANISOU  309  CE2 PHE A  43     7063   9728   8778   -571   -635   1866       C  
ATOM    310  CZ  PHE A  43      24.770  13.000  -0.143  1.00 78.34           C  
ANISOU  310  CZ  PHE A  43     8464  11142  10161   -644   -668   1876       C  
ATOM    311  N   GLU A  44      31.007  15.231   2.769  1.00 72.19           N  
ANISOU  311  N   GLU A  44     8029   9873   9527   -445   -523   1626       N  
ATOM    312  CA  GLU A  44      32.256  15.248   3.528  1.00 71.64           C  
ANISOU  312  CA  GLU A  44     8013   9723   9484   -432   -496   1574       C  
ATOM    313  C   GLU A  44      31.978  15.322   5.020  1.00 71.65           C  
ANISOU  313  C   GLU A  44     7983   9748   9494   -372   -474   1579       C  
ATOM    314  O   GLU A  44      31.128  16.098   5.458  1.00 73.28           O  
ANISOU  314  O   GLU A  44     8152  10006   9687   -298   -472   1611       O  
ATOM    315  CB  GLU A  44      33.175  16.422   3.173  1.00 96.00           C  
ANISOU  315  CB  GLU A  44    11164  12735  12575   -393   -489   1546       C  
ATOM    316  CG  GLU A  44      34.617  16.161   3.615  1.00 96.11           C  
ANISOU  316  CG  GLU A  44    11233  12670  12612   -413   -467   1488       C  
ATOM    317  CD  GLU A  44      35.571  17.301   3.314  1.00 70.71           C  
ANISOU  317  CD  GLU A  44     8080   9386   9400   -386   -461   1461       C  
ATOM    318  OE1 GLU A  44      35.108  18.449   3.141  1.00 71.04           O  
ANISOU  318  OE1 GLU A  44     8131   9431   9432   -330   -469   1486       O  
ATOM    319  OE2 GLU A  44      36.793  17.049   3.283  1.00 70.30           O1-
ANISOU  319  OE2 GLU A  44     8072   9279   9360   -420   -448   1415       O1-
ATOM    320  N   LEU A  45      32.708  14.522   5.798  1.00 63.48           N  
ANISOU  320  N   LEU A  45     6964   8677   8478   -399   -456   1547       N  
ATOM    321  CA  LEU A  45      32.629  14.618   7.253  1.00 63.45           C  
ANISOU  321  CA  LEU A  45     6939   8687   8481   -342   -432   1546       C  
ATOM    322  C   LEU A  45      33.614  15.688   7.709  1.00 63.14           C  
ANISOU  322  C   LEU A  45     6957   8577   8457   -277   -412   1504       C  
ATOM    323  O   LEU A  45      34.825  15.464   7.755  1.00 94.89           O  
ANISOU  323  O   LEU A  45    11030  12526  12496   -303   -402   1458       O  
ATOM    324  CB  LEU A  45      32.945  13.269   7.888  1.00 63.22           C  
ANISOU  324  CB  LEU A  45     6905   8653   8464   -400   -426   1534       C  
ATOM    325  CG  LEU A  45      32.834  13.146   9.407  1.00 63.22           C  
ANISOU  325  CG  LEU A  45     6878   8675   8468   -355   -402   1537       C  
ATOM    326  CD1 LEU A  45      31.541  13.766   9.916  1.00117.36           C  
ANISOU  326  CD1 LEU A  45    13666  15626  15301   -290   -400   1586       C  
ATOM    327  CD2 LEU A  45      32.963  11.689   9.842  1.00 63.13           C  
ANISOU  327  CD2 LEU A  45     6860   8664   8463   -427   -404   1538       C  
ATOM    328  N   ILE A  46      33.078  16.851   8.062  1.00 63.46           N  
ANISOU  328  N   ILE A  46     6988   8638   8487   -190   -409   1521       N  
ATOM    329  CA  ILE A  46      33.870  18.022   8.433  1.00 63.31           C  
ANISOU  329  CA  ILE A  46     7027   8551   8478   -125   -397   1487       C  
ATOM    330  C   ILE A  46      34.266  18.007   9.909  1.00 63.12           C  
ANISOU  330  C   ILE A  46     7004   8515   8465    -78   -371   1461       C  
ATOM    331  O   ILE A  46      35.376  18.417  10.256  1.00 62.78           O  
ANISOU  331  O   ILE A  46     7017   8398   8437    -67   -358   1416       O  
ATOM    332  CB  ILE A  46      33.171  19.342   8.033  1.00 63.81           C  
ANISOU  332  CB  ILE A  46     7095   8627   8523    -50   -413   1513       C  
ATOM    333  CG1 ILE A  46      34.169  20.501   8.106  1.00 67.39           C  
ANISOU  333  CG1 ILE A  46     7629   8989   8988    -10   -409   1475       C  
ATOM    334  CG2 ILE A  46      32.026  19.669   8.935  1.00 64.31           C  
ANISOU  334  CG2 ILE A  46     7098   8769   8567     34   -408   1544       C  
ATOM    335  CD1 ILE A  46      34.466  21.149   6.774  1.00 99.67           C  
ANISOU  335  CD1 ILE A  46    11767  13033  13070    -38   -431   1480       C  
ATOM    336  N   LYS A  47      33.404  17.521  10.809  1.00 93.24           N  
ANISOU  336  N   LYS A  47    10754  12404  12268    -54   -362   1488       N  
ATOM    337  CA  LYS A  47      33.787  17.505  12.215  1.00 79.51           C  
ANISOU  337  CA  LYS A  47     9016  10658  10537     -9   -337   1464       C  
ATOM    338  C   LYS A  47      32.997  16.482  13.024  1.00 63.41           C  
ANISOU  338  C   LYS A  47     6905   8702   8485    -25   -328   1497       C  
ATOM    339  O   LYS A  47      31.811  16.261  12.780  1.00 66.75           O  
ANISOU  339  O   LYS A  47     7264   9212   8887    -29   -340   1546       O  
ATOM    340  CB  LYS A  47      33.506  18.911  12.770  1.00 63.56           C  
ANISOU  340  CB  LYS A  47     7008   8636   8504    102   -333   1459       C  
ATOM    341  CG  LYS A  47      33.920  19.249  14.177  1.00 63.48           C  
ANISOU  341  CG  LYS A  47     7010   8611   8497    167   -309   1428       C  
ATOM    342  CD  LYS A  47      32.910  20.282  14.709  1.00 64.11           C  
ANISOU  342  CD  LYS A  47     7061   8746   8551    280   -310   1448       C  
ATOM    343  CE  LYS A  47      33.241  21.693  14.252  1.00 64.27           C  
ANISOU  343  CE  LYS A  47     7153   8695   8573    339   -325   1427       C  
ATOM    344  NZ  LYS A  47      32.321  22.705  14.846  1.00 64.94           N1+
ANISOU  344  NZ  LYS A  47     7218   8825   8630    460   -328   1439       N1+
ATOM    345  N   THR A  48      33.684  15.873  13.993  1.00 63.08           N  
ANISOU  345  N   THR A  48     6875   8636   8456    -37   -309   1471       N  
ATOM    346  CA  THR A  48      33.116  14.932  14.955  1.00 63.25           C  
ANISOU  346  CA  THR A  48     6839   8726   8467    -52   -299   1499       C  
ATOM    347  C   THR A  48      33.267  15.490  16.365  1.00109.65           C  
ANISOU  347  C   THR A  48    12712  14612  14338     33   -273   1480       C  
ATOM    348  O   THR A  48      34.358  15.938  16.736  1.00145.97           O  
ANISOU  348  O   THR A  48    17371  19135  18955     59   -262   1430       O  
ATOM    349  CB  THR A  48      33.817  13.571  14.854  1.00 62.87           C  
ANISOU  349  CB  THR A  48     6813   8637   8437   -146   -303   1486       C  
ATOM    350  OG1 THR A  48      33.777  13.102  13.500  1.00 62.83           O  
ANISOU  350  OG1 THR A  48     6821   8616   8436   -222   -328   1494       O  
ATOM    351  CG2 THR A  48      33.163  12.555  15.769  1.00 63.13           C  
ANISOU  351  CG2 THR A  48     6791   8739   8456   -173   -297   1523       C  
ATOM    352  N   GLU A  49      32.188  15.476  17.151  1.00 79.78           N  
ANISOU  352  N   GLU A  49     8858  10929  10527     77   -265   1520       N  
ATOM    353  CA  GLU A  49      32.254  16.031  18.499  1.00 81.44           C  
ANISOU  353  CA  GLU A  49     9060  11157  10724    164   -241   1502       C  
ATOM    354  C   GLU A  49      31.501  15.210  19.537  1.00102.10           C  
ANISOU  354  C   GLU A  49    11604  13873  13317    157   -226   1542       C  
ATOM    355  O   GLU A  49      30.394  14.728  19.287  1.00135.26           O  
ANISOU  355  O   GLU A  49    15734  18166  17493    127   -235   1596       O  
ATOM    356  CB  GLU A  49      31.712  17.464  18.588  1.00 85.05           C  
ANISOU  356  CB  GLU A  49     9515  11638  11163    277   -241   1498       C  
ATOM    357  CG  GLU A  49      31.951  18.044  19.985  1.00 92.03           C  
ANISOU  357  CG  GLU A  49    10404  12527  12035    368   -217   1468       C  
ATOM    358  CD  GLU A  49      31.515  19.479  20.152  1.00123.97           C  
ANISOU  358  CD  GLU A  49    14461  16582  16061    487   -220   1455       C  
ATOM    359  OE1 GLU A  49      30.631  19.929  19.396  1.00122.14           O  
ANISOU  359  OE1 GLU A  49    14201  16394  15813    513   -237   1486       O  
ATOM    360  OE2 GLU A  49      32.047  20.149  21.064  1.00148.72           O1-
ANISOU  360  OE2 GLU A  49    17633  19680  19194    558   -207   1413       O1-
ATOM    361  N   ALA A  50      32.148  15.034  20.690  1.00 64.05           N  
ANISOU  361  N   ALA A  50     6802   9033   8500    180   -205   1515       N  
ATOM    362  CA  ALA A  50      31.611  14.348  21.863  1.00 64.36           C  
ANISOU  362  CA  ALA A  50     6781   9159   8514    181   -188   1547       C  
ATOM    363  C   ALA A  50      31.074  15.496  22.712  1.00 72.97           C  
ANISOU  363  C   ALA A  50     7841  10309   9574    305   -171   1540       C  
ATOM    364  O   ALA A  50      31.856  16.310  23.215  1.00 96.20           O  
ANISOU  364  O   ALA A  50    10837  13187  12525    373   -161   1487       O  
ATOM    365  CB  ALA A  50      32.671  13.534  22.601  1.00 63.90           C  
ANISOU  365  CB  ALA A  50     6764   9039   8474    140   -178   1519       C  
ATOM    366  N   LYS A  51      29.748  15.577  22.881  1.00 93.03           N  
ANISOU  366  N   LYS A  51    10297  12976  12075    338   -169   1591       N  
ATOM    367  CA  LYS A  51      29.209  16.740  23.582  1.00 89.29           C  
ANISOU  367  CA  LYS A  51     9797  12560  11569    468   -155   1579       C  
ATOM    368  C   LYS A  51      28.856  16.526  25.051  1.00 78.51           C  
ANISOU  368  C   LYS A  51     8377  11286  10167    515   -128   1591       C  
ATOM    369  O   LYS A  51      28.715  17.518  25.776  1.00 78.83           O  
ANISOU  369  O   LYS A  51     8417  11352  10185    631   -115   1563       O  
ATOM    370  CB  LYS A  51      27.983  17.275  22.837  1.00 78.77           C  
ANISOU  370  CB  LYS A  51     8406  11314  10209    506   -170   1618       C  
ATOM    371  CG  LYS A  51      28.391  17.953  21.543  1.00 78.49           C  
ANISOU  371  CG  LYS A  51     8438  11181  10203    503   -195   1594       C  
ATOM    372  CD  LYS A  51      27.251  18.631  20.844  1.00 82.10           C  
ANISOU  372  CD  LYS A  51     8846  11715  10632    558   -212   1627       C  
ATOM    373  CE  LYS A  51      27.318  20.105  21.180  1.00102.32           C  
ANISOU  373  CE  LYS A  51    11450  14246  13183    696   -211   1586       C  
ATOM    374  NZ  LYS A  51      28.679  20.654  20.887  1.00100.26           N1+
ANISOU  374  NZ  LYS A  51    11304  13825  12964    689   -218   1526       N1+
ATOM    375  N   GLN A  52      28.704  15.291  25.515  1.00 66.40           N  
ANISOU  375  N   GLN A  52     6802   9803   8626    431   -121   1630       N  
ATOM    376  CA  GLN A  52      28.323  15.000  26.900  1.00 80.36           C  
ANISOU  376  CA  GLN A  52     8512  11667  10354    465    -95   1650       C  
ATOM    377  C   GLN A  52      29.342  14.047  27.513  1.00 66.52           C  
ANISOU  377  C   GLN A  52     6804   9844   8624    395    -88   1635       C  
ATOM    378  O   GLN A  52      29.023  12.916  27.890  1.00 66.46           O  
ANISOU  378  O   GLN A  52     6756   9893   8604    316    -85   1684       O  
ATOM    379  CB  GLN A  52      26.887  14.492  27.025  1.00 67.62           C  
ANISOU  379  CB  GLN A  52     6784  10217   8691    443    -92   1725       C  
ATOM    380  CG  GLN A  52      25.864  15.585  26.702  1.00 68.27           C  
ANISOU  380  CG  GLN A  52     6812  10386   8739    546    -95   1733       C  
ATOM    381  CD  GLN A  52      25.915  16.752  27.706  1.00 68.55           C  
ANISOU  381  CD  GLN A  52     6855  10444   8748    696    -73   1687       C  
ATOM    382  OE1 GLN A  52      26.795  17.611  27.642  1.00 68.13           O  
ANISOU  382  OE1 GLN A  52     6890  10274   8724    756    -77   1624       O  
ATOM    383  NE2 GLN A  52      24.937  16.800  28.607  1.00 69.34           N  
ANISOU  383  NE2 GLN A  52     6861  10697   8789    756    -53   1720       N  
ATOM    384  N   PRO A  53      30.617  14.461  27.562  1.00 65.64           N  
ANISOU  384  N   PRO A  53     6784   9607   8550    417    -87   1569       N  
ATOM    385  CA  PRO A  53      31.653  13.584  28.107  1.00 65.15           C  
ANISOU  385  CA  PRO A  53     6768   9476   8510    357    -82   1551       C  
ATOM    386  C   PRO A  53      31.795  13.799  29.601  1.00 65.35           C  
ANISOU  386  C   PRO A  53     6778   9547   8505    429    -56   1536       C  
ATOM    387  O   PRO A  53      32.021  14.920  30.068  1.00 65.41           O  
ANISOU  387  O   PRO A  53     6807   9542   8504    532    -45   1489       O  
ATOM    388  CB  PRO A  53      32.912  14.031  27.357  1.00 64.44           C  
ANISOU  388  CB  PRO A  53     6774   9242   8468    350    -95   1487       C  
ATOM    389  CG  PRO A  53      32.632  15.475  26.954  1.00 64.63           C  
ANISOU  389  CG  PRO A  53     6810   9261   8487    445    -98   1460       C  
ATOM    390  CD  PRO A  53      31.175  15.778  27.213  1.00 65.42           C  
ANISOU  390  CD  PRO A  53     6820   9498   8540    500    -92   1509       C  
ATOM    391  N   ALA A  54      31.655  12.723  30.361  1.00 83.75           N  
ANISOU  391  N   ALA A  54     9075  11929  10818    374    -47   1576       N  
ATOM    392  CA  ALA A  54      31.739  12.781  31.813  1.00 87.23           C  
ANISOU  392  CA  ALA A  54     9494  12424  11224    432    -22   1569       C  
ATOM    393  C   ALA A  54      33.169  12.488  32.246  1.00 87.01           C  
ANISOU  393  C   ALA A  54     9548  12284  11230    416    -21   1518       C  
ATOM    394  O   ALA A  54      33.686  11.392  32.005  1.00 92.02           O  
ANISOU  394  O   ALA A  54    10211  12864  11888    322    -34   1533       O  
ATOM    395  CB  ALA A  54      30.760  11.795  32.440  1.00 90.30           C  
ANISOU  395  CB  ALA A  54     9799  12941  11570    380    -13   1647       C  
ATOM    396  N   THR A  55      33.837  13.489  32.809  1.00 64.95           N  
ANISOU  396  N   THR A  55     6794   9448   8436    508    -10   1455       N  
ATOM    397  CA  THR A  55      35.177  13.265  33.326  1.00 64.41           C  
ANISOU  397  CA  THR A  55     6794   9288   8392    499     -8   1405       C  
ATOM    398  C   THR A  55      35.137  12.193  34.407  1.00 64.61           C  
ANISOU  398  C   THR A  55     6789   9369   8391    464      4   1443       C  
ATOM    399  O   THR A  55      34.456  12.349  35.423  1.00 65.16           O  
ANISOU  399  O   THR A  55     6801   9544   8413    517     24   1467       O  
ATOM    400  CB  THR A  55      35.746  14.565  33.887  1.00 64.36           C  
ANISOU  400  CB  THR A  55     6827   9247   8381    606      2   1335       C  
ATOM    401  OG1 THR A  55      35.797  15.552  32.850  1.00 64.22           O  
ANISOU  401  OG1 THR A  55     6845   9169   8387    633    -13   1304       O  
ATOM    402  CG2 THR A  55      37.141  14.341  34.443  1.00 63.85           C  
ANISOU  402  CG2 THR A  55     6827   9096   8338    595      3   1284       C  
ATOM    403  N   LEU A  56      35.860  11.099  34.183  1.00 64.22           N  
ANISOU  403  N   LEU A  56     6779   9251   8370    375    -11   1451       N  
ATOM    404  CA  LEU A  56      35.909  10.022  35.164  1.00 64.42           C  
ANISOU  404  CA  LEU A  56     6788   9314   8373    335     -4   1489       C  
ATOM    405  C   LEU A  56      36.925  10.337  36.255  1.00 64.20           C  
ANISOU  405  C   LEU A  56     6799   9254   8341    397      9   1435       C  
ATOM    406  O   LEU A  56      36.621  10.252  37.451  1.00238.21           O  
ANISOU  406  O   LEU A  56    28799  31372  30336    434     29   1454       O  
ATOM    407  CB  LEU A  56      36.221   8.689  34.483  1.00 64.18           C  
ANISOU  407  CB  LEU A  56     6790   9222   8373    220    -30   1520       C  
ATOM    408  CG  LEU A  56      36.388   7.482  35.408  1.00 64.38           C  
ANISOU  408  CG  LEU A  56     6817   9265   8381    170    -31   1560       C  
ATOM    409  CD1 LEU A  56      35.210   7.367  36.355  1.00 65.14           C  
ANISOU  409  CD1 LEU A  56     6829   9503   8419    182    -12   1625       C  
ATOM    410  CD2 LEU A  56      36.537   6.207  34.597  1.00 64.27           C  
ANISOU  410  CD2 LEU A  56     6838   9187   8394     58    -62   1592       C  
ATOM    411  N   ARG A  57      38.135  10.705  35.847  1.00 63.59           N  
ANISOU  411  N   ARG A  57     6795   9065   8304    406      0   1367       N  
ATOM    412  CA  ARG A  57      39.272  10.937  36.723  1.00 63.33           C  
ANISOU  412  CA  ARG A  57     6805   8985   8271    451      7   1311       C  
ATOM    413  C   ARG A  57      40.267  11.779  35.947  1.00 62.79           C  
ANISOU  413  C   ARG A  57     6801   8814   8243    469     -3   1238       C  
ATOM    414  O   ARG A  57      40.363  11.675  34.722  1.00 78.18           O  
ANISOU  414  O   ARG A  57     8772  10707  10225    418    -21   1238       O  
ATOM    415  CB  ARG A  57      39.939   9.626  37.151  1.00 63.18           C  
ANISOU  415  CB  ARG A  57     6811   8936   8259    387     -2   1329       C  
ATOM    416  CG  ARG A  57      39.819   9.237  38.614  1.00 63.57           C  
ANISOU  416  CG  ARG A  57     6832   9057   8264    415     15   1354       C  
ATOM    417  CD  ARG A  57      40.455   7.863  38.805  1.00 63.44           C  
ANISOU  417  CD  ARG A  57     6850   8995   8259    343     -1   1377       C  
ATOM    418  NE  ARG A  57      40.060   7.194  40.041  1.00 63.94           N  
ANISOU  418  NE  ARG A  57     6879   9138   8278    341     10   1428       N  
ATOM    419  CZ  ARG A  57      40.649   6.097  40.508  1.00 63.93           C  
ANISOU  419  CZ  ARG A  57     6911   9104   8277    297     -3   1447       C  
ATOM    420  NH1 ARG A  57      41.668   5.561  39.851  1.00 67.19           N1+
ANISOU  420  NH1 ARG A  57     7390   9408   8732    259    -27   1414       N1+
ATOM    421  NH2 ARG A  57      40.233   5.543  41.638  1.00 64.45           N  
ANISOU  421  NH2 ARG A  57     6944   9246   8297    295      7   1499       N  
ATOM    422  N   LYS A  58      41.002  12.614  36.667  1.00 62.70           N  
ANISOU  422  N   LYS A  58     6819   8780   8225    539      6   1179       N  
ATOM    423  CA  LYS A  58      42.016  13.466  36.072  1.00 62.27           C  
ANISOU  423  CA  LYS A  58     6826   8631   8203    554     -4   1109       C  
ATOM    424  C   LYS A  58      43.346  13.110  36.715  1.00 61.95           C  
ANISOU  424  C   LYS A  58     6827   8540   8170    549     -6   1065       C  
ATOM    425  O   LYS A  58      43.465  13.136  37.940  1.00103.30           O  
ANISOU  425  O   LYS A  58    12054  13820  13378    595      7   1057       O  
ATOM    426  CB  LYS A  58      41.666  14.934  36.345  1.00 62.56           C  
ANISOU  426  CB  LYS A  58     6863   8686   8221    646      4   1074       C  
ATOM    427  CG  LYS A  58      42.567  15.992  35.746  1.00 62.25           C  
ANISOU  427  CG  LYS A  58     6889   8554   8210    663     -9   1008       C  
ATOM    428  CD  LYS A  58      41.925  17.369  35.938  1.00 62.69           C  
ANISOU  428  CD  LYS A  58     6945   8632   8244    753     -6    987       C  
ATOM    429  CE  LYS A  58      40.862  17.698  34.906  1.00 62.91           C  
ANISOU  429  CE  LYS A  58     6948   8679   8275    752    -13   1024       C  
ATOM    430  NZ  LYS A  58      40.311  19.068  35.140  1.00101.79           N1+
ANISOU  430  NZ  LYS A  58    11882  13619  13176    851    -13    999       N1+
ATOM    431  N   TYR A  59      44.349  12.789  35.911  1.00 61.47           N  
ANISOU  431  N   TYR A  59     6812   8396   8147    496    -22   1035       N  
ATOM    432  CA  TYR A  59      45.626  12.395  36.481  1.00 61.20           C  
ANISOU  432  CA  TYR A  59     6814   8321   8118    491    -25    994       C  
ATOM    433  C   TYR A  59      46.672  13.464  36.227  1.00122.80           C  
ANISOU  433  C   TYR A  59    14662  16059  15936    516    -30    920       C  
ATOM    434  O   TYR A  59      46.685  14.108  35.176  1.00149.30           O  
ANISOU  434  O   TYR A  59    18038  19373  19315    500    -39    905       O  
ATOM    435  CB  TYR A  59      46.139  11.067  35.917  1.00 60.93           C  
ANISOU  435  CB  TYR A  59     6796   8247   8107    416    -41   1012       C  
ATOM    436  CG  TYR A  59      45.439   9.822  36.402  1.00 61.21           C  
ANISOU  436  CG  TYR A  59     6802   8332   8125    383    -41   1080       C  
ATOM    437  CD1 TYR A  59      45.831   9.213  37.585  1.00 61.35           C  
ANISOU  437  CD1 TYR A  59     6819   8373   8120    400    -36   1085       C  
ATOM    438  CD2 TYR A  59      44.437   9.222  35.658  1.00 61.38           C  
ANISOU  438  CD2 TYR A  59     6797   8373   8150    329    -49   1139       C  
ATOM    439  CE1 TYR A  59      45.242   8.051  38.018  1.00 61.66           C  
ANISOU  439  CE1 TYR A  59     6837   8450   8142    362    -40   1150       C  
ATOM    440  CE2 TYR A  59      43.825   8.066  36.097  1.00 61.70           C  
ANISOU  440  CE2 TYR A  59     6814   8455   8173    288    -53   1204       C  
ATOM    441  CZ  TYR A  59      44.238   7.483  37.275  1.00 61.85           C  
ANISOU  441  CZ  TYR A  59     6837   8492   8170    304    -49   1210       C  
ATOM    442  OH  TYR A  59      43.625   6.344  37.736  1.00 62.23           O  
ANISOU  442  OH  TYR A  59     6867   8580   8198    258    -55   1278       O  
ATOM    443  N   CYS A  60      47.566  13.626  37.195  1.00 95.66           N  
ANISOU  443  N   CYS A  60    11243  12616  12486    549    -26    877       N  
ATOM    444  CA  CYS A  60      48.694  14.522  37.044  1.00 60.70           C  
ANISOU  444  CA  CYS A  60     6861   8131   8072    561    -33    807       C  
ATOM    445  C   CYS A  60      49.865  13.745  36.468  1.00 60.30           C  
ANISOU  445  C   CYS A  60     6836   8029   8047    502    -46    785       C  
ATOM    446  O   CYS A  60      50.267  12.710  37.009  1.00 60.26           O  
ANISOU  446  O   CYS A  60     6824   8036   8035    491    -47    796       O  
ATOM    447  CB  CYS A  60      49.079  15.175  38.372  1.00 60.94           C  
ANISOU  447  CB  CYS A  60     6897   8184   8072    628    -25    767       C  
ATOM    448  SG  CYS A  60      50.154  16.616  38.150  1.00 60.86           S  
ANISOU  448  SG  CYS A  60     6944   8106   8072    644    -36    685       S  
ATOM    449  N   ILE A  61      50.394  14.247  35.362  1.00 63.63           N  
ANISOU  449  N   ILE A  61     7286   8396   8494    468    -57    755       N  
ATOM    450  CA  ILE A  61      51.511  13.617  34.682  1.00 63.30           C  
ANISOU  450  CA  ILE A  61     7266   8311   8473    416    -69    730       C  
ATOM    451  C   ILE A  61      52.779  14.435  34.845  1.00 63.21           C  
ANISOU  451  C   ILE A  61     7285   8270   8462    424    -74    661       C  
ATOM    452  O   ILE A  61      53.878  13.893  34.645  1.00 63.01           O  
ANISOU  452  O   ILE A  61     7271   8227   8444    395    -81    632       O  
ATOM    453  CB  ILE A  61      51.200  13.362  33.194  1.00 87.44           C  
ANISOU  453  CB  ILE A  61    10327  11339  11556    359    -79    752       C  
ATOM    454  CG1 ILE A  61      50.891  14.674  32.470  1.00 86.79           C  
ANISOU  454  CG1 ILE A  61    10261  11233  11482    363    -81    739       C  
ATOM    455  CG2 ILE A  61      50.068  12.341  33.057  1.00119.53           C  
ANISOU  455  CG2 ILE A  61    14361  15434  15619    339    -79    819       C  
ATOM    456  CD1 ILE A  61      51.358  14.686  31.033  1.00113.69           C  
ANISOU  456  CD1 ILE A  61    13688  14595  14913    304    -93    728       C  
ATOM    457  N   GLU A  62      52.663  15.715  35.189  1.00 75.54           N  
ANISOU  457  N   GLU A  62     8862   9826  10014    461    -71    635       N  
ATOM    458  CA  GLU A  62      53.810  16.563  35.483  1.00 75.56           C  
ANISOU  458  CA  GLU A  62     8896   9801  10011    467    -78    572       C  
ATOM    459  C   GLU A  62      53.361  17.466  36.620  1.00 85.11           C  
ANISOU  459  C   GLU A  62    10110  11033  11195    535    -72    558       C  
ATOM    460  O   GLU A  62      52.373  18.196  36.476  1.00 89.84           O  
ANISOU  460  O   GLU A  62    10712  11632  11790    566    -70    576       O  
ATOM    461  CB  GLU A  62      54.282  17.372  34.272  1.00 75.46           C  
ANISOU  461  CB  GLU A  62     8915   9737  10019    420    -90    547       C  
ATOM    462  CG  GLU A  62      55.530  18.202  34.566  1.00 93.30           C  
ANISOU  462  CG  GLU A  62    11206  11973  12271    412    -99    484       C  
ATOM    463  CD  GLU A  62      56.075  18.923  33.348  1.00 75.48           C  
ANISOU  463  CD  GLU A  62     8980   9669  10031    355   -112    464       C  
ATOM    464  OE1 GLU A  62      55.823  18.456  32.217  1.00 75.28           O  
ANISOU  464  OE1 GLU A  62     8946   9633  10023    313   -113    492       O  
ATOM    465  OE2 GLU A  62      56.764  19.951  33.525  1.00 75.68           O1-
ANISOU  465  OE2 GLU A  62     9039   9668  10049    348   -123    421       O1-
ATOM    466  N   ALA A  63      54.101  17.438  37.727  1.00 60.31           N  
ANISOU  466  N   ALA A  63     6972   7911   8033    563    -70    522       N  
ATOM    467  CA  ALA A  63      53.768  18.208  38.914  1.00 60.69           C  
ANISOU  467  CA  ALA A  63     7025   7983   8051    632    -65    503       C  
ATOM    468  C   ALA A  63      54.925  19.110  39.314  1.00 60.80           C  
ANISOU  468  C   ALA A  63     7078   7968   8057    633    -78    435       C  
ATOM    469  O   ALA A  63      56.053  18.976  38.834  1.00 60.59           O  
ANISOU  469  O   ALA A  63     7063   7915   8044    581    -88    405       O  
ATOM    470  CB  ALA A  63      53.405  17.281  40.080  1.00 60.80           C  
ANISOU  470  CB  ALA A  63     7001   8062   8039    671    -51    532       C  
ATOM    471  N   LYS A  64      54.623  20.031  40.224  1.00112.70           N  
ANISOU  471  N   LYS A  64    13668  14549  14604    694    -78    409       N  
ATOM    472  CA  LYS A  64      55.600  20.970  40.752  1.00121.95           C  
ANISOU  472  CA  LYS A  64    14880  15694  15762    700    -93    344       C  
ATOM    473  C   LYS A  64      55.418  21.170  42.247  1.00139.24           C  
ANISOU  473  C   LYS A  64    17065  17929  17912    774    -87    324       C  
ATOM    474  O   LYS A  64      54.289  21.355  42.713  1.00148.20           O  
ANISOU  474  O   LYS A  64    18186  19096  19028    836    -76    349       O  
ATOM    475  CB  LYS A  64      55.403  22.292  40.003  1.00124.30           C  
ANISOU  475  CB  LYS A  64    15230  15927  16071    691   -110    324       C  
ATOM    476  CG  LYS A  64      55.651  23.577  40.753  1.00127.87           C  
ANISOU  476  CG  LYS A  64    15734  16352  16500    732   -127    269       C  
ATOM    477  CD  LYS A  64      55.103  24.709  39.883  1.00126.82           C  
ANISOU  477  CD  LYS A  64    15651  16154  16380    732   -143    270       C  
ATOM    478  CE  LYS A  64      55.933  25.970  39.889  1.00124.05           C  
ANISOU  478  CE  LYS A  64    15373  15736  16025    709   -172    211       C  
ATOM    479  NZ  LYS A  64      55.135  27.072  39.268  1.00121.87           N1+
ANISOU  479  NZ  LYS A  64    15150  15401  15755    734   -189    218       N1+
ATOM    480  N   LEU A  65      56.513  21.124  43.003  1.00 61.84           N  
ANISOU  480  N   LEU A  65     7268   8136   8092    769    -94    279       N  
ATOM    481  CA  LEU A  65      56.451  21.360  44.439  1.00 62.22           C  
ANISOU  481  CA  LEU A  65     7314   8227   8099    837    -90    253       C  
ATOM    482  C   LEU A  65      56.989  22.759  44.719  1.00 62.62           C  
ANISOU  482  C   LEU A  65     7423   8231   8137    848   -113    187       C  
ATOM    483  O   LEU A  65      58.110  23.090  44.318  1.00 62.54           O  
ANISOU  483  O   LEU A  65     7441   8183   8141    789   -131    148       O  
ATOM    484  CB  LEU A  65      57.221  20.295  45.218  1.00 62.07           C  
ANISOU  484  CB  LEU A  65     7260   8258   8065    833    -84    252       C  
ATOM    485  CG  LEU A  65      56.602  18.896  45.145  1.00 61.80           C  
ANISOU  485  CG  LEU A  65     7177   8269   8037    830    -66    320       C  
ATOM    486  CD1 LEU A  65      57.563  17.826  45.637  1.00 61.64           C  
ANISOU  486  CD1 LEU A  65     7133   8278   8008    812    -67    317       C  
ATOM    487  CD2 LEU A  65      55.314  18.863  45.939  1.00 62.13           C  
ANISOU  487  CD2 LEU A  65     7193   8365   8048    898    -47    358       C  
ATOM    488  N   THR A  66      56.184  23.574  45.389  1.00 82.77           N  
ANISOU  488  N   THR A  66     9997  10790  10663    923   -113    174       N  
ATOM    489  CA  THR A  66      56.504  24.950  45.744  1.00 83.27           C  
ANISOU  489  CA  THR A  66    10126  10805  10710    946   -137    111       C  
ATOM    490  C   THR A  66      56.186  25.175  47.221  1.00 83.75           C  
ANISOU  490  C   THR A  66    10183  10918  10721   1034   -132     85       C  
ATOM    491  O   THR A  66      55.734  24.267  47.926  1.00 96.53           O  
ANISOU  491  O   THR A  66    11746  12614  12319   1072   -108    119       O  
ATOM    492  CB  THR A  66      55.775  25.950  44.839  1.00 85.90           C  
ANISOU  492  CB  THR A  66    10506  11072  11061    953   -150    117       C  
ATOM    493  OG1 THR A  66      56.130  27.286  45.218  1.00105.14           O  
ANISOU  493  OG1 THR A  66    13017  13452  13480    974   -180     54       O  
ATOM    494  CG2 THR A  66      54.292  25.771  44.947  1.00 85.52           C  
ANISOU  494  CG2 THR A  66    10425  11068  11000   1027   -130    165       C  
ATOM    495  N   ASN A  67      56.408  26.411  47.678  1.00 81.07           N  
ANISOU  495  N   ASN A  67     9907  10536  10360   1066   -156     24       N  
ATOM    496  CA  ASN A  67      56.084  26.842  49.045  1.00116.12           C  
ANISOU  496  CA  ASN A  67    14354  15017  14748   1157   -155    -12       C  
ATOM    497  C   ASN A  67      56.598  25.887  50.126  1.00135.18           C  
ANISOU  497  C   ASN A  67    16716  17512  17133   1167   -140    -11       C  
ATOM    498  O   ASN A  67      55.917  25.608  51.116  1.00117.38           O  
ANISOU  498  O   ASN A  67    14430  15331  14839   1243   -121      0       O  
ATOM    499  CB  ASN A  67      54.572  27.038  49.184  1.00108.39           C  
ANISOU  499  CB  ASN A  67    13360  14073  13750   1247   -138     21       C  
ATOM    500  CG  ASN A  67      54.200  28.441  49.619  1.00 98.79           C  
ANISOU  500  CG  ASN A  67    12215  12814  12505   1323   -161    -35       C  
ATOM    501  OD1 ASN A  67      55.033  29.346  49.621  1.00102.09           O  
ANISOU  501  OD1 ASN A  67    12705  13159  12925   1296   -195    -94       O  
ATOM    502  ND2 ASN A  67      52.938  28.629  49.985  1.00 99.93           N  
ANISOU  502  ND2 ASN A  67    12341  13007  12621   1420   -146    -16       N  
ATOM    503  N   THR A  68      57.804  25.365  49.913  1.00142.79           N  
ANISOU  503  N   THR A  68    17671  18469  18115   1090   -148    -23       N  
ATOM    504  CA  THR A  68      58.420  24.420  50.840  1.00106.20           C  
ANISOU  504  CA  THR A  68    12990  13905  13457   1093   -137    -22       C  
ATOM    505  C   THR A  68      58.624  25.048  52.217  1.00 84.58           C  
ANISOU  505  C   THR A  68    10274  11196  10665   1158   -147    -79       C  
ATOM    506  O   THR A  68      59.211  26.128  52.339  1.00 84.26           O  
ANISOU  506  O   THR A  68    10295  11104  10617   1148   -176   -143       O  
ATOM    507  CB  THR A  68      59.764  23.942  50.289  1.00 88.70           C  
ANISOU  507  CB  THR A  68    10767  11669  11267   1003   -149    -35       C  
ATOM    508  OG1 THR A  68      59.584  23.415  48.969  1.00 91.38           O  
ANISOU  508  OG1 THR A  68    11089  11979  11653    945   -141     13       O  
ATOM    509  CG2 THR A  68      60.355  22.867  51.188  1.00 87.06           C  
ANISOU  509  CG2 THR A  68    10510  11535  11035   1012   -139    -28       C  
ATOM    510  N   THR A  69      58.133  24.372  53.257  1.00 91.20           N  
ANISOU  510  N   THR A  69    11067  12120  11465   1220   -125    -55       N  
ATOM    511  CA  THR A  69      58.252  24.841  54.632  1.00 92.87           C  
ANISOU  511  CA  THR A  69    11292  12374  11620   1288   -131   -105       C  
ATOM    512  C   THR A  69      58.707  23.682  55.510  1.00 99.95           C  
ANISOU  512  C   THR A  69    12132  13353  12490   1292   -116    -83       C  
ATOM    513  O   THR A  69      58.247  22.548  55.344  1.00110.42           O  
ANISOU  513  O   THR A  69    13404  14724  13826   1285    -92    -14       O  
ATOM    514  CB  THR A  69      56.912  25.389  55.162  1.00 94.34           C  
ANISOU  514  CB  THR A  69    11483  12593  11771   1388   -117    -99       C  
ATOM    515  OG1 THR A  69      55.889  24.395  55.008  1.00 92.04           O  
ANISOU  515  OG1 THR A  69    11126  12365  11482   1406    -83    -18       O  
ATOM    516  CG2 THR A  69      56.503  26.651  54.408  1.00 92.57           C  
ANISOU  516  CG2 THR A  69    11325  12282  11566   1398   -138   -130       C  
ATOM    517  N   THR A  70      59.614  23.971  56.445  1.00 66.06           N  
ANISOU  517  N   THR A  70     7856   9079   8163   1301   -134   -141       N  
ATOM    518  CA  THR A  70      60.131  22.971  57.371  1.00 66.01           C  
ANISOU  518  CA  THR A  70     7804   9152   8126   1311   -125   -127       C  
ATOM    519  C   THR A  70      60.086  23.479  58.807  1.00 66.67           C  
ANISOU  519  C   THR A  70     7898   9290   8144   1387   -130   -174       C  
ATOM    520  O   THR A  70      60.266  24.672  59.066  1.00 67.14           O  
ANISOU  520  O   THR A  70     8013   9310   8186   1408   -153   -242       O  
ATOM    521  CB  THR A  70      61.571  22.583  57.006  1.00 65.69           C  
ANISOU  521  CB  THR A  70     7760   9089   8109   1232   -145   -149       C  
ATOM    522  OG1 THR A  70      61.720  22.597  55.582  1.00 65.23           O  
ANISOU  522  OG1 THR A  70     7712   8962   8109   1159   -150   -131       O  
ATOM    523  CG2 THR A  70      61.893  21.193  57.515  1.00 65.45           C  
ANISOU  523  CG2 THR A  70     7673   9130   8066   1233   -131   -104       C  
ATOM    524  N   GLU A  71      59.832  22.562  59.740  1.00 75.72           N  
ANISOU  524  N   GLU A  71     8993  10526   9251   1429   -109   -136       N  
ATOM    525  CA  GLU A  71      59.920  22.860  61.167  1.00 76.33           C  
ANISOU  525  CA  GLU A  71     9072  10668   9260   1498   -112   -177       C  
ATOM    526  C   GLU A  71      60.607  21.723  61.903  1.00 76.21           C  
ANISOU  526  C   GLU A  71     9012  10724   9222   1488   -107   -151       C  
ATOM    527  O   GLU A  71      60.260  20.559  61.689  1.00 75.86           O  
ANISOU  527  O   GLU A  71     8921  10712   9190   1473    -86    -76       O  
ATOM    528  CB  GLU A  71      58.544  23.068  61.805  1.00 85.17           C  
ANISOU  528  CB  GLU A  71    10177  11850  10336   1589    -86   -154       C  
ATOM    529  CG  GLU A  71      58.632  23.672  63.202  1.00 77.52           C  
ANISOU  529  CG  GLU A  71     9223  10936   9293   1666    -94   -213       C  
ATOM    530  CD  GLU A  71      57.288  23.772  63.893  1.00 84.89           C  
ANISOU  530  CD  GLU A  71    10129  11949  10174   1761    -65   -188       C  
ATOM    531  OE1 GLU A  71      56.540  24.733  63.618  1.00103.59           O  
ANISOU  531  OE1 GLU A  71    12533  14286  12542   1807    -68   -214       O  
ATOM    532  OE2 GLU A  71      56.983  22.883  64.719  1.00 78.14           O1-
ANISOU  532  OE2 GLU A  71     9220  11193   9278   1790    -42   -140       O1-
ATOM    533  N   SER A  72      61.572  22.037  62.764  1.00 70.48           N  
ANISOU  533  N   SER A  72     8301  10019   8459   1496   -130   -213       N  
ATOM    534  CA  SER A  72      62.159  20.982  63.570  1.00 73.99           C  
ANISOU  534  CA  SER A  72     8703  10537   8873   1500   -126   -188       C  
ATOM    535  C   SER A  72      62.013  21.325  65.047  1.00 96.16           C  
ANISOU  535  C   SER A  72    11511  13423  11604   1578   -126   -223       C  
ATOM    536  O   SER A  72      61.736  22.470  65.418  1.00 71.65           O  
ANISOU  536  O   SER A  72     8447  10304   8472   1622   -136   -283       O  
ATOM    537  CB  SER A  72      63.639  20.789  63.231  1.00 72.28           C  
ANISOU  537  CB  SER A  72     8492  10292   8681   1431   -155   -222       C  
ATOM    538  OG  SER A  72      64.345  22.006  63.392  1.00 81.22           O  
ANISOU  538  OG  SER A  72     9672  11386   9801   1419   -186   -311       O  
ATOM    539  N   ARG A  73      62.219  20.317  65.892  1.00119.13           N  
ANISOU  539  N   ARG A  73    14376  16411  14475   1597   -117   -185       N  
ATOM    540  CA  ARG A  73      62.154  20.489  67.333  1.00119.63           C  
ANISOU  540  CA  ARG A  73    14434  16560  14461   1669   -116   -211       C  
ATOM    541  C   ARG A  73      63.362  19.812  67.968  1.00125.93           C  
ANISOU  541  C   ARG A  73    15212  17398  15236   1650   -135   -222       C  
ATOM    542  O   ARG A  73      63.878  18.826  67.438  1.00153.28           O  
ANISOU  542  O   ARG A  73    18652  20850  18736   1600   -136   -176       O  
ATOM    543  CB  ARG A  73      60.836  19.904  67.877  1.00128.34           C  
ANISOU  543  CB  ARG A  73    15495  17743  15526   1728    -78   -138       C  
ATOM    544  CG  ARG A  73      59.615  20.788  67.576  1.00140.45           C  
ANISOU  544  CG  ARG A  73    17046  19262  17059   1773    -62   -145       C  
ATOM    545  CD  ARG A  73      59.270  21.827  68.630  1.00133.47           C  
ANISOU  545  CD  ARG A  73    16185  18422  16105   1860    -65   -212       C  
ATOM    546  NE  ARG A  73      57.957  22.417  68.359  1.00118.71           N  
ANISOU  546  NE  ARG A  73    14318  16557  14230   1914    -44   -201       N  
ATOM    547  CZ  ARG A  73      56.797  21.919  68.775  1.00115.45           C  
ANISOU  547  CZ  ARG A  73    13853  16234  13778   1965     -8   -136       C  
ATOM    548  NH1 ARG A  73      56.765  20.800  69.485  1.00114.13           N1+
ANISOU  548  NH1 ARG A  73    13633  16157  13575   1964     10    -73       N1+
ATOM    549  NH2 ARG A  73      55.663  22.537  68.469  1.00123.24           N  
ANISOU  549  NH2 ARG A  73    14842  17224  14759   2015      8   -133       N  
ATOM    550  N   CYS A  74      63.810  20.335  69.103  1.00 71.73           N  
ANISOU  550  N   CYS A  74     8361  10584   8311   1693   -151   -282       N  
ATOM    551  CA  CYS A  74      64.913  19.710  69.813  1.00 71.84           C  
ANISOU  551  CA  CYS A  74     8353  10649   8295   1684   -169   -292       C  
ATOM    552  C   CYS A  74      64.420  18.445  70.511  1.00 71.90           C  
ANISOU  552  C   CYS A  74     8311  10741   8265   1720   -144   -207       C  
ATOM    553  O   CYS A  74      63.218  18.274  70.721  1.00 72.03           O  
ANISOU  553  O   CYS A  74     8312  10795   8263   1761   -114   -155       O  
ATOM    554  CB  CYS A  74      65.530  20.692  70.808  1.00 72.50           C  
ANISOU  554  CB  CYS A  74     8467  10760   8321   1717   -197   -385       C  
ATOM    555  SG  CYS A  74      66.750  21.836  70.088  1.00 72.47           S  
ANISOU  555  SG  CYS A  74     8516  10664   8357   1643   -242   -483       S  
ATOM    556  N   PRO A  75      65.323  17.519  70.828  1.00 69.68           N  
ANISOU  556  N   PRO A  75     8006  10494   7975   1703   -158   -186       N  
ATOM    557  CA  PRO A  75      64.907  16.278  71.491  1.00 86.37           C  
ANISOU  557  CA  PRO A  75    10081  12682  10054   1732   -139   -101       C  
ATOM    558  C   PRO A  75      64.144  16.580  72.772  1.00110.07           C  
ANISOU  558  C   PRO A  75    13073  15775  12975   1808   -122   -102       C  
ATOM    559  O   PRO A  75      64.452  17.535  73.489  1.00 86.03           O  
ANISOU  559  O   PRO A  75    10049  12754   9886   1844   -136   -181       O  
ATOM    560  CB  PRO A  75      66.229  15.555  71.761  1.00 86.52           C  
ANISOU  560  CB  PRO A  75    10088  12719  10066   1712   -167   -108       C  
ATOM    561  CG  PRO A  75      67.163  16.125  70.758  1.00 69.38           C  
ANISOU  561  CG  PRO A  75     7939  10470   7953   1652   -192   -170       C  
ATOM    562  CD  PRO A  75      66.780  17.556  70.624  1.00 69.57           C  
ANISOU  562  CD  PRO A  75     7998  10455   7978   1657   -193   -239       C  
ATOM    563  N   THR A  76      63.119  15.770  73.037  1.00153.35           N  
ANISOU  563  N   THR A  76    18523  21309  18435   1830    -91    -12       N  
ATOM    564  CA  THR A  76      62.205  15.862  74.175  1.00158.45           C  
ANISOU  564  CA  THR A  76    19148  22055  19001   1899    -67      8       C  
ATOM    565  C   THR A  76      61.279  17.078  74.129  1.00148.46           C  
ANISOU  565  C   THR A  76    17899  20787  17723   1943    -51    -39       C  
ATOM    566  O   THR A  76      60.515  17.289  75.077  1.00146.03           O  
ANISOU  566  O   THR A  76    17573  20569  17344   2010    -31    -33       O  
ATOM    567  CB  THR A  76      62.939  15.843  75.527  1.00181.32           C  
ANISOU  567  CB  THR A  76    22039  25034  21821   1944    -84    -28       C  
ATOM    568  OG1 THR A  76      63.765  17.008  75.651  1.00193.84           O  
ANISOU  568  OG1 THR A  76    23662  26587  23403   1951   -114   -140       O  
ATOM    569  CG2 THR A  76      63.799  14.589  75.657  1.00183.95           C  
ANISOU  569  CG2 THR A  76    22356  25378  22159   1912   -101     24       C  
ATOM    570  N   GLN A  77      61.322  17.888  73.076  1.00 71.11           N  
ANISOU  570  N   GLN A  77     8136  10894   7989   1912    -60    -85       N  
ATOM    571  CA  GLN A  77      60.465  19.062  72.965  1.00 71.41           C  
ANISOU  571  CA  GLN A  77     8197  10917   8017   1958    -50   -131       C  
ATOM    572  C   GLN A  77      59.201  18.756  72.179  1.00 71.14           C  
ANISOU  572  C   GLN A  77     8139  10876   8016   1951    -17    -56       C  
ATOM    573  O   GLN A  77      58.515  19.680  71.731  1.00 71.24           O  
ANISOU  573  O   GLN A  77     8173  10854   8041   1977    -11    -89       O  
ATOM    574  CB  GLN A  77      61.211  20.237  72.331  1.00 71.28           C  
ANISOU  574  CB  GLN A  77     8240  10799   8042   1931    -83   -229       C  
ATOM    575  CG  GLN A  77      62.510  20.572  73.005  1.00 71.54           C  
ANISOU  575  CG  GLN A  77     8297  10838   8048   1925   -119   -305       C  
ATOM    576  CD  GLN A  77      62.247  21.365  74.263  1.00 72.39           C  
ANISOU  576  CD  GLN A  77     8419  11015   8070   2009   -122   -366       C  
ATOM    577  OE1 GLN A  77      61.161  21.921  74.430  1.00 72.76           O  
ANISOU  577  OE1 GLN A  77     8470  11084   8090   2070   -101   -370       O  
ATOM    578  NE2 GLN A  77      63.226  21.421  75.154  1.00 72.75           N  
ANISOU  578  NE2 GLN A  77     8470  11101   8070   2016   -148   -416       N  
ATOM    579  N   GLY A  78      58.915  17.475  71.972  1.00109.90           N  
ANISOU  579  N   GLY A  78    13006  15811  12939   1914      1     42       N  
ATOM    580  CA  GLY A  78      57.724  17.024  71.291  1.00116.44           C  
ANISOU  580  CA  GLY A  78    13805  16643  13793   1899     31    124       C  
ATOM    581  C   GLY A  78      57.869  16.938  69.789  1.00107.61           C  
ANISOU  581  C   GLY A  78    12707  15413  12768   1826     22    136       C  
ATOM    582  O   GLY A  78      58.954  17.025  69.205  1.00106.10           O  
ANISOU  582  O   GLY A  78    12547  15142  12626   1777     -6     95       O  
ATOM    583  N   GLU A  79      56.728  16.764  69.162  1.00105.92           N  
ANISOU  583  N   GLU A  79    12468  15201  12573   1819     48    196       N  
ATOM    584  CA  GLU A  79      56.587  16.605  67.723  1.00105.24           C  
ANISOU  584  CA  GLU A  79    12393  15023  12570   1753     46    223       C  
ATOM    585  C   GLU A  79      56.331  17.975  67.120  1.00103.95           C  
ANISOU  585  C   GLU A  79    12268  14798  12431   1776     39    152       C  
ATOM    586  O   GLU A  79      55.476  18.711  67.626  1.00104.50           O  
ANISOU  586  O   GLU A  79    12331  14920  12453   1847     55    131       O  
ATOM    587  CB  GLU A  79      55.442  15.650  67.394  1.00125.40           C  
ANISOU  587  CB  GLU A  79    14900  17618  15128   1730     74    331       C  
ATOM    588  CG  GLU A  79      55.255  15.343  65.913  1.00146.04           C  
ANISOU  588  CG  GLU A  79    17523  20143  17824   1659     72    366       C  
ATOM    589  CD  GLU A  79      54.000  14.528  65.635  1.00140.59           C  
ANISOU  589  CD  GLU A  79    16785  19501  17131   1638     99    469       C  
ATOM    590  OE1 GLU A  79      53.730  13.574  66.396  1.00149.51           O  
ANISOU  590  OE1 GLU A  79    17882  20709  18217   1637    111    537       O  
ATOM    591  OE2 GLU A  79      53.289  14.833  64.653  1.00114.96           O1-
ANISOU  591  OE2 GLU A  79    13537  16217  13925   1620    108    483       O1-
ATOM    592  N   PRO A  80      57.019  18.373  66.058  1.00 68.61           N  
ANISOU  592  N   PRO A  80     7832  10215   8023   1722     17    112       N  
ATOM    593  CA  PRO A  80      56.733  19.681  65.474  1.00 68.69           C  
ANISOU  593  CA  PRO A  80     7884  10161   8054   1742      8     49       C  
ATOM    594  C   PRO A  80      55.459  19.626  64.653  1.00 68.56           C  
ANISOU  594  C   PRO A  80     7845  10142   8064   1742     32    108       C  
ATOM    595  O   PRO A  80      54.963  18.562  64.287  1.00 68.63           O  
ANISOU  595  O   PRO A  80     7812  10175   8090   1705     51    194       O  
ATOM    596  CB  PRO A  80      57.946  19.953  64.578  1.00 68.17           C  
ANISOU  596  CB  PRO A  80     7863   9989   8051   1670    -24      1       C  
ATOM    597  CG  PRO A  80      58.566  18.613  64.320  1.00 67.69           C  
ANISOU  597  CG  PRO A  80     7771   9929   8017   1607    -25     59       C  
ATOM    598  CD  PRO A  80      57.984  17.597  65.261  1.00 67.97           C  
ANISOU  598  CD  PRO A  80     7758  10067   8001   1640     -1    130       C  
ATOM    599  N   SER A  81      54.914  20.805  64.388  1.00 85.06           N  
ANISOU  599  N   SER A  81     9965  12200  10152   1787     30     60       N  
ATOM    600  CA  SER A  81      53.689  20.854  63.614  1.00 89.08           C  
ANISOU  600  CA  SER A  81    10453  12711  10682   1795     50    110       C  
ATOM    601  C   SER A  81      53.619  22.142  62.817  1.00 82.21           C  
ANISOU  601  C   SER A  81     9642  11748   9846   1808     31     47       C  
ATOM    602  O   SER A  81      54.039  23.201  63.293  1.00 82.74           O  
ANISOU  602  O   SER A  81     9761  11788   9889   1853      9    -38       O  
ATOM    603  CB  SER A  81      52.462  20.737  64.525  1.00113.31           C  
ANISOU  603  CB  SER A  81    13467  15905  13678   1876     83    148       C  
ATOM    604  OG  SER A  81      52.248  21.939  65.244  1.00123.69           O  
ANISOU  604  OG  SER A  81    14813  17242  14941   1970     77     70       O  
ATOM    605  N   LEU A  82      53.093  22.041  61.605  1.00 68.40           N  
ANISOU  605  N   LEU A  82     7888   9949   8152   1767     36     88       N  
ATOM    606  CA  LEU A  82      52.846  23.202  60.774  1.00 68.46           C  
ANISOU  606  CA  LEU A  82     7949   9872   8191   1781     19     43       C  
ATOM    607  C   LEU A  82      51.371  23.221  60.403  1.00102.21           C  
ANISOU  607  C   LEU A  82    12183  14194  12456   1825     45     97       C  
ATOM    608  O   LEU A  82      50.724  22.172  60.338  1.00 68.51           O  
ANISOU  608  O   LEU A  82     7849   9996   8186   1803     72    180       O  
ATOM    609  CB  LEU A  82      53.701  23.169  59.504  1.00 67.76           C  
ANISOU  609  CB  LEU A  82     7898   9668   8180   1682     -3     37       C  
ATOM    610  CG  LEU A  82      55.217  23.224  59.675  1.00 67.55           C  
ANISOU  610  CG  LEU A  82     7909   9590   8167   1629    -32    -19       C  
ATOM    611  CD1 LEU A  82      55.906  22.981  58.343  1.00 66.86           C  
ANISOU  611  CD1 LEU A  82     7839   9411   8153   1530    -47     -7       C  
ATOM    612  CD2 LEU A  82      55.616  24.565  60.243  1.00 68.13           C  
ANISOU  612  CD2 LEU A  82     8048   9628   8210   1678    -59   -114       C  
ATOM    613  N   ASN A  83      50.834  24.419  60.163  1.00138.07           N  
ANISOU  613  N   ASN A  83    16767  18701  16992   1888     35     49       N  
ATOM    614  CA  ASN A  83      49.432  24.507  59.767  1.00141.82           C  
ANISOU  614  CA  ASN A  83    17202  19225  17457   1937     57     97       C  
ATOM    615  C   ASN A  83      49.232  23.873  58.398  1.00144.13           C  
ANISOU  615  C   ASN A  83    17475  19468  17820   1848     61    164       C  
ATOM    616  O   ASN A  83      48.172  23.299  58.122  1.00152.17           O  
ANISOU  616  O   ASN A  83    18431  20554  18832   1852     87    236       O  
ATOM    617  CB  ASN A  83      48.936  25.950  59.828  1.00145.43           C  
ANISOU  617  CB  ASN A  83    17715  19652  17890   2034     41     27       C  
ATOM    618  CG  ASN A  83      49.292  26.623  61.139  1.00150.06           C  
ANISOU  618  CG  ASN A  83    18334  20272  18411   2116     30    -51       C  
ATOM    619  OD1 ASN A  83      50.451  26.947  61.395  1.00151.78           O  
ANISOU  619  OD1 ASN A  83    18609  20423  18638   2083      2   -111       O  
ATOM    620  ND2 ASN A  83      48.291  26.807  61.996  1.00161.00           N  
ANISOU  620  ND2 ASN A  83    19678  21770  19724   2222     53    -48       N  
ATOM    621  N   GLU A  84      50.236  24.006  57.529  1.00101.66           N  
ANISOU  621  N   GLU A  84    12150  13974  12503   1767     35    138       N  
ATOM    622  CA  GLU A  84      50.236  23.390  56.207  1.00 86.27           C  
ANISOU  622  CA  GLU A  84    10189  11970  10621   1677     35    193       C  
ATOM    623  C   GLU A  84      49.817  21.919  56.246  1.00 85.97           C  
ANISOU  623  C   GLU A  84    10073  12010  10582   1632     63    285       C  
ATOM    624  O   GLU A  84      49.274  21.406  55.262  1.00116.15           O  
ANISOU  624  O   GLU A  84    13870  15820  14443   1583     71    345       O  
ATOM    625  CB  GLU A  84      51.619  23.555  55.571  1.00 89.29           C  
ANISOU  625  CB  GLU A  84    10630  12241  11056   1594      5    150       C  
ATOM    626  CG  GLU A  84      51.854  24.941  54.966  1.00 85.94           C  
ANISOU  626  CG  GLU A  84    10285  11714  10654   1606    -26     82       C  
ATOM    627  CD  GLU A  84      52.279  25.979  55.997  1.00 95.78           C  
ANISOU  627  CD  GLU A  84    11585  12952  11853   1674    -46     -3       C  
ATOM    628  OE1 GLU A  84      52.197  25.687  57.209  1.00129.46           O  
ANISOU  628  OE1 GLU A  84    15819  17305  16064   1728    -32     -9       O  
ATOM    629  OE2 GLU A  84      52.676  27.095  55.595  1.00 86.78           O1-
ANISOU  629  OE2 GLU A  84    10522  11719  10730   1672    -78    -63       O1-
ATOM    630  N   GLU A  85      50.061  21.221  57.363  1.00 80.94           N  
ANISOU  630  N   GLU A  85     9402  11450   9901   1645     75    299       N  
ATOM    631  CA  GLU A  85      49.668  19.816  57.482  1.00 98.27           C  
ANISOU  631  CA  GLU A  85    11532  13717  12091   1601     98    388       C  
ATOM    632  C   GLU A  85      48.160  19.613  57.425  1.00104.88           C  
ANISOU  632  C   GLU A  85    12306  14643  12899   1635    125    455       C  
ATOM    633  O   GLU A  85      47.710  18.471  57.280  1.00 99.29           O  
ANISOU  633  O   GLU A  85    11547  13983  12195   1584    141    538       O  
ATOM    634  CB  GLU A  85      50.178  19.198  58.784  1.00101.93           C  
ANISOU  634  CB  GLU A  85    11975  14251  12504   1617    104    390       C  
ATOM    635  CG  GLU A  85      51.677  19.148  58.961  1.00 95.95           C  
ANISOU  635  CG  GLU A  85    11262  13428  11765   1579     79    336       C  
ATOM    636  CD  GLU A  85      52.048  18.590  60.319  1.00 75.15           C  
ANISOU  636  CD  GLU A  85     8606  10876   9073   1607     85    340       C  
ATOM    637  OE1 GLU A  85      52.076  19.367  61.293  1.00 75.70           O  
ANISOU  637  OE1 GLU A  85     8688  10986   9089   1682     85    284       O  
ATOM    638  OE2 GLU A  85      52.280  17.366  60.416  1.00 74.91           O1-
ANISOU  638  OE2 GLU A  85     8547  10869   9048   1557     90    400       O1-
ATOM    639  N   GLN A  86      47.374  20.678  57.537  1.00128.63           N  
ANISOU  639  N   GLN A  86    15319  17676  15878   1720    130    422       N  
ATOM    640  CA  GLN A  86      45.923  20.605  57.479  1.00127.12           C  
ANISOU  640  CA  GLN A  86    15064  17580  15655   1762    155    479       C  
ATOM    641  C   GLN A  86      45.398  21.173  56.172  1.00116.38           C  
ANISOU  641  C   GLN A  86    13722  16154  14343   1751    146    482       C  
ATOM    642  O   GLN A  86      44.202  21.044  55.885  1.00108.45           O  
ANISOU  642  O   GLN A  86    12662  15221  13323   1772    164    536       O  
ATOM    643  CB  GLN A  86      45.276  21.332  58.668  1.00124.15           C  
ANISOU  643  CB  GLN A  86    14667  17307  15197   1883    170    445       C  
ATOM    644  CG  GLN A  86      46.146  21.494  59.913  1.00117.28           C  
ANISOU  644  CG  GLN A  86    13824  16454  14283   1920    164    387       C  
ATOM    645  CD  GLN A  86      45.807  22.751  60.701  1.00107.36           C  
ANISOU  645  CD  GLN A  86    12592  15233  12966   2045    162    310       C  
ATOM    646  OE1 GLN A  86      46.653  23.619  60.910  1.00107.41           O  
ANISOU  646  OE1 GLN A  86    12673  15160  12978   2070    135    223       O  
ATOM    647  NE2 GLN A  86      44.542  22.881  61.080  1.00108.04           N  
ANISOU  647  NE2 GLN A  86    12617  15437  12995   2123    188    340       N  
ATOM    648  N   ASP A  87      46.276  21.791  55.389  1.00 97.06           N  
ANISOU  648  N   ASP A  87    11349  13577  11952   1717    116    427       N  
ATOM    649  CA  ASP A  87      45.984  22.283  54.051  1.00106.07           C  
ANISOU  649  CA  ASP A  87    12518  14638  13146   1692    103    429       C  
ATOM    650  C   ASP A  87      46.129  21.114  53.085  1.00103.45           C  
ANISOU  650  C   ASP A  87    12159  14278  12869   1579    105    499       C  
ATOM    651  O   ASP A  87      47.198  20.502  52.989  1.00 92.09           O  
ANISOU  651  O   ASP A  87    10742  12786  11461   1507     94    494       O  
ATOM    652  CB  ASP A  87      46.929  23.425  53.686  1.00115.05           C  
ANISOU  652  CB  ASP A  87    13748  15651  14314   1696     69    342       C  
ATOM    653  CG  ASP A  87      46.535  24.131  52.401  1.00114.24           C  
ANISOU  653  CG  ASP A  87    13680  15470  14255   1687     53    340       C  
ATOM    654  OD1 ASP A  87      45.946  23.489  51.506  1.00113.81           O  
ANISOU  654  OD1 ASP A  87    13584  15426  14231   1636     63    407       O  
ATOM    655  OD2 ASP A  87      46.823  25.340  52.285  1.00121.94           O1-
ANISOU  655  OD2 ASP A  87    14728  16369  15233   1729     27    272       O1-
ATOM    656  N   LYS A  88      45.052  20.806  52.373  1.00112.01           N  
ANISOU  656  N   LYS A  88    13197  15401  13962   1566    118    562       N  
ATOM    657  CA  LYS A  88      45.027  19.655  51.488  1.00111.21           C  
ANISOU  657  CA  LYS A  88    13068  15282  13906   1463    120    633       C  
ATOM    658  C   LYS A  88      45.801  19.866  50.200  1.00112.43           C  
ANISOU  658  C   LYS A  88    13280  15308  14131   1393     95    608       C  
ATOM    659  O   LYS A  88      45.850  18.949  49.372  1.00128.38           O  
ANISOU  659  O   LYS A  88    15285  17304  16191   1308     93    659       O  
ATOM    660  CB  LYS A  88      43.580  19.303  51.155  1.00110.76           C  
ANISOU  660  CB  LYS A  88    12939  15314  13830   1471    140    708       C  
ATOM    661  CG  LYS A  88      42.767  18.801  52.329  1.00130.83           C  
ANISOU  661  CG  LYS A  88    15408  18000  16301   1516    168    753       C  
ATOM    662  CD  LYS A  88      41.429  19.525  52.379  1.00141.14           C  
ANISOU  662  CD  LYS A  88    16668  19395  17563   1603    183    764       C  
ATOM    663  CE  LYS A  88      40.834  19.509  53.779  1.00149.72           C  
ANISOU  663  CE  LYS A  88    17698  20622  18566   1683    209    772       C  
ATOM    664  NZ  LYS A  88      41.505  20.490  54.680  1.00164.71           N1+
ANISOU  664  NZ  LYS A  88    19651  22497  20436   1771    201    681       N1+
ATOM    665  N   ARG A  89      46.424  21.024  50.011  1.00 86.90           N  
ANISOU  665  N   ARG A  89    10115  11992  10911   1423     73    533       N  
ATOM    666  CA  ARG A  89      47.220  21.234  48.819  1.00 85.70           C  
ANISOU  666  CA  ARG A  89    10017  11724  10822   1351     50    511       C  
ATOM    667  C   ARG A  89      48.682  20.998  49.125  1.00 83.99           C  
ANISOU  667  C   ARG A  89     9838  11454  10620   1304     35    466       C  
ATOM    668  O   ARG A  89      49.528  21.119  48.235  1.00 95.86           O  
ANISOU  668  O   ARG A  89    11383  12868  12170   1240     16    443       O  
ATOM    669  CB  ARG A  89      47.079  22.679  48.336  1.00 86.88           C  
ANISOU  669  CB  ARG A  89    10225  11807  10979   1400     30    457       C  
ATOM    670  CG  ARG A  89      45.680  23.202  48.126  1.00101.95           C  
ANISOU  670  CG  ARG A  89    12105  13766  12864   1471     39    483       C  
ATOM    671  CD  ARG A  89      45.764  24.710  47.910  1.00104.64           C  
ANISOU  671  CD  ARG A  89    12521  14030  13205   1533     13    415       C  
ATOM    672  NE  ARG A  89      46.066  25.413  49.157  1.00107.11           N  
ANISOU  672  NE  ARG A  89    12866  14361  13471   1614      9    351       N  
ATOM    673  CZ  ARG A  89      46.698  26.581  49.227  1.00102.29           C  
ANISOU  673  CZ  ARG A  89    12341  13663  12862   1643    -20    275       C  
ATOM    674  NH1 ARG A  89      47.097  27.188  48.118  1.00107.67           N1+
ANISOU  674  NH1 ARG A  89    13084  14234  13590   1595    -47    258       N1+
ATOM    675  NH2 ARG A  89      46.935  27.143  50.405  1.00 94.69           N  
ANISOU  675  NH2 ARG A  89    11403  12722  11852   1717    -25    217       N  
ATOM    676  N   PHE A  90      48.984  20.670  50.375  1.00 80.46           N  
ANISOU  676  N   PHE A  90     9374  11066  10131   1337     45    455       N  
ATOM    677  CA  PHE A  90      50.335  20.475  50.860  1.00 80.23           C  
ANISOU  677  CA  PHE A  90     9374  11003  10106   1307     32    410       C  
ATOM    678  C   PHE A  90      50.568  19.002  51.178  1.00 79.95           C  
ANISOU  678  C   PHE A  90     9294  11015  10069   1259     44    466       C  
ATOM    679  O   PHE A  90      49.653  18.308  51.632  1.00 80.19           O  
ANISOU  679  O   PHE A  90     9270  11128  10069   1276     65    527       O  
ATOM    680  CB  PHE A  90      50.544  21.337  52.103  1.00 80.79           C  
ANISOU  680  CB  PHE A  90     9469  11103  10125   1389     28    347       C  
ATOM    681  CG  PHE A  90      50.913  22.761  51.794  1.00 80.99           C  
ANISOU  681  CG  PHE A  90     9567  11046  10161   1414      3    272       C  
ATOM    682  CD1 PHE A  90      52.224  23.136  51.571  1.00 81.92           C  
ANISOU  682  CD1 PHE A  90     9739  11083  10305   1364    -23    215       C  
ATOM    683  CD2 PHE A  90      49.921  23.726  51.710  1.00 81.49           C  
ANISOU  683  CD2 PHE A  90     9644  11114  10206   1488      3    261       C  
ATOM    684  CE1 PHE A  90      52.541  24.454  51.285  1.00 96.58           C  
ANISOU  684  CE1 PHE A  90    11667  12861  12169   1379    -50    151       C  
ATOM    685  CE2 PHE A  90      50.228  25.040  51.425  1.00 90.47           C  
ANISOU  685  CE2 PHE A  90    10856  12167  11352   1512    -25    194       C  
ATOM    686  CZ  PHE A  90      51.540  25.406  51.211  1.00106.18           C  
ANISOU  686  CZ  PHE A  90    12905  14072  13368   1453    -52    141       C  
ATOM    687  N   ILE A  91      51.777  18.521  50.918  1.00 64.03           N  
ANISOU  687  N   ILE A  91     7300   8945   8082   1198     28    447       N  
ATOM    688  CA  ILE A  91      52.182  17.157  51.229  1.00 63.80           C  
ANISOU  688  CA  ILE A  91     7243   8946   8052   1156     33    490       C  
ATOM    689  C   ILE A  91      53.243  17.266  52.316  1.00 63.95           C  
ANISOU  689  C   ILE A  91     7278   8978   8040   1182     24    437       C  
ATOM    690  O   ILE A  91      54.219  18.013  52.165  1.00 63.85           O  
ANISOU  690  O   ILE A  91     7310   8910   8042   1173      5    368       O  
ATOM    691  CB  ILE A  91      52.690  16.391  49.998  1.00 63.21           C  
ANISOU  691  CB  ILE A  91     7177   8807   8034   1070     21    514       C  
ATOM    692  CG1 ILE A  91      53.186  15.007  50.425  1.00 63.07           C  
ANISOU  692  CG1 ILE A  91     7139   8815   8010   1038     21    551       C  
ATOM    693  CG2 ILE A  91      53.764  17.182  49.276  1.00 62.93           C  
ANISOU  693  CG2 ILE A  91     7191   8687   8033   1040      0    446       C  
ATOM    694  CD1 ILE A  91      53.146  13.974  49.325  1.00 95.44           C  
ANISOU  694  CD1 ILE A  91    11234  12877  12154    966     15    601       C  
ATOM    695  N   CYS A  92      53.033  16.565  53.425  1.00 88.13           N  
ANISOU  695  N   CYS A  92    10307  12120  11057   1212     37    468       N  
ATOM    696  CA  CYS A  92      53.914  16.668  54.578  1.00 64.46           C  
ANISOU  696  CA  CYS A  92     7321   9149   8023   1245     30    421       C  
ATOM    697  C   CYS A  92      54.411  15.305  55.031  1.00 64.34           C  
ANISOU  697  C   CYS A  92     7283   9164   7999   1215     30    465       C  
ATOM    698  O   CYS A  92      53.786  14.272  54.780  1.00 64.26           O  
ANISOU  698  O   CYS A  92     7244   9177   7996   1184     40    540       O  
ATOM    699  CB  CYS A  92      53.197  17.358  55.741  1.00 65.11           C  
ANISOU  699  CB  CYS A  92     7388   9308   8042   1332     45    405       C  
ATOM    700  SG  CYS A  92      52.572  18.969  55.287  1.00 65.38           S  
ANISOU  700  SG  CYS A  92     7457   9305   8080   1383     41    352       S  
ATOM    701  N   LYS A  93      55.562  15.323  55.705  1.00 90.32           N  
ANISOU  701  N   LYS A  93    10592  12453  11274   1224     15    415       N  
ATOM    702  CA  LYS A  93      56.145  14.105  56.247  1.00 92.09           C  
ANISOU  702  CA  LYS A  93    10801  12705  11484   1207     10    449       C  
ATOM    703  C   LYS A  93      57.004  14.456  57.457  1.00101.51           C  
ANISOU  703  C   LYS A  93    12002  13935  12631   1252      1    392       C  
ATOM    704  O   LYS A  93      57.736  15.453  57.457  1.00117.09           O  
ANISOU  704  O   LYS A  93    14006  15876  14608   1262    -14    315       O  
ATOM    705  CB  LYS A  93      56.974  13.340  55.208  1.00 90.60           C  
ANISOU  705  CB  LYS A  93    10627  12448  11348   1139     -8    456       C  
ATOM    706  CG  LYS A  93      57.795  12.213  55.822  1.00 88.54           C  
ANISOU  706  CG  LYS A  93    10362  12208  11071   1133    -20    473       C  
ATOM    707  CD  LYS A  93      57.826  10.972  54.950  1.00 89.31           C  
ANISOU  707  CD  LYS A  93    10460  12266  11207   1077    -28    530       C  
ATOM    708  CE  LYS A  93      58.819   9.955  55.496  1.00 87.88           C  
ANISOU  708  CE  LYS A  93    10285  12094  11012   1079    -46    535       C  
ATOM    709  NZ  LYS A  93      60.238  10.329  55.233  1.00 83.87           N1+
ANISOU  709  NZ  LYS A  93     9796  11552  10520   1073    -67    458       N1+
ATOM    710  N   HIS A  94      56.853  13.640  58.497  1.00 93.95           N  
ANISOU  710  N   HIS A  94    11020  13049  11628   1278      9    435       N  
ATOM    711  CA  HIS A  94      57.591  13.709  59.751  1.00 92.77           C  
ANISOU  711  CA  HIS A  94    10871  12949  11428   1321      1    397       C  
ATOM    712  C   HIS A  94      58.767  12.741  59.766  1.00 90.93           C  
ANISOU  712  C   HIS A  94    10645  12697  11207   1289    -20    399       C  
ATOM    713  O   HIS A  94      58.651  11.605  59.299  1.00114.51           O  
ANISOU  713  O   HIS A  94    13625  15668  14217   1251    -22    463       O  
ATOM    714  CB  HIS A  94      56.662  13.392  60.919  1.00100.68           C  
ANISOU  714  CB  HIS A  94    11838  14050  12365   1371     23    447       C  
ATOM    715  CG  HIS A  94      55.832  14.554  61.355  1.00128.62           C  
ANISOU  715  CG  HIS A  94    15372  17630  15869   1432     40    414       C  
ATOM    716  ND1 HIS A  94      56.193  15.375  62.399  1.00132.17           N  
ANISOU  716  ND1 HIS A  94    15831  18119  16267   1494     35    348       N  
ATOM    717  CD2 HIS A  94      54.661  15.040  60.880  1.00145.64           C  
ANISOU  717  CD2 HIS A  94    17514  19793  18031   1446     58    436       C  
ATOM    718  CE1 HIS A  94      55.277  16.313  62.554  1.00133.23           C  
ANISOU  718  CE1 HIS A  94    15963  18281  16378   1546     50    329       C  
ATOM    719  NE2 HIS A  94      54.337  16.133  61.645  1.00139.78           N  
ANISOU  719  NE2 HIS A  94    16776  19094  17240   1520     65    382       N  
ATOM    720  N   SER A  95      59.900  13.187  60.303  1.00 65.22           N  
ANISOU  720  N   SER A  95     7405   9444   7934   1307    -39    330       N  
ATOM    721  CA  SER A  95      61.053  12.303  60.421  1.00 65.11           C  
ANISOU  721  CA  SER A  95     7393   9424   7923   1289    -60    327       C  
ATOM    722  C   SER A  95      61.807  12.657  61.699  1.00 65.54           C  
ANISOU  722  C   SER A  95     7446   9536   7921   1336    -71    276       C  
ATOM    723  O   SER A  95      61.340  13.459  62.513  1.00 65.94           O  
ANISOU  723  O   SER A  95     7494   9632   7928   1383    -61    250       O  
ATOM    724  CB  SER A  95      61.947  12.409  59.180  1.00 64.62           C  
ANISOU  724  CB  SER A  95     7350   9285   7919   1234    -79    289       C  
ATOM    725  OG  SER A  95      62.493  11.149  58.834  1.00 64.43           O  
ANISOU  725  OG  SER A  95     7322   9244   7913   1208    -92    327       O  
ATOM    726  N   MET A  96      62.991  12.066  61.865  1.00104.77           N  
ANISOU  726  N   MET A  96    12415  14504  12887   1328    -94    258       N  
ATOM    727  CA  MET A  96      63.841  12.286  63.028  1.00 86.44           C  
ANISOU  727  CA  MET A  96    10091  12239  10513   1368   -109    210       C  
ATOM    728  C   MET A  96      65.236  12.665  62.553  1.00100.91           C  
ANISOU  728  C   MET A  96    11935  14038  12370   1338   -136    136       C  
ATOM    729  O   MET A  96      65.765  12.045  61.626  1.00140.19           O  
ANISOU  729  O   MET A  96    16910  18969  17387   1298   -147    148       O  
ATOM    730  CB  MET A  96      63.916  11.021  63.899  1.00 82.24           C  
ANISOU  730  CB  MET A  96     9543  11762   9942   1394   -112    271       C  
ATOM    731  CG  MET A  96      62.589  10.590  64.516  1.00 82.54           C  
ANISOU  731  CG  MET A  96     9565  11850   9946   1419    -86    349       C  
ATOM    732  SD  MET A  96      62.259  11.241  66.161  1.00 85.44           S  
ANISOU  732  SD  MET A  96     9917  12319  10226   1492    -74    326       S  
ATOM    733  CE  MET A  96      60.687  12.059  65.887  1.00 88.26           C  
ANISOU  733  CE  MET A  96    10265  12684  10584   1503    -40    344       C  
ATOM    734  N   VAL A  97      65.839  13.672  63.184  1.00101.63           N  
ANISOU  734  N   VAL A  97    12033  14153  12429   1357   -149     60       N  
ATOM    735  CA  VAL A  97      67.213  14.037  62.866  1.00 99.44           C  
ANISOU  735  CA  VAL A  97    11760  13859  12163   1325   -177     -9       C  
ATOM    736  C   VAL A  97      68.077  13.984  64.122  1.00 96.05           C  
ANISOU  736  C   VAL A  97    11318  13501  11674   1365   -195    -46       C  
ATOM    737  O   VAL A  97      67.585  14.066  65.249  1.00101.55           O  
ANISOU  737  O   VAL A  97    12012  14255  12319   1417   -187    -37       O  
ATOM    738  CB  VAL A  97      67.303  15.426  62.203  1.00103.53           C  
ANISOU  738  CB  VAL A  97    12304  14323  12707   1289   -182    -75       C  
ATOM    739  CG1 VAL A  97      66.685  15.386  60.811  1.00117.69           C  
ANISOU  739  CG1 VAL A  97    14108  16045  14564   1243   -169    -41       C  
ATOM    740  CG2 VAL A  97      66.615  16.466  63.068  1.00103.77           C  
ANISOU  740  CG2 VAL A  97    12355  14377  12698   1334   -175   -106       C  
ATOM    741  N   ASP A  98      69.390  13.851  63.912  1.00105.35           N  
ANISOU  741  N   ASP A  98    12486  14685  12858   1340   -221    -88       N  
ATOM    742  CA  ASP A  98      70.341  13.904  65.019  1.00 66.93           C  
ANISOU  742  CA  ASP A  98     7606   9889   7936   1371   -243   -132       C  
ATOM    743  C   ASP A  98      70.510  15.360  65.441  1.00 67.27           C  
ANISOU  743  C   ASP A  98     7670   9934   7955   1367   -253   -212       C  
ATOM    744  O   ASP A  98      70.926  16.207  64.644  1.00 67.13           O  
ANISOU  744  O   ASP A  98     7669   9869   7970   1313   -264   -263       O  
ATOM    745  CB  ASP A  98      71.672  13.275  64.614  1.00 66.86           C  
ANISOU  745  CB  ASP A  98     7574   9891   7938   1348   -269   -151       C  
ATOM    746  CG  ASP A  98      71.579  11.765  64.470  1.00 66.70           C  
ANISOU  746  CG  ASP A  98     7541   9874   7927   1370   -266    -75       C  
ATOM    747  OD1 ASP A  98      70.667  11.166  65.077  1.00 66.80           O  
ANISOU  747  OD1 ASP A  98     7559   9903   7920   1408   -250    -12       O  
ATOM    748  OD2 ASP A  98      72.419  11.174  63.760  1.00104.90           O1-
ANISOU  748  OD2 ASP A  98    12367  14701  12791   1350   -281    -80       O1-
ATOM    749  N   ARG A  99      70.190  15.637  66.697  1.00 67.75           N  
ANISOU  749  N   ARG A  99     7734  10053   7957   1421   -251   -224       N  
ATOM    750  CA  ARG A  99      70.317  16.932  67.342  1.00 68.21           C  
ANISOU  750  CA  ARG A  99     7816  10122   7979   1432   -264   -301       C  
ATOM    751  C   ARG A  99      71.347  16.918  68.471  1.00 68.74           C  
ANISOU  751  C   ARG A  99     7867  10266   7985   1457   -290   -347       C  
ATOM    752  O   ARG A  99      71.594  15.879  69.101  1.00 68.85           O  
ANISOU  752  O   ARG A  99     7851  10339   7969   1493   -291   -306       O  
ATOM    753  CB  ARG A  99      68.962  17.322  67.927  1.00 68.43           C  
ANISOU  753  CB  ARG A  99     7861  10160   7980   1485   -238   -278       C  
ATOM    754  CG  ARG A  99      67.879  17.588  66.900  1.00 68.03           C  
ANISOU  754  CG  ARG A  99     7828  10038   7981   1466   -214   -244       C  
ATOM    755  CD  ARG A  99      68.284  18.524  65.806  1.00 67.80           C  
ANISOU  755  CD  ARG A  99     7830   9928   8002   1402   -229   -296       C  
ATOM    756  NE  ARG A  99      67.546  19.774  65.884  1.00 68.08           N  
ANISOU  756  NE  ARG A  99     7907   9929   8030   1421   -227   -336       N  
ATOM    757  CZ  ARG A  99      68.116  20.968  65.907  1.00 68.40           C  
ANISOU  757  CZ  ARG A  99     7988   9936   8064   1398   -254   -418       C  
ATOM    758  NH1 ARG A  99      69.414  21.083  65.683  1.00 68.41           N1+
ANISOU  758  NH1 ARG A  99     7987   9933   8073   1341   -283   -463       N1+
ATOM    759  NH2 ARG A  99      67.371  22.053  66.002  1.00 68.71           N  
ANISOU  759  NH2 ARG A  99     8073   9940   8094   1425   -253   -452       N  
ATOM    760  N   GLY A 100      71.858  18.106  68.793  1.00112.58           N  
ANISOU  760  N   GLY A 100    13443  15817  13516   1441   -313   -431       N  
ATOM    761  CA  GLY A 100      72.845  18.250  69.848  1.00115.70           C  
ANISOU  761  CA  GLY A 100    13825  16285  13852   1459   -342   -484       C  
ATOM    762  C   GLY A 100      73.395  19.665  69.939  1.00120.76           C  
ANISOU  762  C   GLY A 100    14502  16903  14479   1421   -371   -579       C  
ATOM    763  O   GLY A 100      72.924  20.579  69.258  1.00131.40           O  
ANISOU  763  O   GLY A 100    15890  18174  15860   1389   -369   -602       O  
ATOM    764  N   TRP A 101      74.400  19.824  70.817  1.00147.43           N  
ANISOU  764  N   TRP A 101    17864  20347  17803   1426   -402   -632       N  
ATOM    765  CA  TRP A 101      75.040  21.127  71.040  1.00 72.09           C  
ANISOU  765  CA  TRP A 101     8358  10792   8241   1386   -436   -725       C  
ATOM    766  C   TRP A 101      75.489  21.788  69.748  1.00 71.82           C  
ANISOU  766  C   TRP A 101     8344  10679   8266   1293   -450   -754       C  
ATOM    767  O   TRP A 101      75.278  22.987  69.536  1.00 72.06           O  
ANISOU  767  O   TRP A 101     8430  10647   8304   1261   -463   -805       O  
ATOM    768  CB  TRP A 101      76.227  21.007  71.992  1.00 84.90           C  
ANISOU  768  CB  TRP A 101     9949  12505   9804   1390   -469   -771       C  
ATOM    769  CG  TRP A 101      75.839  20.601  73.359  1.00 77.55           C  
ANISOU  769  CG  TRP A 101     9007  11652   8805   1477   -462   -757       C  
ATOM    770  CD1 TRP A 101      74.591  20.275  73.790  1.00 79.02           C  
ANISOU  770  CD1 TRP A 101     9203  11843   8977   1547   -428   -704       C  
ATOM    771  CD2 TRP A 101      76.670  20.630  74.520  1.00 73.68           C  
ANISOU  771  CD2 TRP A 101     8499  11252   8245   1501   -491   -802       C  
ATOM    772  NE1 TRP A 101      74.610  20.005  75.134  1.00 78.71           N  
ANISOU  772  NE1 TRP A 101     9149  11893   8864   1614   -432   -707       N  
ATOM    773  CE2 TRP A 101      75.875  20.229  75.609  1.00 73.94           C  
ANISOU  773  CE2 TRP A 101     8529  11340   8224   1589   -471   -769       C  
ATOM    774  CE3 TRP A 101      78.018  20.923  74.740  1.00 74.10           C  
ANISOU  774  CE3 TRP A 101     8531  11350   8272   1456   -532   -865       C  
ATOM    775  CZ2 TRP A 101      76.382  20.113  76.898  1.00101.28           C  
ANISOU  775  CZ2 TRP A 101    11975  14899  11610   1634   -491   -796       C  
ATOM    776  CZ3 TRP A 101      78.519  20.809  76.018  1.00 74.72           C  
ANISOU  776  CZ3 TRP A 101     8592  11524   8276   1501   -553   -894       C  
ATOM    777  CH2 TRP A 101      77.705  20.407  77.082  1.00 80.29           C  
ANISOU  777  CH2 TRP A 101     9298  12279   8929   1591   -533   -860       C  
ATOM    778  N   GLY A 102      76.113  21.014  68.879  1.00 99.75           N  
ANISOU  778  N   GLY A 102    11840  14219  11843   1250   -448   -721       N  
ATOM    779  CA  GLY A 102      76.656  21.418  67.606  1.00116.21           C  
ANISOU  779  CA  GLY A 102    13929  16246  13981   1160   -458   -738       C  
ATOM    780  C   GLY A 102      75.569  21.587  66.593  1.00100.01           C  
ANISOU  780  C   GLY A 102    11911  14102  11988   1148   -430   -696       C  
ATOM    781  O   GLY A 102      75.814  21.919  65.429  1.00 98.68           O  
ANISOU  781  O   GLY A 102    11751  13876  11868   1075   -434   -700       O  
ATOM    782  N   ASN A 103      74.333  21.391  67.058  1.00 69.55           N  
ANISOU  782  N   ASN A 103     8070  10235   8121   1221   -402   -655       N  
ATOM    783  CA  ASN A 103      73.172  21.496  66.196  1.00 69.09           C  
ANISOU  783  CA  ASN A 103     8039  10099   8113   1221   -373   -611       C  
ATOM    784  C   ASN A 103      72.007  22.264  66.815  1.00100.96           C  
ANISOU  784  C   ASN A 103    12122  14113  12124   1280   -362   -622       C  
ATOM    785  O   ASN A 103      70.860  22.058  66.413  1.00 72.93           O  
ANISOU  785  O   ASN A 103     8580  10529   8600   1309   -332   -569       O  
ATOM    786  CB  ASN A 103      72.768  20.035  65.998  1.00 68.59           C  
ANISOU  786  CB  ASN A 103     7929  10064   8067   1256   -344   -524       C  
ATOM    787  CG  ASN A 103      72.015  19.785  64.765  1.00 67.99           C  
ANISOU  787  CG  ASN A 103     7860   9917   8054   1230   -320   -471       C  
ATOM    788  OD1 ASN A 103      70.803  19.952  64.726  1.00120.11           O  
ANISOU  788  OD1 ASN A 103    14484  16488  14665   1264   -296   -439       O  
ATOM    789  ND2 ASN A 103      72.708  19.277  63.756  1.00 67.60           N  
ANISOU  789  ND2 ASN A 103     7786   9852   8047   1174   -324   -458       N  
ATOM    790  N   GLY A 104      72.272  23.156  67.765  1.00138.93           N  
ANISOU  790  N   GLY A 104    16963  18942  16882   1299   -387   -691       N  
ATOM    791  CA  GLY A 104      71.288  24.072  68.316  1.00151.32           C  
ANISOU  791  CA  GLY A 104    18586  20486  18424   1355   -383   -719       C  
ATOM    792  C   GLY A 104      70.386  23.509  69.390  1.00147.76           C  
ANISOU  792  C   GLY A 104    18113  20107  17924   1454   -355   -681       C  
ATOM    793  O   GLY A 104      69.329  24.088  69.661  1.00150.64           O  
ANISOU  793  O   GLY A 104    18511  20453  18271   1510   -341   -686       O  
ATOM    794  N   CYS A 105      70.764  22.402  70.013  1.00 70.60           N  
ANISOU  794  N   CYS A 105     8286  10418   8123   1479   -347   -643       N  
ATOM    795  CA  CYS A 105      70.015  21.797  71.105  1.00 70.84           C  
ANISOU  795  CA  CYS A 105     8291  10527   8099   1566   -323   -603       C  
ATOM    796  C   CYS A 105      70.878  21.744  72.356  1.00 71.42           C  
ANISOU  796  C   CYS A 105     8350  10686   8102   1593   -348   -647       C  
ATOM    797  O   CYS A 105      72.071  21.436  72.286  1.00 71.40           O  
ANISOU  797  O   CYS A 105     8323  10704   8102   1548   -373   -666       O  
ATOM    798  CB  CYS A 105      69.431  20.433  70.703  1.00 82.09           C  
ANISOU  798  CB  CYS A 105     9669  11970   9551   1577   -288   -500       C  
ATOM    799  SG  CYS A 105      68.213  20.628  69.332  1.00108.20           S  
ANISOU  799  SG  CYS A 105    12996  15183  12931   1555   -258   -451       S  
ATOM    800  N   GLY A 106      70.270  22.042  73.502  1.00 71.99           N  
ANISOU  800  N   GLY A 106     8431  10812   8108   1669   -341   -663       N  
ATOM    801  CA  GLY A 106      70.992  21.912  74.752  1.00 72.56           C  
ANISOU  801  CA  GLY A 106     8487  10974   8109   1702   -362   -698       C  
ATOM    802  C   GLY A 106      71.365  20.481  75.078  1.00 75.18           C  
ANISOU  802  C   GLY A 106     8758  11379   8427   1715   -352   -628       C  
ATOM    803  O   GLY A 106      72.353  20.247  75.779  1.00 79.53           O  
ANISOU  803  O   GLY A 106     9287  11992   8937   1716   -377   -656       O  
ATOM    804  N   CYS A 107      70.596  19.509  74.581  1.00113.88           N  
ANISOU  804  N   CYS A 107    13633  16273  13363   1724   -317   -535       N  
ATOM    805  CA  CYS A 107      70.906  18.097  74.776  1.00116.06           C  
ANISOU  805  CA  CYS A 107    13861  16602  13632   1734   -310   -462       C  
ATOM    806  C   CYS A 107      70.907  17.351  73.442  1.00 86.65           C  
ANISOU  806  C   CYS A 107    10124  12811   9988   1680   -299   -403       C  
ATOM    807  O   CYS A 107      70.507  17.873  72.398  1.00 86.26           O  
ANISOU  807  O   CYS A 107    10098  12681   9996   1639   -291   -409       O  
ATOM    808  CB  CYS A 107      69.917  17.444  75.753  1.00108.83           C  
ANISOU  808  CB  CYS A 107    12926  15762  12661   1807   -281   -396       C  
ATOM    809  SG  CYS A 107      70.648  16.766  77.280  1.00 88.33           S  
ANISOU  809  SG  CYS A 107    10299  13286   9975   1860   -299   -393       S  
ATOM    810  N   PHE A 108      71.385  16.108  73.507  1.00115.59           N  
ANISOU  810  N   PHE A 108    13756  16512  13653   1683   -302   -347       N  
ATOM    811  CA  PHE A 108      71.655  15.257  72.351  1.00126.80           C  
ANISOU  811  CA  PHE A 108    15161  17879  15138   1637   -300   -298       C  
ATOM    812  C   PHE A 108      70.587  14.186  72.162  1.00118.65           C  
ANISOU  812  C   PHE A 108    14120  16840  14122   1657   -269   -195       C  
ATOM    813  O   PHE A 108      70.315  13.410  73.086  1.00121.07           O  
ANISOU  813  O   PHE A 108    14411  17211  14379   1705   -262   -143       O  
ATOM    814  CB  PHE A 108      73.014  14.570  72.466  1.00136.44           C  
ANISOU  814  CB  PHE A 108    16353  19139  16349   1628   -331   -310       C  
ATOM    815  CG  PHE A 108      74.172  15.506  72.431  1.00130.68           C  
ANISOU  815  CG  PHE A 108    15624  18416  15613   1590   -364   -406       C  
ATOM    816  CD1 PHE A 108      74.755  15.829  71.223  1.00154.47           C  
ANISOU  816  CD1 PHE A 108    18639  21369  18685   1521   -374   -435       C  
ATOM    817  CD2 PHE A 108      74.693  16.047  73.589  1.00126.74           C  
ANISOU  817  CD2 PHE A 108    15124  17986  15046   1618   -386   -464       C  
ATOM    818  CE1 PHE A 108      75.824  16.687  71.158  1.00157.77           C  
ANISOU  818  CE1 PHE A 108    19056  21796  19095   1475   -406   -518       C  
ATOM    819  CE2 PHE A 108      75.770  16.909  73.532  1.00127.96           C  
ANISOU  819  CE2 PHE A 108    15280  18147  15194   1574   -420   -551       C  
ATOM    820  CZ  PHE A 108      76.334  17.229  72.313  1.00134.27           C  
ANISOU  820  CZ  PHE A 108    16079  18886  16052   1499   -430   -576       C  
ATOM    821  N   GLY A 109      69.987  14.146  70.976  1.00123.32           N  
ANISOU  821  N   GLY A 109    14722  17354  14779   1617   -251   -163       N  
ATOM    822  CA  GLY A 109      69.017  13.098  70.704  1.00100.32           C  
ANISOU  822  CA  GLY A 109    11802  14432  11885   1625   -225    -64       C  
ATOM    823  C   GLY A 109      68.366  13.237  69.347  1.00 77.85           C  
ANISOU  823  C   GLY A 109     8969  11500   9112   1576   -208    -41       C  
ATOM    824  O   GLY A 109      68.833  13.988  68.497  1.00 77.59           O  
ANISOU  824  O   GLY A 109     8950  11410   9120   1532   -218    -97       O  
ATOM    825  N   LYS A 110      67.275  12.504  69.151  1.00 68.31           N  
ANISOU  825  N   LYS A 110     7755  10284   7914   1581   -182     44       N  
ATOM    826  CA  LYS A 110      66.538  12.533  67.893  1.00 67.78           C  
ANISOU  826  CA  LYS A 110     7699  10143   7914   1538   -164     76       C  
ATOM    827  C   LYS A 110      65.458  13.600  67.986  1.00 68.01           C  
ANISOU  827  C   LYS A 110     7738  10170   7932   1556   -141     58       C  
ATOM    828  O   LYS A 110      64.455  13.416  68.680  1.00 68.23           O  
ANISOU  828  O   LYS A 110     7753  10251   7920   1596   -118    105       O  
ATOM    829  CB  LYS A 110      65.929  11.169  67.560  1.00 67.59           C  
ANISOU  829  CB  LYS A 110     7665  10108   7908   1527   -152    177       C  
ATOM    830  CG  LYS A 110      66.888  10.012  67.311  1.00 67.46           C  
ANISOU  830  CG  LYS A 110     7646  10078   7907   1513   -177    201       C  
ATOM    831  CD  LYS A 110      67.491  10.174  65.913  1.00 66.92           C  
ANISOU  831  CD  LYS A 110     7587   9931   7908   1459   -188    167       C  
ATOM    832  CE  LYS A 110      68.134   8.898  65.395  1.00 66.75           C  
ANISOU  832  CE  LYS A 110     7566   9884   7912   1446   -207    206       C  
ATOM    833  NZ  LYS A 110      69.556   8.762  65.775  1.00 66.97           N1+
ANISOU  833  NZ  LYS A 110     7583   9945   7916   1464   -238    153       N1+
ATOM    834  N   GLY A 111      65.669  14.727  67.309  1.00136.69           N  
ANISOU  834  N   GLY A 111    16459  18812  16663   1530   -149    -10       N  
ATOM    835  CA  GLY A 111      64.675  15.779  67.288  1.00144.85           C  
ANISOU  835  CA  GLY A 111    17511  19834  17692   1551   -131    -31       C  
ATOM    836  C   GLY A 111      63.764  15.583  66.094  1.00137.30           C  
ANISOU  836  C   GLY A 111    16555  18817  16794   1517   -111     23       C  
ATOM    837  O   GLY A 111      64.227  15.325  64.978  1.00135.97           O  
ANISOU  837  O   GLY A 111    16393  18584  16684   1459   -120     27       O  
ATOM    838  N   GLY A 112      62.462  15.686  66.342  1.00118.18           N  
ANISOU  838  N   GLY A 112    14125  16427  14353   1553    -83     64       N  
ATOM    839  CA  GLY A 112      61.485  15.558  65.277  1.00116.51           C  
ANISOU  839  CA  GLY A 112    13911  16169  14190   1524    -63    116       C  
ATOM    840  C   GLY A 112      61.555  16.681  64.255  1.00114.49           C  
ANISOU  840  C   GLY A 112    13689  15829  13982   1495    -73     59       C  
ATOM    841  O   GLY A 112      61.773  17.845  64.593  1.00116.28           O  
ANISOU  841  O   GLY A 112    13945  16047  14189   1520    -85    -16       O  
ATOM    842  N   ILE A 113      61.375  16.318  62.983  1.00 66.45           N  
ANISOU  842  N   ILE A 113     7605   9680   7961   1439    -69     95       N  
ATOM    843  CA  ILE A 113      61.387  17.281  61.891  1.00 66.18           C  
ANISOU  843  CA  ILE A 113     7605   9565   7977   1404    -77     53       C  
ATOM    844  C   ILE A 113      60.110  17.044  61.092  1.00 65.95           C  
ANISOU  844  C   ILE A 113     7563   9518   7978   1396    -53    119       C  
ATOM    845  O   ILE A 113      59.539  15.952  61.104  1.00 65.85           O  
ANISOU  845  O   ILE A 113     7518   9538   7964   1391    -36    197       O  
ATOM    846  CB  ILE A 113      62.644  17.176  61.001  1.00 65.76           C  
ANISOU  846  CB  ILE A 113     7566   9450   7971   1335   -102     21       C  
ATOM    847  CG1 ILE A 113      62.913  18.516  60.306  1.00 65.75           C  
ANISOU  847  CG1 ILE A 113     7607   9379   7997   1308   -118    -48       C  
ATOM    848  CG2 ILE A 113      62.510  16.039  60.000  1.00 65.24           C  
ANISOU  848  CG2 ILE A 113     7480   9354   7953   1287    -94     89       C  
ATOM    849  CD1 ILE A 113      64.338  18.684  59.824  1.00 65.59           C  
ANISOU  849  CD1 ILE A 113     7598   9322   7999   1248   -146   -100       C  
ATOM    850  N   VAL A 114      59.668  18.077  60.381  1.00 65.92           N  
ANISOU  850  N   VAL A 114     7587   9459   8000   1392    -53     89       N  
ATOM    851  CA  VAL A 114      58.495  17.966  59.516  1.00 65.71           C  
ANISOU  851  CA  VAL A 114     7549   9413   8004   1383    -33    145       C  
ATOM    852  C   VAL A 114      58.650  18.877  58.305  1.00 65.43           C  
ANISOU  852  C   VAL A 114     7554   9286   8022   1342    -47    107       C  
ATOM    853  O   VAL A 114      58.969  20.064  58.443  1.00 65.71           O  
ANISOU  853  O   VAL A 114     7630   9289   8048   1359    -64     36       O  
ATOM    854  CB  VAL A 114      57.186  18.258  60.278  1.00 66.22           C  
ANISOU  854  CB  VAL A 114     7592   9549   8019   1456     -9    170       C  
ATOM    855  CG1 VAL A 114      57.156  19.684  60.801  1.00 66.72           C  
ANISOU  855  CG1 VAL A 114     7694   9606   8051   1515    -19     90       C  
ATOM    856  CG2 VAL A 114      55.991  17.985  59.382  1.00 66.02           C  
ANISOU  856  CG2 VAL A 114     7545   9515   8024   1441     12    237       C  
ATOM    857  N   THR A 115      58.470  18.307  57.113  1.00 84.78           N  
ANISOU  857  N   THR A 115     9995  11691  10525   1285    -43    153       N  
ATOM    858  CA  THR A 115      58.606  19.045  55.861  1.00 64.64           C  
ANISOU  858  CA  THR A 115     7480   9055   8026   1239    -56    127       C  
ATOM    859  C   THR A 115      57.299  18.969  55.076  1.00 64.52           C  
ANISOU  859  C   THR A 115     7450   9030   8033   1240    -36    185       C  
ATOM    860  O   THR A 115      56.740  17.881  54.884  1.00 64.31           O  
ANISOU  860  O   THR A 115     7386   9035   8016   1224    -20    257       O  
ATOM    861  CB  THR A 115      59.773  18.528  55.024  1.00 64.17           C  
ANISOU  861  CB  THR A 115     7424   8948   8008   1163    -73    118       C  
ATOM    862  OG1 THR A 115      60.882  18.234  55.882  1.00 64.31           O  
ANISOU  862  OG1 THR A 115     7436   9000   7997   1167    -86     83       O  
ATOM    863  CG2 THR A 115      60.202  19.607  54.051  1.00 64.06           C  
ANISOU  863  CG2 THR A 115     7454   8855   8030   1119    -91     68       C  
ATOM    864  N   CYS A 116      56.823  20.137  54.631  1.00111.59           N  
ANISOU  864  N   CYS A 116    13446  14949  14004   1258    -41    154       N  
ATOM    865  CA  CYS A 116      55.588  20.326  53.876  1.00114.30           C  
ANISOU  865  CA  CYS A 116    13781  15282  14367   1268    -27    197       C  
ATOM    866  C   CYS A 116      55.879  21.072  52.581  1.00112.90           C  
ANISOU  866  C   CYS A 116    13648  15009  14240   1217    -45    171       C  
ATOM    867  O   CYS A 116      56.696  21.994  52.567  1.00127.68           O  
ANISOU  867  O   CYS A 116    15569  16830  16115   1206    -69    104       O  
ATOM    868  CB  CYS A 116      54.561  21.132  54.683  1.00116.70           C  
ANISOU  868  CB  CYS A 116    14085  15634  14622   1360    -16    184       C  
ATOM    869  SG  CYS A 116      53.898  20.271  56.102  1.00131.61           S  
ANISOU  869  SG  CYS A 116    15912  17649  16444   1421     12    231       S  
ATOM    870  N   ALA A 117      55.226  20.671  51.490  1.00113.59           N  
ANISOU  870  N   ALA A 117    13719  15075  14366   1181    -36    225       N  
ATOM    871  CA  ALA A 117      55.380  21.391  50.232  1.00 73.42           C  
ANISOU  871  CA  ALA A 117     8672   9902   9323   1135    -53    206       C  
ATOM    872  C   ALA A 117      54.052  21.435  49.489  1.00 85.75           C  
ANISOU  872  C   ALA A 117    10217  11465  10899   1149    -39    259       C  
ATOM    873  O   ALA A 117      53.228  20.531  49.608  1.00 73.36           O  
ANISOU  873  O   ALA A 117     8596   9957   9322   1158    -17    323       O  
ATOM    874  CB  ALA A 117      56.452  20.747  49.344  1.00 75.48           C  
ANISOU  874  CB  ALA A 117     8934  10119   9626   1045    -64    208       C  
ATOM    875  N   LYS A 118      53.866  22.489  48.695  1.00 82.62           N  
ANISOU  875  N   LYS A 118     9865  11002  10524   1146    -54    234       N  
ATOM    876  CA  LYS A 118      52.620  22.712  47.964  1.00 84.95           C  
ANISOU  876  CA  LYS A 118    10150  11296  10830   1167    -45    278       C  
ATOM    877  C   LYS A 118      52.695  21.966  46.634  1.00 85.78           C  
ANISOU  877  C   LYS A 118    10239  11367  10986   1083    -44    324       C  
ATOM    878  O   LYS A 118      53.511  22.300  45.768  1.00 89.05           O  
ANISOU  878  O   LYS A 118    10691  11708  11434   1021    -62    298       O  
ATOM    879  CB  LYS A 118      52.381  24.211  47.788  1.00 86.60           C  
ANISOU  879  CB  LYS A 118    10422  11448  11035   1212    -65    228       C  
ATOM    880  CG  LYS A 118      50.916  24.617  47.667  1.00 94.33           C  
ANISOU  880  CG  LYS A 118    11385  12459  11998   1284    -53    260       C  
ATOM    881  CD  LYS A 118      50.757  26.014  47.080  1.00110.49           C  
ANISOU  881  CD  LYS A 118    13504  14424  14054   1310    -79    219       C  
ATOM    882  CE  LYS A 118      50.944  26.043  45.579  1.00140.94           C  
ANISOU  882  CE  LYS A 118    17381  18204  17964   1228    -92    242       C  
ATOM    883  NZ  LYS A 118      50.453  27.321  44.991  1.00150.13           N1+
ANISOU  883  NZ  LYS A 118    18608  19302  19133   1266   -115    220       N1+
ATOM    884  N   PHE A 119      51.834  20.958  46.475  1.00 90.70           N  
ANISOU  884  N   PHE A 119    10806  12045  11610   1077    -23    394       N  
ATOM    885  CA  PHE A 119      51.753  20.156  45.255  1.00 78.16           C  
ANISOU  885  CA  PHE A 119     9200  10431  10065   1002    -22    443       C  
ATOM    886  C   PHE A 119      50.955  20.878  44.177  1.00 77.29           C  
ANISOU  886  C   PHE A 119     9107  10283   9978   1002    -28    457       C  
ATOM    887  O   PHE A 119      49.739  21.054  44.300  1.00130.89           O  
ANISOU  887  O   PHE A 119    15867  17118  16746   1054    -15    491       O  
ATOM    888  CB  PHE A 119      51.115  18.808  45.590  1.00 73.01           C  
ANISOU  888  CB  PHE A 119     8487   9852   9402    995     -2    512       C  
ATOM    889  CG  PHE A 119      51.074  17.829  44.445  1.00 67.73           C  
ANISOU  889  CG  PHE A 119     7802   9159   8773    917     -3    561       C  
ATOM    890  CD1 PHE A 119      50.066  17.885  43.496  1.00 67.71           C  
ANISOU  890  CD1 PHE A 119     7785   9154   8789    903      0    604       C  
ATOM    891  CD2 PHE A 119      52.024  16.830  44.340  1.00 67.37           C  
ANISOU  891  CD2 PHE A 119     7756   9097   8744    863     -9    563       C  
ATOM    892  CE1 PHE A 119      50.020  16.979  42.457  1.00 67.33           C  
ANISOU  892  CE1 PHE A 119     7724   9083   8775    832     -3    647       C  
ATOM    893  CE2 PHE A 119      51.982  15.921  43.301  1.00 67.00           C  
ANISOU  893  CE2 PHE A 119     7700   9026   8731    797    -13    604       C  
ATOM    894  CZ  PHE A 119      50.979  15.996  42.360  1.00 66.98           C  
ANISOU  894  CZ  PHE A 119     7685   9018   8746    779    -10    645       C  
ATOM    895  N   THR A 120      51.644  21.296  43.118  1.00 62.55           N  
ANISOU  895  N   THR A 120     7282   8337   8148    944    -46    433       N  
ATOM    896  CA  THR A 120      51.041  22.025  42.011  1.00 62.60           C  
ANISOU  896  CA  THR A 120     7311   8296   8177    936    -56    444       C  
ATOM    897  C   THR A 120      51.253  21.223  40.733  1.00 75.45           C  
ANISOU  897  C   THR A 120     8926   9896   9846    850    -57    481       C  
ATOM    898  O   THR A 120      52.393  20.887  40.395  1.00 61.73           O  
ANISOU  898  O   THR A 120     7203   8124   8128    789    -66    457       O  
ATOM    899  CB  THR A 120      51.636  23.427  41.879  1.00 62.86           C  
ANISOU  899  CB  THR A 120     7418   8255   8213    946    -81    381       C  
ATOM    900  OG1 THR A 120      51.790  24.005  43.180  1.00 63.31           O  
ANISOU  900  OG1 THR A 120     7492   8333   8230   1015    -83    334       O  
ATOM    901  CG2 THR A 120      50.718  24.306  41.056  1.00 63.12           C  
ANISOU  901  CG2 THR A 120     7476   8252   8254    971    -90    395       C  
ATOM    902  N   CYS A 121      50.162  20.903  40.040  1.00127.65           N  
ANISOU  902  N   CYS A 121    15506  16528  16467    847    -50    537       N  
ATOM    903  CA  CYS A 121      50.230  20.147  38.792  1.00104.31           C  
ANISOU  903  CA  CYS A 121    12538  13549  13547    769    -52    573       C  
ATOM    904  C   CYS A 121      50.526  21.053  37.602  1.00 91.36           C  
ANISOU  904  C   CYS A 121    10946  11832  11934    733    -72    552       C  
ATOM    905  O   CYS A 121      49.877  22.089  37.425  1.00 72.90           O  
ANISOU  905  O   CYS A 121     8633   9476   9590    776    -79    547       O  
ATOM    906  CB  CYS A 121      48.918  19.395  38.547  1.00 82.60           C  
ANISOU  906  CB  CYS A 121     9734  10857  10794    774    -38    644       C  
ATOM    907  SG  CYS A 121      49.015  18.070  37.304  1.00 74.98           S  
ANISOU  907  SG  CYS A 121     8746   9877   9865    677    -41    692       S  
ATOM    908  N   LYS A 122      51.499  20.662  36.778  1.00 96.06           N  
ANISOU  908  N   LYS A 122    11556  12386  12558    656    -80    540       N  
ATOM    909  CA  LYS A 122      51.868  21.469  35.619  1.00100.33           C  
ANISOU  909  CA  LYS A 122    12141  12858  13120    611    -98    523       C  
ATOM    910  C   LYS A 122      51.254  20.933  34.341  1.00100.42           C  
ANISOU  910  C   LYS A 122    12131  12866  13156    565    -98    573       C  
ATOM    911  O   LYS A 122      51.026  21.697  33.398  1.00131.63           O  
ANISOU  911  O   LYS A 122    16115  16777  17122    549   -111    577       O  
ATOM    912  CB  LYS A 122      53.383  21.534  35.401  1.00110.32           C  
ANISOU  912  CB  LYS A 122    13435  14085  14397    551   -110    475       C  
ATOM    913  CG  LYS A 122      54.161  22.518  36.249  1.00125.40           C  
ANISOU  913  CG  LYS A 122    15387  15971  16288    575   -122    416       C  
ATOM    914  CD  LYS A 122      55.642  22.196  36.151  1.00113.94           C  
ANISOU  914  CD  LYS A 122    13940  14509  14842    512   -128    377       C  
ATOM    915  CE  LYS A 122      56.192  22.852  34.881  1.00 88.29           C  
ANISOU  915  CE  LYS A 122    10730  11204  11614    441   -145    366       C  
ATOM    916  NZ  LYS A 122      57.649  22.656  34.668  1.00 83.16           N1+
ANISOU  916  NZ  LYS A 122    10081  10551  10966    375   -152    329       N1+
ATOM    917  N   LYS A 123      50.992  19.633  34.301  1.00 90.29           N  
ANISOU  917  N   LYS A 123    10802  11627  11878    543    -85    613       N  
ATOM    918  CA  LYS A 123      50.449  18.958  33.135  1.00 72.12           C  
ANISOU  918  CA  LYS A 123     8479   9325   9597    494    -86    659       C  
ATOM    919  C   LYS A 123      49.623  17.820  33.701  1.00 68.98           C  
ANISOU  919  C   LYS A 123     8029   8992   9188    509    -72    709       C  
ATOM    920  O   LYS A 123      50.088  17.089  34.585  1.00 69.24           O  
ANISOU  920  O   LYS A 123     8048   9051   9210    515    -65    702       O  
ATOM    921  CB  LYS A 123      51.528  18.496  32.150  1.00 66.16           C  
ANISOU  921  CB  LYS A 123     7739   8531   8866    416    -96    641       C  
ATOM    922  CG  LYS A 123      51.756  19.528  31.039  1.00 60.84           C  
ANISOU  922  CG  LYS A 123     7108   7803   8207    384   -110    625       C  
ATOM    923  CD  LYS A 123      52.600  19.021  29.878  1.00 60.52           C  
ANISOU  923  CD  LYS A 123     7072   7737   8185    306   -117    618       C  
ATOM    924  CE  LYS A 123      53.140  20.189  29.057  1.00 60.63           C  
ANISOU  924  CE  LYS A 123     7133   7699   8205    272   -132    592       C  
ATOM    925  NZ  LYS A 123      53.970  19.746  27.904  1.00 60.37           N1+
ANISOU  925  NZ  LYS A 123     7101   7652   8185    197   -137    584       N1+
ATOM    926  N   ASN A 124      48.444  17.619  33.119  1.00 82.27           N  
ANISOU  926  N   ASN A 124     9684  10700  10874    506    -70    761       N  
ATOM    927  CA  ASN A 124      47.534  16.571  33.541  1.00 76.95           C  
ANISOU  927  CA  ASN A 124     8959  10092  10188    509    -59    816       C  
ATOM    928  C   ASN A 124      46.999  15.809  32.347  1.00 76.80           C  
ANISOU  928  C   ASN A 124     8922  10069  10188    447    -66    863       C  
ATOM    929  O   ASN A 124      47.156  16.195  31.186  1.00 76.65           O  
ANISOU  929  O   ASN A 124     8926  10006  10190    412    -78    855       O  
ATOM    930  CB  ASN A 124      46.323  17.110  34.312  1.00 77.44           C  
ANISOU  930  CB  ASN A 124     8988  10216  10218    583    -47    842       C  
ATOM    931  CG  ASN A 124      45.707  18.321  33.656  1.00 81.51           C  
ANISOU  931  CG  ASN A 124     9521  10713  10736    616    -55    838       C  
ATOM    932  OD1 ASN A 124      44.818  18.187  32.814  1.00 77.75           O  
ANISOU  932  OD1 ASN A 124     9022  10254  10266    597    -59    881       O  
ATOM    933  ND2 ASN A 124      46.149  19.507  34.049  1.00118.00           N  
ANISOU  933  ND2 ASN A 124    14186  15299  15349    666    -61    787       N  
ATOM    934  N   MET A 125      46.344  14.713  32.687  1.00 60.52           N  
ANISOU  934  N   MET A 125     6820   8059   8117    432    -61    912       N  
ATOM    935  CA  MET A 125      45.648  13.849  31.760  1.00 60.48           C  
ANISOU  935  CA  MET A 125     6792   8064   8124    373    -69    964       C  
ATOM    936  C   MET A 125      44.222  13.695  32.252  1.00 60.92           C  
ANISOU  936  C   MET A 125     6793   8202   8153    400    -58   1023       C  
ATOM    937  O   MET A 125      44.000  13.488  33.448  1.00171.49           O  
ANISOU  937  O   MET A 125    20771  22257  22129    438    -45   1034       O  
ATOM    938  CB  MET A 125      46.337  12.487  31.769  1.00 60.24           C  
ANISOU  938  CB  MET A 125     6770   8015   8104    319    -76    969       C  
ATOM    939  CG  MET A 125      46.289  11.671  30.528  1.00 81.56           C  
ANISOU  939  CG  MET A 125     9477  10685  10826    247    -92    990       C  
ATOM    940  SD  MET A 125      47.558  10.392  30.658  1.00 59.79           S  
ANISOU  940  SD  MET A 125     6752   7886   8080    208   -103    964       S  
ATOM    941  CE  MET A 125      47.004   9.526  32.132  1.00 60.13           C  
ANISOU  941  CE  MET A 125     6764   7987   8095    229    -95   1010       C  
ATOM    942  N   GLU A 126      43.255  13.811  31.345  1.00 61.07           N  
ANISOU  942  N   GLU A 126     6789   8239   8176    381    -65   1062       N  
ATOM    943  CA  GLU A 126      41.856  13.617  31.684  1.00 61.54           C  
ANISOU  943  CA  GLU A 126     6787   8387   8208    398    -56   1122       C  
ATOM    944  C   GLU A 126      41.293  12.399  30.982  1.00 61.55           C  
ANISOU  944  C   GLU A 126     6764   8406   8217    316    -68   1179       C  
ATOM    945  O   GLU A 126      41.534  12.197  29.793  1.00146.16           O  
ANISOU  945  O   GLU A 126    17504  19070  18959    262    -85   1175       O  
ATOM    946  CB  GLU A 126      41.018  14.790  31.170  1.00 61.82           C  
ANISOU  946  CB  GLU A 126     6810   8443   8236    447    -57   1126       C  
ATOM    947  CG  GLU A 126      39.606  14.852  31.698  1.00 62.41           C  
ANISOU  947  CG  GLU A 126     6816   8624   8273    489    -45   1178       C  
ATOM    948  CD  GLU A 126      38.922  16.167  31.369  1.00 95.52           C  
ANISOU  948  CD  GLU A 126    11005  12834  12455    562    -47   1169       C  
ATOM    949  OE1 GLU A 126      39.552  17.243  31.512  1.00 62.68           O  
ANISOU  949  OE1 GLU A 126     6896   8619   8301    616    -49   1113       O  
ATOM    950  OE2 GLU A 126      37.746  16.112  30.948  1.00102.87           O1-
ANISOU  950  OE2 GLU A 126    11883  13832  13370    562    -48   1219       O1-
ATOM    951  N   GLY A 127      40.541  11.588  31.724  1.00 61.90           N  
ANISOU  951  N   GLY A 127     6762   8523   8236    305    -61   1232       N  
ATOM    952  CA  GLY A 127      39.863  10.448  31.167  1.00 62.05           C  
ANISOU  952  CA  GLY A 127     6755   8565   8257    224    -75   1292       C  
ATOM    953  C   GLY A 127      38.402  10.810  31.004  1.00 62.57           C  
ANISOU  953  C   GLY A 127     6754   8722   8296    240    -70   1345       C  
ATOM    954  O   GLY A 127      37.765  11.229  31.972  1.00161.20           O  
ANISOU  954  O   GLY A 127    19200  21295  20752    300    -50   1361       O  
ATOM    955  N   LYS A 128      37.866  10.662  29.800  1.00 62.58           N  
ANISOU  955  N   LYS A 128     6747   8719   8312    189    -87   1370       N  
ATOM    956  CA  LYS A 128      36.468  11.040  29.671  1.00 63.12           C  
ANISOU  956  CA  LYS A 128     6747   8885   8352    209    -82   1420       C  
ATOM    957  C   LYS A 128      35.668   9.836  29.205  1.00 63.40           C  
ANISOU  957  C   LYS A 128     6747   8962   8382    114    -98   1488       C  
ATOM    958  O   LYS A 128      36.091   9.112  28.302  1.00 91.06           O  
ANISOU  958  O   LYS A 128    10288  12397  11913     37   -121   1486       O  
ATOM    959  CB  LYS A 128      36.252  12.198  28.679  1.00 63.07           C  
ANISOU  959  CB  LYS A 128     6750   8857   8357    248    -89   1397       C  
ATOM    960  CG  LYS A 128      36.795  13.566  29.086  1.00 62.97           C  
ANISOU  960  CG  LYS A 128     6771   8811   8344    346    -77   1336       C  
ATOM    961  CD  LYS A 128      37.331  14.334  27.877  1.00 62.63           C  
ANISOU  961  CD  LYS A 128     6782   8681   8332    342    -93   1297       C  
ATOM    962  CE  LYS A 128      36.435  15.524  27.521  1.00 63.04           C  
ANISOU  962  CE  LYS A 128     6813   8773   8368    413    -95   1304       C  
ATOM    963  NZ  LYS A 128      37.068  16.473  26.558  1.00 62.77           N1+
ANISOU  963  NZ  LYS A 128     6842   8648   8359    423   -110   1261       N1+
ATOM    964  N   ILE A 129      34.509   9.627  29.818  1.00 64.03           N  
ANISOU  964  N   ILE A 129     6750   9156   8420    117    -88   1548       N  
ATOM    965  CA  ILE A 129      33.577   8.588  29.397  1.00 64.43           C  
ANISOU  965  CA  ILE A 129     6758   9264   8459     24   -105   1620       C  
ATOM    966  C   ILE A 129      32.571   9.261  28.476  1.00 64.73           C  
ANISOU  966  C   ILE A 129     6748   9358   8488     37   -111   1641       C  
ATOM    967  O   ILE A 129      31.944  10.259  28.850  1.00 65.07           O  
ANISOU  967  O   ILE A 129     6744   9476   8503    125    -93   1640       O  
ATOM    968  CB  ILE A 129      32.928   7.850  30.577  1.00 78.58           C  
ANISOU  968  CB  ILE A 129     8494  11155  10209      4    -92   1679       C  
ATOM    969  CG1 ILE A 129      31.998   6.746  30.055  1.00 79.79           C  
ANISOU  969  CG1 ILE A 129     8608  11357  10350   -108   -115   1755       C  
ATOM    970  CG2 ILE A 129      32.241   8.791  31.512  1.00 91.66           C  
ANISOU  970  CG2 ILE A 129    10084  12921  11821    104    -63   1685       C  
ATOM    971  CD1 ILE A 129      32.705   5.637  29.303  1.00 65.11           C  
ANISOU  971  CD1 ILE A 129     6822   9388   8530   -207   -147   1750       C  
ATOM    972  N   VAL A 130      32.433   8.742  27.266  1.00 64.63           N  
ANISOU  972  N   VAL A 130     6750   9308   8497    -43   -138   1657       N  
ATOM    973  CA  VAL A 130      31.564   9.332  26.260  1.00 64.87           C  
ANISOU  973  CA  VAL A 130     6743   9383   8523    -37   -148   1676       C  
ATOM    974  C   VAL A 130      30.507   8.325  25.843  1.00 65.40           C  
ANISOU  974  C   VAL A 130     6755   9525   8570   -136   -168   1750       C  
ATOM    975  O   VAL A 130      30.819   7.156  25.588  1.00 65.30           O  
ANISOU  975  O   VAL A 130     6776   9462   8573   -234   -188   1767       O  
ATOM    976  CB  VAL A 130      32.362   9.814  25.037  1.00 64.29           C  
ANISOU  976  CB  VAL A 130     6739   9199   8491    -40   -164   1623       C  
ATOM    977  CG1 VAL A 130      31.418  10.223  23.912  1.00 70.05           C  
ANISOU  977  CG1 VAL A 130     7430   9974   9213    -50   -180   1651       C  
ATOM    978  CG2 VAL A 130      33.269  10.964  25.429  1.00 63.90           C  
ANISOU  978  CG2 VAL A 130     6737   9088   8454     57   -147   1555       C  
ATOM    979  N   GLN A 131      29.261   8.775  25.797  1.00 66.02           N  
ANISOU  979  N   GLN A 131     6749   9725   8612   -109   -163   1795       N  
ATOM    980  CA  GLN A 131      28.178   7.895  25.398  1.00 66.62           C  
ANISOU  980  CA  GLN A 131     6762   9886   8664   -205   -182   1868       C  
ATOM    981  C   GLN A 131      28.095   7.912  23.880  1.00 66.44           C  
ANISOU  981  C   GLN A 131     6763   9815   8667   -254   -212   1862       C  
ATOM    982  O   GLN A 131      28.075   8.992  23.281  1.00 66.30           O  
ANISOU  982  O   GLN A 131     6749   9786   8656   -182   -209   1831       O  
ATOM    983  CB  GLN A 131      26.856   8.350  26.005  1.00 67.44           C  
ANISOU  983  CB  GLN A 131     6754  10157   8712   -155   -164   1920       C  
ATOM    984  CG  GLN A 131      26.820   8.326  27.530  1.00 67.72           C  
ANISOU  984  CG  GLN A 131     6756  10262   8713   -106   -133   1931       C  
ATOM    985  CD  GLN A 131      27.283   7.001  28.122  1.00 67.67           C  
ANISOU  985  CD  GLN A 131     6782  10216   8712   -204   -140   1958       C  
ATOM    986  OE1 GLN A 131      27.013   5.930  27.573  1.00 67.85           O  
ANISOU  986  OE1 GLN A 131     6809  10229   8741   -323   -168   2002       O  
ATOM    987  NE2 GLN A 131      28.000   7.071  29.239  1.00 67.45           N  
ANISOU  987  NE2 GLN A 131     6784  10162   8682   -153   -118   1929       N  
ATOM    988  N   PRO A 132      28.062   6.742  23.241  1.00 66.48           N  
ANISOU  988  N   PRO A 132     6790   9786   8685   -375   -242   1891       N  
ATOM    989  CA  PRO A 132      28.081   6.688  21.768  1.00 66.29           C  
ANISOU  989  CA  PRO A 132     6796   9708   8685   -426   -272   1880       C  
ATOM    990  C   PRO A 132      27.059   7.574  21.078  1.00 66.69           C  
ANISOU  990  C   PRO A 132     6779   9848   8713   -384   -274   1902       C  
ATOM    991  O   PRO A 132      27.389   8.263  20.107  1.00 66.35           O  
ANISOU  991  O   PRO A 132     6772   9746   8691   -354   -283   1864       O  
ATOM    992  CB  PRO A 132      27.811   5.203  21.486  1.00 66.60           C  
ANISOU  992  CB  PRO A 132     6843   9739   8722   -564   -304   1927       C  
ATOM    993  CG  PRO A 132      28.302   4.494  22.704  1.00 66.58           C  
ANISOU  993  CG  PRO A 132     6864   9717   8717   -578   -292   1933       C  
ATOM    994  CD  PRO A 132      27.987   5.404  23.850  1.00 66.77           C  
ANISOU  994  CD  PRO A 132     6827   9831   8711   -472   -252   1936       C  
ATOM    995  N   GLU A 133      25.828   7.587  21.577  1.00 67.46           N  
ANISOU  995  N   GLU A 133     6776  10091   8764   -380   -267   1963       N  
ATOM    996  CA  GLU A 133      24.750   8.408  21.039  1.00 67.97           C  
ANISOU  996  CA  GLU A 133     6764  10262   8799   -331   -269   1989       C  
ATOM    997  C   GLU A 133      24.984   9.913  21.158  1.00 67.76           C  
ANISOU  997  C   GLU A 133     6748  10225   8775   -185   -247   1939       C  
ATOM    998  O   GLU A 133      24.230  10.683  20.554  1.00 68.13           O  
ANISOU  998  O   GLU A 133     6748  10335   8802   -135   -253   1951       O  
ATOM    999  CB  GLU A 133      23.449   7.953  21.693  1.00 68.90           C  
ANISOU  999  CB  GLU A 133     6769  10547   8861   -364   -264   2066       C  
ATOM   1000  CG  GLU A 133      23.355   6.418  21.749  1.00 69.12           C  
ANISOU 1000  CG  GLU A 133     6803  10569   8888   -514   -287   2114       C  
ATOM   1001  CD  GLU A 133      23.872   5.790  23.025  1.00 69.05           C  
ANISOU 1001  CD  GLU A 133     6817  10541   8877   -528   -269   2119       C  
ATOM   1002  OE1 GLU A 133      24.475   6.505  23.851  1.00 68.70           O  
ANISOU 1002  OE1 GLU A 133     6794  10473   8838   -424   -237   2075       O  
ATOM   1003  OE2 GLU A 133      23.680   4.566  23.191  1.00 69.37           O1-
ANISOU 1003  OE2 GLU A 133     6859  10588   8910   -646   -288   2166       O1-
ATOM   1004  N   ASN A 134      25.976  10.360  21.921  1.00 67.26           N  
ANISOU 1004  N   ASN A 134     6743  10083   8730   -116   -224   1885       N  
ATOM   1005  CA  ASN A 134      26.236  11.783  22.100  1.00 67.12           C  
ANISOU 1005  CA  ASN A 134     6745  10045   8714     19   -207   1836       C  
ATOM   1006  C   ASN A 134      27.334  12.295  21.173  1.00 66.39           C  
ANISOU 1006  C   ASN A 134     6752   9805   8669     26   -220   1775       C  
ATOM   1007  O   ASN A 134      27.788  13.433  21.330  1.00 66.20           O  
ANISOU 1007  O   ASN A 134     6766   9736   8652    126   -208   1728       O  
ATOM   1008  CB  ASN A 134      26.587  12.081  23.556  1.00 95.16           C  
ANISOU 1008  CB  ASN A 134    10295  13613  12250     97   -175   1814       C  
ATOM   1009  CG  ASN A 134      25.360  12.231  24.423  1.00115.97           C  
ANISOU 1009  CG  ASN A 134    12822  16416  14827    147   -156   1864       C  
ATOM   1010  OD1 ASN A 134      24.305  12.661  23.953  1.00 68.57           O  
ANISOU 1010  OD1 ASN A 134     6749  10512   8793    177   -164   1897       O  
ATOM   1011  ND2 ASN A 134      25.484  11.867  25.693  1.00140.34           N  
ANISOU 1011  ND2 ASN A 134    15889  19541  17892    159   -133   1871       N  
ATOM   1012  N   LEU A 135      27.769  11.469  20.223  1.00 66.04           N  
ANISOU 1012  N   LEU A 135     6751   9687   8653    -79   -244   1774       N  
ATOM   1013  CA  LEU A 135      28.799  11.793  19.234  1.00 65.39           C  
ANISOU 1013  CA  LEU A 135     6758   9477   8612    -90   -257   1722       C  
ATOM   1014  C   LEU A 135      28.176  12.554  18.070  1.00 65.63           C  
ANISOU 1014  C   LEU A 135     6772   9530   8636    -67   -276   1733       C  
ATOM   1015  O   LEU A 135      27.559  11.956  17.185  1.00 65.88           O  
ANISOU 1015  O   LEU A 135     6773   9596   8660   -145   -300   1770       O  
ATOM   1016  CB  LEU A 135      29.481  10.525  18.735  1.00 65.01           C  
ANISOU 1016  CB  LEU A 135     6759   9350   8591   -207   -276   1716       C  
ATOM   1017  CG  LEU A 135      30.503   9.863  19.652  1.00 64.60           C  
ANISOU 1017  CG  LEU A 135     6756   9231   8557   -224   -263   1687       C  
ATOM   1018  CD1 LEU A 135      30.806   8.456  19.167  1.00 64.48           C  
ANISOU 1018  CD1 LEU A 135     6774   9167   8558   -342   -288   1698       C  
ATOM   1019  CD2 LEU A 135      31.768  10.699  19.710  1.00 75.41           C  
ANISOU 1019  CD2 LEU A 135     8200  10496   9955   -159   -250   1615       C  
ATOM   1020  N   GLU A 136      28.329  13.877  18.051  1.00 65.61           N  
ANISOU 1020  N   GLU A 136     6791   9505   8632     37   -268   1701       N  
ATOM   1021  CA  GLU A 136      27.733  14.672  16.988  1.00 65.89           C  
ANISOU 1021  CA  GLU A 136     6815   9561   8659     68   -287   1713       C  
ATOM   1022  C   GLU A 136      28.685  14.722  15.798  1.00 65.32           C  
ANISOU 1022  C   GLU A 136     6826   9369   8623     17   -306   1677       C  
ATOM   1023  O   GLU A 136      29.882  14.985  15.955  1.00127.32           O  
ANISOU 1023  O   GLU A 136    14755  17118  16504     28   -296   1624       O  
ATOM   1024  CB  GLU A 136      27.469  16.084  17.517  1.00 66.20           C  
ANISOU 1024  CB  GLU A 136     6850   9624   8680    207   -274   1695       C  
ATOM   1025  CG  GLU A 136      26.712  17.033  16.615  1.00 66.65           C  
ANISOU 1025  CG  GLU A 136     6890   9716   8720    265   -294   1712       C  
ATOM   1026  CD  GLU A 136      26.627  18.430  17.216  1.00 66.95           C  
ANISOU 1026  CD  GLU A 136     6944   9753   8742    408   -284   1684       C  
ATOM   1027  OE1 GLU A 136      27.580  19.218  17.035  1.00 66.56           O  
ANISOU 1027  OE1 GLU A 136     6984   9587   8718    443   -286   1635       O  
ATOM   1028  OE2 GLU A 136      25.620  18.734  17.890  1.00 67.63           O1-
ANISOU 1028  OE2 GLU A 136     6954   9955   8787    486   -274   1711       O1-
ATOM   1029  N   TYR A 137      28.136  14.475  14.612  1.00 65.51           N  
ANISOU 1029  N   TYR A 137     6832   9418   8642    -39   -332   1706       N  
ATOM   1030  CA  TYR A 137      28.843  14.533  13.343  1.00 65.11           C  
ANISOU 1030  CA  TYR A 137     6847   9275   8616    -89   -352   1680       C  
ATOM   1031  C   TYR A 137      28.338  15.715  12.527  1.00 65.43           C  
ANISOU 1031  C   TYR A 137     6887   9331   8643    -24   -366   1689       C  
ATOM   1032  O   TYR A 137      27.137  16.006  12.528  1.00 66.07           O  
ANISOU 1032  O   TYR A 137     6896   9518   8692     17   -373   1733       O  
ATOM   1033  CB  TYR A 137      28.645  13.232  12.565  1.00 65.11           C  
ANISOU 1033  CB  TYR A 137     6834   9286   8618   -212   -375   1705       C  
ATOM   1034  CG  TYR A 137      29.177  12.010  13.283  1.00 64.84           C  
ANISOU 1034  CG  TYR A 137     6813   9224   8598   -281   -367   1697       C  
ATOM   1035  CD1 TYR A 137      30.511  11.640  13.189  1.00 64.20           C  
ANISOU 1035  CD1 TYR A 137     6813   9031   8549   -314   -363   1645       C  
ATOM   1036  CD2 TYR A 137      28.333  11.221  14.054  1.00 65.28           C  
ANISOU 1036  CD2 TYR A 137     6801   9371   8632   -312   -364   1745       C  
ATOM   1037  CE1 TYR A 137      30.992  10.522  13.853  1.00 64.01           C  
ANISOU 1037  CE1 TYR A 137     6805   8980   8535   -369   -359   1638       C  
ATOM   1038  CE2 TYR A 137      28.802  10.101  14.713  1.00 65.10           C  
ANISOU 1038  CE2 TYR A 137     6797   9318   8619   -375   -360   1742       C  
ATOM   1039  CZ  TYR A 137      30.131   9.756  14.611  1.00 64.46           C  
ANISOU 1039  CZ  TYR A 137     6800   9119   8571   -400   -359   1687       C  
ATOM   1040  OH  TYR A 137      30.598   8.637  15.262  1.00 64.32           O  
ANISOU 1040  OH  TYR A 137     6806   9070   8564   -456   -358   1684       O  
ATOM   1041  N   THR A 138      29.240  16.380  11.808  1.00 65.23           N  
ANISOU 1041  N   THR A 138     6940   9206   8639    -15   -373   1649       N  
ATOM   1042  CA  THR A 138      28.869  17.502  10.949  1.00 65.54           C  
ANISOU 1042  CA  THR A 138     6992   9243   8667     40   -391   1658       C  
ATOM   1043  C   THR A 138      29.278  17.141   9.525  1.00 65.29           C  
ANISOU 1043  C   THR A 138     6999   9161   8647    -48   -414   1654       C  
ATOM   1044  O   THR A 138      30.469  17.063   9.217  1.00 92.27           O  
ANISOU 1044  O   THR A 138    10487  12481  12089    -87   -411   1612       O  
ATOM   1045  CB  THR A 138      29.523  18.806  11.403  1.00 65.44           C  
ANISOU 1045  CB  THR A 138     7043   9157   8663    137   -380   1618       C  
ATOM   1046  OG1 THR A 138      29.271  19.009  12.799  1.00 65.62           O  
ANISOU 1046  OG1 THR A 138     7036   9223   8675    213   -357   1613       O  
ATOM   1047  CG2 THR A 138      28.941  19.982  10.627  1.00 65.92           C  
ANISOU 1047  CG2 THR A 138     7114   9226   8706    206   -402   1635       C  
ATOM   1048  N   ILE A 139      28.292  16.883   8.681  1.00 65.54           N  
ANISOU 1048  N   ILE A 139     6979   9267   8657    -80   -438   1699       N  
ATOM   1049  CA  ILE A 139      28.469  16.532   7.276  1.00 65.43           C  
ANISOU 1049  CA  ILE A 139     6991   9225   8646   -161   -463   1702       C  
ATOM   1050  C   ILE A 139      28.146  17.745   6.412  1.00 65.77           C  
ANISOU 1050  C   ILE A 139     7051   9264   8673   -101   -482   1715       C  
ATOM   1051  O   ILE A 139      27.184  18.469   6.682  1.00 66.34           O  
ANISOU 1051  O   ILE A 139     7077   9407   8721    -17   -486   1746       O  
ATOM   1052  CB  ILE A 139      27.611  15.314   6.895  1.00 65.73           C  
ANISOU 1052  CB  ILE A 139     6962   9346   8668   -250   -481   1743       C  
ATOM   1053  CG1 ILE A 139      28.133  14.080   7.618  1.00 65.38           C  
ANISOU 1053  CG1 ILE A 139     6922   9277   8641   -320   -468   1727       C  
ATOM   1054  CG2 ILE A 139      27.767  15.007   5.445  1.00 65.67           C  
ANISOU 1054  CG2 ILE A 139     6982   9312   8660   -327   -509   1743       C  
ATOM   1055  CD1 ILE A 139      27.116  12.989   7.755  1.00 65.83           C  
ANISOU 1055  CD1 ILE A 139     6904   9429   8677   -389   -481   1775       C  
ATOM   1056  N   VAL A 140      28.939  17.966   5.367  1.00 65.46           N  
ANISOU 1056  N   VAL A 140     7079   9147   8647   -141   -494   1692       N  
ATOM   1057  CA  VAL A 140      28.744  19.069   4.432  1.00 65.77           C  
ANISOU 1057  CA  VAL A 140     7147   9172   8672    -98   -515   1705       C  
ATOM   1058  C   VAL A 140      28.359  18.459   3.095  1.00 65.95           C  
ANISOU 1058  C   VAL A 140     7150   9228   8679   -181   -543   1731       C  
ATOM   1059  O   VAL A 140      29.090  17.612   2.550  1.00 66.77           O  
ANISOU 1059  O   VAL A 140     7284   9289   8797   -274   -544   1706       O  
ATOM   1060  CB  VAL A 140      29.997  19.945   4.296  1.00 65.39           C  
ANISOU 1060  CB  VAL A 140     7195   9006   8643    -77   -507   1662       C  
ATOM   1061  CG1 VAL A 140      29.846  20.900   3.116  1.00 65.72           C  
ANISOU 1061  CG1 VAL A 140     7273   9028   8669    -58   -534   1681       C  
ATOM   1062  CG2 VAL A 140      30.254  20.714   5.581  1.00 65.37           C  
ANISOU 1062  CG2 VAL A 140     7213   8974   8650     16   -486   1639       C  
ATOM   1063  N   ILE A 141      27.168  18.840   2.615  1.00 66.57           N  
ANISOU 1063  N   ILE A 141     7175   9391   8728   -146   -565   1778       N  
ATOM   1064  CA  ILE A 141      26.628  18.380   1.339  1.00 66.84           C  
ANISOU 1064  CA  ILE A 141     7183   9472   8741   -216   -596   1808       C  
ATOM   1065  C   ILE A 141      26.787  19.494   0.315  1.00 67.03           C  
ANISOU 1065  C   ILE A 141     7259   9454   8754   -179   -616   1814       C  
ATOM   1066  O   ILE A 141      26.120  20.525   0.410  1.00 67.54           O  
ANISOU 1066  O   ILE A 141     7312   9550   8801    -83   -625   1840       O  
ATOM   1067  CB  ILE A 141      25.139  18.025   1.446  1.00 67.52           C  
ANISOU 1067  CB  ILE A 141     7165   9693   8796   -206   -611   1862       C  
ATOM   1068  CG1 ILE A 141      24.814  17.316   2.751  1.00 67.52           C  
ANISOU 1068  CG1 ILE A 141     7108   9745   8800   -206   -588   1866       C  
ATOM   1069  CG2 ILE A 141      24.735  17.131   0.283  1.00 67.69           C  
ANISOU 1069  CG2 ILE A 141     7159   9758   8801   -311   -640   1884       C  
ATOM   1070  CD1 ILE A 141      25.711  16.222   3.082  1.00 66.91           C  
ANISOU 1070  CD1 ILE A 141     7064   9607   8751   -294   -573   1831       C  
ATOM   1071  N   THR A 142      27.615  19.289  -0.702  1.00 78.23           N  
ANISOU 1071  N   THR A 142     8735  10809  10179   -252   -625   1792       N  
ATOM   1072  CA  THR A 142      27.802  20.302  -1.728  1.00 66.98           C  
ANISOU 1072  CA  THR A 142     7363   9346   8741   -229   -645   1802       C  
ATOM   1073  C   THR A 142      27.285  19.729  -3.038  1.00 67.25           C  
ANISOU 1073  C   THR A 142     7368   9434   8749   -304   -675   1829       C  
ATOM   1074  O   THR A 142      27.847  18.739  -3.540  1.00 66.89           O  
ANISOU 1074  O   THR A 142     7335   9369   8710   -401   -675   1805       O  
ATOM   1075  CB  THR A 142      29.269  20.710  -1.859  1.00 77.38           C  
ANISOU 1075  CB  THR A 142     8775  10546  10080   -249   -630   1756       C  
ATOM   1076  OG1 THR A 142      29.852  20.829  -0.556  1.00 74.63           O  
ANISOU 1076  OG1 THR A 142     8445  10152   9759   -208   -599   1722       O  
ATOM   1077  CG2 THR A 142      29.385  22.044  -2.581  1.00 86.41           C  
ANISOU 1077  CG2 THR A 142     9977  11645  11209   -200   -648   1772       C  
ATOM   1078  N   PRO A 143      26.228  20.291  -3.617  1.00105.01           N  
ANISOU 1078  N   PRO A 143    12113  14286  13500   -260   -703   1877       N  
ATOM   1079  CA  PRO A 143      25.741  19.783  -4.900  1.00 98.24           C  
ANISOU 1079  CA  PRO A 143    11230  13483  12616   -331   -734   1902       C  
ATOM   1080  C   PRO A 143      26.669  20.185  -6.029  1.00 98.04           C  
ANISOU 1080  C   PRO A 143    11285  13380  12587   -371   -743   1885       C  
ATOM   1081  O   PRO A 143      27.370  21.198  -5.966  1.00 97.93           O  
ANISOU 1081  O   PRO A 143    11340  13288  12582   -323   -735   1872       O  
ATOM   1082  CB  PRO A 143      24.364  20.443  -5.053  1.00 99.06           C  
ANISOU 1082  CB  PRO A 143    11269  13684  12685   -253   -759   1958       C  
ATOM   1083  CG  PRO A 143      24.010  20.948  -3.689  1.00 99.94           C  
ANISOU 1083  CG  PRO A 143    11354  13812  12806   -152   -738   1960       C  
ATOM   1084  CD  PRO A 143      25.314  21.285  -3.037  1.00110.94           C  
ANISOU 1084  CD  PRO A 143    12832  15085  14236   -140   -708   1909       C  
ATOM   1085  N   HIS A 144      26.661  19.374  -7.082  1.00 67.93           N  
ANISOU 1085  N   HIS A 144     7461   9593   8757   -464   -762   1885       N  
ATOM   1086  CA  HIS A 144      27.452  19.668  -8.269  1.00 67.83           C  
ANISOU 1086  CA  HIS A 144     7514   9526   8732   -509   -772   1872       C  
ATOM   1087  C   HIS A 144      26.636  20.678  -9.065  1.00 68.51           C  
ANISOU 1087  C   HIS A 144     7594   9653   8784   -454   -804   1925       C  
ATOM   1088  O   HIS A 144      25.981  20.359 -10.060  1.00 68.91           O  
ANISOU 1088  O   HIS A 144     7611   9770   8803   -494   -834   1953       O  
ATOM   1089  CB  HIS A 144      27.737  18.401  -9.054  1.00 67.63           C  
ANISOU 1089  CB  HIS A 144     7483   9516   8699   -622   -781   1849       C  
ATOM   1090  CG  HIS A 144      29.068  17.791  -8.750  1.00 66.95           C  
ANISOU 1090  CG  HIS A 144     7448   9350   8640   -673   -753   1788       C  
ATOM   1091  ND1 HIS A 144      30.071  17.682  -9.687  1.00 66.73           N  
ANISOU 1091  ND1 HIS A 144     7476   9275   8602   -731   -753   1757       N  
ATOM   1092  CD2 HIS A 144      29.555  17.246  -7.611  1.00 81.96           C  
ANISOU 1092  CD2 HIS A 144     9349  11217  10574   -672   -725   1754       C  
ATOM   1093  CE1 HIS A 144      31.123  17.104  -9.136  1.00 66.28           C  
ANISOU 1093  CE1 HIS A 144     7451   9161   8571   -760   -726   1704       C  
ATOM   1094  NE2 HIS A 144      30.836  16.828  -7.877  1.00 66.00           N  
ANISOU 1094  NE2 HIS A 144     7385   9128   8563   -725   -709   1701       N  
ATOM   1095  N   SER A 145      26.679  21.929  -8.613  1.00 68.69           N  
ANISOU 1095  N   SER A 145     7654   9634   8811   -358   -801   1937       N  
ATOM   1096  CA  SER A 145      25.905  22.970  -9.270  1.00 69.40           C  
ANISOU 1096  CA  SER A 145     7746   9754   8869   -290   -833   1987       C  
ATOM   1097  C   SER A 145      26.665  23.696 -10.364  1.00 69.45           C  
ANISOU 1097  C   SER A 145     7836   9693   8860   -315   -847   1990       C  
ATOM   1098  O   SER A 145      26.126  24.651 -10.931  1.00 70.06           O  
ANISOU 1098  O   SER A 145     7929   9781   8911   -256   -876   2033       O  
ATOM   1099  CB  SER A 145      25.431  23.996  -8.238  1.00 69.73           C  
ANISOU 1099  CB  SER A 145     7787   9788   8917   -162   -829   2003       C  
ATOM   1100  OG  SER A 145      26.531  24.559  -7.546  1.00 69.28           O  
ANISOU 1100  OG  SER A 145     7809   9622   8892   -139   -803   1965       O  
ATOM   1101  N   GLY A 146      27.896  23.290 -10.669  1.00 68.88           N  
ANISOU 1101  N   GLY A 146     7816   9554   8802   -396   -828   1948       N  
ATOM   1102  CA  GLY A 146      28.651  23.966 -11.698  1.00 68.97           C  
ANISOU 1102  CA  GLY A 146     7903   9509   8794   -427   -840   1953       C  
ATOM   1103  C   GLY A 146      29.065  25.392 -11.422  1.00 69.18           C  
ANISOU 1103  C   GLY A 146     8008   9452   8826   -354   -842   1966       C  
ATOM   1104  O   GLY A 146      29.841  25.943 -12.212  1.00 69.37           O  
ANISOU 1104  O   GLY A 146     8101   9422   8835   -391   -848   1969       O  
ATOM   1105  N   GLU A 147      28.533  26.029 -10.370  1.00 69.39           N  
ANISOU 1105  N   GLU A 147     8027   9470   8867   -252   -839   1976       N  
ATOM   1106  CA  GLU A 147      28.839  27.413 -10.014  1.00 69.68           C  
ANISOU 1106  CA  GLU A 147     8144   9421   8909   -173   -846   1986       C  
ATOM   1107  C   GLU A 147      30.314  27.724 -10.271  1.00 69.29           C  
ANISOU 1107  C   GLU A 147     8183   9273   8870   -240   -831   1956       C  
ATOM   1108  O   GLU A 147      31.190  26.871 -10.080  1.00 68.63           O  
ANISOU 1108  O   GLU A 147     8094   9177   8807   -317   -800   1910       O  
ATOM   1109  CB  GLU A 147      28.419  27.682  -8.563  1.00 69.68           C  
ANISOU 1109  CB  GLU A 147     8123   9418   8935    -74   -831   1974       C  
ATOM   1110  CG  GLU A 147      27.931  29.113  -8.278  1.00 70.39           C  
ANISOU 1110  CG  GLU A 147     8263   9468   9014     49   -857   2004       C  
ATOM   1111  CD  GLU A 147      29.009  30.180  -8.313  1.00 92.81           C  
ANISOU 1111  CD  GLU A 147    11221  12180  11862     50   -860   1993       C  
ATOM   1112  OE1 GLU A 147      30.205  29.835  -8.368  1.00 97.31           O  
ANISOU 1112  OE1 GLU A 147    11829  12696  12451    -40   -836   1957       O  
ATOM   1113  OE2 GLU A 147      28.652  31.377  -8.302  1.00 96.71           O1-
ANISOU 1113  OE2 GLU A 147    11773  12631  12344    141   -889   2022       O1-
ATOM   1114  N   GLU A 148      30.584  28.969 -10.668  1.00 89.92           N  
ANISOU 1114  N   GLU A 148    10879  11816  11469   -208   -853   1983       N  
ATOM   1115  CA  GLU A 148      31.929  29.384 -11.061  1.00 93.30           C  
ANISOU 1115  CA  GLU A 148    11393  12159  11899   -278   -843   1965       C  
ATOM   1116  C   GLU A 148      32.976  29.193  -9.968  1.00 88.31           C  
ANISOU 1116  C   GLU A 148    10784  11465  11305   -296   -805   1908       C  
ATOM   1117  O   GLU A 148      34.124  28.853 -10.270  1.00130.86           O  
ANISOU 1117  O   GLU A 148    16198  16825  16696   -385   -785   1877       O  
ATOM   1118  CB  GLU A 148      31.907  30.838 -11.534  1.00106.37           C  
ANISOU 1118  CB  GLU A 148    13138  13745  13531   -232   -879   2010       C  
ATOM   1119  CG  GLU A 148      31.207  31.803 -10.602  1.00110.78           C  
ANISOU 1119  CG  GLU A 148    13723  14268  14102   -101   -896   2025       C  
ATOM   1120  CD  GLU A 148      31.325  33.238 -11.071  1.00117.05           C  
ANISOU 1120  CD  GLU A 148    14623  14976  14874    -62   -934   2066       C  
ATOM   1121  OE1 GLU A 148      32.373  33.590 -11.654  1.00122.29           O  
ANISOU 1121  OE1 GLU A 148    15359  15576  15530   -144   -934   2067       O  
ATOM   1122  OE2 GLU A 148      30.374  34.015 -10.850  1.00119.09           O1-
ANISOU 1122  OE2 GLU A 148    14894  15233  15123     52   -966   2099       O1-
ATOM   1123  N   HIS A 149      32.627  29.400  -8.701  1.00 68.85           N  
ANISOU 1123  N   HIS A 149     8308   8985   8868   -211   -795   1893       N  
ATOM   1124  CA  HIS A 149      33.594  29.138  -7.641  1.00 68.24           C  
ANISOU 1124  CA  HIS A 149     8246   8858   8826   -229   -758   1838       C  
ATOM   1125  C   HIS A 149      33.339  27.875  -6.825  1.00 67.68           C  
ANISOU 1125  C   HIS A 149     8088   8850   8778   -235   -728   1803       C  
ATOM   1126  O   HIS A 149      34.186  27.519  -5.997  1.00 87.55           O  
ANISOU 1126  O   HIS A 149    10612  11330  11322   -257   -698   1756       O  
ATOM   1127  CB  HIS A 149      33.661  30.332  -6.675  1.00 89.94           C  
ANISOU 1127  CB  HIS A 149    11060  11525  11589   -137   -765   1836       C  
ATOM   1128  CG  HIS A 149      33.624  31.673  -7.345  1.00 69.28           C  
ANISOU 1128  CG  HIS A 149     8533   8844   8949   -107   -804   1878       C  
ATOM   1129  ND1 HIS A 149      32.451  32.362  -7.567  1.00 70.02           N  
ANISOU 1129  ND1 HIS A 149     8627   8958   9021    -12   -840   1926       N  
ATOM   1130  CD2 HIS A 149      34.618  32.464  -7.815  1.00 69.45           C  
ANISOU 1130  CD2 HIS A 149     8647   8779   8962   -159   -814   1882       C  
ATOM   1131  CE1 HIS A 149      32.723  33.516  -8.151  1.00 70.61           C  
ANISOU 1131  CE1 HIS A 149     8797   8955   9077     -4   -873   1957       C  
ATOM   1132  NE2 HIS A 149      34.031  33.601  -8.315  1.00 70.28           N  
ANISOU 1132  NE2 HIS A 149     8814   8848   9042    -98   -857   1933       N  
ATOM   1133  N   ALA A 150      32.224  27.182  -7.043  1.00 67.83           N  
ANISOU 1133  N   ALA A 150     8026   8961   8785   -221   -738   1826       N  
ATOM   1134  CA  ALA A 150      31.849  25.959  -6.328  1.00 67.42           C  
ANISOU 1134  CA  ALA A 150     7891   8973   8751   -233   -716   1803       C  
ATOM   1135  C   ALA A 150      32.926  24.875  -6.225  1.00 66.69           C  
ANISOU 1135  C   ALA A 150     7794   8866   8678   -328   -685   1751       C  
ATOM   1136  O   ALA A 150      32.727  23.884  -5.514  1.00 66.34           O  
ANISOU 1136  O   ALA A 150     7694   8862   8652   -337   -666   1729       O  
ATOM   1137  CB  ALA A 150      30.598  25.354  -6.961  1.00 91.25           C  
ANISOU 1137  CB  ALA A 150    10830  12095  11744   -236   -738   1842       C  
ATOM   1138  N   VAL A 151      34.003  24.980  -6.998  1.00 66.51           N  
ANISOU 1138  N   VAL A 151     7827   8798   8648   -399   -682   1734       N  
ATOM   1139  CA  VAL A 151      34.978  23.897  -7.122  1.00 65.93           C  
ANISOU 1139  CA  VAL A 151     7744   8723   8582   -488   -657   1686       C  
ATOM   1140  C   VAL A 151      35.898  23.862  -5.899  1.00 65.44           C  
ANISOU 1140  C   VAL A 151     7704   8605   8554   -475   -625   1637       C  
ATOM   1141  O   VAL A 151      36.738  24.746  -5.710  1.00103.78           O  
ANISOU 1141  O   VAL A 151    12624  13392  13415   -468   -619   1626       O  
ATOM   1142  CB  VAL A 151      35.786  24.023  -8.418  1.00 65.99           C  
ANISOU 1142  CB  VAL A 151     7795   8717   8563   -566   -665   1684       C  
ATOM   1143  CG1 VAL A 151      36.307  25.453  -8.607  1.00 66.33           C  
ANISOU 1143  CG1 VAL A 151     7918   8689   8596   -545   -674   1704       C  
ATOM   1144  CG2 VAL A 151      36.923  23.012  -8.428  1.00 86.51           C  
ANISOU 1144  CG2 VAL A 151    10391  11309  11169   -643   -637   1627       C  
ATOM   1145  N   GLY A 152      35.717  22.839  -5.069  1.00 65.05           N  
ANISOU 1145  N   GLY A 152     7604   8586   8528   -475   -606   1611       N  
ATOM   1146  CA  GLY A 152      36.537  22.644  -3.888  1.00 64.57           C  
ANISOU 1146  CA  GLY A 152     7558   8479   8495   -470   -575   1563       C  
ATOM   1147  C   GLY A 152      36.643  23.873  -3.009  1.00 64.70           C  
ANISOU 1147  C   GLY A 152     7609   8445   8528   -389   -570   1565       C  
ATOM   1148  O   GLY A 152      37.739  24.275  -2.628  1.00 64.36           O  
ANISOU 1148  O   GLY A 152     7597   8351   8505   -390   -548   1525       O  
ATOM   1149  N   ASN A 153      35.489  24.463  -2.704  1.00 65.22           N  
ANISOU 1149  N   ASN A 153     7672   8525   8584   -314   -592   1608       N  
ATOM   1150  CA  ASN A 153      35.424  25.684  -1.912  1.00 65.48           C  
ANISOU 1150  CA  ASN A 153     7746   8506   8627   -226   -593   1610       C  
ATOM   1151  C   ASN A 153      35.198  25.367  -0.448  1.00 94.88           C  
ANISOU 1151  C   ASN A 153    11425  12252  12374   -173   -571   1588       C  
ATOM   1152  O   ASN A 153      34.068  25.137  -0.022  1.00 77.31           O  
ANISOU 1152  O   ASN A 153     9132  10098  10143   -132   -574   1612       O  
ATOM   1153  CB  ASN A 153      34.297  26.593  -2.398  1.00 66.20           C  
ANISOU 1153  CB  ASN A 153     7848   8610   8694   -158   -628   1664       C  
ATOM   1154  CG  ASN A 153      34.549  28.043  -2.057  1.00 66.59           C  
ANISOU 1154  CG  ASN A 153     7980   8575   8744    -91   -641   1666       C  
ATOM   1155  OD1 ASN A 153      35.005  28.366  -0.962  1.00 66.53           O  
ANISOU 1155  OD1 ASN A 153     7985   8537   8756    -30   -628   1642       O  
ATOM   1156  ND2 ASN A 153      34.263  28.925  -2.997  1.00 67.02           N  
ANISOU 1156  ND2 ASN A 153     8098   8590   8779   -105   -669   1696       N  
ATOM   1157  N   ASP A 154      36.276  25.368   0.325  1.00122.21           N  
ANISOU 1157  N   ASP A 154    14920  15656  15857   -175   -547   1544       N  
ATOM   1158  CA  ASP A 154      36.206  24.907   1.711  1.00123.30           C  
ANISOU 1158  CA  ASP A 154    15019  15813  16015   -132   -523   1519       C  
ATOM   1159  C   ASP A 154      35.187  25.669   2.552  1.00128.09           C  
ANISOU 1159  C   ASP A 154    15617  16434  16618    -17   -532   1541       C  
ATOM   1160  O   ASP A 154      34.644  25.132   3.516  1.00125.99           O  
ANISOU 1160  O   ASP A 154    15291  16221  16357     24   -518   1540       O  
ATOM   1161  CB  ASP A 154      37.584  25.009   2.370  1.00118.12           C  
ANISOU 1161  CB  ASP A 154    14407  15093  15381   -159   -499   1466       C  
ATOM   1162  CG  ASP A 154      37.526  24.815   3.871  1.00110.92           C  
ANISOU 1162  CG  ASP A 154    13466  14191  14487   -102   -476   1442       C  
ATOM   1163  OD1 ASP A 154      36.754  23.949   4.330  1.00110.64           O  
ANISOU 1163  OD1 ASP A 154    13368  14213  14459   -122   -462   1439       O  
ATOM   1164  OD2 ASP A 154      38.255  25.525   4.593  1.00111.09           O1-
ANISOU 1164  OD2 ASP A 154    13530  14164  14514    -39   -475   1428       O1-
ATOM   1165  N   THR A 155      34.945  26.922   2.183  1.00135.20           N  
ANISOU 1165  N   THR A 155    16577  17288  17505     36   -557   1562       N  
ATOM   1166  CA  THR A 155      34.065  27.813   2.942  1.00132.35           C  
ANISOU 1166  CA  THR A 155    16219  16932  17136    157   -569   1577       C  
ATOM   1167  C   THR A 155      32.708  27.182   3.205  1.00130.09           C  
ANISOU 1167  C   THR A 155    15835  16757  16837    203   -568   1608       C  
ATOM   1168  O   THR A 155      32.109  27.389   4.266  1.00129.54           O  
ANISOU 1168  O   THR A 155    15736  16719  16766    292   -561   1604       O  
ATOM   1169  CB  THR A 155      33.888  29.142   2.205  1.00135.06           C  
ANISOU 1169  CB  THR A 155    16636  17220  17461    199   -605   1606       C  
ATOM   1170  OG1 THR A 155      33.237  28.915   0.948  1.00124.37           O  
ANISOU 1170  OG1 THR A 155    15253  15918  16085    166   -627   1651       O  
ATOM   1171  CG2 THR A 155      35.236  29.796   1.974  1.00159.89           C  
ANISOU 1171  CG2 THR A 155    19878  20257  20615    144   -607   1580       C  
ATOM   1172  N   GLY A 156      32.204  26.418   2.244  1.00 98.24           N  
ANISOU 1172  N   GLY A 156    11749  12789  12791    143   -578   1638       N  
ATOM   1173  CA  GLY A 156      30.909  25.805   2.387  1.00 95.13           C  
ANISOU 1173  CA  GLY A 156    11259  12506  12380    174   -581   1671       C  
ATOM   1174  C   GLY A 156      29.749  26.735   2.153  1.00105.23           C  
ANISOU 1174  C   GLY A 156    12526  13826  13631    274   -610   1714       C  
ATOM   1175  O   GLY A 156      28.617  26.383   2.503  1.00122.85           O  
ANISOU 1175  O   GLY A 156    14673  16159  15845    320   -610   1740       O  
ATOM   1176  N   LYS A 157      29.987  27.919   1.568  1.00 97.23           N  
ANISOU 1176  N   LYS A 157    11595  12740  12609    310   -635   1723       N  
ATOM   1177  CA  LYS A 157      28.860  28.788   1.245  1.00 68.71           C  
ANISOU 1177  CA  LYS A 157     7974   9166   8966    410   -668   1765       C  
ATOM   1178  C   LYS A 157      28.008  28.226   0.126  1.00 68.95           C  
ANISOU 1178  C   LYS A 157     7940   9288   8973    367   -688   1811       C  
ATOM   1179  O   LYS A 157      27.103  28.893  -0.387  1.00 69.67           O  
ANISOU 1179  O   LYS A 157     8022   9415   9035    437   -719   1851       O  
ATOM   1180  CB  LYS A 157      29.388  30.170   0.864  1.00 69.09           C  
ANISOU 1180  CB  LYS A 157     8138   9101   9011    451   -695   1765       C  
ATOM   1181  CG  LYS A 157      30.131  30.859   1.995  1.00 68.99           C  
ANISOU 1181  CG  LYS A 157     8196   8999   9019    503   -682   1721       C  
ATOM   1182  CD  LYS A 157      30.616  32.238   1.595  1.00 69.47           C  
ANISOU 1182  CD  LYS A 157     8377   8943   9073    538   -714   1724       C  
ATOM   1183  CE  LYS A 157      31.629  32.762   2.598  1.00 69.25           C  
ANISOU 1183  CE  LYS A 157     8426   8816   9069    551   -700   1674       C  
ATOM   1184  NZ  LYS A 157      32.681  33.598   1.959  1.00 69.32           N1+
ANISOU 1184  NZ  LYS A 157     8552   8705   9083    495   -720   1670       N1+
ATOM   1185  N   HIS A 158      28.337  26.983  -0.213  1.00 68.38           N  
ANISOU 1185  N   HIS A 158     7822   9247   8910    253   -671   1802       N  
ATOM   1186  CA  HIS A 158      27.813  26.261  -1.356  1.00 83.77           C  
ANISOU 1186  CA  HIS A 158     9720  11268  10841    180   -688   1836       C  
ATOM   1187  C   HIS A 158      27.167  24.948  -0.948  1.00 99.10           C  
ANISOU 1187  C   HIS A 158    11558  13313  12782    138   -673   1841       C  
ATOM   1188  O   HIS A 158      26.208  24.511  -1.586  1.00108.61           O  
ANISOU 1188  O   HIS A 158    12694  14611  13961    120   -692   1879       O  
ATOM   1189  CB  HIS A 158      28.946  25.946  -2.353  1.00 93.87           C  
ANISOU 1189  CB  HIS A 158    11058  12478  12129     65   -688   1817       C  
ATOM   1190  CG  HIS A 158      29.545  27.150  -3.017  1.00 88.39           C  
ANISOU 1190  CG  HIS A 158    10463  11693  11428     82   -708   1823       C  
ATOM   1191  ND1 HIS A 158      30.872  27.201  -3.393  1.00 67.77           N  
ANISOU 1191  ND1 HIS A 158     7923   8995   8830      3   -698   1793       N  
ATOM   1192  CD2 HIS A 158      29.008  28.339  -3.378  1.00 87.07           C  
ANISOU 1192  CD2 HIS A 158    10335  11508  11239    164   -740   1858       C  
ATOM   1193  CE1 HIS A 158      31.126  28.370  -3.953  1.00 68.19           C  
ANISOU 1193  CE1 HIS A 158     8057   8980   8870     30   -722   1811       C  
ATOM   1194  NE2 HIS A 158      30.012  29.080  -3.957  1.00 68.89           N  
ANISOU 1194  NE2 HIS A 158     8133   9104   8939    128   -750   1850       N  
ATOM   1195  N   GLY A 159      27.690  24.317   0.101  1.00114.52           N  
ANISOU 1195  N   GLY A 159    13499  15251  14761    118   -640   1804       N  
ATOM   1196  CA  GLY A 159      27.130  23.105   0.681  1.00119.66           C  
ANISOU 1196  CA  GLY A 159    14060  15991  15413     80   -624   1809       C  
ATOM   1197  C   GLY A 159      26.341  23.337   1.959  1.00125.43           C  
ANISOU 1197  C   GLY A 159    14735  16785  16136    179   -611   1818       C  
ATOM   1198  O   GLY A 159      26.696  24.187   2.776  1.00161.11           O  
ANISOU 1198  O   GLY A 159    19300  21250  20665    262   -599   1794       O  
ATOM   1199  N   LYS A 160      25.257  22.579   2.107  1.00 68.33           N  
ANISOU 1199  N   LYS A 160     7403   9675   8884    167   -613   1852       N  
ATOM   1200  CA  LYS A 160      24.433  22.585   3.310  1.00 68.70           C  
ANISOU 1200  CA  LYS A 160     7378   9808   8918    246   -598   1864       C  
ATOM   1201  C   LYS A 160      25.048  21.738   4.423  1.00101.54           C  
ANISOU 1201  C   LYS A 160    11530  13948  13102    203   -563   1831       C  
ATOM   1202  O   LYS A 160      25.286  20.534   4.237  1.00122.72           O  
ANISOU 1202  O   LYS A 160    14191  16641  15797     93   -558   1829       O  
ATOM   1203  CB  LYS A 160      23.038  22.057   2.995  1.00 69.34           C  
ANISOU 1203  CB  LYS A 160     7349  10037   8962    237   -615   1917       C  
ATOM   1204  CG  LYS A 160      22.087  22.158   4.175  1.00 98.99           C  
ANISOU 1204  CG  LYS A 160    11019  13900  12694    326   -600   1936       C  
ATOM   1205  CD  LYS A 160      21.454  23.523   4.309  1.00117.98           C  
ANISOU 1205  CD  LYS A 160    13428  16329  15072    477   -614   1947       C  
ATOM   1206  CE  LYS A 160      20.544  23.559   5.529  1.00 98.59           C  
ANISOU 1206  CE  LYS A 160    10883  13990  12587    567   -596   1961       C  
ATOM   1207  NZ  LYS A 160      19.343  22.696   5.351  1.00 71.67           N1+
ANISOU 1207  NZ  LYS A 160     7346  10741   9142    521   -604   2013       N1+
ATOM   1208  N   GLU A 161      25.403  22.391   5.533  1.00115.00           N  
ANISOU 1208  N   GLU A 161    13265  15613  14817    289   -542   1802       N  
ATOM   1209  CA  GLU A 161      25.933  21.698   6.700  1.00 96.98           C  
ANISOU 1209  CA  GLU A 161    10974  13318  12555    265   -509   1773       C  
ATOM   1210  C   GLU A 161      24.778  21.014   7.431  1.00 74.68           C  
ANISOU 1210  C   GLU A 161     8038  10634   9704    277   -500   1810       C  
ATOM   1211  O   GLU A 161      23.687  21.580   7.545  1.00 75.41           O  
ANISOU 1211  O   GLU A 161     8071  10820   9762    363   -510   1843       O  
ATOM   1212  CB  GLU A 161      26.621  22.714   7.613  1.00 80.93           C  
ANISOU 1212  CB  GLU A 161     9009  11204  10535    359   -493   1731       C  
ATOM   1213  CG  GLU A 161      28.123  22.577   7.742  1.00 83.16           C  
ANISOU 1213  CG  GLU A 161     9379  11363  10856    301   -477   1679       C  
ATOM   1214  CD  GLU A 161      28.674  23.411   8.885  1.00 73.29           C  
ANISOU 1214  CD  GLU A 161     8179  10053   9616    389   -459   1640       C  
ATOM   1215  OE1 GLU A 161      28.264  24.585   9.017  1.00 73.83           O  
ANISOU 1215  OE1 GLU A 161     8271  10115   9667    496   -472   1643       O  
ATOM   1216  OE2 GLU A 161      29.515  22.896   9.648  1.00 72.76           O1-
ANISOU 1216  OE2 GLU A 161     8130   9945   9571    354   -435   1604       O1-
ATOM   1217  N   ILE A 162      25.014  19.805   7.943  1.00 67.68           N  
ANISOU 1217  N   ILE A 162     7121   9764   8831    191   -483   1806       N  
ATOM   1218  CA  ILE A 162      24.001  19.054   8.692  1.00 68.11           C  
ANISOU 1218  CA  ILE A 162     7070   9949   8859    183   -473   1844       C  
ATOM   1219  C   ILE A 162      24.658  18.248   9.810  1.00134.73           C  
ANISOU 1219  C   ILE A 162    15515  18359  17318    143   -443   1818       C  
ATOM   1220  O   ILE A 162      25.734  17.679   9.620  1.00143.63           O  
ANISOU 1220  O   ILE A 162    16706  19388  18478     66   -439   1785       O  
ATOM   1221  CB  ILE A 162      23.143  18.122   7.802  1.00 68.44           C  
ANISOU 1221  CB  ILE A 162     7042  10081   8881     87   -498   1892       C  
ATOM   1222  CG1 ILE A 162      23.921  16.879   7.385  1.00 67.83           C  
ANISOU 1222  CG1 ILE A 162     7001   9938   8832    -52   -500   1876       C  
ATOM   1223  CG2 ILE A 162      22.599  18.844   6.582  1.00 68.87           C  
ANISOU 1223  CG2 ILE A 162     7096  10155   8915    115   -529   1916       C  
ATOM   1224  CD1 ILE A 162      23.056  15.651   7.319  1.00 68.19           C  
ANISOU 1224  CD1 ILE A 162     6963  10087   8858   -147   -512   1921       C  
ATOM   1225  N   LYS A 163      24.044  18.226  10.992  1.00 68.00           N  
ANISOU 1225  N   LYS A 163     6998   9995   8844    201   -423   1833       N  
ATOM   1226  CA  LYS A 163      24.608  17.514  12.133  1.00 67.62           C  
ANISOU 1226  CA  LYS A 163     6954   9928   8811    172   -395   1814       C  
ATOM   1227  C   LYS A 163      23.711  16.315  12.437  1.00 68.00           C  
ANISOU 1227  C   LYS A 163     6906  10096   8835     94   -395   1865       C  
ATOM   1228  O   LYS A 163      22.483  16.431  12.458  1.00 68.75           O  
ANISOU 1228  O   LYS A 163     6910  10322   8889    125   -402   1912       O  
ATOM   1229  CB  LYS A 163      24.781  18.412  13.359  1.00 67.72           C  
ANISOU 1229  CB  LYS A 163     6978   9935   8816    295   -370   1785       C  
ATOM   1230  CG  LYS A 163      25.279  19.817  13.065  1.00 67.67           C  
ANISOU 1230  CG  LYS A 163     7051   9839   8820    392   -377   1747       C  
ATOM   1231  CD  LYS A 163      25.326  20.635  14.347  1.00 67.88           C  
ANISOU 1231  CD  LYS A 163     7085   9872   8835    514   -354   1719       C  
ATOM   1232  CE  LYS A 163      25.832  22.036  14.069  1.00 67.91           C  
ANISOU 1232  CE  LYS A 163     7177   9776   8847    606   -366   1682       C  
ATOM   1233  NZ  LYS A 163      26.388  22.673  15.304  1.00 67.84           N1+
ANISOU 1233  NZ  LYS A 163     7211   9723   8842    693   -345   1636       N1+
ATOM   1234  N   ILE A 164      24.344  15.162  12.675  1.00 67.53           N  
ANISOU 1234  N   ILE A 164     6870   9990   8799     -9   -390   1856       N  
ATOM   1235  CA  ILE A 164      23.693  13.890  12.977  1.00 67.84           C  
ANISOU 1235  CA  ILE A 164     6839  10116   8821   -105   -393   1902       C  
ATOM   1236  C   ILE A 164      24.337  13.224  14.191  1.00110.21           C  
ANISOU 1236  C   ILE A 164    12224  15449  14201   -126   -367   1885       C  
ATOM   1237  O   ILE A 164      25.457  13.549  14.585  1.00 66.90           O  
ANISOU 1237  O   ILE A 164     6815   9857   8746    -92   -351   1832       O  
ATOM   1238  CB  ILE A 164      23.684  12.939  11.755  1.00 67.75           C  
ANISOU 1238  CB  ILE A 164     6841  10080   8820   -234   -426   1918       C  
ATOM   1239  CG1 ILE A 164      25.082  12.388  11.465  1.00 66.92           C  
ANISOU 1239  CG1 ILE A 164     6840   9828   8760   -299   -426   1866       C  
ATOM   1240  CG2 ILE A 164      23.089  13.630  10.531  1.00 68.08           C  
ANISOU 1240  CG2 ILE A 164     6868  10153   8846   -212   -452   1935       C  
ATOM   1241  CD1 ILE A 164      25.332  11.006  12.015  1.00 66.80           C  
ANISOU 1241  CD1 ILE A 164     6827   9800   8753   -398   -426   1875       C  
ATOM   1242  N   THR A 165      23.609  12.282  14.791  1.00 67.94           N  
ANISOU 1242  N   THR A 165     6798  10195   8823   -186   -365   1933       N  
ATOM   1243  CA  THR A 165      24.099  11.497  15.921  1.00 67.73           C  
ANISOU 1243  CA  THR A 165     6782  10148   8804   -220   -345   1928       C  
ATOM   1244  C   THR A 165      23.646  10.054  15.746  1.00 68.01           C  
ANISOU 1244  C   THR A 165     6786  10224   8831   -360   -366   1977       C  
ATOM   1245  O   THR A 165      22.602   9.803  15.134  1.00 68.61           O  
ANISOU 1245  O   THR A 165     6794  10397   8879   -407   -388   2027       O  
ATOM   1246  CB  THR A 165      23.564  12.043  17.252  1.00 68.17           C  
ANISOU 1246  CB  THR A 165     6773  10303   8825   -122   -314   1942       C  
ATOM   1247  OG1 THR A 165      22.141  12.175  17.163  1.00 69.05           O  
ANISOU 1247  OG1 THR A 165     6775  10573   8888   -107   -321   2001       O  
ATOM   1248  CG2 THR A 165      24.181  13.402  17.572  1.00 90.45           C  
ANISOU 1248  CG2 THR A 165     9646  13061  11658     14   -295   1886       C  
ATOM   1249  N   PRO A 166      24.418   9.071  16.285  1.00 67.64           N  
ANISOU 1249  N   PRO A 166     6789  10104   8806   -429   -363   1963       N  
ATOM   1250  CA  PRO A 166      24.033   7.649  16.162  1.00 67.96           C  
ANISOU 1250  CA  PRO A 166     6814  10170   8839   -566   -388   2009       C  
ATOM   1251  C   PRO A 166      22.580   7.258  16.412  1.00 68.91           C  
ANISOU 1251  C   PRO A 166     6820  10454   8910   -611   -396   2088       C  
ATOM   1252  O   PRO A 166      22.101   6.276  15.839  1.00 69.28           O  
ANISOU 1252  O   PRO A 166     6851  10523   8948   -730   -428   2127       O  
ATOM   1253  CB  PRO A 166      24.928   6.985  17.217  1.00 67.59           C  
ANISOU 1253  CB  PRO A 166     6819  10050   8810   -583   -371   1988       C  
ATOM   1254  CG  PRO A 166      26.151   7.844  17.244  1.00 89.07           C  
ANISOU 1254  CG  PRO A 166     9620  12655  11567   -493   -352   1913       C  
ATOM   1255  CD  PRO A 166      25.661   9.247  17.059  1.00 88.13           C  
ANISOU 1255  CD  PRO A 166     9461  12593  11432   -381   -339   1907       C  
ATOM   1256  N   GLN A 167      21.884   7.985  17.276  1.00 96.48           N  
ANISOU 1256  N   GLN A 167    10230  14063  12364   -519   -368   2111       N  
ATOM   1257  CA  GLN A 167      20.442   7.832  17.484  1.00104.81           C  
ANISOU 1257  CA  GLN A 167    11162  15298  13365   -541   -372   2184       C  
ATOM   1258  C   GLN A 167      19.629   8.581  16.441  1.00109.10           C  
ANISOU 1258  C   GLN A 167    11653  15912  13888   -504   -389   2198       C  
ATOM   1259  O   GLN A 167      18.871   7.977  15.674  1.00102.49           O  
ANISOU 1259  O   GLN A 167    10771  15138  13033   -600   -420   2243       O  
ATOM   1260  CB  GLN A 167      20.027   8.109  18.922  1.00104.90           C  
ANISOU 1260  CB  GLN A 167    11103  15417  13338   -469   -335   2206       C  
ATOM   1261  CG  GLN A 167      20.650   7.050  19.791  1.00 99.58           C  
ANISOU 1261  CG  GLN A 167    10473  14686  12678   -547   -329   2212       C  
ATOM   1262  CD  GLN A 167      20.322   5.639  19.248  1.00 97.99           C  
ANISOU 1262  CD  GLN A 167    10274  14483  12476   -718   -367   2262       C  
ATOM   1263  OE1 GLN A 167      19.155   5.305  19.017  1.00 98.82           O  
ANISOU 1263  OE1 GLN A 167    10287  14722  12539   -780   -383   2327       O  
ATOM   1264  NE2 GLN A 167      21.353   4.828  19.022  1.00 97.39           N  
ANISOU 1264  NE2 GLN A 167    10304  14256  12444   -791   -384   2230       N  
ATOM   1265  N   SER A 168      19.794   9.904  16.388  1.00113.76           N  
ANISOU 1265  N   SER A 168    12254  16489  14481   -365   -372   2158       N  
ATOM   1266  CA  SER A 168      19.052  10.754  15.467  1.00109.71           C  
ANISOU 1266  CA  SER A 168    11697  16041  13948   -308   -388   2169       C  
ATOM   1267  C   SER A 168      19.697  10.636  14.097  1.00120.28           C  
ANISOU 1267  C   SER A 168    13120  17253  15327   -367   -419   2138       C  
ATOM   1268  O   SER A 168      20.060  11.611  13.430  1.00116.24           O  
ANISOU 1268  O   SER A 168    12655  16678  14831   -289   -422   2100       O  
ATOM   1269  CB  SER A 168      19.056  12.204  15.955  1.00113.16           C  
ANISOU 1269  CB  SER A 168    12129  16495  14374   -135   -362   2136       C  
ATOM   1270  OG  SER A 168      20.104  12.947  15.353  1.00104.36           O  
ANISOU 1270  OG  SER A 168    11122  15227  13304    -84   -365   2072       O  
ATOM   1271  N   SER A 169      19.814   9.361  13.727  1.00141.55           N  
ANISOU 1271  N   SER A 169    15834  19915  18033   -511   -442   2157       N  
ATOM   1272  CA  SER A 169      20.393   8.850  12.494  1.00138.35           C  
ANISOU 1272  CA  SER A 169    15507  19400  17661   -600   -475   2134       C  
ATOM   1273  C   SER A 169      19.689   9.352  11.241  1.00142.11           C  
ANISOU 1273  C   SER A 169    15948  19928  18119   -594   -503   2151       C  
ATOM   1274  O   SER A 169      20.334   9.487  10.195  1.00158.70           O  
ANISOU 1274  O   SER A 169    18124  21927  20249   -611   -521   2114       O  
ATOM   1275  CB  SER A 169      20.370   7.322  12.526  1.00135.86           C  
ANISOU 1275  CB  SER A 169    15200  19071  17347   -752   -498   2163       C  
ATOM   1276  OG  SER A 169      19.047   6.827  12.415  1.00139.96           O  
ANISOU 1276  OG  SER A 169    15617  19741  17822   -823   -518   2235       O  
ATOM   1277  N   THR A 170      18.389   9.636  11.299  1.00112.99           N  
ANISOU 1277  N   THR A 170    12147  16403  14382   -569   -507   2206       N  
ATOM   1278  CA  THR A 170      17.673  10.031  10.092  1.00 84.79           C  
ANISOU 1278  CA  THR A 170     8538  12887  10789   -570   -537   2227       C  
ATOM   1279  C   THR A 170      17.359  11.517  10.095  1.00 91.98           C  
ANISOU 1279  C   THR A 170     9422  13843  11684   -411   -523   2216       C  
ATOM   1280  O   THR A 170      16.715  12.031  11.017  1.00113.70           O  
ANISOU 1280  O   THR A 170    12097  16704  14401   -321   -499   2237       O  
ATOM   1281  CB  THR A 170      16.357   9.255   9.988  1.00 72.49           C  
ANISOU 1281  CB  THR A 170     6868  11492   9185   -664   -561   2301       C  
ATOM   1282  OG1 THR A 170      16.544   7.908  10.441  1.00 72.48           O  
ANISOU 1282  OG1 THR A 170     6882  11467   9192   -798   -568   2319       O  
ATOM   1283  CG2 THR A 170      15.829   9.256   8.560  1.00 72.81           C  
ANISOU 1283  CG2 THR A 170     6892  11560   9212   -714   -602   2318       C  
ATOM   1284  N   THR A 171      17.828  12.194   9.045  1.00 78.19           N  
ANISOU 1284  N   THR A 171     7742  12008   9958   -376   -539   2182       N  
ATOM   1285  CA  THR A 171      17.652  13.621   8.854  1.00 78.61           C  
ANISOU 1285  CA  THR A 171     7794  12073  10000   -231   -533   2167       C  
ATOM   1286  C   THR A 171      17.387  13.918   7.387  1.00 71.65           C  
ANISOU 1286  C   THR A 171     6924  11186   9113   -250   -570   2176       C  
ATOM   1287  O   THR A 171      18.001  13.315   6.503  1.00 71.19           O  
ANISOU 1287  O   THR A 171     6931  11036   9082   -349   -590   2158       O  
ATOM   1288  CB  THR A 171      18.906  14.389   9.310  1.00 71.33           C  
ANISOU 1288  CB  THR A 171     6979  11005   9119   -145   -507   2102       C  
ATOM   1289  OG1 THR A 171      19.208  14.056  10.671  1.00 80.32           O  
ANISOU 1289  OG1 THR A 171     8111  12144  10263   -133   -474   2092       O  
ATOM   1290  CG2 THR A 171      18.718  15.896   9.176  1.00 70.95           C  
ANISOU 1290  CG2 THR A 171     6939  10960   9058      7   -505   2087       C  
ATOM   1291  N   GLU A 172      16.469  14.842   7.136  1.00 88.49           N  
ANISOU 1291  N   GLU A 172     8993  13422  11208   -151   -579   2202       N  
ATOM   1292  CA  GLU A 172      16.173  15.320   5.794  1.00 90.34           C  
ANISOU 1292  CA  GLU A 172     9236  13658  11432   -145   -613   2211       C  
ATOM   1293  C   GLU A 172      16.941  16.622   5.632  1.00 95.49           C  
ANISOU 1293  C   GLU A 172     9981  14194  12108    -23   -605   2165       C  
ATOM   1294  O   GLU A 172      16.835  17.508   6.486  1.00 91.23           O  
ANISOU 1294  O   GLU A 172     9432  13672  11557    105   -583   2154       O  
ATOM   1295  CB  GLU A 172      14.682  15.538   5.526  1.00106.52           C  
ANISOU 1295  CB  GLU A 172    11158  15891  13422   -112   -633   2271       C  
ATOM   1296  CG  GLU A 172      13.905  16.348   6.542  1.00127.12           C  
ANISOU 1296  CG  GLU A 172    13687  18622  15992     30   -611   2288       C  
ATOM   1297  CD  GLU A 172      12.428  16.412   6.185  1.00125.15           C  
ANISOU 1297  CD  GLU A 172    13304  18568  15680     48   -634   2350       C  
ATOM   1298  OE1 GLU A 172      12.110  16.369   4.975  1.00 98.82           O  
ANISOU 1298  OE1 GLU A 172     9965  15246  12336      1   -670   2368       O  
ATOM   1299  OE2 GLU A 172      11.586  16.478   7.106  1.00130.21           O1-
ANISOU 1299  OE2 GLU A 172    13840  19355  16278    105   -616   2380       O1-
ATOM   1300  N   ALA A 173      17.721  16.750   4.565  1.00 75.19           N  
ANISOU 1300  N   ALA A 173     7501  11503   9565    -64   -623   2137       N  
ATOM   1301  CA  ALA A 173      18.438  17.999   4.360  1.00 71.31           C  
ANISOU 1301  CA  ALA A 173     7101  10902   9093     41   -619   2099       C  
ATOM   1302  C   ALA A 173      18.010  18.592   3.034  1.00 71.70           C  
ANISOU 1302  C   ALA A 173     7154  10967   9122     59   -656   2120       C  
ATOM   1303  O   ALA A 173      18.024  17.910   2.003  1.00 71.61           O  
ANISOU 1303  O   ALA A 173     7148  10950   9112    -50   -680   2131       O  
ATOM   1304  CB  ALA A 173      19.952  17.782   4.372  1.00 81.65           C  
ANISOU 1304  CB  ALA A 173     8526  12042  10454    -10   -604   2041       C  
ATOM   1305  N   GLU A 174      17.603  19.856   3.082  1.00 84.24           N  
ANISOU 1305  N   GLU A 174     8742  12577  10689    198   -661   2125       N  
ATOM   1306  CA  GLU A 174      17.133  20.564   1.906  1.00 95.35           C  
ANISOU 1306  CA  GLU A 174    10154  14002  12072    236   -697   2149       C  
ATOM   1307  C   GLU A 174      18.309  21.234   1.210  1.00 94.02           C  
ANISOU 1307  C   GLU A 174    10117  13668  11938    240   -703   2109       C  
ATOM   1308  O   GLU A 174      19.124  21.908   1.850  1.00 93.21           O  
ANISOU 1308  O   GLU A 174    10093  13463  11862    305   -682   2070       O  
ATOM   1309  CB  GLU A 174      16.058  21.599   2.231  1.00105.23           C  
ANISOU 1309  CB  GLU A 174    11340  15362  13279    389   -705   2177       C  
ATOM   1310  CG  GLU A 174      15.362  22.064   0.954  1.00 92.71           C  
ANISOU 1310  CG  GLU A 174     9736  13828  11661    408   -747   2214       C  
ATOM   1311  CD  GLU A 174      15.586  23.515   0.597  1.00101.18           C  
ANISOU 1311  CD  GLU A 174    10891  14820  12731    539   -764   2201       C  
ATOM   1312  OE1 GLU A 174      15.882  24.334   1.490  1.00 99.82           O  
ANISOU 1312  OE1 GLU A 174    10763  14597  12568    653   -745   2173       O  
ATOM   1313  OE2 GLU A 174      15.464  23.830  -0.604  1.00143.09           O1-
ANISOU 1313  OE2 GLU A 174    16226  20115  18028    526   -798   2221       O1-
ATOM   1314  N   LEU A 175      18.380  21.046  -0.095  1.00 72.02           N  
ANISOU 1314  N   LEU A 175     7355  10862   9148    166   -732   2122       N  
ATOM   1315  CA  LEU A 175      19.392  21.621  -0.961  1.00 71.57           C  
ANISOU 1315  CA  LEU A 175     7412  10667   9114    155   -743   2094       C  
ATOM   1316  C   LEU A 175      18.669  22.605  -1.867  1.00 72.31           C  
ANISOU 1316  C   LEU A 175     7500  10801   9171    234   -779   2130       C  
ATOM   1317  O   LEU A 175      17.795  22.208  -2.656  1.00 72.81           O  
ANISOU 1317  O   LEU A 175     7494  10968   9203    193   -807   2170       O  
ATOM   1318  CB  LEU A 175      20.099  20.538  -1.770  1.00 70.96           C  
ANISOU 1318  CB  LEU A 175     7368  10538   9058      2   -747   2077       C  
ATOM   1319  CG  LEU A 175      20.878  19.530  -0.928  1.00 70.25           C  
ANISOU 1319  CG  LEU A 175     7292  10398   9003    -75   -716   2040       C  
ATOM   1320  CD1 LEU A 175      20.950  18.185  -1.637  1.00 70.04           C  
ANISOU 1320  CD1 LEU A 175     7249  10387   8979   -222   -729   2042       C  
ATOM   1321  CD2 LEU A 175      22.272  20.056  -0.599  1.00169.53           C  
ANISOU 1321  CD2 LEU A 175    19976  22822  21616    -53   -692   1987       C  
ATOM   1322  N   THR A 176      19.024  23.886  -1.720  1.00 96.35           N  
ANISOU 1322  N   THR A 176    10621  13766  12221    347   -781   2115       N  
ATOM   1323  CA  THR A 176      18.366  25.004  -2.383  1.00 99.50           C  
ANISOU 1323  CA  THR A 176    11029  14191  12587    450   -815   2147       C  
ATOM   1324  C   THR A 176      18.438  24.886  -3.898  1.00101.47           C  
ANISOU 1324  C   THR A 176    11304  14425  12823    371   -848   2169       C  
ATOM   1325  O   THR A 176      19.464  25.175  -4.524  1.00100.68           O  
ANISOU 1325  O   THR A 176    11306  14201  12745    327   -851   2146       O  
ATOM   1326  CB  THR A 176      18.978  26.330  -1.912  1.00110.53           C  
ANISOU 1326  CB  THR A 176    12528  15470  13997    569   -811   2120       C  
ATOM   1327  OG1 THR A 176      18.601  27.384  -2.806  1.00128.15           O  
ANISOU 1327  OG1 THR A 176    14800  17689  16202    645   -851   2149       O  
ATOM   1328  CG2 THR A 176      20.500  26.240  -1.822  1.00117.65           C  
ANISOU 1328  CG2 THR A 176    13541  16215  14948    494   -789   2070       C  
ATOM   1329  N   GLY A 177      17.330  24.440  -4.479  1.00 88.72           N  
ANISOU 1329  N   GLY A 177     9593  12947  11171    349   -873   2213       N  
ATOM   1330  CA  GLY A 177      17.170  24.273  -5.905  1.00 97.83           C  
ANISOU 1330  CA  GLY A 177    10751  14116  12304    279   -909   2240       C  
ATOM   1331  C   GLY A 177      17.155  22.828  -6.335  1.00110.47           C  
ANISOU 1331  C   GLY A 177    12300  15766  13908    123   -908   2240       C  
ATOM   1332  O   GLY A 177      16.911  22.550  -7.514  1.00125.02           O  
ANISOU 1332  O   GLY A 177    14134  17641  15728     57   -939   2262       O  
ATOM   1333  N   TYR A 178      17.383  21.897  -5.409  1.00 79.38           N  
ANISOU 1333  N   TYR A 178     8330  11836   9994     65   -877   2217       N  
ATOM   1334  CA  TYR A 178      17.410  20.481  -5.728  1.00 79.09           C  
ANISOU 1334  CA  TYR A 178     8255  11833   9962    -84   -879   2214       C  
ATOM   1335  C   TYR A 178      16.450  19.654  -4.889  1.00 79.47           C  
ANISOU 1335  C   TYR A 178     8186  12014   9994   -106   -871   2239       C  
ATOM   1336  O   TYR A 178      16.264  18.471  -5.191  1.00 79.42           O  
ANISOU 1336  O   TYR A 178     8140  12052   9984   -230   -880   2246       O  
ATOM   1337  CB  TYR A 178      18.835  19.924  -5.583  1.00 78.09           C  
ANISOU 1337  CB  TYR A 178     8221  11566   9883   -168   -852   2158       C  
ATOM   1338  CG  TYR A 178      19.854  20.676  -6.416  1.00 77.73           C  
ANISOU 1338  CG  TYR A 178     8287  11395   9850   -161   -858   2134       C  
ATOM   1339  CD1 TYR A 178      20.074  20.332  -7.743  1.00 77.70           C  
ANISOU 1339  CD1 TYR A 178     8310  11378   9833   -248   -884   2137       C  
ATOM   1340  CD2 TYR A 178      20.581  21.737  -5.885  1.00 77.48           C  
ANISOU 1340  CD2 TYR A 178     8334  11263   9841    -71   -839   2110       C  
ATOM   1341  CE1 TYR A 178      20.992  21.011  -8.518  1.00 77.43           C  
ANISOU 1341  CE1 TYR A 178     8374  11239   9806   -248   -889   2119       C  
ATOM   1342  CE2 TYR A 178      21.505  22.426  -6.657  1.00 77.22           C  
ANISOU 1342  CE2 TYR A 178     8403  11120   9817    -74   -846   2093       C  
ATOM   1343  CZ  TYR A 178      21.704  22.055  -7.974  1.00 77.20           C  
ANISOU 1343  CZ  TYR A 178     8420  11113   9799   -163   -870   2099       C  
ATOM   1344  OH  TYR A 178      22.613  22.726  -8.760  1.00120.04           O  
ANISOU 1344  OH  TYR A 178    13942  16439  15227   -173   -876   2086       O  
ATOM   1345  N   GLY A 179      15.820  20.235  -3.870  1.00 80.67           N  
ANISOU 1345  N   GLY A 179     8284  12235  10133      8   -855   2254       N  
ATOM   1346  CA  GLY A 179      14.908  19.479  -3.026  1.00 81.21           C  
ANISOU 1346  CA  GLY A 179     8236  12439  10180    -13   -845   2281       C  
ATOM   1347  C   GLY A 179      15.546  18.882  -1.790  1.00 93.01           C  
ANISOU 1347  C   GLY A 179     9746  13883  11710    -43   -805   2249       C  
ATOM   1348  O   GLY A 179      16.563  19.389  -1.334  1.00 72.94           O  
ANISOU 1348  O   GLY A 179     7296  11215   9205      3   -780   2205       O  
ATOM   1349  N   THR A 180      15.011  17.788  -1.260  1.00 92.41           N  
ANISOU 1349  N   THR A 180     9586  13901  11624   -126   -799   2269       N  
ATOM   1350  CA  THR A 180      15.538  17.208  -0.033  1.00 91.26           C  
ANISOU 1350  CA  THR A 180     9450  13717  11507   -151   -762   2244       C  
ATOM   1351  C   THR A 180      16.191  15.854  -0.277  1.00 87.68           C  
ANISOU 1351  C   THR A 180     9033  13199  11082   -312   -764   2226       C  
ATOM   1352  O   THR A 180      15.867  15.146  -1.234  1.00 87.89           O  
ANISOU 1352  O   THR A 180     9040  13258  11094   -415   -796   2244       O  
ATOM   1353  CB  THR A 180      14.442  17.051   1.022  1.00100.66           C  
ANISOU 1353  CB  THR A 180    10519  15067  12662   -109   -748   2284       C  
ATOM   1354  OG1 THR A 180      13.482  16.088   0.574  1.00 99.27           O  
ANISOU 1354  OG1 THR A 180    10246  15020  12451   -217   -775   2332       O  
ATOM   1355  CG2 THR A 180      13.749  18.381   1.269  1.00117.00           C  
ANISOU 1355  CG2 THR A 180    12549  17208  14698     62   -748   2299       C  
ATOM   1356  N   VAL A 181      17.120  15.508   0.613  1.00 92.03           N  
ANISOU 1356  N   VAL A 181     9640  13655  11672   -327   -732   2186       N  
ATOM   1357  CA  VAL A 181      17.825  14.232   0.591  1.00 71.43           C  
ANISOU 1357  CA  VAL A 181     7074  10975   9092   -463   -731   2163       C  
ATOM   1358  C   VAL A 181      17.714  13.619   1.982  1.00 71.43           C  
ANISOU 1358  C   VAL A 181     7031  11012   9096   -475   -702   2169       C  
ATOM   1359  O   VAL A 181      18.010  14.282   2.984  1.00 71.24           O  
ANISOU 1359  O   VAL A 181     7019  10966   9083   -375   -669   2151       O  
ATOM   1360  CB  VAL A 181      19.297  14.381   0.151  1.00 70.53           C  
ANISOU 1360  CB  VAL A 181     7088  10689   9022   -477   -722   2102       C  
ATOM   1361  CG1 VAL A 181      20.076  15.284   1.099  1.00 70.07           C  
ANISOU 1361  CG1 VAL A 181     7084  10549   8989   -368   -685   2065       C  
ATOM   1362  CG2 VAL A 181      19.955  13.015   0.047  1.00 70.07           C  
ANISOU 1362  CG2 VAL A 181     7071  10566   8988   -613   -726   2078       C  
ATOM   1363  N   THR A 182      17.211  12.384   2.050  1.00 74.98           N  
ANISOU 1363  N   THR A 182     7429  11527   9534   -595   -717   2199       N  
ATOM   1364  CA  THR A 182      17.045  11.693   3.325  1.00 71.81           C  
ANISOU 1364  CA  THR A 182     6985  11168   9132   -622   -694   2213       C  
ATOM   1365  C   THR A 182      18.277  10.861   3.665  1.00 71.00           C  
ANISOU 1365  C   THR A 182     6977  10923   9075   -695   -681   2166       C  
ATOM   1366  O   THR A 182      18.711  10.031   2.864  1.00 70.76           O  
ANISOU 1366  O   THR A 182     7000  10825   9060   -802   -706   2150       O  
ATOM   1367  CB  THR A 182      15.806  10.798   3.285  1.00 72.68           C  
ANISOU 1367  CB  THR A 182     6986  11428   9200   -718   -719   2276       C  
ATOM   1368  OG1 THR A 182      14.722  11.511   2.679  1.00 73.44           O  
ANISOU 1368  OG1 THR A 182     6999  11653   9252   -662   -739   2316       O  
ATOM   1369  CG2 THR A 182      15.404  10.395   4.684  1.00 72.97           C  
ANISOU 1369  CG2 THR A 182     6957  11545   9224   -717   -692   2304       C  
ATOM   1370  N   MET A 183      18.830  11.079   4.857  1.00136.76           N  
ANISOU 1370  N   MET A 183    15328  19211  17424   -634   -643   2143       N  
ATOM   1371  CA  MET A 183      20.018  10.369   5.324  1.00129.97           C  
ANISOU 1371  CA  MET A 183    14556  18222  16606   -686   -628   2098       C  
ATOM   1372  C   MET A 183      19.729   9.574   6.589  1.00131.22           C  
ANISOU 1372  C   MET A 183    14668  18433  16757   -723   -611   2124       C  
ATOM   1373  O   MET A 183      19.279  10.138   7.592  1.00131.17           O  
ANISOU 1373  O   MET A 183    14602  18504  16732   -636   -584   2142       O  
ATOM   1374  CB  MET A 183      21.180  11.330   5.564  1.00134.39           C  
ANISOU 1374  CB  MET A 183    15202  18661  17200   -586   -599   2039       C  
ATOM   1375  CG  MET A 183      21.969  11.620   4.312  1.00138.53           C  
ANISOU 1375  CG  MET A 183    15810  19081  17744   -601   -617   2000       C  
ATOM   1376  SD  MET A 183      23.536  12.413   4.672  1.00158.18           S  
ANISOU 1376  SD  MET A 183    18409  21417  20276   -524   -585   1929       S  
ATOM   1377  CE  MET A 183      23.139  14.085   4.189  1.00180.40           C  
ANISOU 1377  CE  MET A 183    21216  24256  23072   -397   -587   1937       C  
ATOM   1378  N   GLU A 184      19.973   8.267   6.529  1.00111.31           N  
ANISOU 1378  N   GLU A 184    12174  15871  14247   -850   -629   2126       N  
ATOM   1379  CA  GLU A 184      19.766   7.345   7.640  1.00112.92           C  
ANISOU 1379  CA  GLU A 184    12348  16112  14444   -908   -619   2154       C  
ATOM   1380  C   GLU A 184      21.140   6.721   7.907  1.00129.23           C  
ANISOU 1380  C   GLU A 184    14526  18020  16556   -942   -611   2098       C  
ATOM   1381  O   GLU A 184      21.507   5.716   7.293  1.00129.54           O  
ANISOU 1381  O   GLU A 184    14620  17990  16608  -1049   -640   2086       O  
ATOM   1382  CB  GLU A 184      18.683   6.307   7.305  1.00115.49           C  
ANISOU 1382  CB  GLU A 184    12603  16541  14736  -1037   -656   2216       C  
ATOM   1383  CG  GLU A 184      18.342   5.348   8.432  1.00125.64           C  
ANISOU 1383  CG  GLU A 184    13851  17878  16008  -1108   -650   2257       C  
ATOM   1384  CD  GLU A 184      17.787   4.022   7.942  1.00124.93           C  
ANISOU 1384  CD  GLU A 184    13750  17816  15901  -1271   -695   2298       C  
ATOM   1385  OE1 GLU A 184      17.026   4.018   6.950  1.00117.44           O  
ANISOU 1385  OE1 GLU A 184    12756  16937  14928  -1316   -728   2324       O  
ATOM   1386  OE2 GLU A 184      18.072   2.988   8.581  1.00147.47           O1-
ANISOU 1386  OE2 GLU A 184    16639  20627  18766  -1355   -700   2306       O1-
ATOM   1387  N   CYS A 185      21.890   7.322   8.830  1.00121.45           N  
ANISOU 1387  N   CYS A 185    13573  16981  15591   -848   -572   2063       N  
ATOM   1388  CA  CYS A 185      23.282   7.002   9.140  1.00122.32           C  
ANISOU 1388  CA  CYS A 185    13786  16946  15744   -851   -558   2003       C  
ATOM   1389  C   CYS A 185      23.444   6.032  10.300  1.00106.91           C  
ANISOU 1389  C   CYS A 185    11838  14988  13796   -900   -548   2017       C  
ATOM   1390  O   CYS A 185      22.511   5.737  11.049  1.00104.87           O  
ANISOU 1390  O   CYS A 185    11498  14841  13506   -920   -544   2073       O  
ATOM   1391  CB  CYS A 185      24.060   8.290   9.444  1.00154.80           C  
ANISOU 1391  CB  CYS A 185    17938  21002  19877   -720   -524   1955       C  
ATOM   1392  SG  CYS A 185      24.175   9.403   8.062  1.00201.88           S  
ANISOU 1392  SG  CYS A 185    23928  26936  25842   -667   -538   1931       S  
ATOM   1393  N   SER A 186      24.672   5.515  10.421  1.00 67.55           N  
ANISOU 1393  N   SER A 186     6948   9872   8847   -921   -545   1965       N  
ATOM   1394  CA  SER A 186      25.001   4.610  11.509  1.00 67.53           C  
ANISOU 1394  CA  SER A 186     6965   9843   8851   -961   -537   1972       C  
ATOM   1395  C   SER A 186      26.503   4.508  11.755  1.00 66.73           C  
ANISOU 1395  C   SER A 186     6966   9600   8790   -932   -523   1902       C  
ATOM   1396  O   SER A 186      27.303   4.274  10.840  1.00 66.33           O  
ANISOU 1396  O   SER A 186     6990   9452   8762   -959   -540   1856       O  
ATOM   1397  CB  SER A 186      24.430   3.222  11.234  1.00 68.10           C  
ANISOU 1397  CB  SER A 186     7032   9934   8909  -1101   -578   2015       C  
ATOM   1398  OG  SER A 186      24.650   2.354  12.329  1.00 68.19           O  
ANISOU 1398  OG  SER A 186     7060   9926   8922  -1141   -572   2031       O  
ATOM   1399  N   PRO A 187      26.890   4.663  13.013  1.00129.56           N  
ANISOU 1399  N   PRO A 187    14923  17552  16752   -875   -491   1895       N  
ATOM   1400  CA  PRO A 187      28.298   4.576  13.416  1.00125.45           C  
ANISOU 1400  CA  PRO A 187    14489  16909  16265   -842   -475   1832       C  
ATOM   1401  C   PRO A 187      28.876   3.165  13.440  1.00127.57           C  
ANISOU 1401  C   PRO A 187    14826  17096  16549   -936   -500   1822       C  
ATOM   1402  O   PRO A 187      28.260   2.212  13.925  1.00132.18           O  
ANISOU 1402  O   PRO A 187    15386  17720  17116  -1011   -517   1872       O  
ATOM   1403  CB  PRO A 187      28.308   5.229  14.800  1.00122.97           C  
ANISOU 1403  CB  PRO A 187    14139  16639  15944   -752   -435   1836       C  
ATOM   1404  CG  PRO A 187      26.965   5.018  15.313  1.00154.07           C  
ANISOU 1404  CG  PRO A 187    17983  20712  19844   -778   -436   1910       C  
ATOM   1405  CD  PRO A 187      26.025   5.052  14.137  1.00160.87           C  
ANISOU 1405  CD  PRO A 187    18801  21635  20688   -827   -465   1943       C  
ATOM   1406  N   ARG A 188      30.086   3.062  12.910  1.00121.38           N  
ANISOU 1406  N   ARG A 188    14128  16198  15794   -928   -505   1757       N  
ATOM   1407  CA  ARG A 188      30.904   1.848  12.863  1.00100.77           C  
ANISOU 1407  CA  ARG A 188    11599  13489  13201   -991   -528   1728       C  
ATOM   1408  C   ARG A 188      32.308   2.278  13.268  1.00117.52           C  
ANISOU 1408  C   ARG A 188    13781  15523  15349   -913   -500   1659       C  
ATOM   1409  O   ARG A 188      33.250   2.348  12.476  1.00104.30           O  
ANISOU 1409  O   ARG A 188    12167  13771  13692   -904   -506   1601       O  
ATOM   1410  CB  ARG A 188      30.932   1.072  11.555  1.00 71.74           C  
ANISOU 1410  CB  ARG A 188     7968   9763   9525  -1076   -572   1715       C  
ATOM   1411  CG  ARG A 188      31.473  -0.347  11.917  1.00 71.86           C  
ANISOU 1411  CG  ARG A 188     8057   9698   9551  -1143   -598   1705       C  
ATOM   1412  CD  ARG A 188      31.097  -1.547  11.055  1.00 72.38           C  
ANISOU 1412  CD  ARG A 188     8161   9733   9607  -1256   -652   1719       C  
ATOM   1413  NE  ARG A 188      31.934  -2.696  11.432  1.00 73.87           N  
ANISOU 1413  NE  ARG A 188     8438   9819   9809  -1288   -673   1691       N  
ATOM   1414  CZ  ARG A 188      32.466  -3.568  10.574  1.00 93.64           C  
ANISOU 1414  CZ  ARG A 188    11024  12235  12320  -1337   -713   1650       C  
ATOM   1415  NH1 ARG A 188      32.252  -3.440   9.273  1.00146.43           N  
ANISOU 1415  NH1 ARG A 188    17713  18925  19000  -1367   -734   1633       N  
ATOM   1416  NH2 ARG A 188      33.212  -4.574  11.016  1.00 82.05           N  
ANISOU 1416  NH2 ARG A 188     9637  10676  10863  -1353   -732   1625       N  
ATOM   1417  N   THR A 189      32.428   2.565  14.555  1.00145.43           N  
ANISOU 1417  N   THR A 189    17293  19080  18882   -857   -470   1667       N  
ATOM   1418  CA  THR A 189      33.673   3.001  15.136  1.00154.41           C  
ANISOU 1418  CA  THR A 189    18478  20150  20041   -782   -442   1608       C  
ATOM   1419  C   THR A 189      34.597   1.795  15.206  1.00186.86           C  
ANISOU 1419  C   THR A 189    22667  24166  24166   -828   -463   1577       C  
ATOM   1420  O   THR A 189      34.182   0.649  15.007  1.00166.24           O  
ANISOU 1420  O   THR A 189    20072  21544  21548   -913   -498   1607       O  
ATOM   1421  CB  THR A 189      33.446   3.546  16.552  1.00146.72           C  
ANISOU 1421  CB  THR A 189    17457  19234  19057   -715   -407   1630       C  
ATOM   1422  OG1 THR A 189      32.988   2.490  17.408  1.00145.57           O  
ANISOU 1422  OG1 THR A 189    17299  19115  18898   -770   -418   1678       O  
ATOM   1423  CG2 THR A 189      32.397   4.659  16.554  1.00151.70           C  
ANISOU 1423  CG2 THR A 189    18007  19967  19667   -665   -390   1665       C  
ATOM   1424  N   GLY A 190      35.858   2.050  15.514  1.00231.14           N  
ANISOU 1424  N   GLY A 190    28324  29706  29794   -769   -445   1516       N  
ATOM   1425  CA  GLY A 190      36.780   0.942  15.554  1.00233.92           C  
ANISOU 1425  CA  GLY A 190    28752  29971  30158   -800   -465   1481       C  
ATOM   1426  C   GLY A 190      36.445   0.234  16.833  1.00234.09           C  
ANISOU 1426  C   GLY A 190    28762  30011  30170   -817   -465   1525       C  
ATOM   1427  O   GLY A 190      36.280  -0.991  16.825  1.00241.23           O  
ANISOU 1427  O   GLY A 190    29704  30883  31070   -889   -499   1547       O  
ATOM   1428  N   LEU A 191      36.317   0.948  17.933  1.00204.33           N  
ANISOU 1428  N   LEU A 191    24948  26294  26394   -754   -430   1539       N  
ATOM   1429  CA  LEU A 191      36.000   0.242  19.149  1.00158.16           C  
ANISOU 1429  CA  LEU A 191    19090  20470  20533   -773   -430   1584       C  
ATOM   1430  C   LEU A 191      34.727   0.848  19.731  1.00150.91           C  
ANISOU 1430  C   LEU A 191    18079  19672  19589   -763   -410   1648       C  
ATOM   1431  O   LEU A 191      34.453   2.044  19.585  1.00131.95           O  
ANISOU 1431  O   LEU A 191    15631  17322  17185   -701   -384   1640       O  
ATOM   1432  CB  LEU A 191      37.182   0.317  20.121  1.00148.96           C  
ANISOU 1432  CB  LEU A 191    17964  19254  19380   -705   -408   1538       C  
ATOM   1433  CG  LEU A 191      37.452  -0.840  21.086  1.00169.58           C  
ANISOU 1433  CG  LEU A 191    20615  21831  21986   -734   -422   1558       C  
ATOM   1434  CD1 LEU A 191      38.771  -0.607  21.820  1.00174.74           C  
ANISOU 1434  CD1 LEU A 191    21309  22432  22653   -656   -401   1498       C  
ATOM   1435  CD2 LEU A 191      36.322  -1.077  22.060  1.00180.00           C  
ANISOU 1435  CD2 LEU A 191    21874  23239  23278   -765   -417   1638       C  
ATOM   1436  N   ASP A 192      33.956  -0.010  20.385  1.00179.67           N  
ANISOU 1436  N   ASP A 192    21697  23358  23209   -825   -423   1713       N  
ATOM   1437  CA  ASP A 192      32.728   0.367  21.070  1.00190.31           C  
ANISOU 1437  CA  ASP A 192    22952  24832  24525   -823   -405   1781       C  
ATOM   1438  C   ASP A 192      33.078   1.130  22.339  1.00192.55           C  
ANISOU 1438  C   ASP A 192    23210  25148  24801   -726   -363   1766       C  
ATOM   1439  O   ASP A 192      33.930   0.704  23.122  1.00210.62           O  
ANISOU 1439  O   ASP A 192    25547  27381  27099   -708   -358   1744       O  
ATOM   1440  CB  ASP A 192      31.790  -0.798  21.341  1.00200.48           C  
ANISOU 1440  CB  ASP A 192    24220  26165  25787   -931   -434   1858       C  
ATOM   1441  CG  ASP A 192      30.326  -0.347  21.294  1.00212.62           C  
ANISOU 1441  CG  ASP A 192    25652  27844  27291   -950   -427   1925       C  
ATOM   1442  OD1 ASP A 192      30.096   0.885  21.308  1.00227.28           O  
ANISOU 1442  OD1 ASP A 192    27453  29762  29142   -863   -395   1910       O  
ATOM   1443  OD2 ASP A 192      29.415  -1.195  21.211  1.00210.40           O1-
ANISOU 1443  OD2 ASP A 192    25343  27612  26986  -1051   -455   1991       O1-
ATOM   1444  N   PHE A 193      32.406   2.250  22.542  1.00180.10           N  
ANISOU 1444  N   PHE A 193    21558  23664  23207   -661   -334   1779       N  
ATOM   1445  CA  PHE A 193      32.632   3.161  23.652  1.00147.99           C  
ANISOU 1445  CA  PHE A 193    17463  19637  19129   -560   -294   1762       C  
ATOM   1446  C   PHE A 193      32.238   2.576  25.005  1.00143.84           C  
ANISOU 1446  C   PHE A 193    16904  19176  18574   -573   -283   1813       C  
ATOM   1447  O   PHE A 193      32.416   3.260  26.019  1.00141.80           O  
ANISOU 1447  O   PHE A 193    16621  18954  18302   -489   -250   1799       O  
ATOM   1448  CB  PHE A 193      31.870   4.461  23.395  1.00142.85           C  
ANISOU 1448  CB  PHE A 193    16742  19070  18462   -490   -273   1766       C  
ATOM   1449  CG  PHE A 193      32.647   5.445  22.577  1.00138.99           C  
ANISOU 1449  CG  PHE A 193    16297  18509  18003   -430   -268   1698       C  
ATOM   1450  CD1 PHE A 193      32.947   5.151  21.256  1.00139.12           C  
ANISOU 1450  CD1 PHE A 193    16358  18458  18043   -484   -296   1677       C  
ATOM   1451  CD2 PHE A 193      33.114   6.629  23.119  1.00136.42           C  
ANISOU 1451  CD2 PHE A 193    15973  18180  17679   -323   -239   1654       C  
ATOM   1452  CE1 PHE A 193      33.669   6.027  20.480  1.00145.58           C  
ANISOU 1452  CE1 PHE A 193    17216  19213  18885   -437   -292   1619       C  
ATOM   1453  CE2 PHE A 193      33.846   7.514  22.344  1.00133.96           C  
ANISOU 1453  CE2 PHE A 193    15707  17799  17394   -279   -237   1596       C  
ATOM   1454  CZ  PHE A 193      34.123   7.209  21.022  1.00141.80           C  
ANISOU 1454  CZ  PHE A 193    16739  18731  18409   -338   -263   1580       C  
ATOM   1455  N   ASN A 194      31.708   1.354  25.067  1.00132.16           N  
ANISOU 1455  N   ASN A 194    15423  17710  17080   -677   -310   1872       N  
ATOM   1456  CA  ASN A 194      31.309   0.767  26.340  1.00113.59           C  
ANISOU 1456  CA  ASN A 194    13040  15423  14695   -699   -301   1928       C  
ATOM   1457  C   ASN A 194      32.545   0.090  26.934  1.00104.08           C  
ANISOU 1457  C   ASN A 194    11924  14110  13512   -695   -307   1891       C  
ATOM   1458  O   ASN A 194      33.133  -0.809  26.320  1.00111.31           O  
ANISOU 1458  O   ASN A 194    12918  14922  14453   -756   -342   1874       O  
ATOM   1459  CB  ASN A 194      30.177  -0.246  26.141  1.00101.41           C  
ANISOU 1459  CB  ASN A 194    11461  13946  13126   -821   -332   2013       C  
ATOM   1460  CG  ASN A 194      30.583  -1.433  25.255  1.00 96.88           C  
ANISOU 1460  CG  ASN A 194    10973  13257  12578   -924   -381   2008       C  
ATOM   1461  OD1 ASN A 194      31.443  -1.309  24.382  1.00 96.29           O  
ANISOU 1461  OD1 ASN A 194    10966  13079  12541   -904   -393   1943       O  
ATOM   1462  ND2 ASN A 194      29.972  -2.589  25.494  1.00 97.59           N  
ANISOU 1462  ND2 ASN A 194    11064  13368  12646  -1035   -411   2078       N  
ATOM   1463  N   GLU A 195      32.977   0.586  28.101  1.00 74.71           N  
ANISOU 1463  N   GLU A 195     8193  10413   9782   -613   -274   1873       N  
ATOM   1464  CA  GLU A 195      34.181   0.181  28.851  1.00 74.36           C  
ANISOU 1464  CA  GLU A 195     8220  10283   9752   -583   -272   1834       C  
ATOM   1465  C   GLU A 195      35.434   0.833  28.312  1.00 73.56           C  
ANISOU 1465  C   GLU A 195     8178  10081   9690   -514   -266   1742       C  
ATOM   1466  O   GLU A 195      36.542   0.517  28.773  1.00 78.56           O  
ANISOU 1466  O   GLU A 195     8873  10637  10338   -487   -267   1701       O  
ATOM   1467  CB  GLU A 195      34.412  -1.324  28.935  1.00 74.68           C  
ANISOU 1467  CB  GLU A 195     8325  10255   9796   -679   -311   1867       C  
ATOM   1468  CG  GLU A 195      33.380  -1.937  29.763  1.00 76.20           C  
ANISOU 1468  CG  GLU A 195     8464  10544   9945   -741   -313   1956       C  
ATOM   1469  CD  GLU A 195      33.401  -1.344  31.166  1.00 82.41           C  
ANISOU 1469  CD  GLU A 195     9202  11408  10701   -660   -271   1962       C  
ATOM   1470  OE1 GLU A 195      34.364  -1.626  31.914  1.00 75.56           O  
ANISOU 1470  OE1 GLU A 195     8389  10479   9840   -625   -268   1934       O  
ATOM   1471  OE2 GLU A 195      32.468  -0.594  31.518  1.00101.30           O1-
ANISOU 1471  OE2 GLU A 195    11502  13927  13060   -627   -242   1994       O1-
ATOM   1472  N   MET A 196      35.301   1.733  27.362  1.00103.97           N  
ANISOU 1472  N   MET A 196    12012  13935  13555   -484   -260   1711       N  
ATOM   1473  CA  MET A 196      36.448   2.476  26.896  1.00103.26           C  
ANISOU 1473  CA  MET A 196    11972  13765  13498   -419   -252   1628       C  
ATOM   1474  C   MET A 196      36.416   3.869  27.495  1.00103.10           C  
ANISOU 1474  C   MET A 196    11907  13799  13466   -316   -213   1602       C  
ATOM   1475  O   MET A 196      35.353   4.451  27.728  1.00131.38           O  
ANISOU 1475  O   MET A 196    15417  17480  17020   -293   -198   1641       O  
ATOM   1476  CB  MET A 196      36.472   2.532  25.373  1.00103.05           C  
ANISOU 1476  CB  MET A 196    11970  13690  13496   -458   -274   1606       C  
ATOM   1477  CG  MET A 196      36.577   1.147  24.775  1.00103.25           C  
ANISOU 1477  CG  MET A 196    12048  13651  13531   -555   -315   1624       C  
ATOM   1478  SD  MET A 196      38.000   0.246  25.421  1.00117.30           S  
ANISOU 1478  SD  MET A 196    13916  15327  15327   -546   -326   1580       S  
ATOM   1479  CE  MET A 196      37.411  -1.444  25.346  1.00105.17           C  
ANISOU 1479  CE  MET A 196    12413  13768  13780   -664   -373   1646       C  
ATOM   1480  N   VAL A 197      37.604   4.390  27.745  1.00 62.90           N  
ANISOU 1480  N   VAL A 197     6862   8642   8394   -253   -200   1534       N  
ATOM   1481  CA  VAL A 197      37.793   5.716  28.297  1.00 62.71           C  
ANISOU 1481  CA  VAL A 197     6817   8648   8364   -155   -169   1497       C  
ATOM   1482  C   VAL A 197      38.619   6.468  27.278  1.00 62.18           C  
ANISOU 1482  C   VAL A 197     6794   8504   8328   -132   -173   1432       C  
ATOM   1483  O   VAL A 197      39.640   5.960  26.795  1.00 61.81           O  
ANISOU 1483  O   VAL A 197     6807   8372   8307   -160   -188   1392       O  
ATOM   1484  CB  VAL A 197      38.488   5.682  29.669  1.00 62.65           C  
ANISOU 1484  CB  VAL A 197     6822   8638   8344   -104   -151   1476       C  
ATOM   1485  CG1 VAL A 197      38.640   7.092  30.217  1.00 62.52           C  
ANISOU 1485  CG1 VAL A 197     6787   8650   8319     -3   -122   1435       C  
ATOM   1486  CG2 VAL A 197      37.703   4.814  30.631  1.00 63.22           C  
ANISOU 1486  CG2 VAL A 197     6855   8785   8383   -139   -150   1546       C  
ATOM   1487  N   LEU A 198      38.177   7.676  26.963  1.00 75.63           N  
ANISOU 1487  N   LEU A 198     8469  10241  10027    -79   -160   1422       N  
ATOM   1488  CA  LEU A 198      38.851   8.538  26.005  1.00 77.54           C  
ANISOU 1488  CA  LEU A 198     8749  10419  10294    -57   -163   1367       C  
ATOM   1489  C   LEU A 198      39.902   9.304  26.782  1.00 86.50           C  
ANISOU 1489  C   LEU A 198     9916  11517  11434     14   -145   1307       C  
ATOM   1490  O   LEU A 198      39.627  10.319  27.432  1.00 88.29           O  
ANISOU 1490  O   LEU A 198    10120  11782  11644     88   -126   1298       O  
ATOM   1491  CB  LEU A 198      37.865   9.454  25.293  1.00 76.94           C  
ANISOU 1491  CB  LEU A 198     8634  10390  10210    -36   -163   1388       C  
ATOM   1492  CG  LEU A 198      38.499  10.499  24.373  1.00 89.21           C  
ANISOU 1492  CG  LEU A 198    10228  11882  11784     -8   -166   1337       C  
ATOM   1493  CD1 LEU A 198      39.126   9.823  23.162  1.00102.89           C  
ANISOU 1493  CD1 LEU A 198    12005  13544  13543    -83   -189   1319       C  
ATOM   1494  CD2 LEU A 198      37.467  11.523  23.935  1.00 77.70           C  
ANISOU 1494  CD2 LEU A 198     8731  10479  10312     34   -165   1360       C  
ATOM   1495  N   LEU A 199      41.104   8.738  26.786  1.00 61.09           N  
ANISOU 1495  N   LEU A 199     6750   8226   8234     -7   -151   1266       N  
ATOM   1496  CA  LEU A 199      42.223   9.318  27.500  1.00 60.80           C  
ANISOU 1496  CA  LEU A 199     6745   8153   8202     49   -137   1208       C  
ATOM   1497  C   LEU A 199      42.693  10.490  26.645  1.00 60.54           C  
ANISOU 1497  C   LEU A 199     6738   8078   8185     72   -137   1162       C  
ATOM   1498  O   LEU A 199      43.323  10.314  25.596  1.00179.86           O  
ANISOU 1498  O   LEU A 199    21885  23136  23318     30   -151   1137       O  
ATOM   1499  CB  LEU A 199      43.302   8.265  27.733  1.00 60.56           C  
ANISOU 1499  CB  LEU A 199     6758   8070   8184     18   -147   1183       C  
ATOM   1500  CG  LEU A 199      44.486   8.734  28.561  1.00 60.31           C  
ANISOU 1500  CG  LEU A 199     6754   8010   8153     71   -134   1125       C  
ATOM   1501  CD1 LEU A 199      43.909   9.406  29.788  1.00 60.59           C  
ANISOU 1501  CD1 LEU A 199     6752   8109   8161    136   -112   1140       C  
ATOM   1502  CD2 LEU A 199      45.368   7.560  28.959  1.00 60.21           C  
ANISOU 1502  CD2 LEU A 199     6773   7961   8144     47   -145   1112       C  
ATOM   1503  N   GLN A 200      42.372  11.679  27.126  1.00 60.93           N  
ANISOU 1503  N   GLN A 200     6773   8156   8221    140   -122   1152       N  
ATOM   1504  CA  GLN A 200      42.706  12.982  26.571  1.00 60.81           C  
ANISOU 1504  CA  GLN A 200     6785   8105   8215    175   -122   1113       C  
ATOM   1505  C   GLN A 200      43.856  13.552  27.378  1.00 92.62           C  
ANISOU 1505  C   GLN A 200    10849  12096  12245    218   -112   1054       C  
ATOM   1506  O   GLN A 200      43.776  13.637  28.603  1.00117.77           O  
ANISOU 1506  O   GLN A 200    14019  15317  15412    267    -98   1053       O  
ATOM   1507  CB  GLN A 200      41.518  13.939  26.573  1.00 61.22           C  
ANISOU 1507  CB  GLN A 200     6801   8210   8249    227   -117   1142       C  
ATOM   1508  CG  GLN A 200      41.682  15.046  25.547  1.00 61.15           C  
ANISOU 1508  CG  GLN A 200     6826   8155   8253    237   -127   1118       C  
ATOM   1509  CD  GLN A 200      40.877  16.279  25.883  1.00 61.57           C  
ANISOU 1509  CD  GLN A 200     6864   8242   8285    319   -122   1123       C  
ATOM   1510  OE1 GLN A 200      39.666  16.204  26.087  1.00 76.55           O  
ANISOU 1510  OE1 GLN A 200     8709  10216  10162    344   -119   1170       O  
ATOM   1511  NE2 GLN A 200      41.548  17.423  25.960  1.00 61.52           N  
ANISOU 1511  NE2 GLN A 200     6908   8183   8285    362   -124   1075       N  
ATOM   1512  N   MET A 201      44.931  13.917  26.700  1.00 82.80           N  
ANISOU 1512  N   MET A 201     9652  10788  11021    196   -119   1007       N  
ATOM   1513  CA  MET A 201      46.066  14.497  27.398  1.00 84.83           C  
ANISOU 1513  CA  MET A 201     9942  11011  11277    229   -112    950       C  
ATOM   1514  C   MET A 201      46.254  15.944  26.979  1.00 91.47           C  
ANISOU 1514  C   MET A 201    10815  11818  12122    257   -116    920       C  
ATOM   1515  O   MET A 201      45.898  16.864  27.723  1.00 90.13           O  
ANISOU 1515  O   MET A 201    10646  11663  11936    322   -109    912       O  
ATOM   1516  CB  MET A 201      47.296  13.666  27.008  1.00 85.86           C  
ANISOU 1516  CB  MET A 201    10099  11099  11424    177   -119    917       C  
ATOM   1517  CG  MET A 201      48.235  13.179  28.084  1.00109.93           C  
ANISOU 1517  CG  MET A 201    13156  14146  14467    194   -112    886       C  
ATOM   1518  SD  MET A 201      49.746  12.567  27.303  1.00128.67           S  
ANISOU 1518  SD  MET A 201    15564  16469  16857    142   -124    837       S  
ATOM   1519  CE  MET A 201      50.572  11.817  28.705  1.00163.72           C  
ANISOU 1519  CE  MET A 201    20003  20920  21284    172   -118    814       C  
ATOM   1520  N   GLU A 202      46.803  16.159  25.794  1.00117.05           N  
ANISOU 1520  N   GLU A 202    14084  15012  15378    209   -128    903       N  
ATOM   1521  CA  GLU A 202      47.026  17.489  25.253  1.00113.22           C  
ANISOU 1521  CA  GLU A 202    13636  14486  14896    222   -136    880       C  
ATOM   1522  C   GLU A 202      46.304  17.483  23.940  1.00107.92           C  
ANISOU 1522  C   GLU A 202    12959  13814  14232    186   -148    916       C  
ATOM   1523  O   GLU A 202      45.068  17.623  23.909  1.00107.40           O  
ANISOU 1523  O   GLU A 202    12862  13787  14156    215   -149    959       O  
ATOM   1524  CB  GLU A 202      48.511  17.916  25.237  1.00125.69           C  
ANISOU 1524  CB  GLU A 202    15260  16015  16482    200   -138    821       C  
ATOM   1525  CG  GLU A 202      48.612  19.423  25.624  1.00127.26           C  
ANISOU 1525  CG  GLU A 202    15497  16183  16672    248   -142    794       C  
ATOM   1526  CD  GLU A 202      49.896  19.824  26.342  1.00135.35           C  
ANISOU 1526  CD  GLU A 202    16554  17180  17694    250   -141    737       C  
ATOM   1527  OE1 GLU A 202      50.971  19.816  25.709  1.00124.49           O  
ANISOU 1527  OE1 GLU A 202    15201  15775  16326    193   -147    708       O  
ATOM   1528  OE2 GLU A 202      49.822  20.158  27.544  1.00163.75           O1-
ANISOU 1528  OE2 GLU A 202    20151  20790  21276    308   -134    721       O1-
ATOM   1529  N   ASP A 203      46.990  17.360  22.818  1.00 78.22           N  
ANISOU 1529  N   ASP A 203     9220  10016  10484    125   -158    902       N  
ATOM   1530  CA  ASP A 203      46.438  17.420  21.479  1.00 82.67           C  
ANISOU 1530  CA  ASP A 203     9783  10575  11052     86   -171    932       C  
ATOM   1531  C   ASP A 203      46.267  16.022  20.914  1.00 99.54           C  
ANISOU 1531  C   ASP A 203    11893  12733  13195     31   -175    955       C  
ATOM   1532  O   ASP A 203      45.773  15.855  19.796  1.00144.35           O  
ANISOU 1532  O   ASP A 203    17563  18412  18873     -7   -187    981       O  
ATOM   1533  CB  ASP A 203      47.406  18.186  20.590  1.00103.89           C  
ANISOU 1533  CB  ASP A 203    12517  13211  13745     50   -180    899       C  
ATOM   1534  CG  ASP A 203      48.843  17.658  20.723  1.00102.58           C  
ANISOU 1534  CG  ASP A 203    12366  13026  13584     12   -175    851       C  
ATOM   1535  OD1 ASP A 203      49.446  17.828  21.806  1.00 96.59           O  
ANISOU 1535  OD1 ASP A 203    11614  12263  12821     44   -165    819       O  
ATOM   1536  OD2 ASP A 203      49.363  17.064  19.754  1.00 97.92           O1-
ANISOU 1536  OD2 ASP A 203    11778  12429  12998    -45   -180    844       O1-
ATOM   1537  N   LYS A 204      46.679  15.029  21.681  1.00 59.41           N  
ANISOU 1537  N   LYS A 204     6798   7663   8113     27   -167    945       N  
ATOM   1538  CA  LYS A 204      46.576  13.594  21.443  1.00 59.31           C  
ANISOU 1538  CA  LYS A 204     6768   7664   8104    -18   -173    963       C  
ATOM   1539  C   LYS A 204      45.436  12.988  22.264  1.00 59.55           C  
ANISOU 1539  C   LYS A 204     6756   7745   8124      3   -169   1012       C  
ATOM   1540  O   LYS A 204      44.980  13.554  23.258  1.00 59.74           O  
ANISOU 1540  O   LYS A 204     6763   7798   8136     59   -157   1021       O  
ATOM   1541  CB  LYS A 204      47.907  12.978  21.839  1.00 59.06           C  
ANISOU 1541  CB  LYS A 204     6757   7606   8076    -29   -169    915       C  
ATOM   1542  CG  LYS A 204      49.076  13.566  21.075  1.00 58.89           C  
ANISOU 1542  CG  LYS A 204     6769   7548   8059    -53   -172    867       C  
ATOM   1543  CD  LYS A 204      50.354  12.934  21.529  1.00 72.27           C  
ANISOU 1543  CD  LYS A 204     8476   9231   9753    -57   -168    821       C  
ATOM   1544  CE  LYS A 204      51.567  13.367  20.721  1.00 58.58           C  
ANISOU 1544  CE  LYS A 204     6767   7474   8018    -88   -170    774       C  
ATOM   1545  NZ  LYS A 204      51.572  12.851  19.317  1.00 58.55           N1+
ANISOU 1545  NZ  LYS A 204     6767   7464   8016   -141   -182    779       N1+
ATOM   1546  N   ALA A 205      44.967  11.819  21.825  1.00 59.59           N  
ANISOU 1546  N   ALA A 205     6746   7764   8131    -46   -181   1044       N  
ATOM   1547  CA  ALA A 205      43.846  11.169  22.505  1.00 59.88           C  
ANISOU 1547  CA  ALA A 205     6741   7855   8156    -42   -179   1098       C  
ATOM   1548  C   ALA A 205      43.883   9.679  22.189  1.00 59.88           C  
ANISOU 1548  C   ALA A 205     6746   7844   8160   -105   -196   1115       C  
ATOM   1549  O   ALA A 205      44.532   9.269  21.234  1.00116.40           O  
ANISOU 1549  O   ALA A 205    13936  14962  15331   -147   -210   1089       O  
ATOM   1550  CB  ALA A 205      42.487  11.765  22.109  1.00 60.21           C  
ANISOU 1550  CB  ALA A 205     6745   7946   8188    -31   -182   1146       C  
ATOM   1551  N   TRP A 206      43.327   8.862  23.087  1.00 60.11           N  
ANISOU 1551  N   TRP A 206     6751   7909   8178   -109   -195   1152       N  
ATOM   1552  CA  TRP A 206      43.394   7.408  22.948  1.00 60.18           C  
ANISOU 1552  CA  TRP A 206     6775   7900   8190   -167   -215   1169       C  
ATOM   1553  C   TRP A 206      42.163   6.784  23.577  1.00 60.61           C  
ANISOU 1553  C   TRP A 206     6788   8015   8228   -186   -217   1237       C  
ATOM   1554  O   TRP A 206      41.396   7.444  24.274  1.00 60.84           O  
ANISOU 1554  O   TRP A 206     6771   8104   8239   -145   -200   1265       O  
ATOM   1555  CB  TRP A 206      44.609   6.776  23.631  1.00 59.98           C  
ANISOU 1555  CB  TRP A 206     6788   7832   8170   -154   -214   1128       C  
ATOM   1556  CG  TRP A 206      45.936   7.114  23.095  1.00 59.62           C  
ANISOU 1556  CG  TRP A 206     6781   7734   8137   -144   -213   1061       C  
ATOM   1557  CD1 TRP A 206      46.708   6.328  22.296  1.00 59.50           C  
ANISOU 1557  CD1 TRP A 206     6804   7673   8131   -180   -232   1030       C  
ATOM   1558  CD2 TRP A 206      46.722   8.266  23.408  1.00 59.39           C  
ANISOU 1558  CD2 TRP A 206     6758   7697   8109    -94   -194   1014       C  
ATOM   1559  NE1 TRP A 206      47.904   6.945  22.040  1.00 64.42           N  
ANISOU 1559  NE1 TRP A 206     7449   8270   8759   -157   -223    970       N  
ATOM   1560  CE2 TRP A 206      47.940   8.136  22.716  1.00 72.55           C  
ANISOU 1560  CE2 TRP A 206     8461   9321   9785   -109   -201    960       C  
ATOM   1561  CE3 TRP A 206      46.505   9.407  24.185  1.00 59.42           C  
ANISOU 1561  CE3 TRP A 206     6743   7729   8105    -39   -174   1012       C  
ATOM   1562  CZ2 TRP A 206      48.938   9.101  22.775  1.00124.28           C  
ANISOU 1562  CZ2 TRP A 206    15026  15857  16338    -80   -188    909       C  
ATOM   1563  CZ3 TRP A 206      47.496  10.365  24.243  1.00115.56           C  
ANISOU 1563  CZ3 TRP A 206    13875  14814  15219     -9   -164    959       C  
ATOM   1564  CH2 TRP A 206      48.700  10.204  23.545  1.00148.26           C  
ANISOU 1564  CH2 TRP A 206    18049  18914  19369    -34   -171    910       C  
ATOM   1565  N   LEU A 207      41.959   5.505  23.281  1.00 79.85           N  
ANISOU 1565  N   LEU A 207     9239  10436  10666   -251   -241   1264       N  
ATOM   1566  CA  LEU A 207      40.844   4.746  23.833  1.00 81.89           C  
ANISOU 1566  CA  LEU A 207     9460  10748  10905   -288   -249   1334       C  
ATOM   1567  C   LEU A 207      41.403   3.576  24.628  1.00 82.75           C  
ANISOU 1567  C   LEU A 207     9605  10824  11012   -306   -260   1336       C  
ATOM   1568  O   LEU A 207      42.064   2.702  24.058  1.00 85.28           O  
ANISOU 1568  O   LEU A 207     9979  11078  11346   -345   -284   1312       O  
ATOM   1569  CB  LEU A 207      39.925   4.242  22.720  1.00 96.75           C  
ANISOU 1569  CB  LEU A 207    11331  12645  12787   -362   -275   1375       C  
ATOM   1570  CG  LEU A 207      38.416   4.279  22.958  1.00109.56           C  
ANISOU 1570  CG  LEU A 207    12884  14360  14385   -383   -273   1448       C  
ATOM   1571  CD1 LEU A 207      37.854   5.670  22.737  1.00107.81           C  
ANISOU 1571  CD1 LEU A 207    12615  14192  14156   -326   -253   1448       C  
ATOM   1572  CD2 LEU A 207      37.726   3.283  22.049  1.00120.74           C  
ANISOU 1572  CD2 LEU A 207    14303  15773  15799   -478   -308   1489       C  
ATOM   1573  N   VAL A 208      41.148   3.558  25.941  1.00 61.57           N  
ANISOU 1573  N   VAL A 208     6896   8188   8311   -276   -243   1363       N  
ATOM   1574  CA  VAL A 208      41.786   2.576  26.809  1.00 61.65           C  
ANISOU 1574  CA  VAL A 208     6942   8164   8317   -281   -251   1361       C  
ATOM   1575  C   VAL A 208      40.760   1.921  27.728  1.00 62.21           C  
ANISOU 1575  C   VAL A 208     6977   8300   8361   -313   -253   1438       C  
ATOM   1576  O   VAL A 208      39.695   2.469  28.013  1.00 62.50           O  
ANISOU 1576  O   VAL A 208     6949   8422   8377   -306   -236   1481       O  
ATOM   1577  CB  VAL A 208      42.925   3.199  27.647  1.00 61.28           C  
ANISOU 1577  CB  VAL A 208     6913   8098   8273   -203   -228   1303       C  
ATOM   1578  CG1 VAL A 208      43.697   4.228  26.833  1.00 60.81           C  
ANISOU 1578  CG1 VAL A 208     6868   8003   8233   -167   -219   1237       C  
ATOM   1579  CG2 VAL A 208      42.354   3.849  28.901  1.00 61.49           C  
ANISOU 1579  CG2 VAL A 208     6886   8203   8273   -151   -199   1330       C  
ATOM   1580  N   HIS A 209      41.116   0.731  28.203  1.00 74.14           N  
ANISOU 1580  N   HIS A 209     8530   9770   9868   -348   -274   1453       N  
ATOM   1581  CA  HIS A 209      40.288  -0.023  29.138  1.00 74.72           C  
ANISOU 1581  CA  HIS A 209     8580   9897   9914   -388   -279   1528       C  
ATOM   1582  C   HIS A 209      40.056   0.726  30.448  1.00 74.80           C  
ANISOU 1582  C   HIS A 209     8536   9989   9898   -321   -242   1540       C  
ATOM   1583  O   HIS A 209      40.986   1.292  31.030  1.00118.43           O  
ANISOU 1583  O   HIS A 209    14076  15494  15427   -248   -222   1487       O  
ATOM   1584  CB  HIS A 209      40.902  -1.396  29.382  1.00 77.13           C  
ANISOU 1584  CB  HIS A 209     8957  10127  10223   -430   -312   1534       C  
ATOM   1585  CG  HIS A 209      40.931  -2.250  28.154  1.00 89.07           C  
ANISOU 1585  CG  HIS A 209    10522  11567  11754   -501   -353   1530       C  
ATOM   1586  ND1 HIS A 209      41.900  -2.128  27.182  1.00 90.07           N  
ANISOU 1586  ND1 HIS A 209    10697  11618  11908   -480   -363   1458       N  
ATOM   1587  CD2 HIS A 209      40.088  -3.219  27.725  1.00106.70           C  
ANISOU 1587  CD2 HIS A 209    12766  13795  13979   -595   -388   1589       C  
ATOM   1588  CE1 HIS A 209      41.661  -2.994  26.213  1.00 97.40           C  
ANISOU 1588  CE1 HIS A 209    11667  12498  12845   -552   -401   1469       C  
ATOM   1589  NE2 HIS A 209      40.567  -3.669  26.519  1.00116.06           N  
ANISOU 1589  NE2 HIS A 209    14011  14898  15188   -625   -419   1548       N  
ATOM   1590  N   ARG A 210      38.797   0.733  30.893  1.00 71.30           N  
ANISOU 1590  N   ARG A 210     8026   9642   9422   -347   -233   1611       N  
ATOM   1591  CA  ARG A 210      38.401   1.452  32.104  1.00 84.91           C  
ANISOU 1591  CA  ARG A 210     9689  11459  11113   -283   -197   1628       C  
ATOM   1592  C   ARG A 210      39.207   1.016  33.328  1.00102.99           C  
ANISOU 1592  C   ARG A 210    12012  13728  13392   -251   -192   1618       C  
ATOM   1593  O   ARG A 210      39.793   1.854  34.028  1.00111.71           O  
ANISOU 1593  O   ARG A 210    13110  14844  14492   -167   -165   1572       O  
ATOM   1594  CB  ARG A 210      36.901   1.246  32.345  1.00 72.19           C  
ANISOU 1594  CB  ARG A 210     8002   9961   9465   -332   -194   1714       C  
ATOM   1595  CG  ARG A 210      36.325   1.943  33.574  1.00 72.52           C  
ANISOU 1595  CG  ARG A 210     7972  10118   9464   -267   -157   1738       C  
ATOM   1596  CD  ARG A 210      34.934   1.395  33.903  1.00 73.33           C  
ANISOU 1596  CD  ARG A 210     8004  10335   9524   -334   -159   1833       C  
ATOM   1597  NE  ARG A 210      34.210   2.222  34.868  1.00 73.70           N  
ANISOU 1597  NE  ARG A 210     7967  10511   9526   -264   -121   1854       N  
ATOM   1598  CZ  ARG A 210      33.489   3.294  34.554  1.00 73.78           C  
ANISOU 1598  CZ  ARG A 210     7913  10598   9523   -209   -101   1846       C  
ATOM   1599  NH1 ARG A 210      33.433   3.717  33.299  1.00116.61           N1+
ANISOU 1599  NH1 ARG A 210    13349  15979  14979   -216   -114   1819       N1+
ATOM   1600  NH2 ARG A 210      32.864   3.973  35.506  1.00 74.20           N  
ANISOU 1600  NH2 ARG A 210     7893  10769   9529   -140    -69   1863       N  
ATOM   1601  N   GLN A 211      39.249  -0.292  33.606  1.00 91.28           N  
ANISOU 1601  N   GLN A 211    10568  12213  11903   -319   -219   1661       N  
ATOM   1602  CA  GLN A 211      40.008  -0.780  34.758  1.00 71.74           C  
ANISOU 1602  CA  GLN A 211     8128   9716   9415   -290   -218   1656       C  
ATOM   1603  C   GLN A 211      41.476  -0.387  34.670  1.00 71.09           C  
ANISOU 1603  C   GLN A 211     8100   9550   9361   -221   -215   1565       C  
ATOM   1604  O   GLN A 211      42.079   0.015  35.674  1.00 70.97           O  
ANISOU 1604  O   GLN A 211     8082   9550   9333   -153   -194   1538       O  
ATOM   1605  CB  GLN A 211      39.880  -2.299  34.880  1.00 78.37           C  
ANISOU 1605  CB  GLN A 211     9016  10513  10247   -379   -257   1714       C  
ATOM   1606  CG  GLN A 211      38.454  -2.815  34.984  1.00106.53           C  
ANISOU 1606  CG  GLN A 211    12532  14164  13783   -465   -265   1811       C  
ATOM   1607  CD  GLN A 211      37.838  -3.114  33.629  1.00100.12           C  
ANISOU 1607  CD  GLN A 211    11724  13327  12990   -543   -293   1827       C  
ATOM   1608  OE1 GLN A 211      37.269  -2.233  32.983  1.00 93.59           O  
ANISOU 1608  OE1 GLN A 211    10841  12551  12167   -527   -275   1817       O  
ATOM   1609  NE2 GLN A 211      37.947  -4.365  33.192  1.00 84.60           N  
ANISOU 1609  NE2 GLN A 211     9828  11281  11035   -627   -338   1852       N  
ATOM   1610  N   TRP A 212      42.066  -0.494  33.478  1.00115.43           N  
ANISOU 1610  N   TRP A 212    13762  15082  15013   -238   -236   1519       N  
ATOM   1611  CA  TRP A 212      43.451  -0.076  33.291  1.00102.06           C  
ANISOU 1611  CA  TRP A 212    12114  13320  13345   -176   -232   1432       C  
ATOM   1612  C   TRP A 212      43.615   1.393  33.664  1.00 98.43           C  
ANISOU 1612  C   TRP A 212    11609  12909  12881    -95   -194   1389       C  
ATOM   1613  O   TRP A 212      44.531   1.759  34.408  1.00121.11           O  
ANISOU 1613  O   TRP A 212    14496  15772  15750    -33   -180   1343       O  
ATOM   1614  CB  TRP A 212      43.879  -0.333  31.846  1.00 92.46           C  
ANISOU 1614  CB  TRP A 212    10943  12026  12163   -211   -258   1394       C  
ATOM   1615  CG  TRP A 212      45.288   0.066  31.539  1.00 91.00           C  
ANISOU 1615  CG  TRP A 212    10798  11780  11999   -157   -255   1308       C  
ATOM   1616  CD1 TRP A 212      46.406  -0.691  31.730  1.00 96.91           C  
ANISOU 1616  CD1 TRP A 212    11606  12463  12754   -141   -274   1272       C  
ATOM   1617  CD2 TRP A 212      45.736   1.306  30.979  1.00 89.16           C  
ANISOU 1617  CD2 TRP A 212    10547  11548  11781   -112   -233   1248       C  
ATOM   1618  NE1 TRP A 212      47.522  -0.001  31.328  1.00103.27           N  
ANISOU 1618  NE1 TRP A 212    12424  13238  13576    -91   -264   1193       N  
ATOM   1619  CE2 TRP A 212      47.138   1.229  30.863  1.00 93.72           C  
ANISOU 1619  CE2 TRP A 212    11170  12066  12372    -77   -239   1179       C  
ATOM   1620  CE3 TRP A 212      45.089   2.474  30.567  1.00 87.40           C  
ANISOU 1620  CE3 TRP A 212    10277  11372  11560    -97   -211   1248       C  
ATOM   1621  CZ2 TRP A 212      47.904   2.273  30.352  1.00106.65           C  
ANISOU 1621  CZ2 TRP A 212    12805  13693  14024    -38   -223   1113       C  
ATOM   1622  CZ3 TRP A 212      45.852   3.510  30.059  1.00103.78           C  
ANISOU 1622  CZ3 TRP A 212    12357  13425  13650    -56   -198   1183       C  
ATOM   1623  CH2 TRP A 212      47.244   3.403  29.957  1.00116.61           C  
ANISOU 1623  CH2 TRP A 212    14026  14993  15288    -31   -203   1118       C  
ATOM   1624  N   PHE A 213      42.740   2.249  33.131  1.00 65.67           N  
ANISOU 1624  N   PHE A 213     7411   8811   8731    -94   -179   1401       N  
ATOM   1625  CA  PHE A 213      42.773   3.676  33.436  1.00 65.45           C  
ANISOU 1625  CA  PHE A 213     7346   8826   8697    -17   -147   1363       C  
ATOM   1626  C   PHE A 213      42.759   3.911  34.942  1.00 65.68           C  
ANISOU 1626  C   PHE A 213     7348   8915   8692     39   -123   1373       C  
ATOM   1627  O   PHE A 213      43.634   4.589  35.492  1.00 67.08           O  
ANISOU 1627  O   PHE A 213     7540   9079   8870    105   -109   1315       O  
ATOM   1628  CB  PHE A 213      41.593   4.377  32.759  1.00 65.61           C  
ANISOU 1628  CB  PHE A 213     7313   8903   8712    -26   -138   1393       C  
ATOM   1629  CG  PHE A 213      41.450   5.827  33.128  1.00 65.52           C  
ANISOU 1629  CG  PHE A 213     7267   8939   8690     56   -109   1361       C  
ATOM   1630  CD1 PHE A 213      42.217   6.797  32.507  1.00 65.06           C  
ANISOU 1630  CD1 PHE A 213     7237   8827   8657     95   -105   1294       C  
ATOM   1631  CD2 PHE A 213      40.526   6.222  34.080  1.00 65.97           C  
ANISOU 1631  CD2 PHE A 213     7263   9094   8709     95    -87   1400       C  
ATOM   1632  CE1 PHE A 213      42.078   8.131  32.842  1.00 65.06           C  
ANISOU 1632  CE1 PHE A 213     7214   8859   8645    170    -84   1265       C  
ATOM   1633  CE2 PHE A 213      40.383   7.552  34.415  1.00 65.96           C  
ANISOU 1633  CE2 PHE A 213     7237   9131   8695    178    -63   1367       C  
ATOM   1634  CZ  PHE A 213      41.159   8.507  33.797  1.00 65.51           C  
ANISOU 1634  CZ  PHE A 213     7217   9008   8665    215    -64   1299       C  
ATOM   1635  N   LEU A 214      41.747   3.370  35.624  1.00 62.84           N  
ANISOU 1635  N   LEU A 214     6947   8630   8299     11   -120   1446       N  
ATOM   1636  CA  LEU A 214      41.637   3.568  37.067  1.00 91.66           C  
ANISOU 1636  CA  LEU A 214    10566  12350  11910     62    -97   1461       C  
ATOM   1637  C   LEU A 214      42.851   3.038  37.826  1.00 62.97           C  
ANISOU 1637  C   LEU A 214     6985   8663   8279     84   -104   1428       C  
ATOM   1638  O   LEU A 214      43.242   3.619  38.845  1.00 62.96           O  
ANISOU 1638  O   LEU A 214     6972   8694   8256    153    -83   1400       O  
ATOM   1639  CB  LEU A 214      40.349   2.934  37.592  1.00 97.78           C  
ANISOU 1639  CB  LEU A 214    11286  13218  12646     14    -95   1553       C  
ATOM   1640  CG  LEU A 214      39.096   3.302  36.796  1.00 64.08           C  
ANISOU 1640  CG  LEU A 214     6962   9012   8374    -16    -92   1592       C  
ATOM   1641  CD1 LEU A 214      38.027   2.234  36.933  1.00 64.75           C  
ANISOU 1641  CD1 LEU A 214     7014   9157   8431   -105   -106   1686       C  
ATOM   1642  CD2 LEU A 214      38.572   4.657  37.250  1.00 64.17           C  
ANISOU 1642  CD2 LEU A 214     6913   9111   8360     72    -58   1574       C  
ATOM   1643  N   ASP A 215      43.469   1.958  37.356  1.00 62.88           N  
ANISOU 1643  N   ASP A 215     7033   8570   8290     32   -136   1428       N  
ATOM   1644  CA  ASP A 215      44.641   1.407  38.031  1.00 62.78           C  
ANISOU 1644  CA  ASP A 215     7071   8505   8277     57   -146   1396       C  
ATOM   1645  C   ASP A 215      45.946   2.153  37.737  1.00 62.19           C  
ANISOU 1645  C   ASP A 215     7027   8373   8228    116   -141   1304       C  
ATOM   1646  O   ASP A 215      47.011   1.638  38.093  1.00 62.08           O  
ANISOU 1646  O   ASP A 215     7058   8311   8218    134   -154   1272       O  
ATOM   1647  CB  ASP A 215      44.811  -0.074  37.682  1.00 63.00           C  
ANISOU 1647  CB  ASP A 215     7156   8466   8316    -14   -185   1431       C  
ATOM   1648  CG  ASP A 215      43.652  -0.921  38.162  1.00 97.94           C  
ANISOU 1648  CG  ASP A 215    11557  12945  12710    -80   -194   1527       C  
ATOM   1649  OD1 ASP A 215      43.152  -0.666  39.279  1.00110.25           O  
ANISOU 1649  OD1 ASP A 215    13070  14589  14231    -54   -171   1563       O  
ATOM   1650  OD2 ASP A 215      43.244  -1.844  37.426  1.00 92.37           O1-
ANISOU 1650  OD2 ASP A 215    10881  12199  12016   -159   -225   1567       O1-
ATOM   1651  N   LEU A 216      45.915   3.317  37.099  1.00102.39           N  
ANISOU 1651  N   LEU A 216    12099  13470  13335    144   -125   1261       N  
ATOM   1652  CA  LEU A 216      47.154   4.065  36.889  1.00100.60           C  
ANISOU 1652  CA  LEU A 216    11899  13195  13128    192   -120   1177       C  
ATOM   1653  C   LEU A 216      47.662   4.657  38.200  1.00100.63           C  
ANISOU 1653  C   LEU A 216    11892  13238  13106    263   -100   1147       C  
ATOM   1654  O   LEU A 216      46.904   5.332  38.908  1.00117.35           O  
ANISOU 1654  O   LEU A 216    13966  15426  15197    298    -77   1168       O  
ATOM   1655  CB  LEU A 216      46.962   5.179  35.863  1.00107.53           C  
ANISOU 1655  CB  LEU A 216    12764  14066  14027    198   -111   1144       C  
ATOM   1656  CG  LEU A 216      46.641   4.780  34.424  1.00125.72           C  
ANISOU 1656  CG  LEU A 216    15082  16327  16358    134   -131   1158       C  
ATOM   1657  CD1 LEU A 216      46.568   6.017  33.544  1.00127.61           C  
ANISOU 1657  CD1 LEU A 216    15310  16561  16614    151   -121   1122       C  
ATOM   1658  CD2 LEU A 216      47.702   3.814  33.899  1.00134.12           C  
ANISOU 1658  CD2 LEU A 216    16202  17315  17442    106   -157   1128       C  
ATOM   1659  N   PRO A 217      49.122   4.409  38.602  1.00 61.19           N  
ANISOU 1659  N   PRO A 217     6938   8195   8115    294   -110   1090       N  
ATOM   1660  CA  PRO A 217      49.725   4.930  39.845  1.00 61.23           C  
ANISOU 1660  CA  PRO A 217     6936   8234   8095    359    -94   1057       C  
ATOM   1661  C   PRO A 217      50.181   6.378  39.707  1.00 60.94           C  
ANISOU 1661  C   PRO A 217     6892   8198   8065    405    -77    989       C  
ATOM   1662  O   PRO A 217      51.368   6.708  39.657  1.00 60.68           O  
ANISOU 1662  O   PRO A 217     6884   8130   8042    426    -82    925       O  
ATOM   1663  CB  PRO A 217      50.884   3.956  40.073  1.00 61.19           C  
ANISOU 1663  CB  PRO A 217     6975   8181   8093    358   -116   1035       C  
ATOM   1664  CG  PRO A 217      51.323   3.608  38.709  1.00 60.90           C  
ANISOU 1664  CG  PRO A 217     6971   8076   8093    317   -136   1011       C  
ATOM   1665  CD  PRO A 217      50.068   3.558  37.860  1.00 60.99           C  
ANISOU 1665  CD  PRO A 217     6963   8095   8115    264   -137   1063       C  
ATOM   1666  N   LEU A 218      49.213   7.276  39.630  1.00 61.05           N  
ANISOU 1666  N   LEU A 218     6872   8253   8071    419    -60   1005       N  
ATOM   1667  CA  LEU A 218      49.462   8.697  39.465  1.00 60.87           C  
ANISOU 1667  CA  LEU A 218     6849   8227   8054    461    -48    948       C  
ATOM   1668  C   LEU A 218      48.486   9.470  40.336  1.00 61.24           C  
ANISOU 1668  C   LEU A 218     6856   8348   8067    513    -26    969       C  
ATOM   1669  O   LEU A 218      47.437   8.941  40.717  1.00 61.60           O  
ANISOU 1669  O   LEU A 218     6865   8451   8090    503    -19   1033       O  
ATOM   1670  CB  LEU A 218      49.287   9.119  38.001  1.00 60.61           C  
ANISOU 1670  CB  LEU A 218     6825   8149   8055    424    -55    938       C  
ATOM   1671  CG  LEU A 218      50.223   8.549  36.939  1.00103.01           C  
ANISOU 1671  CG  LEU A 218    12232  13449  13457    376    -75    911       C  
ATOM   1672  CD1 LEU A 218      49.675   8.864  35.563  1.00103.08           C  
ANISOU 1672  CD1 LEU A 218    12241  13434  13492    335    -81    921       C  
ATOM   1673  CD2 LEU A 218      51.607   9.127  37.089  1.00126.45           C  
ANISOU 1673  CD2 LEU A 218    15227  16387  16430    402    -77    836       C  
ATOM   1674  N   PRO A 219      48.812  10.714  40.687  1.00 61.23           N  
ANISOU 1674  N   PRO A 219     6860   8348   8057    569    -16    914       N  
ATOM   1675  CA  PRO A 219      47.874  11.530  41.463  1.00 61.64           C  
ANISOU 1675  CA  PRO A 219     6877   8469   8073    629      3    926       C  
ATOM   1676  C   PRO A 219      46.634  11.822  40.636  1.00 61.78           C  
ANISOU 1676  C   PRO A 219     6866   8510   8097    615      7    968       C  
ATOM   1677  O   PRO A 219      46.723  12.039  39.427  1.00 61.49           O  
ANISOU 1677  O   PRO A 219     6849   8420   8096    579     -4    957       O  
ATOM   1678  CB  PRO A 219      48.669  12.813  41.746  1.00 61.56           C  
ANISOU 1678  CB  PRO A 219     6897   8431   8062    682      4    848       C  
ATOM   1679  CG  PRO A 219      50.099  12.428  41.523  1.00 61.17           C  
ANISOU 1679  CG  PRO A 219     6887   8320   8036    650    -11    803       C  
ATOM   1680  CD  PRO A 219      50.025  11.477  40.376  1.00 60.91           C  
ANISOU 1680  CD  PRO A 219     6858   8249   8036    579    -24    838       C  
ATOM   1681  N   TRP A 220      45.465  11.809  41.275  1.00 62.25           N  
ANISOU 1681  N   TRP A 220     6876   8656   8121    644     23   1017       N  
ATOM   1682  CA  TRP A 220      44.258  12.038  40.500  1.00 62.44           C  
ANISOU 1682  CA  TRP A 220     6866   8713   8147    632     26   1059       C  
ATOM   1683  C   TRP A 220      43.307  12.954  41.251  1.00 62.97           C  
ANISOU 1683  C   TRP A 220     6890   8865   8171    713     46   1064       C  
ATOM   1684  O   TRP A 220      43.440  13.181  42.455  1.00 63.24           O  
ANISOU 1684  O   TRP A 220     6915   8945   8168    770     59   1047       O  
ATOM   1685  CB  TRP A 220      43.483  10.736  40.202  1.00 62.60           C  
ANISOU 1685  CB  TRP A 220     6852   8768   8165    559     21   1140       C  
ATOM   1686  CG  TRP A 220      42.965   9.968  41.421  1.00 63.07           C  
ANISOU 1686  CG  TRP A 220     6871   8914   8180    563     34   1194       C  
ATOM   1687  CD1 TRP A 220      42.162  10.463  42.412  1.00 63.60           C  
ANISOU 1687  CD1 TRP A 220     6888   9081   8197    626     56   1211       C  
ATOM   1688  CD2 TRP A 220      43.128   8.570  41.713  1.00 63.14           C  
ANISOU 1688  CD2 TRP A 220     6885   8919   8185    500     23   1242       C  
ATOM   1689  NE1 TRP A 220      41.858   9.484  43.318  1.00 63.97           N  
ANISOU 1689  NE1 TRP A 220     6906   9191   8210    603     62   1268       N  
ATOM   1690  CE2 TRP A 220      42.434   8.311  42.914  1.00 63.70           C  
ANISOU 1690  CE2 TRP A 220     6908   9092   8204    524     41   1289       C  
ATOM   1691  CE3 TRP A 220      43.809   7.520  41.092  1.00 94.80           C  
ANISOU 1691  CE3 TRP A 220    10939  12851  12229    429     -1   1249       C  
ATOM   1692  CZ2 TRP A 220      42.401   7.050  43.502  1.00 63.96           C  
ANISOU 1692  CZ2 TRP A 220     6939   9145   8219    473     34   1347       C  
ATOM   1693  CZ3 TRP A 220      43.775   6.265  41.683  1.00 86.56           C  
ANISOU 1693  CZ3 TRP A 220     9897  11822  11168    385    -10   1302       C  
ATOM   1694  CH2 TRP A 220      43.071   6.042  42.871  1.00 63.65           C  
ANISOU 1694  CH2 TRP A 220     6951   9018   8216    404      6   1353       C  
ATOM   1695  N   LEU A 221      42.348  13.494  40.501  1.00 63.14           N  
ANISOU 1695  N   LEU A 221     6888   8909   8195    722     47   1084       N  
ATOM   1696  CA  LEU A 221      41.252  14.281  41.021  1.00 63.73           C  
ANISOU 1696  CA  LEU A 221     6914   9073   8226    799     64   1097       C  
ATOM   1697  C   LEU A 221      39.998  13.609  40.483  1.00 64.02           C  
ANISOU 1697  C   LEU A 221     6890   9181   8255    751     66   1177       C  
ATOM   1698  O   LEU A 221      39.922  13.325  39.274  1.00162.63           O  
ANISOU 1698  O   LEU A 221    19391  21621  20781    688     50   1194       O  
ATOM   1699  CB  LEU A 221      41.277  15.740  40.554  1.00 63.75           C  
ANISOU 1699  CB  LEU A 221     6949   9033   8239    864     58   1040       C  
ATOM   1700  CG  LEU A 221      42.304  16.761  41.015  1.00 63.63           C  
ANISOU 1700  CG  LEU A 221     6995   8954   8226    921     53    958       C  
ATOM   1701  CD1 LEU A 221      42.295  17.927  40.049  1.00 63.57           C  
ANISOU 1701  CD1 LEU A 221     7029   8881   8244    945     38    921       C  
ATOM   1702  CD2 LEU A 221      41.956  17.235  42.405  1.00101.32           C  
ANISOU 1702  CD2 LEU A 221    11744  13808  12945   1013     71    942       C  
ATOM   1703  N   PRO A 222      39.009  13.328  41.319  1.00 64.62           N  
ANISOU 1703  N   PRO A 222     6898   9375   8280    776     84   1228       N  
ATOM   1704  CA  PRO A 222      37.822  12.638  40.818  1.00 64.96           C  
ANISOU 1704  CA  PRO A 222     6878   9492   8311    720     85   1308       C  
ATOM   1705  C   PRO A 222      37.027  13.545  39.895  1.00 65.12           C  
ANISOU 1705  C   PRO A 222     6879   9525   8337    754     81   1305       C  
ATOM   1706  O   PRO A 222      37.170  14.771  39.901  1.00 65.15           O  
ANISOU 1706  O   PRO A 222     6909   9506   8340    839     83   1248       O  
ATOM   1707  CB  PRO A 222      37.027  12.291  42.082  1.00 95.24           C  
ANISOU 1707  CB  PRO A 222    10643  13462  12082    750    108   1356       C  
ATOM   1708  CG  PRO A 222      37.791  12.861  43.241  1.00 86.09           C  
ANISOU 1708  CG  PRO A 222     9513  12297  10901    830    121   1297       C  
ATOM   1709  CD  PRO A 222      38.882  13.735  42.725  1.00 90.17           C  
ANISOU 1709  CD  PRO A 222    10108  12689  11462    859    106   1213       C  
ATOM   1710  N   GLY A 223      36.192  12.914  39.078  1.00 65.25           N  
ANISOU 1710  N   GLY A 223     6855   9577   8360    685     73   1368       N  
ATOM   1711  CA  GLY A 223      35.346  13.673  38.178  1.00 69.11           C  
ANISOU 1711  CA  GLY A 223     7318  10089   8850    714     68   1374       C  
ATOM   1712  C   GLY A 223      34.528  14.698  38.932  1.00 66.13           C  
ANISOU 1712  C   GLY A 223     6892   9814   8420    831     88   1363       C  
ATOM   1713  O   GLY A 223      34.288  15.806  38.444  1.00 66.23           O  
ANISOU 1713  O   GLY A 223     6918   9810   8436    901     83   1329       O  
ATOM   1714  N   ALA A 224      34.090  14.338  40.141  1.00 89.55           N  
ANISOU 1714  N   ALA A 224     9802  12889  11333    857    110   1393       N  
ATOM   1715  CA  ALA A 224      33.349  15.278  40.971  1.00100.20           C  
ANISOU 1715  CA  ALA A 224    11102  14344  12623    977    131   1379       C  
ATOM   1716  C   ALA A 224      34.162  16.529  41.267  1.00109.06           C  
ANISOU 1716  C   ALA A 224    12297  15384  13755   1077    128   1287       C  
ATOM   1717  O   ALA A 224      33.692  17.646  41.026  1.00119.16           O  
ANISOU 1717  O   ALA A 224    13578  16676  15023   1168    125   1256       O  
ATOM   1718  CB  ALA A 224      32.922  14.597  42.272  1.00112.72           C  
ANISOU 1718  CB  ALA A 224    12623  16056  14150    979    155   1424       C  
ATOM   1719  N   ASP A 225      35.377  16.386  41.799  1.00129.71           N  
ANISOU 1719  N   ASP A 225    14977  17917  16391   1065    126   1241       N  
ATOM   1720  CA  ASP A 225      36.130  17.617  42.021  1.00119.99           C  
ANISOU 1720  CA  ASP A 225    13816  16606  15168   1152    119   1154       C  
ATOM   1721  C   ASP A 225      36.957  17.994  40.797  1.00120.72           C  
ANISOU 1721  C   ASP A 225    13988  16554  15327   1108     92   1115       C  
ATOM   1722  O   ASP A 225      38.115  17.598  40.661  1.00144.09           O  
ANISOU 1722  O   ASP A 225    17004  19418  18324   1048     82   1088       O  
ATOM   1723  CB  ASP A 225      37.031  17.430  43.242  1.00117.94           C  
ANISOU 1723  CB  ASP A 225    13584  16338  14892   1170    129   1119       C  
ATOM   1724  CG  ASP A 225      37.570  18.734  43.791  1.00114.95           C  
ANISOU 1724  CG  ASP A 225    13262  15914  14502   1275    125   1033       C  
ATOM   1725  OD1 ASP A 225      36.911  19.776  43.621  1.00120.75           O  
ANISOU 1725  OD1 ASP A 225    13992  16669  15216   1362    123   1011       O  
ATOM   1726  OD2 ASP A 225      38.655  18.705  44.419  1.00113.78           O1-
ANISOU 1726  OD2 ASP A 225    13162  15708  14361   1271    123    987       O1-
ATOM   1727  N   THR A 226      36.371  18.782  39.902  1.00 95.99           N  
ANISOU 1727  N   THR A 226    10859  13409  12204   1141     81   1112       N  
ATOM   1728  CA  THR A 226      37.079  19.315  38.742  1.00112.46           C  
ANISOU 1728  CA  THR A 226    13020  15364  14344   1109     55   1074       C  
ATOM   1729  C   THR A 226      37.489  20.718  39.176  1.00133.81           C  
ANISOU 1729  C   THR A 226    15786  18017  17037   1213     48    998       C  
ATOM   1730  O   THR A 226      36.718  21.377  39.886  1.00111.72           O  
ANISOU 1730  O   THR A 226    12958  15299  14191   1317     58    990       O  
ATOM   1731  CB  THR A 226      36.265  19.286  37.450  1.00111.99           C  
ANISOU 1731  CB  THR A 226    12936  15313  14304   1074     43   1118       C  
ATOM   1732  OG1 THR A 226      36.028  17.919  37.085  1.00133.12           O  
ANISOU 1732  OG1 THR A 226    15566  18023  16991    967     45   1183       O  
ATOM   1733  CG2 THR A 226      37.049  19.936  36.311  1.00 90.00           C  
ANISOU 1733  CG2 THR A 226    10234  12394  11570   1047     17   1076       C  
ATOM   1734  N   GLN A 227      38.662  21.192  38.755  1.00161.06           N  
ANISOU 1734  N   GLN A 227    19324  21341  20531   1187     29    942       N  
ATOM   1735  CA  GLN A 227      39.141  22.507  39.179  1.00162.77           C  
ANISOU 1735  CA  GLN A 227    19610  21497  20738   1273     17    869       C  
ATOM   1736  C   GLN A 227      39.453  22.472  40.673  1.00157.62           C  
ANISOU 1736  C   GLN A 227    18950  20894  20046   1328     34    838       C  
ATOM   1737  O   GLN A 227      39.383  23.477  41.380  1.00157.10           O  
ANISOU 1737  O   GLN A 227    18913  20832  19948   1427     31    788       O  
ATOM   1738  CB  GLN A 227      38.149  23.632  38.828  1.00170.50           C  
ANISOU 1738  CB  GLN A 227    20591  22496  21695   1369      7    864       C  
ATOM   1739  CG  GLN A 227      38.703  25.056  38.914  1.00176.92           C  
ANISOU 1739  CG  GLN A 227    21499  23213  22511   1442    -17    788       C  
ATOM   1740  CD  GLN A 227      38.131  25.841  40.086  1.00182.53           C  
ANISOU 1740  CD  GLN A 227    22201  23990  23162   1577     -9    754       C  
ATOM   1741  OE1 GLN A 227      37.107  25.465  40.659  1.00188.28           O  
ANISOU 1741  OE1 GLN A 227    22845  24849  23845   1628     14    792       O  
ATOM   1742  NE2 GLN A 227      38.800  26.926  40.455  1.00184.14           N  
ANISOU 1742  NE2 GLN A 227    22493  24109  23364   1633    -30    681       N  
ATOM   1743  N   GLY A 228      39.770  21.256  41.123  1.00177.61           N  
ANISOU 1743  N   GLY A 228    21443  23463  22578   1260     49    871       N  
ATOM   1744  CA  GLY A 228      39.962  20.922  42.514  1.00161.89           C  
ANISOU 1744  CA  GLY A 228    19428  21537  20546   1295     68    861       C  
ATOM   1745  C   GLY A 228      41.414  21.069  42.886  1.00147.45           C  
ANISOU 1745  C   GLY A 228    17670  19615  18738   1272     57    798       C  
ATOM   1746  O   GLY A 228      42.282  21.168  42.026  1.00170.45           O  
ANISOU 1746  O   GLY A 228    20639  22424  21700   1210     38    774       O  
ATOM   1747  N   SER A 229      41.695  21.108  44.181  1.00 93.84           N  
ANISOU 1747  N   SER A 229    10876  12870  11909   1323     69    770       N  
ATOM   1748  CA  SER A 229      43.078  21.244  44.588  1.00 65.18           C  
ANISOU 1748  CA  SER A 229     7309   9161   8297   1302     57    710       C  
ATOM   1749  C   SER A 229      43.540  20.158  45.543  1.00 65.04           C  
ANISOU 1749  C   SER A 229     7259   9194   8260   1270     73    729       C  
ATOM   1750  O   SER A 229      44.711  20.165  45.931  1.00 64.77           O  
ANISOU 1750  O   SER A 229     7268   9104   8236   1252     63    682       O  
ATOM   1751  CB  SER A 229      43.286  22.608  45.264  1.00 65.67           C  
ANISOU 1751  CB  SER A 229     7424   9197   8330   1401     47    634       C  
ATOM   1752  OG  SER A 229      42.802  23.670  44.462  1.00 65.92           O  
ANISOU 1752  OG  SER A 229     7491   9181   8373   1442     30    617       O  
ATOM   1753  N   ASN A 230      42.668  19.230  45.933  1.00 65.27           N  
ANISOU 1753  N   ASN A 230     7213   9327   8260   1261     94    798       N  
ATOM   1754  CA  ASN A 230      43.044  18.152  46.851  1.00 65.20           C  
ANISOU 1754  CA  ASN A 230     7177   9367   8231   1229    107    825       C  
ATOM   1755  C   ASN A 230      43.468  16.898  46.074  1.00 64.62           C  
ANISOU 1755  C   ASN A 230     7101   9249   8202   1116     99    872       C  
ATOM   1756  O   ASN A 230      42.786  15.872  46.071  1.00 64.72           O  
ANISOU 1756  O   ASN A 230     7061   9326   8204   1071    109    945       O  
ATOM   1757  CB  ASN A 230      41.912  17.865  47.832  1.00 82.49           C  
ANISOU 1757  CB  ASN A 230     9290  11698  10355   1282    133    873       C  
ATOM   1758  CG  ASN A 230      42.218  16.693  48.756  1.00 76.31           C  
ANISOU 1758  CG  ASN A 230     8477  10968   9548   1243    145    912       C  
ATOM   1759  OD1 ASN A 230      43.373  16.458  49.115  1.00 72.06           O  
ANISOU 1759  OD1 ASN A 230     7984  10372   9025   1221    135    876       O  
ATOM   1760  ND2 ASN A 230      41.182  15.964  49.155  1.00 66.32           N  
ANISOU 1760  ND2 ASN A 230     7139   9818   8243   1234    165    987       N  
ATOM   1761  N   TRP A 231      44.590  16.999  45.360  1.00 64.05           N  
ANISOU 1761  N   TRP A 231     7090   9067   8179   1068     78    829       N  
ATOM   1762  CA  TRP A 231      45.075  15.849  44.593  1.00 63.52           C  
ANISOU 1762  CA  TRP A 231     7029   8953   8154    969     68    864       C  
ATOM   1763  C   TRP A 231      45.313  14.628  45.475  1.00 63.56           C  
ANISOU 1763  C   TRP A 231     7009   9004   8137    940     75    902       C  
ATOM   1764  O   TRP A 231      46.105  14.674  46.419  1.00 63.59           O  
ANISOU 1764  O   TRP A 231     7031   9008   8121    969     76    864       O  
ATOM   1765  CB  TRP A 231      46.353  16.202  43.840  1.00 62.98           C  
ANISOU 1765  CB  TRP A 231     7026   8772   8132    931     47    805       C  
ATOM   1766  CG  TRP A 231      46.184  17.118  42.684  1.00 62.87           C  
ANISOU 1766  CG  TRP A 231     7040   8698   8148    928     34    784       C  
ATOM   1767  CD1 TRP A 231      46.400  18.463  42.643  1.00 63.02           C  
ANISOU 1767  CD1 TRP A 231     7102   8675   8167    980     25    725       C  
ATOM   1768  CD2 TRP A 231      45.895  16.715  41.341  1.00 62.56           C  
ANISOU 1768  CD2 TRP A 231     6999   8623   8148    860     25    819       C  
ATOM   1769  NE1 TRP A 231      46.188  18.934  41.366  1.00 62.86           N  
ANISOU 1769  NE1 TRP A 231     7103   8599   8180    951     12    728       N  
ATOM   1770  CE2 TRP A 231      45.885  17.877  40.547  1.00 62.56           C  
ANISOU 1770  CE2 TRP A 231     7035   8567   8167    879     13    784       C  
ATOM   1771  CE3 TRP A 231      45.615  15.482  40.739  1.00 62.34           C  
ANISOU 1771  CE3 TRP A 231     6944   8604   8139    787     24    879       C  
ATOM   1772  CZ2 TRP A 231      45.607  17.843  39.179  1.00 62.32           C  
ANISOU 1772  CZ2 TRP A 231     7011   8496   8171    827      2    807       C  
ATOM   1773  CZ3 TRP A 231      45.336  15.451  39.384  1.00 62.11           C  
ANISOU 1773  CZ3 TRP A 231     6921   8534   8144    736     12    898       C  
ATOM   1774  CH2 TRP A 231      45.333  16.623  38.619  1.00 62.09           C  
ANISOU 1774  CH2 TRP A 231     6951   8482   8158    757      3    863       C  
ATOM   1775  N   ILE A 232      44.622  13.533  45.152  1.00 63.60           N  
ANISOU 1775  N   ILE A 232     6975   9046   8144    881     78    977       N  
ATOM   1776  CA  ILE A 232      44.762  12.262  45.856  1.00 63.68           C  
ANISOU 1776  CA  ILE A 232     6969   9092   8136    842     81   1025       C  
ATOM   1777  C   ILE A 232      46.026  11.535  45.407  1.00 63.14           C  
ANISOU 1777  C   ILE A 232     6951   8930   8109    783     59   1003       C  
ATOM   1778  O   ILE A 232      46.495  11.696  44.277  1.00 62.70           O  
ANISOU 1778  O   ILE A 232     6930   8794   8100    746     44    977       O  
ATOM   1779  CB  ILE A 232      43.497  11.411  45.616  1.00 64.02           C  
ANISOU 1779  CB  ILE A 232     6955   9205   8164    795     87   1116       C  
ATOM   1780  CG1 ILE A 232      42.275  12.103  46.219  1.00 64.66           C  
ANISOU 1780  CG1 ILE A 232     6975   9399   8193    863    111   1137       C  
ATOM   1781  CG2 ILE A 232      43.632  10.010  46.192  1.00 64.13           C  
ANISOU 1781  CG2 ILE A 232     6962   9241   8164    739     84   1173       C  
ATOM   1782  CD1 ILE A 232      41.086  12.150  45.291  1.00 92.42           C  
ANISOU 1782  CD1 ILE A 232    10448  12951  11715    838    113   1187       C  
ATOM   1783  N   GLN A 233      46.588  10.729  46.313  1.00 63.21           N  
ANISOU 1783  N   GLN A 233     6966   8954   8099    778     58   1013       N  
ATOM   1784  CA  GLN A 233      47.797   9.933  46.074  1.00 62.81           C  
ANISOU 1784  CA  GLN A 233     6960   8828   8077    733     37    994       C  
ATOM   1785  C   GLN A 233      49.016  10.762  45.697  1.00 62.39           C  
ANISOU 1785  C   GLN A 233     6953   8700   8053    752     26    907       C  
ATOM   1786  O   GLN A 233      49.849  10.301  44.914  1.00 61.99           O  
ANISOU 1786  O   GLN A 233     6935   8579   8040    706      8    889       O  
ATOM   1787  CB  GLN A 233      47.585   8.830  45.036  1.00 62.62           C  
ANISOU 1787  CB  GLN A 233     6943   8761   8087    650     20   1045       C  
ATOM   1788  CG  GLN A 233      46.937   7.593  45.612  1.00 63.02           C  
ANISOU 1788  CG  GLN A 233     6970   8864   8111    613     20   1127       C  
ATOM   1789  CD  GLN A 233      46.292   6.718  44.572  1.00 63.00           C  
ANISOU 1789  CD  GLN A 233     6966   8836   8134    532      5   1187       C  
ATOM   1790  OE1 GLN A 233      46.787   6.595  43.452  1.00 62.58           O  
ANISOU 1790  OE1 GLN A 233     6948   8704   8125    495    -12   1162       O  
ATOM   1791  NE2 GLN A 233      45.208   6.056  44.953  1.00 73.08           N  
ANISOU 1791  NE2 GLN A 233     8203  10184   9381    501     11   1267       N  
ATOM   1792  N   LYS A 234      49.119  11.996  46.201  1.00 62.53           N  
ANISOU 1792  N   LYS A 234     6973   8733   8052    817     36    853       N  
ATOM   1793  CA  LYS A 234      50.286  12.815  45.884  1.00 62.21           C  
ANISOU 1793  CA  LYS A 234     6977   8624   8035    826     23    773       C  
ATOM   1794  C   LYS A 234      51.578  12.025  46.073  1.00 61.95           C  
ANISOU 1794  C   LYS A 234     6970   8556   8013    799      8    751       C  
ATOM   1795  O   LYS A 234      52.575  12.288  45.392  1.00 61.60           O  
ANISOU 1795  O   LYS A 234     6959   8448   8000    774     -7    701       O  
ATOM   1796  CB  LYS A 234      50.296  14.074  46.747  1.00 62.52           C  
ANISOU 1796  CB  LYS A 234     7023   8692   8042    903     32    720       C  
ATOM   1797  CG  LYS A 234      49.314  15.133  46.297  1.00 62.73           C  
ANISOU 1797  CG  LYS A 234     7042   8726   8067    936     39    718       C  
ATOM   1798  CD  LYS A 234      49.234  16.267  47.303  1.00 63.17           C  
ANISOU 1798  CD  LYS A 234     7104   8815   8082   1022     46    669       C  
ATOM   1799  CE  LYS A 234      48.273  15.934  48.435  1.00 63.70           C  
ANISOU 1799  CE  LYS A 234     7119   8990   8094   1073     68    713       C  
ATOM   1800  NZ  LYS A 234      48.381  16.879  49.582  1.00 64.15           N1+
ANISOU 1800  NZ  LYS A 234     7186   9084   8105   1159     73    659       N1+
ATOM   1801  N   GLU A 235      51.577  11.073  47.015  1.00 62.18           N  
ANISOU 1801  N   GLU A 235     6983   8629   8012    805     11    787       N  
ATOM   1802  CA  GLU A 235      52.738  10.223  47.267  1.00 62.02           C  
ANISOU 1802  CA  GLU A 235     6986   8581   7997    787     -6    772       C  
ATOM   1803  C   GLU A 235      53.292   9.601  45.992  1.00 61.60           C  
ANISOU 1803  C   GLU A 235     6959   8456   7991    726    -24    770       C  
ATOM   1804  O   GLU A 235      54.508   9.434  45.869  1.00 91.37           O  
ANISOU 1804  O   GLU A 235    10754  12189  11774    720    -39    724       O  
ATOM   1805  CB  GLU A 235      52.431   9.117  48.292  1.00 62.37           C  
ANISOU 1805  CB  GLU A 235     7012   8680   8005    792     -3    831       C  
ATOM   1806  CG  GLU A 235      51.017   8.562  48.331  1.00 62.69           C  
ANISOU 1806  CG  GLU A 235     7018   8772   8030    771      9    916       C  
ATOM   1807  CD  GLU A 235      50.099   9.352  49.242  1.00 63.14           C  
ANISOU 1807  CD  GLU A 235     7034   8915   8040    828     34    925       C  
ATOM   1808  OE1 GLU A 235      50.134  10.599  49.195  1.00 82.85           O  
ANISOU 1808  OE1 GLU A 235     9533  11409  10535    872     42    869       O  
ATOM   1809  OE2 GLU A 235      49.357   8.721  50.024  1.00 63.58           O1-
ANISOU 1809  OE2 GLU A 235     7057   9043   8056    829     45    989       O1-
ATOM   1810  N   THR A 236      52.439   9.338  44.997  1.00 70.65           N  
ANISOU 1810  N   THR A 236     8098   9585   9162    682    -24    814       N  
ATOM   1811  CA  THR A 236      52.906   8.632  43.807  1.00 70.32           C  
ANISOU 1811  CA  THR A 236     8080   9478   9160    625    -43    815       C  
ATOM   1812  C   THR A 236      53.916   9.437  42.993  1.00 69.95           C  
ANISOU 1812  C   THR A 236     8059   9378   9142    618    -51    743       C  
ATOM   1813  O   THR A 236      54.637   8.850  42.177  1.00 69.70           O  
ANISOU 1813  O   THR A 236     8048   9300   9136    582    -67    728       O  
ATOM   1814  CB  THR A 236      51.704   8.238  42.944  1.00 96.19           C  
ANISOU 1814  CB  THR A 236    11341  12753  12453    578    -42    878       C  
ATOM   1815  OG1 THR A 236      50.964   9.411  42.588  1.00130.39           O  
ANISOU 1815  OG1 THR A 236    15655  17101  16787    596    -28    869       O  
ATOM   1816  CG2 THR A 236      50.786   7.284  43.708  1.00 84.04           C  
ANISOU 1816  CG2 THR A 236     9779  11269  10885    569    -38    956       C  
ATOM   1817  N   LEU A 237      53.977  10.755  43.168  1.00 60.83           N  
ANISOU 1817  N   LEU A 237     6902   8229   7980    651    -42    698       N  
ATOM   1818  CA  LEU A 237      54.966  11.576  42.482  1.00 60.56           C  
ANISOU 1818  CA  LEU A 237     6895   8149   7968    639    -51    631       C  
ATOM   1819  C   LEU A 237      55.854  12.345  43.443  1.00 60.70           C  
ANISOU 1819  C   LEU A 237     6921   8180   7961    681    -51    570       C  
ATOM   1820  O   LEU A 237      56.669  13.157  42.989  1.00 62.59           O  
ANISOU 1820  O   LEU A 237     7181   8387   8214    669    -59    514       O  
ATOM   1821  CB  LEU A 237      54.364  12.553  41.457  1.00 60.46           C  
ANISOU 1821  CB  LEU A 237     6888   8107   7978    622    -47    627       C  
ATOM   1822  CG  LEU A 237      53.886  12.105  40.066  1.00 60.23           C  
ANISOU 1822  CG  LEU A 237     6859   8043   7982    566    -53    662       C  
ATOM   1823  CD1 LEU A 237      53.263  10.710  40.008  1.00 60.27           C  
ANISOU 1823  CD1 LEU A 237     6849   8064   7989    539    -56    727       C  
ATOM   1824  CD2 LEU A 237      52.990  13.198  39.416  1.00 60.28           C  
ANISOU 1824  CD2 LEU A 237     6865   8041   7998    569    -47    668       C  
ATOM   1825  N   VAL A 238      55.722  12.137  44.749  1.00123.10           N  
ANISOU 1825  N   VAL A 238    14809  16135  15827    727    -43    580       N  
ATOM   1826  CA  VAL A 238      56.520  12.879  45.712  1.00126.19           C  
ANISOU 1826  CA  VAL A 238    15210  16544  16192    769    -45    521       C  
ATOM   1827  C   VAL A 238      57.249  11.864  46.581  1.00134.01           C  
ANISOU 1827  C   VAL A 238    16194  17563  17161    782    -52    525       C  
ATOM   1828  O   VAL A 238      56.691  10.823  46.948  1.00148.79           O  
ANISOU 1828  O   VAL A 238    18051  19461  19021    783    -49    584       O  
ATOM   1829  CB  VAL A 238      55.649  13.823  46.570  1.00123.64           C  
ANISOU 1829  CB  VAL A 238    14878  16263  15838    826    -30    519       C  
ATOM   1830  CG1 VAL A 238      56.517  14.721  47.416  1.00123.84           C  
ANISOU 1830  CG1 VAL A 238    14921  16295  15837    862    -37    450       C  
ATOM   1831  CG2 VAL A 238      54.742  14.664  45.693  1.00123.62           C  
ANISOU 1831  CG2 VAL A 238    14880  16235  15854    819    -25    529       C  
ATOM   1832  N   THR A 239      58.497  12.181  46.920  1.00 99.96           N  
ANISOU 1832  N   THR A 239    11894  13247  12840    791    -64    463       N  
ATOM   1833  CA  THR A 239      59.363  11.320  47.716  1.00 97.91           C  
ANISOU 1833  CA  THR A 239    11630  13014  12558    809    -74    457       C  
ATOM   1834  C   THR A 239      60.117  12.149  48.746  1.00 91.95           C  
ANISOU 1834  C   THR A 239    10877  12290  11770    848    -77    396       C  
ATOM   1835  O   THR A 239      60.672  13.197  48.411  1.00101.85           O  
ANISOU 1835  O   THR A 239    12145  13520  13032    836    -83    339       O  
ATOM   1836  CB  THR A 239      60.326  10.527  46.833  1.00101.77           C  
ANISOU 1836  CB  THR A 239    12127  13466  13073    770    -91    444       C  
ATOM   1837  OG1 THR A 239      59.636  10.099  45.653  1.00113.68           O  
ANISOU 1837  OG1 THR A 239    13641  14936  14618    727    -90    486       O  
ATOM   1838  CG2 THR A 239      60.809   9.293  47.577  1.00119.33           C  
ANISOU 1838  CG2 THR A 239    14349  15715  15276    793   -102    465       C  
ATOM   1839  N   PHE A 240      60.141  11.686  49.989  1.00 61.90           N  
ANISOU 1839  N   PHE A 240     7060   8535   7925    892    -75    410       N  
ATOM   1840  CA  PHE A 240      60.889  12.337  51.059  1.00 62.18           C  
ANISOU 1840  CA  PHE A 240     7096   8606   7923    931    -80    354       C  
ATOM   1841  C   PHE A 240      62.163  11.558  51.363  1.00 62.19           C  
ANISOU 1841  C   PHE A 240     7095   8621   7915    932    -99    331       C  
ATOM   1842  O   PHE A 240      62.115  10.351  51.623  1.00 62.24           O  
ANISOU 1842  O   PHE A 240     7094   8640   7914    940   -103    378       O  
ATOM   1843  CB  PHE A 240      60.045  12.466  52.324  1.00 62.58           C  
ANISOU 1843  CB  PHE A 240     7133   8716   7929    986    -65    379       C  
ATOM   1844  CG  PHE A 240      58.924  13.454  52.208  1.00 62.69           C  
ANISOU 1844  CG  PHE A 240     7148   8730   7941   1002    -48    384       C  
ATOM   1845  CD1 PHE A 240      57.725  13.102  51.620  1.00 62.61           C  
ANISOU 1845  CD1 PHE A 240     7124   8715   7948    987    -34    448       C  
ATOM   1846  CD2 PHE A 240      59.070  14.737  52.708  1.00 62.94           C  
ANISOU 1846  CD2 PHE A 240     7195   8768   7952   1036    -50    324       C  
ATOM   1847  CE1 PHE A 240      56.693  14.016  51.526  1.00100.72           C  
ANISOU 1847  CE1 PHE A 240    11949  13550  12771   1010    -20    451       C  
ATOM   1848  CE2 PHE A 240      58.042  15.651  52.622  1.00 63.11           C  
ANISOU 1848  CE2 PHE A 240     7222   8789   7970   1061    -37    325       C  
ATOM   1849  CZ  PHE A 240      56.853  15.293  52.028  1.00 98.69           C  
ANISOU 1849  CZ  PHE A 240    11710  13296  12492   1051    -22    389       C  
ATOM   1850  N   LYS A 241      63.302  12.256  51.323  1.00 62.20           N  
ANISOU 1850  N   LYS A 241     7102   8618   7914    923   -113    261       N  
ATOM   1851  CA  LYS A 241      64.616  11.659  51.541  1.00 62.26           C  
ANISOU 1851  CA  LYS A 241     7100   8645   7910    926   -132    230       C  
ATOM   1852  C   LYS A 241      65.290  12.240  52.777  1.00 62.63           C  
ANISOU 1852  C   LYS A 241     7142   8742   7912    964   -139    180       C  
ATOM   1853  O   LYS A 241      65.489  13.456  52.882  1.00 62.74           O  
ANISOU 1853  O   LYS A 241     7167   8753   7920    957   -141    127       O  
ATOM   1854  CB  LYS A 241      65.536  11.867  50.336  1.00 62.00           C  
ANISOU 1854  CB  LYS A 241     7071   8577   7910    875   -144    189       C  
ATOM   1855  CG  LYS A 241      65.083  11.255  49.029  1.00 61.65           C  
ANISOU 1855  CG  LYS A 241     7032   8484   7908    835   -140    228       C  
ATOM   1856  CD  LYS A 241      66.080  11.623  47.933  1.00 79.65           C  
ANISOU 1856  CD  LYS A 241     9310  10742  10211    787   -151    179       C  
ATOM   1857  CE  LYS A 241      65.711  11.021  46.586  1.00104.14           C  
ANISOU 1857  CE  LYS A 241    12418  13799  13353    748   -149    213       C  
ATOM   1858  NZ  LYS A 241      66.736  11.319  45.541  1.00 61.03           N1+
ANISOU 1858  NZ  LYS A 241     6952   8330   7908    703   -159    166       N1+
ATOM   1859  N   ASN A 242      65.599  11.348  53.714  1.00 62.86           N  
ANISOU 1859  N   ASN A 242     7159   8816   7908   1003   -146    199       N  
ATOM   1860  CA  ASN A 242      66.328  11.646  54.947  1.00 63.24           C  
ANISOU 1860  CA  ASN A 242     7199   8922   7909   1043   -156    157       C  
ATOM   1861  C   ASN A 242      67.184  10.406  55.166  1.00 63.32           C  
ANISOU 1861  C   ASN A 242     7197   8955   7908   1061   -174    170       C  
ATOM   1862  O   ASN A 242      66.877   9.565  56.019  1.00 63.55           O  
ANISOU 1862  O   ASN A 242     7223   9015   7908   1100   -173    215       O  
ATOM   1863  CB  ASN A 242      65.365  11.911  56.107  1.00 63.56           C  
ANISOU 1863  CB  ASN A 242     7239   9001   7910   1091   -141    182       C  
ATOM   1864  CG  ASN A 242      66.072  12.294  57.388  1.00 63.99           C  
ANISOU 1864  CG  ASN A 242     7286   9114   7912   1132   -152    135       C  
ATOM   1865  OD1 ASN A 242      66.030  11.558  58.372  1.00 64.26           O  
ANISOU 1865  OD1 ASN A 242     7310   9198   7909   1174   -152    166       O  
ATOM   1866  ND2 ASN A 242      66.717  13.450  57.386  1.00 64.09           N  
ANISOU 1866  ND2 ASN A 242     7308   9123   7920   1118   -162     62       N  
ATOM   1867  N   PRO A 243      68.292  10.257  54.411  1.00 88.43           N  
ANISOU 1867  N   PRO A 243    10370  12124  11106   1034   -190    130       N  
ATOM   1868  CA  PRO A 243      69.065   9.005  54.514  1.00 90.85           C  
ANISOU 1868  CA  PRO A 243    10668  12450  11402   1059   -209    144       C  
ATOM   1869  C   PRO A 243      70.031   8.901  55.685  1.00 92.03           C  
ANISOU 1869  C   PRO A 243    10799  12665  11501   1104   -226    110       C  
ATOM   1870  O   PRO A 243      70.347   7.790  56.121  1.00 93.60           O  
ANISOU 1870  O   PRO A 243    10998  12884  11682   1143   -240    138       O  
ATOM   1871  CB  PRO A 243      69.838   8.987  53.190  1.00107.03           C  
ANISOU 1871  CB  PRO A 243    12710  14469  13486   1015   -218    111       C  
ATOM   1872  CG  PRO A 243      70.037  10.454  52.861  1.00106.75           C  
ANISOU 1872  CG  PRO A 243    12672  14429  13458    972   -212     54       C  
ATOM   1873  CD  PRO A 243      68.881  11.215  53.458  1.00 89.68           C  
ANISOU 1873  CD  PRO A 243    10528  12258  11290    982   -194     74       C  
ATOM   1874  N   HIS A 244      70.517  10.028  56.193  1.00104.24           N  
ANISOU 1874  N   HIS A 244    12336  14246  13025   1100   -229     49       N  
ATOM   1875  CA  HIS A 244      71.502  10.056  57.272  1.00100.67           C  
ANISOU 1875  CA  HIS A 244    11864  13862  12523   1138   -248      8       C  
ATOM   1876  C   HIS A 244      70.944  10.716  58.522  1.00 65.30           C  
ANISOU 1876  C   HIS A 244     7391   9417   8004   1170   -239      5       C  
ATOM   1877  O   HIS A 244      71.710  11.016  59.446  1.00 65.69           O  
ANISOU 1877  O   HIS A 244     7426   9523   8009   1195   -254    -39       O  
ATOM   1878  CB  HIS A 244      72.852  10.659  56.865  1.00 87.26           C  
ANISOU 1878  CB  HIS A 244    10142  12190  10822   1106   -266    -67       C  
ATOM   1879  CG  HIS A 244      73.482  10.003  55.674  1.00 64.88           C  
ANISOU 1879  CG  HIS A 244     7296   9337   8019   1081   -274    -69       C  
ATOM   1880  ND1 HIS A 244      73.461   8.636  55.494  1.00 64.85           N  
ANISOU 1880  ND1 HIS A 244     7295   9323   8021   1116   -281    -22       N  
ATOM   1881  CD2 HIS A 244      74.237  10.502  54.668  1.00 64.77           C  
ANISOU 1881  CD2 HIS A 244     7266   9319   8026   1028   -280   -114       C  
ATOM   1882  CE1 HIS A 244      74.129   8.327  54.398  1.00 64.71           C  
ANISOU 1882  CE1 HIS A 244     7264   9295   8028   1092   -288    -41       C  
ATOM   1883  NE2 HIS A 244      74.611   9.441  53.878  1.00 64.66           N  
ANISOU 1883  NE2 HIS A 244     7242   9295   8029   1037   -287    -96       N  
ATOM   1884  N   ALA A 245      69.630  10.942  58.573  1.00 68.92           N  
ANISOU 1884  N   ALA A 245     7869   9848   8472   1172   -216     48       N  
ATOM   1885  CA  ALA A 245      68.995  11.611  59.701  1.00 69.24           C  
ANISOU 1885  CA  ALA A 245     7914   9923   8472   1207   -205     44       C  
ATOM   1886  C   ALA A 245      69.588  12.993  59.960  1.00 69.45           C  
ANISOU 1886  C   ALA A 245     7945   9962   8482   1193   -216    -39       C  
ATOM   1887  O   ALA A 245      69.635  13.455  61.100  1.00 86.23           O  
ANISOU 1887  O   ALA A 245    10070  12135  10559   1230   -219    -66       O  
ATOM   1888  CB  ALA A 245      69.057  10.744  60.963  1.00 69.63           C
[truncated: 1,755,275 more chars]
