# Supplementary material for: Structural analysis of glycoproteins: building N-linked glycans with Coot
Source: Acta Crystallogr D Struct Biol. 2018 Apr 6;74(Pt 4):256–63. doi: 10.1107/S2059798318005119 (PMC5892875; doi:10.1107/S2059798318005119)
Supplement: Supplementary file 1 [file d-74-00256-sup1.tgz › results-pdb5n11.ent-WTA.pdb]

HEADER    VIRAL PROTEIN                           04-FEB-17   5N11              
TITLE     CRYSTAL STRUCTURE OF HUMAN BETA1-CORONAVIRUS OC43 NL/A/2005           
TITLE    2 HEMAGGLUTININ-ESTERASE                                               
COMPND    MOL_ID: 1;                                                            
COMPND   2 MOLECULE: HEMAGGLUTININ-ESTERASE;                                    
COMPND   3 CHAIN: A, B;                                                         
COMPND   4 SYNONYM: HE PROTEIN,E3 GLYCOPROTEIN;                                 
COMPND   5 EC: 3.1.1.53;                                                        
COMPND   6 ENGINEERED: YES                                                      
SOURCE    MOL_ID: 1;                                                            
SOURCE   2 ORGANISM_SCIENTIFIC: HUMAN CORONAVIRUS OC43;                         
SOURCE   3 ORGANISM_COMMON: HCOV-OC43;                                          
SOURCE   4 ORGANISM_TAXID: 31631;                                               
SOURCE   5 GENE: HE;                                                            
SOURCE   6 EXPRESSION_SYSTEM: HOMO SAPIENS;                                     
SOURCE   7 EXPRESSION_SYSTEM_COMMON: HUMAN;                                     
SOURCE   8 EXPRESSION_SYSTEM_TAXID: 9606;                                       
SOURCE   9 EXPRESSION_SYSTEM_CELL_LINE: HEK293 GNT1-                            
KEYWDS    HEMAGGLUTIN, ESTERASE, HEPATITIS VIRUS, CORONAVIRUS,                  
KEYWDS   2 VIRAL P SIALIC ACID                                                  
EXPDTA    X-RAY DIFFRACTION                                                     
AUTHOR    M.J.G.BAKKERS,L.J.FEITSMA,R.J.DE GROOT,E.G.HUIZINGA                   
REVDAT   1   22-MAR-17 5N11    0                                                
JRNL        AUTH   M.J.BAKKERS,Y.LANG,L.J.FEITSMA,R.J.HULSWIT,S.A.DE POOT,      
JRNL        AUTH 2 A.L.VAN VLIET,I.MARGINE,J.D.DE GROOT-MIJNES,                 
JRNL        AUTH 3 F.J.VAN KUPPEVELD,M.A.LANGEREIS,E.G.HUIZINGA,R.J.DE GROOT    
JRNL        TITL   BETACORONAVIRUS ADAPTATION TO HUMANS INVOLVED PROGRESSIVE    
JRNL        TITL 2 LOSS OF HEMAGGLUTININ-ESTERASE LECTIN ACTIVITY.              
JRNL        REF    CELL HOST MICROBE             V.  21   356 2017              
JRNL        REFN                   ESSN 1934-6069                               
JRNL        PMID   28279346                                                     
JRNL        DOI    10.1016/J.CHOM.2017.02.008                                   
REMARK   2                                                                      
REMARK   2 RESOLUTION.    2.45 ANGSTROMS.                                       
REMARK   3                                                                      
REMARK   3 REFINEMENT.                                                          
REMARK   3   PROGRAM     : REFMAC 5.7.0032                                      
REMARK   3   AUTHORS     : MURSHUDOV,VAGIN,DODSON                               
REMARK   3                                                                      
REMARK   3    REFINEMENT TARGET : NULL                                          
REMARK   3                                                                      
REMARK   3  DATA USED IN REFINEMENT.                                            
REMARK   3   RESOLUTION RANGE HIGH (ANGSTROMS) : 2.45                           
REMARK   3   RESOLUTION RANGE LOW  (ANGSTROMS) : 67.41                          
REMARK   3   DATA CUTOFF            (SIGMA(F)) : NULL                           
REMARK   3   COMPLETENESS FOR RANGE        (%) : 99.3                           
REMARK   3   NUMBER OF REFLECTIONS             : 37810                          
REMARK   3                                                                      
REMARK   3  FIT TO DATA USED IN REFINEMENT.                                     
REMARK   3   CROSS-VALIDATION METHOD          : FREE R-VALUE                    
REMARK   3   FREE R VALUE TEST SET SELECTION  : RANDOM                          
REMARK   3   R VALUE     (WORKING + TEST SET) : 0.213                           
REMARK   3   R VALUE            (WORKING SET) : 0.212                           
REMARK   3   FREE R VALUE                     : 0.249                           
REMARK   3   FREE R VALUE TEST SET SIZE   (%) : 4.900                           
REMARK   3   FREE R VALUE TEST SET COUNT      : 1957                            
REMARK   3                                                                      
REMARK   3  FIT IN THE HIGHEST RESOLUTION BIN.                                  
REMARK   3   TOTAL NUMBER OF BINS USED           : 20                           
REMARK   3   BIN RESOLUTION RANGE HIGH       (A) : 2.45                         
REMARK   3   BIN RESOLUTION RANGE LOW        (A) : 2.51                         
REMARK   3   REFLECTION IN BIN     (WORKING SET) : 2739                         
REMARK   3   BIN COMPLETENESS (WORKING+TEST) (%) : 99.83                        
REMARK   3   BIN R VALUE           (WORKING SET) : 0.3120                       
REMARK   3   BIN FREE R VALUE SET COUNT          : 162                          
REMARK   3   BIN FREE R VALUE                    : 0.3790                       
REMARK   3                                                                      
REMARK   3  NUMBER OF NON-HYDROGEN ATOMS USED IN REFINEMENT.                    
REMARK   3   PROTEIN ATOMS            : 5494                                    
REMARK   3   NUCLEIC ACID ATOMS       : 0                                       
REMARK   3   HETEROGEN ATOMS          : 538                                     
REMARK   3   SOLVENT ATOMS            : 49                                      
REMARK   3                                                                      
REMARK   3  B VALUES.                                                           
REMARK   3   FROM WILSON PLOT           (A**2) : 46.50                          
REMARK   3   MEAN B VALUE      (OVERALL, A**2) : 56.48                          
REMARK   3   OVERALL ANISOTROPIC B VALUE.                                       
REMARK   3    B11 (A**2) : -0.44000                                             
REMARK   3    B22 (A**2) : -0.44000                                             
REMARK   3    B33 (A**2) : 1.43000                                              
REMARK   3    B12 (A**2) : -0.44000                                             
REMARK   3    B13 (A**2) : 0.00000                                              
REMARK   3    B23 (A**2) : 0.00000                                              
REMARK   3                                                                      
REMARK   3  ESTIMATED OVERALL COORDINATE ERROR.                                 
REMARK   3   ESU BASED ON R VALUE                            (A): 0.354         
REMARK   3   ESU BASED ON FREE R VALUE                       (A): 0.249         
REMARK   3   ESU BASED ON MAXIMUM LIKELIHOOD                 (A): 0.201         
REMARK   3   ESU FOR B VALUES BASED ON MAXIMUM LIKELIHOOD (A**2): 19.240        
REMARK   3                                                                      
REMARK   3 CORRELATION COEFFICIENTS.                                            
REMARK   3   CORRELATION COEFFICIENT FO-FC      : 0.933                         
REMARK   3   CORRELATION COEFFICIENT FO-FC FREE : 0.918                         
REMARK   3                                                                      
REMARK   3  RMS DEVIATIONS FROM IDEAL VALUES        COUNT    RMS    WEIGHT      
REMARK   3   BOND LENGTHS REFINED ATOMS        (A):  6243 ; 0.005 ; 0.020       
REMARK   3   BOND LENGTHS OTHERS               (A):  5384 ; 0.001 ; 0.020       
REMARK   3   BOND ANGLES REFINED ATOMS   (DEGREES):  8557 ; 1.120 ; 2.026       
REMARK   3   BOND ANGLES OTHERS          (DEGREES): 12213 ; 0.694 ; 3.004       
REMARK   3   TORSION ANGLES, PERIOD 1    (DEGREES):   684 ; 6.549 ; 5.000       
REMARK   3   TORSION ANGLES, PERIOD 2    (DEGREES):   289 ;35.879 ;24.221       
REMARK   3   TORSION ANGLES, PERIOD 3    (DEGREES):   816 ;13.160 ;15.000       
REMARK   3   TORSION ANGLES, PERIOD 4    (DEGREES):    20 ;12.249 ;15.000       
REMARK   3   CHIRAL-CENTER RESTRAINTS       (A**3):   990 ; 0.063 ; 0.200       
REMARK   3   GENERAL PLANES REFINED ATOMS      (A):  6845 ; 0.003 ; 0.021       
REMARK   3   GENERAL PLANES OTHERS             (A):  1495 ; 0.001 ; 0.020       
REMARK   3   NON-BONDED CONTACTS REFINED ATOMS (A):  NULL ;  NULL ;  NULL       
REMARK   3   NON-BONDED CONTACTS OTHERS        (A):  NULL ;  NULL ;  NULL       
REMARK   3   NON-BONDED TORSION REFINED ATOMS  (A):  NULL ;  NULL ;  NULL       
REMARK   3   NON-BONDED TORSION OTHERS         (A):  NULL ;  NULL ;  NULL       
REMARK   3   H-BOND (X...Y) REFINED ATOMS      (A):  NULL ;  NULL ;  NULL       
REMARK   3   H-BOND (X...Y) OTHERS             (A):  NULL ;  NULL ;  NULL       
REMARK   3   POTENTIAL METAL-ION REFINED ATOMS (A):  NULL ;  NULL ;  NULL       
REMARK   3   POTENTIAL METAL-ION OTHERS        (A):  NULL ;  NULL ;  NULL       
REMARK   3   SYMMETRY VDW REFINED ATOMS        (A):  NULL ;  NULL ;  NULL       
REMARK   3   SYMMETRY VDW OTHERS               (A):  NULL ;  NULL ;  NULL       
REMARK   3   SYMMETRY H-BOND REFINED ATOMS     (A):  NULL ;  NULL ;  NULL       
REMARK   3   SYMMETRY H-BOND OTHERS            (A):  NULL ;  NULL ;  NULL       
REMARK   3   SYMMETRY METAL-ION REFINED ATOMS  (A):  NULL ;  NULL ;  NULL       
REMARK   3   SYMMETRY METAL-ION OTHERS         (A):  NULL ;  NULL ;  NULL       
REMARK   3                                                                      
REMARK   3  ISOTROPIC THERMAL FACTOR RESTRAINTS.     COUNT   RMS    WEIGHT      
REMARK   3   MAIN-CHAIN BOND REFINED ATOMS  (A**2):  2756 ; 0.715 ; 2.345       
REMARK   3   MAIN-CHAIN BOND OTHER ATOMS    (A**2):  2753 ; 0.715 ; 2.344       
REMARK   3   MAIN-CHAIN ANGLE REFINED ATOMS (A**2):  3432 ; 1.315 ; 3.510       
REMARK   3   MAIN-CHAIN ANGLE OTHER ATOMS   (A**2):  3433 ; 1.315 ; 3.510       
REMARK   3   SIDE-CHAIN BOND REFINED ATOMS  (A**2):  3487 ; 0.664 ; 2.575       
REMARK   3   SIDE-CHAIN BOND OTHER ATOMS    (A**2):  3488 ; 0.663 ; 2.575       
REMARK   3   SIDE-CHAIN ANGLE REFINED ATOMS (A**2):  NULL ;  NULL ;  NULL       
REMARK   3   SIDE-CHAIN ANGLE OTHER ATOMS   (A**2):  5123 ; 1.185 ; 3.847       
REMARK   3   LONG RANGE B REFINED ATOMS     (A**2):  6656 ; 2.889 ;19.783       
REMARK   3   LONG RANGE B OTHER ATOMS       (A**2):  6657 ; 2.889 ;19.785       
REMARK   3                                                                      
REMARK   3 ANISOTROPIC THERMAL FACTOR RESTRAINTS.    COUNT   RMS   WEIGHT       
REMARK   3   RIGID-BOND RESTRAINTS          (A**2):  NULL ;  NULL ;  NULL       
REMARK   3   SPHERICITY; FREE ATOMS         (A**2):  NULL ;  NULL ;  NULL       
REMARK   3   SPHERICITY; BONDED ATOMS       (A**2):  NULL ;  NULL ;  NULL       
REMARK   3                                                                      
REMARK   3  NCS RESTRAINTS STATISTICS                                           
REMARK   3   NUMBER OF DIFFERENT NCS GROUPS : NULL                              
REMARK   3                                                                      
REMARK   3  TLS DETAILS                                                         
REMARK   3   NUMBER OF TLS GROUPS  : 2                                          
REMARK   3                                                                      
REMARK   3   TLS GROUP : 1                                                      
REMARK   3    NUMBER OF COMPONENTS GROUP : 1                                    
REMARK   3    COMPONENTS        C SSSEQI   TO  C SSSEQI                         
REMARK   3    RESIDUE RANGE :   A    20        A   592                          
REMARK   3    ORIGIN FOR THE GROUP (A): 106.4490   3.2460  16.0040              
REMARK   3    T TENSOR                                                          
REMARK   3      T11:   0.1349 T22:   0.1103                                     
REMARK   3      T33:   0.0813 T12:  -0.0261                                     
REMARK   3      T13:   0.0728 T23:  -0.0439                                     
REMARK   3    L TENSOR                                                          
REMARK   3      L11:   3.3717 L22:   4.0217                                     
REMARK   3      L33:   2.4336 L12:   0.5888                                     
REMARK   3      L13:  -0.9278 L23:   0.9318                                     
REMARK   3    S TENSOR                                                          
REMARK   3      S11:  -0.0357 S12:  -0.1291 S13:  -0.1051                       
REMARK   3      S21:  -0.0107 S22:  -0.0556 S23:  -0.2808                       
REMARK   3      S31:   0.1503 S32:   0.1630 S33:   0.0912                       
REMARK   3                                                                      
REMARK   3   TLS GROUP : 2                                                      
REMARK   3    NUMBER OF COMPONENTS GROUP : 1                                    
REMARK   3    COMPONENTS        C SSSEQI   TO  C SSSEQI                         
REMARK   3    RESIDUE RANGE :   B    20        B   591                          
REMARK   3    ORIGIN FOR THE GROUP (A):  97.0100  30.6000  33.9860              
REMARK   3    T TENSOR                                                          
REMARK   3      T11:   0.1011 T22:   0.2039                                     
REMARK   3      T33:   0.2375 T12:  -0.0150                                     
REMARK   3      T13:   0.0511 T23:  -0.1776                                     
REMARK   3    L TENSOR                                                          
REMARK   3      L11:   4.2842 L22:   2.0228                                     
REMARK   3      L33:   1.9679 L12:  -0.2460                                     
REMARK   3      L13:  -0.4347 L23:   0.9377                                     
REMARK   3    S TENSOR                                                          
REMARK   3      S11:   0.0706 S12:   0.0554 S13:   0.4988                       
REMARK   3      S21:  -0.2157 S22:   0.0144 S23:  -0.0939                       
REMARK   3      S31:  -0.3107 S32:   0.0097 S33:  -0.0850                       
REMARK   3                                                                      
REMARK   3  BULK SOLVENT MODELLING.                                             
REMARK   3   METHOD USED : NULL                                                 
REMARK   3   PARAMETERS FOR MASK CALCULATION                                    
REMARK   3   VDW PROBE RADIUS   : 1.20                                          
REMARK   3   ION PROBE RADIUS   : 0.80                                          
REMARK   3   SHRINKAGE RADIUS   : 0.80                                          
REMARK   3                                                                      
REMARK   3  OTHER REFINEMENT REMARKS: HYDROGENS HAVE BEEN ADDED IN THE RIDING   
REMARK   3  POSITIONS                                                           
REMARK   4                                                                      
REMARK   4 5N11 COMPLIES WITH FORMAT V. 3.30, 13-JUL-11                         
REMARK 100                                                                      
REMARK 100 THIS ENTRY HAS BEEN PROCESSED BY PDBE ON 06-FEB-17.                  
REMARK 100 THE DEPOSITION ID IS D_1200003373.                                   
REMARK 200                                                                      
REMARK 200 EXPERIMENTAL DETAILS                                                 
REMARK 200  EXPERIMENT TYPE                : X-RAY DIFFRACTION                  
REMARK 200  DATE OF DATA COLLECTION        : 19-MAY-13                          
REMARK 200  TEMPERATURE           (KELVIN) : 80                                 
REMARK 200  PH                             : 5.0                                
REMARK 200  NUMBER OF CRYSTALS USED        : 1                                  
REMARK 200                                                                      
REMARK 200  SYNCHROTRON              (Y/N) : Y                                  
REMARK 200  RADIATION SOURCE               : SLS                                
REMARK 200  BEAMLINE                       : X06SA                              
REMARK 200  X-RAY GENERATOR MODEL          : NULL                               
REMARK 200  MONOCHROMATIC OR LAUE    (M/L) : M                                  
REMARK 200  WAVELENGTH OR RANGE        (A) : 1.0000                             
REMARK 200  MONOCHROMATOR                  : NULL                               
REMARK 200  OPTICS                         : NULL                               
REMARK 200                                                                      
REMARK 200  DETECTOR TYPE                  : PIXEL                              
REMARK 200  DETECTOR MANUFACTURER          : DECTRIS EIGER X 16M                
REMARK 200  INTENSITY-INTEGRATION SOFTWARE : MOSFLM 7.1.2                       
REMARK 200  DATA SCALING SOFTWARE          : AIMLESS 0.5.12                     
REMARK 200                                                                      
REMARK 200  NUMBER OF UNIQUE REFLECTIONS   : 39833                              
REMARK 200  RESOLUTION RANGE HIGH      (A) : 2.450                              
REMARK 200  RESOLUTION RANGE LOW       (A) : 74.900                             
REMARK 200  REJECTION CRITERIA  (SIGMA(I)) : NULL                               
REMARK 200                                                                      
REMARK 200 OVERALL.                                                             
REMARK 200  COMPLETENESS FOR RANGE     (%) : 99.3                               
REMARK 200  DATA REDUNDANCY                : 5.900                              
REMARK 200  R MERGE                    (I) : 0.09300                            
REMARK 200  R SYM                      (I) : NULL                               
REMARK 200  <I/SIGMA(I)> FOR THE DATA SET  : 10.9000                            
REMARK 200                                                                      
REMARK 200 IN THE HIGHEST RESOLUTION SHELL.                                     
REMARK 200  HIGHEST RESOLUTION SHELL, RANGE HIGH (A) : 2.45                     
REMARK 200  HIGHEST RESOLUTION SHELL, RANGE LOW  (A) : 2.55                     
REMARK 200  COMPLETENESS FOR SHELL     (%) : 98.8                               
REMARK 200  DATA REDUNDANCY IN SHELL       : 5.40                               
REMARK 200  R MERGE FOR SHELL          (I) : 0.37700                            
REMARK 200  R SYM FOR SHELL            (I) : NULL                               
REMARK 200  <I/SIGMA(I)> FOR SHELL         : 3.800                              
REMARK 200                                                                      
REMARK 200 DIFFRACTION PROTOCOL: SINGLE WAVELENGTH                              
REMARK 200 METHOD USED TO DETERMINE THE STRUCTURE: MOLECULAR REPLACEMENT        
REMARK 200 SOFTWARE USED: PHASER 2.5.2                                          
REMARK 200 STARTING MODEL: 3CL5                                                 
REMARK 200                                                                      
REMARK 200 REMARK: NULL                                                         
REMARK 280                                                                      
REMARK 280 CRYSTAL                                                              
REMARK 280 SOLVENT CONTENT, VS   (%): 60.08                                     
REMARK 280 MATTHEWS COEFFICIENT, VM (ANGSTROMS**3/DA): 3.08                     
REMARK 280                                                                      
REMARK 280 CRYSTALLIZATION CONDITIONS: 0.2M NACL, 10MM KCL, 0.1M NAAC PH 5.0    
REMARK 280  AND 20% PEG6000 (W/V), VAPOR DIFFUSION, SITTING DROP,               
REMARK 280  TEMPERATURE 293K                                                    
REMARK 290                                                                      
REMARK 290 CRYSTALLOGRAPHIC SYMMETRY                                            
REMARK 290 SYMMETRY OPERATORS FOR SPACE GROUP: P 32 2 1                         
REMARK 290                                                                      
REMARK 290      SYMOP   SYMMETRY                                                
REMARK 290     NNNMMM   OPERATOR                                                
REMARK 290       1555   X,Y,Z                                                   
REMARK 290       2555   -Y,X-Y,Z+2/3                                            
REMARK 290       3555   -X+Y,-X,Z+1/3                                           
REMARK 290       4555   Y,X,-Z                                                  
REMARK 290       5555   X-Y,-Y,-Z+1/3                                           
REMARK 290       6555   -X,-X+Y,-Z+2/3                                          
REMARK 290                                                                      
REMARK 290     WHERE NNN -> OPERATOR NUMBER                                     
REMARK 290           MMM -> TRANSLATION VECTOR                                  
REMARK 290                                                                      
REMARK 290 CRYSTALLOGRAPHIC SYMMETRY TRANSFORMATIONS                            
REMARK 290 THE FOLLOWING TRANSFORMATIONS OPERATE ON THE ATOM/HETATM             
REMARK 290 RECORDS IN THIS ENTRY TO PRODUCE CRYSTALLOGRAPHICALLY                
REMARK 290 RELATED MOLECULES.                                                   
REMARK 290   SMTRY1   1  1.000000  0.000000  0.000000        0.00000            
REMARK 290   SMTRY2   1  0.000000  1.000000  0.000000        0.00000            
REMARK 290   SMTRY3   1  0.000000  0.000000  1.000000        0.00000            
REMARK 290   SMTRY1   2 -0.500000 -0.866025  0.000000        0.00000            
REMARK 290   SMTRY2   2  0.866025 -0.500000  0.000000        0.00000            
REMARK 290   SMTRY3   2  0.000000  0.000000  1.000000      199.66000            
REMARK 290   SMTRY1   3 -0.500000  0.866025  0.000000        0.00000            
REMARK 290   SMTRY2   3 -0.866025 -0.500000  0.000000        0.00000            
REMARK 290   SMTRY3   3  0.000000  0.000000  1.000000       99.83000            
REMARK 290   SMTRY1   4 -0.500000  0.866025  0.000000        0.00000            
REMARK 290   SMTRY2   4  0.866025  0.500000  0.000000        0.00000            
REMARK 290   SMTRY3   4  0.000000  0.000000 -1.000000        0.00000            
REMARK 290   SMTRY1   5  1.000000  0.000000  0.000000        0.00000            
REMARK 290   SMTRY2   5  0.000000 -1.000000  0.000000        0.00000            
REMARK 290   SMTRY3   5  0.000000  0.000000 -1.000000       99.83000            
REMARK 290   SMTRY1   6 -0.500000 -0.866025  0.000000        0.00000            
REMARK 290   SMTRY2   6 -0.866025  0.500000  0.000000        0.00000            
REMARK 290   SMTRY3   6  0.000000  0.000000 -1.000000      199.66000            
REMARK 290                                                                      
REMARK 290 REMARK: NULL                                                         
REMARK 300                                                                      
REMARK 300 BIOMOLECULE: 1                                                       
REMARK 300 SEE REMARK 350 FOR THE AUTHOR PROVIDED AND/OR PROGRAM                
REMARK 300 GENERATED ASSEMBLY INFORMATION FOR THE STRUCTURE IN                  
REMARK 300 THIS ENTRY. THE REMARK MAY ALSO PROVIDE INFORMATION ON               
REMARK 300 BURIED SURFACE AREA.                                                 
REMARK 350                                                                      
REMARK 350 COORDINATES FOR A COMPLETE MULTIMER REPRESENTING THE KNOWN           
REMARK 350 BIOLOGICALLY SIGNIFICANT OLIGOMERIZATION STATE OF THE                
REMARK 350 MOLECULE CAN BE GENERATED BY APPLYING BIOMT TRANSFORMATIONS          
REMARK 350 GIVEN BELOW.  BOTH NON-CRYSTALLOGRAPHIC AND                          
REMARK 350 CRYSTALLOGRAPHIC OPERATIONS ARE GIVEN.                               
REMARK 350                                                                      
REMARK 350 BIOMOLECULE: 1                                                       
REMARK 350 SOFTWARE DETERMINED QUATERNARY STRUCTURE: DIMERIC                    
REMARK 350 SOFTWARE USED: PISA                                                  
REMARK 350 TOTAL BURIED SURFACE AREA: 12690 ANGSTROM**2                         
REMARK 350 SURFACE AREA OF THE COMPLEX: 31350 ANGSTROM**2                       
REMARK 350 CHANGE IN SOLVENT FREE ENERGY: 122.0 KCAL/MOL                        
REMARK 350 APPLY THE FOLLOWING TO CHAINS: A, B                                  
REMARK 350   BIOMT1   1  1.000000  0.000000  0.000000        0.00000            
REMARK 350   BIOMT2   1  0.000000  1.000000  0.000000        0.00000            
REMARK 350   BIOMT3   1  0.000000  0.000000  1.000000        0.00000            
REMARK 465                                                                      
REMARK 465 MISSING RESIDUES                                                     
REMARK 465 THE FOLLOWING RESIDUES WERE NOT LOCATED IN THE                       
REMARK 465 EXPERIMENT. (M=MODEL NUMBER; RES=RESIDUE NAME; C=CHAIN               
REMARK 465 IDENTIFIER; SSSEQ=SEQUENCE NUMBER; I=INSERTION CODE.)                
REMARK 465                                                                      
REMARK 465   M RES C SSSEQI                                                     
REMARK 465     PHE A    19                                                      
REMARK 465     ASN A   180                                                      
REMARK 465     SER A   181                                                      
REMARK 465     GLY A   182                                                      
REMARK 465     ILE A   183                                                      
REMARK 465     ILE A   184                                                      
REMARK 465     GLY A   208                                                      
REMARK 465     LYS A   209                                                      
REMARK 465     PHE A   210                                                      
REMARK 465     LEU A   211                                                      
REMARK 465     SER A   212                                                      
REMARK 465     ASN A   213                                                      
REMARK 465     THR A   214                                                      
REMARK 465     LYS A   215                                                      
REMARK 465     TYR A   216                                                      
REMARK 465     TYR A   217                                                      
REMARK 465     ASN A   377                                                      
REMARK 465     ILE A   378                                                      
REMARK 465     PRO A   379                                                      
REMARK 465     ASP A   380                                                      
REMARK 465     LEU A   381                                                      
REMARK 465     PRO A   382                                                      
REMARK 465     ILE A   383                                                      
REMARK 465     CYS A   384                                                      
REMARK 465     VAL A   385                                                      
REMARK 465     TYR A   386                                                      
REMARK 465     ASP A   387                                                      
REMARK 465     SER A   388                                                      
REMARK 465     ASP A   389                                                      
REMARK 465     PRO A   390                                                      
REMARK 465     LEU A   391                                                      
REMARK 465     VAL A   392                                                      
REMARK 465     PRO A   393                                                      
REMARK 465     ARG A   394                                                      
REMARK 465     PHE B    19                                                      
REMARK 465     GLN B   178                                                      
REMARK 465     ALA B   179                                                      
REMARK 465     ASN B   180                                                      
REMARK 465     SER B   181                                                      
REMARK 465     GLY B   182                                                      
REMARK 465     ILE B   183                                                      
REMARK 465     ILE B   184                                                      
REMARK 465     THR B   185                                                      
REMARK 465     THR B   241                                                      
REMARK 465     ASN B   377                                                      
REMARK 465     ILE B   378                                                      
REMARK 465     PRO B   379                                                      
REMARK 465     ASP B   380                                                      
REMARK 465     LEU B   381                                                      
REMARK 465     PRO B   382                                                      
REMARK 465     ILE B   383                                                      
REMARK 465     CYS B   384                                                      
REMARK 465     VAL B   385                                                      
REMARK 465     TYR B   386                                                      
REMARK 465     ASP B   387                                                      
REMARK 465     SER B   388                                                      
REMARK 465     ASP B   389                                                      
REMARK 465     PRO B   390                                                      
REMARK 465     LEU B   391                                                      
REMARK 465     VAL B   392                                                      
REMARK 465     PRO B   393                                                      
REMARK 465     ARG B   394                                                      
REMARK 500                                                                      
REMARK 500 GEOMETRY AND STEREOCHEMISTRY                                         
REMARK 500 SUBTOPIC: TORSION ANGLES                                             
REMARK 500                                                                      
REMARK 500 TORSION ANGLES OUTSIDE THE EXPECTED RAMACHANDRAN REGIONS:            
REMARK 500 (M=MODEL NUMBER; RES=RESIDUE NAME; C=CHAIN IDENTIFIER;               
REMARK 500 SSEQ=SEQUENCE NUMBER; I=INSERTION CODE).                             
REMARK 500                                                                      
REMARK 500 STANDARD TABLE:                                                      
REMARK 500 FORMAT:(10X,I3,1X,A3,1X,A1,I4,A1,4X,F7.2,3X,F7.2)                    
REMARK 500                                                                      
REMARK 500 EXPECTED VALUES: GJ KLEYWEGT AND TA JONES (1996). PHI/PSI-           
REMARK 500 CHOLOGY: RAMACHANDRAN REVISITED. STRUCTURE 4, 1395 - 1400            
REMARK 500                                                                      
REMARK 500  M RES CSSEQI        PSI       PHI                                   
REMARK 500    SER A  28     -157.43   -158.69                                   
REMARK 500    ASP A  39     -153.68   -131.82                                   
REMARK 500    SER A  42       28.35   -141.53                                   
REMARK 500    ASP A  86       76.81    -67.94                                   
REMARK 500    GLN A 157      178.77     64.46                                   
REMARK 500    ALA A 160       65.25     67.08                                   
REMARK 500    CYS A 162       98.15   -160.48                                   
REMARK 500    LYS A 186      126.41    163.27                                   
REMARK 500    THR A 241       68.01   -115.22                                   
REMARK 500    PHE A 244       90.28   -174.17                                   
REMARK 500    GLU A 264     -146.48    -93.53                                   
REMARK 500    LYS A 278       86.89     68.27                                   
REMARK 500    ASN A 357      -72.86    -90.27                                   
REMARK 500    ASP B  39     -152.72   -133.64                                   
REMARK 500    SER B  42       30.78   -141.50                                   
REMARK 500    HIS B  46      -42.94    104.95                                   
REMARK 500    CYS B 113      -79.59    -73.48                                   
REMARK 500    CYS B 162       99.54    166.40                                   
REMARK 500    SER B 164      113.52   -164.76                                   
REMARK 500    SER B 212      107.94   -160.51                                   
REMARK 500    THR B 214      -48.89     72.08                                   
REMARK 500    LYS B 278       87.31     68.06                                   
REMARK 500    ASN B 357      -71.46    -86.31                                   
REMARK 500                                                                      
REMARK 500 REMARK: NULL                                                         
REMARK 800                                                                      
REMARK 800 SITE                                                                 
REMARK 800 SITE_IDENTIFIER: AC1                                                 
REMARK 800 EVIDENCE_CODE: SOFTWARE                                              
REMARK 800 SITE_DESCRIPTION: binding site for residue ACY A 520                 
REMARK 800                                                                      
REMARK 800 SITE_IDENTIFIER: AC2                                                 
REMARK 800 EVIDENCE_CODE: SOFTWARE                                              
REMARK 800 SITE_DESCRIPTION: binding site for residue ACY B 522                 
REMARK 800                                                                      
REMARK 800 SITE_IDENTIFIER: AC3                                                 
REMARK 800 EVIDENCE_CODE: SOFTWARE                                              
REMARK 800 SITE_DESCRIPTION: binding site for Poly-Saccharide residues NAG A    
REMARK 800  501 through NAG A 502 bound to ASN A 54                             
REMARK 800                                                                      
REMARK 800 SITE_IDENTIFIER: AC4                                                 
REMARK 800 EVIDENCE_CODE: SOFTWARE                                              
REMARK 800 SITE_DESCRIPTION: binding site for Poly-Saccharide residues NAG A    
REMARK 800  503 through NAG A 504 bound to ASN A 89                             
REMARK 800                                                                      
REMARK 800 SITE_IDENTIFIER: AC5                                                 
REMARK 800 EVIDENCE_CODE: SOFTWARE                                              
REMARK 800 SITE_DESCRIPTION: binding site for Mono-Saccharide NAG A 505 bound   
REMARK 800  to ASN A 114                                                        
REMARK 800                                                                      
REMARK 800 SITE_IDENTIFIER: AC6                                                 
REMARK 800 EVIDENCE_CODE: SOFTWARE                                              
REMARK 800 SITE_DESCRIPTION: binding site for Poly-Saccharide residues NAG A    
REMARK 800  506 through NAG A 507 bound to ASN A 147                            
REMARK 800                                                                      
REMARK 800 SITE_IDENTIFIER: AC7                                                 
REMARK 800 EVIDENCE_CODE: SOFTWARE                                              
REMARK 800 SITE_DESCRIPTION: binding site for Mono-Saccharide NAG A 508 bound   
REMARK 800  to ASN A 153                                                        
REMARK 800                                                                      
REMARK 800 SITE_IDENTIFIER: AC8                                                 
REMARK 800 EVIDENCE_CODE: SOFTWARE                                              
REMARK 800 SITE_DESCRIPTION: binding site for Mono-Saccharide NAG A 509 bound   
REMARK 800  to ASN A 235                                                        
REMARK 800                                                                      
REMARK 800 SITE_IDENTIFIER: AC9                                                 
REMARK 800 EVIDENCE_CODE: SOFTWARE                                              
REMARK 800 SITE_DESCRIPTION: binding site for Mono-Saccharide NAG A 510 bound   
REMARK 800  to ASN A 300                                                        
REMARK 800                                                                      
REMARK 800 SITE_IDENTIFIER: AD1                                                 
REMARK 800 EVIDENCE_CODE: SOFTWARE                                              
REMARK 800 SITE_DESCRIPTION: binding site for Poly-Saccharide residues NAG A    
REMARK 800  511 through MAN A 515 bound to ASN A 315                            
REMARK 800                                                                      
REMARK 800 SITE_IDENTIFIER: AD2                                                 
REMARK 800 EVIDENCE_CODE: SOFTWARE                                              
REMARK 800 SITE_DESCRIPTION: binding site for Poly-Saccharide residues NAG A    
REMARK 800  516 through NAG A 517 bound to ASN A 343                            
REMARK 800                                                                      
REMARK 800 SITE_IDENTIFIER: AD3                                                 
REMARK 800 EVIDENCE_CODE: SOFTWARE                                              
REMARK 800 SITE_DESCRIPTION: binding site for Poly-Saccharide residues NAG A    
REMARK 800  518 through NAG A 519 bound to ASN A 357                            
REMARK 800                                                                      
REMARK 800 SITE_IDENTIFIER: AD4                                                 
REMARK 800 EVIDENCE_CODE: SOFTWARE                                              
REMARK 800 SITE_DESCRIPTION: binding site for Mono-Saccharide NAG B 501 bound   
REMARK 800  to ASN B 54                                                         
REMARK 800                                                                      
REMARK 800 SITE_IDENTIFIER: AD5                                                 
REMARK 800 EVIDENCE_CODE: SOFTWARE                                              
REMARK 800 SITE_DESCRIPTION: binding site for Poly-Saccharide residues NAG B    
REMARK 800  502 through MAN B 507 bound to ASN B 89                             
REMARK 800                                                                      
REMARK 800 SITE_IDENTIFIER: AD6                                                 
REMARK 800 EVIDENCE_CODE: SOFTWARE                                              
REMARK 800 SITE_DESCRIPTION: binding site for Mono-Saccharide NAG B 508 bound   
REMARK 800  to ASN B 114                                                        
REMARK 800                                                                      
REMARK 800 SITE_IDENTIFIER: AD7                                                 
REMARK 800 EVIDENCE_CODE: SOFTWARE                                              
REMARK 800 SITE_DESCRIPTION: binding site for Poly-Saccharide residues NAG B    
REMARK 800  509 through NAG B 510 bound to ASN B 147                            
REMARK 800                                                                      
REMARK 800 SITE_IDENTIFIER: AD8                                                 
REMARK 800 EVIDENCE_CODE: SOFTWARE                                              
REMARK 800 SITE_DESCRIPTION: binding site for Poly-Saccharide residues NAG B    
REMARK 800  511 through BMA B 513 bound to ASN B 153                            
REMARK 800                                                                      
REMARK 800 SITE_IDENTIFIER: AD9                                                 
REMARK 800 EVIDENCE_CODE: SOFTWARE                                              
REMARK 800 SITE_DESCRIPTION: binding site for Mono-Saccharide NAG B 514 bound   
REMARK 800  to ASN B 235                                                        
REMARK 800                                                                      
REMARK 800 SITE_IDENTIFIER: AE1                                                 
REMARK 800 EVIDENCE_CODE: SOFTWARE                                              
REMARK 800 SITE_DESCRIPTION: binding site for Mono-Saccharide NAG B 515 bound   
REMARK 800  to ASN B 300                                                        
REMARK 800                                                                      
REMARK 800 SITE_IDENTIFIER: AE2                                                 
REMARK 800 EVIDENCE_CODE: SOFTWARE                                              
REMARK 800 SITE_DESCRIPTION: binding site for Poly-Saccharide residues NAG B    
REMARK 800  516 through MAN B 519 bound to ASN B 315                            
REMARK 800                                                                      
REMARK 800 SITE_IDENTIFIER: AE3                                                 
REMARK 800 EVIDENCE_CODE: SOFTWARE                                              
REMARK 800 SITE_DESCRIPTION: binding site for Mono-Saccharide NAG B 520 bound   
REMARK 800  to ASN B 343                                                        
REMARK 800                                                                      
REMARK 800 SITE_IDENTIFIER: AE4                                                 
REMARK 800 EVIDENCE_CODE: SOFTWARE                                              
REMARK 800 SITE_DESCRIPTION: binding site for Mono-Saccharide NAG B 521 bound   
REMARK 800  to ASN B 357                                                        
DBREF  5N11 A   19   387  UNP    Q4VID6   Q4VID6_CVHOC    19    387             
DBREF  5N11 B   19   387  UNP    Q4VID6   Q4VID6_CVHOC    19    387             
SEQADV 5N11 ASP A  375  UNP  Q4VID6    TYR   375 CONFLICT                       
SEQADV 5N11 SER A  388  UNP  Q4VID6              EXPRESSION TAG                 
SEQADV 5N11 ASP A  389  UNP  Q4VID6              EXPRESSION TAG                 
SEQADV 5N11 PRO A  390  UNP  Q4VID6              EXPRESSION TAG                 
SEQADV 5N11 LEU A  391  UNP  Q4VID6              EXPRESSION TAG                 
SEQADV 5N11 VAL A  392  UNP  Q4VID6              EXPRESSION TAG                 
SEQADV 5N11 PRO A  393  UNP  Q4VID6              EXPRESSION TAG                 
SEQADV 5N11 ARG A  394  UNP  Q4VID6              EXPRESSION TAG                 
SEQADV 5N11 ASP B  375  UNP  Q4VID6    TYR   375 CONFLICT                       
SEQADV 5N11 SER B  388  UNP  Q4VID6              EXPRESSION TAG                 
SEQADV 5N11 ASP B  389  UNP  Q4VID6              EXPRESSION TAG                 
SEQADV 5N11 PRO B  390  UNP  Q4VID6              EXPRESSION TAG                 
SEQADV 5N11 LEU B  391  UNP  Q4VID6              EXPRESSION TAG                 
SEQADV 5N11 VAL B  392  UNP  Q4VID6              EXPRESSION TAG                 
SEQADV 5N11 PRO B  393  UNP  Q4VID6              EXPRESSION TAG                 
SEQADV 5N11 ARG B  394  UNP  Q4VID6              EXPRESSION TAG                 
SEQRES   1 A  376  PHE TYR ASN PRO PRO THR ASN VAL VAL SER HIS VAL ASN          
SEQRES   2 A  376  GLY ASP TRP PHE LEU PHE GLY ASP SER ARG SER ASP CYS          
SEQRES   3 A  376  ASN HIS ILE GLY ASN ILE ASN PRO HIS ASN TYR SER TYR          
SEQRES   4 A  376  MET ASP LEU ASN PRO ALA LEU CYS ASP SER GLY LYS ILE          
SEQRES   5 A  376  SER SER LYS ALA GLY ASN SER ILE PHE ARG SER PHE HIS          
SEQRES   6 A  376  PHE THR ASP PHE TYR ASN TYR THR GLY GLU GLY GLN GLN          
SEQRES   7 A  376  ILE ILE PHE TYR GLU GLY VAL ASN PHE THR PRO TYR HIS          
SEQRES   8 A  376  ALA PHE LYS CYS ASN ARG SER GLY SER ASN ASP ILE TRP          
SEQRES   9 A  376  MET GLN ASN LYS GLY LEU PHE TYR THR GLN VAL TYR LYS          
SEQRES  10 A  376  ASN MET ALA VAL TYR ARG SER LEU THR PHE VAL ASN VAL          
SEQRES  11 A  376  SER TYR VAL TYR ASN GLY SER ALA GLN ALA THR ALA PHE          
SEQRES  12 A  376  CYS LYS SER GLY SER LEU VAL LEU ASN ASN PRO ALA TYR          
SEQRES  13 A  376  ILE ALA PRO GLN ALA ASN SER GLY ILE ILE THR LYS VAL          
SEQRES  14 A  376  GLU ALA ASP PHE TYR LEU SER GLY CYS ASP GLU TYR ILE          
SEQRES  15 A  376  VAL PRO LEU CYS ILE PHE ASN GLY LYS PHE LEU SER ASN          
SEQRES  16 A  376  THR LYS TYR TYR ASP HIS SER GLN TYR TYR PHE ASN LYS          
SEQRES  17 A  376  ASP THR GLY VAL ILE TYR GLY LEU ASN SER THR GLU THR          
SEQRES  18 A  376  ILE THR THR GLY PHE ASP LEU ASN CYS HIS TYR LEU VAL          
SEQRES  19 A  376  LEU PRO SER GLY ASN TYR LEU ALA ILE SER ASN GLU LEU          
SEQRES  20 A  376  LEU LEU THR VAL PRO THR LYS ALA ILE CYS PHE ASN LYS          
SEQRES  21 A  376  ARG LYS ASP PHE THR PRO VAL GLN VAL VAL ASP SER ARG          
SEQRES  22 A  376  TRP ASN ASN ALA ARG GLN SER ASP ASN MET THR ALA VAL          
SEQRES  23 A  376  ALA CYS GLN PRO PRO TYR CYS TYR PHE ARG ASN SER THR          
SEQRES  24 A  376  THR ASN TYR VAL GLY VAL TYR ASP ILE ASN HIS GLY ASP          
SEQRES  25 A  376  ALA GLY PHE THR SER ILE LEU SER GLY LEU LEU TYR ASN          
SEQRES  26 A  376  SER SER CYS PHE SER GLN GLN GLY VAL PHE ARG TYR ASP          
SEQRES  27 A  376  ASN ILE SER SER VAL TRP PRO LEU TYR PRO TYR GLY ARG          
SEQRES  28 A  376  CYS PRO THR ALA ALA ASP ILE ASN ILE PRO ASP LEU PRO          
SEQRES  29 A  376  ILE CYS VAL TYR ASP SER ASP PRO LEU VAL PRO ARG              
SEQRES   1 B  376  PHE TYR ASN PRO PRO THR ASN VAL VAL SER HIS VAL ASN          
SEQRES   2 B  376  GLY ASP TRP PHE LEU PHE GLY ASP SER ARG SER ASP CYS          
SEQRES   3 B  376  ASN HIS ILE GLY ASN ILE ASN PRO HIS ASN TYR SER TYR          
SEQRES   4 B  376  MET ASP LEU ASN PRO ALA LEU CYS ASP SER GLY LYS ILE          
SEQRES   5 B  376  SER SER LYS ALA GLY ASN SER ILE PHE ARG SER PHE HIS          
SEQRES   6 B  376  PHE THR ASP PHE TYR ASN TYR THR GLY GLU GLY GLN GLN          
SEQRES   7 B  376  ILE ILE PHE TYR GLU GLY VAL ASN PHE THR PRO TYR HIS          
SEQRES   8 B  376  ALA PHE LYS CYS ASN ARG SER GLY SER ASN ASP ILE TRP          
SEQRES   9 B  376  MET GLN ASN LYS GLY LEU PHE TYR THR GLN VAL TYR LYS          
SEQRES  10 B  376  ASN MET ALA VAL TYR ARG SER LEU THR PHE VAL ASN VAL          
SEQRES  11 B  376  SER TYR VAL TYR ASN GLY SER ALA GLN ALA THR ALA PHE          
SEQRES  12 B  376  CYS LYS SER GLY SER LEU VAL LEU ASN ASN PRO ALA TYR          
SEQRES  13 B  376  ILE ALA PRO GLN ALA ASN SER GLY ILE ILE THR LYS VAL          
SEQRES  14 B  376  GLU ALA ASP PHE TYR LEU SER GLY CYS ASP GLU TYR ILE          
SEQRES  15 B  376  VAL PRO LEU CYS ILE PHE ASN GLY LYS PHE LEU SER ASN          
SEQRES  16 B  376  THR LYS TYR TYR ASP HIS SER GLN TYR TYR PHE ASN LYS          
SEQRES  17 B  376  ASP THR GLY VAL ILE TYR GLY LEU ASN SER THR GLU THR          
SEQRES  18 B  376  ILE THR THR GLY PHE ASP LEU ASN CYS HIS TYR LEU VAL          
SEQRES  19 B  376  LEU PRO SER GLY ASN TYR LEU ALA ILE SER ASN GLU LEU          
SEQRES  20 B  376  LEU LEU THR VAL PRO THR LYS ALA ILE CYS PHE ASN LYS          
SEQRES  21 B  376  ARG LYS ASP PHE THR PRO VAL GLN VAL VAL ASP SER ARG          
SEQRES  22 B  376  TRP ASN ASN ALA ARG GLN SER ASP ASN MET THR ALA VAL          
SEQRES  23 B  376  ALA CYS GLN PRO PRO TYR CYS TYR PHE ARG ASN SER THR          
SEQRES  24 B  376  THR ASN TYR VAL GLY VAL TYR ASP ILE ASN HIS GLY ASP          
SEQRES  25 B  376  ALA GLY PHE THR SER ILE LEU SER GLY LEU LEU TYR ASN          
SEQRES  26 B  376  SER SER CYS PHE SER GLN GLN GLY VAL PHE ARG TYR ASP          
SEQRES  27 B  376  ASN ILE SER SER VAL TRP PRO LEU TYR PRO TYR GLY ARG          
SEQRES  28 B  376  CYS PRO THR ALA ALA ASP ILE ASN ILE PRO ASP LEU PRO          
SEQRES  29 B  376  ILE CYS VAL TYR ASP SER ASP PRO LEU VAL PRO ARG              
MODRES 5N11 NAG A  501  NAG  -D                                                 
MODRES 5N11 NAG A  502  NAG  -D                                                 
MODRES 5N11 NAG A  503  NAG  -D                                                 
MODRES 5N11 NAG A  504  NAG  -D                                                 
MODRES 5N11 NAG A  505  NAG  -D                                                 
MODRES 5N11 NAG A  506  NAG  -D                                                 
MODRES 5N11 NAG A  507  NAG  -D                                                 
MODRES 5N11 NAG A  508  NAG  -D                                                 
MODRES 5N11 NAG A  509  NAG  -D                                                 
MODRES 5N11 NAG A  510  NAG  -D                                                 
MODRES 5N11 NAG A  511  NAG  -D                                                 
MODRES 5N11 NAG A  512  NAG  -D                                                 
MODRES 5N11 MAN A  514  MAN  -D                                                 
MODRES 5N11 MAN A  515  MAN  -D                                                 
MODRES 5N11 NAG A  516  NAG  -D                                                 
MODRES 5N11 NAG A  517  NAG  -D                                                 
MODRES 5N11 NAG A  518  NAG  -D                                                 
MODRES 5N11 NAG A  519  NAG  -D                                                 
MODRES 5N11 NAG B  501  NAG  -D                                                 
MODRES 5N11 NAG B  502  NAG  -D                                                 
MODRES 5N11 NAG B  503  NAG  -D                                                 
MODRES 5N11 MAN B  505  MAN  -D                                                 
MODRES 5N11 MAN B  506  MAN  -D                                                 
MODRES 5N11 MAN B  507  MAN  -D                                                 
MODRES 5N11 NAG B  508  NAG  -D                                                 
MODRES 5N11 NAG B  509  NAG  -D                                                 
MODRES 5N11 NAG B  510  NAG  -D                                                 
MODRES 5N11 NAG B  511  NAG  -D                                                 
MODRES 5N11 NAG B  512  NAG  -D                                                 
MODRES 5N11 NAG B  514  NAG  -D                                                 
MODRES 5N11 NAG B  515  NAG  -D                                                 
MODRES 5N11 NAG B  516  NAG  -D                                                 
MODRES 5N11 NAG B  517  NAG  -D                                                 
MODRES 5N11 MAN B  519  MAN  -D                                                 
MODRES 5N11 NAG B  520  NAG  -D                                                 
MODRES 5N11 NAG B  521  NAG  -D                                                 
HET    NAG  A 501      14                                                       
HET    NAG  A 502      14                                                       
HET    NAG  A 503      14                                                       
HET    NAG  A 504      14                                                       
HET    NAG  A 505      14                                                       
HET    NAG  A 506      14                                                       
HET    NAG  A 507      14                                                       
HET    NAG  A 508      14                                                       
HET    NAG  A 509      14                                                       
HET    NAG  A 510      14                                                       
HET    NAG  A 511      14                                                       
HET    NAG  A 512      14                                                       
HET    BMA  A 513      11                                                       
HET    MAN  A 514      11                                                       
HET    MAN  A 515      11                                                       
HET    NAG  A 516      14                                                       
HET    NAG  A 517      14                                                       
HET    NAG  A 518      14                                                       
HET    NAG  A 519      14                                                       
HET    ACY  A 520       4                                                       
HET    NAG  B 501      14                                                       
HET    NAG  B 502      14                                                       
HET    NAG  B 503      14                                                       
HET    BMA  B 504      11                                                       
HET    MAN  B 505      11                                                       
HET    MAN  B 506      11                                                       
HET    MAN  B 507      11                                                       
HET    NAG  B 508      14                                                       
HET    NAG  B 509      14                                                       
HET    NAG  B 510      14                                                       
HET    NAG  B 511      14                                                       
HET    NAG  B 512      14                                                       
HET    BMA  B 513      11                                                       
HET    NAG  B 514      14                                                       
HET    NAG  B 515      14                                                       
HET    NAG  B 516      14                                                       
HET    NAG  B 517      14                                                       
HET    BMA  B 518      11                                                       
HET    MAN  B 519      11                                                       
HET    NAG  B 520      14                                                       
HET    NAG  B 521      14                                                       
HET    ACY  B 522       4                                                       
HETNAM     NAG N-ACETYL-D-GLUCOSAMINE                                           
HETNAM     BMA BETA-D-MANNOSE                                                   
HETNAM     MAN ALPHA-D-MANNOSE                                                  
HETNAM     ACY ACETIC ACID                                                      
FORMUL   3  NAG    30(C8 H15 N O6)                                              
FORMUL   0  BMA    4(C6 H12 O6)                                                 
FORMUL   0  MAN    6(C6 H12 O6)                                                 
FORMUL   3  ACY    2(C2 H4 O2)                                                  
FORMUL   5  HOH   *49(H2 O)                                                     
HELIX    1 AA1 ARG A   41  ILE A   50  5                                  10    
HELIX    2 AA2 ASN A   54  MET A   58  5                                   5    
HELIX    3 AA3 ASN A   61  GLY A   68  5                                   8    
HELIX    4 AA4 SER A   77  PHE A   84  1                                   8    
HELIX    5 AA5 THR A  106  ALA A  110  5                                   5    
HELIX    6 AA6 SER A  118  ALA A  138  1                                  21    
HELIX    7 AA7 ASN A  300  CYS A  306  1                                   7    
HELIX    8 AA8 ASP A  330  SER A  338  1                                   9    
HELIX    9 AA9 GLY A  339  TYR A  342  5                                   4    
HELIX   10 AB1 SER B   40  ASP B   43  5                                   4    
HELIX   11 AB2 HIS B   46  ILE B   50  5                                   5    
HELIX   12 AB3 ASN B   54  MET B   58  5                                   5    
HELIX   13 AB4 ASN B   61  SER B   67  5                                   7    
HELIX   14 AB5 SER B   77  PHE B   84  1                                   8    
HELIX   15 AB6 SER B  118  ALA B  138  1                                  21    
HELIX   16 AB7 ASN B  300  CYS B  306  1                                   7    
HELIX   17 AB8 ASP B  330  SER B  338  1                                   9    
HELIX   18 AB9 GLY B  339  TYR B  342  5                                   4    
SHEET    1 AA1 5 ILE A  70  LYS A  73  0                                        
SHEET    2 AA1 5 TRP A  34  ASP A  39  1  N  LEU A  36   O  SER A  71           
SHEET    3 AA1 5 GLN A  96  TYR A 100  1  O  TYR A 100   N  PHE A  37           
SHEET    4 AA1 5 VAL A 285  VAL A 288  1  O  VAL A 288   N  PHE A  99           
SHEET    5 AA1 5 CYS A 311  ARG A 314  1  O  TYR A 312   N  VAL A 287           
SHEET    1 AA2 5 GLY A  92  GLU A  93  0                                        
SHEET    2 AA2 5 TYR A 140  ASN A 147 -1  O  LEU A 143   N  GLY A  92           
SHEET    3 AA2 5 LYS A 272  ARG A 279 -1  O  CYS A 275   N  THR A 144           
SHEET    4 AA2 5 GLU A 198  PHE A 206 -1  N  GLU A 198   O  PHE A 276           
SHEET    5 AA2 5 LEU A 246  LEU A 253 -1  O  ASN A 247   N  ILE A 205           
SHEET    1 AA312 SER A 149  VAL A 151  0                                        
SHEET    2 AA312 VAL A 187  LEU A 193 -1  O  ASP A 190   N  VAL A 151           
SHEET    3 AA312 GLY A 256  SER A 262 -1  O  ALA A 260   N  ALA A 189           
SHEET    4 AA312 GLN A 221  ASN A 225 -1  N  TYR A 222   O  ILE A 261           
SHEET    5 AA312 VAL A 230  LEU A 234 -1  O  TYR A 232   N  TYR A 223           
SHEET    6 AA312 VAL B 230  ASN B 235 -1  O  GLY B 233   N  ILE A 231           
SHEET    7 AA312 SER B 220  ASN B 225 -1  N  TYR B 223   O  TYR B 232           
SHEET    8 AA312 LEU B 246  SER B 262 -1  O  ILE B 261   N  TYR B 222           
SHEET    9 AA312 VAL B 187  PHE B 206 -1  N  ALA B 189   O  ALA B 260           
SHEET   10 AA312 LYS B 272  ARG B 279 -1  O  PHE B 276   N  GLU B 198           
SHEET   11 AA312 TYR B 140  ASN B 147 -1  N  THR B 144   O  CYS B 275           
SHEET   12 AA312 GLY B  92  GLU B  93 -1  N  GLY B  92   O  LEU B 143           
SHEET    1 AA410 SER A 149  VAL A 151  0                                        
SHEET    2 AA410 VAL A 187  LEU A 193 -1  O  ASP A 190   N  VAL A 151           
SHEET    3 AA410 GLY A 256  SER A 262 -1  O  ALA A 260   N  ALA A 189           
SHEET    4 AA410 GLN A 221  ASN A 225 -1  N  TYR A 222   O  ILE A 261           
SHEET    5 AA410 VAL A 230  LEU A 234 -1  O  TYR A 232   N  TYR A 223           
SHEET    6 AA410 VAL B 230  ASN B 235 -1  O  GLY B 233   N  ILE A 231           
SHEET    7 AA410 SER B 220  ASN B 225 -1  N  TYR B 223   O  TYR B 232           
SHEET    8 AA410 LEU B 246  SER B 262 -1  O  ILE B 261   N  TYR B 222           
SHEET    9 AA410 VAL B 187  PHE B 206 -1  N  ALA B 189   O  ALA B 260           
SHEET   10 AA410 TYR B 150  VAL B 151 -1  N  VAL B 151   O  ASP B 190           
SHEET    1 AA5 2 LYS A 163  SER A 164  0                                        
SHEET    2 AA5 2 LEU A 167  VAL A 168 -1  O  LEU A 167   N  SER A 164           
SHEET    1 AA6 2 ALA A 173  ILE A 175  0                                        
SHEET    2 AA6 2 LEU A 267  VAL A 269 -1  O  VAL A 269   N  ALA A 173           
SHEET    1 AA7 3 VAL A 352  PHE A 353  0                                        
SHEET    2 AA7 3 CYS A 346  PHE A 347 -1  N  CYS A 346   O  PHE A 353           
SHEET    3 AA7 3 TYR A 367  GLY A 368 -1  O  TYR A 367   N  PHE A 347           
SHEET    1 AA8 5 ILE B  70  SER B  72  0                                        
SHEET    2 AA8 5 TRP B  34  GLY B  38  1  N  LEU B  36   O  SER B  71           
SHEET    3 AA8 5 GLN B  96  TYR B 100  1  O  TYR B 100   N  PHE B  37           
SHEET    4 AA8 5 VAL B 285  VAL B 288  1  O  GLN B 286   N  PHE B  99           
SHEET    5 AA8 5 CYS B 311  ARG B 314  1  O  TYR B 312   N  VAL B 287           
SHEET    1 AA9 3 ALA B 158  THR B 159  0                                        
SHEET    2 AA9 3 ALA B 173  ILE B 175 -1  O  TYR B 174   N  THR B 159           
SHEET    3 AA9 3 LEU B 267  VAL B 269 -1  O  VAL B 269   N  ALA B 173           
SHEET    1 AB1 2 LYS B 163  SER B 164  0                                        
SHEET    2 AB1 2 LEU B 167  VAL B 168 -1  O  LEU B 167   N  SER B 164           
SHEET    1 AB2 2 LYS B 209  SER B 212  0                                        
SHEET    2 AB2 2 LYS B 215  ASP B 218 -1  O  TYR B 217   N  PHE B 210           
SHEET    1 AB3 3 VAL B 352  PHE B 353  0                                        
SHEET    2 AB3 3 CYS B 346  PHE B 347 -1  N  CYS B 346   O  PHE B 353           
SHEET    3 AB3 3 TYR B 367  GLY B 368 -1  O  TYR B 367   N  PHE B 347           
LINK         C1  NAG A 628                 ND2 ASN A 315     1555   1555        
LINK         O4  NAG A 628                 C1  NAG A 629     1555   1555        
CISPEP   1 ASN A   51    PRO A   52          0         4.15                     
CISPEP   2 ASN A  171    PRO A  172          0         4.30                     
CISPEP   3 PRO A  308    PRO A  309          0         3.75                     
CISPEP   4 ASN B   51    PRO B   52          0         3.43                     
CISPEP   5 ASN B  171    PRO B  172          0        -3.98                     
CISPEP   6 PRO B  308    PRO B  309          0         3.34                     
SSBOND   1 CYS A   44    CYS A   65                          1555   1555  2.03  
SSBOND   2 CYS A  113    CYS A  162                          1555   1555  2.03  
SSBOND   3 CYS A  196    CYS A  275                          1555   1555  2.03  
SSBOND   4 CYS A  204    CYS A  248                          1555   1555  2.06  
SSBOND   5 CYS A  306    CYS A  311                          1555   1555  2.03  
SSBOND   6 CYS A  346    CYS A  370                          1555   1555  2.05  
SSBOND   7 CYS B   44    CYS B   65                          1555   1555  2.03  
SSBOND   8 CYS B  113    CYS B  162                          1555   1555  2.04  
SSBOND   9 CYS B  196    CYS B  275                          1555   1555  2.03  
SSBOND  10 CYS B  204    CYS B  248                          1555   1555  2.06  
SSBOND  11 CYS B  306    CYS B  311                          1555   1555  2.04  
SSBOND  12 CYS B  346    CYS B  370                          1555   1555  2.05  
SITE     1 AC1  5 ASP A  39  SER A  40  GLY A  75  ASN A 104                    
SITE     2 AC1  5 HIS A 328                                                     
SITE     1 AC2  6 ASP B  39  SER B  40  GLY B  75  VAL B 103                    
SITE     2 AC2  6 ASN B 104  HIS B 328                                          
SITE     1 AC3  5 PRO A  52  ASN A  54  SER A  56  VAL A 323                    
SITE     2 AC3  5 TYR A 324                                                     
SITE     1 AC4  5 ASN A  89  THR A  91  THR A 144  PHE A 145                    
SITE     2 AC4  5 NAG A 506                                                     
SITE     1 AC5  4 ASN A 114  ALA A 160  PHE A 161  CYS A 162                    
SITE     1 AC6  2 ASN A 147  NAG A 503                                          
SITE     1 AC7  4 ASN A  49  ASN A 153  ALA A 189  ASP A 190                    
SITE     1 AC8  7 ASP A 218  HIS A 219  SER A 220  ASN A 235                    
SITE     2 AC8  7 ASN A 263  PHE B 224  LEU B 259                               
SITE     1 AC9  1 ASN A 300                                                     
SITE     1 AD1  6 ASP A 289  ARG A 291  ASN A 294  ASN A 300                    
SITE     2 AD1  6 ASN A 315  SER A 316                                          
SITE     1 AD2  5 ASN A  31  GLY A  32  LYS A  69  LEU A 341                    
SITE     2 AD2  5 ASN A 343                                                     
SITE     1 AD3  3 TYR A 355  ASN A 357  ILE B 376                               
SITE     1 AD4  3 ASN B  54  SER B 194  NAG B 503                               
SITE     1 AD5  9 ASN B  89  THR B  91  THR B 144  PHE B 145                    
SITE     2 AD5  9 GLY B 195  ASN B 277  LYS B 278  NAG B 501                    
SITE     3 AD5  9 NAG B 509                                                     
SITE     1 AD6  2 TYR A  20  ASN B 114                                          
SITE     1 AD7  2 ASN B 147  NAG B 502                                          
SITE     1 AD8  7 ASN B  45  GLY B  48  ASN B  49  ASN B 153                    
SITE     2 AD8  7 GLU B 188  ASP B 190  TYR B 192                               
SITE     1 AD9  4 ASP B 218  SER B 220  TYR B 222  ASN B 235                    
SITE     1 AE1  2 ASN B 300  VAL B 304                                          
SITE     1 AE2  6 ASP B 289  ARG B 291  ASN B 294  ASN B 315                    
SITE     2 AE2  6 SER B 316  THR B 317                                          
SITE     1 AE3  3 LEU B 341  TYR B 342  ASN B 343                               
SITE     1 AE4  3 TYR B  20  TYR B 355  ASN B 357                               
CRYST1   77.729   77.729  299.490  90.00  90.00 120.00 P 32 2 1     12          
ORIGX1      1.000000  0.000000  0.000000        0.00000                         
ORIGX2      0.000000  1.000000  0.000000        0.00000                         
ORIGX3      0.000000  0.000000  1.000000        0.00000                         
SCALE1      0.012865  0.007428  0.000000        0.00000                         
SCALE2      0.000000  0.014855  0.000000        0.00000                         
SCALE3      0.000000  0.000000  0.003339        0.00000                         
ATOM      1  N   TYR A  20      73.503  -7.852  26.394  1.00101.93           N  
ANISOU    1  N   TYR A  20    10043  12179  16504  -4395   5776  -4386       N  
ATOM      2  CA  TYR A  20      74.855  -8.478  26.309  1.00 99.43           C  
ANISOU    2  CA  TYR A  20    10253  11744  15782  -4310   5635  -4018       C  
ATOM      3  C   TYR A  20      75.652  -7.862  25.157  1.00 92.66           C  
ANISOU    3  C   TYR A  20     9370  11017  14818  -3983   5058  -3930       C  
ATOM      4  O   TYR A  20      75.648  -8.373  24.035  1.00 92.51           O  
ANISOU    4  O   TYR A  20     9230  10992  14928  -3973   4794  -4008       O  
ATOM      5  CB  TYR A  20      74.738 -10.001  26.145  1.00103.99           C  
ANISOU    5  CB  TYR A  20    10971  12092  16449  -4582   5852  -4006       C  
ATOM      6  CG  TYR A  20      76.070 -10.729  26.078  1.00104.64           C  
ANISOU    6  CG  TYR A  20    11568  12017  16172  -4495   5740  -3640       C  
ATOM      7  CD1 TYR A  20      76.840 -10.925  27.226  1.00105.98           C  
ANISOU    7  CD1 TYR A  20    12222  12078  15968  -4503   5980  -3309       C  
ATOM      8  CD2 TYR A  20      76.557 -11.228  24.865  1.00104.20           C  
ANISOU    8  CD2 TYR A  20    11509  11927  16153  -4401   5393  -3633       C  
ATOM      9  CE1 TYR A  20      78.059 -11.589  27.166  1.00105.15           C  
ANISOU    9  CE1 TYR A  20    12554  11826  15570  -4399   5859  -2973       C  
ATOM     10  CE2 TYR A  20      77.774 -11.893  24.797  1.00102.62           C  
ANISOU   10  CE2 TYR A  20    11750  11572  15668  -4309   5309  -3317       C  
ATOM     11  CZ  TYR A  20      78.521 -12.072  25.948  1.00103.00           C  
ANISOU   11  CZ  TYR A  20    12245  11505  15384  -4298   5534  -2984       C  
ATOM     12  OH  TYR A  20      79.725 -12.733  25.883  1.00101.07           O  
ANISOU   12  OH  TYR A  20    12405  11103  14891  -4185   5432  -2669       O  
ATOM     13  N   ASN A  21      76.316  -6.746  25.451  1.00 86.58           N  
ANISOU   13  N   ASN A  21     8719  10366  13809  -3733   4884  -3782       N  
ATOM     14  CA  ASN A  21      77.200  -6.067  24.502  1.00 79.45           C  
ANISOU   14  CA  ASN A  21     7855   9574  12756  -3423   4384  -3654       C  
ATOM     15  C   ASN A  21      78.513  -5.792  25.223  1.00 74.71           C  
ANISOU   15  C   ASN A  21     7723   8947  11716  -3288   4377  -3317       C  
ATOM     16  O   ASN A  21      78.747  -4.683  25.690  1.00 73.69           O  
ANISOU   16  O   ASN A  21     7603   8923  11472  -3136   4327  -3284       O  
ATOM     17  CB  ASN A  21      76.543  -4.769  24.021  1.00 78.93           C  
ANISOU   17  CB  ASN A  21     7364   9695  12930  -3236   4140  -3863       C  
ATOM     18  CG  ASN A  21      77.459  -3.907  23.160  1.00 74.71           C  
ANISOU   18  CG  ASN A  21     6901   9267  12219  -2915   3664  -3707       C  
ATOM     19  OD1 ASN A  21      78.360  -4.400  22.475  1.00 72.90           O  
ANISOU   19  OD1 ASN A  21     6905   9001  11790  -2845   3440  -3532       O  
ATOM     20  ND2 ASN A  21      77.217  -2.601  23.185  1.00 73.89           N  
ANISOU   20  ND2 ASN A  21     6588   9278  12206  -2722   3529  -3778       N  
ATOM     21  N   PRO A  22      79.369  -6.820  25.335  1.00 72.19           N  
ANISOU   21  N   PRO A  22     7784   8477  11167  -3345   4430  -3075       N  
ATOM     22  CA  PRO A  22      80.569  -6.712  26.150  1.00 69.61           C  
ANISOU   22  CA  PRO A  22     7895   8119  10434  -3246   4450  -2754       C  
ATOM     23  C   PRO A  22      81.708  -5.989  25.438  1.00 65.44           C  
ANISOU   23  C   PRO A  22     7452   7691   9720  -2949   4016  -2599       C  
ATOM     24  O   PRO A  22      81.708  -5.897  24.210  1.00 63.93           O  
ANISOU   24  O   PRO A  22     7069   7549   9672  -2840   3713  -2687       O  
ATOM     25  CB  PRO A  22      80.952  -8.170  26.382  1.00 70.83           C  
ANISOU   25  CB  PRO A  22     8368   8051  10493  -3408   4648  -2570       C  
ATOM     26  CG  PRO A  22      80.513  -8.861  25.133  1.00 71.32           C  
ANISOU   26  CG  PRO A  22     8196   8055  10847  -3465   4508  -2750       C  
ATOM     27  CD  PRO A  22      79.297  -8.120  24.640  1.00 72.88           C  
ANISOU   27  CD  PRO A  22     7898   8411  11379  -3489   4443  -3097       C  
ATOM     28  N   PRO A  23      82.677  -5.478  26.210  1.00 63.29           N  
ANISOU   28  N   PRO A  23     7470   7455   9121  -2832   3993  -2375       N  
ATOM     29  CA  PRO A  23      83.872  -4.915  25.619  1.00 59.90           C  
ANISOU   29  CA  PRO A  23     7154   7095   8510  -2580   3625  -2208       C  
ATOM     30  C   PRO A  23      84.761  -6.037  25.105  1.00 58.80           C  
ANISOU   30  C   PRO A  23     7251   6818   8270  -2559   3528  -2009       C  
ATOM     31  O   PRO A  23      85.174  -6.900  25.877  1.00 60.38           O  
ANISOU   31  O   PRO A  23     7748   6885   8307  -2652   3726  -1817       O  
ATOM     32  CB  PRO A  23      84.532  -4.179  26.787  1.00 59.84           C  
ANISOU   32  CB  PRO A  23     7379   7156   8199  -2521   3692  -2060       C  
ATOM     33  CG  PRO A  23      84.053  -4.877  28.007  1.00 62.54           C  
ANISOU   33  CG  PRO A  23     7900   7412   8450  -2753   4099  -2028       C  
ATOM     34  CD  PRO A  23      82.694  -5.414  27.684  1.00 64.99           C  
ANISOU   34  CD  PRO A  23     7923   7657   9111  -2949   4316  -2280       C  
ATOM     35  N   THR A  24      85.042  -6.028  23.808  1.00 56.40           N  
ANISOU   35  N   THR A  24     6824   6539   8064  -2436   3234  -2053       N  
ATOM     36  CA  THR A  24      85.755  -7.124  23.177  1.00 55.45           C  
ANISOU   36  CA  THR A  24     6880   6278   7911  -2427   3165  -1928       C  
ATOM     37  C   THR A  24      87.214  -6.749  22.938  1.00 52.31           C  
ANISOU   37  C   THR A  24     6682   5917   7277  -2199   2911  -1700       C  
ATOM     38  O   THR A  24      87.533  -5.585  22.684  1.00 49.72           O  
ANISOU   38  O   THR A  24     6263   5741   6885  -2039   2697  -1711       O  
ATOM     39  CB  THR A  24      85.077  -7.526  21.855  1.00 56.29           C  
ANISOU   39  CB  THR A  24     6729   6382   8276  -2480   3040  -2160       C  
ATOM     40  OG1 THR A  24      85.099  -6.420  20.946  1.00 54.80           O  
ANISOU   40  OG1 THR A  24     6333   6378   8112  -2301   2716  -2253       O  
ATOM     41  CG2 THR A  24      83.627  -7.943  22.109  1.00 59.26           C  
ANISOU   41  CG2 THR A  24     6870   6722   8923  -2724   3297  -2408       C  
ATOM     42  N   ASN A  25      88.091  -7.748  23.030  1.00 51.90           N  
ANISOU   42  N   ASN A  25     6894   5707   7119  -2186   2949  -1498       N  
ATOM     43  CA  ASN A  25      89.522  -7.548  22.865  1.00 49.37           C  
ANISOU   43  CA  ASN A  25     6752   5402   6604  -1980   2737  -1281       C  
ATOM     44  C   ASN A  25      89.928  -7.619  21.390  1.00 48.00           C  
ANISOU   44  C   ASN A  25     6476   5240   6520  -1873   2502  -1359       C  
ATOM     45  O   ASN A  25      90.516  -8.602  20.938  1.00 48.72           O  
ANISOU   45  O   ASN A  25     6695   5180   6634  -1859   2509  -1284       O  
ATOM     46  CB  ASN A  25      90.306  -8.568  23.702  1.00 50.13           C  
ANISOU   46  CB  ASN A  25     7167   5321   6557  -1990   2877  -1013       C  
ATOM     47  CG  ASN A  25      91.788  -8.251  23.766  1.00 48.54           C  
ANISOU   47  CG  ASN A  25     7121   5162   6158  -1773   2661   -787       C  
ATOM     48  OD1 ASN A  25      92.195  -7.099  23.608  1.00 47.09           O  
ANISOU   48  OD1 ASN A  25     6845   5156   5889  -1649   2465   -811       O  
ATOM     49  ND2 ASN A  25      92.603  -9.268  24.000  1.00 49.37           N  
ANISOU   49  ND2 ASN A  25     7451   5091   6214  -1726   2698   -570       N  
ATOM     50  N   VAL A  26      89.598  -6.566  20.644  1.00 46.37           N  
ANISOU   50  N   VAL A  26     6049   5205   6363  -1797   2304  -1510       N  
ATOM     51  CA  VAL A  26      89.941  -6.474  19.228  1.00 44.79           C  
ANISOU   51  CA  VAL A  26     5766   5050   6200  -1699   2072  -1584       C  
ATOM     52  C   VAL A  26      90.300  -5.043  18.874  1.00 43.10           C  
ANISOU   52  C   VAL A  26     5462   5014   5900  -1529   1840  -1571       C  
ATOM     53  O   VAL A  26      89.922  -4.109  19.584  1.00 43.18           O  
ANISOU   53  O   VAL A  26     5396   5113   5896  -1515   1860  -1585       O  
ATOM     54  CB  VAL A  26      88.770  -6.902  18.317  1.00 46.39           C  
ANISOU   54  CB  VAL A  26     5751   5260   6613  -1833   2065  -1847       C  
ATOM     55  CG1 VAL A  26      88.311  -8.317  18.646  1.00 48.59           C  
ANISOU   55  CG1 VAL A  26     6103   5338   7018  -2033   2326  -1893       C  
ATOM     56  CG2 VAL A  26      87.604  -5.919  18.415  1.00 47.01           C  
ANISOU   56  CG2 VAL A  26     5556   5492   6813  -1859   2022  -2022       C  
ATOM     57  N   VAL A  27      91.038  -4.876  17.781  1.00 41.54           N  
ANISOU   57  N   VAL A  27     5284   4852   5646  -1410   1643  -1547       N  
ATOM     58  CA  VAL A  27      91.150  -3.568  17.142  1.00 39.83           C  
ANISOU   58  CA  VAL A  27     4959   4787   5387  -1274   1421  -1567       C  
ATOM     59  C   VAL A  27      90.145  -3.578  15.998  1.00 41.06           C  
ANISOU   59  C   VAL A  27     4918   5013   5668  -1318   1295  -1772       C  
ATOM     60  O   VAL A  27      89.899  -4.622  15.385  1.00 41.37           O  
ANISOU   60  O   VAL A  27     4962   4988   5766  -1419   1329  -1874       O  
ATOM     61  CB  VAL A  27      92.583  -3.221  16.650  1.00 37.43           C  
ANISOU   61  CB  VAL A  27     4797   4496   4928  -1121   1288  -1409       C  
ATOM     62  CG1 VAL A  27      93.567  -3.255  17.811  1.00 36.38           C  
ANISOU   62  CG1 VAL A  27     4829   4311   4682  -1079   1380  -1218       C  
ATOM     63  CG2 VAL A  27      93.037  -4.140  15.524  1.00 37.69           C  
ANISOU   63  CG2 VAL A  27     4900   4466   4953  -1127   1252  -1440       C  
ATOM     64  N   SER A  28      89.556  -2.417  15.738  1.00 41.16           N  
ANISOU   64  N   SER A  28     4757   5152   5728  -1242   1144  -1837       N  
ATOM     65  CA  SER A  28      88.481  -2.297  14.762  1.00 42.76           C  
ANISOU   65  CA  SER A  28     4739   5448   6057  -1267    986  -2025       C  
ATOM     66  C   SER A  28      88.386  -0.847  14.308  1.00 41.88           C  
ANISOU   66  C   SER A  28     4524   5455   5931  -1098    762  -1992       C  
ATOM     67  O   SER A  28      89.356  -0.095  14.417  1.00 40.19           O  
ANISOU   67  O   SER A  28     4447   5238   5583   -974    718  -1827       O  
ATOM     68  CB  SER A  28      87.152  -2.760  15.381  1.00 44.96           C  
ANISOU   68  CB  SER A  28     4815   5708   6557  -1430   1145  -2211       C  
ATOM     69  OG  SER A  28      86.146  -2.920  14.392  1.00 46.59           O  
ANISOU   69  OG  SER A  28     4796   6004   6902  -1480    985  -2417       O  
ATOM     70  N   HIS A  29      87.221  -0.457  13.802  1.00 43.05           N  
ANISOU   70  N   HIS A  29     4422   5697   6236  -1091    618  -2147       N  
ATOM     71  CA  HIS A  29      87.029   0.894  13.304  1.00 43.00           C  
ANISOU   71  CA  HIS A  29     4312   5780   6246   -914    390  -2104       C  
ATOM     72  C   HIS A  29      85.542   1.236  13.253  1.00 45.22           C  
ANISOU   72  C   HIS A  29     4258   6136   6787   -919    304  -2293       C  
ATOM     73  O   HIS A  29      84.706   0.360  13.043  1.00 46.55           O  
ANISOU   73  O   HIS A  29     4271   6332   7081  -1060    324  -2477       O  
ATOM     74  CB  HIS A  29      87.645   1.004  11.912  1.00 42.65           C  
ANISOU   74  CB  HIS A  29     4395   5800   6008   -825    150  -2024       C  
ATOM     75  CG  HIS A  29      87.365  -0.184  11.047  1.00 43.81           C  
ANISOU   75  CG  HIS A  29     4541   5983   6119   -955    101  -2165       C  
ATOM     76  ND1 HIS A  29      86.195  -0.327  10.336  1.00 46.12           N  
ANISOU   76  ND1 HIS A  29     4604   6389   6530   -996    -81  -2352       N  
ATOM     77  CD2 HIS A  29      88.095  -1.297  10.799  1.00 43.30           C  
ANISOU   77  CD2 HIS A  29     4668   5851   5932  -1057    216  -2165       C  
ATOM     78  CE1 HIS A  29      86.220  -1.470   9.676  1.00 47.15           C  
ANISOU   78  CE1 HIS A  29     4796   6526   6593  -1135    -76  -2475       C  
ATOM     79  NE2 HIS A  29      87.362  -2.078   9.939  1.00 45.45           N  
ANISOU   79  NE2 HIS A  29     4839   6188   6239  -1170    115  -2364       N  
ATOM     80  N   VAL A  30      85.226   2.513  13.457  1.00 45.26           N  
ANISOU   80  N   VAL A  30     4138   6161   6897   -766    216  -2257       N  
ATOM     81  CA  VAL A  30      83.850   2.994  13.385  1.00 47.47           C  
ANISOU   81  CA  VAL A  30     4068   6507   7461   -725    112  -2426       C  
ATOM     82  C   VAL A  30      83.353   2.906  11.953  1.00 49.28           C  
ANISOU   82  C   VAL A  30     4182   6865   7677   -668   -230  -2480       C  
ATOM     83  O   VAL A  30      82.203   2.535  11.712  1.00 52.61           O  
ANISOU   83  O   VAL A  30     4314   7366   8308   -735   -310  -2685       O  
ATOM     84  CB  VAL A  30      83.720   4.453  13.868  1.00 47.43           C  
ANISOU   84  CB  VAL A  30     3973   6463   7582   -543     90  -2363       C  
ATOM     85  CG1 VAL A  30      82.296   4.958  13.669  1.00 50.54           C  
ANISOU   85  CG1 VAL A  30     3976   6921   8306   -466    -47  -2536       C  
ATOM     86  CG2 VAL A  30      84.128   4.571  15.331  1.00 46.07           C  
ANISOU   86  CG2 VAL A  30     3907   6188   7407   -617    425  -2347       C  
ATOM     87  N   ASN A  31      84.224   3.245  11.010  1.00 47.85           N  
ANISOU   87  N   ASN A  31     4226   6713   7240   -556   -428  -2303       N  
ATOM     88  CA  ASN A  31      83.860   3.280   9.604  1.00 49.82           C  
ANISOU   88  CA  ASN A  31     4425   7101   7403   -488   -775  -2320       C  
ATOM     89  C   ASN A  31      85.027   2.797   8.737  1.00 48.43           C  
ANISOU   89  C   ASN A  31     4585   6938   6876   -517   -819  -2195       C  
ATOM     90  O   ASN A  31      85.974   2.209   9.254  1.00 46.08           O  
ANISOU   90  O   ASN A  31     4503   6540   6464   -611   -573  -2138       O  
ATOM     91  CB  ASN A  31      83.409   4.695   9.239  1.00 51.22           C  
ANISOU   91  CB  ASN A  31     4466   7311   7684   -247  -1031  -2218       C  
ATOM     92  CG  ASN A  31      84.455   5.740   9.556  1.00 49.02           C  
ANISOU   92  CG  ASN A  31     4424   6911   7288   -105   -956  -1975       C  
ATOM     93  OD1 ASN A  31      85.655   5.470   9.531  1.00 46.80           O  
ANISOU   93  OD1 ASN A  31     4441   6578   6760   -156   -835  -1848       O  
ATOM     94  ND2 ASN A  31      84.003   6.948   9.850  1.00 50.11           N  
ANISOU   94  ND2 ASN A  31     4414   6995   7630     71  -1024  -1924       N  
ATOM     95  N   GLY A  32      84.955   3.027   7.427  1.00 50.16           N  
ANISOU   95  N   GLY A  32     4850   7283   6925   -437  -1128  -2155       N  
ATOM     96  CA  GLY A  32      86.016   2.615   6.513  1.00 48.86           C  
ANISOU   96  CA  GLY A  32     5002   7142   6419   -469  -1158  -2057       C  
ATOM     97  C   GLY A  32      87.291   3.433   6.598  1.00 46.53           C  
ANISOU   97  C   GLY A  32     4979   6749   5949   -351  -1072  -1797       C  
ATOM     98  O   GLY A  32      88.308   3.043   6.030  1.00 45.22           O  
ANISOU   98  O   GLY A  32     5074   6576   5532   -393  -1015  -1723       O  
ATOM     99  N   ASP A  33      87.252   4.556   7.313  1.00 45.93           N  
ANISOU   99  N   ASP A  33     4834   6590   6025   -214  -1042  -1678       N  
ATOM    100  CA  ASP A  33      88.370   5.495   7.345  1.00 44.30           C  
ANISOU  100  CA  ASP A  33     4855   6288   5686   -102   -985  -1443       C  
ATOM    101  C   ASP A  33      89.395   5.112   8.417  1.00 42.35           C  
ANISOU  101  C   ASP A  33     4738   5918   5434   -194   -664  -1415       C  
ATOM    102  O   ASP A  33      89.513   5.775   9.456  1.00 42.57           O  
ANISOU  102  O   ASP A  33     4719   5850   5606   -151   -530  -1374       O  
ATOM    103  CB  ASP A  33      87.835   6.918   7.571  1.00 44.98           C  
ANISOU  103  CB  ASP A  33     4808   6325   5957     88  -1109  -1344       C  
ATOM    104  CG  ASP A  33      88.892   7.992   7.368  1.00 43.60           C  
ANISOU  104  CG  ASP A  33     4869   6048   5649    204  -1090  -1100       C  
ATOM    105  OD1 ASP A  33      90.055   7.665   7.070  1.00 41.71           O  
ANISOU  105  OD1 ASP A  33     4879   5790   5179    135   -978  -1012       O  
ATOM    106  OD2 ASP A  33      88.554   9.183   7.510  1.00 44.51           O  
ANISOU  106  OD2 ASP A  33     4909   6085   5916    362  -1175  -1005       O  
ATOM    107  N   TRP A  34      90.153   4.053   8.150  1.00 41.73           N  
ANISOU  107  N   TRP A  34     4826   5841   5187   -315   -550  -1440       N  
ATOM    108  CA  TRP A  34      91.176   3.578   9.084  1.00 39.67           C  
ANISOU  108  CA  TRP A  34     4688   5471   4911   -388   -281  -1399       C  
ATOM    109  C   TRP A  34      92.447   3.154   8.361  1.00 39.17           C  
ANISOU  109  C   TRP A  34     4869   5396   4617   -411   -227  -1311       C  
ATOM    110  O   TRP A  34      92.418   2.891   7.160  1.00 40.82           O  
ANISOU  110  O   TRP A  34     5158   5687   4663   -421   -357  -1335       O  
ATOM    111  CB  TRP A  34      90.642   2.397   9.892  1.00 39.81           C  
ANISOU  111  CB  TRP A  34     4599   5460   5065   -536   -117  -1564       C  
ATOM    112  CG  TRP A  34      90.212   1.226   9.055  1.00 41.08           C  
ANISOU  112  CG  TRP A  34     4749   5681   5177   -654   -169  -1719       C  
ATOM    113  CD1 TRP A  34      88.998   1.048   8.465  1.00 43.28           C  
ANISOU  113  CD1 TRP A  34     4840   6065   5536   -689   -346  -1882       C  
ATOM    114  CD2 TRP A  34      90.994   0.074   8.720  1.00 40.74           C  
ANISOU  114  CD2 TRP A  34     4878   5590   5011   -754    -43  -1749       C  
ATOM    115  NE1 TRP A  34      88.969  -0.140   7.784  1.00 44.36           N  
ANISOU  115  NE1 TRP A  34     5031   6229   5592   -825   -336  -2024       N  
ATOM    116  CE2 TRP A  34      90.180  -0.764   7.928  1.00 42.98           C  
ANISOU  116  CE2 TRP A  34     5083   5948   5299   -864   -138  -1946       C  
ATOM    117  CE3 TRP A  34      92.299  -0.335   9.018  1.00 38.91           C  
ANISOU  117  CE3 TRP A  34     4841   5255   4688   -758    137  -1640       C  
ATOM    118  CZ2 TRP A  34      90.633  -1.987   7.418  1.00 43.35           C  
ANISOU  118  CZ2 TRP A  34     5261   5951   5259   -984    -35  -2045       C  
ATOM    119  CZ3 TRP A  34      92.749  -1.555   8.521  1.00 39.45           C  
ANISOU  119  CZ3 TRP A  34     5023   5275   4689   -856    235  -1723       C  
ATOM    120  CH2 TRP A  34      91.917  -2.364   7.725  1.00 41.91           C  
ANISOU  120  CH2 TRP A  34     5274   5644   5004   -970    160  -1928       C  
ATOM    121  N   PHE A  35      93.556   3.084   9.102  1.00 37.39           N  
ANISOU  121  N   PHE A  35     4753   5076   4377   -421    -36  -1222       N  
ATOM    122  CA  PHE A  35      94.830   2.616   8.550  1.00 36.24           C  
ANISOU  122  CA  PHE A  35     4802   4903   4065   -442     54  -1156       C  
ATOM    123  C   PHE A  35      95.671   1.818   9.562  1.00 34.56           C  
ANISOU  123  C   PHE A  35     4629   4590   3908   -497    270  -1144       C  
ATOM    124  O   PHE A  35      95.801   2.210  10.727  1.00 33.66           O  
ANISOU  124  O   PHE A  35     4466   4429   3893   -479    345  -1093       O  
ATOM    125  CB  PHE A  35      95.642   3.791   8.006  1.00 36.02           C  
ANISOU  125  CB  PHE A  35     4893   4872   3921   -345      4   -990       C  
ATOM    126  CG  PHE A  35      96.593   3.394   6.920  1.00 36.67           C  
ANISOU  126  CG  PHE A  35     5157   4971   3801   -371     47   -958       C  
ATOM    127  CD1 PHE A  35      96.240   3.535   5.579  1.00 38.60           C  
ANISOU  127  CD1 PHE A  35     5491   5313   3860   -362   -104   -964       C  
ATOM    128  CD2 PHE A  35      97.822   2.831   7.232  1.00 35.48           C  
ANISOU  128  CD2 PHE A  35     5087   4748   3644   -404    240   -934       C  
ATOM    129  CE1 PHE A  35      97.109   3.140   4.570  1.00 39.11           C  
ANISOU  129  CE1 PHE A  35     5742   5400   3717   -405    -30   -957       C  
ATOM    130  CE2 PHE A  35      98.690   2.433   6.230  1.00 36.24           C  
ANISOU  130  CE2 PHE A  35     5334   4853   3580   -432    315   -933       C  
ATOM    131  CZ  PHE A  35      98.334   2.587   4.897  1.00 37.90           C  
ANISOU  131  CZ  PHE A  35     5651   5159   3587   -441    196   -951       C  
ATOM    132  N   LEU A  36      96.251   0.710   9.092  1.00 34.13           N  
ANISOU  132  N   LEU A  36     4674   4505   3787   -558    363  -1191       N  
ATOM    133  CA  LEU A  36      97.108  -0.155   9.908  1.00 32.74           C  
ANISOU  133  CA  LEU A  36     4547   4221   3670   -586    546  -1161       C  
ATOM    134  C   LEU A  36      98.594  -0.044   9.526  1.00 32.24           C  
ANISOU  134  C   LEU A  36     4602   4124   3521   -533    622  -1060       C  
ATOM    135  O   LEU A  36      98.952  -0.089   8.338  1.00 33.48           O  
ANISOU  135  O   LEU A  36     4849   4316   3553   -535    607  -1086       O  
ATOM    136  CB  LEU A  36      96.663  -1.608   9.758  1.00 33.41           C  
ANISOU  136  CB  LEU A  36     4637   4251   3806   -691    630  -1302       C  
ATOM    137  CG  LEU A  36      97.451  -2.672  10.529  1.00 32.71           C  
ANISOU  137  CG  LEU A  36     4611   4020   3797   -709    815  -1261       C  
ATOM    138  CD1 LEU A  36      97.313  -2.462  12.025  1.00 31.79           C  
ANISOU  138  CD1 LEU A  36     4443   3865   3771   -700    867  -1169       C  
ATOM    139  CD2 LEU A  36      96.976  -4.063  10.145  1.00 34.37           C  
ANISOU  139  CD2 LEU A  36     4843   4148   4068   -819    903  -1415       C  
ATOM    140  N   PHE A  37      99.449   0.097  10.535  1.00 30.78           N  
ANISOU  140  N   PHE A  37     4412   3881   3401   -492    705   -957       N  
ATOM    141  CA  PHE A  37     100.900   0.031  10.353  1.00 30.80           C  
ANISOU  141  CA  PHE A  37     4478   3841   3381   -446    794   -880       C  
ATOM    142  C   PHE A  37     101.423  -1.215  11.054  1.00 30.96           C  
ANISOU  142  C   PHE A  37     4506   3756   3500   -450    914   -875       C  
ATOM    143  O   PHE A  37     101.166  -1.413  12.251  1.00 31.34           O  
ANISOU  143  O   PHE A  37     4516   3772   3618   -454    924   -831       O  
ATOM    144  CB  PHE A  37     101.583   1.276  10.943  1.00 29.95           C  
ANISOU  144  CB  PHE A  37     4337   3756   3284   -389    764   -764       C  
ATOM    145  CG  PHE A  37     101.309   2.538  10.182  1.00 29.76           C  
ANISOU  145  CG  PHE A  37     4334   3792   3181   -369    671   -735       C  
ATOM    146  CD1 PHE A  37     101.836   2.723   8.911  1.00 30.94           C  
ANISOU  146  CD1 PHE A  37     4579   3960   3214   -367    691   -722       C  
ATOM    147  CD2 PHE A  37     100.532   3.543  10.732  1.00 29.46           C  
ANISOU  147  CD2 PHE A  37     4230   3777   3185   -349    578   -716       C  
ATOM    148  CE1 PHE A  37     101.587   3.891   8.201  1.00 31.57           C  
ANISOU  148  CE1 PHE A  37     4709   4078   3205   -343    605   -659       C  
ATOM    149  CE2 PHE A  37     100.276   4.711  10.031  1.00 30.04           C  
ANISOU  149  CE2 PHE A  37     4331   3874   3209   -311    489   -666       C  
ATOM    150  CZ  PHE A  37     100.804   4.888   8.764  1.00 31.01           C  
ANISOU  150  CZ  PHE A  37     4569   4011   3200   -305    495   -622       C  
ATOM    151  N   GLY A  38     102.164  -2.050  10.332  1.00 31.94           N  
ANISOU  151  N   GLY A  38     4688   3817   3628   -444   1014   -914       N  
ATOM    152  CA  GLY A  38     102.579  -3.339  10.882  1.00 32.42           C  
ANISOU  152  CA  GLY A  38     4763   3744   3811   -432   1130   -909       C  
ATOM    153  C   GLY A  38     103.863  -3.927  10.334  1.00 33.33           C  
ANISOU  153  C   GLY A  38     4905   3778   3981   -373   1251   -910       C  
ATOM    154  O   GLY A  38     104.702  -3.217   9.773  1.00 33.30           O  
ANISOU  154  O   GLY A  38     4892   3831   3929   -337   1262   -887       O  
ATOM    155  N   ASP A  39     104.012  -5.239  10.522  1.00 34.03           N  
ANISOU  155  N   ASP A  39     5021   3714   4192   -364   1361   -939       N  
ATOM    156  CA  ASP A  39     105.218  -5.969  10.126  1.00 34.73           C  
ANISOU  156  CA  ASP A  39     5112   3688   4393   -289   1498   -950       C  
ATOM    157  C   ASP A  39     104.804  -7.224   9.353  1.00 35.96           C  
ANISOU  157  C   ASP A  39     5349   3713   4600   -355   1632  -1119       C  
ATOM    158  O   ASP A  39     103.728  -7.221   8.754  1.00 35.85           O  
ANISOU  158  O   ASP A  39     5383   3761   4476   -473   1594  -1251       O  
ATOM    159  CB  ASP A  39     106.092  -6.268  11.356  1.00 34.70           C  
ANISOU  159  CB  ASP A  39     5044   3600   4540   -167   1490   -780       C  
ATOM    160  CG  ASP A  39     105.329  -6.940  12.487  1.00 34.78           C  
ANISOU  160  CG  ASP A  39     5095   3521   4598   -184   1465   -699       C  
ATOM    161  OD1 ASP A  39     104.330  -7.644  12.226  1.00 35.17           O  
ANISOU  161  OD1 ASP A  39     5212   3495   4653   -283   1526   -803       O  
ATOM    162  OD2 ASP A  39     105.744  -6.756  13.650  1.00 34.37           O  
ANISOU  162  OD2 ASP A  39     5009   3478   4570   -110   1388   -535       O  
ATOM    163  N   SER A  40     105.626  -8.278   9.355  1.00 37.10           N  
ANISOU  163  N   SER A  40     5498   3675   4922   -282   1780  -1128       N  
ATOM    164  CA  SER A  40     105.323  -9.483   8.561  1.00 39.30           C  
ANISOU  164  CA  SER A  40     5859   3802   5270   -351   1938  -1319       C  
ATOM    165  C   SER A  40     103.987 -10.111   8.945  1.00 39.86           C  
ANISOU  165  C   SER A  40     5980   3807   5357   -471   1918  -1378       C  
ATOM    166  O   SER A  40     103.324 -10.725   8.102  1.00 41.70           O  
ANISOU  166  O   SER A  40     6275   4002   5566   -595   1989  -1590       O  
ATOM    167  CB  SER A  40     106.424 -10.551   8.665  1.00 41.01           C  
ANISOU  167  CB  SER A  40     6060   3789   5734   -228   2111  -1304       C  
ATOM    168  OG  SER A  40     106.153 -11.467   9.704  1.00 41.43           O  
ANISOU  168  OG  SER A  40     6134   3647   5958   -188   2129  -1192       O  
ATOM    169  N   ARG A  41     103.596  -9.955  10.209  1.00 38.52           N  
ANISOU  169  N   ARG A  41     5782   3629   5222   -448   1833  -1206       N  
ATOM    170  CA  ARG A  41     102.335 -10.502  10.693  1.00 39.04           C  
ANISOU  170  CA  ARG A  41     5882   3629   5320   -573   1843  -1250       C  
ATOM    171  C   ARG A  41     101.093  -9.837  10.078  1.00 38.65           C  
ANISOU  171  C   ARG A  41     5802   3770   5112   -719   1730  -1409       C  
ATOM    172  O   ARG A  41      99.975 -10.300  10.302  1.00 39.99           O  
ANISOU  172  O   ARG A  41     5968   3898   5326   -847   1749  -1498       O  
ATOM    173  CB  ARG A  41     102.275 -10.436  12.219  1.00 38.19           C  
ANISOU  173  CB  ARG A  41     5770   3482   5258   -518   1799  -1021       C  
ATOM    174  CG  ARG A  41     103.269 -11.358  12.907  1.00 39.32           C  
ANISOU  174  CG  ARG A  41     5959   3403   5575   -379   1892   -855       C  
ATOM    175  CD  ARG A  41     103.583 -10.868  14.306  1.00 38.58           C  
ANISOU  175  CD  ARG A  41     5855   3366   5435   -287   1779   -600       C  
ATOM    176  NE  ARG A  41     104.540 -11.718  15.010  1.00 40.05           N  
ANISOU  176  NE  ARG A  41     6084   3357   5776   -132   1822   -409       N  
ATOM    177  CZ  ARG A  41     105.007 -11.462  16.228  1.00 39.79           C  
ANISOU  177  CZ  ARG A  41     6058   3361   5698    -30   1709   -173       C  
ATOM    178  NH1 ARG A  41     104.603 -10.382  16.887  1.00 38.47           N  
ANISOU  178  NH1 ARG A  41     5865   3412   5341    -83   1577   -123       N  
ATOM    179  NH2 ARG A  41     105.877 -12.286  16.792  1.00 41.56           N  
ANISOU  179  NH2 ARG A  41     6317   3404   6068    129   1723      9       N  
ATOM    180  N   SER A  42     101.283  -8.757   9.325  1.00 37.53           N  
ANISOU  180  N   SER A  42     5631   3828   4800   -699   1615  -1436       N  
ATOM    181  CA  SER A  42     100.208  -8.189   8.508  1.00 37.88           C  
ANISOU  181  CA  SER A  42     5653   4046   4691   -812   1489  -1587       C  
ATOM    182  C   SER A  42     100.720  -7.685   7.153  1.00 38.69           C  
ANISOU  182  C   SER A  42     5811   4273   4617   -803   1460  -1675       C  
ATOM    183  O   SER A  42     100.138  -6.764   6.573  1.00 38.59           O  
ANISOU  183  O   SER A  42     5785   4444   4431   -834   1302  -1702       O  
ATOM    184  CB  SER A  42      99.505  -7.062   9.266  1.00 36.44           C  
ANISOU  184  CB  SER A  42     5381   4009   4452   -801   1328  -1477       C  
ATOM    185  OG  SER A  42     100.390  -5.993   9.548  1.00 34.89           O  
ANISOU  185  OG  SER A  42     5170   3896   4191   -681   1265  -1309       O  
ATOM    186  N   ASP A  43     101.797  -8.300   6.655  1.00 39.57           N  
ANISOU  186  N   ASP A  43     5987   4273   4774   -758   1622  -1713       N  
ATOM    187  CA  ASP A  43     102.394  -7.945   5.373  1.00 40.55           C  
ANISOU  187  CA  ASP A  43     6187   4494   4725   -764   1657  -1805       C  
ATOM    188  C   ASP A  43     101.995  -8.991   4.341  1.00 43.16           C  
ANISOU  188  C   ASP A  43     6608   4770   5019   -892   1759  -2074       C  
ATOM    189  O   ASP A  43     102.532 -10.100   4.316  1.00 44.02           O  
ANISOU  189  O   ASP A  43     6750   4679   5297   -886   1959  -2164       O  
ATOM    190  CB  ASP A  43     103.918  -7.881   5.491  1.00 40.58           C  
ANISOU  190  CB  ASP A  43     6179   4418   4821   -636   1798  -1697       C  
ATOM    191  CG  ASP A  43     104.603  -7.496   4.181  1.00 41.96           C  
ANISOU  191  CG  ASP A  43     6439   4686   4818   -657   1884  -1792       C  
ATOM    192  OD1 ASP A  43     103.920  -7.353   3.140  1.00 43.17           O  
ANISOU  192  OD1 ASP A  43     6693   4965   4744   -769   1827  -1937       O  
ATOM    193  OD2 ASP A  43     105.842  -7.343   4.197  1.00 42.16           O  
ANISOU  193  OD2 ASP A  43     6428   4663   4925   -565   2011  -1723       O  
ATOM    194  N   CYS A  44     101.054  -8.622   3.482  1.00 44.52           N  
ANISOU  194  N   CYS A  44     6820   5121   4974  -1005   1612  -2208       N  
ATOM    195  CA  CYS A  44     100.550  -9.523   2.455  1.00 47.54           C  
ANISOU  195  CA  CYS A  44     7289   5497   5278  -1154   1669  -2496       C  
ATOM    196  C   CYS A  44     101.589  -9.836   1.376  1.00 49.57           C  
ANISOU  196  C   CYS A  44     7680   5729   5422  -1159   1861  -2621       C  
ATOM    197  O   CYS A  44     101.511 -10.876   0.719  1.00 51.98           O  
ANISOU  197  O   CYS A  44     8063   5942   5745  -1267   2004  -2875       O  
ATOM    198  CB  CYS A  44      99.287  -8.939   1.829  1.00 48.54           C  
ANISOU  198  CB  CYS A  44     7404   5857   5180  -1260   1412  -2592       C  
ATOM    199  SG  CYS A  44      97.918  -8.852   3.005  1.00 48.38           S  
ANISOU  199  SG  CYS A  44     7196   5836   5348  -1293   1246  -2538       S  
ATOM    200  N   ASN A  45     102.561  -8.943   1.204  1.00 48.96           N  
ANISOU  200  N   ASN A  45     7629   5727   5245  -1055   1888  -2462       N  
ATOM    201  CA  ASN A  45     103.595  -9.132   0.195  1.00 51.06           C  
ANISOU  201  CA  ASN A  45     8014   5981   5404  -1063   2102  -2575       C  
ATOM    202  C   ASN A  45     104.705 -10.099   0.593  1.00 50.64           C  
ANISOU  202  C   ASN A  45     7913   5668   5658   -976   2384  -2604       C  
ATOM    203  O   ASN A  45     105.472 -10.515  -0.266  1.00 53.21           O  
ANISOU  203  O   ASN A  45     8324   5947   5947  -1000   2608  -2764       O  
ATOM    204  CB  ASN A  45     104.212  -7.789  -0.205  1.00 51.24           C  
ANISOU  204  CB  ASN A  45     8082   6174   5210  -1005   2053  -2401       C  
ATOM    205  CG  ASN A  45     103.204  -6.849  -0.844  1.00 52.31           C  
ANISOU  205  CG  ASN A  45     8302   6556   5017  -1077   1786  -2375       C  
ATOM    206  OD1 ASN A  45     102.279  -7.282  -1.536  1.00 54.13           O  
ANISOU  206  OD1 ASN A  45     8606   6876   5082  -1201   1685  -2569       O  
ATOM    207  ND2 ASN A  45     103.382  -5.550  -0.617  1.00 51.43           N  
ANISOU  207  ND2 ASN A  45     8172   6547   4820   -997   1664  -2137       N  
ATOM    208  N   HIS A  46     104.798 -10.464   1.869  1.00 48.03           N  
ANISOU  208  N   HIS A  46     7453   5168   5628   -872   2378  -2451       N  
ATOM    209  CA  HIS A  46     105.879 -11.346   2.319  1.00 48.30           C  
ANISOU  209  CA  HIS A  46     7427   4947   5976   -752   2608  -2437       C  
ATOM    210  C   HIS A  46     105.735 -12.775   1.755  1.00 50.90           C  
ANISOU  210  C   HIS A  46     7838   5069   6433   -839   2822  -2718       C  
ATOM    211  O   HIS A  46     106.734 -13.462   1.539  1.00 52.21           O  
ANISOU  211  O   HIS A  46     7994   5048   6793   -762   3066  -2797       O  
ATOM    212  CB  HIS A  46     105.978 -11.349   3.855  1.00 46.23           C  
ANISOU  212  CB  HIS A  46     7032   4571   5960   -616   2514  -2176       C  
ATOM    213  CG  HIS A  46     107.168 -12.095   4.392  1.00 47.24           C  
ANISOU  213  CG  HIS A  46     7081   4461   6407   -452   2693  -2103       C  
ATOM    214  ND1 HIS A  46     108.461 -11.827   3.992  1.00 47.82           N  
ANISOU  214  ND1 HIS A  46     7093   4537   6540   -351   2830  -2097       N  
ATOM    215  CD2 HIS A  46     107.258 -13.091   5.308  1.00 47.85           C  
ANISOU  215  CD2 HIS A  46     7120   4284   6774   -363   2751  -2021       C  
ATOM    216  CE1 HIS A  46     109.293 -12.635   4.629  1.00 48.79           C  
ANISOU  216  CE1 HIS A  46     7121   4426   6992   -194   2947  -2025       C  
ATOM    217  NE2 HIS A  46     108.589 -13.411   5.433  1.00 48.69           N  
ANISOU  217  NE2 HIS A  46     7136   4250   7114   -192   2894  -1964       N  
ATOM    218  N   ILE A  47     104.498 -13.196   1.486  1.00 51.66           N  
ANISOU  218  N   ILE A  47     7998   5193   6434  -1003   2735  -2887       N  
ATOM    219  CA  ILE A  47     104.201 -14.558   0.996  1.00 54.39           C  
ANISOU  219  CA  ILE A  47     8422   5332   6910  -1121   2928  -3182       C  
ATOM    220  C   ILE A  47     105.066 -14.999  -0.196  1.00 56.63           C  
ANISOU  220  C   ILE A  47     8809   5569   7136  -1151   3191  -3433       C  
ATOM    221  O   ILE A  47     105.395 -16.178  -0.326  1.00 58.21           O  
ANISOU  221  O   ILE A  47     9037   5497   7582  -1156   3438  -3616       O  
ATOM    222  CB  ILE A  47     102.699 -14.710   0.628  1.00 55.17           C  
ANISOU  222  CB  ILE A  47     8565   5553   6844  -1334   2762  -3375       C  
ATOM    223  CG1 ILE A  47     102.338 -16.182   0.396  1.00 57.96           C  
ANISOU  223  CG1 ILE A  47     8972   5642   7405  -1465   2966  -3666       C  
ATOM    224  CG2 ILE A  47     102.339 -13.869  -0.595  1.00 55.89           C  
ANISOU  224  CG2 ILE A  47     8752   5972   6511  -1448   2613  -3505       C  
ATOM    225  CD1 ILE A  47     100.846 -16.433   0.333  1.00 58.79           C  
ANISOU  225  CD1 ILE A  47     9064   5825   7447  -1673   2805  -3837       C  
ATOM    226  N   GLY A  48     105.430 -14.046  -1.052  1.00 56.73           N  
ANISOU  226  N   GLY A  48     8889   5834   6831  -1172   3155  -3439       N  
ATOM    227  CA  GLY A  48     106.299 -14.315  -2.191  1.00 59.33           C  
ANISOU  227  CA  GLY A  48     9328   6153   7062  -1210   3426  -3665       C  
ATOM    228  C   GLY A  48     107.714 -14.736  -1.824  1.00 59.98           C  
ANISOU  228  C   GLY A  48     9303   5994   7492  -1025   3702  -3602       C  
ATOM    229  O   GLY A  48     108.356 -15.452  -2.583  1.00 62.51           O  
ANISOU  229  O   GLY A  48     9683   6182   7882  -1052   4000  -3852       O  
ATOM    230  N   ASN A  49     108.195 -14.305  -0.658  1.00 58.02           N  
ANISOU  230  N   ASN A  49     8885   5690   7467   -837   3600  -3282       N  
ATOM    231  CA  ASN A  49     109.572 -14.580  -0.227  1.00 58.69           C  
ANISOU  231  CA  ASN A  49     8824   5580   7894   -636   3803  -3188       C  
ATOM    232  C   ASN A  49     109.779 -15.859   0.588  1.00 59.21           C  
ANISOU  232  C   ASN A  49     8807   5284   8405   -509   3920  -3174       C  
ATOM    233  O   ASN A  49     110.913 -16.199   0.919  1.00 60.15           O  
ANISOU  233  O   ASN A  49     8790   5221   8842   -323   4079  -3108       O  
ATOM    234  CB  ASN A  49     110.101 -13.389   0.567  1.00 56.53           C  
ANISOU  234  CB  ASN A  49     8404   5455   7616   -501   3620  -2858       C  
ATOM    235  CG  ASN A  49     110.252 -12.154  -0.292  1.00 56.95           C  
ANISOU  235  CG  ASN A  49     8534   5800   7303   -593   3587  -2857       C  
ATOM    236  OD1 ASN A  49     111.037 -12.144  -1.245  1.00 60.08           O  
ANISOU  236  OD1 ASN A  49     8977   6214   7633   -627   3836  -3019       O  
ATOM    237  ND2 ASN A  49     109.494 -11.108   0.027  1.00 54.71           N  
ANISOU  237  ND2 ASN A  49     8272   5730   6782   -637   3299  -2676       N  
ATOM    238  N   ILE A  50     108.703 -16.576   0.891  1.00 58.82           N  
ANISOU  238  N   ILE A  50     8832   5118   8395   -607   3849  -3238       N  
ATOM    239  CA  ILE A  50     108.790 -17.717   1.793  1.00 59.73           C  
ANISOU  239  CA  ILE A  50     8896   4877   8922   -488   3937  -3163       C  
ATOM    240  C   ILE A  50     108.299 -18.979   1.127  1.00 62.87           C  
ANISOU  240  C   ILE A  50     9422   5037   9427   -633   4161  -3502       C  
ATOM    241  O   ILE A  50     107.476 -18.933   0.213  1.00 63.58           O  
ANISOU  241  O   ILE A  50     9641   5284   9230   -862   4146  -3767       O  
ATOM    242  CB  ILE A  50     107.989 -17.492   3.090  1.00 57.41           C  
ANISOU  242  CB  ILE A  50     8564   4595   8653   -461   3671  -2872       C  
ATOM    243  CG1 ILE A  50     106.486 -17.357   2.796  1.00 56.74           C  
ANISOU  243  CG1 ILE A  50     8587   4668   8304   -705   3522  -3009       C  
ATOM    244  CG2 ILE A  50     108.512 -16.263   3.819  1.00 54.58           C  
ANISOU  244  CG2 ILE A  50     8078   4455   8205   -320   3456  -2555       C  
ATOM    245  CD1 ILE A  50     105.647 -17.038   4.013  1.00 54.59           C  
ANISOU  245  CD1 ILE A  50     8270   4435   8035   -701   3290  -2751       C  
ATOM    246  N   ASN A  51     108.821 -20.104   1.606  1.00 65.08           N  
ANISOU  246  N   ASN A  51     9664   4931  10132   -492   4359  -3490       N  
ATOM    247  CA  ASN A  51     108.436 -21.414   1.133  1.00 68.20           C  
ANISOU  247  CA  ASN A  51    10172   5019  10720   -609   4605  -3797       C  
ATOM    248  C   ASN A  51     108.136 -22.331   2.306  1.00 69.15           C  
ANISOU  248  C   ASN A  51    10283   4782  11207   -514   4606  -3596       C  
ATOM    249  O   ASN A  51     109.008 -22.567   3.137  1.00 69.37           O  
ANISOU  249  O   ASN A  51    10206   4605  11544   -254   4629  -3330       O  
ATOM    250  CB  ASN A  51     109.549 -22.000   0.287  1.00 71.38           C  
ANISOU  250  CB  ASN A  51    10563   5238  11320   -529   4950  -4048       C  
ATOM    251  CG  ASN A  51     109.571 -21.414  -1.101  1.00 71.81           C  
ANISOU  251  CG  ASN A  51    10714   5595  10974   -715   5028  -4355       C  
ATOM    252  OD1 ASN A  51     110.155 -20.353  -1.331  1.00 70.06           O  
ANISOU  252  OD1 ASN A  51    10431   5650  10535   -661   4953  -4239       O  
ATOM    253  ND2 ASN A  51     108.905 -22.088  -2.031  1.00 74.07           N  
ANISOU  253  ND2 ASN A  51    11165   5836  11142   -952   5176  -4749       N  
ATOM    254  N   PRO A  52     106.908 -22.872   2.373  1.00 70.27           N  
ANISOU  254  N   PRO A  52    10534   4842  11320   -726   4584  -3723       N  
ATOM    255  CA  PRO A  52     105.824 -22.751   1.392  1.00 70.92           C  
ANISOU  255  CA  PRO A  52    10723   5143  11079  -1038   4543  -4069       C  
ATOM    256  C   PRO A  52     105.154 -21.379   1.362  1.00 67.48           C  
ANISOU  256  C   PRO A  52    10254   5175  10207  -1129   4206  -3950       C  
ATOM    257  O   PRO A  52     105.246 -20.631   2.324  1.00 64.46           O  
ANISOU  257  O   PRO A  52     9780   4907   9804   -990   4001  -3593       O  
ATOM    258  CB  PRO A  52     104.825 -23.823   1.841  1.00 72.84           C  
ANISOU  258  CB  PRO A  52    11039   5087  11551  -1188   4619  -4159       C  
ATOM    259  CG  PRO A  52     105.080 -23.995   3.294  1.00 71.68           C  
ANISOU  259  CG  PRO A  52    10833   4718  11682   -973   4562  -3729       C  
ATOM    260  CD  PRO A  52     106.549 -23.774   3.482  1.00 71.35           C  
ANISOU  260  CD  PRO A  52    10697   4620  11793   -667   4617  -3527       C  
ATOM    261  N   HIS A  53     104.496 -21.074   0.244  1.00 68.78           N  
ANISOU  261  N   HIS A  53    10500   5601  10030  -1358   4151  -4256       N  
ATOM    262  CA  HIS A  53     103.761 -19.823   0.055  1.00 66.87           C  
ANISOU  262  CA  HIS A  53    10241   5790   9377  -1453   3829  -4178       C  
ATOM    263  C   HIS A  53     102.322 -19.939   0.547  1.00 67.80           C  
ANISOU  263  C   HIS A  53    10334   5947   9479  -1625   3642  -4191       C  
ATOM    264  O   HIS A  53     101.442 -20.389  -0.190  1.00 70.21           O  
ANISOU  264  O   HIS A  53    10700   6297   9679  -1862   3643  -4523       O  
ATOM    265  CB  HIS A  53     103.711 -19.438  -1.429  1.00 67.87           C  
ANISOU  265  CB  HIS A  53    10479   6192   9113  -1614   3834  -4490       C  
ATOM    266  CG  HIS A  53     105.051 -19.319  -2.079  1.00 68.48           C  
ANISOU  266  CG  HIS A  53    10592   6253   9172  -1494   4061  -4538       C  
ATOM    267  ND1 HIS A  53     105.766 -18.142  -2.095  1.00 66.15           N  
ANISOU  267  ND1 HIS A  53    10251   6193   8688  -1362   3964  -4303       N  
ATOM    268  CD2 HIS A  53     105.795 -20.223  -2.756  1.00 71.31           C  
ANISOU  268  CD2 HIS A  53    11019   6382   9691  -1499   4405  -4816       C  
ATOM    269  CE1 HIS A  53     106.899 -18.330  -2.746  1.00 67.89           C  
ANISOU  269  CE1 HIS A  53    10500   6337   8955  -1296   4242  -4428       C  
ATOM    270  NE2 HIS A  53     106.941 -19.584  -3.157  1.00 70.98           N  
ANISOU  270  NE2 HIS A  53    10960   6451   9558  -1370   4514  -4742       N  
ATOM    271  N   ASN A  54     102.084 -19.550   1.794  1.00 67.22           N  
ANISOU  271  N   ASN A  54    10164   5860   9514  -1516   3492  -3849       N  
ATOM    272  CA  ASN A  54     100.724 -19.300   2.264  1.00 67.85           C  
ANISOU  272  CA  ASN A  54    10189   6069   9522  -1669   3284  -3828       C  
ATOM    273  C   ASN A  54     100.691 -18.271   3.394  1.00 62.58           C  
ANISOU  273  C   ASN A  54     9417   5550   8808  -1520   3068  -3434       C  
ATOM    274  O   ASN A  54     101.730 -17.866   3.915  1.00 59.80           O  
ANISOU  274  O   ASN A  54     9039   5171   8510  -1302   3080  -3170       O  
ATOM    275  CB  ASN A  54      99.997 -20.602   2.638  1.00 74.04           C  
ANISOU  275  CB  ASN A  54    11000   6520  10610  -1822   3458  -3984       C  
ATOM    276  CG  ASN A  54     100.471 -21.210   3.948  1.00 78.41           C  
ANISOU  276  CG  ASN A  54    11553   6721  11516  -1653   3600  -3676       C  
ATOM    277  OD1 ASN A  54     101.304 -20.649   4.659  1.00 78.12           O  
ANISOU  277  OD1 ASN A  54    11476   6709  11494  -1419   3537  -3343       O  
ATOM    278  ND2 ASN A  54      99.923 -22.384   4.271  1.00 86.46           N  
ANISOU  278  ND2 ASN A  54    12624   7404  12820  -1781   3790  -3789       N  
ATOM    279  N   TYR A  55      99.483 -17.870   3.769  1.00 60.08           N  
ANISOU  279  N   TYR A  55     9030   5390   8406  -1647   2878  -3420       N  
ATOM    280  CA  TYR A  55      99.280 -16.701   4.610  1.00 56.11           C  
ANISOU  280  CA  TYR A  55     8430   5101   7788  -1545   2651  -3120       C  
ATOM    281  C   TYR A  55      99.246 -16.966   6.125  1.00 54.86           C  
ANISOU  281  C   TYR A  55     8240   4741   7861  -1457   2700  -2831       C  
ATOM    282  O   TYR A  55      98.988 -16.050   6.911  1.00 53.38           O  
ANISOU  282  O   TYR A  55     7977   4719   7584  -1394   2531  -2607       O  
ATOM    283  CB  TYR A  55      97.998 -15.991   4.162  1.00 55.31           C  
ANISOU  283  CB  TYR A  55     8248   5303   7461  -1710   2408  -3262       C  
ATOM    284  CG  TYR A  55      98.190 -15.104   2.955  1.00 54.94           C  
ANISOU  284  CG  TYR A  55     8234   5561   7079  -1709   2249  -3364       C  
ATOM    285  CD1 TYR A  55      99.071 -14.029   3.007  1.00 52.58           C  
ANISOU  285  CD1 TYR A  55     7940   5408   6628  -1528   2166  -3126       C  
ATOM    286  CD2 TYR A  55      97.490 -15.320   1.771  1.00 57.07           C  
ANISOU  286  CD2 TYR A  55     8538   5975   7168  -1899   2177  -3694       C  
ATOM    287  CE1 TYR A  55      99.254 -13.197   1.925  1.00 52.44           C  
ANISOU  287  CE1 TYR A  55     7980   5649   6295  -1532   2042  -3188       C  
ATOM    288  CE2 TYR A  55      97.673 -14.488   0.673  1.00 57.20           C  
ANISOU  288  CE2 TYR A  55     8621   6276   6836  -1895   2025  -3755       C  
ATOM    289  CZ  TYR A  55      98.557 -13.423   0.764  1.00 54.88           C  
ANISOU  289  CZ  TYR A  55     8349   6101   6402  -1709   1969  -3487       C  
ATOM    290  OH  TYR A  55      98.765 -12.568  -0.292  1.00 55.12           O  
ANISOU  290  OH  TYR A  55     8469   6390   6081  -1705   1841  -3511       O  
ATOM    291  N   SER A  56      99.542 -18.194   6.543  1.00 56.19           N  
ANISOU  291  N   SER A  56     8482   4548   8318  -1445   2936  -2826       N  
ATOM    292  CA  SER A  56      99.452 -18.558   7.958  1.00 55.55           C  
ANISOU  292  CA  SER A  56     8414   4258   8432  -1379   2993  -2545       C  
ATOM    293  C   SER A  56     100.479 -17.852   8.860  1.00 53.48           C  
ANISOU  293  C   SER A  56     8130   4050   8137  -1122   2897  -2176       C  
ATOM    294  O   SER A  56     100.333 -17.869  10.085  1.00 53.39           O  
ANISOU  294  O   SER A  56     8133   3961   8192  -1070   2881  -1918       O  
ATOM    295  CB  SER A  56      99.570 -20.070   8.126  1.00 58.30           C  
ANISOU  295  CB  SER A  56     8872   4175   9105  -1416   3274  -2611       C  
ATOM    296  OG  SER A  56     100.904 -20.492   7.949  1.00 59.09           O  
ANISOU  296  OG  SER A  56     9022   4083   9344  -1208   3399  -2537       O  
ATOM    297  N   TYR A  57     101.507 -17.239   8.265  1.00 51.98           N  
ANISOU  297  N   TYR A  57     7910   3999   7839   -978   2840  -2161       N  
ATOM    298  CA  TYR A  57     102.437 -16.372   9.009  1.00 49.35           C  
ANISOU  298  CA  TYR A  57     7519   3782   7449   -763   2711  -1855       C  
ATOM    299  C   TYR A  57     101.788 -15.079   9.500  1.00 46.86           C  
ANISOU  299  C   TYR A  57     7128   3775   6900   -799   2477  -1737       C  
ATOM    300  O   TYR A  57     102.315 -14.430  10.415  1.00 45.12           O  
ANISOU  300  O   TYR A  57     6868   3628   6645   -658   2370  -1477       O  
ATOM    301  CB  TYR A  57     103.669 -16.017   8.162  1.00 48.93           C  
ANISOU  301  CB  TYR A  57     7432   3801   7357   -630   2738  -1905       C  
ATOM    302  CG  TYR A  57     103.395 -15.124   6.963  1.00 47.60           C  
ANISOU  302  CG  TYR A  57     7248   3929   6908   -740   2644  -2110       C  
ATOM    303  CD1 TYR A  57     103.441 -13.739   7.071  1.00 45.09           C  
ANISOU  303  CD1 TYR A  57     6862   3902   6366   -700   2439  -1977       C  
ATOM    304  CD2 TYR A  57     103.105 -15.668   5.721  1.00 49.27           C  
ANISOU  304  CD2 TYR A  57     7529   4120   7070   -885   2762  -2433       C  
ATOM    305  CE1 TYR A  57     103.202 -12.928   5.974  1.00 44.54           C  
ANISOU  305  CE1 TYR A  57     6805   4081   6035   -786   2351  -2128       C  
ATOM    306  CE2 TYR A  57     102.859 -14.864   4.622  1.00 48.76           C  
ANISOU  306  CE2 TYR A  57     7480   4334   6709   -981   2660  -2596       C  
ATOM    307  CZ  TYR A  57     102.912 -13.496   4.753  1.00 46.33           C  
ANISOU  307  CZ  TYR A  57     7115   4300   6187   -923   2453  -2425       C  
ATOM    308  OH  TYR A  57     102.671 -12.688   3.669  1.00 46.13           O  
ANISOU  308  OH  TYR A  57     7130   4534   5863  -1006   2348  -2548       O  
ATOM    309  N   MET A  58     100.665 -14.695   8.888  1.00 46.67           N  
ANISOU  309  N   MET A  58     7075   3931   6725   -981   2392  -1939       N  
ATOM    310  CA  MET A  58      99.966 -13.460   9.266  1.00 44.69           C  
ANISOU  310  CA  MET A  58     6737   3957   6284  -1010   2178  -1855       C  
ATOM    311  C   MET A  58      98.992 -13.655  10.428  1.00 44.49           C  
ANISOU  311  C   MET A  58     6694   3869   6340  -1094   2186  -1759       C  
ATOM    312  O   MET A  58      98.420 -14.731  10.605  1.00 46.98           O  
ANISOU  312  O   MET A  58     7058   3970   6821  -1214   2341  -1848       O  
ATOM    313  CB  MET A  58      99.214 -12.877   8.064  1.00 44.78           C  
ANISOU  313  CB  MET A  58     6709   4206   6100  -1140   2052  -2096       C  
ATOM    314  CG  MET A  58     100.121 -12.452   6.919  1.00 44.78           C  
ANISOU  314  CG  MET A  58     6748   4317   5947  -1072   2038  -2170       C  
ATOM    315  SD  MET A  58      99.413 -11.156   5.884  1.00 44.09           S  
ANISOU  315  SD  MET A  58     6624   4585   5542  -1145   1792  -2276       S  
ATOM    316  CE  MET A  58      97.920 -11.960   5.310  1.00 46.29           C  
ANISOU  316  CE  MET A  58     6881   4868   5838  -1382   1768  -2590       C  
ATOM    317  N   ASP A  59      98.831 -12.607  11.228  1.00 42.16           N  
ANISOU  317  N   ASP A  59     6335   3750   5932  -1040   2041  -1583       N  
ATOM    318  CA  ASP A  59      97.748 -12.532  12.198  1.00 42.02           C  
ANISOU  318  CA  ASP A  59     6281   3742   5939  -1146   2042  -1536       C  
ATOM    319  C   ASP A  59      96.580 -11.799  11.557  1.00 41.55           C  
ANISOU  319  C   ASP A  59     6093   3913   5781  -1276   1904  -1739       C  
ATOM    320  O   ASP A  59      95.425 -12.036  11.898  1.00 42.49           O  
ANISOU  320  O   ASP A  59     6146   4020   5976  -1428   1943  -1837       O  
ATOM    321  CB  ASP A  59      98.206 -11.822  13.472  1.00 40.59           C  
ANISOU  321  CB  ASP A  59     6107   3622   5691  -1020   1977  -1255       C  
ATOM    322  CG  ASP A  59      99.246 -12.623  14.246  1.00 41.46           C  
ANISOU  322  CG  ASP A  59     6339   3507   5906   -888   2083  -1032       C  
ATOM    323  OD1 ASP A  59      99.107 -13.868  14.331  1.00 42.92           O  
ANISOU  323  OD1 ASP A  59     6617   3429   6260   -943   2260  -1052       O  
ATOM    324  OD2 ASP A  59     100.198 -12.005  14.778  1.00 40.23           O  
ANISOU  324  OD2 ASP A  59     6178   3430   5674   -727   1981   -836       O  
ATOM    325  N   LEU A  60      96.898 -10.905  10.627  1.00 40.39           N  
ANISOU  325  N   LEU A  60     5904   3968   5472  -1213   1743  -1794       N  
ATOM    326  CA  LEU A  60      95.909 -10.269   9.767  1.00 40.66           C  
ANISOU  326  CA  LEU A  60     5832   4216   5401  -1308   1579  -1984       C  
ATOM    327  C   LEU A  60      95.174 -11.299   8.915  1.00 43.11           C  
ANISOU  327  C   LEU A  60     6138   4454   5785  -1488   1645  -2270       C  
ATOM    328  O   LEU A  60      95.802 -12.200   8.361  1.00 44.00           O  
ANISOU  328  O   LEU A  60     6360   4412   5944  -1500   1780  -2357       O  
ATOM    329  CB  LEU A  60      96.619  -9.292   8.829  1.00 39.58           C  
ANISOU  329  CB  LEU A  60     5715   4261   5062  -1197   1430  -1960       C  
ATOM    330  CG  LEU A  60      95.754  -8.532   7.826  1.00 40.05           C  
ANISOU  330  CG  LEU A  60     5695   4553   4969  -1255   1220  -2111       C  
ATOM    331  CD1 LEU A  60      95.122  -7.341   8.530  1.00 38.78           C  
ANISOU  331  CD1 LEU A  60     5406   4534   4793  -1203   1069  -1991       C  
ATOM    332  CD2 LEU A  60      96.578  -8.083   6.630  1.00 40.04           C  
ANISOU  332  CD2 LEU A  60     5793   4658   4762  -1188   1156  -2126       C  
ATOM    333  N   ASN A  61      93.854 -11.150   8.797  1.00 44.05           N  
ANISOU  333  N   ASN A  61     6117   4688   5932  -1629   1550  -2435       N  
ATOM    334  CA  ASN A  61      93.062 -11.980   7.888  1.00 46.61           C  
ANISOU  334  CA  ASN A  61     6404   4998   6308  -1820   1562  -2747       C  
ATOM    335  C   ASN A  61      93.339 -11.617   6.423  1.00 47.02           C  
ANISOU  335  C   ASN A  61     6499   5234   6130  -1803   1395  -2891       C  
ATOM    336  O   ASN A  61      93.235 -10.455   6.045  1.00 46.41           O  
ANISOU  336  O   ASN A  61     6369   5393   5871  -1715   1171  -2824       O  
ATOM    337  CB  ASN A  61      91.572 -11.825   8.178  1.00 47.79           C  
ANISOU  337  CB  ASN A  61     6347   5247   6563  -1970   1480  -2888       C  
ATOM    338  CG  ASN A  61      90.720 -12.812   7.397  1.00 50.99           C  
ANISOU  338  CG  ASN A  61     6691   5615   7068  -2198   1510  -3231       C  
ATOM    339  OD1 ASN A  61      90.576 -12.703   6.181  1.00 52.39           O  
ANISOU  339  OD1 ASN A  61     6858   5956   7092  -2239   1340  -3426       O  
ATOM    340  ND2 ASN A  61      90.147 -13.778   8.097  1.00 52.47           N  
ANISOU  340  ND2 ASN A  61     6847   5586   7503  -2360   1731  -3308       N  
ATOM    341  N   PRO A  62      93.679 -12.612   5.590  1.00 48.81           N  
ANISOU  341  N   PRO A  62     6838   5345   6361  -1893   1517  -3093       N  
ATOM    342  CA  PRO A  62      94.013 -12.367   4.178  1.00 49.84           C  
ANISOU  342  CA  PRO A  62     7052   5645   6237  -1896   1399  -3243       C  
ATOM    343  C   PRO A  62      92.979 -11.591   3.344  1.00 50.71           C  
ANISOU  343  C   PRO A  62     7049   6067   6150  -1963   1088  -3385       C  
ATOM    344  O   PRO A  62      93.343 -11.027   2.318  1.00 51.52           O  
ANISOU  344  O   PRO A  62     7245   6352   5978  -1916    949  -3405       O  
ATOM    345  CB  PRO A  62      94.185 -13.776   3.602  1.00 52.59           C  
ANISOU  345  CB  PRO A  62     7505   5785   6689  -2043   1616  -3509       C  
ATOM    346  CG  PRO A  62      94.537 -14.633   4.766  1.00 52.34           C  
ANISOU  346  CG  PRO A  62     7503   5424   6958  -2018   1880  -3376       C  
ATOM    347  CD  PRO A  62      93.935 -14.010   5.990  1.00 50.37           C  
ANISOU  347  CD  PRO A  62     7122   5216   6798  -1976   1806  -3159       C  
ATOM    348  N   ALA A  63      91.716 -11.572   3.761  1.00 51.41           N  
ANISOU  348  N   ALA A  63     6939   6215   6377  -2071    984  -3480       N  
ATOM    349  CA  ALA A  63      90.666 -10.850   3.027  1.00 52.81           C  
ANISOU  349  CA  ALA A  63     6967   6687   6411  -2115    658  -3611       C  
ATOM    350  C   ALA A  63      90.903  -9.341   2.982  1.00 51.31           C  
ANISOU  350  C   ALA A  63     6768   6699   6026  -1908    432  -3352       C  
ATOM    351  O   ALA A  63      90.352  -8.653   2.120  1.00 52.56           O  
ANISOU  351  O   ALA A  63     6875   7103   5991  -1894    143  -3411       O  
ATOM    352  CB  ALA A  63      89.303 -11.140   3.634  1.00 54.03           C  
ANISOU  352  CB  ALA A  63     6867   6840   6822  -2262    626  -3760       C  
ATOM    353  N   LEU A  64      91.718  -8.841   3.913  1.00 48.75           N  
ANISOU  353  N   LEU A  64     6498   6264   5759  -1750    558  -3066       N  
ATOM    354  CA  LEU A  64      92.088  -7.431   3.985  1.00 47.18           C  
ANISOU  354  CA  LEU A  64     6308   6202   5413  -1560    399  -2814       C  
ATOM    355  C   LEU A  64      93.329  -7.069   3.158  1.00 47.26           C  
ANISOU  355  C   LEU A  64     6541   6247   5167  -1462    418  -2708       C  
ATOM    356  O   LEU A  64      93.771  -5.916   3.167  1.00 45.38           O  
ANISOU  356  O   LEU A  64     6337   6095   4808  -1315    320  -2493       O  
ATOM    357  CB  LEU A  64      92.345  -7.051   5.448  1.00 44.69           C  
ANISOU  357  CB  LEU A  64     5935   5758   5286  -1462    529  -2586       C  
ATOM    358  CG  LEU A  64      91.150  -7.174   6.389  1.00 45.16           C  
ANISOU  358  CG  LEU A  64     5778   5794   5585  -1545    538  -2652       C  
ATOM    359  CD1 LEU A  64      91.585  -7.036   7.839  1.00 43.03           C  
ANISOU  359  CD1 LEU A  64     5518   5374   5454  -1475    724  -2441       C  
ATOM    360  CD2 LEU A  64      90.092  -6.140   6.037  1.00 46.14           C  
ANISOU  360  CD2 LEU A  64     5709   6141   5678  -1506    248  -2691       C  
ATOM    361  N   CYS A  65      93.907  -8.038   2.457  1.00 49.70           N  
ANISOU  361  N   CYS A  65     7000   6475   5409  -1549    572  -2866       N  
ATOM    362  CA  CYS A  65      95.105  -7.765   1.662  1.00 50.63           C  
ANISOU  362  CA  CYS A  65     7321   6617   5298  -1474    640  -2793       C  
ATOM    363  C   CYS A  65      94.876  -6.680   0.609  1.00 51.51           C  
ANISOU  363  C   CYS A  65     7496   6989   5087  -1431    376  -2749       C  
ATOM    364  O   CYS A  65      95.706  -5.780   0.448  1.00 50.37           O  
ANISOU  364  O   CYS A  65     7457   6882   4799  -1307    379  -2540       O  
ATOM    365  CB  CYS A  65      95.648  -9.048   1.024  1.00 53.05           C  
ANISOU  365  CB  CYS A  65     7765   6789   5602  -1590    865  -3021       C  
ATOM    366  SG  CYS A  65      96.529 -10.099   2.209  1.00 52.74           S  
ANISOU  366  SG  CYS A  65     7728   6396   5911  -1547   1213  -2944       S  
ATOM    367  N   ASP A  66      93.730  -6.738  -0.063  1.00 53.97           N  
ANISOU  367  N   ASP A  66     7735   7473   5295  -1532    138  -2933       N  
ATOM    368  CA  ASP A  66      93.420  -5.799  -1.142  1.00 56.08           C  
ANISOU  368  CA  ASP A  66     8080   7995   5230  -1490   -148  -2890       C  
ATOM    369  C   ASP A  66      92.808  -4.475  -0.641  1.00 54.25           C  
ANISOU  369  C   ASP A  66     7699   7862   5050  -1337   -394  -2658       C  
ATOM    370  O   ASP A  66      92.367  -3.655  -1.450  1.00 56.05           O  
ANISOU  370  O   ASP A  66     7962   8289   5041  -1282   -675  -2598       O  
ATOM    371  CB  ASP A  66      92.473  -6.472  -2.154  1.00 60.60           C  
ANISOU  371  CB  ASP A  66     8639   8734   5650  -1664   -333  -3206       C  
ATOM    372  CG  ASP A  66      92.624  -5.916  -3.566  1.00 64.33           C  
ANISOU  372  CG  ASP A  66     9326   9442   5671  -1659   -532  -3202       C  
ATOM    373  OD1 ASP A  66      93.281  -4.861  -3.726  1.00 64.34           O  
ANISOU  373  OD1 ASP A  66     9460   9482   5501  -1511   -557  -2926       O  
ATOM    374  OD2 ASP A  66      92.087  -6.533  -4.521  1.00 68.35           O  
ANISOU  374  OD2 ASP A  66     9884  10099   5985  -1815   -659  -3478       O  
ATOM    375  N   SER A  67      92.804  -4.252   0.675  1.00 50.47           N  
ANISOU  375  N   SER A  67     7069   7239   4869  -1263   -287  -2523       N  
ATOM    376  CA  SER A  67      92.039  -3.149   1.266  1.00 49.27           C  
ANISOU  376  CA  SER A  67     6732   7154   4833  -1141   -490  -2371       C  
ATOM    377  C   SER A  67      92.617  -1.767   1.014  1.00 48.20           C  
ANISOU  377  C   SER A  67     6713   7072   4528   -969   -590  -2094       C  
ATOM    378  O   SER A  67      91.909  -0.770   1.169  1.00 48.83           O  
ANISOU  378  O   SER A  67     6666   7229   4656   -860   -807  -1983       O  
ATOM    379  CB  SER A  67      91.876  -3.344   2.782  1.00 46.91           C  
ANISOU  379  CB  SER A  67     6260   6685   4878  -1134   -314  -2330       C  
ATOM    380  OG  SER A  67      93.095  -3.170   3.478  1.00 43.90           O  
ANISOU  380  OG  SER A  67     5995   6151   4532  -1053    -86  -2140       O  
ATOM    381  N   GLY A  68      93.897  -1.704   0.655  1.00 47.00           N  
ANISOU  381  N   GLY A  68     6787   6859   4208   -946   -412  -1988       N  
ATOM    382  CA  GLY A  68      94.596  -0.430   0.490  1.00 45.70           C  
ANISOU  382  CA  GLY A  68     6746   6704   3912   -806   -441  -1722       C  
ATOM    383  C   GLY A  68      94.714   0.381   1.772  1.00 42.84           C  
ANISOU  383  C   GLY A  68     6248   6225   3804   -691   -387  -1541       C  
ATOM    384  O   GLY A  68      94.900   1.593   1.722  1.00 42.80           O  
ANISOU  384  O   GLY A  68     6285   6230   3746   -572   -473  -1339       O  
ATOM    385  N   LYS A  69      94.621  -0.283   2.922  1.00 40.93           N  
ANISOU  385  N   LYS A  69     5861   5862   3827   -732   -234  -1614       N  
ATOM    386  CA  LYS A  69      94.632   0.399   4.215  1.00 38.78           C  
ANISOU  386  CA  LYS A  69     5460   5495   3778   -646   -181  -1480       C  
ATOM    387  C   LYS A  69      95.698  -0.164   5.155  1.00 36.87           C  
ANISOU  387  C   LYS A  69     5255   5097   3657   -664     89  -1439       C  
ATOM    388  O   LYS A  69      95.617  -0.007   6.375  1.00 35.73           O  
ANISOU  388  O   LYS A  69     5001   4874   3700   -638    159  -1387       O  
ATOM    389  CB  LYS A  69      93.234   0.323   4.843  1.00 39.24           C  
ANISOU  389  CB  LYS A  69     5277   5586   4043   -668   -299  -1592       C  
ATOM    390  CG  LYS A  69      92.201   1.143   4.080  1.00 41.07           C  
ANISOU  390  CG  LYS A  69     5425   5971   4209   -598   -606  -1589       C  
ATOM    391  CD  LYS A  69      90.773   0.846   4.496  1.00 42.17           C  
ANISOU  391  CD  LYS A  69     5292   6161   4566   -646   -721  -1761       C  
ATOM    392  CE  LYS A  69      89.822   1.728   3.704  1.00 44.70           C  
ANISOU  392  CE  LYS A  69     5512   6636   4833   -541  -1060  -1737       C  
ATOM    393  NZ  LYS A  69      88.394   1.344   3.866  1.00 46.66           N  
ANISOU  393  NZ  LYS A  69     5465   6969   5292   -599  -1204  -1947       N  
ATOM    394  N   ILE A  70      96.713  -0.795   4.573  1.00 37.49           N  
ANISOU  394  N   ILE A  70     5488   5134   3620   -702    236  -1462       N  
ATOM    395  CA  ILE A  70      97.801  -1.418   5.326  1.00 36.42           C  
ANISOU  395  CA  ILE A  70     5381   4850   3604   -699    472  -1423       C  
ATOM    396  C   ILE A  70      99.176  -1.033   4.756  1.00 36.08           C  
ANISOU  396  C   ILE A  70     5481   4790   3435   -652    584  -1321       C  
ATOM    397  O   ILE A  70      99.405  -1.122   3.551  1.00 37.52           O  
ANISOU  397  O   ILE A  70     5798   5039   3418   -688    585  -1378       O  
ATOM    398  CB  ILE A  70      97.676  -2.954   5.307  1.00 37.36           C  
ANISOU  398  CB  ILE A  70     5507   4882   3806   -806    605  -1605       C  
ATOM    399  CG1 ILE A  70      96.290  -3.390   5.801  1.00 38.18           C  
ANISOU  399  CG1 ILE A  70     5462   4996   4046   -886    523  -1730       C  
ATOM    400  CG2 ILE A  70      98.778  -3.584   6.152  1.00 36.26           C  
ANISOU  400  CG2 ILE A  70     5387   4574   3815   -771    822  -1533       C  
ATOM    401  CD1 ILE A  70      95.905  -4.786   5.374  1.00 40.14           C  
ANISOU  401  CD1 ILE A  70     5729   5185   4337  -1025    609  -1954       C  
ATOM    402  N   SER A  71     100.074  -0.593   5.634  1.00 34.39           N  
ANISOU  402  N   SER A  71     5234   4497   3335   -581    681  -1181       N  
ATOM    403  CA  SER A  71     101.464  -0.322   5.277  1.00 34.16           C  
ANISOU  403  CA  SER A  71     5291   4433   3255   -547    823  -1101       C  
ATOM    404  C   SER A  71     102.304  -1.140   6.239  1.00 33.41           C  
ANISOU  404  C   SER A  71     5128   4209   3356   -522    982  -1092       C  
ATOM    405  O   SER A  71     102.464  -0.777   7.405  1.00 32.11           O  
ANISOU  405  O   SER A  71     4870   4008   3321   -472    964   -992       O  
ATOM    406  CB  SER A  71     101.772   1.172   5.396  1.00 33.69           C  
ANISOU  406  CB  SER A  71     5233   4408   3158   -482    756   -933       C  
ATOM    407  OG  SER A  71     103.131   1.467   5.133  1.00 34.06           O  
ANISOU  407  OG  SER A  71     5335   4415   3190   -467    912   -865       O  
ATOM    408  N   SER A  72     102.802  -2.273   5.753  1.00 34.99           N  
ANISOU  408  N   SER A  72     5382   4337   3576   -555   1132  -1204       N  
ATOM    409  CA  SER A  72     103.469  -3.262   6.603  1.00 34.60           C  
ANISOU  409  CA  SER A  72     5273   4140   3732   -516   1268  -1199       C  
ATOM    410  C   SER A  72     104.673  -3.870   5.898  1.00 35.91           C  
ANISOU  410  C   SER A  72     5488   4231   3923   -498   1465  -1260       C  
ATOM    411  O   SER A  72     104.689  -3.984   4.670  1.00 37.78           O  
ANISOU  411  O   SER A  72     5834   4515   4003   -561   1526  -1379       O  
ATOM    412  CB  SER A  72     102.483  -4.362   6.993  1.00 34.77           C  
ANISOU  412  CB  SER A  72     5279   4087   3845   -578   1264  -1304       C  
ATOM    413  OG  SER A  72     101.549  -3.881   7.934  1.00 33.16           O  
ANISOU  413  OG  SER A  72     4994   3925   3678   -584   1133  -1238       O  
ATOM    414  N   LYS A  73     105.677  -4.264   6.678  1.00 35.38           N  
ANISOU  414  N   LYS A  73     5338   4052   4053   -411   1562  -1185       N  
ATOM    415  CA  LYS A  73     106.914  -4.797   6.108  1.00 36.34           C  
ANISOU  415  CA  LYS A  73     5459   4089   4258   -371   1763  -1243       C  
ATOM    416  C   LYS A  73     107.566  -5.839   7.008  1.00 36.30           C  
ANISOU  416  C   LYS A  73     5363   3910   4519   -271   1846  -1203       C  
ATOM    417  O   LYS A  73     107.848  -5.580   8.182  1.00 35.41           O  
ANISOU  417  O   LYS A  73     5150   3786   4516   -190   1752  -1047       O  
ATOM    418  CB  LYS A  73     107.887  -3.651   5.848  1.00 36.22           C  
ANISOU  418  CB  LYS A  73     5406   4159   4196   -342   1791  -1156       C  
ATOM    419  CG  LYS A  73     109.259  -4.076   5.375  1.00 37.63           C  
ANISOU  419  CG  LYS A  73     5536   4258   4501   -296   2014  -1214       C  
ATOM    420  CD  LYS A  73     109.181  -4.859   4.085  1.00 39.66           C  
ANISOU  420  CD  LYS A  73     5929   4483   4655   -373   2191  -1414       C  
ATOM    421  CE  LYS A  73     110.568  -5.137   3.554  1.00 41.83           C  
ANISOU  421  CE  LYS A  73     6145   4687   5060   -333   2447  -1487       C  
ATOM    422  NZ  LYS A  73     110.607  -6.482   2.933  1.00 44.46           N  
ANISOU  422  NZ  LYS A  73     6540   4886   5465   -349   2637  -1691       N  
ATOM    423  N   ALA A  74     107.818  -7.011   6.440  1.00 37.69           N  
ANISOU  423  N   ALA A  74     5581   3944   4792   -274   2020  -1345       N  
ATOM    424  CA  ALA A  74     108.419  -8.119   7.175  1.00 38.12           C  
ANISOU  424  CA  ALA A  74     5566   3793   5122   -161   2110  -1304       C  
ATOM    425  C   ALA A  74     109.811  -7.763   7.699  1.00 37.95           C  
ANISOU  425  C   ALA A  74     5388   3761   5268    -17   2128  -1173       C  
ATOM    426  O   ALA A  74     110.621  -7.183   6.985  1.00 38.30           O  
ANISOU  426  O   ALA A  74     5390   3877   5282    -19   2222  -1222       O  
ATOM    427  CB  ALA A  74     108.479  -9.359   6.293  1.00 40.22           C  
ANISOU  427  CB  ALA A  74     5911   3896   5475   -196   2324  -1513       C  
ATOM    428  N   GLY A  75     110.063  -8.102   8.961  1.00 37.68           N  
ANISOU  428  N   GLY A  75     5268   3643   5402     98   2033  -1007       N  
ATOM    429  CA  GLY A  75     111.322  -7.807   9.627  1.00 37.81           C  
ANISOU  429  CA  GLY A  75     5110   3665   5588    242   1993   -877       C  
ATOM    430  C   GLY A  75     111.504  -6.362  10.069  1.00 36.28           C  
ANISOU  430  C   GLY A  75     4839   3677   5268    216   1833   -776       C  
ATOM    431  O   GLY A  75     112.552  -6.022  10.625  1.00 36.74           O  
ANISOU  431  O   GLY A  75     4732   3764   5461    315   1782   -689       O  
ATOM    432  N   ASN A  76     110.506  -5.506   9.853  1.00 34.81           N  
ANISOU  432  N   ASN A  76     4754   3624   4845     88   1748   -794       N  
ATOM    433  CA  ASN A  76     110.674  -4.071  10.129  1.00 34.07           C  
ANISOU  433  CA  ASN A  76     4601   3696   4645     53   1630   -723       C  
ATOM    434  C   ASN A  76     109.718  -3.525  11.190  1.00 32.36           C  
ANISOU  434  C   ASN A  76     4417   3557   4319     20   1437   -621       C  
ATOM    435  O   ASN A  76     108.800  -4.204  11.631  1.00 31.99           O  
ANISOU  435  O   ASN A  76     4450   3453   4250      2   1403   -610       O  
ATOM    436  CB  ASN A  76     110.541  -3.257   8.830  1.00 34.23           C  
ANISOU  436  CB  ASN A  76     4703   3807   4494    -53   1718   -823       C  
ATOM    437  CG  ASN A  76     111.628  -2.197   8.685  1.00 34.62           C  
ANISOU  437  CG  ASN A  76     4640   3931   4582    -51   1756   -791       C  
ATOM    438  OD1 ASN A  76     111.614  -1.167   9.359  1.00 34.03           O  
ANISOU  438  OD1 ASN A  76     4511   3942   4476    -67   1624   -703       O  
ATOM    439  ND2 ASN A  76     112.572  -2.448   7.798  1.00 36.10           N  
ANISOU  439  ND2 ASN A  76     4788   4077   4849    -46   1959   -882       N  
ATOM    440  N   SER A  77     109.974  -2.289  11.600  1.00 31.75           N  
ANISOU  440  N   SER A  77     4273   3599   4189      1   1338   -563       N  
ATOM    441  CA  SER A  77     109.103  -1.551  12.521  1.00 30.39           C  
ANISOU  441  CA  SER A  77     4127   3511   3906    -43   1182   -499       C  
ATOM    442  C   SER A  77     109.260  -0.080  12.195  1.00 29.43           C  
ANISOU  442  C   SER A  77     3979   3493   3708   -102   1152   -507       C  
ATOM    443  O   SER A  77     110.179   0.286  11.475  1.00 30.33           O  
ANISOU  443  O   SER A  77     4043   3611   3869   -103   1246   -536       O  
ATOM    444  CB  SER A  77     109.493  -1.816  13.983  1.00 30.64           C  
ANISOU  444  CB  SER A  77     4085   3543   4010     30   1067   -382       C  
ATOM    445  OG  SER A  77     110.668  -1.112  14.353  1.00 31.06           O  
ANISOU  445  OG  SER A  77     3993   3665   4141     71   1013   -347       O  
ATOM    446  N   ILE A  78     108.387   0.772  12.720  1.00 28.67           N  
ANISOU  446  N   ILE A  78     3917   3463   3514   -152   1043   -485       N  
ATOM    447  CA  ILE A  78     108.517   2.220  12.462  1.00 28.16           C  
ANISOU  447  CA  ILE A  78     3836   3460   3403   -202   1021   -484       C  
ATOM    448  C   ILE A  78     109.796   2.776  13.102  1.00 28.33           C  
ANISOU  448  C   ILE A  78     3715   3511   3537   -184   1004   -454       C  
ATOM    449  O   ILE A  78     110.484   3.591  12.502  1.00 28.77           O  
ANISOU  449  O   ILE A  78     3733   3573   3622   -221   1074   -470       O  
ATOM    450  CB  ILE A  78     107.293   3.026  12.939  1.00 27.14           C  
ANISOU  450  CB  ILE A  78     3755   3372   3185   -246    917   -481       C  
ATOM    451  CG1 ILE A  78     106.036   2.556  12.212  1.00 27.10           C  
ANISOU  451  CG1 ILE A  78     3850   3353   3090   -269    915   -528       C  
ATOM    452  CG2 ILE A  78     107.495   4.510  12.658  1.00 27.35           C  
ANISOU  452  CG2 ILE A  78     3773   3420   3199   -285    909   -471       C  
ATOM    453  CD1 ILE A  78     104.759   3.183  12.728  1.00 26.70           C  
ANISOU  453  CD1 ILE A  78     3808   3336   2998   -296    819   -541       C  
ATOM    454  N   PHE A  79     110.115   2.309  14.304  1.00 28.36           N  
ANISOU  454  N   PHE A  79     3642   3534   3597   -133    910   -411       N  
ATOM    455  CA  PHE A  79     111.322   2.732  15.015  1.00 29.39           C  
ANISOU  455  CA  PHE A  79     3613   3717   3834   -113    850   -394       C  
ATOM    456  C   PHE A  79     112.588   2.284  14.282  1.00 30.77           C  
ANISOU  456  C   PHE A  79     3667   3853   4170    -62    963   -417       C  
ATOM    457  O   PHE A  79     113.528   3.052  14.115  1.00 31.89           O  
ANISOU  457  O   PHE A  79     3681   4027   4406    -98    998   -453       O  
ATOM    458  CB  PHE A  79     111.295   2.160  16.438  1.00 29.72           C  
ANISOU  458  CB  PHE A  79     3632   3800   3860    -58    701   -325       C  
ATOM    459  CG  PHE A  79     112.477   2.541  17.279  1.00 31.11           C  
ANISOU  459  CG  PHE A  79     3636   4060   4121    -33    586   -313       C  
ATOM    460  CD1 PHE A  79     112.533   3.773  17.903  1.00 31.22           C  
ANISOU  460  CD1 PHE A  79     3608   4165   4088   -122    504   -363       C  
ATOM    461  CD2 PHE A  79     113.525   1.655  17.470  1.00 33.01           C  
ANISOU  461  CD2 PHE A  79     3748   4287   4507     80    548   -262       C  
ATOM    462  CE1 PHE A  79     113.614   4.128  18.692  1.00 32.61           C  
ANISOU  462  CE1 PHE A  79     3615   4437   4338   -118    378   -379       C  
ATOM    463  CE2 PHE A  79     114.609   1.999  18.259  1.00 34.70           C  
ANISOU  463  CE2 PHE A  79     3777   4600   4807    107    405   -258       C  
ATOM    464  CZ  PHE A  79     114.652   3.241  18.875  1.00 34.42           C  
ANISOU  464  CZ  PHE A  79     3700   4676   4701     -2    314   -324       C  
ATOM    465  N   ARG A  80     112.605   1.032  13.853  1.00 31.52           N  
ANISOU  465  N   ARG A  80     3794   3865   4316     12   1039   -412       N  
ATOM    466  CA  ARG A  80     113.731   0.471  13.118  1.00 33.16           C  
ANISOU  466  CA  ARG A  80     3886   4014   4696     71   1180   -456       C  
ATOM    467  C   ARG A  80     113.985   1.226  11.810  1.00 33.37           C  
ANISOU  467  C   ARG A  80     3943   4041   4692    -23   1363   -539       C  
ATOM    468  O   ARG A  80     115.129   1.469  11.442  1.00 34.74           O  
ANISOU  468  O   ARG A  80     3967   4216   5015    -24   1471   -584       O  
ATOM    469  CB  ARG A  80     113.453  -1.005  12.829  1.00 33.99           C  
ANISOU  469  CB  ARG A  80     4065   4000   4849    156   1254   -455       C  
ATOM    470  CG  ARG A  80     114.597  -1.793  12.205  1.00 36.02           C  
ANISOU  470  CG  ARG A  80     4191   4168   5324    246   1409   -510       C  
ATOM    471  CD  ARG A  80     114.064  -3.123  11.703  1.00 36.53           C  
ANISOU  471  CD  ARG A  80     4383   4089   5405    291   1521   -546       C  
ATOM    472  NE  ARG A  80     115.098  -3.998  11.161  1.00 38.66           N  
ANISOU  472  NE  ARG A  80     4531   4242   5913    393   1688   -613       N  
ATOM    473  CZ  ARG A  80     115.636  -5.047  11.784  1.00 40.21           C  
ANISOU  473  CZ  ARG A  80     4627   4323   6328    554   1651   -547       C  
ATOM    474  NH1 ARG A  80     115.259  -5.401  13.011  1.00 39.98           N  
ANISOU  474  NH1 ARG A  80     4626   4283   6281    627   1447   -391       N  
ATOM    475  NH2 ARG A  80     116.572  -5.753  11.162  1.00 42.19           N  
ANISOU  475  NH2 ARG A  80     4751   4456   6820    648   1832   -634       N  
ATOM    476  N   SER A  81     112.916   1.590  11.108  1.00 32.51           N  
ANISOU  476  N   SER A  81     4027   3933   4391   -103   1396   -554       N  
ATOM    477  CA  SER A  81     113.043   2.340   9.859  1.00 33.20           C  
ANISOU  477  CA  SER A  81     4197   4023   4395   -194   1553   -598       C  
ATOM    478  C   SER A  81     113.551   3.743  10.129  1.00 33.36           C  
ANISOU  478  C   SER A  81     4138   4087   4450   -266   1534   -573       C  
ATOM    479  O   SER A  81     114.333   4.285   9.348  1.00 35.05           O  
ANISOU  479  O   SER A  81     4324   4286   4705   -329   1702   -605       O  
ATOM    480  CB  SER A  81     111.704   2.406   9.120  1.00 32.57           C  
ANISOU  480  CB  SER A  81     4340   3947   4088   -246   1536   -601       C  
ATOM    481  OG  SER A  81     111.421   1.171   8.483  1.00 33.09           O  
ANISOU  481  OG  SER A  81     4486   3964   4124   -220   1620   -671       O  
ATOM    482  N   PHE A  82     113.107   4.321  11.245  1.00 32.12           N  
ANISOU  482  N   PHE A  82     3949   3974   4279   -269   1352   -530       N  
ATOM    483  CA  PHE A  82     113.516   5.658  11.654  1.00 31.82           C  
ANISOU  483  CA  PHE A  82     3835   3963   4290   -346   1323   -529       C  
ATOM    484  C   PHE A  82     115.026   5.751  11.862  1.00 33.35           C  
ANISOU  484  C   PHE A  82     3798   4174   4699   -354   1386   -578       C  
ATOM    485  O   PHE A  82     115.661   6.678  11.357  1.00 34.16           O  
ANISOU  485  O   PHE A  82     3858   4256   4866   -449   1515   -608       O  
ATOM    486  CB  PHE A  82     112.766   6.049  12.928  1.00 30.76           C  
ANISOU  486  CB  PHE A  82     3706   3876   4104   -342   1123   -506       C  
ATOM    487  CG  PHE A  82     112.972   7.476  13.357  1.00 31.04           C  
ANISOU  487  CG  PHE A  82     3694   3920   4178   -435   1096   -530       C  
ATOM    488  CD1 PHE A  82     112.281   8.512  12.739  1.00 30.95           C  
ANISOU  488  CD1 PHE A  82     3824   3847   4088   -498   1150   -508       C  
ATOM    489  CD2 PHE A  82     113.835   7.785  14.399  1.00 31.71           C  
ANISOU  489  CD2 PHE A  82     3596   4068   4383   -456   1005   -577       C  
ATOM    490  CE1 PHE A  82     112.454   9.827  13.145  1.00 31.05           C  
ANISOU  490  CE1 PHE A  82     3802   3830   4164   -583   1144   -537       C  
ATOM    491  CE2 PHE A  82     114.011   9.097  14.803  1.00 32.13           C  
ANISOU  491  CE2 PHE A  82     3608   4116   4482   -560    992   -630       C  
ATOM    492  CZ  PHE A  82     113.321  10.118  14.175  1.00 31.57           C  
ANISOU  492  CZ  PHE A  82     3685   3953   4356   -625   1077   -612       C  
ATOM    493  N   HIS A  83     115.605   4.781  12.565  1.00 34.08           N  
ANISOU  493  N   HIS A  83     3736   4296   4917   -251   1302   -581       N  
ATOM    494  CA  HIS A  83     117.020   4.874  12.975  1.00 36.21           C  
ANISOU  494  CA  HIS A  83     3731   4606   5419   -240   1299   -632       C  
ATOM    495  C   HIS A  83     118.062   4.214  12.066  1.00 37.71           C  
ANISOU  495  C   HIS A  83     3789   4744   5794   -199   1509   -692       C  
ATOM    496  O   HIS A  83     119.218   4.643  12.060  1.00 39.86           O  
ANISOU  496  O   HIS A  83     3831   5040   6271   -239   1577   -762       O  
ATOM    497  CB  HIS A  83     117.204   4.323  14.394  1.00 36.42           C  
ANISOU  497  CB  HIS A  83     3631   4711   5496   -138   1048   -591       C  
ATOM    498  CG  HIS A  83     116.815   5.285  15.468  1.00 35.62           C  
ANISOU  498  CG  HIS A  83     3543   4696   5296   -214    866   -592       C  
ATOM    499  ND1 HIS A  83     117.437   6.500  15.639  1.00 36.52           N  
ANISOU  499  ND1 HIS A  83     3531   4850   5494   -336    872   -676       N  
ATOM    500  CD2 HIS A  83     115.875   5.204  16.438  1.00 34.86           C  
ANISOU  500  CD2 HIS A  83     3572   4644   5028   -198    695   -539       C  
ATOM    501  CE1 HIS A  83     116.894   7.133  16.664  1.00 35.98           C  
ANISOU  501  CE1 HIS A  83     3514   4848   5308   -388    707   -685       C  
ATOM    502  NE2 HIS A  83     115.944   6.368  17.168  1.00 34.89           N  
ANISOU  502  NE2 HIS A  83     3529   4720   5007   -305    602   -601       N  
ATOM    503  N   PHE A  84     117.679   3.181  11.318  1.00 37.15           N  
ANISOU  503  N   PHE A  84     3844   4601   5670   -132   1623   -689       N  
ATOM    504  CA  PHE A  84     118.671   2.313  10.663  1.00 38.76           C  
ANISOU  504  CA  PHE A  84     3901   4745   6080    -60   1811   -762       C  
ATOM    505  C   PHE A  84     118.540   2.245   9.142  1.00 39.01           C  
ANISOU  505  C   PHE A  84     4102   4710   6009   -140   2106   -832       C  
ATOM    506  O   PHE A  84     117.515   2.615   8.576  1.00 37.70           O  
ANISOU  506  O   PHE A  84     4196   4542   5584   -220   2123   -800       O  
ATOM    507  CB  PHE A  84     118.608   0.911  11.281  1.00 38.91           C  
ANISOU  507  CB  PHE A  84     3874   4716   6192    117   1692   -717       C  
ATOM    508  CG  PHE A  84     118.685   0.919  12.785  1.00 38.72           C  
ANISOU  508  CG  PHE A  84     3730   4770   6211    197   1390   -624       C  
ATOM    509  CD1 PHE A  84     119.893   1.121  13.430  1.00 40.58           C  
ANISOU  509  CD1 PHE A  84     3663   5073   6680    247   1291   -644       C  
ATOM    510  CD2 PHE A  84     117.545   0.760  13.558  1.00 36.85           C  
ANISOU  510  CD2 PHE A  84     3680   4552   5769    209   1206   -526       C  
ATOM    511  CE1 PHE A  84     119.966   1.150  14.811  1.00 40.74           C  
ANISOU  511  CE1 PHE A  84     3594   5191   6694    312    992   -560       C  
ATOM    512  CE2 PHE A  84     117.615   0.779  14.942  1.00 37.02           C  
ANISOU  512  CE2 PHE A  84     3623   4656   5783    267    944   -440       C  
ATOM    513  CZ  PHE A  84     118.829   0.981  15.570  1.00 38.89           C  
ANISOU  513  CZ  PHE A  84     3583   4974   6218    319    825   -454       C  
ATOM    514  N   THR A  85     119.596   1.776   8.487  1.00 41.09           N  
ANISOU  514  N   THR A  85     4211   4926   6475   -117   2335   -933       N  
ATOM    515  CA  THR A  85     119.609   1.644   7.024  1.00 42.20           C  
ANISOU  515  CA  THR A  85     4514   5013   6506   -203   2649  -1022       C  
ATOM    516  C   THR A  85     118.582   0.628   6.513  1.00 41.55           C  
ANISOU  516  C   THR A  85     4679   4875   6230   -158   2658  -1032       C  
ATOM    517  O   THR A  85     118.136   0.733   5.370  1.00 41.98           O  
ANISOU  517  O   THR A  85     4965   4925   6058   -259   2831  -1080       O  
ATOM    518  CB  THR A  85     120.991   1.220   6.492  1.00 44.82           C  
ANISOU  518  CB  THR A  85     4600   5297   7130   -179   2923  -1158       C  
ATOM    519  OG1 THR A  85     121.389   0.004   7.132  1.00 45.47           O  
ANISOU  519  OG1 THR A  85     4486   5322   7466     14   2830  -1175       O  
ATOM    520  CG2 THR A  85     122.032   2.297   6.752  1.00 45.90           C  
ANISOU  520  CG2 THR A  85     4488   5487   7461   -270   2974  -1184       C  
ATOM    521  N   ASP A  86     118.221  -0.347   7.349  1.00 40.89           N  
ANISOU  521  N   ASP A  86     4555   4752   6228    -17   2473   -991       N  
ATOM    522  CA  ASP A  86     117.141  -1.284   7.021  1.00 40.29           C  
ANISOU  522  CA  ASP A  86     4705   4615   5986      6   2458  -1005       C  
ATOM    523  C   ASP A  86     115.794  -0.555   7.002  1.00 38.18           C  
ANISOU  523  C   ASP A  86     4678   4424   5404    -93   2302   -928       C  
ATOM    524  O   ASP A  86     114.982  -0.663   7.922  1.00 36.55           O  
ANISOU  524  O   ASP A  86     4506   4233   5148    -52   2076   -841       O  
ATOM    525  CB  ASP A  86     117.101  -2.454   8.010  1.00 40.43           C  
ANISOU  525  CB  ASP A  86     4624   4546   6188    173   2310   -955       C  
ATOM    526  CG  ASP A  86     116.169  -3.566   7.558  1.00 40.26           C  
ANISOU  526  CG  ASP A  86     4807   4423   6065    184   2362  -1010       C  
ATOM    527  OD1 ASP A  86     115.999  -3.742   6.334  1.00 41.26           O  
ANISOU  527  OD1 ASP A  86     5079   4529   6067     96   2575  -1144       O  
ATOM    528  OD2 ASP A  86     115.614  -4.269   8.423  1.00 39.57           O  
ANISOU  528  OD2 ASP A  86     4743   4276   6015    269   2200   -927       O  
ATOM    529  N   PHE A  87     115.568   0.179   5.926  1.00 38.68           N  
ANISOU  529  N   PHE A  87     4908   4530   5256   -222   2435   -960       N  
ATOM    530  CA  PHE A  87     114.516   1.177   5.884  1.00 37.45           C  
ANISOU  530  CA  PHE A  87     4931   4447   4848   -305   2287   -870       C  
ATOM    531  C   PHE A  87     113.292   0.723   5.102  1.00 37.62           C  
ANISOU  531  C   PHE A  87     5202   4481   4610   -346   2263   -907       C  
ATOM    532  O   PHE A  87     113.418   0.265   3.968  1.00 39.49           O  
ANISOU  532  O   PHE A  87     5561   4705   4739   -396   2454  -1012       O  
ATOM    533  CB  PHE A  87     115.075   2.447   5.254  1.00 37.80           C  
ANISOU  533  CB  PHE A  87     5004   4525   4831   -417   2422   -843       C  
ATOM    534  CG  PHE A  87     114.044   3.494   4.983  1.00 36.66           C  
ANISOU  534  CG  PHE A  87     5066   4426   4434   -491   2302   -743       C  
ATOM    535  CD1 PHE A  87     113.437   4.169   6.026  1.00 34.87           C  
ANISOU  535  CD1 PHE A  87     4796   4222   4228   -467   2067   -651       C  
ATOM    536  CD2 PHE A  87     113.692   3.819   3.683  1.00 37.79           C  
ANISOU  536  CD2 PHE A  87     5451   4588   4317   -580   2425   -740       C  
ATOM    537  CE1 PHE A  87     112.491   5.146   5.780  1.00 34.22           C  
ANISOU  537  CE1 PHE A  87     4884   4160   3957   -513   1962   -561       C  
ATOM    538  CE2 PHE A  87     112.747   4.796   3.429  1.00 37.14           C  
ANISOU  538  CE2 PHE A  87     5552   4538   4021   -621   2291   -625       C  
ATOM    539  CZ  PHE A  87     112.148   5.461   4.478  1.00 35.39           C  
ANISOU  539  CZ  PHE A  87     5260   4318   3869   -580   2062   -537       C  
ATOM    540  N   TYR A  88     112.115   0.870   5.713  1.00 36.45           N  
ANISOU  540  N   TYR A  88     5120   4366   4363   -333   2031   -837       N  
ATOM    541  CA  TYR A  88     110.842   0.789   4.994  1.00 36.56           C  
ANISOU  541  CA  TYR A  88     5346   4423   4122   -388   1957   -861       C  
ATOM    542  C   TYR A  88     110.080   2.101   5.147  1.00 35.95           C  
ANISOU  542  C   TYR A  88     5338   4412   3906   -422   1789   -743       C  
ATOM    543  O   TYR A  88     109.885   2.575   6.267  1.00 34.61           O  
ANISOU  543  O   TYR A  88     5060   4244   3844   -383   1642   -668       O  
ATOM    544  CB  TYR A  88     109.993  -0.360   5.514  1.00 35.78           C  
ANISOU  544  CB  TYR A  88     5245   4284   4064   -343   1852   -914       C  
ATOM    545  CG  TYR A  88     108.709  -0.553   4.741  1.00 36.29           C  
ANISOU  545  CG  TYR A  88     5489   4402   3896   -411   1773   -977       C  
ATOM    546  CD1 TYR A  88     108.718  -1.118   3.464  1.00 37.92           C  
ANISOU  546  CD1 TYR A  88     5840   4618   3948   -477   1915  -1112       C  
ATOM    547  CD2 TYR A  88     107.482  -0.185   5.290  1.00 35.11           C  
ANISOU  547  CD2 TYR A  88     5351   4301   3684   -413   1555   -922       C  
ATOM    548  CE1 TYR A  88     107.542  -1.300   2.755  1.00 38.58           C  
ANISOU  548  CE1 TYR A  88     6075   4775   3808   -545   1809  -1185       C  
ATOM    549  CE2 TYR A  88     106.299  -0.366   4.590  1.00 35.75           C  
ANISOU  549  CE2 TYR A  88     5557   4445   3580   -471   1458   -992       C  
ATOM    550  CZ  TYR A  88     106.332  -0.924   3.325  1.00 37.81           C  
ANISOU  550  CZ  TYR A  88     5958   4730   3676   -538   1568  -1122       C  
ATOM    551  OH  TYR A  88     105.153  -1.106   2.636  1.00 38.81           O  
ANISOU  551  OH  TYR A  88     6195   4942   3609   -602   1438  -1206       O  
ATOM    552  N   ASN A  89     109.661   2.681   4.019  1.00 37.54           N  
ANISOU  552  N   ASN A  89     5731   4664   3868   -491   1813   -726       N  
ATOM    553  CA  ASN A  89     108.906   3.936   4.008  1.00 37.56           C  
ANISOU  553  CA  ASN A  89     5817   4705   3748   -505   1657   -601       C  
ATOM    554  C   ASN A  89     107.435   3.716   4.378  1.00 36.09           C  
ANISOU  554  C   ASN A  89     5651   4561   3499   -470   1421   -606       C  
ATOM    555  O   ASN A  89     106.557   3.719   3.515  1.00 36.38           O  
ANISOU  555  O   ASN A  89     5835   4659   3327   -495   1336   -617       O  
ATOM    556  CB  ASN A  89     109.028   4.644   2.641  1.00 40.11           C  
ANISOU  556  CB  ASN A  89     6356   5059   3825   -578   1760   -548       C  
ATOM    557  CG  ASN A  89     108.338   6.006   2.613  1.00 41.18           C  
ANISOU  557  CG  ASN A  89     6582   5197   3865   -570   1606   -389       C  
ATOM    558  OD1 ASN A  89     108.011   6.576   3.662  1.00 39.84           O  
ANISOU  558  OD1 ASN A  89     6287   4995   3854   -521   1470   -334       O  
ATOM    559  ND2 ASN A  89     108.116   6.534   1.410  1.00 44.02           N  
ANISOU  559  ND2 ASN A  89     7172   5591   3961   -615   1631   -312       N  
ATOM    560  N   TYR A  90     107.181   3.534   5.672  1.00 34.34           N  
ANISOU  560  N   TYR A  90     5274   4314   3457   -419   1317   -601       N  
ATOM    561  CA  TYR A  90     105.822   3.418   6.183  1.00 33.81           C  
ANISOU  561  CA  TYR A  90     5193   4278   3375   -397   1125   -611       C  
ATOM    562  C   TYR A  90     105.021   4.659   5.801  1.00 34.36           C  
ANISOU  562  C   TYR A  90     5341   4385   3330   -392    989   -520       C  
ATOM    563  O   TYR A  90     105.466   5.781   6.029  1.00 34.00           O  
ANISOU  563  O   TYR A  90     5284   4303   3331   -384   1004   -422       O  
ATOM    564  CB  TYR A  90     105.821   3.274   7.703  1.00 32.50           C  
ANISOU  564  CB  TYR A  90     4869   4079   3400   -357   1068   -597       C  
ATOM    565  CG  TYR A  90     106.249   1.913   8.203  1.00 32.33           C  
ANISOU  565  CG  TYR A  90     4781   4008   3494   -336   1144   -662       C  
ATOM    566  CD1 TYR A  90     105.324   0.872   8.318  1.00 31.97           C  
ANISOU  566  CD1 TYR A  90     4754   3948   3444   -348   1105   -738       C  
ATOM    567  CD2 TYR A  90     107.566   1.667   8.577  1.00 32.23           C  
ANISOU  567  CD2 TYR A  90     4677   3951   3617   -303   1253   -644       C  
ATOM    568  CE1 TYR A  90     105.703  -0.372   8.781  1.00 31.62           C  
ANISOU  568  CE1 TYR A  90     4670   3823   3521   -324   1186   -777       C  
ATOM    569  CE2 TYR A  90     107.950   0.423   9.049  1.00 32.40           C  
ANISOU  569  CE2 TYR A  90     4639   3906   3764   -257   1307   -679       C  
ATOM    570  CZ  TYR A  90     107.014  -0.590   9.148  1.00 32.13           C  
ANISOU  570  CZ  TYR A  90     4656   3834   3716   -266   1279   -735       C  
ATOM    571  OH  TYR A  90     107.395  -1.822   9.617  1.00 32.87           O  
ANISOU  571  OH  TYR A  90     4711   3827   3950   -215   1345   -750       O  
ATOM    572  N   THR A  91     103.844   4.441   5.217  1.00 35.24           N  
ANISOU  572  N   THR A  91     5521   4559   3308   -394    852   -558       N  
ATOM    573  CA  THR A  91     103.024   5.518   4.670  1.00 35.89           C  
ANISOU  573  CA  THR A  91     5684   4678   3273   -365    697   -463       C  
ATOM    574  C   THR A  91     101.538   5.145   4.760  1.00 36.20           C  
ANISOU  574  C   THR A  91     5664   4783   3304   -344    496   -537       C  
ATOM    575  O   THR A  91     101.130   4.067   4.322  1.00 37.44           O  
ANISOU  575  O   THR A  91     5839   4995   3389   -391    483   -666       O  
ATOM    576  CB  THR A  91     103.408   5.791   3.204  1.00 37.68           C  
ANISOU  576  CB  THR A  91     6122   4944   3248   -402    754   -409       C  
ATOM    577  OG1 THR A  91     104.812   6.081   3.124  1.00 37.52           O  
ANISOU  577  OG1 THR A  91     6132   4857   3265   -439    978   -362       O  
ATOM    578  CG2 THR A  91     102.605   6.948   2.631  1.00 38.87           C  
ANISOU  578  CG2 THR A  91     6376   5117   3272   -349    573   -267       C  
ATOM    579  N   GLY A  92     100.735   6.023   5.345  1.00 35.43           N  
ANISOU  579  N   GLY A  92     5481   4672   3308   -282    355   -478       N  
ATOM    580  CA  GLY A  92      99.323   5.729   5.533  1.00 35.78           C  
ANISOU  580  CA  GLY A  92     5420   4776   3398   -261    179   -562       C  
ATOM    581  C   GLY A  92      98.511   6.897   6.039  1.00 35.50           C  
ANISOU  581  C   GLY A  92     5289   4710   3487   -173     41   -488       C  
ATOM    582  O   GLY A  92      99.037   7.783   6.705  1.00 34.75           O  
ANISOU  582  O   GLY A  92     5174   4525   3503   -142    111   -405       O  
ATOM    583  N   GLU A  93      97.218   6.883   5.727  1.00 36.94           N  
ANISOU  583  N   GLU A  93     5397   4965   3672   -136   -153   -538       N  
ATOM    584  CA  GLU A  93      96.314   7.965   6.103  1.00 37.47           C  
ANISOU  584  CA  GLU A  93     5351   4998   3887    -30   -296   -483       C  
ATOM    585  C   GLU A  93      94.983   7.425   6.605  1.00 37.77           C  
ANISOU  585  C   GLU A  93     5177   5096   4075    -33   -402   -640       C  
ATOM    586  O   GLU A  93      94.400   6.539   6.000  1.00 37.72           O  
ANISOU  586  O   GLU A  93     5149   5195   3986    -85   -495   -750       O  
ATOM    587  CB  GLU A  93      96.071   8.887   4.917  1.00 39.63           C  
ANISOU  587  CB  GLU A  93     5756   5290   4010     62   -471   -326       C  
ATOM    588  CG  GLU A  93      95.460  10.216   5.318  1.00 40.76           C  
ANISOU  588  CG  GLU A  93     5811   5335   4340    196   -575   -224       C  
ATOM    589  CD  GLU A  93      94.958  11.012   4.134  1.00 43.54           C  
ANISOU  589  CD  GLU A  93     6278   5708   4555    314   -803    -57       C  
ATOM    590  OE1 GLU A  93      95.544  10.890   3.039  1.00 44.40           O  
ANISOU  590  OE1 GLU A  93     6615   5870   4383    278   -807     41       O  
ATOM    591  OE2 GLU A  93      93.974  11.761   4.309  1.00 44.95           O  
ANISOU  591  OE2 GLU A  93     6322   5848   4908    448   -973    -22       O  
ATOM    592  N   GLY A  94      94.500   7.980   7.711  1.00 38.02           N  
ANISOU  592  N   GLY A  94     5049   5061   4337      8   -374   -668       N  
ATOM    593  CA  GLY A  94      93.211   7.576   8.259  1.00 38.59           C  
ANISOU  593  CA  GLY A  94     4898   5179   4585      0   -439   -824       C  
ATOM    594  C   GLY A  94      92.810   8.361   9.489  1.00 38.45           C  
ANISOU  594  C   GLY A  94     4729   5072   4808     46   -364   -852       C  
ATOM    595  O   GLY A  94      93.642   9.002  10.142  1.00 36.66           O  
ANISOU  595  O   GLY A  94     4573   4750   4607     53   -232   -780       O  
ATOM    596  N   GLN A  95      91.519   8.307   9.805  1.00 40.32           N  
ANISOU  596  N   GLN A  95     4745   5345   5229     67   -440   -980       N  
ATOM    597  CA  GLN A  95      90.998   8.951  11.001  1.00 40.04           C  
ANISOU  597  CA  GLN A  95     4547   5232   5434     97   -338  -1051       C  
ATOM    598  C   GLN A  95      91.441   8.110  12.195  1.00 38.08           C  
ANISOU  598  C   GLN A  95     4317   4971   5179    -49    -95  -1143       C  
ATOM    599  O   GLN A  95      92.067   8.624  13.130  1.00 37.01           O  
ANISOU  599  O   GLN A  95     4233   4760   5067    -61     50  -1117       O  
ATOM    600  CB  GLN A  95      89.469   9.065  10.934  1.00 42.24           C  
ANISOU  600  CB  GLN A  95     4557   5558   5931    160   -476  -1179       C  
ATOM    601  CG  GLN A  95      88.851  10.074  11.907  1.00 43.06           C  
ANISOU  601  CG  GLN A  95     4485   5562   6311    242   -398  -1241       C  
ATOM    602  CD  GLN A  95      89.139  11.530  11.554  1.00 43.93           C  
ANISOU  602  CD  GLN A  95     4663   5550   6475    415   -492  -1079       C  
ATOM    603  OE1 GLN A  95      89.524  11.859  10.432  1.00 44.48           O  
ANISOU  603  OE1 GLN A  95     4880   5625   6393    498   -667   -908       O  
ATOM    604  NE2 GLN A  95      88.962  12.410  12.527  1.00 44.69           N  
ANISOU  604  NE2 GLN A  95     4670   5524   6784    461   -356  -1136       N  
ATOM    605  N   GLN A  96      91.127   6.819  12.142  1.00 37.65           N  
ANISOU  605  N   GLN A  96     4232   4986   5085   -164    -59  -1246       N  
ATOM    606  CA  GLN A  96      91.540   5.873  13.174  1.00 36.66           C  
ANISOU  606  CA  GLN A  96     4156   4839   4933   -299    158  -1300       C  
ATOM    607  C   GLN A  96      92.771   5.094  12.725  1.00 35.20           C  
ANISOU  607  C   GLN A  96     4177   4650   4544   -348    199  -1208       C  
ATOM    608  O   GLN A  96      92.710   4.286  11.792  1.00 35.45           O  
ANISOU  608  O   GLN A  96     4249   4729   4492   -385    131  -1238       O  
ATOM    609  CB  GLN A  96      90.404   4.902  13.515  1.00 38.13           C  
ANISOU  609  CB  GLN A  96     4178   5064   5245   -409    218  -1474       C  
ATOM    610  CG  GLN A  96      89.468   5.400  14.598  1.00 39.13           C  
ANISOU  610  CG  GLN A  96     4117   5168   5582   -418    328  -1589       C  
ATOM    611  CD  GLN A  96      88.281   4.473  14.800  1.00 41.44           C  
ANISOU  611  CD  GLN A  96     4223   5498   6024   -538    396  -1773       C  
ATOM    612  OE1 GLN A  96      87.489   4.234  13.874  1.00 43.14           O  
ANISOU  612  OE1 GLN A  96     4293   5782   6314   -527    226  -1859       O  
ATOM    613  NE2 GLN A  96      88.145   3.949  16.018  1.00 41.65           N  
ANISOU  613  NE2 GLN A  96     4253   5483   6088   -666    645  -1838       N  
ATOM    614  N   ILE A  97      93.888   5.341  13.401  1.00 33.89           N  
ANISOU  614  N   ILE A  97     4131   4432   4314   -349    312  -1114       N  
ATOM    615  CA  ILE A  97      95.139   4.669  13.094  1.00 32.60           C  
ANISOU  615  CA  ILE A  97     4130   4253   4001   -378    367  -1030       C  
ATOM    616  C   ILE A  97      95.279   3.469  14.007  1.00 32.01           C  
ANISOU  616  C   ILE A  97     4079   4152   3931   -477    519  -1069       C  
ATOM    617  O   ILE A  97      94.963   3.561  15.200  1.00 31.16           O  
ANISOU  617  O   ILE A  97     3924   4030   3885   -515    615  -1100       O  
ATOM    618  CB  ILE A  97      96.348   5.599  13.310  1.00 31.78           C  
ANISOU  618  CB  ILE A  97     4119   4110   3846   -324    392   -908       C  
ATOM    619  CG1 ILE A  97      96.205   6.870  12.465  1.00 32.51           C  
ANISOU  619  CG1 ILE A  97     4213   4190   3947   -228    266   -844       C  
ATOM    620  CG2 ILE A  97      97.651   4.873  12.986  1.00 31.06           C  
ANISOU  620  CG2 ILE A  97     4155   4006   3639   -348    456   -837       C  
ATOM    621  CD1 ILE A  97      96.121   6.628  10.973  1.00 33.37           C  
ANISOU  621  CD1 ILE A  97     4393   4345   3938   -201    146   -808       C  
ATOM    622  N   ILE A  98      95.750   2.356  13.434  1.00 31.74           N  
ANISOU  622  N   ILE A  98     4130   4102   3825   -517    550  -1066       N  
ATOM    623  CA  ILE A  98      96.052   1.150  14.188  1.00 31.51           C  
ANISOU  623  CA  ILE A  98     4157   4012   3803   -592    693  -1065       C  
ATOM    624  C   ILE A  98      97.510   0.748  13.977  1.00 30.94           C  
ANISOU  624  C   ILE A  98     4210   3896   3647   -552    734   -958       C  
ATOM    625  O   ILE A  98      98.029   0.813  12.853  1.00 30.64           O  
ANISOU  625  O   ILE A  98     4222   3872   3545   -517    684   -948       O  
ATOM    626  CB  ILE A  98      95.126  -0.016  13.795  1.00 33.01           C  
ANISOU  626  CB  ILE A  98     4307   4183   4052   -689    728  -1193       C  
ATOM    627  CG1 ILE A  98      93.653   0.398  13.929  1.00 34.36           C  
ANISOU  627  CG1 ILE A  98     4304   4409   4341   -727    680  -1321       C  
ATOM    628  CG2 ILE A  98      95.403  -1.248  14.656  1.00 33.19           C  
ANISOU  628  CG2 ILE A  98     4407   4101   4100   -764    899  -1167       C  
ATOM    629  CD1 ILE A  98      93.014   0.828  12.624  1.00 35.64           C  
ANISOU  629  CD1 ILE A  98     4384   4658   4499   -688    489  -1397       C  
ATOM    630  N   PHE A  99      98.161   0.334  15.064  1.00 30.55           N  
ANISOU  630  N   PHE A  99     4210   3799   3597   -558    825   -880       N  
ATOM    631  CA  PHE A  99      99.552  -0.100  15.021  1.00 31.19           C  
ANISOU  631  CA  PHE A  99     4372   3835   3642   -505    857   -780       C  
ATOM    632  C   PHE A  99      99.665  -1.554  15.465  1.00 32.10           C  
ANISOU  632  C   PHE A  99     4552   3848   3798   -539    965   -757       C  
ATOM    633  O   PHE A  99      99.108  -1.921  16.497  1.00 32.70           O  
ANISOU  633  O   PHE A  99     4640   3896   3888   -592   1027   -742       O  
ATOM    634  CB  PHE A  99     100.420   0.760  15.942  1.00 30.86           C  
ANISOU  634  CB  PHE A  99     4325   3829   3569   -458    830   -685       C  
ATOM    635  CG  PHE A  99     100.462   2.219  15.566  1.00 30.93           C  
ANISOU  635  CG  PHE A  99     4286   3900   3566   -426    750   -696       C  
ATOM    636  CD1 PHE A  99     101.401   2.690  14.659  1.00 30.68           C  
ANISOU  636  CD1 PHE A  99     4272   3870   3513   -379    723   -656       C  
ATOM    637  CD2 PHE A  99      99.583   3.126  16.143  1.00 31.69           C  
ANISOU  637  CD2 PHE A  99     4322   4030   3686   -446    725   -747       C  
ATOM    638  CE1 PHE A  99     101.457   4.030  14.320  1.00 30.72           C  
ANISOU  638  CE1 PHE A  99     4256   3900   3516   -356    669   -646       C  
ATOM    639  CE2 PHE A  99      99.639   4.474  15.813  1.00 31.99           C  
ANISOU  639  CE2 PHE A  99     4325   4086   3741   -407    661   -747       C  
ATOM    640  CZ  PHE A  99     100.578   4.925  14.892  1.00 31.08           C  
ANISOU  640  CZ  PHE A  99     4247   3960   3599   -363    631   -686       C  
ATOM    641  N   TYR A 100     100.371  -2.376  14.682  1.00 32.11           N  
ANISOU  641  N   TYR A 100     4603   3776   3819   -510   1007   -755       N  
ATOM    642  CA  TYR A 100     100.770  -3.715  15.136  1.00 33.08           C  
ANISOU  642  CA  TYR A 100     4798   3762   4009   -506   1113   -700       C  
ATOM    643  C   TYR A 100     102.205  -4.012  14.700  1.00 33.12           C  
ANISOU  643  C   TYR A 100     4822   3715   4044   -403   1130   -633       C  
ATOM    644  O   TYR A 100     102.459  -4.840  13.831  1.00 34.00           O  
ANISOU  644  O   TYR A 100     4966   3737   4212   -400   1207   -700       O  
ATOM    645  CB  TYR A 100      99.782  -4.793  14.666  1.00 33.82           C  
ANISOU  645  CB  TYR A 100     4915   3762   4171   -607   1204   -825       C  
ATOM    646  CG  TYR A 100     100.092  -6.216  15.124  1.00 34.93           C  
ANISOU  646  CG  TYR A 100     5148   3715   4409   -610   1339   -765       C  
ATOM    647  CD1 TYR A 100     100.614  -6.485  16.396  1.00 35.17           C  
ANISOU  647  CD1 TYR A 100     5238   3685   4439   -555   1363   -584       C  
ATOM    648  CD2 TYR A 100      99.827  -7.303  14.285  1.00 35.98           C  
ANISOU  648  CD2 TYR A 100     5317   3720   4631   -670   1439   -890       C  
ATOM    649  CE1 TYR A 100     100.877  -7.790  16.803  1.00 36.40           C  
ANISOU  649  CE1 TYR A 100     5494   3643   4691   -540   1480   -498       C  
ATOM    650  CE2 TYR A 100     100.083  -8.605  14.683  1.00 36.93           C  
ANISOU  650  CE2 TYR A 100     5530   3629   4873   -668   1579   -833       C  
ATOM    651  CZ  TYR A 100     100.608  -8.846  15.936  1.00 37.58           C  
ANISOU  651  CZ  TYR A 100     5676   3636   4964   -594   1598   -621       C  
ATOM    652  OH  TYR A 100     100.864 -10.145  16.317  1.00 39.19           O  
ANISOU  652  OH  TYR A 100     5988   3606   5296   -575   1731   -534       O  
ATOM    653  N   GLU A 101     103.133  -3.301  15.332  1.00 32.76           N  
ANISOU  653  N   GLU A 101     4741   3732   3974   -327   1063   -522       N  
ATOM    654  CA  GLU A 101     104.555  -3.464  15.093  1.00 33.05           C  
ANISOU  654  CA  GLU A 101     4750   3736   4071   -224   1070   -458       C  
ATOM    655  C   GLU A 101     105.358  -2.980  16.294  1.00 33.27           C  
ANISOU  655  C   GLU A 101     4733   3822   4083   -159    979   -326       C  
ATOM    656  O   GLU A 101     104.812  -2.384  17.232  1.00 32.54           O  
ANISOU  656  O   GLU A 101     4651   3808   3903   -204    917   -297       O  
ATOM    657  CB  GLU A 101     104.980  -2.719  13.825  1.00 32.85           C  
ANISOU  657  CB  GLU A 101     4687   3774   4018   -223   1073   -540       C  
ATOM    658  CG  GLU A 101     104.393  -1.321  13.656  1.00 31.82           C  
ANISOU  658  CG  GLU A 101     4533   3771   3786   -272    986   -571       C  
ATOM    659  CD  GLU A 101     105.158  -0.229  14.384  1.00 31.58           C  
ANISOU  659  CD  GLU A 101     4434   3815   3749   -237    913   -495       C  
ATOM    660  OE1 GLU A 101     104.503   0.770  14.755  1.00 30.41           O  
ANISOU  660  OE1 GLU A 101     4272   3736   3547   -277    847   -507       O  
ATOM    661  OE2 GLU A 101     106.400  -0.346  14.566  1.00 31.57           O  
ANISOU  661  OE2 GLU A 101     4378   3801   3815   -174    923   -439       O  
ATOM    662  N   GLY A 102     106.659  -3.252  16.256  1.00 33.80           N  
ANISOU  662  N   GLY A 102     4742   3858   4242    -56    971   -262       N  
ATOM    663  CA  GLY A 102     107.556  -2.879  17.334  1.00 33.82           C  
ANISOU  663  CA  GLY A 102     4680   3930   4239     12    854   -146       C  
ATOM    664  C   GLY A 102     108.503  -4.001  17.684  1.00 35.33           C  
ANISOU  664  C   GLY A 102     4851   4011   4560    142    852    -31       C  
ATOM    665  O   GLY A 102     109.624  -3.743  18.120  1.00 35.94           O  
ANISOU  665  O   GLY A 102     4816   4146   4693    231    751     36       O  
ATOM    666  N   VAL A 103     108.055  -5.245  17.494  1.00 35.81           N  
ANISOU  666  N   VAL A 103     5010   3905   4690    157    959    -13       N  
ATOM    667  CA  VAL A 103     108.844  -6.423  17.876  1.00 37.55           C  
ANISOU  667  CA  VAL A 103     5233   3973   5061    299    966    117       C  
ATOM    668  C   VAL A 103     110.191  -6.479  17.146  1.00 38.25           C  
ANISOU  668  C   VAL A 103     5161   4035   5336    421    986     81       C  
ATOM    669  O   VAL A 103     111.163  -7.033  17.675  1.00 39.96           O  
ANISOU  669  O   VAL A 103     5303   4191   5689    574    916    208       O  
ATOM    670  CB  VAL A 103     108.063  -7.750  17.647  1.00 38.61           C  
ANISOU  670  CB  VAL A 103     5510   3889   5270    273   1120    113       C  
ATOM    671  CG1 VAL A 103     107.970  -8.112  16.166  1.00 38.40           C  
ANISOU  671  CG1 VAL A 103     5467   3772   5350    235   1283    -79       C  
ATOM    672  CG2 VAL A 103     108.697  -8.890  18.424  1.00 40.99           C  
ANISOU  672  CG2 VAL A 103     5856   4018   5700    425   1102    310       C  
ATOM    673  N   ASN A 104     110.255  -5.901  15.944  1.00 36.40           N  
ANISOU  673  N   ASN A 104     4871   3848   5108    355   1082    -85       N  
ATOM    674  CA  ASN A 104     111.480  -5.958  15.148  1.00 37.44           C  
ANISOU  674  CA  ASN A 104     4855   3950   5418    443   1158   -148       C  
ATOM    675  C   ASN A 104     112.593  -5.018  15.622  1.00 38.00           C  
ANISOU  675  C   ASN A 104     4739   4168   5529    497   1024   -102       C  
ATOM    676  O   ASN A 104     113.633  -4.906  14.974  1.00 39.75           O  
ANISOU  676  O   ASN A 104     4807   4386   5909    550   1099   -170       O  
ATOM    677  CB  ASN A 104     111.171  -5.778  13.661  1.00 36.33           C  
ANISOU  677  CB  ASN A 104     4757   3801   5244    342   1334   -337       C  
ATOM    678  CG  ASN A 104     110.494  -7.002  13.068  1.00 36.69           C  
ANISOU  678  CG  ASN A 104     4934   3667   5337    320   1485   -418       C  
ATOM    679  OD1 ASN A 104     110.947  -8.128  13.261  1.00 38.04           O  
ANISOU  679  OD1 ASN A 104     5096   3659   5697    432   1550   -373       O  
ATOM    680  ND2 ASN A 104     109.397  -6.788  12.357  1.00 35.65           N  
ANISOU  680  ND2 ASN A 104     4920   3577   5046    176   1532   -540       N  
ATOM    681  N   PHE A 105     112.375  -4.348  16.749  1.00 37.25           N  
ANISOU  681  N   PHE A 105     4651   4205   5296    469    841     -8       N  
ATOM    682  CA  PHE A 105     113.478  -3.845  17.559  1.00 38.25           C  
ANISOU  682  CA  PHE A 105     4602   4448   5484    547    669     62       C  
ATOM    683  C   PHE A 105     113.155  -4.103  19.039  1.00 38.59           C  
ANISOU  683  C   PHE A 105     4734   4535   5393    583    478    231       C  
ATOM    684  O   PHE A 105     112.349  -3.398  19.646  1.00 37.49           O  
ANISOU  684  O   PHE A 105     4697   4505   5041    466    414    227       O  
ATOM    685  CB  PHE A 105     113.748  -2.370  17.280  1.00 37.24           C  
ANISOU  685  CB  PHE A 105     4372   4479   5296    433    649    -47       C  
ATOM    686  CG  PHE A 105     115.002  -1.851  17.930  1.00 38.95           C  
ANISOU  686  CG  PHE A 105     4366   4813   5620    492    492    -23       C  
ATOM    687  CD1 PHE A 105     116.187  -1.785  17.220  1.00 40.01           C  
ANISOU  687  CD1 PHE A 105     4285   4933   5985    544    574   -100       C  
ATOM    688  CD2 PHE A 105     114.993  -1.427  19.258  1.00 39.63           C  
ANISOU  688  CD2 PHE A 105     4450   5033   5573    483    268     56       C  
ATOM    689  CE1 PHE A 105     117.340  -1.305  17.812  1.00 41.86           C  
ANISOU  689  CE1 PHE A 105     4275   5282   6344    588    422   -100       C  
ATOM    690  CE2 PHE A 105     116.149  -0.950  19.858  1.00 41.37           C  
ANISOU  690  CE2 PHE A 105     4450   5381   5887    526     97     55       C  
ATOM    691  CZ  PHE A 105     117.323  -0.887  19.134  1.00 42.53           C  
ANISOU  691  CZ  PHE A 105     4352   5510   6293    579    167    -24       C  
ATOM    692  N   THR A 106     113.813  -5.116  19.597  1.00 40.33           N  
ANISOU  692  N   THR A 106     4917   4664   5741    751    395    380       N  
ATOM    693  CA  THR A 106     113.504  -5.670  20.911  1.00 41.35           C  
ANISOU  693  CA  THR A 106     5184   4790   5736    805    242    580       C  
ATOM    694  C   THR A 106     114.808  -6.050  21.617  1.00 43.97           C  
ANISOU  694  C   THR A 106     5349   5149   6206   1003     29    728       C  
ATOM    695  O   THR A 106     115.876  -5.989  21.009  1.00 44.86           O  
ANISOU  695  O   THR A 106     5225   5257   6561   1096     38    655       O  
ATOM    696  CB  THR A 106     112.592  -6.919  20.791  1.00 41.81           C  
ANISOU  696  CB  THR A 106     5458   4621   5806    815    397    656       C  
ATOM    697  OG1 THR A 106     112.926  -7.669  19.612  1.00 42.41           O  
ANISOU  697  OG1 THR A 106     5470   4507   6135    885    584    566       O  
ATOM    698  CG2 THR A 106     111.128  -6.520  20.737  1.00 39.46           C  
ANISOU  698  CG2 THR A 106     5342   4355   5296    615    506    569       C  
ATOM    699  N   PRO A 107     114.736  -6.436  22.905  1.00 45.69           N  
ANISOU  699  N   PRO A 107     5685   5404   6269   1068   -163    938       N  
ATOM    700  CA  PRO A 107     115.963  -6.886  23.584  1.00 49.22           C  
ANISOU  700  CA  PRO A 107     5975   5877   6848   1283   -405   1105       C  
ATOM    701  C   PRO A 107     116.594  -8.126  22.942  1.00 51.23           C  
ANISOU  701  C   PRO A 107     6140   5872   7451   1496   -306   1174       C  
ATOM    702  O   PRO A 107     117.804  -8.297  23.009  1.00 53.74           O  
ANISOU  702  O   PRO A 107     6210   6208   8001   1678   -452   1218       O  
ATOM    703  CB  PRO A 107     115.489  -7.188  25.013  1.00 50.84           C  
ANISOU  703  CB  PRO A 107     6416   6141   6757   1292   -591   1338       C  
ATOM    704  CG  PRO A 107     114.257  -6.361  25.181  1.00 48.06           C  
ANISOU  704  CG  PRO A 107     6250   5898   6109   1042   -481   1218       C  
ATOM    705  CD  PRO A 107     113.597  -6.348  23.835  1.00 45.08           C  
ANISOU  705  CD  PRO A 107     5874   5379   5874    942   -184   1024       C  
ATOM    706  N   TYR A 108     115.766  -8.970  22.328  1.00 50.70           N  
ANISOU  706  N   TYR A 108     6260   5564   7437   1466    -55   1165       N  
ATOM    707  CA  TYR A 108     116.225 -10.078  21.491  1.00 52.48           C  
ANISOU  707  CA  TYR A 108     6414   5514   8008   1625    116   1156       C  
ATOM    708  C   TYR A 108     117.367  -9.672  20.561  1.00 52.66           C  
ANISOU  708  C   TYR A 108     6111   5584   8313   1693    167    969       C  
ATOM    709  O   TYR A 108     118.409 -10.332  20.529  1.00 55.49           O  
ANISOU  709  O   TYR A 108     6276   5830   8977   1917    116   1037       O  
ATOM    710  CB  TYR A 108     115.047 -10.633  20.670  1.00 51.03           C  
ANISOU  710  CB  TYR A 108     6452   5131   7806   1485    421   1044       C  
ATOM    711  CG  TYR A 108     115.434 -11.556  19.524  1.00 52.31           C  
ANISOU  711  CG  TYR A 108     6537   5031   8306   1584    661    927       C  
ATOM    712  CD1 TYR A 108     115.898 -12.854  19.758  1.00 55.71           C  
ANISOU  712  CD1 TYR A 108     6984   5184   8998   1805    676   1095       C  
ATOM    713  CD2 TYR A 108     115.326 -11.129  18.204  1.00 50.44           C  
ANISOU  713  CD2 TYR A 108     6229   4815   8119   1455    881    649       C  
ATOM    714  CE1 TYR A 108     116.248 -13.688  18.706  1.00 56.95           C  
ANISOU  714  CE1 TYR A 108     7071   5087   9479   1889    922    956       C  
ATOM    715  CE2 TYR A 108     115.671 -11.955  17.151  1.00 51.71           C  
ANISOU  715  CE2 TYR A 108     6337   4750   8559   1525   1120    513       C  
ATOM    716  CZ  TYR A 108     116.128 -13.227  17.402  1.00 54.85           C  
ANISOU  716  CZ  TYR A 108     6736   4870   9234   1738   1149    651       C  
ATOM    717  OH  TYR A 108     116.459 -14.022  16.336  1.00 56.25           O  
ANISOU  717  OH  TYR A 108     6860   4813   9699   1798   1414    481       O  
ATOM    718  N   HIS A 109     117.175  -8.582  19.821  1.00 49.96           N  
ANISOU  718  N   HIS A 109     5706   5398   7878   1501    276    741       N  
ATOM    719  CA  HIS A 109     118.195  -8.104  18.874  1.00 50.32           C  
ANISOU  719  CA  HIS A 109     5466   5490   8163   1521    375    550       C  
ATOM    720  C   HIS A 109     119.478  -7.645  19.560  1.00 52.61           C  
ANISOU  720  C   HIS A 109     5454   5947   8589   1648    114    605       C  
ATOM    721  O   HIS A 109     120.518  -7.583  18.923  1.00 53.89           O  
ANISOU  721  O   HIS A 109     5335   6098   9040   1726    190    486       O  
ATOM    722  CB  HIS A 109     117.647  -6.970  18.000  1.00 47.17           C  
ANISOU  722  CB  HIS A 109     5108   5219   7595   1278    537    331       C  
ATOM    723  CG  HIS A 109     116.522  -7.390  17.108  1.00 45.44           C  
ANISOU  723  CG  HIS A 109     5126   4856   7282   1158    786    234       C  
ATOM    724  ND1 HIS A 109     115.198  -7.208  17.445  1.00 43.33           N  
ANISOU  724  ND1 HIS A 109     5107   4620   6736   1013    773    265       N  
ATOM    725  CD2 HIS A 109     116.521  -7.997  15.897  1.00 45.62           C  
ANISOU  725  CD2 HIS A 109     5165   4713   7455   1156   1052     88       C  
ATOM    726  CE1 HIS A 109     114.430  -7.672  16.477  1.00 42.39           C  
ANISOU  726  CE1 HIS A 109     5130   4369   6607    928    995    145       C  
ATOM    727  NE2 HIS A 109     115.207  -8.157  15.527  1.00 43.92           N  
ANISOU  727  NE2 HIS A 109     5202   4445   7040   1007   1165     34       N  
ATOM    728  N   ALA A 110     119.389  -7.306  20.845  1.00 53.77           N  
ANISOU  728  N   ALA A 110     5652   6258   8517   1654   -183    766       N  
ATOM    729  CA  ALA A 110     120.552  -6.951  21.665  1.00 56.86           C  
ANISOU  729  CA  ALA A 110     5769   6830   9004   1777   -492    833       C  
ATOM    730  C   ALA A 110     121.373  -5.811  21.061  1.00 57.10           C  
ANISOU  730  C   ALA A 110     5495   7028   9171   1670   -449    595       C  
ATOM    731  O   ALA A 110     122.602  -5.827  21.108  1.00 59.51           O  
ANISOU  731  O   ALA A 110     5464   7385   9761   1807   -567    570       O  
ATOM    732  CB  ALA A 110     121.424  -8.176  21.898  1.00 60.50           C  
ANISOU  732  CB  ALA A 110     6083   7120   9781   2082   -598   1006       C  
ATOM    733  N   PHE A 111     120.686  -4.817  20.505  1.00 55.33           N  
ANISOU  733  N   PHE A 111     5383   6880   8757   1425   -279    426       N  
ATOM    734  CA  PHE A 111     121.368  -3.707  19.861  1.00 56.03           C  
ANISOU  734  CA  PHE A 111     5230   7092   8963   1296   -189    210       C  
ATOM    735  C   PHE A 111     122.039  -2.792  20.872  1.00 58.79           C  
ANISOU  735  C   PHE A 111     5383   7692   9260   1256   -493    200       C  
ATOM    736  O   PHE A 111     121.466  -2.455  21.908  1.00 58.66           O  
ANISOU  736  O   PHE A 111     5535   7805   8947   1193   -704    289       O  
ATOM    737  CB  PHE A 111     120.425  -2.865  18.999  1.00 52.52           C  
ANISOU  737  CB  PHE A 111     4984   6645   8324   1056     60     61       C  
ATOM    738  CG  PHE A 111     121.144  -1.796  18.218  1.00 52.46           C  
ANISOU  738  CG  PHE A 111     4760   6717   8453    924    201   -138       C  
ATOM    739  CD1 PHE A 111     121.671  -2.077  16.972  1.00 52.82           C  
ANISOU  739  CD1 PHE A 111     4692   6640   8737    942    487   -260       C  
ATOM    740  CD2 PHE A 111     121.343  -0.527  18.756  1.00 52.23           C  
ANISOU  740  CD2 PHE A 111     4643   6877   8324    776     64   -212       C  
ATOM    741  CE1 PHE A 111     122.358  -1.113  16.260  1.00 53.37           C  
ANISOU  741  CE1 PHE A 111     4577   6772   8928    808    646   -432       C  
ATOM    742  CE2 PHE A 111     122.031   0.445  18.047  1.00 52.32           C  
ANISOU  742  CE2 PHE A 111     4460   6934   8483    643    217   -389       C  
ATOM    743  CZ  PHE A 111     122.541   0.148  16.797  1.00 53.09           C  
ANISOU  743  CZ  PHE A 111     4456   6907   8807    658    512   -488       C  
ATOM    744  N   LYS A 112     123.259  -2.398  20.534  1.00 62.51           N  
ANISOU  744  N   LYS A 112     5491   8230  10027   1279   -495     67       N  
ATOM    745  CA  LYS A 112     124.015  -1.372  21.243  1.00 65.57           C  
ANISOU  745  CA  LYS A 112     5633   8857  10423   1194   -734    -21       C  
ATOM    746  C   LYS A 112     124.999  -0.832  20.205  1.00 67.81           C  
ANISOU  746  C   LYS A 112     5591   9127  11044   1125   -505   -241       C  
ATOM    747  O   LYS A 112     125.196  -1.474  19.177  1.00 68.39           O  
ANISOU  747  O   LYS A 112     5623   9023  11340   1203   -231   -280       O  
ATOM    748  CB  LYS A 112     124.728  -1.969  22.465  1.00 69.41           C  
ANISOU  748  CB  LYS A 112     5954   9458  10960   1406  -1139    144       C  
ATOM    749  CG  LYS A 112     125.151  -3.426  22.298  1.00 71.99           C  
ANISOU  749  CG  LYS A 112     6205   9591  11555   1704  -1143    308       C  
ATOM    750  CD  LYS A 112     126.210  -3.863  23.305  1.00 76.68           C  
ANISOU  750  CD  LYS A 112     6512  10309  12312   1936  -1551    441       C  
ATOM    751  CE  LYS A 112     125.613  -4.411  24.589  1.00 77.88           C  
ANISOU  751  CE  LYS A 112     6953  10513  12123   2038  -1871    724       C  
ATOM    752  NZ  LYS A 112     126.678  -4.875  25.529  1.00 82.60           N  
ANISOU  752  NZ  LYS A 112     7276  11235  12870   2288  -2299    879       N  
ATOM    753  N   CYS A 113     125.601   0.331  20.433  1.00 70.58           N  
ANISOU  753  N   CYS A 113     5723   9654  11439    965   -585   -399       N  
ATOM    754  CA  CYS A 113     126.523   0.888  19.431  1.00 73.67           C  
ANISOU  754  CA  CYS A 113     5815  10020  12153    868   -325   -612       C  
ATOM    755  C   CYS A 113     127.870   0.155  19.407  1.00 78.63           C  
ANISOU  755  C   CYS A 113     6010  10646  13220   1084   -402   -634       C  
ATOM    756  O   CYS A 113     128.335  -0.271  18.347  1.00 79.46           O  
ANISOU  756  O   CYS A 113     5981  10601  13607   1134    -94   -721       O  
ATOM    757  CB  CYS A 113     126.727   2.390  19.636  1.00 74.50           C  
ANISOU  757  CB  CYS A 113     5825  10281  12199    605   -347   -787       C  
ATOM    758  SG  CYS A 113     125.268   3.395  19.261  1.00 71.41           S  
ANISOU  758  SG  CYS A 113     5888   9833  11412    350   -141   -808       S  
ATOM    759  N   ASN A 114     128.482   0.005  20.577  1.00 82.62           N  
ANISOU  759  N   ASN A 114     6295  11320  13776   1213   -816   -560       N  
ATOM    760  CA  ASN A 114     129.764  -0.685  20.707  1.00 87.93           C  
ANISOU  760  CA  ASN A 114     6520  12009  14879   1449   -964   -563       C  
ATOM    761  C   ASN A 114     129.590  -1.941  21.544  1.00 88.25           C  
ANISOU  761  C   ASN A 114     6664  12004  14862   1754  -1271   -283       C  
ATOM    762  O   ASN A 114     128.465  -2.332  21.835  1.00 84.84           O  
ANISOU  762  O   ASN A 114     6660  11495  14081   1760  -1284   -106       O  
ATOM    763  CB  ASN A 114     130.789   0.257  21.349  1.00 92.97           C  
ANISOU  763  CB  ASN A 114     6748  12904  15673   1346  -1225   -728       C  
ATOM    764  CG  ASN A 114     131.256   1.348  20.400  1.00 94.97           C  
ANISOU  764  CG  ASN A 114     6807  13153  16122   1076   -873  -1012       C  
ATOM    765  OD1 ASN A 114     131.056   2.542  20.653  1.00 94.57           O  
ANISOU  765  OD1 ASN A 114     6813  13227  15892    812   -892  -1138       O  
ATOM    766  ND2 ASN A 114     131.886   0.937  19.287  1.00 98.32           N  
ANISOU  766  ND2 ASN A 114     7014  13419  16924   1135   -522  -1117       N  
ATOM    767  N   ARG A 115     130.697  -2.589  21.902  1.00 92.25           N  
ANISOU  767  N   ARG A 115     6776  12541  15732   2010  -1505   -237       N  
ATOM    768  CA  ARG A 115     130.677  -3.645  22.918  1.00 94.18           C  
ANISOU  768  CA  ARG A 115     7090  12779  15914   2308  -1889     59       C  
ATOM    769  C   ARG A 115     130.310  -3.055  24.287  1.00 93.44           C  
ANISOU  769  C   ARG A 115     7160  12956  15384   2215  -2322    165       C  
ATOM    770  O   ARG A 115     129.598  -3.684  25.075  1.00 93.41           O  
ANISOU  770  O   ARG A 115     7496  12930  15065   2327  -2524    431       O  
ATOM    771  CB  ARG A 115     132.035  -4.354  23.010  1.00 99.84           C  
ANISOU  771  CB  ARG A 115     7295  13486  17151   2614  -2078     76       C  
ATOM    772  CG  ARG A 115     132.348  -5.300  21.857  1.00100.83           C  
ANISOU  772  CG  ARG A 115     7301  13302  17706   2792  -1689     31       C  
ATOM    773  CD  ARG A 115     133.585  -6.139  22.162  1.00106.63           C  
ANISOU  773  CD  ARG A 115     7556  14009  18947   3154  -1939    103       C  
ATOM    774  NE  ARG A 115     133.897  -7.090  21.093  1.00107.95           N  
ANISOU  774  NE  ARG A 115     7605  13859  19551   3337  -1549     44       N  
ATOM    775  CZ  ARG A 115     134.851  -8.023  21.154  1.00113.25           C  
ANISOU  775  CZ  ARG A 115     7897  14410  20723   3690  -1666    110       C  
ATOM    776  NH1 ARG A 115     135.611  -8.153  22.239  1.00117.78           N  
ANISOU  776  NH1 ARG A 115     8159  15165  21425   3918  -2201    261       N  
ATOM    777  NH2 ARG A 115     135.051  -8.838  20.121  1.00114.04           N  
ANISOU  777  NH2 ARG A 115     7924  14203  21203   3825  -1252     18       N  
ATOM    778  N   SER A 116     130.785  -1.838  24.553  1.00 92.51           N  
ANISOU  778  N   SER A 116     6815  13087  15246   1991  -2437    -55       N  
ATOM    779  CA  SER A 116     130.574  -1.175  25.840  1.00 92.23           C  
ANISOU  779  CA  SER A 116     6888  13335  14819   1877  -2843    -18       C  
ATOM    780  C   SER A 116     129.204  -0.503  25.978  1.00 86.56           C  
ANISOU  780  C   SER A 116     6670  12616  13600   1612  -2684    -25       C  
ATOM    781  O   SER A 116     128.915   0.093  27.017  1.00 86.64           O  
ANISOU  781  O   SER A 116     6816  12849  13255   1487  -2965    -22       O  
ATOM    782  CB  SER A 116     131.666  -0.126  26.061  1.00 95.33           C  
ANISOU  782  CB  SER A 116     6810  13983  15425   1726  -3019   -293       C  
ATOM    783  OG  SER A 116     131.546   0.932  25.126  1.00 92.58           O  
ANISOU  783  OG  SER A 116     6436  13580  15157   1422  -2612   -572       O  
ATOM    784  N   GLY A 117     128.369  -0.596  24.942  1.00 81.52           N  
ANISOU  784  N   GLY A 117     6296  11738  12937   1526  -2242    -48       N  
ATOM    785  CA  GLY A 117     127.061   0.061  24.927  1.00 76.06           C  
ANISOU  785  CA  GLY A 117     6037  11027  11836   1285  -2061    -73       C  
ATOM    786  C   GLY A 117     126.031  -0.557  25.857  1.00 74.60           C  
ANISOU  786  C   GLY A 117     6270  10840  11233   1358  -2234    182       C  
ATOM    787  O   GLY A 117     126.358  -1.389  26.700  1.00 77.97           O  
ANISOU  787  O   GLY A 117     6680  11320  11626   1579  -2554    398       O  
ATOM    788  N   SER A 118     124.778  -0.142  25.697  1.00 69.64           N  
ANISOU  788  N   SER A 118     6017  10146  10293   1171  -2016    162       N  
ATOM    789  CA  SER A 118     123.687  -0.589  26.559  1.00 67.82           C  
ANISOU  789  CA  SER A 118     6197   9917   9654   1184  -2119    368       C  
ATOM    790  C   SER A 118     122.411  -0.715  25.750  1.00 62.98           C  
ANISOU  790  C   SER A 118     5914   9088   8926   1085  -1741    369       C  
ATOM    791  O   SER A 118     122.011   0.234  25.079  1.00 60.29           O  
ANISOU  791  O   SER A 118     5601   8733   8573    879  -1507    173       O  
ATOM    792  CB  SER A 118     123.474   0.407  27.701  1.00 68.20           C  
ANISOU  792  CB  SER A 118     6332  10232   9346    997  -2363    287       C  
ATOM    793  OG  SER A 118     122.158   0.336  28.224  1.00 65.68           O  
ANISOU  793  OG  SER A 118     6442   9888   8625    907  -2297    391       O  
ATOM    794  N   ASN A 119     121.772  -1.880  25.814  1.00 62.02           N  
ANISOU  794  N   ASN A 119     6040   8795   8730   1231  -1690    590       N  
ATOM    795  CA  ASN A 119     120.486  -2.076  25.151  1.00 57.96           C  
ANISOU  795  CA  ASN A 119     5839   8093   8090   1132  -1367    590       C  
ATOM    796  C   ASN A 119     119.338  -1.369  25.877  1.00 55.49           C  
ANISOU  796  C   ASN A 119     5822   7890   7370    930  -1378    569       C  
ATOM    797  O   ASN A 119     118.316  -1.063  25.264  1.00 52.22           O  
ANISOU  797  O   ASN A 119     5592   7378   6870    790  -1118    483       O  
ATOM    798  CB  ASN A 119     120.162  -3.563  25.000  1.00 58.63           C  
ANISOU  798  CB  ASN A 119     6085   7941   8251   1331  -1291    811       C  
ATOM    799  CG  ASN A 119     118.908  -3.802  24.179  1.00 55.54           C  
ANISOU  799  CG  ASN A 119     5964   7355   7781   1221   -952    770       C  
ATOM    800  OD1 ASN A 119     117.853  -4.136  24.723  1.00 55.06           O  
ANISOU  800  OD1 ASN A 119     6206   7253   7458   1169   -932    887       O  
ATOM    801  ND2 ASN A 119     119.008  -3.597  22.865  1.00 53.55           N  
ANISOU  801  ND2 ASN A 119     5603   6996   7746   1169   -684    594       N  
ATOM    802  N   ASP A 120     119.510  -1.114  27.174  1.00 57.21           N  
ANISOU  802  N   ASP A 120     6078   8317   7339    917  -1680    637       N  
ATOM    803  CA  ASP A 120     118.495  -0.429  27.979  1.00 55.50           C  
ANISOU  803  CA  ASP A 120     6133   8221   6733    722  -1687    596       C  
ATOM    804  C   ASP A 120     118.304   1.007  27.509  1.00 52.59           C  
ANISOU  804  C   ASP A 120     5681   7921   6378    493  -1542    311       C  
ATOM    805  O   ASP A 120     117.179   1.492  27.416  1.00 49.67           O  
ANISOU  805  O   ASP A 120     5528   7508   5835    341  -1352    236       O  
ATOM    806  CB  ASP A 120     118.884  -0.436  29.460  1.00 59.23           C  
ANISOU  806  CB  ASP A 120     6651   8928   6923    753  -2056    708       C  
ATOM    807  CG  ASP A 120     118.915  -1.831  30.050  1.00 61.91           C  
ANISOU  807  CG  ASP A 120     7148   9186   7188    975  -2203   1036       C  
ATOM    808  OD1 ASP A 120     118.433  -2.775  29.391  1.00 60.87           O  
ANISOU  808  OD1 ASP A 120     7133   8797   7195   1074  -1983   1161       O  
ATOM    809  OD2 ASP A 120     119.423  -1.982  31.177  1.00 65.55           O  
ANISOU  809  OD2 ASP A 120     7624   9834   7447   1048  -2543   1171       O  
ATOM    810  N   ILE A 121     119.413   1.682  27.222  1.00 53.24           N  
ANISOU  810  N   ILE A 121     5440   8098   6689    471  -1626    155       N  
ATOM    811  CA  ILE A 121     119.368   3.012  26.630  1.00 51.14           C  
ANISOU  811  CA  ILE A 121     5078   7849   6502    264  -1457   -101       C  
ATOM    812  C   ILE A 121     118.484   2.964  25.384  1.00 47.19           C  
ANISOU  812  C   ILE A 121     4719   7123   6087    225  -1099   -124       C  
ATOM    813  O   ILE A 121     117.628   3.827  25.187  1.00 45.00           O  
ANISOU  813  O   ILE A 121     4584   6820   5693     61   -942   -240       O  
ATOM    814  CB  ILE A 121     120.783   3.520  26.256  1.00 53.36           C  
ANISOU  814  CB  ILE A 121     4962   8207   7104    263  -1537   -249       C  
ATOM    815  CG1 ILE A 121     121.628   3.801  27.513  1.00 57.40           C  
ANISOU  815  CG1 ILE A 121     5308   8983   7518    259  -1923   -281       C  
ATOM    816  CG2 ILE A 121     120.711   4.767  25.387  1.00 51.43           C  
ANISOU  816  CG2 ILE A 121     4647   7903   6990     58  -1284   -480       C  
ATOM    817  CD1 ILE A 121     121.076   4.863  28.442  1.00 57.49           C  
ANISOU  817  CD1 ILE A 121     5477   9157   7208     40  -2007   -426       C  
ATOM    818  N   TRP A 122     118.682   1.941  24.557  1.00 46.40           N  
ANISOU  818  N   TRP A 122     4580   6859   6190    383   -981    -16       N  
ATOM    819  CA  TRP A 122     117.917   1.801  23.318  1.00 43.23           C  
ANISOU  819  CA  TRP A 122     4305   6260   5858    350   -664    -45       C  
ATOM    820  C   TRP A 122     116.452   1.419  23.531  1.00 41.65           C  
ANISOU  820  C   TRP A 122     4435   5982   5407    313   -570     40       C  
ATOM    821  O   TRP A 122     115.591   1.802  22.736  1.00 38.92           O  
ANISOU  821  O   TRP A 122     4208   5542   5037    215   -355    -38       O  
ATOM    822  CB  TRP A 122     118.632   0.856  22.351  1.00 43.43           C  
ANISOU  822  CB  TRP A 122     4178   6139   6181    510   -547      0       C  
ATOM    823  CG  TRP A 122     119.684   1.601  21.627  1.00 43.62           C  
ANISOU  823  CG  TRP A 122     3916   6195   6463    455   -468   -166       C  
ATOM    824  CD1 TRP A 122     121.008   1.641  21.918  1.00 46.34           C  
ANISOU  824  CD1 TRP A 122     3937   6639   7029    528   -629   -204       C  
ATOM    825  CD2 TRP A 122     119.484   2.489  20.529  1.00 41.48           C  
ANISOU  825  CD2 TRP A 122     3653   5859   6248    300   -207   -318       C  
ATOM    826  NE1 TRP A 122     121.657   2.481  21.051  1.00 46.19           N  
ANISOU  826  NE1 TRP A 122     3716   6613   7220    411   -452   -385       N  
ATOM    827  CE2 TRP A 122     120.742   3.017  20.186  1.00 43.24           C  
ANISOU  827  CE2 TRP A 122     3562   6133   6733    271   -188   -444       C  
ATOM    828  CE3 TRP A 122     118.361   2.882  19.792  1.00 38.73           C  
ANISOU  828  CE3 TRP A 122     3545   5412   5755    187      5   -351       C  
ATOM    829  CZ2 TRP A 122     120.916   3.914  19.132  1.00 42.45           C  
ANISOU  829  CZ2 TRP A 122     3414   5975   6740    122     65   -587       C  
ATOM    830  CZ3 TRP A 122     118.531   3.774  18.747  1.00 37.98           C  
ANISOU  830  CZ3 TRP A 122     3406   5270   5754     60    220   -478       C  
ATOM    831  CH2 TRP A 122     119.801   4.279  18.424  1.00 39.75           C  
ANISOU  831  CH2 TRP A 122     3347   5532   6224     23    262   -588       C  
ATOM    832  N   MET A 123     116.168   0.682  24.604  1.00 43.73           N  
ANISOU  832  N   MET A 123     4843   6287   5485    388   -733    204       N  
ATOM    833  CA  MET A 123     114.784   0.406  24.999  1.00 42.98           C  
ANISOU  833  CA  MET A 123     5048   6140   5140    322   -642    270       C  
ATOM    834  C   MET A 123     114.097   1.687  25.478  1.00 42.34           C  
ANISOU  834  C   MET A 123     5048   6182   4855    126   -628    115       C  
ATOM    835  O   MET A 123     112.912   1.910  25.211  1.00 40.17           O  
ANISOU  835  O   MET A 123     4938   5834   4488     30   -451     64       O  
ATOM    836  CB  MET A 123     114.731  -0.671  26.085  1.00 45.28           C  
ANISOU  836  CB  MET A 123     5490   6443   5272    439   -805    498       C  
ATOM    837  CG  MET A 123     115.021  -2.074  25.580  1.00 46.43           C  
ANISOU  837  CG  MET A 123     5631   6389   5619    632   -753    666       C  
ATOM    838  SD  MET A 123     113.847  -2.633  24.327  1.00 43.73           S  
ANISOU  838  SD  MET A 123     5444   5799   5370    582   -403    616       S  
ATOM    839  CE  MET A 123     114.705  -2.275  22.799  1.00 42.66           C  
ANISOU  839  CE  MET A 123     5044   5602   5563    609   -264    442       C  
ATOM    840  N   GLN A 124     114.850   2.533  26.172  1.00 44.46           N  
ANISOU  840  N   GLN A 124     5183   6631   5077     66   -813     23       N  
ATOM    841  CA  GLN A 124     114.341   3.825  26.602  1.00 44.54           C  
ANISOU  841  CA  GLN A 124     5244   6739   4937   -122   -788   -158       C  
ATOM    842  C   GLN A 124     114.007   4.676  25.378  1.00 41.79           C  
ANISOU  842  C   GLN A 124     4841   6268   4769   -210   -556   -308       C  
ATOM    843  O   GLN A 124     112.960   5.332  25.333  1.00 39.91           O  
ANISOU  843  O   GLN A 124     4737   5990   4434   -320   -421   -397       O  
ATOM    844  CB  GLN A 124     115.366   4.521  27.491  1.00 48.31           C  
ANISOU  844  CB  GLN A 124     5560   7428   5366   -174  -1037   -253       C  
ATOM    845  CG  GLN A 124     114.898   5.835  28.091  1.00 49.64           C  
ANISOU  845  CG  GLN A 124     5791   7696   5372   -377  -1019   -461       C  
ATOM    846  CD  GLN A 124     115.906   6.426  29.064  1.00 53.86           C  
ANISOU  846  CD  GLN A 124     6177   8457   5830   -444  -1288   -572       C  
ATOM    847  OE1 GLN A 124     116.960   5.837  29.335  1.00 56.89           O  
ANISOU  847  OE1 GLN A 124     6397   8941   6275   -325  -1520   -477       O  
ATOM    848  NE2 GLN A 124     115.584   7.598  29.601  1.00 54.95           N  
ANISOU  848  NE2 GLN A 124     6359   8675   5843   -633  -1266   -787       N  
ATOM    849  N   ASN A 125     114.886   4.641  24.377  1.00 41.39           N  
ANISOU  849  N   ASN A 125     4595   6151   4981   -153   -502   -329       N  
ATOM    850  CA  ASN A 125     114.663   5.385  23.137  1.00 39.12           C  
ANISOU  850  CA  ASN A 125     4276   5741   4845   -229   -280   -438       C  
ATOM    851  C   ASN A 125     113.408   4.899  22.416  1.00 36.58           C  
ANISOU  851  C   ASN A 125     4156   5275   4468   -209    -96   -379       C  
ATOM    852  O   ASN A 125     112.581   5.708  21.979  1.00 34.74           O  
ANISOU  852  O   ASN A 125     4009   4986   4205   -304     29   -462       O  
ATOM    853  CB  ASN A 125     115.875   5.278  22.207  1.00 39.92           C  
ANISOU  853  CB  ASN A 125     4146   5800   5221   -173   -230   -460       C  
ATOM    854  CG  ASN A 125     117.112   5.978  22.755  1.00 42.41           C  
ANISOU  854  CG  ASN A 125     4212   6254   5645   -227   -388   -568       C  
ATOM    855  OD1 ASN A 125     117.039   6.766  23.701  1.00 43.24           O  
ANISOU  855  OD1 ASN A 125     4328   6482   5617   -337   -516   -661       O  
ATOM    856  ND2 ASN A 125     118.264   5.689  22.153  1.00 43.48           N  
ANISOU  856  ND2 ASN A 125     4108   6374   6036   -159   -369   -580       N  
ATOM    857  N   LYS A 126     113.261   3.579  22.309  1.00 36.54           N  
ANISOU  857  N   LYS A 126     4217   5203   4463    -85    -91   -238       N  
ATOM    858  CA  LYS A 126     112.077   2.985  21.674  1.00 34.80           C  
ANISOU  858  CA  LYS A 126     4173   4853   4196    -77     69   -198       C  
ATOM    859  C   LYS A 126     110.804   3.548  22.308  1.00 33.49           C  
ANISOU  859  C   LYS A 126     4166   4719   3837   -185     91   -246       C  
ATOM    860  O   LYS A 126     109.912   4.016  21.605  1.00 31.32           O  
ANISOU  860  O   LYS A 126     3954   4376   3570   -244    222   -315       O  
ATOM    861  CB  LYS A 126     112.113   1.451  21.786  1.00 35.75           C  
ANISOU  861  CB  LYS A 126     4354   4892   4337     56     55    -44       C  
ATOM    862  CG  LYS A 126     110.830   0.743  21.354  1.00 34.45           C  
ANISOU  862  CG  LYS A 126     4373   4602   4113     41    205    -16       C  
ATOM    863  CD  LYS A 126     111.007  -0.765  21.303  1.00 35.37           C  
ANISOU  863  CD  LYS A 126     4537   4594   4306    168    225    119       C  
ATOM    864  CE  LYS A 126     109.683  -1.480  21.067  1.00 34.48           C  
ANISOU  864  CE  LYS A 126     4607   4362   4129    122    367    131       C  
ATOM    865  NZ  LYS A 126     109.823  -2.970  21.018  1.00 35.62           N  
ANISOU  865  NZ  LYS A 126     4815   4347   4370    233    412    256       N  
ATOM    866  N   GLY A 127     110.749   3.518  23.638  1.00 34.80           N  
ANISOU  866  N   GLY A 127     4392   4996   3831   -208    -38   -213       N  
ATOM    867  CA  GLY A 127     109.600   4.018  24.391  1.00 34.50           C  
ANISOU  867  CA  GLY A 127     4500   5000   3606   -316      2   -275       C  
ATOM    868  C   GLY A 127     109.330   5.495  24.182  1.00 33.69           C  
ANISOU  868  C   GLY A 127     4348   4912   3538   -430     60   -454       C  
ATOM    869  O   GLY A 127     108.188   5.900  24.038  1.00 32.80           O  
ANISOU  869  O   GLY A 127     4319   4746   3397   -488    179   -522       O  
ATOM    870  N   LEU A 128     110.383   6.303  24.157  1.00 34.85           N  
ANISOU  870  N   LEU A 128     4347   5120   3775   -460    -19   -533       N  
ATOM    871  CA  LEU A 128     110.234   7.740  23.923  1.00 34.46           C  
ANISOU  871  CA  LEU A 128     4252   5048   3794   -570     49   -698       C  
ATOM    872  C   LEU A 128     109.770   8.036  22.497  1.00 33.17           C  
ANISOU  872  C   LEU A 128     4091   4729   3784   -552    211   -699       C  
ATOM    873  O   LEU A 128     108.972   8.948  22.282  1.00 33.11           O  
ANISOU  873  O   LEU A 128     4130   4655   3795   -611    301   -785       O  
ATOM    874  CB  LEU A 128     111.539   8.475  24.222  1.00 35.63           C  
ANISOU  874  CB  LEU A 128     4229   5285   4022   -625    -63   -790       C  
ATOM    875  CG  LEU A 128     111.941   8.434  25.703  1.00 37.66           C  
ANISOU  875  CG  LEU A 128     4491   5727   4088   -668   -257   -824       C  
ATOM    876  CD1 LEU A 128     113.414   8.774  25.884  1.00 39.36           C  
ANISOU  876  CD1 LEU A 128     4487   6049   4416   -688   -414   -887       C  
ATOM    877  CD2 LEU A 128     111.065   9.356  26.541  1.00 37.70           C  
ANISOU  877  CD2 LEU A 128     4615   5769   3939   -801   -209   -979       C  
ATOM    878  N   PHE A 129     110.250   7.258  21.531  1.00 33.02           N  
ANISOU  878  N   PHE A 129     4027   4649   3867   -465    246   -604       N  
ATOM    879  CA  PHE A 129     109.875   7.461  20.126  1.00 31.67           C  
ANISOU  879  CA  PHE A 129     3881   4353   3796   -451    388   -597       C  
ATOM    880  C   PHE A 129     108.398   7.178  19.869  1.00 30.31           C  
ANISOU  880  C   PHE A 129     3848   4121   3546   -439    455   -581       C  
ATOM    881  O   PHE A 129     107.686   7.995  19.280  1.00 29.47           O  
ANISOU  881  O   PHE A 129     3779   3947   3470   -469    523   -627       O  
ATOM    882  CB  PHE A 129     110.714   6.570  19.218  1.00 31.77           C  
ANISOU  882  CB  PHE A 129     3828   4327   3913   -369    427   -522       C  
ATOM    883  CG  PHE A 129     110.274   6.583  17.785  1.00 30.90           C  
ANISOU  883  CG  PHE A 129     3785   4111   3844   -359    568   -509       C  
ATOM    884  CD1 PHE A 129     110.583   7.655  16.963  1.00 31.14           C  
ANISOU  884  CD1 PHE A 129     3794   4089   3948   -418    656   -551       C  
ATOM    885  CD2 PHE A 129     109.559   5.525  17.255  1.00 30.45           C  
ANISOU  885  CD2 PHE A 129     3825   4005   3739   -300    614   -457       C  
ATOM    886  CE1 PHE A 129     110.189   7.671  15.637  1.00 30.93           C  
ANISOU  886  CE1 PHE A 129     3857   3980   3913   -409    771   -521       C  
ATOM    887  CE2 PHE A 129     109.161   5.532  15.927  1.00 30.11           C  
ANISOU  887  CE2 PHE A 129     3851   3889   3698   -300    720   -459       C  
ATOM    888  CZ  PHE A 129     109.476   6.606  15.116  1.00 30.27           C  
ANISOU  888  CZ  PHE A 129     3866   3876   3758   -349    791   -482       C  
ATOM    889  N   TYR A 130     107.949   6.010  20.311  1.00 30.54           N  
ANISOU  889  N   TYR A 130     3945   4167   3490   -394    434   -512       N  
ATOM    890  CA  TYR A 130     106.577   5.567  20.063  1.00 29.81           C  
ANISOU  890  CA  TYR A 130     3955   4020   3349   -394    504   -510       C  
ATOM    891  C   TYR A 130     105.546   6.432  20.790  1.00 30.48           C  
ANISOU  891  C   TYR A 130     4076   4128   3375   -466    522   -604       C  
ATOM    892  O   TYR A 130     104.435   6.605  20.301  1.00 30.25           O  
ANISOU  892  O   TYR A 130     4075   4043   3373   -472    583   -643       O  
ATOM    893  CB  TYR A 130     106.417   4.087  20.428  1.00 29.72           C  
ANISOU  893  CB  TYR A 130     4010   3999   3284   -346    502   -415       C  
ATOM    894  CG  TYR A 130     106.902   3.144  19.338  1.00 29.57           C  
ANISOU  894  CG  TYR A 130     3975   3899   3359   -271    548   -358       C  
ATOM    895  CD1 TYR A 130     106.284   3.123  18.091  1.00 28.98           C  
ANISOU  895  CD1 TYR A 130     3927   3756   3327   -276    632   -400       C  
ATOM    896  CD2 TYR A 130     107.963   2.269  19.549  1.00 30.32           C  
ANISOU  896  CD2 TYR A 130     4030   3988   3503   -192    505   -270       C  
ATOM    897  CE1 TYR A 130     106.712   2.268  17.087  1.00 28.89           C  
ANISOU  897  CE1 TYR A 130     3918   3676   3381   -226    693   -378       C  
ATOM    898  CE2 TYR A 130     108.390   1.405  18.551  1.00 30.27           C  
ANISOU  898  CE2 TYR A 130     4007   3891   3604   -124    578   -244       C  
ATOM    899  CZ  TYR A 130     107.760   1.411  17.324  1.00 29.55           C  
ANISOU  899  CZ  TYR A 130     3959   3737   3532   -152    683   -309       C  
ATOM    900  OH  TYR A 130     108.167   0.560  16.319  1.00 30.75           O  
ANISOU  900  OH  TYR A 130     4110   3803   3769   -102    774   -314       O  
ATOM    901  N   THR A 131     105.924   6.985  21.944  1.00 31.74           N  
ANISOU  901  N   THR A 131     4224   4372   3462   -521    465   -656       N  
ATOM    902  CA  THR A 131     105.088   7.953  22.648  1.00 32.28           C  
ANISOU  902  CA  THR A 131     4317   4453   3492   -598    507   -782       C  
ATOM    903  C   THR A 131     104.722   9.132  21.746  1.00 31.85           C  
ANISOU  903  C   THR A 131     4217   4298   3586   -600    564   -855       C  
ATOM    904  O   THR A 131     103.569   9.551  21.698  1.00 32.27           O  
ANISOU  904  O   THR A 131     4285   4298   3675   -606    630   -920       O  
ATOM    905  CB  THR A 131     105.800   8.494  23.908  1.00 33.80           C  
ANISOU  905  CB  THR A 131     4500   4761   3579   -672    428   -855       C  
ATOM    906  OG1 THR A 131     106.110   7.402  24.776  1.00 34.87           O  
ANISOU  906  OG1 THR A 131     4702   4994   3552   -657    352   -756       O  
ATOM    907  CG2 THR A 131     104.923   9.504  24.657  1.00 33.84           C  
ANISOU  907  CG2 THR A 131     4538   4768   3549   -762    505  -1019       C  
ATOM    908  N   GLN A 132     105.711   9.667  21.046  1.00 31.97           N  
ANISOU  908  N   GLN A 132     4172   4278   3698   -592    544   -837       N  
ATOM    909  CA  GLN A 132     105.496  10.795  20.152  1.00 32.24           C  
ANISOU  909  CA  GLN A 132     4191   4195   3863   -591    601   -868       C  
ATOM    910  C   GLN A 132     104.719  10.392  18.902  1.00 32.18           C  
ANISOU  910  C   GLN A 132     4226   4115   3886   -515    632   -786       C  
ATOM    911  O   GLN A 132     103.925  11.177  18.382  1.00 32.23           O  
ANISOU  911  O   GLN A 132     4246   4032   3965   -492    659   -804       O  
ATOM    912  CB  GLN A 132     106.833  11.415  19.747  1.00 32.76           C  
ANISOU  912  CB  GLN A 132     4190   4237   4017   -626    599   -865       C  
ATOM    913  CG  GLN A 132     107.663  11.946  20.908  1.00 33.92           C  
ANISOU  913  CG  GLN A 132     4268   4466   4151   -718    544   -975       C  
ATOM    914  CD  GLN A 132     107.043  13.155  21.571  1.00 34.41           C  
ANISOU  914  CD  GLN A 132     4351   4476   4248   -791    589  -1123       C  
ATOM    915  OE1 GLN A 132     105.870  13.157  21.922  1.00 33.81           O  
ANISOU  915  OE1 GLN A 132     4334   4382   4129   -773    626  -1161       O  
ATOM    916  NE2 GLN A 132     107.839  14.192  21.750  1.00 36.05           N  
ANISOU  916  NE2 GLN A 132     4495   4647   4554   -882    603  -1224       N  
ATOM    917  N   VAL A 133     104.944   9.170  18.423  1.00 31.89           N  
ANISOU  917  N   VAL A 133     4207   4111   3796   -472    619   -701       N  
ATOM    918  CA  VAL A 133     104.199   8.667  17.277  1.00 31.14           C  
ANISOU  918  CA  VAL A 133     4158   3971   3701   -418    637   -651       C  
ATOM    919  C   VAL A 133     102.707   8.578  17.629  1.00 30.63           C  
ANISOU  919  C   VAL A 133     4102   3905   3631   -414    637   -708       C  
ATOM    920  O   VAL A 133     101.868   9.100  16.899  1.00 31.07           O  
ANISOU  920  O   VAL A 133     4157   3908   3739   -379    626   -716       O  
ATOM    921  CB  VAL A 133     104.753   7.308  16.793  1.00 31.27           C  
ANISOU  921  CB  VAL A 133     4193   4011   3676   -386    645   -583       C  
ATOM    922  CG1 VAL A 133     103.850   6.687  15.736  1.00 31.48           C  
ANISOU  922  CG1 VAL A 133     4273   4008   3679   -354    657   -571       C  
ATOM    923  CG2 VAL A 133     106.155   7.484  16.225  1.00 31.85           C  
ANISOU  923  CG2 VAL A 133     4230   4074   3795   -383    672   -544       C  
ATOM    924  N   TYR A 134     102.388   7.957  18.763  1.00 30.01           N  
ANISOU  924  N   TYR A 134     4026   3884   3491   -451    649   -744       N  
ATOM    925  CA  TYR A 134     100.996   7.724  19.147  1.00 29.33           C  
ANISOU  925  CA  TYR A 134     3932   3800   3412   -467    687   -812       C  
ATOM    926  C   TYR A 134     100.255   9.028  19.455  1.00 29.97           C  
ANISOU  926  C   TYR A 134     3961   3841   3584   -472    709   -915       C  
ATOM    927  O   TYR A 134      99.160   9.252  18.943  1.00 29.99           O  
ANISOU  927  O   TYR A 134     3915   3802   3676   -434    709   -954       O  
ATOM    928  CB  TYR A 134     100.894   6.765  20.343  1.00 29.04           C  
ANISOU  928  CB  TYR A 134     3939   3824   3270   -521    729   -813       C  
ATOM    929  CG  TYR A 134     101.548   5.408  20.158  1.00 28.43           C  
ANISOU  929  CG  TYR A 134     3914   3751   3133   -500    716   -704       C  
ATOM    930  CD1 TYR A 134     101.641   4.807  18.907  1.00 28.04           C  
ANISOU  930  CD1 TYR A 134     3865   3653   3133   -453    707   -660       C  
ATOM    931  CD2 TYR A 134     102.057   4.711  21.254  1.00 29.33           C  
ANISOU  931  CD2 TYR A 134     4090   3914   3138   -524    714   -645       C  
ATOM    932  CE1 TYR A 134     102.248   3.569  18.749  1.00 27.91           C  
ANISOU  932  CE1 TYR A 134     3893   3614   3095   -428    717   -579       C  
ATOM    933  CE2 TYR A 134     102.655   3.466  21.106  1.00 29.25           C  
ANISOU  933  CE2 TYR A 134     4127   3878   3109   -482    703   -532       C  
ATOM    934  CZ  TYR A 134     102.755   2.905  19.851  1.00 28.55           C  
ANISOU  934  CZ  TYR A 134     4021   3719   3107   -433    715   -509       C  
ATOM    935  OH  TYR A 134     103.356   1.675  19.695  1.00 29.52           O  
ANISOU  935  OH  TYR A 134     4184   3789   3242   -386    726   -417       O  
ATOM    936  N   LYS A 135     100.850   9.885  20.281  1.00 30.56           N  
ANISOU  936  N   LYS A 135     4035   3923   3652   -516    724   -972       N  
ATOM    937  CA  LYS A 135     100.243  11.182  20.606  1.00 31.76           C  
ANISOU  937  CA  LYS A 135     4142   4007   3917   -522    768  -1088       C  
ATOM    938  C   LYS A 135      99.865  11.953  19.351  1.00 32.53           C  
ANISOU  938  C   LYS A 135     4209   3987   4160   -432    732  -1042       C  
ATOM    939  O   LYS A 135      98.766  12.505  19.245  1.00 32.78           O  
ANISOU  939  O   LYS A 135     4183   3955   4317   -383    749  -1104       O  
ATOM    940  CB  LYS A 135     101.192  12.041  21.441  1.00 32.53           C  
ANISOU  940  CB  LYS A 135     4250   4115   3993   -594    780  -1162       C  
ATOM    941  CG  LYS A 135     101.217  11.648  22.902  1.00 33.52           C  
ANISOU  941  CG  LYS A 135     4412   4357   3963   -686    815  -1249       C  
ATOM    942  CD  LYS A 135     102.120  12.546  23.727  1.00 34.68           C  
ANISOU  942  CD  LYS A 135     4563   4535   4077   -771    804  -1354       C  
ATOM    943  CE  LYS A 135     102.199  12.011  25.148  1.00 36.20           C  
ANISOU  943  CE  LYS A 135     4825   4878   4050   -863    809  -1416       C  
ATOM    944  NZ  LYS A 135     102.783  12.979  26.112  1.00 38.10           N  
ANISOU  944  NZ  LYS A 135     5071   5165   4238   -970    807  -1580       N  
ATOM    945  N   ASN A 136     100.780  11.980  18.390  1.00 32.81           N  
ANISOU  945  N   ASN A 136     4287   3997   4180   -406    685   -926       N  
ATOM    946  CA  ASN A 136     100.575  12.785  17.201  1.00 33.48           C  
ANISOU  946  CA  ASN A 136     4387   3970   4362   -329    651   -851       C  
ATOM    947  C   ASN A 136      99.667  12.141  16.168  1.00 32.63           C  
ANISOU  947  C   ASN A 136     4281   3881   4236   -252    578   -787       C  
ATOM    948  O   ASN A 136      98.978  12.846  15.429  1.00 33.26           O  
ANISOU  948  O   ASN A 136     4353   3881   4403   -168    523   -748       O  
ATOM    949  CB  ASN A 136     101.917  13.194  16.607  1.00 33.85           C  
ANISOU  949  CB  ASN A 136     4490   3975   4395   -355    665   -765       C  
ATOM    950  CG  ASN A 136     102.601  14.249  17.447  1.00 34.79           C  
ANISOU  950  CG  ASN A 136     4586   4036   4596   -429    724   -854       C  
ATOM    951  OD1 ASN A 136     102.234  15.419  17.400  1.00 36.81           O  
ANISOU  951  OD1 ASN A 136     4842   4156   4988   -410    757   -886       O  
ATOM    952  ND2 ASN A 136     103.582  13.838  18.240  1.00 34.75           N  
ANISOU  952  ND2 ASN A 136     4556   4130   4518   -513    730   -902       N  
ATOM    953  N   MET A 137      99.630  10.815  16.126  1.00 31.61           N  
ANISOU  953  N   MET A 137     4160   3850   3999   -277    568   -779       N  
ATOM    954  CA  MET A 137      98.716  10.148  15.202  1.00 32.17           C  
ANISOU  954  CA  MET A 137     4219   3949   4052   -229    497   -758       C  
ATOM    955  C   MET A 137      97.253  10.167  15.680  1.00 32.87           C  
ANISOU  955  C   MET A 137     4192   4047   4251   -211    487   -868       C  
ATOM    956  O   MET A 137      96.352   9.787  14.938  1.00 32.81           O  
ANISOU  956  O   MET A 137     4136   4065   4265   -169    405   -876       O  
ATOM    957  CB  MET A 137      99.201   8.736  14.870  1.00 32.08           C  
ANISOU  957  CB  MET A 137     4260   4010   3918   -269    508   -727       C  
ATOM    958  CG  MET A 137     100.362   8.709  13.877  1.00 32.46           C  
ANISOU  958  CG  MET A 137     4402   4045   3885   -260    510   -625       C  
ATOM    959  SD  MET A 137     100.178   9.880  12.509  1.00 34.74           S  
ANISOU  959  SD  MET A 137     4758   4266   4174   -187    436   -529       S  
ATOM    960  CE  MET A 137      98.806   9.148  11.623  1.00 34.99           C  
ANISOU  960  CE  MET A 137     4770   4365   4157   -145    311   -560       C  
ATOM    961  N   ALA A 138      97.022  10.634  16.906  1.00 33.19           N  
ANISOU  961  N   ALA A 138     4178   4070   4361   -249    575   -969       N  
ATOM    962  CA  ALA A 138      95.679  10.923  17.380  1.00 33.94           C  
ANISOU  962  CA  ALA A 138     4143   4151   4601   -228    602  -1093       C  
ATOM    963  C   ALA A 138      95.171  12.285  16.899  1.00 34.87           C  
ANISOU  963  C   ALA A 138     4198   4154   4897   -113    542  -1089       C  
ATOM    964  O   ALA A 138      93.970  12.569  17.001  1.00 36.53           O  
ANISOU  964  O   ALA A 138     4267   4340   5273    -57    533  -1181       O  
ATOM    965  CB  ALA A 138      95.638  10.857  18.899  1.00 34.71           C  
ANISOU  965  CB  ALA A 138     4230   4278   4680   -326    750  -1216       C  
ATOM    966  N   VAL A 139      96.075  13.118  16.379  1.00 34.41           N  
ANISOU  966  N   VAL A 139     4237   4012   4825    -77    510   -981       N  
ATOM    967  CA  VAL A 139      95.725  14.454  15.871  1.00 35.69           C  
ANISOU  967  CA  VAL A 139     4377   4024   5158     39    459   -937       C  
ATOM    968  C   VAL A 139      96.065  14.702  14.387  1.00 36.17           C  
ANISOU  968  C   VAL A 139     4546   4043   5153    123    328   -742       C  
ATOM    969  O   VAL A 139      95.702  15.745  13.847  1.00 38.00           O  
ANISOU  969  O   VAL A 139     4781   4142   5515    238    264   -665       O  
ATOM    970  CB  VAL A 139      96.366  15.569  16.732  1.00 36.16           C  
ANISOU  970  CB  VAL A 139     4465   3965   5308     -4    583  -1004       C  
ATOM    971  CG1 VAL A 139      95.829  15.513  18.150  1.00 36.43           C  
ANISOU  971  CG1 VAL A 139     4405   4035   5402    -77    713  -1211       C  
ATOM    972  CG2 VAL A 139      97.882  15.461  16.745  1.00 35.25           C  
ANISOU  972  CG2 VAL A 139     4477   3874   5043   -104    623   -937       C  
ATOM    973  N   TYR A 140      96.743  13.764  13.724  1.00 35.12           N  
ANISOU  973  N   TYR A 140     4511   4012   4819     71    297   -659       N  
ATOM    974  CA  TYR A 140      96.980  13.864  12.272  1.00 35.83           C  
ANISOU  974  CA  TYR A 140     4723   4090   4799    134    187   -489       C  
ATOM    975  C   TYR A 140      96.474  12.616  11.553  1.00 35.65           C  
ANISOU  975  C   TYR A 140     4692   4216   4636    127     84   -497       C  
ATOM    976  O   TYR A 140      96.550  11.503  12.084  1.00 33.85           O  
ANISOU  976  O   TYR A 140     4425   4085   4351     38    145   -595       O  
ATOM    977  CB  TYR A 140      98.471  14.065  11.958  1.00 35.17           C  
ANISOU  977  CB  TYR A 140     4791   3968   4604     62    283   -390       C  
ATOM    978  CG  TYR A 140      99.001  15.431  12.328  1.00 36.13           C  
ANISOU  978  CG  TYR A 140     4943   3918   4865     63    370   -363       C  
ATOM    979  CD1 TYR A 140      98.811  16.526  11.491  1.00 38.00           C  
ANISOU  979  CD1 TYR A 140     5267   4003   5168    159    321   -218       C  
ATOM    980  CD2 TYR A 140      99.701  15.629  13.514  1.00 35.52           C  
ANISOU  980  CD2 TYR A 140     4817   3825   4851    -37    498   -482       C  
ATOM    981  CE1 TYR A 140      99.295  17.780  11.833  1.00 39.13           C  
ANISOU  981  CE1 TYR A 140     5444   3954   5467    148    424   -201       C  
ATOM    982  CE2 TYR A 140     100.189  16.874  13.860  1.00 36.38           C  
ANISOU  982  CE2 TYR A 140     4949   3772   5101    -60    585   -491       C  
ATOM    983  CZ  TYR A 140      99.984  17.946  13.021  1.00 38.07           C  
ANISOU  983  CZ  TYR A 140     5246   3809   5410     29    562   -355       C  
ATOM    984  OH  TYR A 140     100.470  19.183  13.374  1.00 39.24           O  
ANISOU  984  OH  TYR A 140     5422   3763   5725     -4    672   -372       O  
ATOM    985  N   ARG A 141      95.962  12.802  10.342  1.00 37.36           N  
ANISOU  985  N   ARG A 141     4957   4444   4791    219    -76   -393       N  
ATOM    986  CA  ARG A 141      95.500  11.672   9.544  1.00 38.20           C  
ANISOU  986  CA  ARG A 141     5067   4697   4750    198   -187   -421       C  
ATOM    987  C   ARG A 141      96.665  10.875   8.968  1.00 37.58           C  
ANISOU  987  C   ARG A 141     5154   4674   4449    101   -101   -376       C  
ATOM    988  O   ARG A 141      96.619   9.641   8.914  1.00 36.78           O  
ANISOU  988  O   ARG A 141     5037   4672   4265     26    -82   -470       O  
ATOM    989  CB  ARG A 141      94.623  12.143   8.384  1.00 40.71           C  
ANISOU  989  CB  ARG A 141     5398   5034   5036    325   -418   -324       C  
ATOM    990  CG  ARG A 141      93.332  12.832   8.791  1.00 42.47           C  
ANISOU  990  CG  ARG A 141     5416   5209   5511    450   -535   -376       C  
ATOM    991  CD  ARG A 141      92.520  13.220   7.565  1.00 45.19           C  
ANISOU  991  CD  ARG A 141     5772   5592   5806    593   -809   -258       C  
ATOM    992  NE  ARG A 141      92.349  12.075   6.679  1.00 45.83           N  
ANISOU  992  NE  ARG A 141     5897   5858   5657    523   -928   -301       N  
ATOM    993  CZ  ARG A 141      91.436  11.115   6.831  1.00 46.48           C  
ANISOU  993  CZ  ARG A 141     5792   6072   5796    473  -1001   -486       C  
ATOM    994  NH1 ARG A 141      90.559  11.147   7.833  1.00 46.13           N  
ANISOU  994  NH1 ARG A 141     5492   6003   6031    488   -962   -640       N  
ATOM    995  NH2 ARG A 141      91.403  10.106   5.962  1.00 47.30           N  
ANISOU  995  NH2 ARG A 141     5965   6327   5678    392  -1094   -535       N  
ATOM    996  N   SER A 142      97.702  11.595   8.542  1.00 38.01           N  
ANISOU  996  N   SER A 142     5360   4647   4434    101    -29   -242       N  
ATOM    997  CA  SER A 142      98.708  11.056   7.639  1.00 38.47           C  
ANISOU  997  CA  SER A 142     5585   4750   4280     34     40   -178       C  
ATOM    998  C   SER A 142     100.077  10.907   8.287  1.00 36.94           C  
ANISOU  998  C   SER A 142     5407   4515   4114    -57    243   -198       C  
ATOM    999  O   SER A 142     100.548  11.808   8.985  1.00 36.99           O  
ANISOU  999  O   SER A 142     5384   4419   4251    -60    319   -176       O  
ATOM   1000  CB  SER A 142      98.837  11.977   6.426  1.00 41.19           C  
ANISOU 1000  CB  SER A 142     6109   5042   4497     96    -26      6       C  
ATOM   1001  OG  SER A 142      99.880  11.545   5.574  1.00 42.35           O  
ANISOU 1001  OG  SER A 142     6428   5225   4438     15     88     57       O  
ATOM   1002  N   LEU A 143     100.711   9.763   8.038  1.00 35.64           N  
ANISOU 1002  N   LEU A 143     5276   4425   3838   -128    324   -251       N  
ATOM   1003  CA  LEU A 143     102.091   9.520   8.446  1.00 33.68           C  
ANISOU 1003  CA  LEU A 143     5031   4151   3613   -199    496   -261       C  
ATOM   1004  C   LEU A 143     102.885   9.006   7.255  1.00 34.05           C  
ANISOU 1004  C   LEU A 143     5216   4230   3489   -241    585   -225       C  
ATOM   1005  O   LEU A 143     102.431   8.130   6.522  1.00 33.64           O  
ANISOU 1005  O   LEU A 143     5220   4257   3304   -248    538   -272       O  
ATOM   1006  CB  LEU A 143     102.153   8.508   9.592  1.00 32.02           C  
ANISOU 1006  CB  LEU A 143     4695   3982   3488   -233    533   -377       C  
ATOM   1007  CG  LEU A 143     103.549   8.117  10.118  1.00 31.29           C  
ANISOU 1007  CG  LEU A 143     4569   3879   3438   -282    669   -389       C  
ATOM   1008  CD1 LEU A 143     103.472   7.692  11.581  1.00 30.31           C  
ANISOU 1008  CD1 LEU A 143     4327   3773   3415   -293    662   -458       C  
ATOM   1009  CD2 LEU A 143     104.222   7.025   9.289  1.00 31.40           C  
ANISOU 1009  CD2 LEU A 143     4645   3925   3360   -307    756   -407       C  
ATOM   1010  N   THR A 144     104.068   9.577   7.063  1.00 34.45           N  
ANISOU 1010  N   THR A 144     5318   4218   3552   -283    729   -160       N  
ATOM   1011  CA  THR A 144     105.047   9.033   6.134  1.00 34.98           C  
ANISOU 1011  CA  THR A 144     5485   4309   3497   -341    880   -157       C  
ATOM   1012  C   THR A 144     106.443   9.418   6.622  1.00 35.01           C  
ANISOU 1012  C   THR A 144     5413   4248   3640   -397   1053   -155       C  
ATOM   1013  O   THR A 144     106.583  10.080   7.651  1.00 33.87           O  
ANISOU 1013  O   THR A 144     5154   4053   3660   -396   1032   -161       O  
ATOM   1014  CB  THR A 144     104.786   9.506   4.683  1.00 36.93           C  
ANISOU 1014  CB  THR A 144     5948   4565   3517   -341    864    -47       C  
ATOM   1015  OG1 THR A 144     105.545   8.706   3.775  1.00 37.90           O  
ANISOU 1015  OG1 THR A 144     6172   4738   3490   -408   1019    -92       O  
ATOM   1016  CG2 THR A 144     105.159  10.964   4.487  1.00 38.22           C  
ANISOU 1016  CG2 THR A 144     6198   4610   3711   -344    917    105       C  
ATOM   1017  N   PHE A 145     107.468   8.978   5.898  1.00 36.21           N  
ANISOU 1017  N   PHE A 145     5613   4408   3735   -453   1229   -170       N  
ATOM   1018  CA  PHE A 145     108.843   9.388   6.168  1.00 36.47           C  
ANISOU 1018  CA  PHE A 145     5558   4386   3913   -516   1406   -176       C  
ATOM   1019  C   PHE A 145     109.259  10.429   5.149  1.00 38.58           C  
ANISOU 1019  C   PHE A 145     5990   4579   4087   -580   1542    -61       C  
ATOM   1020  O   PHE A 145     108.746  10.440   4.032  1.00 39.84           O  
ANISOU 1020  O   PHE A 145     6355   4761   4021   -577   1535     11       O  
ATOM   1021  CB  PHE A 145     109.808   8.195   6.066  1.00 36.62           C  
ANISOU 1021  CB  PHE A 145     5487   4446   3980   -534   1548   -280       C  
ATOM   1022  CG  PHE A 145     109.868   7.343   7.303  1.00 34.73           C  
ANISOU 1022  CG  PHE A 145     5057   4238   3899   -480   1457   -363       C  
ATOM   1023  CD1 PHE A 145     110.874   7.534   8.239  1.00 34.34           C  
ANISOU 1023  CD1 PHE A 145     4819   4177   4051   -491   1488   -393       C  
ATOM   1024  CD2 PHE A 145     108.934   6.343   7.525  1.00 33.63           C  
ANISOU 1024  CD2 PHE A 145     4932   4141   3702   -425   1339   -407       C  
ATOM   1025  CE1 PHE A 145     110.946   6.745   9.372  1.00 33.29           C  
ANISOU 1025  CE1 PHE A 145     4538   4080   4029   -433   1386   -441       C  
ATOM   1026  CE2 PHE A 145     108.999   5.555   8.664  1.00 32.59           C  
ANISOU 1026  CE2 PHE A 145     4659   4022   3700   -379   1271   -454       C  
ATOM   1027  CZ  PHE A 145     110.006   5.755   9.588  1.00 32.33           C  
ANISOU 1027  CZ  PHE A 145     4463   3983   3836   -375   1287   -458       C  
ATOM   1028  N   VAL A 146     110.197  11.289   5.541  1.00 39.46           N  
ANISOU 1028  N   VAL A 146     6018   4605   4367   -647   1667    -47       N  
ATOM   1029  CA  VAL A 146     110.942  12.117   4.602  1.00 41.62           C  
ANISOU 1029  CA  VAL A 146     6428   4793   4592   -743   1880     44       C  
ATOM   1030  C   VAL A 146     112.423  12.030   4.920  1.00 42.97           C  
ANISOU 1030  C   VAL A 146     6410   4947   4969   -837   2091    -55       C  
ATOM   1031  O   VAL A 146     112.809  11.857   6.082  1.00 41.06           O  
ANISOU 1031  O   VAL A 146     5932   4730   4938   -824   2020   -157       O  
ATOM   1032  CB  VAL A 146     110.522  13.602   4.627  1.00 42.73           C  
ANISOU 1032  CB  VAL A 146     6677   4793   4765   -752   1842    184       C  
ATOM   1033  CG1 VAL A 146     109.108  13.759   4.089  1.00 43.12           C  
ANISOU 1033  CG1 VAL A 146     6915   4853   4613   -646   1638    304       C  
ATOM   1034  CG2 VAL A 146     110.645  14.198   6.024  1.00 41.62           C  
ANISOU 1034  CG2 VAL A 146     6327   4595   4891   -756   1768    106       C  
ATOM   1035  N   ASN A 147     113.243  12.135   3.874  1.00 46.35           N  
ANISOU 1035  N   ASN A 147     6940   5343   5325   -933   2348    -29       N  
ATOM   1036  CA  ASN A 147     114.679  12.293   4.029  1.00 48.06           C  
ANISOU 1036  CA  ASN A 147     6971   5523   5764  -1043   2585   -118       C  
ATOM   1037  C   ASN A 147     114.972  13.754   4.308  1.00 47.95           C  
ANISOU 1037  C   ASN A 147     6960   5368   5892  -1140   2651    -47       C  
ATOM   1038  O   ASN A 147     114.567  14.631   3.549  1.00 49.65           O  
ANISOU 1038  O   ASN A 147     7427   5477   5960  -1177   2714    110       O  
ATOM   1039  CB  ASN A 147     115.422  11.860   2.769  1.00 51.92           C  
ANISOU 1039  CB  ASN A 147     7572   6025   6130  -1126   2881   -134       C  
ATOM   1040  CG  ASN A 147     115.298  10.374   2.492  1.00 53.86           C  
ANISOU 1040  CG  ASN A 147     7795   6387   6283  -1046   2863   -246       C  
ATOM   1041  OD1 ASN A 147     115.250   9.554   3.413  1.00 52.35           O  
ANISOU 1041  OD1 ASN A 147     7393   6253   6243   -951   2706   -346       O  
ATOM   1042  ND2 ASN A 147     115.253  10.018   1.202  1.00 58.65           N  
ANISOU 1042  ND2 ASN A 147     8636   7020   6628  -1092   3035   -230       N  
ATOM   1043  N   VAL A 148     115.673  14.014   5.403  1.00 46.22           N  
ANISOU 1043  N   VAL A 148     6465   5140   5956  -1180   2628   -164       N  
ATOM   1044  CA  VAL A 148     116.030  15.372   5.774  1.00 46.63           C  
ANISOU 1044  CA  VAL A 148     6485   5047   6183  -1295   2702   -144       C  
ATOM   1045  C   VAL A 148     117.258  15.826   4.987  1.00 48.88           C  
ANISOU 1045  C   VAL A 148     6762   5246   6564  -1468   3052   -153       C  
ATOM   1046  O   VAL A 148     118.318  15.206   5.064  1.00 48.76           O  
ANISOU 1046  O   VAL A 148     6513   5307   6704  -1517   3184   -294       O  
ATOM   1047  CB  VAL A 148     116.314  15.467   7.285  1.00 45.36           C  
ANISOU 1047  CB  VAL A 148     6030   4934   6271  -1292   2529   -298       C  
ATOM   1048  CG1 VAL A 148     116.729  16.879   7.671  1.00 46.55           C  
ANISOU 1048  CG1 VAL A 148     6139   4926   6621  -1435   2622   -318       C  
ATOM   1049  CG2 VAL A 148     115.083  15.020   8.074  1.00 43.32           C  
ANISOU 1049  CG2 VAL A 148     5796   4756   5906  -1138   2223   -291       C  
ATOM   1050  N   SER A 149     117.114  16.903   4.224  1.00 50.37           N  
ANISOU 1050  N   SER A 149     7201   5266   6672  -1558   3213      3       N  
ATOM   1051  CA  SER A 149     118.265  17.491   3.559  1.00 53.39           C  
ANISOU 1051  CA  SER A 149     7583   5536   7165  -1754   3578      0       C  
ATOM   1052  C   SER A 149     119.147  18.165   4.611  1.00 53.96           C  
ANISOU 1052  C   SER A 149     7337   5547   7615  -1879   3613   -165       C  
ATOM   1053  O   SER A 149     118.675  19.019   5.362  1.00 53.26           O  
ANISOU 1053  O   SER A 149     7249   5358   7629  -1878   3466   -154       O  
ATOM   1054  CB  SER A 149     117.840  18.505   2.489  1.00 55.77           C  
ANISOU 1054  CB  SER A 149     8272   5650   7266  -1818   3740    243       C  
ATOM   1055  OG  SER A 149     117.278  17.863   1.361  1.00 55.96           O  
ANISOU 1055  OG  SER A 149     8583   5756   6922  -1744   3753    374       O  
ATOM   1056  N   TYR A 150     120.413  17.755   4.680  1.00 55.24           N  
ANISOU 1056  N   TYR A 150     7215   5778   7994  -1983   3799   -337       N  
ATOM   1057  CA  TYR A 150     121.400  18.392   5.555  1.00 56.38           C  
ANISOU 1057  CA  TYR A 150     7032   5881   8506  -2133   3853   -517       C  
ATOM   1058  C   TYR A 150     122.642  18.765   4.769  1.00 60.21           C  
ANISOU 1058  C   TYR A 150     7442   6274   9159  -2350   4274   -569       C  
ATOM   1059  O   TYR A 150     122.990  18.101   3.801  1.00 61.48           O  
ANISOU 1059  O   TYR A 150     7677   6484   9198  -2355   4496   -544       O  
ATOM   1060  CB  TYR A 150     121.762  17.506   6.761  1.00 54.21           C  
ANISOU 1060  CB  TYR A 150     6377   5813   8407  -2033   3585   -720       C  
ATOM   1061  CG  TYR A 150     122.371  16.141   6.454  1.00 53.63           C  
ANISOU 1061  CG  TYR A 150     6126   5904   8345  -1945   3634   -804       C  
ATOM   1062  CD1 TYR A 150     123.706  15.863   6.750  1.00 55.25           C  
ANISOU 1062  CD1 TYR A 150     5941   6180   8871  -2025   3749   -998       C  
ATOM   1063  CD2 TYR A 150     121.603  15.117   5.907  1.00 51.56           C  
ANISOU 1063  CD2 TYR A 150     6065   5722   7804  -1777   3556   -706       C  
ATOM   1064  CE1 TYR A 150     124.255  14.613   6.494  1.00 55.30           C  
ANISOU 1064  CE1 TYR A 150     5771   6313   8928  -1921   3795  -1078       C  
ATOM   1065  CE2 TYR A 150     122.143  13.867   5.642  1.00 51.42           C  
ANISOU 1065  CE2 TYR A 150     5890   5822   7822  -1693   3616   -797       C  
ATOM   1066  CZ  TYR A 150     123.463  13.618   5.941  1.00 53.26           C  
ANISOU 1066  CZ  TYR A 150     5743   6106   8387  -1754   3738   -976       C  
ATOM   1067  OH  TYR A 150     123.985  12.377   5.673  1.00 53.32           O  
ANISOU 1067  OH  TYR A 150     5588   6206   8464  -1650   3804  -1066       O  
ATOM   1068  N   VAL A 151     123.291  19.843   5.188  1.00 63.16           N  
ANISOU 1068  N   VAL A 151     7672   6508   9815  -2544   4403   -657       N  
ATOM   1069  CA  VAL A 151     124.489  20.343   4.534  1.00 67.51           C  
ANISOU 1069  CA  VAL A 151     8127   6947  10576  -2789   4829   -724       C  
ATOM   1070  C   VAL A 151     125.562  20.575   5.585  1.00 69.99           C  
ANISOU 1070  C   VAL A 151     7958   7317  11319  -2920   4794  -1006       C  
ATOM   1071  O   VAL A 151     125.297  21.177   6.617  1.00 69.12           O  
ANISOU 1071  O   VAL A 151     7749   7179  11331  -2933   4559  -1084       O  
ATOM   1072  CB  VAL A 151     124.198  21.662   3.791  1.00 69.65           C  
ANISOU 1072  CB  VAL A 151     8769   6927  10768  -2946   5090   -519       C  
ATOM   1073  CG1 VAL A 151     125.485  22.330   3.324  1.00 74.24           C  
ANISOU 1073  CG1 VAL A 151     9213   7363  11630  -3242   5545   -616       C  
ATOM   1074  CG2 VAL A 151     123.275  21.410   2.610  1.00 69.11           C  
ANISOU 1074  CG2 VAL A 151     9173   6827  10258  -2828   5137   -235       C  
ATOM   1075  N   TYR A 152     126.768  20.086   5.317  1.00 74.64           N  
ANISOU 1075  N   TYR A 152     8234   7990  12134  -3018   5026  -1173       N  
ATOM   1076  CA  TYR A 152     127.930  20.348   6.165  1.00 78.93           C  
ANISOU 1076  CA  TYR A 152     8284   8589  13116  -3170   5028  -1453       C  
ATOM   1077  C   TYR A 152     129.151  20.654   5.295  1.00 86.32           C  
ANISOU 1077  C   TYR A 152     9074   9425  14296  -3421   5531  -1546       C  
ATOM   1078  O   TYR A 152     129.410  19.952   4.325  1.00 87.56           O  
ANISOU 1078  O   TYR A 152     9307   9620  14342  -3390   5785  -1498       O  
ATOM   1079  CB  TYR A 152     128.203  19.156   7.088  1.00 76.65           C  
ANISOU 1079  CB  TYR A 152     7615   8579  12928  -2969   4672  -1615       C  
ATOM   1080  CG  TYR A 152     128.405  17.834   6.377  1.00 75.97           C  
ANISOU 1080  CG  TYR A 152     7501   8620  12742  -2809   4765  -1591       C  
ATOM   1081  CD1 TYR A 152     127.321  17.087   5.929  1.00 73.01           C  
ANISOU 1081  CD1 TYR A 152     7477   8281  11980  -2598   4641  -1398       C  
ATOM   1082  CD2 TYR A 152     129.683  17.323   6.162  1.00 78.77           C  
ANISOU 1082  CD2 TYR A 152     7458   9054  13416  -2872   4982  -1784       C  
ATOM   1083  CE1 TYR A 152     127.504  15.873   5.282  1.00 72.82           C  
ANISOU 1083  CE1 TYR A 152     7434   8358  11876  -2465   4740  -1404       C  
ATOM   1084  CE2 TYR A 152     129.875  16.111   5.517  1.00 78.31           C  
ANISOU 1084  CE2 TYR A 152     7369   9088  13293  -2722   5091  -1785       C  
ATOM   1085  CZ  TYR A 152     128.786  15.393   5.079  1.00 75.40           C  
ANISOU 1085  CZ  TYR A 152     7378   8743  12526  -2525   4974  -1598       C  
ATOM   1086  OH  TYR A 152     128.978  14.198   4.439  1.00 75.35           O  
ANISOU 1086  OH  TYR A 152     7349   8812  12468  -2391   5098  -1624       O  
ATOM   1087  N   ASN A 153     129.882  21.716   5.629  1.00 94.11           N  
ANISOU 1087  N   ASN A 153     9862  10279  15617  -3684   5698  -1694       N  
ATOM   1088  CA  ASN A 153     131.098  22.086   4.888  1.00103.11           C  
ANISOU 1088  CA  ASN A 153    10820  11313  17044  -3961   6203  -1813       C  
ATOM   1089  C   ASN A 153     132.341  21.387   5.440  1.00108.08           C  
ANISOU 1089  C   ASN A 153    10821  12160  18082  -3977   6162  -2130       C  
ATOM   1090  O   ASN A 153     133.400  21.393   4.805  1.00112.14           O  
ANISOU 1090  O   ASN A 153    11111  12640  18855  -4163   6577  -2260       O  
ATOM   1091  CB  ASN A 153     131.315  23.607   4.888  1.00106.81           C  
ANISOU 1091  CB  ASN A 153    11381  11495  17706  -4268   6456  -1821       C  
ATOM   1092  CG  ASN A 153     130.368  24.336   3.948  1.00108.42           C  
ANISOU 1092  CG  ASN A 153    12212  11428  17554  -4291   6661  -1477       C  
ATOM   1093  OD1 ASN A 153     130.756  24.724   2.845  1.00111.53           O  
ANISOU 1093  OD1 ASN A 153    12819  11646  17912  -4477   7139  -1364       O  
ATOM   1094  ND2 ASN A 153     129.115  24.525   4.387  1.00107.43           N  
ANISOU 1094  ND2 ASN A 153    12384  11271  17162  -4097   6299  -1305       N  
ATOM   1095  N   GLY A 154     132.209  20.799   6.629  1.00109.19           N  
ANISOU 1095  N   GLY A 154    10679  12524  18285  -3781   5664  -2250       N  
ATOM   1096  CA  GLY A 154     133.274  19.997   7.216  1.00113.28           C  
ANISOU 1096  CA  GLY A 154    10609  13273  19156  -3725   5529  -2513       C  
ATOM   1097  C   GLY A 154     133.194  18.581   6.686  1.00113.89           C  
ANISOU 1097  C   GLY A 154    10699  13493  19079  -3462   5520  -2438       C  
ATOM   1098  O   GLY A 154     132.787  17.666   7.407  1.00110.80           O  
ANISOU 1098  O   GLY A 154    10226  13286  18586  -3190   5096  -2421       O  
ATOM   1099  N   SER A 155     133.581  18.402   5.422  1.00118.11           N  
ANISOU 1099  N   SER A 155    11353  13929  19592  -3553   6007  -2398       N  
ATOM   1100  CA  SER A 155     133.453  17.103   4.756  1.00118.80           C  
ANISOU 1100  CA  SER A 155    11515  14114  19507  -3329   6068  -2336       C  
ATOM   1101  C   SER A 155     134.432  16.068   5.313  1.00123.03           C  
ANISOU 1101  C   SER A 155    11464  14851  20429  -3180   5922  -2572       C  
ATOM   1102  O   SER A 155     135.555  15.911   4.814  1.00125.47           O  
ANISOU 1102  O   SER A 155    11432  15158  21081  -3299   6285  -2758       O  
ATOM   1103  CB  SER A 155     133.595  17.238   3.238  1.00120.33           C  
ANISOU 1103  CB  SER A 155    12028  14153  19538  -3488   6650  -2244       C  
ATOM   1104  OG  SER A 155     132.382  17.701   2.672  1.00116.91           O  
ANISOU 1104  OG  SER A 155    12214  13587  18616  -3479   6653  -1953       O  
ATOM   1105  N   ALA A 156     133.981  15.390   6.370  1.00122.59           N  
ANISOU 1105  N   ALA A 156    11295  14961  20319  -2917   5387  -2554       N  
ATOM   1106  CA  ALA A 156     134.690  14.266   6.976  1.00125.20           C  
ANISOU 1106  CA  ALA A 156    11139  15483  20948  -2697   5150  -2707       C  
ATOM   1107  C   ALA A 156     133.906  12.967   6.816  1.00124.36           C  
ANISOU 1107  C   ALA A 156    11269  15434  20548  -2378   4969  -2552       C  
ATOM   1108  O   ALA A 156     134.289  11.943   7.381  1.00126.93           O  
ANISOU 1108  O   ALA A 156    11265  15893  21067  -2145   4717  -2624       O  
ATOM   1109  CB  ALA A 156     134.923  14.535   8.452  1.00124.71           C  
ANISOU 1109  CB  ALA A 156    10722  15573  21086  -2662   4655  -2821       C  
ATOM   1110  N   GLN A 157     132.816  13.016   6.048  1.00122.76           N  
ANISOU 1110  N   GLN A 157    11628  15122  19891  -2369   5090  -2338       N  
ATOM   1111  CA  GLN A 157     131.903  11.881   5.870  1.00120.07           C  
ANISOU 1111  CA  GLN A 157    11568  14821  19231  -2101   4918  -2191       C  
ATOM   1112  C   GLN A 157     131.207  11.500   7.180  1.00116.44           C  
ANISOU 1112  C   GLN A 157    11082  14484  18673  -1883   4342  -2113       C  
ATOM   1113  O   GLN A 157     131.430  12.119   8.227  1.00114.16           O  
ANISOU 1113  O   GLN A 157    10572  14266  18536  -1938   4067  -2178       O  
ATOM   1114  CB  GLN A 157     132.624  10.646   5.290  1.00121.96           C  
ANISOU 1114  CB  GLN A 157    11572  15091  19675  -1960   5135  -2312       C  
ATOM   1115  CG  GLN A 157     133.694  10.928   4.243  1.00126.82           C  
ANISOU 1115  CG  GLN A 157    12023  15624  20538  -2177   5709  -2474       C  
ATOM   1116  CD  GLN A 157     133.224  11.875   3.160  1.00127.53           C  
ANISOU 1116  CD  GLN A 157    12599  15565  20291  -2430   6096  -2349       C  
ATOM   1117  OE1 GLN A 157     132.075  11.812   2.721  1.00123.88           O  
ANISOU 1117  OE1 GLN A 157    12643  15061  19363  -2374   6033  -2145       O  
ATOM   1118  NE2 GLN A 157     134.116  12.762   2.721  1.00131.07           N  
ANISOU 1118  NE2 GLN A 157    12892  15930  20979  -2713   6498  -2465       N  
ATOM   1119  N   ALA A 158     130.342  10.492   7.090  1.00113.09           N  
ANISOU 1119  N   ALA A 158    10908  14081  17976  -1656   4182  -1981       N  
ATOM   1120  CA  ALA A 158     129.816   9.800   8.256  1.00111.89           C  
ANISOU 1120  CA  ALA A 158    10699  14047  17765  -1420   3689  -1915       C  
ATOM   1121  C   ALA A 158     130.610   8.509   8.419  1.00114.35           C  
ANISOU 1121  C   ALA A 158    10646  14426  18375  -1203   3640  -2012       C  
ATOM   1122  O   ALA A 158     131.071   7.929   7.432  1.00117.46           O  
ANISOU 1122  O   ALA A 158    11005  14753  18871  -1190   3993  -2083       O  
ATOM   1123  CB  ALA A 158     128.332   9.504   8.087  1.00109.02           C  
ANISOU 1123  CB  ALA A 158    10830  13646  16944  -1316   3551  -1712       C  
ATOM   1124  N   THR A 159     130.771   8.069   9.664  1.00113.87           N  
ANISOU 1124  N   THR A 159    10323  14493  18449  -1030   3210  -2013       N  
ATOM   1125  CA  THR A 159     131.624   6.922   9.982  1.00115.67           C  
ANISOU 1125  CA  THR A 159    10151  14780  19017   -802   3107  -2091       C  
ATOM   1126  C   THR A 159     130.850   5.604  10.035  1.00112.46           C  
ANISOU 1126  C   THR A 159     9966  14340  18423   -530   2952  -1945       C  
ATOM   1127  O   THR A 159     131.413   4.544   9.756  1.00114.95           O  
ANISOU 1127  O   THR A 159    10076  14616  18982   -350   3044  -1999       O  
ATOM   1128  CB  THR A 159     132.321   7.112  11.349  1.00116.95           C  
ANISOU 1128  CB  THR A 159     9882  15109  19441   -746   2687  -2162       C  
ATOM   1129  OG1 THR A 159     132.716   8.480  11.507  1.00116.42           O  
ANISOU 1129  OG1 THR A 159     9700  15073  19459  -1028   2753  -2283       O  
ATOM   1130  CG2 THR A 159     133.548   6.203  11.474  1.00120.70           C  
ANISOU 1130  CG2 THR A 159     9836  15634  20391   -559   2667  -2287       C  
ATOM   1131  N   ALA A 160     129.565   5.685  10.378  1.00107.31           N  
ANISOU 1131  N   ALA A 160     9723  13686  17364   -509   2738  -1773       N  
ATOM   1132  CA  ALA A 160     128.797   4.529  10.840  1.00103.44           C  
ANISOU 1132  CA  ALA A 160     9401  13189  16711   -262   2482  -1627       C  
ATOM   1133  C   ALA A 160     129.372   4.108  12.195  1.00103.03           C  
ANISOU 1133  C   ALA A 160     8999  13265  16880    -81   2060  -1610       C  
ATOM   1134  O   ALA A 160     129.933   3.020  12.344  1.00104.22           O  
ANISOU 1134  O   ALA A 160     8918  13398  17281    143   1995  -1612       O  
ATOM   1135  CB  ALA A 160     128.830   3.389   9.824  1.00103.60           C  
ANISOU 1135  CB  ALA A 160     9497  13081  16784   -138   2771  -1651       C  
ATOM   1136  N   PHE A 161     129.221   4.995  13.181  1.00 99.95           N  
ANISOU 1136  N   PHE A 161     8584  13002  16389   -181   1770  -1595       N  
ATOM   1137  CA  PHE A 161     129.856   4.835  14.494  1.00 99.92           C  
ANISOU 1137  CA  PHE A 161     8241  13161  16562    -59   1352  -1601       C  
ATOM   1138  C   PHE A 161     128.988   4.044  15.473  1.00 92.72           C  
ANISOU 1138  C   PHE A 161     7549  12292  15387    143    977  -1398       C  
ATOM   1139  O   PHE A 161     129.188   4.119  16.685  1.00 93.57           O  
ANISOU 1139  O   PHE A 161     7512  12556  15483    202    587  -1365       O  
ATOM   1140  CB  PHE A 161     130.193   6.217  15.085  1.00103.05           C  
ANISOU 1140  CB  PHE A 161     8492  13681  16979   -297   1239  -1724       C  
ATOM   1141  CG  PHE A 161     131.252   6.183  16.161  1.00108.82           C  
ANISOU 1141  CG  PHE A 161     8752  14599  17995   -224    886  -1816       C  
ATOM   1142  CD1 PHE A 161     132.594   6.019  15.830  1.00113.76           C  
ANISOU 1142  CD1 PHE A 161     8887  15247  19089   -202   1006  -1982       C  
ATOM   1143  CD2 PHE A 161     130.910   6.324  17.504  1.00109.57           C  
ANISOU 1143  CD2 PHE A 161     8886  14860  17886   -182    431  -1746       C  
ATOM   1144  CE1 PHE A 161     133.571   5.987  16.815  1.00118.01           C  
ANISOU 1144  CE1 PHE A 161     8961  15975  19900   -126    645  -2072       C  
ATOM   1145  CE2 PHE A 161     131.883   6.292  18.493  1.00113.78           C  
ANISOU 1145  CE2 PHE A 161     8994  15591  18647   -115     70  -1829       C  
ATOM   1146  CZ  PHE A 161     133.215   6.125  18.147  1.00118.03           C  
ANISOU 1146  CZ  PHE A 161     9024  16155  19666    -82    159  -1990       C  
ATOM   1147  N   CYS A 162     128.040   3.270  14.954  1.00 85.22           N  
ANISOU 1147  N   CYS A 162     6949  11207  14220    238   1098  -1270       N  
ATOM   1148  CA  CYS A 162     127.087   2.566  15.800  1.00 79.91           C  
ANISOU 1148  CA  CYS A 162     6535  10548  13279    392    804  -1076       C  
ATOM   1149  C   CYS A 162     126.444   1.406  15.028  1.00 76.84           C  
ANISOU 1149  C   CYS A 162     6394   9978  12822    530   1001   -987       C  
ATOM   1150  O   CYS A 162     125.513   1.603  14.249  1.00 73.85           O  
ANISOU 1150  O   CYS A 162     6349   9511  12199    415   1220   -978       O  
ATOM   1151  CB  CYS A 162     126.052   3.569  16.320  1.00 75.83           C  
ANISOU 1151  CB  CYS A 162     6317  10102  12392    213    684  -1036       C  
ATOM   1152  SG  CYS A 162     124.749   2.890  17.361  1.00 73.59           S  
ANISOU 1152  SG  CYS A 162     6381   9839  11738    341    380   -819       S  
ATOM   1153  N   LYS A 163     126.974   0.201  15.244  1.00 77.57           N  
ANISOU 1153  N   LYS A 163     6310  10012  13151    778    915   -929       N  
ATOM   1154  CA  LYS A 163     126.581  -0.998  14.492  1.00 75.61           C  
ANISOU 1154  CA  LYS A 163     6233   9566  12927    918   1126   -884       C  
ATOM   1155  C   LYS A 163     126.406  -2.216  15.397  1.00 74.70           C  
ANISOU 1155  C   LYS A 163     6142   9396  12842   1183    845   -693       C  
ATOM   1156  O   LYS A 163     127.144  -2.393  16.367  1.00 76.68           O  
ANISOU 1156  O   LYS A 163     6121   9744  13267   1333    536   -626       O  
ATOM   1157  CB  LYS A 163     127.648  -1.332  13.447  1.00 78.77           C  
ANISOU 1157  CB  LYS A 163     6350   9868  13708    955   1463  -1058       C  
ATOM   1158  CG  LYS A 163     127.732  -0.350  12.290  1.00 78.69           C  
ANISOU 1158  CG  LYS A 163     6397   9856  13643    693   1841  -1229       C  
ATOM   1159  CD  LYS A 163     129.092  -0.390  11.606  1.00 82.95           C  
ANISOU 1159  CD  LYS A 163     6537  10366  14613    699   2118  -1422       C  
ATOM   1160  CE  LYS A 163     129.384  -1.740  10.967  1.00 84.89           C  
ANISOU 1160  CE  LYS A 163     6726  10432  15096    903   2334  -1466       C  
ATOM   1161  NZ  LYS A 163     130.638  -1.688  10.163  1.00 88.41           N  
ANISOU 1161  NZ  LYS A 163     6802  10842  15946    875   2681  -1687       N  
ATOM   1162  N   SER A 164     125.430  -3.054  15.065  1.00 71.31           N  
ANISOU 1162  N   SER A 164     6042   8807  12242   1237    951   -605       N  
ATOM   1163  CA  SER A 164     125.270  -4.348  15.716  1.00 71.42           C  
ANISOU 1163  CA  SER A 164     6110   8702  12325   1487    773   -424       C  
ATOM   1164  C   SER A 164     124.648  -5.334  14.730  1.00 69.92           C  
ANISOU 1164  C   SER A 164     6159   8273  12135   1522   1083   -455       C  
ATOM   1165  O   SER A 164     123.458  -5.257  14.427  1.00 66.33           O  
ANISOU 1165  O   SER A 164     6057   7784  11362   1386   1172   -438       O  
ATOM   1166  CB  SER A 164     124.415  -4.222  16.978  1.00 69.81           C  
ANISOU 1166  CB  SER A 164     6135   8602  11787   1482    428   -223       C  
ATOM   1167  OG  SER A 164     124.675  -5.287  17.880  1.00 72.11           O  
ANISOU 1167  OG  SER A 164     6373   8826  12196   1742    176    -22       O  
ATOM   1168  N   GLY A 165     125.469  -6.249  14.219  1.00 72.49           N  
ANISOU 1168  N   GLY A 165     6272   8434  12837   1703   1249   -521       N  
ATOM   1169  CA  GLY A 165     125.028  -7.208  13.214  1.00 71.68           C  
ANISOU 1169  CA  GLY A 165     6362   8094  12778   1729   1575   -601       C  
ATOM   1170  C   GLY A 165     124.653  -6.494  11.932  1.00 69.16           C  
ANISOU 1170  C   GLY A 165     6201   7808  12268   1470   1921   -807       C  
ATOM   1171  O   GLY A 165     125.429  -5.688  11.415  1.00 69.99           O  
ANISOU 1171  O   GLY A 165     6095   8014  12484   1363   2071   -956       O  
ATOM   1172  N   SER A 166     123.450  -6.774  11.435  1.00 66.18           N  
ANISOU 1172  N   SER A 166     6199   7350  11596   1361   2039   -809       N  
ATOM   1173  CA  SER A 166     122.932  -6.136  10.223  1.00 63.91           C  
ANISOU 1173  CA  SER A 166     6119   7101  11061   1121   2324   -973       C  
ATOM   1174  C   SER A 166     122.237  -4.796  10.504  1.00 60.77           C  
ANISOU 1174  C   SER A 166     5873   6904  10311    916   2170   -912       C  
ATOM   1175  O   SER A 166     121.734  -4.154   9.577  1.00 60.00           O  
ANISOU 1175  O   SER A 166     5969   6850   9978    724   2357  -1006       O  
ATOM   1176  CB  SER A 166     121.941  -7.070   9.528  1.00 62.83           C  
ANISOU 1176  CB  SER A 166     6299   6797  10777   1097   2498  -1024       C  
ATOM   1177  OG  SER A 166     120.743  -7.173  10.284  1.00 60.16           O  
ANISOU 1177  OG  SER A 166     6210   6472  10173   1075   2258   -860       O  
ATOM   1178  N   LEU A 167     122.177  -4.388  11.772  1.00 58.96           N  
ANISOU 1178  N   LEU A 167     5576   6791  10036    961   1831   -755       N  
ATOM   1179  CA  LEU A 167     121.582  -3.103  12.128  1.00 55.53           C  
ANISOU 1179  CA  LEU A 167     5259   6529   9312    779   1690   -715       C  
ATOM   1180  C   LEU A 167     122.661  -2.029  12.155  1.00 55.56           C  
ANISOU 1180  C   LEU A 167     4975   6662   9470    700   1700   -800       C  
ATOM   1181  O   LEU A 167     123.569  -2.071  12.988  1.00 57.52           O  
ANISOU 1181  O   LEU A 167     4928   6974   9952    816   1508   -767       O  
ATOM   1182  CB  LEU A 167     120.868  -3.183  13.481  1.00 54.80           C  
ANISOU 1182  CB  LEU A 167     5274   6497   9051    835   1349   -530       C  
ATOM   1183  CG  LEU A 167     119.481  -3.837  13.468  1.00 53.42           C  
ANISOU 1183  CG  LEU A 167     5436   6226   8634    819   1350   -456       C  
ATOM   1184  CD1 LEU A 167     118.914  -3.936  14.880  1.00 53.02           C  
ANISOU 1184  CD1 LEU A 167     5470   6235   8440    873   1043   -274       C  
ATOM   1185  CD2 LEU A 167     118.522  -3.079  12.561  1.00 50.90           C  
ANISOU 1185  CD2 LEU A 167     5354   5945   8041    613   1504   -546       C  
ATOM   1186  N   VAL A 168     122.553  -1.080  11.228  1.00 53.23           N  
ANISOU 1186  N   VAL A 168     4772   6404   9046    500   1922   -905       N  
ATOM   1187  CA  VAL A 168     123.517   0.009  11.082  1.00 53.46           C  
ANISOU 1187  CA  VAL A 168     4563   6527   9220    378   2003  -1004       C  
ATOM   1188  C   VAL A 168     122.761   1.323  11.247  1.00 50.68           C  
ANISOU 1188  C   VAL A 168     4407   6270   8578    184   1922   -964       C  
ATOM   1189  O   VAL A 168     121.749   1.546  10.576  1.00 48.45           O  
ANISOU 1189  O   VAL A 168     4440   5949   8017     86   2028   -942       O  
ATOM   1190  CB  VAL A 168     124.188  -0.025   9.690  1.00 55.06           C  
ANISOU 1190  CB  VAL A 168     4708   6651   9558    302   2417  -1168       C  
ATOM   1191  CG1 VAL A 168     125.156   1.141   9.525  1.00 56.51           C  
ANISOU 1191  CG1 VAL A 168     4655   6917   9898    146   2537  -1270       C  
ATOM   1192  CG2 VAL A 168     124.889  -1.360   9.465  1.00 57.30           C  
ANISOU 1192  CG2 VAL A 168     4802   6813  10153    502   2535  -1233       C  
ATOM   1193  N   LEU A 169     123.241   2.180  12.148  1.00 50.45           N  
ANISOU 1193  N   LEU A 169     4183   6359   8624    134   1725   -963       N  
ATOM   1194  CA  LEU A 169     122.571   3.445  12.460  1.00 48.19           C  
ANISOU 1194  CA  LEU A 169     4059   6143   8108    -37   1635   -937       C  
ATOM   1195  C   LEU A 169     122.877   4.479  11.382  1.00 48.25           C  
ANISOU 1195  C   LEU A 169     4100   6113   8119   -236   1939  -1031       C  
ATOM   1196  O   LEU A 169     124.041   4.684  11.041  1.00 50.98           O  
ANISOU 1196  O   LEU A 169     4176   6461   8732   -282   2106  -1144       O  
ATOM   1197  CB  LEU A 169     123.039   3.960  13.825  1.00 49.11           C  
ANISOU 1197  CB  LEU A 169     3953   6396   8309    -32   1325   -933       C  
ATOM   1198  CG  LEU A 169     122.329   5.186  14.411  1.00 47.69           C  
ANISOU 1198  CG  LEU A 169     3925   6282   7910   -189   1195   -921       C  
ATOM   1199  CD1 LEU A 169     121.050   4.781  15.122  1.00 45.48           C  
ANISOU 1199  CD1 LEU A 169     3913   6016   7349   -118    990   -793       C  
ATOM   1200  CD2 LEU A 169     123.242   5.922  15.376  1.00 49.87           C  
ANISOU 1200  CD2 LEU A 169     3903   6690   8352   -253   1004  -1009       C  
ATOM   1201  N   ASN A 170     121.841   5.118  10.838  1.00 45.65           N  
ANISOU 1201  N   ASN A 170     4095   5744   7504   -351   2016   -978       N  
ATOM   1202  CA  ASN A 170     122.035   6.190   9.849  1.00 46.14           C  
ANISOU 1202  CA  ASN A 170     4245   5757   7529   -543   2290  -1023       C  
ATOM   1203  C   ASN A 170     121.222   7.465  10.127  1.00 44.94           C  
ANISOU 1203  C   ASN A 170     4289   5604   7182   -672   2196   -959       C  
ATOM   1204  O   ASN A 170     121.229   8.404   9.323  1.00 45.69           O  
ANISOU 1204  O   ASN A 170     4512   5632   7216   -824   2408   -957       O  
ATOM   1205  CB  ASN A 170     121.753   5.678   8.435  1.00 45.61           C  
ANISOU 1205  CB  ASN A 170     4402   5605   7322   -557   2581  -1029       C  
ATOM   1206  CG  ASN A 170     120.278   5.472   8.169  1.00 43.01           C  
ANISOU 1206  CG  ASN A 170     4432   5255   6652   -530   2485   -923       C  
ATOM   1207  OD1 ASN A 170     119.485   5.262   9.090  1.00 40.86           O  
ANISOU 1207  OD1 ASN A 170     4211   5021   6292   -448   2211   -852       O  
ATOM   1208  ND2 ASN A 170     119.902   5.520   6.900  1.00 43.10           N  
ANISOU 1208  ND2 ASN A 170     4693   5217   6466   -605   2713   -919       N  
ATOM   1209  N   ASN A 171     120.525   7.487  11.258  1.00 43.35           N  
ANISOU 1209  N   ASN A 171     4119   5464   6886   -611   1895   -904       N  
ATOM   1210  CA  ASN A 171     119.806   8.664  11.714  1.00 42.38           C  
ANISOU 1210  CA  ASN A 171     4135   5336   6629   -715   1791   -872       C  
ATOM   1211  C   ASN A 171     119.832   8.669  13.241  1.00 42.24           C  
ANISOU 1211  C   ASN A 171     3964   5430   6654   -668   1483   -894       C  
ATOM   1212  O   ASN A 171     119.243   7.789  13.861  1.00 40.96           O  
ANISOU 1212  O   ASN A 171     3860   5317   6385   -536   1298   -830       O  
ATOM   1213  CB  ASN A 171     118.363   8.631  11.215  1.00 40.16           C  
ANISOU 1213  CB  ASN A 171     4197   5001   6060   -690   1782   -764       C  
ATOM   1214  CG  ASN A 171     117.563   9.854  11.645  1.00 39.36           C  
ANISOU 1214  CG  ASN A 171     4233   4870   5852   -776   1689   -732       C  
ATOM   1215  OD1 ASN A 171     118.083  10.975  11.709  1.00 39.81           O  
ANISOU 1215  OD1 ASN A 171     4219   4884   6020   -907   1765   -780       O  
ATOM   1216  ND2 ASN A 171     116.281   9.643  11.935  1.00 37.58           N  
ANISOU 1216  ND2 ASN A 171     4194   4651   5432   -706   1541   -662       N  
ATOM   1217  N   PRO A 172     120.518   9.645  13.856  1.00 44.03           N  
ANISOU 1217  N   PRO A 172     4006   5697   7026   -788   1434   -991       N  
ATOM   1218  CA  PRO A 172     121.191  10.781  13.235  1.00 46.22           C  
ANISOU 1218  CA  PRO A 172     4216   5895   7447   -972   1662  -1071       C  
ATOM   1219  C   PRO A 172     122.532  10.397  12.617  1.00 49.24           C  
ANISOU 1219  C   PRO A 172     4331   6281   8095   -989   1860  -1158       C  
ATOM   1220  O   PRO A 172     123.136   9.406  13.016  1.00 49.91           O  
ANISOU 1220  O   PRO A 172     4193   6453   8315   -855   1746  -1186       O  
ATOM   1221  CB  PRO A 172     121.401  11.733  14.412  1.00 46.51           C  
ANISOU 1221  CB  PRO A 172     4118   5997   7556  -1078   1477  -1173       C  
ATOM   1222  CG  PRO A 172     121.590  10.823  15.576  1.00 46.48           C  
ANISOU 1222  CG  PRO A 172     3947   6158   7553   -937   1171  -1182       C  
ATOM   1223  CD  PRO A 172     120.764   9.598  15.309  1.00 44.39           C  
ANISOU 1223  CD  PRO A 172     3876   5882   7108   -753   1134  -1039       C  
ATOM   1224  N   ALA A 173     122.986  11.191  11.654  1.00 51.91           N  
ANISOU 1224  N   ALA A 173     4693   6511   8517  -1151   2166  -1195       N  
ATOM   1225  CA  ALA A 173     124.280  10.980  11.018  1.00 55.76           C  
ANISOU 1225  CA  ALA A 173     4917   6991   9279  -1205   2414  -1303       C  
ATOM   1226  C   ALA A 173     125.379  11.587  11.875  1.00 60.02           C  
ANISOU 1226  C   ALA A 173     5071   7608  10124  -1312   2321  -1467       C  
ATOM   1227  O   ALA A 173     125.164  12.622  12.493  1.00 59.49           O  
ANISOU 1227  O   ALA A 173     5031   7532  10038  -1440   2219  -1504       O  
ATOM   1228  CB  ALA A 173     124.288  11.609   9.637  1.00 56.39           C  
ANISOU 1228  CB  ALA A 173     5208   6922   9292  -1358   2805  -1268       C  
ATOM   1229  N   TYR A 174     126.546  10.942  11.912  1.00 65.63           N  
ANISOU 1229  N   TYR A 174     5412   8392  11130  -1258   2353  -1579       N  
ATOM   1230  CA  TYR A 174     127.730  11.497  12.585  1.00 71.53           C  
ANISOU 1230  CA  TYR A 174     5737   9226  12212  -1374   2284  -1764       C  
ATOM   1231  C   TYR A 174     128.577  12.291  11.605  1.00 73.95           C  
ANISOU 1231  C   TYR A 174     5935   9417  12745  -1604   2704  -1877       C  
ATOM   1232  O   TYR A 174     128.777  11.867  10.472  1.00 74.78           O  
ANISOU 1232  O   TYR A 174     6113   9435  12863  -1598   3034  -1853       O  
ATOM   1233  CB  TYR A 174     128.597  10.390  13.186  1.00 76.02           C  
ANISOU 1233  CB  TYR A 174     5915   9942  13027  -1180   2071  -1828       C  
ATOM   1234  CG  TYR A 174     127.878   9.564  14.215  1.00 77.82           C  
ANISOU 1234  CG  TYR A 174     6241  10279  13048   -958   1662  -1703       C  
ATOM   1235  CD1 TYR A 174     127.593  10.087  15.475  1.00 79.51           C  
ANISOU 1235  CD1 TYR A 174     6442  10615  13151   -992   1315  -1721       C  
ATOM   1236  CD2 TYR A 174     127.472   8.258  13.932  1.00 79.28           C  
ANISOU 1236  CD2 TYR A 174     6546  10435  13138   -727   1643  -1574       C  
ATOM   1237  CE1 TYR A 174     126.925   9.335  16.427  1.00 79.91           C  
ANISOU 1237  CE1 TYR A 174     6610  10765  12985   -805    968  -1596       C  
ATOM   1238  CE2 TYR A 174     126.804   7.496  14.876  1.00 79.21           C  
ANISOU 1238  CE2 TYR A 174     6647  10505  12942   -538   1296  -1446       C  
ATOM   1239  CZ  TYR A 174     126.533   8.038  16.122  1.00 79.70           C  
ANISOU 1239  CZ  TYR A 174     6705  10696  12878   -578    963  -1448       C  
ATOM   1240  OH  TYR A 174     125.866   7.287  17.063  1.00 80.82           O  
ANISOU 1240  OH  TYR A 174     6981  10915  12809   -407    647  -1311       O  
ATOM   1241  N   ILE A 175     129.072  13.443  12.044  1.00 75.62           N  
ANISOU 1241  N   ILE A 175     5982   9621  13127  -1821   2712  -2012       N  
ATOM   1242  CA  ILE A 175     129.989  14.230  11.239  1.00 79.31           C  
ANISOU 1242  CA  ILE A 175     6301   9975  13857  -2066   3117  -2137       C  
ATOM   1243  C   ILE A 175     131.185  14.651  12.082  1.00 84.06           C  
ANISOU 1243  C   ILE A 175     6388  10695  14854  -2190   2990  -2382       C  
ATOM   1244  O   ILE A 175     131.027  15.324  13.101  1.00 83.20           O  
ANISOU 1244  O   ILE A 175     6229  10651  14730  -2268   2714  -2455       O  
ATOM   1245  CB  ILE A 175     129.310  15.480  10.659  1.00 78.26           C  
ANISOU 1245  CB  ILE A 175     6557   9639  13539  -2276   3358  -2048       C  
ATOM   1246  CG1 ILE A 175     128.122  15.076   9.788  1.00 75.26           C  
ANISOU 1246  CG1 ILE A 175     6669   9162  12763  -2151   3452  -1808       C  
ATOM   1247  CG2 ILE A 175     130.310  16.296   9.844  1.00 81.57           C  
ANISOU 1247  CG2 ILE A 175     6830   9922  14238  -2550   3807  -2168       C  
ATOM   1248  CD1 ILE A 175     127.186  16.220   9.479  1.00 74.58           C  
ANISOU 1248  CD1 ILE A 175     6990   8897  12448  -2278   3544  -1673       C  
ATOM   1249  N   ALA A 176     132.374  14.237  11.649  1.00 89.42           N  
ANISOU 1249  N   ALA A 176     6676  11409  15890  -2209   3194  -2525       N  
ATOM   1250  CA  ALA A 176     133.627  14.639  12.281  1.00 95.01           C  
ANISOU 1250  CA  ALA A 176     6839  12229  17030  -2346   3118  -2784       C  
ATOM   1251  C   ALA A 176     134.144  15.890  11.567  1.00 99.81           C  
ANISOU 1251  C   ALA A 176     7433  12659  17831  -2699   3567  -2906       C  
ATOM   1252  O   ALA A 176     133.622  16.257  10.513  1.00 99.38           O  
ANISOU 1252  O   ALA A 176     7778  12403  17576  -2795   3941  -2765       O  
ATOM   1253  CB  ALA A 176     134.643  13.507  12.210  1.00 97.28           C  
ANISOU 1253  CB  ALA A 176     6671  12640  17649  -2163   3098  -2882       C  
ATOM   1254  N   PRO A 177     135.164  16.557  12.137  1.00105.91           N  
ANISOU 1254  N   PRO A 177     7753  13500  18987  -2902   3529  -3164       N  
ATOM   1255  CA  PRO A 177     135.700  17.761  11.509  1.00109.99           C  
ANISOU 1255  CA  PRO A 177     8239  13827  19724  -3262   3975  -3292       C  
ATOM   1256  C   PRO A 177     136.778  17.458  10.468  1.00114.52           C  
ANISOU 1256  C   PRO A 177     8524  14344  20641  -3354   4451  -3405       C  
ATOM   1257  O   PRO A 177     137.748  16.769  10.781  1.00117.36           O  
ANISOU 1257  O   PRO A 177     8359  14876  21354  -3256   4337  -3581       O  
ATOM   1258  CB  PRO A 177     136.313  18.514  12.689  1.00112.64           C  
ANISOU 1258  CB  PRO A 177     8179  14285  20331  -3437   3683  -3555       C  
ATOM   1259  CG  PRO A 177     136.754  17.439  13.624  1.00112.95           C  
ANISOU 1259  CG  PRO A 177     7812  14622  20482  -3168   3200  -3630       C  
ATOM   1260  CD  PRO A 177     135.850  16.252  13.407  1.00108.48           C  
ANISOU 1260  CD  PRO A 177     7583  14083  19550  -2818   3060  -3350       C  
ATOM   1261  N   GLN A 178     136.589  17.958   9.244  1.00116.17           N  
ANISOU 1261  N   GLN A 178     9083  14316  20738  -3531   4977  -3297       N  
ATOM   1262  CA  GLN A 178     137.627  17.951   8.200  1.00121.02           C  
ANISOU 1262  CA  GLN A 178     9467  14841  21673  -3707   5530  -3426       C  
ATOM   1263  C   GLN A 178     137.447  19.156   7.262  1.00122.87           C  
ANISOU 1263  C   GLN A 178    10088  14787  21807  -4038   6047  -3341       C  
ATOM   1264  O   GLN A 178     136.523  19.181   6.442  1.00120.99           O  
ANISOU 1264  O   GLN A 178    10419  14404  21146  -3993   6227  -3074       O  
ATOM   1265  CB  GLN A 178     137.603  16.647   7.380  1.00119.87           C  
ANISOU 1265  CB  GLN A 178     9386  14737  21420  -3458   5688  -3330       C  
ATOM   1266  CG  GLN A 178     138.036  15.371   8.104  1.00119.24           C  
ANISOU 1266  CG  GLN A 178     8864  14894  21545  -3138   5293  -3425       C  
ATOM   1267  CD  GLN A 178     139.503  15.352   8.505  1.00123.64           C  
ANISOU 1267  CD  GLN A 178     8686  15575  22715  -3225   5312  -3746       C  
ATOM   1268  OE1 GLN A 178     140.058  16.355   8.954  1.00124.31           O  
ANISOU 1268  OE1 GLN A 178     8511  15658  23063  -3493   5319  -3929       O  
ATOM   1269  NE2 GLN A 178     140.133  14.191   8.365  1.00125.27           N  
ANISOU 1269  NE2 GLN A 178     8536  15886  23174  -2993   5310  -3827       N  
ATOM   1270  N   ALA A 179     138.334  20.146   7.397  1.00127.21           N  
ANISOU 1270  N   ALA A 179    10325  15255  22752  -4370   6272  -3567       N  
ATOM   1271  CA  ALA A 179     138.291  21.389   6.611  1.00129.02           C  
ANISOU 1271  CA  ALA A 179    10881  15184  22957  -4716   6774  -3500       C  
ATOM   1272  C   ALA A 179     136.979  22.155   6.807  1.00125.92           C  
ANISOU 1272  C   ALA A 179    11075  14627  22140  -4702   6594  -3245       C  
ATOM   1273  O   ALA A 179     136.980  23.376   6.975  1.00127.51           O  
ANISOU 1273  O   ALA A 179    11368  14630  22449  -4971   6722  -3286       O  
ATOM   1274  CB  ALA A 179     138.528  21.098   5.133  1.00130.58           C  
ANISOU 1274  CB  ALA A 179    11302  15247  23064  -4787   7375  -3390       C  
ATOM   1275  N   THR A 185     137.576  24.231  15.642  1.00112.81           N  
ANISOU 1275  N   THR A 185     7619  14039  21203  -4892   3562  -4659       N  
ATOM   1276  CA  THR A 185     137.340  24.065  17.074  1.00112.28           C  
ANISOU 1276  CA  THR A 185     7425  14253  20982  -4784   2957  -4792       C  
ATOM   1277  C   THR A 185     135.858  24.286  17.448  1.00107.52           C  
ANISOU 1277  C   THR A 185     7414  13554  19885  -4648   2787  -4572       C  
ATOM   1278  O   THR A 185     135.554  24.885  18.481  1.00107.75           O  
ANISOU 1278  O   THR A 185     7470  13645  19822  -4747   2505  -4740       O  
ATOM   1279  CB  THR A 185     138.280  24.989  17.891  1.00117.50           C  
ANISOU 1279  CB  THR A 185     7623  14993  22026  -5132   2851  -5223       C  
ATOM   1280  OG1 THR A 185     137.869  25.023  19.264  1.00117.27           O  
ANISOU 1280  OG1 THR A 185     7594  15201  21760  -5068   2299  -5345       O  
ATOM   1281  CG2 THR A 185     138.292  26.411  17.326  1.00119.45           C  
ANISOU 1281  CG2 THR A 185     8059  14851  22474  -5526   3359  -5322       C  
ATOM   1282  N   LYS A 186     134.958  23.767  16.606  1.00103.42           N  
ANISOU 1282  N   LYS A 186     7344  12895  19054  -4422   2960  -4215       N  
ATOM   1283  CA  LYS A 186     133.492  23.924  16.740  1.00 99.05           C  
ANISOU 1283  CA  LYS A 186     7358  12221  18055  -4274   2863  -3974       C  
ATOM   1284  C   LYS A 186     132.835  23.564  15.395  1.00 95.20           C  
ANISOU 1284  C   LYS A 186     7286  11517  17365  -4129   3220  -3624       C  
ATOM   1285  O   LYS A 186     133.206  24.130  14.366  1.00 97.83           O  
ANISOU 1285  O   LYS A 186     7685  11604  17879  -4321   3689  -3592       O  
ATOM   1286  CB  LYS A 186     133.123  25.361  17.141  1.00100.72           C  
ANISOU 1286  CB  LYS A 186     7754  12202  18310  -4553   2962  -4123       C  
ATOM   1287  CG  LYS A 186     131.637  25.692  17.126  1.00 97.83           C  
ANISOU 1287  CG  LYS A 186     7959  11648  17561  -4426   2950  -3885       C  
ATOM   1288  CD  LYS A 186     131.421  27.154  17.495  1.00100.31           C  
ANISOU 1288  CD  LYS A 186     8405  11701  18005  -4715   3090  -4066       C  
ATOM   1289  CE  LYS A 186     129.957  27.558  17.398  1.00 97.34           C  
ANISOU 1289  CE  LYS A 186     8576  11100  17309  -4582   3117  -3831       C  
ATOM   1290  NZ  LYS A 186     129.793  29.033  17.537  1.00 99.58           N  
ANISOU 1290  NZ  LYS A 186     9005  11048  17781  -4863   3345  -3983       N  
ATOM   1291  N   VAL A 187     131.866  22.647  15.395  1.00 89.08           N  
ANISOU 1291  N   VAL A 187     6802  10834  16209  -3810   3007  -3369       N  
ATOM   1292  CA  VAL A 187     131.296  22.134  14.135  1.00 85.81           C  
ANISOU 1292  CA  VAL A 187     6742  10272  15588  -3656   3293  -3061       C  
ATOM   1293  C   VAL A 187     129.779  22.300  14.022  1.00 80.84           C  
ANISOU 1293  C   VAL A 187     6659   9504  14551  -3510   3233  -2802       C  
ATOM   1294  O   VAL A 187     129.045  22.049  14.980  1.00 79.14           O  
ANISOU 1294  O   VAL A 187     6526   9424  14116  -3361   2857  -2795       O  
ATOM   1295  CB  VAL A 187     131.660  20.649  13.907  1.00 85.29           C  
ANISOU 1295  CB  VAL A 187     6479  10430  15497  -3393   3175  -2987       C  
ATOM   1296  CG1 VAL A 187     133.155  20.509  13.665  1.00 89.79           C  
ANISOU 1296  CG1 VAL A 187     6527  11078  16511  -3533   3353  -3210       C  
ATOM   1297  CG2 VAL A 187     131.230  19.779  15.080  1.00 83.02           C  
ANISOU 1297  CG2 VAL A 187     6121  10415  15007  -3138   2642  -2978       C  
ATOM   1298  N   GLU A 188     129.314  22.715  12.844  1.00 78.73           N  
ANISOU 1298  N   GLU A 188     6761   8971  14179  -3552   3603  -2589       N  
ATOM   1299  CA  GLU A 188     127.884  22.915  12.618  1.00 74.81           C  
ANISOU 1299  CA  GLU A 188     6763   8331  13328  -3409   3557  -2336       C  
ATOM   1300  C   GLU A 188     127.421  22.370  11.264  1.00 72.45           C  
ANISOU 1300  C   GLU A 188     6790   7938  12797  -3277   3802  -2048       C  
ATOM   1301  O   GLU A 188     128.237  22.085  10.390  1.00 73.61           O  
ANISOU 1301  O   GLU A 188     6826   8068  13071  -3352   4103  -2048       O  
ATOM   1302  CB  GLU A 188     127.500  24.395  12.797  1.00 76.43           C  
ANISOU 1302  CB  GLU A 188     7167   8255  13615  -3617   3689  -2375       C  
ATOM   1303  CG  GLU A 188     127.969  25.354  11.711  1.00 80.02           C  
ANISOU 1303  CG  GLU A 188     7752   8394  14256  -3863   4181  -2314       C  
ATOM   1304  CD  GLU A 188     127.835  26.821  12.123  1.00 82.65           C  
ANISOU 1304  CD  GLU A 188     8179   8450  14775  -4097   4290  -2425       C  
ATOM   1305  OE1 GLU A 188     128.510  27.243  13.087  1.00 84.46           O  
ANISOU 1305  OE1 GLU A 188     8068   8755  15268  -4278   4173  -2741       O  
ATOM   1306  OE2 GLU A 188     127.063  27.565  11.476  1.00 83.04           O  
ANISOU 1306  OE2 GLU A 188     8641   8196  14713  -4102   4489  -2200       O  
ATOM   1307  N   ALA A 189     126.105  22.197  11.126  1.00 68.25           N  
ANISOU 1307  N   ALA A 189     6646   7363  11924  -3081   3665  -1823       N  
ATOM   1308  CA  ALA A 189     125.493  21.709   9.887  1.00 66.21           C  
ANISOU 1308  CA  ALA A 189     6735   7031  11390  -2949   3840  -1551       C  
ATOM   1309  C   ALA A 189     124.082  22.253   9.747  1.00 63.61           C  
ANISOU 1309  C   ALA A 189     6839   6538  10791  -2848   3757  -1336       C  
ATOM   1310  O   ALA A 189     123.378  22.387  10.739  1.00 62.70           O  
ANISOU 1310  O   ALA A 189     6730   6473  10619  -2762   3460  -1386       O  
ATOM   1311  CB  ALA A 189     125.457  20.191   9.879  1.00 64.08           C  
ANISOU 1311  CB  ALA A 189     6360   7014  10973  -2714   3654  -1524       C  
ATOM   1312  N   ASP A 190     123.670  22.553   8.518  1.00 63.43           N  
ANISOU 1312  N   ASP A 190     7172   6328  10598  -2854   4016  -1097       N  
ATOM   1313  CA  ASP A 190     122.318  23.046   8.245  1.00 61.49           C  
ANISOU 1313  CA  ASP A 190     7334   5924  10104  -2732   3931   -866       C  
ATOM   1314  C   ASP A 190     121.400  21.889   7.912  1.00 58.21           C  
ANISOU 1314  C   ASP A 190     7083   5682   9349  -2471   3724   -713       C  
ATOM   1315  O   ASP A 190     121.819  20.951   7.240  1.00 58.28           O  
ANISOU 1315  O   ASP A 190     7057   5820   9265  -2429   3824   -692       O  
ATOM   1316  CB  ASP A 190     122.318  24.006   7.053  1.00 64.11           C  
ANISOU 1316  CB  ASP A 190     7994   5959  10405  -2867   4296   -656       C  
ATOM   1317  CG  ASP A 190     123.178  25.222   7.279  1.00 67.35           C  
ANISOU 1317  CG  ASP A 190     8279   6143  11165  -3150   4552   -791       C  
ATOM   1318  OD1 ASP A 190     123.367  25.612   8.442  1.00 67.33           O  
ANISOU 1318  OD1 ASP A 190     8026   6164  11390  -3219   4386  -1022       O  
ATOM   1319  OD2 ASP A 190     123.664  25.794   6.284  1.00 70.74           O  
ANISOU 1319  OD2 ASP A 190     8874   6368  11634  -3318   4932   -671       O  
ATOM   1320  N   PHE A 191     120.155  21.943   8.384  1.00 55.64           N  
ANISOU 1320  N   PHE A 191     6925   5356   8860  -2303   3452   -630       N  
ATOM   1321  CA  PHE A 191     119.117  21.026   7.891  1.00 52.95           C  
ANISOU 1321  CA  PHE A 191     6799   5127   8191  -2077   3288   -458       C  
ATOM   1322  C   PHE A 191     117.767  21.727   7.738  1.00 52.19           C  
ANISOU 1322  C   PHE A 191     7017   4868   7942  -1967   3175   -270       C  
ATOM   1323  O   PHE A 191     117.579  22.848   8.210  1.00 53.14           O  
ANISOU 1323  O   PHE A 191     7168   4796   8224  -2039   3190   -292       O  
ATOM   1324  CB  PHE A 191     119.036  19.723   8.711  1.00 50.03           C  
ANISOU 1324  CB  PHE A 191     6201   5035   7770  -1927   3008   -587       C  
ATOM   1325  CG  PHE A 191     118.501  19.883  10.110  1.00 48.44           C  
ANISOU 1325  CG  PHE A 191     5875   4898   7629  -1870   2716   -712       C  
ATOM   1326  CD1 PHE A 191     117.177  19.557  10.406  1.00 46.12           C  
ANISOU 1326  CD1 PHE A 191     5740   4649   7132  -1689   2481   -625       C  
ATOM   1327  CD2 PHE A 191     119.329  20.297  11.145  1.00 49.38           C  
ANISOU 1327  CD2 PHE A 191     5706   5055   7999  -2004   2675   -935       C  
ATOM   1328  CE1 PHE A 191     116.686  19.679  11.699  1.00 44.86           C  
ANISOU 1328  CE1 PHE A 191     5477   4554   7011  -1649   2247   -751       C  
ATOM   1329  CE2 PHE A 191     118.846  20.419  12.439  1.00 48.16           C  
ANISOU 1329  CE2 PHE A 191     5462   4979   7857  -1964   2414  -1061       C  
ATOM   1330  CZ  PHE A 191     117.522  20.111  12.717  1.00 45.98           C  
ANISOU 1330  CZ  PHE A 191     5366   4734   7367  -1788   2216   -967       C  
ATOM   1331  N   TYR A 192     116.852  21.072   7.031  1.00 50.82           N  
ANISOU 1331  N   TYR A 192     7068   4764   7474  -1795   3073    -94       N  
ATOM   1332  CA  TYR A 192     115.637  21.718   6.552  1.00 51.25           C  
ANISOU 1332  CA  TYR A 192     7438   4661   7373  -1683   2995    125       C  
ATOM   1333  C   TYR A 192     114.472  20.768   6.689  1.00 49.04           C  
ANISOU 1333  C   TYR A 192     7204   4560   6868  -1464   2700    163       C  
ATOM   1334  O   TYR A 192     114.504  19.669   6.138  1.00 48.28           O  
ANISOU 1334  O   TYR A 192     7125   4638   6579  -1404   2683    180       O  
ATOM   1335  CB  TYR A 192     115.787  22.119   5.077  1.00 53.82           C  
ANISOU 1335  CB  TYR A 192     8075   4840   7531  -1741   3249    364       C  
ATOM   1336  CG  TYR A 192     116.997  22.980   4.779  1.00 56.78           C  
ANISOU 1336  CG  TYR A 192     8425   5029   8120  -1985   3605    339       C  
ATOM   1337  CD1 TYR A 192     118.215  22.407   4.441  1.00 57.88           C  
ANISOU 1337  CD1 TYR A 192     8399   5277   8315  -2127   3839    220       C  
ATOM   1338  CD2 TYR A 192     116.923  24.366   4.837  1.00 59.05           C  
ANISOU 1338  CD2 TYR A 192     8841   5014   8581  -2076   3725    424       C  
ATOM   1339  CE1 TYR A 192     119.329  23.190   4.172  1.00 60.86           C  
ANISOU 1339  CE1 TYR A 192     8724   5484   8914  -2369   4186    178       C  
ATOM   1340  CE2 TYR A 192     118.030  25.159   4.566  1.00 62.07           C  
ANISOU 1340  CE2 TYR A 192     9197   5206   9178  -2323   4075    393       C  
ATOM   1341  CZ  TYR A 192     119.230  24.562   4.237  1.00 63.04           C  
ANISOU 1341  CZ  TYR A 192     9140   5461   9351  -2476   4306    265       C  
ATOM   1342  OH  TYR A 192     120.341  25.332   3.963  1.00 66.88           O  
ANISOU 1342  OH  TYR A 192     9573   5762  10074  -2740   4676    215       O  
ATOM   1343  N   LEU A 193     113.454  21.188   7.439  1.00 48.79           N  
ANISOU 1343  N   LEU A 193     7180   4477   6880  -1356   2489    155       N  
ATOM   1344  CA  LEU A 193     112.208  20.440   7.560  1.00 47.05           C  
ANISOU 1344  CA  LEU A 193     7007   4394   6474  -1158   2223    196       C  
ATOM   1345  C   LEU A 193     111.160  21.116   6.695  1.00 48.65           C  
ANISOU 1345  C   LEU A 193     7499   4438   6548  -1046   2177    437       C  
ATOM   1346  O   LEU A 193     110.883  22.302   6.855  1.00 50.43           O  
ANISOU 1346  O   LEU A 193     7802   4432   6927  -1053   2212    500       O  
ATOM   1347  CB  LEU A 193     111.753  20.393   9.012  1.00 45.61           C  
ANISOU 1347  CB  LEU A 193     6621   4278   6429  -1113   2028     10       C  
ATOM   1348  CG  LEU A 193     112.745  19.750   9.986  1.00 44.95           C  
ANISOU 1348  CG  LEU A 193     6255   4365   6458  -1205   2019   -213       C  
ATOM   1349  CD1 LEU A 193     112.164  19.727  11.392  1.00 43.50           C  
ANISOU 1349  CD1 LEU A 193     5929   4255   6343  -1159   1821   -373       C  
ATOM   1350  CD2 LEU A 193     113.112  18.340   9.539  1.00 43.94           C  
ANISOU 1350  CD2 LEU A 193     6075   4445   6174  -1159   2004   -212       C  
ATOM   1351  N   SER A 194     110.586  20.357   5.771  1.00 49.07           N  
ANISOU 1351  N   SER A 194     7708   4612   6325   -941   2091    567       N  
ATOM   1352  CA  SER A 194     109.715  20.916   4.742  1.00 51.19           C  
ANISOU 1352  CA  SER A 194     8267   4761   6420   -835   2034    824       C  
ATOM   1353  C   SER A 194     108.697  19.883   4.240  1.00 50.02           C  
ANISOU 1353  C   SER A 194     8186   4818   6000   -681   1801    870       C  
ATOM   1354  O   SER A 194     108.969  18.675   4.239  1.00 47.76           O  
ANISOU 1354  O   SER A 194     7800   4743   5603   -700   1788    745       O  
ATOM   1355  CB  SER A 194     110.572  21.418   3.583  1.00 54.23           C  
ANISOU 1355  CB  SER A 194     8881   5020   6702   -965   2310    995       C  
ATOM   1356  OG  SER A 194     109.763  21.804   2.495  1.00 57.06           O  
ANISOU 1356  OG  SER A 194     9554   5302   6824   -856   2231   1269       O  
ATOM   1357  N   GLY A 195     107.523  20.373   3.839  1.00 51.33           N  
ANISOU 1357  N   GLY A 195     8504   4909   6088   -527   1614   1040       N  
ATOM   1358  CA  GLY A 195     106.464  19.537   3.268  1.00 51.33           C  
ANISOU 1358  CA  GLY A 195     8571   5092   5838   -386   1372   1090       C  
ATOM   1359  C   GLY A 195     105.452  18.955   4.247  1.00 49.45           C  
ANISOU 1359  C   GLY A 195     8105   4975   5707   -269   1132    925       C  
ATOM   1360  O   GLY A 195     104.436  18.401   3.826  1.00 50.46           O  
ANISOU 1360  O   GLY A 195     8265   5231   5676   -150    916    958       O  
ATOM   1361  N   CYS A 196     105.714  19.072   5.547  1.00 47.73           N  
ANISOU 1361  N   CYS A 196     7660   4727   5748   -314   1172    738       N  
ATOM   1362  CA  CYS A 196     104.830  18.500   6.567  1.00 45.30           C  
ANISOU 1362  CA  CYS A 196     7145   4534   5533   -230    991    570       C  
ATOM   1363  C   CYS A 196     104.427  19.552   7.595  1.00 45.01           C  
ANISOU 1363  C   CYS A 196     7001   4323   5777   -194    978    507       C  
ATOM   1364  O   CYS A 196     105.106  20.565   7.750  1.00 46.09           O  
ANISOU 1364  O   CYS A 196     7176   4266   6068   -274   1135    533       O  
ATOM   1365  CB  CYS A 196     105.516  17.309   7.255  1.00 43.22           C  
ANISOU 1365  CB  CYS A 196     6708   4457   5256   -323   1044    372       C  
ATOM   1366  SG  CYS A 196     106.482  16.256   6.133  1.00 43.66           S  
ANISOU 1366  SG  CYS A 196     6871   4650   5066   -411   1176    404       S  
ATOM   1367  N   ASP A 197     103.313  19.315   8.282  1.00 43.89           N  
ANISOU 1367  N   ASP A 197     6725   4240   5711    -86    811    409       N  
ATOM   1368  CA  ASP A 197     102.866  20.207   9.356  1.00 44.36           C  
ANISOU 1368  CA  ASP A 197     6665   4151   6036    -56    817    301       C  
ATOM   1369  C   ASP A 197     103.795  20.103  10.550  1.00 43.10           C  
ANISOU 1369  C   ASP A 197     6361   4029   5983   -211    950     89       C  
ATOM   1370  O   ASP A 197     104.138  21.108  11.168  1.00 44.07           O  
ANISOU 1370  O   ASP A 197     6457   3982   6306   -272   1057     19       O  
ATOM   1371  CB  ASP A 197     101.444  19.861   9.813  1.00 44.07           C  
ANISOU 1371  CB  ASP A 197     6499   4193   6052     83    633    220       C  
ATOM   1372  CG  ASP A 197     100.394  20.232   8.794  1.00 45.82           C  
ANISOU 1372  CG  ASP A 197     6818   4349   6240    261    462    413       C  
ATOM   1373  OD1 ASP A 197     100.654  21.126   7.969  1.00 48.19           O  
ANISOU 1373  OD1 ASP A 197     7301   4471   6539    297    495    618       O  
ATOM   1374  OD2 ASP A 197      99.304  19.630   8.827  1.00 45.54           O  
ANISOU 1374  OD2 ASP A 197     6675   4441   6184    364    290    362       O  
ATOM   1375  N   GLU A 198     104.181  18.874  10.880  1.00 41.15           N  
ANISOU 1375  N   GLU A 198     6023   4005   5604   -271    932    -14       N  
ATOM   1376  CA  GLU A 198     105.084  18.621  11.994  1.00 39.51           C  
ANISOU 1376  CA  GLU A 198     5676   3875   5461   -403   1012   -196       C  
ATOM   1377  C   GLU A 198     105.916  17.372  11.738  1.00 37.40           C  
ANISOU 1377  C   GLU A 198     5380   3795   5035   -461   1029   -205       C  
ATOM   1378  O   GLU A 198     105.523  16.500  10.965  1.00 36.29           O  
ANISOU 1378  O   GLU A 198     5302   3754   4731   -396    964   -127       O  
ATOM   1379  CB  GLU A 198     104.297  18.480  13.297  1.00 38.95           C  
ANISOU 1379  CB  GLU A 198     5468   3866   5465   -377    936   -373       C  
ATOM   1380  CG  GLU A 198     103.808  19.801  13.858  1.00 40.57           C  
ANISOU 1380  CG  GLU A 198     5660   3869   5886   -360    978   -440       C  
ATOM   1381  CD  GLU A 198     103.187  19.642  15.222  1.00 39.88           C  
ANISOU 1381  CD  GLU A 198     5441   3858   5851   -370    950   -649       C  
ATOM   1382  OE1 GLU A 198     103.825  20.047  16.215  1.00 40.08           O  
ANISOU 1382  OE1 GLU A 198     5404   3877   5946   -492   1026   -813       O  
ATOM   1383  OE2 GLU A 198     102.063  19.105  15.293  1.00 39.42           O  
ANISOU 1383  OE2 GLU A 198     5342   3875   5757   -268    858   -658       O  
ATOM   1384  N   TYR A 199     107.072  17.311  12.400  1.00 36.43           N  
ANISOU 1384  N   TYR A 199     5151   3714   4977   -583   1114   -315       N  
ATOM   1385  CA  TYR A 199     108.085  16.294  12.138  1.00 35.06           C  
ANISOU 1385  CA  TYR A 199     4927   3676   4716   -635   1160   -323       C  
ATOM   1386  C   TYR A 199     108.642  15.782  13.460  1.00 34.43           C  
ANISOU 1386  C   TYR A 199     4669   3727   4686   -691   1112   -485       C  
ATOM   1387  O   TYR A 199     108.776  16.553  14.414  1.00 34.67           O  
ANISOU 1387  O   TYR A 199     4626   3715   4832   -757   1111   -600       O  
ATOM   1388  CB  TYR A 199     109.245  16.875  11.319  1.00 36.22           C  
ANISOU 1388  CB  TYR A 199     5122   3723   4916   -737   1339   -257       C  
ATOM   1389  CG  TYR A 199     108.860  17.792  10.167  1.00 37.64           C  
ANISOU 1389  CG  TYR A 199     5509   3724   5067   -711   1413    -80       C  
ATOM   1390  CD1 TYR A 199     109.121  17.436   8.849  1.00 38.12           C  
ANISOU 1390  CD1 TYR A 199     5720   3797   4967   -709   1498     59       C  
ATOM   1391  CD2 TYR A 199     108.261  19.031  10.401  1.00 38.57           C  
ANISOU 1391  CD2 TYR A 199     5684   3652   5317   -689   1407    -50       C  
ATOM   1392  CE1 TYR A 199     108.779  18.276   7.799  1.00 39.89           C  
ANISOU 1392  CE1 TYR A 199     6165   3865   5126   -684   1552    249       C  
ATOM   1393  CE2 TYR A 199     107.915  19.869   9.362  1.00 40.36           C  
ANISOU 1393  CE2 TYR A 199     6114   3699   5521   -647   1459    143       C  
ATOM   1394  CZ  TYR A 199     108.181  19.490   8.063  1.00 41.02           C  
ANISOU 1394  CZ  TYR A 199     6363   3812   5408   -645   1523    305       C  
ATOM   1395  OH  TYR A 199     107.833  20.335   7.036  1.00 42.92           O  
ANISOU 1395  OH  TYR A 199     6837   3879   5590   -600   1561    526       O  
ATOM   1396  N   ILE A 200     108.951  14.486  13.524  1.00 33.22           N  
ANISOU 1396  N   ILE A 200     4457   3727   4438   -664   1068   -495       N  
ATOM   1397  CA  ILE A 200     109.769  13.957  14.608  1.00 33.01           C  
ANISOU 1397  CA  ILE A 200     4269   3823   4449   -711   1020   -607       C  
ATOM   1398  C   ILE A 200     111.193  13.835  14.106  1.00 33.68           C  
ANISOU 1398  C   ILE A 200     4265   3916   4612   -778   1129   -606       C  
ATOM   1399  O   ILE A 200     111.434  13.218  13.064  1.00 33.33           O  
ANISOU 1399  O   ILE A 200     4276   3874   4513   -745   1209   -525       O  
ATOM   1400  CB  ILE A 200     109.326  12.560  15.075  1.00 32.32           C  
ANISOU 1400  CB  ILE A 200     4160   3874   4243   -630    911   -607       C  
ATOM   1401  CG1 ILE A 200     107.890  12.603  15.608  1.00 31.25           C  
ANISOU 1401  CG1 ILE A 200     4089   3739   4045   -578    828   -627       C  
ATOM   1402  CG2 ILE A 200     110.296  12.028  16.135  1.00 32.64           C  
ANISOU 1402  CG2 ILE A 200     4049   4037   4316   -662    844   -684       C  
ATOM   1403  CD1 ILE A 200     107.345  11.249  16.002  1.00 30.29           C  
ANISOU 1403  CD1 ILE A 200     3968   3725   3813   -517    753   -618       C  
ATOM   1404  N   VAL A 201     112.128  14.422  14.846  1.00 34.71           N  
ANISOU 1404  N   VAL A 201     4251   4059   4878   -880   1138   -716       N  
ATOM   1405  CA  VAL A 201     113.554  14.222  14.587  1.00 35.91           C  
ANISOU 1405  CA  VAL A 201     4249   4246   5147   -947   1224   -752       C  
ATOM   1406  C   VAL A 201     114.239  13.756  15.865  1.00 36.03           C  
ANISOU 1406  C   VAL A 201     4059   4418   5209   -960   1071   -869       C  
ATOM   1407  O   VAL A 201     113.818  14.116  16.961  1.00 35.22           O  
ANISOU 1407  O   VAL A 201     3947   4362   5072   -984    947   -952       O  
ATOM   1408  CB  VAL A 201     114.258  15.492  14.059  1.00 38.08           C  
ANISOU 1408  CB  VAL A 201     4514   4372   5581  -1088   1405   -776       C  
ATOM   1409  CG1 VAL A 201     113.739  15.870  12.677  1.00 38.49           C  
ANISOU 1409  CG1 VAL A 201     4790   4274   5557  -1068   1558   -620       C  
ATOM   1410  CG2 VAL A 201     114.094  16.657  15.022  1.00 38.94           C  
ANISOU 1410  CG2 VAL A 201     4591   4417   5787  -1183   1360   -897       C  
ATOM   1411  N   PRO A 202     115.298  12.947  15.726  1.00 37.21           N  
ANISOU 1411  N   PRO A 202     4047   4654   5435   -939   1078   -877       N  
ATOM   1412  CA  PRO A 202     116.060  12.523  16.884  1.00 38.19           C  
ANISOU 1412  CA  PRO A 202     3963   4933   5613   -936    904   -968       C  
ATOM   1413  C   PRO A 202     117.089  13.578  17.266  1.00 40.32           C  
ANISOU 1413  C   PRO A 202     4045   5203   6071  -1096    929  -1117       C  
ATOM   1414  O   PRO A 202     117.743  14.139  16.388  1.00 41.17           O  
ANISOU 1414  O   PRO A 202     4105   5206   6331  -1187   1127  -1132       O  
ATOM   1415  CB  PRO A 202     116.754  11.261  16.382  1.00 38.78           C  
ANISOU 1415  CB  PRO A 202     3932   5062   5738   -829    924   -907       C  
ATOM   1416  CG  PRO A 202     116.989  11.524  14.926  1.00 38.90           C  
ANISOU 1416  CG  PRO A 202     4015   4949   5817   -871   1181   -865       C  
ATOM   1417  CD  PRO A 202     115.939  12.508  14.470  1.00 37.85           C  
ANISOU 1417  CD  PRO A 202     4118   4687   5576   -926   1260   -816       C  
ATOM   1418  N   LEU A 203     117.194  13.869  18.561  1.00 41.46           N  
ANISOU 1418  N   LEU A 203     4097   5461   6193  -1146    742  -1235       N  
ATOM   1419  CA  LEU A 203     118.271  14.693  19.106  1.00 44.04           C  
ANISOU 1419  CA  LEU A 203     4199   5833   6699  -1303    713  -1414       C  
ATOM   1420  C   LEU A 203     118.985  13.836  20.143  1.00 45.67           C  
ANISOU 1420  C   LEU A 203     4200   6267   6884  -1238    450  -1458       C  
ATOM   1421  O   LEU A 203     118.397  13.494  21.172  1.00 45.04           O  
ANISOU 1421  O   LEU A 203     4205   6305   6604  -1186    253  -1453       O  
ATOM   1422  CB  LEU A 203     117.712  15.959  19.755  1.00 44.54           C  
ANISOU 1422  CB  LEU A 203     4357   5826   6740  -1441    714  -1546       C  
ATOM   1423  CG  LEU A 203     118.728  16.836  20.502  1.00 47.30           C  
ANISOU 1423  CG  LEU A 203     4481   6234   7255  -1629    658  -1776       C  
ATOM   1424  CD1 LEU A 203     119.767  17.411  19.548  1.00 48.69           C  
ANISOU 1424  CD1 LEU A 203     4503   6285   7709  -1755    879  -1819       C  
ATOM   1425  CD2 LEU A 203     118.022  17.947  21.266  1.00 47.81           C  
ANISOU 1425  CD2 LEU A 203     4669   6229   7266  -1749    652  -1923       C  
ATOM   1426  N   CYS A 204     120.244  13.488  19.877  1.00 48.03           N  
ANISOU 1426  N   CYS A 204     4232   6628   7389  -1238    451  -1496       N  
ATOM   1427  CA  CYS A 204     120.921  12.460  20.663  1.00 49.89           C  
ANISOU 1427  CA  CYS A 204     4270   7063   7623  -1116    192  -1481       C  
ATOM   1428  C   CYS A 204     122.322  12.851  21.131  1.00 54.22           C  
ANISOU 1428  C   CYS A 204     4456   7738   8407  -1220     78  -1660       C  
ATOM   1429  O   CYS A 204     122.941  13.769  20.599  1.00 55.27           O  
ANISOU 1429  O   CYS A 204     4456   7781   8761  -1389    264  -1792       O  
ATOM   1430  CB  CYS A 204     121.000  11.151  19.865  1.00 48.87           C  
ANISOU 1430  CB  CYS A 204     4145   6898   7524   -923    260  -1312       C  
ATOM   1431  SG  CYS A 204     119.510  10.731  18.933  1.00 45.23           S  
ANISOU 1431  SG  CYS A 204     4062   6268   6853   -834    449  -1136       S  
ATOM   1432  N   ILE A 205     122.792  12.132  22.147  1.00 57.32           N  
ANISOU 1432  N   ILE A 205     4692   8339   8745  -1119   -235  -1656       N  
ATOM   1433  CA  ILE A 205     124.142  12.266  22.683  1.00 62.31           C  
ANISOU 1433  CA  ILE A 205     4940   9139   9595  -1174   -422  -1812       C  
ATOM   1434  C   ILE A 205     124.540  10.977  23.385  1.00 64.76           C  
ANISOU 1434  C   ILE A 205     5127   9630   9848   -948   -738  -1684       C  
ATOM   1435  O   ILE A 205     123.676  10.222  23.838  1.00 62.92           O  
ANISOU 1435  O   ILE A 205     5147   9420   9340   -806   -854  -1512       O  
ATOM   1436  CB  ILE A 205     124.264  13.382  23.745  1.00 64.86           C  
ANISOU 1436  CB  ILE A 205     5208   9582   9851  -1384   -588  -2038       C  
ATOM   1437  CG1 ILE A 205     123.139  13.258  24.788  1.00 63.91           C  
ANISOU 1437  CG1 ILE A 205     5394   9549   9338  -1347   -773  -1978       C  
ATOM   1438  CG2 ILE A 205     124.295  14.757  23.094  1.00 64.94           C  
ANISOU 1438  CG2 ILE A 205     5228   9405  10039  -1628   -286  -2206       C  
ATOM   1439  CD1 ILE A 205     123.647  13.165  26.210  1.00 67.32           C  
ANISOU 1439  CD1 ILE A 205     5690  10264   9625  -1366  -1165  -2080       C  
ATOM   1440  N   PHE A 206     125.847  10.749  23.492  1.00 69.91           N  
ANISOU 1440  N   PHE A 206     5383  10401  10775   -917   -874  -1769       N  
ATOM   1441  CA  PHE A 206     126.386   9.658  24.298  1.00 73.70           C  
ANISOU 1441  CA  PHE A 206     5698  11070  11235   -700  -1234  -1659       C  
ATOM   1442  C   PHE A 206     126.544  10.148  25.730  1.00 77.27           C  
ANISOU 1442  C   PHE A 206     6100  11773  11486   -796  -1609  -1778       C  
ATOM   1443  O   PHE A 206     127.220  11.146  25.966  1.00 80.24           O  
ANISOU 1443  O   PHE A 206     6242  12234  12009  -1004  -1647  -2027       O  
ATOM   1444  CB  PHE A 206     127.736   9.205  23.750  1.00 76.94           C  
ANISOU 1444  CB  PHE A 206     5670  11496  12067   -608  -1220  -1708       C  
ATOM   1445  CG  PHE A 206     127.657   8.579  22.389  1.00 75.71           C  
ANISOU 1445  CG  PHE A 206     5561  11114  12090   -501   -859  -1601       C  
ATOM   1446  CD1 PHE A 206     127.317   7.240  22.248  1.00 75.36           C  
ANISOU 1446  CD1 PHE A 206     5642  11008  11982   -236   -897  -1373       C  
ATOM   1447  CD2 PHE A 206     127.926   9.324  21.248  1.00 75.58           C  
ANISOU 1447  CD2 PHE A 206     5480  10939  12295   -675   -470  -1732       C  
ATOM   1448  CE1 PHE A 206     127.245   6.654  20.996  1.00 74.08           C  
ANISOU 1448  CE1 PHE A 206     5529  10643  11972   -152   -560  -1307       C  
ATOM   1449  CE2 PHE A 206     127.857   8.744  19.992  1.00 74.69           C  
ANISOU 1449  CE2 PHE A 206     5434  10638  12306   -589   -135  -1646       C  
ATOM   1450  CZ  PHE A 206     127.516   7.406  19.866  1.00 73.85           C  
ANISOU 1450  CZ  PHE A 206     5443  10485  12131   -330   -184  -1448       C  
ATOM   1451  N   ASN A 207     125.923   9.451  26.679  1.00 78.88           N  
ANISOU 1451  N   ASN A 207     6532  12092  11345   -660  -1871  -1609       N  
ATOM   1452  CA  ASN A 207     125.911   9.896  28.079  1.00 83.20           C  
ANISOU 1452  CA  ASN A 207     7115  12890  11608   -762  -2216  -1712       C  
ATOM   1453  C   ASN A 207     127.253   9.716  28.802  1.00 88.53           C  
ANISOU 1453  C   ASN A 207     7377  13827  12431   -713  -2616  -1798       C  
ATOM   1454  O   ASN A 207     127.967   8.734  28.592  1.00 90.65           O  
ANISOU 1454  O   ASN A 207     7417  14116  12909   -481  -2744  -1651       O  
ATOM   1455  CB  ASN A 207     124.779   9.211  28.863  1.00 83.04           C  
ANISOU 1455  CB  ASN A 207     7502  12907  11140   -648  -2338  -1495       C  
ATOM   1456  CG  ASN A 207     125.121   7.789  29.290  1.00 86.03           C  
ANISOU 1456  CG  ASN A 207     7846  13375  11466   -357  -2620  -1223       C  
ATOM   1457  OD1 ASN A 207     124.722   7.348  30.369  1.00 88.82           O  
ANISOU 1457  OD1 ASN A 207     8408  13878  11457   -295  -2881  -1093       O  
ATOM   1458  ND2 ASN A 207     125.858   7.066  28.451  1.00 86.65           N  
ANISOU 1458  ND2 ASN A 207     7669  13348  11904   -179  -2552  -1133       N  
ATOM   1459  N   ASP A 218     132.476  14.755  26.860  1.00102.13           N  
ANISOU 1459  N   ASP A 218     7073  15554  16177  -1925  -2022  -3377       N  
ATOM   1460  CA  ASP A 218     131.949  16.041  27.302  1.00102.04           C  
ANISOU 1460  CA  ASP A 218     7271  15501  15997  -2233  -1942  -3601       C  
ATOM   1461  C   ASP A 218     131.670  16.962  26.118  1.00100.49           C  
ANISOU 1461  C   ASP A 218     7206  14955  16019  -2440  -1386  -3666       C  
ATOM   1462  O   ASP A 218     132.405  17.923  25.882  1.00103.72           O  
ANISOU 1462  O   ASP A 218     7348  15307  16753  -2712  -1223  -3941       O  
ATOM   1463  CB  ASP A 218     132.921  16.716  28.276  1.00106.56           C  
ANISOU 1463  CB  ASP A 218     7454  16346  16688  -2450  -2280  -3950       C  
ATOM   1464  CG  ASP A 218     133.030  15.984  29.598  1.00108.76           C  
ANISOU 1464  CG  ASP A 218     7696  16988  16640  -2277  -2866  -3887       C  
ATOM   1465  OD1 ASP A 218     134.109  16.051  30.224  1.00113.41           O  
ANISOU 1465  OD1 ASP A 218     7842  17847  17398  -2335  -3223  -4094       O  
ATOM   1466  OD2 ASP A 218     132.041  15.345  30.017  1.00105.56           O  
ANISOU 1466  OD2 ASP A 218     7702  16601  15805  -2090  -2975  -3630       O  
ATOM   1467  N   HIS A 219     130.604  16.664  25.379  1.00 96.35           N  
ANISOU 1467  N   HIS A 219     7098  14198  15312  -2314  -1102  -3407       N  
ATOM   1468  CA  HIS A 219     130.190  17.500  24.254  1.00 94.41           C  
ANISOU 1468  CA  HIS A 219     7051  13618  15202  -2478   -601  -3412       C  
ATOM   1469  C   HIS A 219     128.682  17.780  24.301  1.00 88.97           C  
ANISOU 1469  C   HIS A 219     6895  12771  14139  -2455   -488  -3268       C  
ATOM   1470  O   HIS A 219     127.894  16.932  24.734  1.00 86.08           O  
ANISOU 1470  O   HIS A 219     6768  12493  13443  -2236   -679  -3063       O  
ATOM   1471  CB  HIS A 219     130.602  16.855  22.918  1.00 95.02           C  
ANISOU 1471  CB  HIS A 219     7023  13538  15539  -2352   -287  -3251       C  
ATOM   1472  CG  HIS A 219     129.615  15.863  22.381  1.00 92.28           C  
ANISOU 1472  CG  HIS A 219     7037  13091  14932  -2081   -206  -2923       C  
ATOM   1473  ND1 HIS A 219     128.967  16.040  21.176  1.00 90.62           N  
ANISOU 1473  ND1 HIS A 219     7119  12604  14705  -2091    205  -2779       N  
ATOM   1474  CD2 HIS A 219     129.164  14.687  22.880  1.00 92.07           C  
ANISOU 1474  CD2 HIS A 219     7128  13200  14653  -1804   -484  -2715       C  
ATOM   1475  CE1 HIS A 219     128.159  15.017  20.955  1.00 88.12           C  
ANISOU 1475  CE1 HIS A 219     7065  12270  14144  -1840    169  -2522       C  
ATOM   1476  NE2 HIS A 219     128.259  14.182  21.975  1.00 89.33           N  
ANISOU 1476  NE2 HIS A 219     7121  12656  14164  -1667   -229  -2478       N  
ATOM   1477  N   SER A 220     128.300  18.980  23.866  1.00 86.43           N  
ANISOU 1477  N   SER A 220     6742  12203  13893  -2683   -171  -3378       N  
ATOM   1478  CA  SER A 220     126.896  19.378  23.803  1.00 81.72           C  
ANISOU 1478  CA  SER A 220     6612  11422  13015  -2667    -29  -3260       C  
ATOM   1479  C   SER A 220     126.397  19.379  22.362  1.00 76.86           C  
ANISOU 1479  C   SER A 220     6223  10508  12471  -2606    375  -3039       C  
ATOM   1480  O   SER A 220     127.181  19.474  21.420  1.00 78.74           O  
ANISOU 1480  O   SER A 220     6278  10637  13001  -2673    623  -3045       O  
ATOM   1481  CB  SER A 220     126.701  20.762  24.420  1.00 84.09           C  
ANISOU 1481  CB  SER A 220     6978  11640  13332  -2946     16  -3535       C  
ATOM   1482  OG  SER A 220     127.226  20.815  25.735  1.00 87.70           O  
ANISOU 1482  OG  SER A 220     7222  12392  13707  -3034   -360  -3773       O  
ATOM   1483  N   GLN A 221     125.082  19.289  22.211  1.00 70.84           N  
ANISOU 1483  N   GLN A 221     5857   9625  11433  -2487    441  -2854       N  
ATOM   1484  CA  GLN A 221     124.439  19.145  20.911  1.00 66.49           C  
ANISOU 1484  CA  GLN A 221     5563   8833  10867  -2391    753  -2615       C  
ATOM   1485  C   GLN A 221     123.171  19.980  20.873  1.00 62.68           C  
ANISOU 1485  C   GLN A 221     5448   8142  10226  -2430    884  -2573       C  
ATOM   1486  O   GLN A 221     122.242  19.708  21.624  1.00 60.42           O  
ANISOU 1486  O   GLN A 221     5344   7939   9671  -2327    700  -2535       O  
ATOM   1487  CB  GLN A 221     124.073  17.674  20.680  1.00 64.44           C  
ANISOU 1487  CB  GLN A 221     5379   8686  10418  -2105    633  -2371       C  
ATOM   1488  CG  GLN A 221     124.921  16.966  19.642  1.00 65.49           C  
ANISOU 1488  CG  GLN A 221     5325   8798  10759  -2031    798  -2284       C  
ATOM   1489  CD  GLN A 221     124.611  17.408  18.227  1.00 64.28           C  
ANISOU 1489  CD  GLN A 221     5380   8375  10665  -2084   1198  -2165       C  
ATOM   1490  OE1 GLN A 221     125.475  17.364  17.360  1.00 66.22           O  
ANISOU 1490  OE1 GLN A 221     5459   8559  11142  -2143   1428  -2181       O  
ATOM   1491  NE2 GLN A 221     123.380  17.831  17.986  1.00 61.71           N  
ANISOU 1491  NE2 GLN A 221     5420   7894  10130  -2062   1282  -2045       N  
ATOM   1492  N   TYR A 222     123.136  20.983  20.000  1.00 61.27           N  
ANISOU 1492  N   TYR A 222     5373   7682  10222  -2574   1210  -2572       N  
ATOM   1493  CA  TYR A 222     121.990  21.880  19.882  1.00 58.70           C  
ANISOU 1493  CA  TYR A 222     5375   7118   9809  -2603   1349  -2527       C  
ATOM   1494  C   TYR A 222     121.338  21.766  18.505  1.00 55.69           C  
ANISOU 1494  C   TYR A 222     5261   6518   9379  -2485   1601  -2246       C  
ATOM   1495  O   TYR A 222     122.035  21.642  17.508  1.00 56.30           O  
ANISOU 1495  O   TYR A 222     5268   6525   9599  -2521   1808  -2168       O  
ATOM   1496  CB  TYR A 222     122.434  23.334  20.067  1.00 61.52           C  
ANISOU 1496  CB  TYR A 222     5667   7284  10422  -2882   1516  -2761       C  
ATOM   1497  CG  TYR A 222     123.186  23.655  21.343  1.00 64.01           C  
ANISOU 1497  CG  TYR A 222     5704   7798  10816  -3058   1293  -3091       C  
ATOM   1498  CD1 TYR A 222     122.518  24.120  22.469  1.00 64.13           C  
ANISOU 1498  CD1 TYR A 222     5826   7860  10677  -3103   1131  -3259       C  
ATOM   1499  CD2 TYR A 222     124.571  23.547  21.405  1.00 66.95           C  
ANISOU 1499  CD2 TYR A 222     5699   8311  11426  -3192   1254  -3255       C  
ATOM   1500  CE1 TYR A 222     123.203  24.437  23.631  1.00 66.88           C  
ANISOU 1500  CE1 TYR A 222     5939   8407  11061  -3280    917  -3577       C  
ATOM   1501  CE2 TYR A 222     125.266  23.865  22.563  1.00 69.69           C  
ANISOU 1501  CE2 TYR A 222     5779   8859  11838  -3361   1018  -3569       C  
ATOM   1502  CZ  TYR A 222     124.575  24.309  23.673  1.00 69.68           C  
ANISOU 1502  CZ  TYR A 222     5918   8916  11639  -3408    843  -3729       C  
ATOM   1503  OH  TYR A 222     125.253  24.626  24.826  1.00 72.87           O  
ANISOU 1503  OH  TYR A 222     6078   9541  12068  -3588    596  -4056       O  
ATOM   1504  N   TYR A 223     120.009  21.806  18.448  1.00 52.65           N  
ANISOU 1504  N   TYR A 223     5177   6038   8790  -2351   1585  -2104       N  
ATOM   1505  CA  TYR A 223     119.307  22.084  17.191  1.00 50.91           C  
ANISOU 1505  CA  TYR A 223     5232   5570   8538  -2281   1820  -1868       C  
ATOM   1506  C   TYR A 223     118.690  23.464  17.329  1.00 51.78           C  
ANISOU 1506  C   TYR A 223     5514   5411   8748  -2386   1945  -1927       C  
ATOM   1507  O   TYR A 223     118.085  23.770  18.352  1.00 51.33           O  
ANISOU 1507  O   TYR A 223     5483   5389   8632  -2386   1800  -2065       O  
ATOM   1508  CB  TYR A 223     118.202  21.073  16.893  1.00 47.69           C  
ANISOU 1508  CB  TYR A 223     5024   5241   7853  -2032   1704  -1651       C  
ATOM   1509  CG  TYR A 223     118.637  19.652  16.583  1.00 46.46           C  
ANISOU 1509  CG  TYR A 223     4758   5294   7599  -1899   1617  -1557       C  
ATOM   1510  CD1 TYR A 223     119.955  19.333  16.261  1.00 48.12           C  
ANISOU 1510  CD1 TYR A 223     4722   5578   7981  -1977   1697  -1618       C  
ATOM   1511  CD2 TYR A 223     117.707  18.626  16.584  1.00 44.11           C  
ANISOU 1511  CD2 TYR A 223     4597   5100   7063  -1695   1475  -1415       C  
ATOM   1512  CE1 TYR A 223     120.328  18.032  15.975  1.00 47.15           C  
ANISOU 1512  CE1 TYR A 223     4496   5617   7799  -1838   1632  -1539       C  
ATOM   1513  CE2 TYR A 223     118.072  17.321  16.292  1.00 43.38           C  
ANISOU 1513  CE2 TYR A 223     4418   5161   6900  -1571   1414  -1334       C  
ATOM   1514  CZ  TYR A 223     119.383  17.029  15.991  1.00 44.68           C  
ANISOU 1514  CZ  TYR A 223     4344   5387   7245  -1634   1492  -1395       C  
ATOM   1515  OH  TYR A 223     119.740  15.730  15.707  1.00 43.92           O  
ANISOU 1515  OH  TYR A 223     4157   5419   7111  -1496   1444  -1324       O  
ATOM   1516  N   PHE A 224     118.840  24.287  16.295  1.00 52.90           N  
ANISOU 1516  N   PHE A 224     5785   5274   9041  -2474   2228  -1819       N  
ATOM   1517  CA  PHE A 224     118.423  25.683  16.344  1.00 54.37           C  
ANISOU 1517  CA  PHE A 224     6121   5148   9387  -2587   2385  -1868       C  
ATOM   1518  C   PHE A 224     117.524  26.030  15.167  1.00 53.54           C  
ANISOU 1518  C   PHE A 224     6344   4782   9214  -2459   2547  -1565       C  
ATOM   1519  O   PHE A 224     117.946  25.951  14.024  1.00 54.45           O  
ANISOU 1519  O   PHE A 224     6541   4811   9335  -2477   2739  -1384       O  
ATOM   1520  CB  PHE A 224     119.661  26.575  16.329  1.00 57.87           C  
ANISOU 1520  CB  PHE A 224     6386   5458  10143  -2872   2593  -2056       C  
ATOM   1521  CG  PHE A 224     119.369  28.032  16.106  1.00 60.21           C  
ANISOU 1521  CG  PHE A 224     6863   5363  10650  -3004   2831  -2066       C  
ATOM   1522  CD1 PHE A 224     118.542  28.728  16.975  1.00 60.52           C  
ANISOU 1522  CD1 PHE A 224     6988   5290  10713  -2994   2748  -2204       C  
ATOM   1523  CD2 PHE A 224     119.938  28.714  15.039  1.00 62.62           C  
ANISOU 1523  CD2 PHE A 224     7258   5394  11141  -3143   3159  -1942       C  
ATOM   1524  CE1 PHE A 224     118.281  30.078  16.782  1.00 63.04           C  
ANISOU 1524  CE1 PHE A 224     7471   5215  11265  -3103   2978  -2218       C  
ATOM   1525  CE2 PHE A 224     119.684  30.064  14.840  1.00 65.19           C  
ANISOU 1525  CE2 PHE A 224     7765   5323  11679  -3261   3388  -1932       C  
ATOM   1526  CZ  PHE A 224     118.856  30.747  15.713  1.00 65.32           C  
ANISOU 1526  CZ  PHE A 224     7856   5214  11745  -3233   3292  -2071       C  
ATOM   1527  N   ASN A 225     116.288  26.420  15.458  1.00 52.41           N  
ANISOU 1527  N   ASN A 225     6386   4523   9005  -2329   2467  -1517       N  
ATOM   1528  CA  ASN A 225     115.365  26.898  14.440  1.00 52.25           C  
ANISOU 1528  CA  ASN A 225     6665   4240   8946  -2196   2581  -1238       C  
ATOM   1529  C   ASN A 225     115.642  28.373  14.170  1.00 55.52           C  
ANISOU 1529  C   ASN A 225     7181   4270   9644  -2363   2842  -1252       C  
ATOM   1530  O   ASN A 225     115.408  29.210  15.032  1.00 56.98           O  
ANISOU 1530  O   ASN A 225     7333   4315  10001  -2440   2844  -1453       O  
ATOM   1531  CB  ASN A 225     113.919  26.700  14.907  1.00 50.04           C  
ANISOU 1531  CB  ASN A 225     6495   3993   8523  -1979   2382  -1199       C  
ATOM   1532  CG  ASN A 225     112.903  27.006  13.822  1.00 49.81           C  
ANISOU 1532  CG  ASN A 225     6746   3749   8430  -1798   2430   -893       C  
ATOM   1533  OD1 ASN A 225     113.019  27.996  13.101  1.00 52.12           O  
ANISOU 1533  OD1 ASN A 225     7199   3731   8871  -1853   2631   -759       O  
ATOM   1534  ND2 ASN A 225     111.888  26.158  13.713  1.00 47.33           N  
ANISOU 1534  ND2 ASN A 225     6491   3595   7894  -1581   2238   -777       N  
ATOM   1535  N   LYS A 226     116.139  28.676  12.971  1.00 57.35           N  
ANISOU 1535  N   LYS A 226     7551   4323   9918  -2427   3080  -1042       N  
ATOM   1536  CA  LYS A 226     116.516  30.038  12.588  1.00 60.98           C  
ANISOU 1536  CA  LYS A 226     8129   4388  10652  -2605   3371  -1018       C  
ATOM   1537  C   LYS A 226     115.310  30.937  12.357  1.00 61.78           C  
ANISOU 1537  C   LYS A 226     8511   4160  10803  -2452   3388   -839       C  
ATOM   1538  O   LYS A 226     115.429  32.158  12.407  1.00 64.75           O  
ANISOU 1538  O   LYS A 226     8970   4179  11453  -2580   3589   -878       O  
ATOM   1539  CB  LYS A 226     117.334  30.027  11.298  1.00 63.09           C  
ANISOU 1539  CB  LYS A 226     8501   4563  10905  -2710   3641   -807       C  
ATOM   1540  CG  LYS A 226     118.629  29.241  11.356  1.00 63.40           C  
ANISOU 1540  CG  LYS A 226     8249   4876  10962  -2869   3687   -974       C  
ATOM   1541  CD  LYS A 226     119.272  29.175   9.978  1.00 65.47           C  
ANISOU 1541  CD  LYS A 226     8655   5045  11173  -2948   3982   -745       C  
ATOM   1542  CE  LYS A 226     120.279  28.043   9.898  1.00 64.99           C  
ANISOU 1542  CE  LYS A 226     8319   5312  11060  -3002   3977   -863       C  
ATOM   1543  NZ  LYS A 226     120.796  27.831   8.519  1.00 66.79           N  
ANISOU 1543  NZ  LYS A 226     8705   5483  11187  -3057   4271   -646       N  
ATOM   1544  N   ASP A 227     114.160  30.340  12.068  1.00 59.41           N  
ANISOU 1544  N   ASP A 227     8348   3962  10261  -2176   3183   -642       N  
ATOM   1545  CA  ASP A 227     112.952  31.106  11.796  1.00 60.57           C  
ANISOU 1545  CA  ASP A 227     8733   3818  10462  -1988   3161   -454       C  
ATOM   1546  C   ASP A 227     112.308  31.552  13.111  1.00 60.48           C  
ANISOU 1546  C   ASP A 227     8596   3766  10618  -1963   3049   -735       C  
ATOM   1547  O   ASP A 227     112.048  32.740  13.304  1.00 62.67           O  
ANISOU 1547  O   ASP A 227     8962   3683  11166  -1998   3186   -774       O  
ATOM   1548  CB  ASP A 227     111.968  30.278  10.963  1.00 58.70           C  
ANISOU 1548  CB  ASP A 227     8660   3729   9914  -1712   2971   -157       C  
ATOM   1549  CG  ASP A 227     112.593  29.737   9.683  1.00 59.02           C  
ANISOU 1549  CG  ASP A 227     8835   3848   9739  -1745   3083     88       C  
ATOM   1550  OD1 ASP A 227     112.511  28.514   9.447  1.00 56.43           O  
ANISOU 1550  OD1 ASP A 227     8452   3846   9142  -1654   2929    119       O  
ATOM   1551  OD2 ASP A 227     113.176  30.530   8.918  1.00 62.06           O  
ANISOU 1551  OD2 ASP A 227     9388   3962  10226  -1875   3345    241       O  
ATOM   1552  N   THR A 228     112.076  30.600  14.017  1.00 57.92           N  
ANISOU 1552  N   THR A 228     8075   3797  10132  -1910   2820   -934       N  
ATOM   1553  CA  THR A 228     111.430  30.884  15.309  1.00 57.86           C  
ANISOU 1553  CA  THR A 228     7958   3804  10221  -1890   2716  -1215       C  
ATOM   1554  C   THR A 228     112.387  31.319  16.427  1.00 59.18           C  
ANISOU 1554  C   THR A 228     7919   4005  10560  -2167   2787  -1600       C  
ATOM   1555  O   THR A 228     111.960  31.960  17.382  1.00 60.80           O  
ANISOU 1555  O   THR A 228     8086   4105  10910  -2204   2791  -1845       O  
ATOM   1556  CB  THR A 228     110.674  29.663  15.831  1.00 54.67           C  
ANISOU 1556  CB  THR A 228     7463   3765   9544  -1717   2449  -1249       C  
ATOM   1557  OG1 THR A 228     111.613  28.634  16.154  1.00 53.43           O  
ANISOU 1557  OG1 THR A 228     7125   3958   9215  -1828   2358  -1359       O  
ATOM   1558  CG2 THR A 228     109.699  29.146  14.789  1.00 53.55           C  
ANISOU 1558  CG2 THR A 228     7490   3630   9224  -1456   2346   -913       C  
ATOM   1559  N   GLY A 229     113.664  30.958  16.321  1.00 59.00           N  
ANISOU 1559  N   GLY A 229     7751   4142  10524  -2361   2837  -1671       N  
ATOM   1560  CA  GLY A 229     114.651  31.277  17.354  1.00 60.07           C  
ANISOU 1560  CA  GLY A 229     7655   4360  10807  -2630   2861  -2044       C  
ATOM   1561  C   GLY A 229     114.706  30.286  18.513  1.00 57.63           C  
ANISOU 1561  C   GLY A 229     7138   4479  10279  -2620   2589  -2274       C  
ATOM   1562  O   GLY A 229     115.471  30.473  19.454  1.00 58.91           O  
ANISOU 1562  O   GLY A 229     7103   4762  10516  -2829   2552  -2591       O  
ATOM   1563  N   VAL A 230     113.913  29.222  18.451  1.00 54.29           N  
ANISOU 1563  N   VAL A 230     6762   4287   9579  -2387   2394  -2114       N  
ATOM   1564  CA  VAL A 230     113.917  28.210  19.510  1.00 52.54           C  
ANISOU 1564  CA  VAL A 230     6380   4455   9125  -2363   2143  -2282       C  
ATOM   1565  C   VAL A 230     115.152  27.303  19.415  1.00 52.07           C  
ANISOU 1565  C   VAL A 230     6119   4680   8982  -2448   2057  -2291       C  
ATOM   1566  O   VAL A 230     115.577  26.926  18.323  1.00 51.41           O  
ANISOU 1566  O   VAL A 230     6062   4574   8897  -2409   2144  -2069       O  
ATOM   1567  CB  VAL A 230     112.639  27.343  19.480  1.00 49.48           C  
ANISOU 1567  CB  VAL A 230     6107   4200   8492  -2098   1986  -2111       C  
ATOM   1568  CG1 VAL A 230     112.662  26.316  20.602  1.00 47.85           C  
ANISOU 1568  CG1 VAL A 230     5766   4371   8043  -2088   1754  -2267       C  
ATOM   1569  CG2 VAL A 230     111.402  28.224  19.590  1.00 50.21           C  
ANISOU 1569  CG2 VAL A 230     6355   4017   8703  -1996   2065  -2116       C  
ATOM   1570  N   ILE A 231     115.706  26.959  20.577  1.00 52.58           N  
ANISOU 1570  N   ILE A 231     5985   5014   8976  -2559   1884  -2553       N  
ATOM   1571  CA  ILE A 231     116.933  26.174  20.682  1.00 52.84           C  
ANISOU 1571  CA  ILE A 231     5779   5322   8976  -2639   1770  -2605       C  
ATOM   1572  C   ILE A 231     116.687  24.949  21.559  1.00 51.08           C  
ANISOU 1572  C   ILE A 231     5486   5463   8456  -2510   1475  -2625       C  
ATOM   1573  O   ILE A 231     116.252  25.075  22.700  1.00 51.26           O  
ANISOU 1573  O   ILE A 231     5517   5594   8363  -2541   1346  -2817       O  
ATOM   1574  CB  ILE A 231     118.062  27.019  21.305  1.00 56.28           C  
ANISOU 1574  CB  ILE A 231     5999   5738   9644  -2928   1816  -2926       C  
ATOM   1575  CG1 ILE A 231     118.370  28.221  20.407  1.00 58.62           C  
ANISOU 1575  CG1 ILE A 231     6373   5643  10258  -3076   2143  -2895       C  
ATOM   1576  CG2 ILE A 231     119.318  26.186  21.533  1.00 56.84           C  
ANISOU 1576  CG2 ILE A 231     5773   6121   9700  -2994   1654  -3003       C  
ATOM   1577  CD1 ILE A 231     118.688  29.494  21.148  1.00 61.87           C  
ANISOU 1577  CD1 ILE A 231     6721   5873  10911  -3335   2247  -3228       C  
ATOM   1578  N   TYR A 232     116.971  23.771  21.010  1.00 49.78           N  
ANISOU 1578  N   TYR A 232     5270   5473   8169  -2372   1390  -2425       N  
ATOM   1579  CA  TYR A 232     116.873  22.507  21.729  1.00 48.54           C  
ANISOU 1579  CA  TYR A 232     5048   5640   7755  -2244   1125  -2401       C  
ATOM   1580  C   TYR A 232     118.275  21.933  21.841  1.00 50.29           C  
ANISOU 1580  C   TYR A 232     4988   6071   8048  -2313   1014  -2467       C  
ATOM   1581  O   TYR A 232     118.997  21.880  20.845  1.00 50.86           O  
ANISOU 1581  O   TYR A 232     4975   6059   8288  -2336   1164  -2373       O  
ATOM   1582  CB  TYR A 232     115.997  21.524  20.962  1.00 45.81           C  
ANISOU 1582  CB  TYR A 232     4869   5300   7234  -2006   1120  -2112       C  
ATOM   1583  CG  TYR A 232     114.744  22.125  20.370  1.00 45.01           C  
ANISOU 1583  CG  TYR A 232     5014   4947   7139  -1920   1267  -1990       C  
ATOM   1584  CD1 TYR A 232     113.515  22.004  21.014  1.00 43.72           C  
ANISOU 1584  CD1 TYR A 232     4980   4811   6819  -1818   1185  -2006       C  
ATOM   1585  CD2 TYR A 232     114.784  22.797  19.151  1.00 45.75           C  
ANISOU 1585  CD2 TYR A 232     5209   4776   7396  -1933   1488  -1850       C  
ATOM   1586  CE1 TYR A 232     112.365  22.547  20.467  1.00 43.33           C  
ANISOU 1586  CE1 TYR A 232     5117   4535   6811  -1720   1300  -1899       C  
ATOM   1587  CE2 TYR A 232     113.640  23.344  18.597  1.00 45.40           C  
ANISOU 1587  CE2 TYR A 232     5382   4504   7361  -1830   1586  -1716       C  
ATOM   1588  CZ  TYR A 232     112.434  23.214  19.256  1.00 44.28           C  
ANISOU 1588  CZ  TYR A 232     5330   4398   7096  -1715   1481  -1747       C  
ATOM   1589  OH  TYR A 232     111.304  23.763  18.699  1.00 44.68           O  
ANISOU 1589  OH  TYR A 232     5559   4225   7192  -1596   1561  -1620       O  
ATOM   1590  N   GLY A 233     118.659  21.495  23.036  1.00 51.65           N  
ANISOU 1590  N   GLY A 233     5015   6517   8091  -2343    754  -2625       N  
ATOM   1591  CA  GLY A 233     120.021  21.033  23.264  1.00 53.97           C  
ANISOU 1591  CA  GLY A 233     5001   7021   8485  -2404    607  -2713       C  
ATOM   1592  C   GLY A 233     120.176  19.908  24.266  1.00 54.42           C  
ANISOU 1592  C   GLY A 233     4969   7408   8299  -2288    271  -2702       C  
ATOM   1593  O   GLY A 233     119.279  19.627  25.052  1.00 52.90           O  
ANISOU 1593  O   GLY A 233     4956   7307   7837  -2215    144  -2688       O  
ATOM   1594  N   LEU A 234     121.343  19.272  24.228  1.00 57.03           N  
ANISOU 1594  N   LEU A 234     5018   7909   8740  -2269    137  -2705       N  
ATOM   1595  CA  LEU A 234     121.671  18.177  25.131  1.00 58.51           C  
ANISOU 1595  CA  LEU A 234     5095   8403   8733  -2142   -203  -2668       C  
ATOM   1596  C   LEU A 234     123.134  18.220  25.526  1.00 62.84           C  
ANISOU 1596  C   LEU A 234     5256   9140   9481  -2248   -386  -2849       C  
ATOM   1597  O   LEU A 234     124.000  18.091  24.675  1.00 63.55           O  
ANISOU 1597  O   LEU A 234     5123   9169   9852  -2250   -263  -2824       O  
ATOM   1598  CB  LEU A 234     121.389  16.838  24.459  1.00 55.92           C  
ANISOU 1598  CB  LEU A 234     4841   8081   8325  -1884   -202  -2368       C  
ATOM   1599  CG  LEU A 234     119.959  16.330  24.503  1.00 52.88           C  
ANISOU 1599  CG  LEU A 234     4794   7639   7657  -1736   -174  -2185       C  
ATOM   1600  CD1 LEU A 234     119.873  14.986  23.798  1.00 51.20           C  
ANISOU 1600  CD1 LEU A 234     4609   7428   7415  -1508   -169  -1925       C  
ATOM   1601  CD2 LEU A 234     119.482  16.223  25.941  1.00 53.76           C  
ANISOU 1601  CD2 LEU A 234     5008   7949   7469  -1749   -421  -2267       C  
ATOM   1602  N   ASN A 235     123.392  18.399  26.818  1.00 67.17           N  
ANISOU 1602  N   ASN A 235     5722   9923   9876  -2340   -678  -3042       N  
ATOM   1603  CA  ASN A 235     124.740  18.314  27.384  1.00 73.08           C  
ANISOU 1603  CA  ASN A 235     6085  10916  10767  -2417   -947  -3217       C  
ATOM   1604  C   ASN A 235     124.929  16.881  27.866  1.00 74.16           C  
ANISOU 1604  C   ASN A 235     6168  11300  10708  -2159  -1275  -3004       C  
ATOM   1605  O   ASN A 235     123.953  16.212  28.216  1.00 72.24           O  
ANISOU 1605  O   ASN A 235     6220  11083  10142  -2003  -1339  -2812       O  
ATOM   1606  CB  ASN A 235     124.878  19.302  28.549  1.00 76.84           C  
ANISOU 1606  CB  ASN A 235     6523  11526  11144  -2666  -1110  -3552       C  
ATOM   1607  CG  ASN A 235     126.303  19.755  28.782  1.00 82.09           C  
ANISOU 1607  CG  ASN A 235     6752  12336  12099  -2852  -1255  -3824       C  
ATOM   1608  OD1 ASN A 235     127.149  18.971  29.203  1.00 85.52           O  
ANISOU 1608  OD1 ASN A 235     6916  13038  12537  -2747  -1580  -3798       O  
ATOM   1609  ND2 ASN A 235     126.572  21.037  28.527  1.00 84.65           N  
ANISOU 1609  ND2 ASN A 235     6999  12477  12687  -3131  -1018  -4091       N  
ATOM   1610  N   SER A 236     126.164  16.395  27.866  1.00 78.27           N  
ANISOU 1610  N   SER A 236     6309  11982  11444  -2109  -1468  -3030       N  
ATOM   1611  CA  SER A 236     126.434  15.026  28.305  1.00 80.21           C  
ANISOU 1611  CA  SER A 236     6485  12439  11552  -1842  -1789  -2812       C  
ATOM   1612  C   SER A 236     126.584  14.990  29.823  1.00 84.74           C  
ANISOU 1612  C   SER A 236     7045  13335  11814  -1878  -2228  -2920       C  
ATOM   1613  O   SER A 236     127.201  15.879  30.413  1.00 87.65           O  
ANISOU 1613  O   SER A 236     7215  13838  12247  -2107  -2360  -3223       O  
ATOM   1614  CB  SER A 236     127.687  14.462  27.620  1.00 82.11           C  
ANISOU 1614  CB  SER A 236     6306  12701  12188  -1738  -1806  -2783       C  
ATOM   1615  OG  SER A 236     128.839  15.231  27.919  1.00 85.99           O  
ANISOU 1615  OG  SER A 236     6397  13324  12949  -1945  -1923  -3085       O  
ATOM   1616  N   THR A 237     125.994  13.973  30.448  1.00 86.23           N  
ANISOU 1616  N   THR A 237     7468  13643  11651  -1668  -2440  -2676       N  
ATOM   1617  CA  THR A 237     126.126  13.747  31.889  1.00 91.81           C  
ANISOU 1617  CA  THR A 237     8209  14675  11999  -1666  -2877  -2715       C  
ATOM   1618  C   THR A 237     126.128  12.243  32.177  1.00 95.08           C  
ANISOU 1618  C   THR A 237     8685  15198  12242  -1345  -3133  -2363       C  
ATOM   1619  O   THR A 237     125.480  11.472  31.465  1.00 91.56           O  
ANISOU 1619  O   THR A 237     8430  14548  11809  -1162  -2916  -2101       O  
ATOM   1620  CB  THR A 237     124.983  14.409  32.686  1.00 90.31           C  
ANISOU 1620  CB  THR A 237     8413  14498  11401  -1831  -2816  -2827       C  
ATOM   1621  OG1 THR A 237     123.721  13.920  32.222  1.00 85.36           O  
ANISOU 1621  OG1 THR A 237     8156  13656  10621  -1700  -2546  -2582       O  
ATOM   1622  CG2 THR A 237     125.020  15.926  32.547  1.00 90.71           C  
ANISOU 1622  CG2 THR A 237     8402  14436  11626  -2148  -2593  -3193       C  
ATOM   1623  N   GLU A 238     126.854  11.833  33.218  1.00102.97           N  
ANISOU 1623  N   GLU A 238     9528  16511  13083  -1280  -3599  -2358       N  
ATOM   1624  CA  GLU A 238     126.981  10.408  33.557  1.00107.20           C  
ANISOU 1624  CA  GLU A 238    10105  17145  13482   -961  -3879  -2009       C  
ATOM   1625  C   GLU A 238     125.731   9.847  34.240  1.00108.85           C  
ANISOU 1625  C   GLU A 238    10823  17355  13180   -888  -3882  -1779       C  
ATOM   1626  O   GLU A 238     124.885  10.596  34.736  1.00108.82           O  
ANISOU 1626  O   GLU A 238    11105  17365  12876  -1093  -3764  -1930       O  
ATOM   1627  CB  GLU A 238     128.231  10.142  34.417  1.00112.62           C  
ANISOU 1627  CB  GLU A 238    10434  18169  14187   -891  -4410  -2054       C  
ATOM   1628  CG  GLU A 238     128.120  10.469  35.904  1.00116.02           C  
ANISOU 1628  CG  GLU A 238    11034  18934  14115  -1019  -4799  -2159       C  
ATOM   1629  CD  GLU A 238     128.093  11.957  36.182  1.00116.65           C  
ANISOU 1629  CD  GLU A 238    11079  19076  14166  -1395  -4698  -2594       C  
ATOM   1630  OE1 GLU A 238     129.028  12.456  36.842  1.00120.55           O  
ANISOU 1630  OE1 GLU A 238    11271  19850  14683  -1529  -5044  -2847       O  
ATOM   1631  OE2 GLU A 238     127.143  12.631  35.728  1.00112.98           O  
ANISOU 1631  OE2 GLU A 238    10877  18372  13676  -1555  -4275  -2691       O  
ATOM   1632  N   THR A 239     125.630   8.519  34.241  1.00111.89           N  
ANISOU 1632  N   THR A 239    11308  17706  13498   -595  -3993  -1421       N  
ATOM   1633  CA  THR A 239     124.552   7.796  34.920  1.00112.41           C  
ANISOU 1633  CA  THR A 239    11837  17774  13101   -504  -4013  -1163       C  
ATOM   1634  C   THR A 239     125.134   6.548  35.594  1.00118.67           C  
ANISOU 1634  C   THR A 239    12595  18725  13768   -222  -4431   -848       C  
ATOM   1635  O   THR A 239     126.185   6.048  35.181  1.00121.30           O  
ANISOU 1635  O   THR A 239    12557  19062  14466    -36  -4597   -779       O  
ATOM   1636  CB  THR A 239     123.436   7.400  33.936  1.00106.60           C  
ANISOU 1636  CB  THR A 239    11364  16697  12440   -441  -3559  -1005       C  
ATOM   1637  OG1 THR A 239     123.983   6.599  32.884  1.00105.05           O  
ANISOU 1637  OG1 THR A 239    10940  16317  12657   -221  -3465   -844       O  
ATOM   1638  CG2 THR A 239     122.790   8.640  33.331  1.00103.33           C  
ANISOU 1638  CG2 THR A 239    11013  16126  12119   -698  -3178  -1282       C  
ATOM   1639  N   ILE A 240     124.454   6.048  36.625  1.00122.37           N  
ANISOU 1639  N   ILE A 240    13451  19312  13732   -185  -4589   -652       N  
ATOM   1640  CA  ILE A 240     125.018   5.002  37.490  1.00128.64           C  
ANISOU 1640  CA  ILE A 240    14257  20296  14323     57  -5047   -351       C  
ATOM   1641  C   ILE A 240     124.766   3.574  36.976  1.00128.67           C  
ANISOU 1641  C   ILE A 240    14381  20043  14463    375  -4948     56       C  
ATOM   1642  O   ILE A 240     125.674   2.738  37.035  1.00133.25           O  
ANISOU 1642  O   ILE A 240    14731  20665  15233    641  -5254    264       O  
ATOM   1643  CB  ILE A 240     124.526   5.136  38.956  1.00131.70           C  
ANISOU 1643  CB  ILE A 240    15020  20966  14054    -63  -5302   -322       C  
ATOM   1644  CG1 ILE A 240     124.791   6.554  39.485  1.00133.21           C  
ANISOU 1644  CG1 ILE A 240    15091  21405  14114   -390  -5394   -764       C  
ATOM   1645  CG2 ILE A 240     125.212   4.104  39.852  1.00136.67           C  
ANISOU 1645  CG2 ILE A 240    15654  21807  14465    196  -5821      7       C  
ATOM   1646  CD1 ILE A 240     124.235   6.822  40.868  1.00135.79           C  
ANISOU 1646  CD1 ILE A 240    15809  22006  13779   -558  -5577   -805       C  
ATOM   1647  N   THR A 241     123.557   3.293  36.482  1.00123.63           N  
ANISOU 1647  N   THR A 241    14083  19137  13752    349  -4531    159       N  
ATOM   1648  CA  THR A 241     123.201   1.937  36.016  1.00122.24           C  
ANISOU 1648  CA  THR A 241    14061  18697  13687    616  -4403    522       C  
ATOM   1649  C   THR A 241     122.914   1.869  34.505  1.00117.50           C  
ANISOU 1649  C   THR A 241    13344  17760  13538    636  -3953    456       C  
ATOM   1650  O   THR A 241     121.773   1.643  34.080  1.00113.99           O  
ANISOU 1650  O   THR A 241    13199  17098  13011    588  -3601    518       O  
ATOM   1651  CB  THR A 241     122.000   1.350  36.799  1.00121.86           C  
ANISOU 1651  CB  THR A 241    14547  18615  13139    601  -4325    765       C  
ATOM   1652  OG1 THR A 241     120.865   2.217  36.678  1.00118.51           O  
ANISOU 1652  OG1 THR A 241    14355  18134  12538    324  -3963    537       O  
ATOM   1653  CG2 THR A 241     122.348   1.160  38.277  1.00126.45           C  
ANISOU 1653  CG2 THR A 241    15284  19517  13243    630  -4790    912       C  
ATOM   1654  N   THR A 242     123.964   2.069  33.710  1.00116.19           N  
ANISOU 1654  N   THR A 242    12737  17567  13842    700  -3971    319       N  
ATOM   1655  CA  THR A 242     123.932   1.837  32.254  1.00111.73           C  
ANISOU 1655  CA  THR A 242    12030  16702  13719    761  -3589    285       C  
ATOM   1656  C   THR A 242     125.374   1.678  31.731  1.00112.49           C  
ANISOU 1656  C   THR A 242    11617  16823  14301    916  -3739    224       C  
ATOM   1657  O   THR A 242     126.321   1.649  32.525  1.00116.62           O  
ANISOU 1657  O   THR A 242    11905  17586  14818   1000  -4160    238       O  
ATOM   1658  CB  THR A 242     123.159   2.952  31.489  1.00107.20           C  
ANISOU 1658  CB  THR A 242    11541  16017  13170    485  -3184     12       C  
ATOM   1659  OG1 THR A 242     123.225   4.186  32.214  1.00108.57           O  
ANISOU 1659  OG1 THR A 242    11691  16423  13135    236  -3312   -245       O  
ATOM   1660  CG2 THR A 242     121.685   2.574  31.284  1.00103.24           C  
ANISOU 1660  CG2 THR A 242    11472  15316  12438    452  -2875    140       C  
ATOM   1661  N   GLY A 243     125.538   1.555  30.413  1.00107.46           N  
ANISOU 1661  N   GLY A 243    10808  15947  14075    954  -3401    153       N  
ATOM   1662  CA  GLY A 243     126.855   1.329  29.805  1.00108.23           C  
ANISOU 1662  CA  GLY A 243    10418  16030  14671   1103  -3465     85       C  
ATOM   1663  C   GLY A 243     127.498   2.596  29.261  1.00106.49           C  
ANISOU 1663  C   GLY A 243     9864  15889  14705    866  -3339   -271       C  
ATOM   1664  O   GLY A 243     128.164   3.330  29.998  1.00110.46           O  
ANISOU 1664  O   GLY A 243    10146  16654  15168    752  -3634   -438       O  
ATOM   1665  N   PHE A 244     127.312   2.831  27.961  1.00100.11           N  
ANISOU 1665  N   PHE A 244     9026  14853  14156    786  -2898   -388       N  
ATOM   1666  CA  PHE A 244     127.817   4.025  27.263  1.00 96.73           C  
ANISOU 1666  CA  PHE A 244     8336  14435  13980    545  -2683   -703       C  
ATOM   1667  C   PHE A 244     127.279   4.003  25.830  1.00 87.99           C  
ANISOU 1667  C   PHE A 244     7360  13038  13033    499  -2178   -727       C  
ATOM   1668  O   PHE A 244     127.897   3.440  24.927  1.00 88.41           O  
ANISOU 1668  O   PHE A 244     7191  12954  13447    630  -2002   -721       O  
ATOM   1669  CB  PHE A 244     129.356   4.078  27.260  1.00102.71           C  
ANISOU 1669  CB  PHE A 244     8534  15328  15160    614  -2884   -841       C  
ATOM   1670  CG  PHE A 244     129.921   5.302  26.587  1.00104.45           C  
ANISOU 1670  CG  PHE A 244     8479  15551  15654    344  -2647  -1167       C  
ATOM   1671  CD1 PHE A 244     130.037   6.501  27.281  1.00106.67           C  
ANISOU 1671  CD1 PHE A 244     8706  16029  15796     80  -2797  -1397       C  
ATOM   1672  CD2 PHE A 244     130.338   5.257  25.260  1.00104.48           C  
ANISOU 1672  CD2 PHE A 244     8294  15350  16052    341  -2252  -1252       C  
ATOM   1673  CE1 PHE A 244     130.556   7.632  26.667  1.00107.36           C  
ANISOU 1673  CE1 PHE A 244     8551  16086  16154   -180  -2557  -1691       C  
ATOM   1674  CE2 PHE A 244     130.855   6.384  24.641  1.00105.48           C  
ANISOU 1674  CE2 PHE A 244     8194  15462  16421     80  -2007  -1533       C  
ATOM   1675  CZ  PHE A 244     130.966   7.572  25.345  1.00106.81           C  
ANISOU 1675  CZ  PHE A 244     8305  15805  16471   -179  -2158  -1746       C  
ATOM   1676  N   ASP A 245     126.116   4.611  25.633  1.00 79.73           N  
ANISOU 1676  N   ASP A 245     6676  11906  11711    318  -1951   -758       N  
ATOM   1677  CA  ASP A 245     125.390   4.475  24.380  1.00 72.94           C  
ANISOU 1677  CA  ASP A 245     6019  10789  10905    294  -1528   -732       C  
ATOM   1678  C   ASP A 245     124.626   5.755  24.043  1.00 67.64           C  
ANISOU 1678  C   ASP A 245     5543  10071  10083     20  -1293   -893       C  
ATOM   1679  O   ASP A 245     124.633   6.718  24.809  1.00 67.64           O  
ANISOU 1679  O   ASP A 245     5532  10219   9948   -151  -1439  -1033       O  
ATOM   1680  CB  ASP A 245     124.432   3.280  24.482  1.00 71.05           C  
ANISOU 1680  CB  ASP A 245     6115  10426  10454    479  -1519   -472       C  
ATOM   1681  CG  ASP A 245     124.371   2.462  23.205  1.00 68.98           C  
ANISOU 1681  CG  ASP A 245     5866   9921  10420    600  -1203   -412       C  
ATOM   1682  OD1 ASP A 245     124.233   3.060  22.122  1.00 66.83           O  
ANISOU 1682  OD1 ASP A 245     5603   9536  10251    459   -878   -548       O  
ATOM   1683  OD2 ASP A 245     124.453   1.218  23.289  1.00 69.52           O  
ANISOU 1683  OD2 ASP A 245     5953   9905  10555    833  -1275   -228       O  
ATOM   1684  N   LEU A 246     123.968   5.748  22.890  1.00 62.44           N  
ANISOU 1684  N   LEU A 246     5069   9202   9452    -12   -936   -875       N  
ATOM   1685  CA  LEU A 246     123.295   6.929  22.359  1.00 58.75           C  
ANISOU 1685  CA  LEU A 246     4772   8649   8900   -240   -688  -1002       C  
ATOM   1686  C   LEU A 246     121.900   7.132  22.968  1.00 55.26           C  
ANISOU 1686  C   LEU A 246     4706   8206   8083   -293   -726   -934       C  
ATOM   1687  O   LEU A 246     120.981   6.365  22.689  1.00 52.38           O  
ANISOU 1687  O   LEU A 246     4591   7734   7576   -190   -637   -781       O  
ATOM   1688  CB  LEU A 246     123.187   6.796  20.838  1.00 56.89           C  
ANISOU 1688  CB  LEU A 246     4583   8203   8827   -240   -312   -995       C  
ATOM   1689  CG  LEU A 246     122.756   8.029  20.053  1.00 55.33           C  
ANISOU 1689  CG  LEU A 246     4512   7894   8616   -457    -33  -1110       C  
ATOM   1690  CD1 LEU A 246     123.820   9.114  20.141  1.00 57.97           C  
ANISOU 1690  CD1 LEU A 246     4549   8293   9181   -637    -22  -1315       C  
ATOM   1691  CD2 LEU A 246     122.476   7.664  18.604  1.00 53.74           C  
ANISOU 1691  CD2 LEU A 246     4433   7505   8478   -426    299  -1052       C  
ATOM   1692  N   ASN A 247     121.759   8.163  23.801  1.00 55.13           N  
ANISOU 1692  N   ASN A 247     4712   8306   7926   -462   -845  -1071       N  
ATOM   1693  CA  ASN A 247     120.460   8.571  24.340  1.00 52.69           C  
ANISOU 1693  CA  ASN A 247     4730   7987   7301   -545   -831  -1061       C  
ATOM   1694  C   ASN A 247     119.772   9.494  23.352  1.00 49.34           C  
ANISOU 1694  C   ASN A 247     4444   7376   6926   -680   -515  -1138       C  
ATOM   1695  O   ASN A 247     120.342  10.512  22.974  1.00 49.85           O  
ANISOU 1695  O   ASN A 247     4361   7405   7172   -830   -408  -1298       O  
ATOM   1696  CB  ASN A 247     120.626   9.339  25.655  1.00 55.17           C  
ANISOU 1696  CB  ASN A 247     5011   8500   7448   -680  -1073  -1208       C  
ATOM   1697  CG  ASN A 247     121.077   8.460  26.799  1.00 58.41           C  
ANISOU 1697  CG  ASN A 247     5367   9119   7704   -548  -1429  -1101       C  
ATOM   1698  OD1 ASN A 247     120.318   8.210  27.735  1.00 59.21           O  
ANISOU 1698  OD1 ASN A 247     5710   9307   7480   -538  -1554  -1026       O  
ATOM   1699  ND2 ASN A 247     122.320   7.997  26.741  1.00 61.24           N  
ANISOU 1699  ND2 ASN A 247     5407   9562   8299   -442  -1591  -1088       N  
ATOM   1700  N   CYS A 248     118.546   9.169  22.955  1.00 46.02           N  
ANISOU 1700  N   CYS A 248     4302   6832   6348   -631   -374  -1024       N  
ATOM   1701  CA  CYS A 248     117.802  10.027  22.033  1.00 43.91           C  
ANISOU 1701  CA  CYS A 248     4182   6393   6109   -733   -112  -1070       C  
ATOM   1702  C   CYS A 248     116.547  10.640  22.664  1.00 42.29           C  
ANISOU 1702  C   CYS A 248     4211   6175   5679   -810   -112  -1110       C  
ATOM   1703  O   CYS A 248     115.879  10.030  23.503  1.00 41.57           O  
ANISOU 1703  O   CYS A 248     4258   6165   5372   -750   -235  -1041       O  
ATOM   1704  CB  CYS A 248     117.451   9.278  20.736  1.00 42.11           C  
ANISOU 1704  CB  CYS A 248     4047   6014   5938   -625     87   -936       C  
ATOM   1705  SG  CYS A 248     118.885   8.919  19.678  1.00 44.00           S  
ANISOU 1705  SG  CYS A 248     4016   6212   6488   -584    214   -951       S  
ATOM   1706  N   HIS A 249     116.279  11.882  22.274  1.00 41.59           N  
ANISOU 1706  N   HIS A 249     4160   5974   5665   -948     41  -1226       N  
ATOM   1707  CA  HIS A 249     115.013  12.551  22.538  1.00 40.16           C  
ANISOU 1707  CA  HIS A 249     4191   5718   5347  -1003    112  -1266       C  
ATOM   1708  C   HIS A 249     114.373  12.810  21.182  1.00 37.91           C  
ANISOU 1708  C   HIS A 249     4024   5231   5147   -976    337  -1183       C  
ATOM   1709  O   HIS A 249     115.066  13.026  20.186  1.00 37.64           O  
ANISOU 1709  O   HIS A 249     3906   5110   5282   -996    464  -1166       O  
ATOM   1710  CB  HIS A 249     115.241  13.867  23.271  1.00 42.08           C  
ANISOU 1710  CB  HIS A 249     4381   5979   5627  -1181     92  -1481       C  
ATOM   1711  CG  HIS A 249     115.713  13.705  24.683  1.00 44.64           C  
ANISOU 1711  CG  HIS A 249     4628   6527   5806  -1226   -149  -1583       C  
ATOM   1712  ND1 HIS A 249     115.281  14.519  25.706  1.00 46.04           N  
ANISOU 1712  ND1 HIS A 249     4881   6758   5854  -1356   -192  -1760       N  
ATOM   1713  CD2 HIS A 249     116.574  12.824  25.244  1.00 46.68           C  
ANISOU 1713  CD2 HIS A 249     4747   6973   6015  -1156   -370  -1532       C  
ATOM   1714  CE1 HIS A 249     115.857  14.151  26.835  1.00 48.42           C  
ANISOU 1714  CE1 HIS A 249     5109   7288   5997  -1377   -435  -1816       C  
ATOM   1715  NE2 HIS A 249     116.645  13.123  26.583  1.00 48.83           N  
ANISOU 1715  NE2 HIS A 249     5027   7425   6099  -1247   -562  -1665       N  
ATOM   1716  N   TYR A 250     113.051  12.789  21.139  1.00 36.13           N  
ANISOU 1716  N   TYR A 250     3992   4939   4796   -933    386  -1134       N  
ATOM   1717  CA  TYR A 250     112.346  12.876  19.875  1.00 34.58           C  
ANISOU 1717  CA  TYR A 250     3916   4581   4640   -881    546  -1034       C  
ATOM   1718  C   TYR A 250     111.519  14.144  19.845  1.00 34.33           C  
ANISOU 1718  C   TYR A 250     3984   4415   4644   -949    636  -1108       C  
ATOM   1719  O   TYR A 250     110.460  14.230  20.471  1.00 33.88           O  
ANISOU 1719  O   TYR A 250     4021   4363   4486   -933    607  -1143       O  
ATOM   1720  CB  TYR A 250     111.514  11.614  19.677  1.00 33.43           C  
ANISOU 1720  CB  TYR A 250     3880   4465   4358   -750    517   -905       C  
ATOM   1721  CG  TYR A 250     112.406  10.399  19.685  1.00 33.99           C  
ANISOU 1721  CG  TYR A 250     3849   4628   4435   -672    444   -832       C  
ATOM   1722  CD1 TYR A 250     113.000   9.945  18.510  1.00 33.71           C  
ANISOU 1722  CD1 TYR A 250     3770   4532   4506   -625    549   -764       C  
ATOM   1723  CD2 TYR A 250     112.715   9.746  20.877  1.00 34.83           C  
ANISOU 1723  CD2 TYR A 250     3905   4878   4448   -645    274   -832       C  
ATOM   1724  CE1 TYR A 250     113.844   8.853  18.512  1.00 34.36           C  
ANISOU 1724  CE1 TYR A 250     3739   4676   4640   -540    499   -713       C  
ATOM   1725  CE2 TYR A 250     113.563   8.653  20.888  1.00 35.70           C  
ANISOU 1725  CE2 TYR A 250     3912   5051   4600   -548    195   -750       C  
ATOM   1726  CZ  TYR A 250     114.124   8.213  19.702  1.00 35.37           C  
ANISOU 1726  CZ  TYR A 250     3804   4927   4704   -491    314   -698       C  
ATOM   1727  OH  TYR A 250     114.966   7.126  19.701  1.00 36.37           O  
ANISOU 1727  OH  TYR A 250     3812   5093   4913   -381    253   -630       O  
ATOM   1728  N   LEU A 251     112.032  15.132  19.124  1.00 34.74           N  
ANISOU 1728  N   LEU A 251     4010   4331   4859  -1027    763  -1132       N  
ATOM   1729  CA  LEU A 251     111.445  16.454  19.099  1.00 35.33           C  
ANISOU 1729  CA  LEU A 251     4164   4239   5020  -1093    857  -1201       C  
ATOM   1730  C   LEU A 251     110.342  16.463  18.062  1.00 33.94           C  
ANISOU 1730  C   LEU A 251     4150   3929   4815   -984    932  -1052       C  
ATOM   1731  O   LEU A 251     110.533  15.973  16.962  1.00 33.41           O  
ANISOU 1731  O   LEU A 251     4124   3838   4731   -929    986   -915       O  
ATOM   1732  CB  LEU A 251     112.499  17.505  18.744  1.00 37.34           C  
ANISOU 1732  CB  LEU A 251     4333   4378   5475  -1233    975  -1274       C  
ATOM   1733  CG  LEU A 251     113.821  17.429  19.506  1.00 39.14           C  
ANISOU 1733  CG  LEU A 251     4348   4752   5769  -1346    894  -1418       C  
ATOM   1734  CD1 LEU A 251     114.747  18.546  19.058  1.00 41.47           C  
ANISOU 1734  CD1 LEU A 251     4558   4901   6296  -1506   1050  -1503       C  
ATOM   1735  CD2 LEU A 251     113.596  17.488  21.011  1.00 39.67           C  
ANISOU 1735  CD2 LEU A 251     4381   4966   5726  -1394    732  -1585       C  
ATOM   1736  N   VAL A 252     109.185  17.003  18.431  1.00 33.78           N  
ANISOU 1736  N   VAL A 252     4214   3833   4788   -953    929  -1092       N  
ATOM   1737  CA  VAL A 252     108.098  17.220  17.492  1.00 33.15           C  
ANISOU 1737  CA  VAL A 252     4263   3617   4714   -846    973   -966       C  
ATOM   1738  C   VAL A 252     108.195  18.678  17.057  1.00 34.61           C  
ANISOU 1738  C   VAL A 252     4498   3570   5080   -899   1094   -970       C  
ATOM   1739  O   VAL A 252     107.790  19.582  17.792  1.00 35.49           O  
ANISOU 1739  O   VAL A 252     4602   3586   5295   -940   1120  -1102       O  
ATOM   1740  CB  VAL A 252     106.724  16.909  18.115  1.00 32.39           C  
ANISOU 1740  CB  VAL A 252     4199   3564   4543   -764    905  -1007       C  
ATOM   1741  CG1 VAL A 252     105.601  17.249  17.143  1.00 32.40           C  
ANISOU 1741  CG1 VAL A 252     4295   3426   4588   -647    921   -889       C  
ATOM   1742  CG2 VAL A 252     106.655  15.443  18.525  1.00 31.17           C  
ANISOU 1742  CG2 VAL A 252     4017   3608   4216   -726    811   -984       C  
ATOM   1743  N   LEU A 253     108.749  18.884  15.864  1.00 34.88           N  
ANISOU 1743  N   LEU A 253     4594   3505   5152   -905   1186   -829       N  
ATOM   1744  CA  LEU A 253     109.147  20.201  15.383  1.00 36.76           C  
ANISOU 1744  CA  LEU A 253     4889   3510   5565   -984   1331   -807       C  
ATOM   1745  C   LEU A 253     108.292  20.676  14.218  1.00 36.94           C  
ANISOU 1745  C   LEU A 253     5095   3353   5587   -866   1367   -603       C  
ATOM   1746  O   LEU A 253     107.731  19.861  13.491  1.00 35.81           O  
ANISOU 1746  O   LEU A 253     5023   3298   5284   -751   1290   -468       O  
ATOM   1747  CB  LEU A 253     110.596  20.141  14.900  1.00 37.90           C  
ANISOU 1747  CB  LEU A 253     4970   3670   5757  -1110   1443   -796       C  
ATOM   1748  CG  LEU A 253     111.666  19.825  15.942  1.00 38.23           C  
ANISOU 1748  CG  LEU A 253     4804   3879   5843  -1234   1397   -991       C  
ATOM   1749  CD1 LEU A 253     113.029  19.761  15.269  1.00 39.39           C  
ANISOU 1749  CD1 LEU A 253     4865   4026   6076  -1341   1527   -969       C  
ATOM   1750  CD2 LEU A 253     111.659  20.882  17.041  1.00 39.82           C  
ANISOU 1750  CD2 LEU A 253     4945   3999   6184  -1348   1402  -1198       C  
ATOM   1751  N   PRO A 254     108.207  22.004  14.024  1.00 38.64           N  
ANISOU 1751  N   PRO A 254     5391   3309   5982   -897   1476   -579       N  
ATOM   1752  CA  PRO A 254     107.543  22.564  12.848  1.00 39.76           C  
ANISOU 1752  CA  PRO A 254     5723   3256   6124   -782   1504   -347       C  
ATOM   1753  C   PRO A 254     108.478  22.622  11.637  1.00 40.91           C  
ANISOU 1753  C   PRO A 254     5989   3342   6210   -854   1645   -173       C  
ATOM   1754  O   PRO A 254     109.658  22.304  11.749  1.00 40.65           O  
ANISOU 1754  O   PRO A 254     5860   3400   6185   -999   1742   -257       O  
ATOM   1755  CB  PRO A 254     107.183  23.982  13.306  1.00 41.57           C  
ANISOU 1755  CB  PRO A 254     5980   3206   6607   -795   1584   -410       C  
ATOM   1756  CG  PRO A 254     108.288  24.342  14.242  1.00 41.98           C  
ANISOU 1756  CG  PRO A 254     5894   3265   6790  -1003   1691   -642       C  
ATOM   1757  CD  PRO A 254     108.663  23.065  14.947  1.00 39.97           C  
ANISOU 1757  CD  PRO A 254     5482   3341   6364  -1037   1570   -774       C  
ATOM   1758  N   SER A 255     107.940  23.033  10.493  1.00 42.39           N  
ANISOU 1758  N   SER A 255     6385   3383   6336   -753   1657     67       N  
ATOM   1759  CA  SER A 255     108.744  23.296   9.307  1.00 43.96           C  
ANISOU 1759  CA  SER A 255     6751   3483   6468   -832   1830    251       C  
ATOM   1760  C   SER A 255     109.718  24.417   9.606  1.00 46.11           C  
ANISOU 1760  C   SER A 255     7001   3529   6989  -1017   2055    178       C  
ATOM   1761  O   SER A 255     109.473  25.218  10.502  1.00 47.00           O  
ANISOU 1761  O   SER A 255     7038   3498   7320  -1039   2056     40       O  
ATOM   1762  CB  SER A 255     107.853  23.706   8.133  1.00 45.52           C  
ANISOU 1762  CB  SER A 255     7206   3542   6545   -678   1774    539       C  
ATOM   1763  OG  SER A 255     107.056  22.624   7.694  1.00 44.24           O  
ANISOU 1763  OG  SER A 255     7064   3605   6138   -537   1574    598       O  
ATOM   1764  N   GLY A 256     110.824  24.467   8.864  1.00 47.59           N  
ANISOU 1764  N   GLY A 256     7247   3681   7151  -1164   2263    247       N  
ATOM   1765  CA  GLY A 256     111.780  25.564   8.994  1.00 49.90           C  
ANISOU 1765  CA  GLY A 256     7528   3736   7694  -1365   2509    189       C  
ATOM   1766  C   GLY A 256     113.206  25.255   8.583  1.00 50.67           C  
ANISOU 1766  C   GLY A 256     7545   3905   7799  -1565   2729    139       C  
ATOM   1767  O   GLY A 256     113.536  24.133   8.209  1.00 48.83           O  
ANISOU 1767  O   GLY A 256     7259   3913   7380  -1544   2698    141       O  
ATOM   1768  N   ASN A 257     114.045  26.285   8.649  1.00 53.64           N  
ANISOU 1768  N   ASN A 257     7906   4051   8422  -1765   2969     83       N  
ATOM   1769  CA  ASN A 257     115.468  26.166   8.360  1.00 55.29           C  
ANISOU 1769  CA  ASN A 257     7991   4297   8717  -1987   3213     -3       C  
ATOM   1770  C   ASN A 257     116.220  26.029   9.677  1.00 54.60           C  
ANISOU 1770  C   ASN A 257     7544   4354   8847  -2120   3149   -348       C  
ATOM   1771  O   ASN A 257     116.289  26.976  10.456  1.00 55.74           O  
ANISOU 1771  O   ASN A 257     7616   4331   9231  -2227   3179   -503       O  
ATOM   1772  CB  ASN A 257     115.968  27.389   7.589  1.00 59.30           C  
ANISOU 1772  CB  ASN A 257     8698   4455   9375  -2152   3539    142       C  
ATOM   1773  CG  ASN A 257     115.063  27.762   6.429  1.00 60.80           C  
ANISOU 1773  CG  ASN A 257     9284   4461   9356  -1999   3557    509       C  
ATOM   1774  OD1 ASN A 257     114.279  28.710   6.514  1.00 62.10           O  
ANISOU 1774  OD1 ASN A 257     9611   4361   9622  -1913   3518    625       O  
ATOM   1775  ND2 ASN A 257     115.158  27.012   5.343  1.00 60.99           N  
ANISOU 1775  ND2 ASN A 257     9462   4625   9084  -1956   3606    688       N  
ATOM   1776  N   TYR A 258     116.776  24.848   9.924  1.00 53.14           N  
ANISOU 1776  N   TYR A 258     7139   4475   8574  -2110   3052   -469       N  
ATOM   1777  CA  TYR A 258     117.417  24.552  11.194  1.00 52.83           C  
ANISOU 1777  CA  TYR A 258     6761   4624   8685  -2195   2920   -769       C  
ATOM   1778  C   TYR A 258     118.938  24.562  11.103  1.00 55.59           C  
ANISOU 1778  C   TYR A 258     6868   5013   9240  -2417   3121   -920       C  
ATOM   1779  O   TYR A 258     119.519  24.616  10.015  1.00 57.50           O  
ANISOU 1779  O   TYR A 258     7197   5164   9486  -2499   3385   -795       O  
ATOM   1780  CB  TYR A 258     116.935  23.201  11.711  1.00 49.89           C  
ANISOU 1780  CB  TYR A 258     6289   4563   8101  -2007   2633   -802       C  
ATOM   1781  CG  TYR A 258     115.476  23.187  12.127  1.00 48.03           C  
ANISOU 1781  CG  TYR A 258     6206   4321   7721  -1819   2417   -736       C  
ATOM   1782  CD1 TYR A 258     115.118  23.273  13.465  1.00 47.26           C  
ANISOU 1782  CD1 TYR A 258     5976   4309   7672  -1811   2229   -935       C  
ATOM   1783  CD2 TYR A 258     114.457  23.089  11.181  1.00 47.42           C  
ANISOU 1783  CD2 TYR A 258     6399   4164   7455  -1656   2404   -486       C  
ATOM   1784  CE1 TYR A 258     113.789  23.257  13.854  1.00 45.84           C  
ANISOU 1784  CE1 TYR A 258     5914   4120   7382  -1650   2068   -895       C  
ATOM   1785  CE2 TYR A 258     113.123  23.074  11.559  1.00 45.88           C  
ANISOU 1785  CE2 TYR A 258     6299   3965   7165  -1485   2211   -444       C  
ATOM   1786  CZ  TYR A 258     112.794  23.160  12.900  1.00 45.20           C  
ANISOU 1786  CZ  TYR A 258     6064   3950   7157  -1484   2060   -653       C  
ATOM   1787  OH  TYR A 258     111.476  23.147  13.305  1.00 43.79           O  
ANISOU 1787  OH  TYR A 258     5960   3769   6909  -1326   1901   -635       O  
ATOM   1788  N   LEU A 259     119.572  24.524  12.268  1.00 56.41           N  
ANISOU 1788  N   LEU A 259     6661   5260   9512  -2517   2994  -1199       N  
ATOM   1789  CA  LEU A 259     121.021  24.498  12.371  1.00 59.18           C  
ANISOU 1789  CA  LEU A 259     6701   5685  10096  -2721   3128  -1390       C  
ATOM   1790  C   LEU A 259     121.411  23.571  13.508  1.00 58.36           C  
ANISOU 1790  C   LEU A 259     6275   5911   9985  -2665   2825  -1599       C  
ATOM   1791  O   LEU A 259     121.003  23.785  14.649  1.00 58.20           O  
ANISOU 1791  O   LEU A 259     6197   5961   9954  -2654   2598  -1749       O  
ATOM   1792  CB  LEU A 259     121.547  25.903  12.653  1.00 62.70           C  
ANISOU 1792  CB  LEU A 259     7095   5879  10848  -2982   3323  -1548       C  
ATOM   1793  CG  LEU A 259     123.061  26.110  12.768  1.00 66.02           C  
ANISOU 1793  CG  LEU A 259     7171   6338  11575  -3241   3492  -1780       C  
ATOM   1794  CD1 LEU A 259     123.760  25.870  11.439  1.00 67.46           C  
ANISOU 1794  CD1 LEU A 259     7396   6453  11783  -3306   3823  -1627       C  
ATOM   1795  CD2 LEU A 259     123.363  27.518  13.266  1.00 68.94           C  
ANISOU 1795  CD2 LEU A 259     7498   6454  12238  -3497   3634  -1975       C  
ATOM   1796  N   ALA A 260     122.177  22.530  13.191  1.00 58.48           N  
ANISOU 1796  N   ALA A 260     6097   6124   9996  -2621   2824  -1603       N  
ATOM   1797  CA  ALA A 260     122.753  21.652  14.204  1.00 58.10           C  
ANISOU 1797  CA  ALA A 260     5717   6375   9982  -2570   2548  -1783       C  
ATOM   1798  C   ALA A 260     124.132  22.193  14.586  1.00 61.76           C  
ANISOU 1798  C   ALA A 260     5817   6861  10785  -2813   2635  -2042       C  
ATOM   1799  O   ALA A 260     124.936  22.518  13.712  1.00 63.34           O  
ANISOU 1799  O   ALA A 260     5951   6936  11177  -2961   2948  -2040       O  
ATOM   1800  CB  ALA A 260     122.850  20.230  13.680  1.00 56.48           C  
ANISOU 1800  CB  ALA A 260     5476   6347   9637  -2376   2498  -1657       C  
ATOM   1801  N   ILE A 261     124.388  22.306  15.890  1.00 63.12           N  
ANISOU 1801  N   ILE A 261     5760   7198  11024  -2865   2363  -2271       N  
ATOM   1802  CA  ILE A 261     125.639  22.869  16.402  1.00 67.42           C  
ANISOU 1802  CA  ILE A 261     5932   7790  11891  -3108   2387  -2557       C  
ATOM   1803  C   ILE A 261     126.227  21.968  17.481  1.00 68.69           C  
ANISOU 1803  C   ILE A 261     5749   8302  12047  -3023   2011  -2715       C  
ATOM   1804  O   ILE A 261     125.493  21.311  18.215  1.00 66.07           O  
ANISOU 1804  O   ILE A 261     5518   8136  11450  -2834   1709  -2653       O  
ATOM   1805  CB  ILE A 261     125.435  24.279  17.005  1.00 69.00           C  
ANISOU 1805  CB  ILE A 261     6199   7804  12214  -3331   2437  -2741       C  
ATOM   1806  CG1 ILE A 261     124.647  25.174  16.042  1.00 68.73           C  
ANISOU 1806  CG1 ILE A 261     6558   7399  12156  -3365   2758  -2540       C  
ATOM   1807  CG2 ILE A 261     126.779  24.909  17.353  1.00 72.99           C  
ANISOU 1807  CG2 ILE A 261     6315   8330  13086  -3620   2512  -3049       C  
ATOM   1808  CD1 ILE A 261     124.390  26.575  16.562  1.00 70.65           C  
ANISOU 1808  CD1 ILE A 261     6892   7400  12551  -3566   2844  -2706       C  
ATOM   1809  N   SER A 262     127.555  21.952  17.572  1.00 73.57           N  
ANISOU 1809  N   SER A 262     5957   9027  12967  -3164   2033  -2912       N  
ATOM   1810  CA  SER A 262     128.258  21.176  18.589  1.00 76.00           C  
ANISOU 1810  CA  SER A 262     5894   9668  13312  -3089   1656  -3066       C  
ATOM   1811  C   SER A 262     129.515  21.907  19.026  1.00 81.63           C  
ANISOU 1811  C   SER A 262     6185  10436  14391  -3365   1662  -3393       C  
ATOM   1812  O   SER A 262     130.160  22.570  18.218  1.00 84.45           O  
ANISOU 1812  O   SER A 262     6446  10601  15040  -3573   2025  -3461       O  
ATOM   1813  CB  SER A 262     128.620  19.795  18.042  1.00 75.06           C  
ANISOU 1813  CB  SER A 262     5649   9685  13183  -2851   1625  -2903       C  
ATOM   1814  OG  SER A 262     129.137  18.963  19.063  1.00 76.10           O  
ANISOU 1814  OG  SER A 262     5475  10125  13312  -2722   1218  -2993       O  
ATOM   1815  N   ASN A 263     129.862  21.780  20.303  1.00 85.45           N  
ANISOU 1815  N   ASN A 263     6420  11191  14853  -3377   1262  -3597       N  
ATOM   1816  CA  ASN A 263     131.033  22.467  20.854  1.00 92.08           C  
ANISOU 1816  CA  ASN A 263     6829  12125  16029  -3649   1202  -3947       C  
ATOM   1817  C   ASN A 263     132.330  21.746  20.534  1.00 96.38           C  
ANISOU 1817  C   ASN A 263     6892  12836  16891  -3613   1185  -4014       C  
ATOM   1818  O   ASN A 263     133.302  22.369  20.105  1.00 99.36           O  
ANISOU 1818  O   ASN A 263     6970  13124  17657  -3860   1436  -4212       O  
ATOM   1819  CB  ASN A 263     130.900  22.623  22.368  1.00 93.71           C  
ANISOU 1819  CB  ASN A 263     6964  12585  16055  -3683    753  -4155       C  
ATOM   1820  CG  ASN A 263     129.802  23.594  22.758  1.00 92.84           C  
ANISOU 1820  CG  ASN A 263     7253  12288  15732  -3795    823  -4194       C  
ATOM   1821  OD1 ASN A 263     129.699  24.686  22.197  1.00 93.97           O  
ANISOU 1821  OD1 ASN A 263     7524  12119  16059  -4012   1181  -4260       O  
ATOM   1822  ND2 ASN A 263     128.979  23.205  23.726  1.00 91.45           N  
ANISOU 1822  ND2 ASN A 263     7278  12287  15181  -3646    496  -4151       N  
ATOM   1823  N   GLU A 264     132.340  20.433  20.749  1.00 97.54           N  
ANISOU 1823  N   GLU A 264     6956  13209  16893  -3307    902  -3852       N  
ATOM   1824  CA  GLU A 264     133.540  19.624  20.530  1.00101.74           C  
ANISOU 1824  CA  GLU A 264     7009  13909  17738  -3218    842  -3908       C  
ATOM   1825  C   GLU A 264     133.541  19.025  19.113  1.00100.36           C  
ANISOU 1825  C   GLU A 264     6939  13545  17648  -3095   1249  -3687       C  
ATOM   1826  O   GLU A 264     133.029  19.646  18.180  1.00 98.70           O  
ANISOU 1826  O   GLU A 264     7055  13051  17394  -3213   1660  -3587       O  
ATOM   1827  CB  GLU A 264     133.669  18.550  21.624  1.00102.91           C  
ANISOU 1827  CB  GLU A 264     6976  14402  17722  -2954    289  -3872       C  
ATOM   1828  CG  GLU A 264     133.939  19.107  23.020  1.00105.93           C  
ANISOU 1828  CG  GLU A 264     7172  15026  18048  -3102   -130  -4137       C  
ATOM   1829  CD  GLU A 264     135.408  19.404  23.285  1.00111.20           C  
ANISOU 1829  CD  GLU A 264     7222  15863  19165  -3283   -238  -4459       C  
ATOM   1830  OE1 GLU A 264     136.197  19.519  22.322  1.00113.05           O  
ANISOU 1830  OE1 GLU A 264     7189  15961  19804  -3382    118  -4525       O  
ATOM   1831  OE2 GLU A 264     135.777  19.523  24.471  1.00114.49           O  
ANISOU 1831  OE2 GLU A 264     7413  16559  19525  -3335   -683  -4659       O  
ATOM   1832  N   LEU A 265     134.091  17.822  18.960  1.00100.96           N  
ANISOU 1832  N   LEU A 265     6757  13771  17830  -2852   1132  -3607       N  
ATOM   1833  CA  LEU A 265     134.503  17.313  17.655  1.00100.81           C  
ANISOU 1833  CA  LEU A 265     6683  13607  18013  -2794   1541  -3511       C  
ATOM   1834  C   LEU A 265     133.348  16.731  16.846  1.00 95.52           C  
ANISOU 1834  C   LEU A 265     6533  12773  16987  -2599   1724  -3192       C  
ATOM   1835  O   LEU A 265     133.173  17.086  15.679  1.00 95.60           O  
ANISOU 1835  O   LEU A 265     6765  12549  17007  -2705   2177  -3113       O  
ATOM   1836  CB  LEU A 265     135.603  16.257  17.826  1.00104.24           C  
ANISOU 1836  CB  LEU A 265     6595  14253  18757  -2606   1351  -3584       C  
ATOM   1837  CG  LEU A 265     136.789  16.631  18.725  1.00109.26           C  
ANISOU 1837  CG  LEU A 265     6645  15115  19751  -2747   1067  -3899       C  
ATOM   1838  CD1 LEU A 265     137.812  15.504  18.735  1.00112.42           C  
ANISOU 1838  CD1 LEU A 265     6541  15693  20481  -2510    908  -3929       C  
ATOM   1839  CD2 LEU A 265     137.432  17.940  18.284  1.00112.28           C  
ANISOU 1839  CD2 LEU A 265     6852  15346  20463  -3151   1445  -4162       C  
ATOM   1840  N   LEU A 266     132.575  15.836  17.461  1.00 91.22           N  
ANISOU 1840  N   LEU A 266     6182  12354  16123  -2324   1374  -3013       N  
ATOM   1841  CA  LEU A 266     131.471  15.163  16.770  1.00 86.00           C  
ANISOU 1841  CA  LEU A 266     5977  11564  15134  -2128   1502  -2731       C  
ATOM   1842  C   LEU A 266     130.199  16.010  16.730  1.00 80.44           C  
ANISOU 1842  C   LEU A 266     5766  10699  14096  -2228   1580  -2626       C  
ATOM   1843  O   LEU A 266     129.893  16.742  17.668  1.00 80.24           O  
ANISOU 1843  O   LEU A 266     5783  10727  13975  -2338   1366  -2726       O  
ATOM   1844  CB  LEU A 266     131.152  13.805  17.416  1.00 85.88           C  
ANISOU 1844  CB  LEU A 266     5966  11723  14941  -1798   1126  -2577       C  
ATOM   1845  CG  LEU A 266     132.221  12.697  17.416  1.00 89.86           C  
ANISOU 1845  CG  LEU A 266     6035  12359  15748  -1601   1019  -2610       C  
ATOM   1846  CD1 LEU A 266     131.558  11.339  17.629  1.00 87.84           C  
ANISOU 1846  CD1 LEU A 266     5972  12147  15254  -1270    801  -2373       C  
ATOM   1847  CD2 LEU A 266     133.060  12.675  16.142  1.00 91.88           C  
ANISOU 1847  CD2 LEU A 266     6088  12476  16345  -1684   1483  -2692       C  
ATOM   1848  N   LEU A 267     129.465  15.882  15.627  1.00 75.58           N  
ANISOU 1848  N   LEU A 267     5516   9892  13307  -2182   1884  -2432       N  
ATOM   1849  CA  LEU A 267     128.179  16.537  15.431  1.00 70.35           C  
ANISOU 1849  CA  LEU A 267     5328   9065  12335  -2221   1960  -2292       C  
ATOM   1850  C   LEU A 267     127.191  15.506  14.904  1.00 65.92           C  
ANISOU 1850  C   LEU A 267     5091   8481  11472  -1975   1951  -2045       C  
ATOM   1851  O   LEU A 267     127.523  14.730  14.008  1.00 65.57           O  
ANISOU 1851  O   LEU A 267     5013   8411  11487  -1883   2144  -1978       O  
ATOM   1852  CB  LEU A 267     128.322  17.681  14.426  1.00 71.29           C  
ANISOU 1852  CB  LEU A 267     5580   8932  12573  -2470   2393  -2310       C  
ATOM   1853  CG  LEU A 267     127.063  18.270  13.777  1.00 68.50           C  
ANISOU 1853  CG  LEU A 267     5734   8358  11935  -2479   2562  -2110       C  
ATOM   1854  CD1 LEU A 267     126.146  18.906  14.806  1.00 67.05           C  
ANISOU 1854  CD1 LEU A 267     5721   8175  11581  -2488   2300  -2131       C  
ATOM   1855  CD2 LEU A 267     127.443  19.286  12.716  1.00 70.73           C  
ANISOU 1855  CD2 LEU A 267     6113   8392  12369  -2717   3007  -2107       C  
ATOM   1856  N   THR A 268     125.983  15.498  15.466  1.00 62.03           N  
ANISOU 1856  N   THR A 268     4898   7998  10671  -1880   1739  -1934       N  
ATOM   1857  CA  THR A 268     124.906  14.629  14.998  1.00 57.97           C  
ANISOU 1857  CA  THR A 268     4706   7451   9867  -1676   1729  -1717       C  
ATOM   1858  C   THR A 268     123.806  15.465  14.353  1.00 55.23           C  
ANISOU 1858  C   THR A 268     4759   6906   9319  -1748   1909  -1598       C  
ATOM   1859  O   THR A 268     123.457  16.536  14.849  1.00 54.98           O  
ANISOU 1859  O   THR A 268     4807   6804   9277  -1878   1876  -1661       O  
ATOM   1860  CB  THR A 268     124.313  13.775  16.135  1.00 56.44           C  
ANISOU 1860  CB  THR A 268     4536   7431   9477  -1483   1342  -1663       C  
ATOM   1861  OG1 THR A 268     124.171  14.570  17.319  1.00 57.13           O  
ANISOU 1861  OG1 THR A 268     4584   7595   9525  -1589   1119  -1785       O  
ATOM   1862  CG2 THR A 268     125.214  12.588  16.429  1.00 57.97           C  
ANISOU 1862  CG2 THR A 268     4419   7782   9825  -1323   1189  -1681       C  
ATOM   1863  N   VAL A 269     123.273  14.968  13.239  1.00 52.73           N  
ANISOU 1863  N   VAL A 269     4687   6496   8849  -1659   2095  -1433       N  
ATOM   1864  CA  VAL A 269     122.270  15.693  12.472  1.00 50.51           C  
ANISOU 1864  CA  VAL A 269     4780   6032   8378  -1703   2257  -1294       C  
ATOM   1865  C   VAL A 269     121.238  14.703  11.928  1.00 47.32           C  
ANISOU 1865  C   VAL A 269     4639   5646   7695  -1509   2208  -1120       C  
ATOM   1866  O   VAL A 269     121.588  13.573  11.578  1.00 46.09           O  
ANISOU 1866  O   VAL A 269     4398   5571   7544  -1396   2228  -1107       O  
ATOM   1867  CB  VAL A 269     122.918  16.518  11.332  1.00 52.93           C  
ANISOU 1867  CB  VAL A 269     5128   6162   8820  -1892   2643  -1290       C  
ATOM   1868  CG1 VAL A 269     123.524  15.616  10.264  1.00 53.85           C  
ANISOU 1868  CG1 VAL A 269     5202   6301   8957  -1846   2872  -1256       C  
ATOM   1869  CG2 VAL A 269     121.910  17.477  10.713  1.00 52.17           C  
ANISOU 1869  CG2 VAL A 269     5413   5861   8544  -1941   2764  -1134       C  
ATOM   1870  N   PRO A 270     119.952  15.111  11.893  1.00 45.10           N  
ANISOU 1870  N   PRO A 270     4657   5285   7193  -1467   2137  -1004       N  
ATOM   1871  CA  PRO A 270     118.920  14.210  11.396  1.00 42.45           C  
ANISOU 1871  CA  PRO A 270     4551   4973   6604  -1301   2075   -862       C  
ATOM   1872  C   PRO A 270     119.019  13.977   9.902  1.00 42.84           C  
ANISOU 1872  C   PRO A 270     4770   4943   6565  -1314   2343   -765       C  
ATOM   1873  O   PRO A 270     119.307  14.905   9.143  1.00 44.28           O  
ANISOU 1873  O   PRO A 270     5054   4989   6781  -1450   2576   -727       O  
ATOM   1874  CB  PRO A 270     117.613  14.942  11.723  1.00 41.09           C  
ANISOU 1874  CB  PRO A 270     4610   4723   6277  -1280   1952   -789       C  
ATOM   1875  CG  PRO A 270     117.969  15.899  12.799  1.00 42.32           C  
ANISOU 1875  CG  PRO A 270     4612   4867   6597  -1396   1872   -925       C  
ATOM   1876  CD  PRO A 270     119.360  16.341  12.449  1.00 44.92           C  
ANISOU 1876  CD  PRO A 270     4740   5158   7169  -1556   2079  -1023       C  
ATOM   1877  N   THR A 271     118.800  12.728   9.502  1.00 41.77           N  
ANISOU 1877  N   THR A 271     4673   4887   6310  -1181   2319   -730       N  
ATOM   1878  CA  THR A 271     118.727  12.346   8.099  1.00 42.01           C  
ANISOU 1878  CA  THR A 271     4901   4868   6190  -1182   2547   -653       C  
ATOM   1879  C   THR A 271     117.319  11.884   7.726  1.00 40.15           C  
ANISOU 1879  C   THR A 271     4949   4644   5662  -1064   2413   -534       C  
ATOM   1880  O   THR A 271     116.977  11.835   6.544  1.00 40.79           O  
ANISOU 1880  O   THR A 271     5266   4682   5548  -1079   2560   -450       O  
ATOM   1881  CB  THR A 271     119.702  11.205   7.800  1.00 42.95           C  
ANISOU 1881  CB  THR A 271     4821   5060   6437  -1137   2671   -750       C  
ATOM   1882  OG1 THR A 271     119.281  10.031   8.497  1.00 41.31           O  
ANISOU 1882  OG1 THR A 271     4544   4952   6201   -966   2435   -763       O  
ATOM   1883  CG2 THR A 271     121.110  11.571   8.236  1.00 45.04           C  
ANISOU 1883  CG2 THR A 271     4743   5338   7033  -1239   2773   -888       C  
ATOM   1884  N   LYS A 272     116.503  11.556   8.731  1.00 38.00           N  
ANISOU 1884  N   LYS A 272     4652   4436   5350   -958   2138   -535       N  
ATOM   1885  CA  LYS A 272     115.139  11.084   8.509  1.00 36.14           C  
ANISOU 1885  CA  LYS A 272     4633   4219   4879   -854   1997   -450       C  
ATOM   1886  C   LYS A 272     114.188  11.701   9.505  1.00 34.84           C  
ANISOU 1886  C   LYS A 272     4492   4047   4697   -823   1778   -431       C  
ATOM   1887  O   LYS A 272     114.574  12.014  10.633  1.00 34.47           O  
ANISOU 1887  O   LYS A 272     4268   4031   4798   -848   1681   -510       O  
ATOM   1888  CB  LYS A 272     115.065   9.564   8.640  1.00 35.11           C  
ANISOU 1888  CB  LYS A 272     4440   4181   4720   -738   1926   -496       C  
ATOM   1889  CG  LYS A 272     115.297   8.817   7.341  1.00 36.10           C  
ANISOU 1889  CG  LYS A 272     4677   4299   4741   -737   2125   -499       C  
ATOM   1890  CD  LYS A 272     115.360   7.320   7.580  1.00 35.60           C  
ANISOU 1890  CD  LYS A 272     4519   4289   4715   -625   2075   -567       C  
ATOM   1891  CE  LYS A 272     116.694   6.908   8.180  1.00 36.65           C  
ANISOU 1891  CE  LYS A 272     4354   4443   5127   -603   2124   -655       C  
ATOM   1892  NZ  LYS A 272     116.825   5.430   8.260  1.00 36.83           N  
ANISOU 1892  NZ  LYS A 272     4304   4479   5211   -479   2110   -704       N  
ATOM   1893  N   ALA A 273     112.939  11.854   9.080  1.00 34.38           N  
ANISOU 1893  N   ALA A 273     4645   3958   4457   -770   1700   -339       N  
ATOM   1894  CA  ALA A 273     111.887  12.379   9.934  1.00 33.56           C  
ANISOU 1894  CA  ALA A 273     4568   3841   4342   -727   1514   -330       C  
ATOM   1895  C   ALA A 273     110.552  11.702   9.645  1.00 32.97           C  
ANISOU 1895  C   ALA A 273     4626   3810   4088   -623   1383   -281       C  
ATOM   1896  O   ALA A 273     110.224  11.405   8.480  1.00 33.13           O  
ANISOU 1896  O   ALA A 273     4807   3828   3954   -604   1436   -212       O  
ATOM   1897  CB  ALA A 273     111.755  13.876   9.738  1.00 34.68           C  
ANISOU 1897  CB  ALA A 273     4802   3837   4536   -796   1576   -272       C  
ATOM   1898  N   ILE A 274     109.797  11.455  10.717  1.00 32.00           N  
ANISOU 1898  N   ILE A 274     4438   3737   3982   -569   1218   -330       N  
ATOM   1899  CA  ILE A 274     108.384  11.121  10.604  1.00 31.44           C  
ANISOU 1899  CA  ILE A 274     4464   3688   3792   -489   1092   -301       C  
ATOM   1900  C   ILE A 274     107.670  12.395  10.181  1.00 32.87           C  
ANISOU 1900  C   ILE A 274     4760   3761   3966   -481   1072   -222       C  
ATOM   1901  O   ILE A 274     107.914  13.466  10.737  1.00 33.29           O  
ANISOU 1901  O   ILE A 274     4773   3728   4148   -524   1098   -237       O  
ATOM   1902  CB  ILE A 274     107.794  10.636  11.936  1.00 30.19           C  
ANISOU 1902  CB  ILE A 274     4203   3597   3669   -455    961   -379       C  
ATOM   1903  CG1 ILE A 274     108.490   9.358  12.408  1.00 29.90           C  
ANISOU 1903  CG1 ILE A 274     4068   3646   3645   -442    964   -424       C  
ATOM   1904  CG2 ILE A 274     106.293  10.406  11.807  1.00 29.83           C  
ANISOU 1904  CG2 ILE A 274     4229   3564   3540   -390    854   -368       C  
ATOM   1905  CD1 ILE A 274     108.400   8.204  11.435  1.00 29.83           C  
ANISOU 1905  CD1 ILE A 274     4129   3658   3544   -404   1011   -405       C  
ATOM   1906  N   CYS A 275     106.795  12.268   9.195  1.00 34.35           N  
ANISOU 1906  N   CYS A 275     5090   3949   4011   -423   1019   -140       N  
ATOM   1907  CA  CYS A 275     106.151  13.409   8.566  1.00 36.64           C  
ANISOU 1907  CA  CYS A 275     5512   4129   4280   -388    987    -23       C  
ATOM   1908  C   CYS A 275     104.650  13.343   8.812  1.00 36.74           C  
ANISOU 1908  C   CYS A 275     5510   4168   4280   -286    801    -33       C  
ATOM   1909  O   CYS A 275     103.982  12.423   8.339  1.00 36.61           O  
ANISOU 1909  O   CYS A 275     5519   4253   4135   -244    711    -46       O  
ATOM   1910  CB  CYS A 275     106.456  13.395   7.072  1.00 38.58           C  
ANISOU 1910  CB  CYS A 275     5950   4365   4344   -405   1070     99       C  
ATOM   1911  SG  CYS A 275     105.452  14.509   6.075  1.00 41.46           S  
ANISOU 1911  SG  CYS A 275     6525   4622   4604   -321    967    294       S  
ATOM   1912  N   PHE A 276     104.130  14.320   9.557  1.00 37.14           N  
ANISOU 1912  N   PHE A 276     5504   4121   4486   -253    756    -48       N  
ATOM   1913  CA  PHE A 276     102.718  14.363   9.919  1.00 36.57           C  
ANISOU 1913  CA  PHE A 276     5374   4060   4460   -156    604    -83       C  
ATOM   1914  C   PHE A 276     101.983  15.352   9.049  1.00 38.44           C  
ANISOU 1914  C   PHE A 276     5722   4182   4700    -57    521     62       C  
ATOM   1915  O   PHE A 276     102.472  16.456   8.826  1.00 40.48           O  
ANISOU 1915  O   PHE A 276     6066   4281   5033    -69    603    158       O  
ATOM   1916  CB  PHE A 276     102.555  14.775  11.374  1.00 36.30           C  
ANISOU 1916  CB  PHE A 276     5196   3992   4604   -178    623   -218       C  
ATOM   1917  CG  PHE A 276     103.121  13.787  12.351  1.00 35.13           C  
ANISOU 1917  CG  PHE A 276     4945   3967   4433   -255    663   -343       C  
ATOM   1918  CD1 PHE A 276     102.722  12.458  12.326  1.00 34.48           C  
ANISOU 1918  CD1 PHE A 276     4838   4016   4246   -242    610   -379       C  
ATOM   1919  CD2 PHE A 276     104.041  14.187  13.310  1.00 35.64           C  
ANISOU 1919  CD2 PHE A 276     4942   4013   4585   -341    744   -424       C  
ATOM   1920  CE1 PHE A 276     103.236  11.544  13.228  1.00 33.77           C  
ANISOU 1920  CE1 PHE A 276     4674   4016   4138   -296    642   -460       C  
ATOM   1921  CE2 PHE A 276     104.556  13.278  14.220  1.00 34.84           C  
ANISOU 1921  CE2 PHE A 276     4756   4034   4446   -394    746   -512       C  
ATOM   1922  CZ  PHE A 276     104.152  11.954  14.178  1.00 33.85           C  
ANISOU 1922  CZ  PHE A 276     4625   4020   4216   -362    697   -515       C  
ATOM   1923  N   ASN A 277     100.809  14.958   8.559  1.00 38.97           N  
ANISOU 1923  N   ASN A 277     5785   4322   4698     40    352     83       N  
ATOM   1924  CA  ASN A 277      99.978  15.843   7.744  1.00 41.07           C  
ANISOU 1924  CA  ASN A 277     6139   4494   4969    167    217    235       C  
ATOM   1925  C   ASN A 277      98.485  15.677   7.991  1.00 41.29           C  
ANISOU 1925  C   ASN A 277     6019   4575   5091    286     25    167       C  
ATOM   1926  O   ASN A 277      98.019  14.612   8.409  1.00 40.05           O  
ANISOU 1926  O   ASN A 277     5737   4565   4913    253    -13     20       O  
ATOM   1927  CB  ASN A 277     100.274  15.642   6.253  1.00 42.71           C  
ANISOU 1927  CB  ASN A 277     6564   4751   4912    168    182    402       C  
ATOM   1928  CG  ASN A 277     101.409  16.521   5.756  1.00 44.32           C  
ANISOU 1928  CG  ASN A 277     6948   4806   5086    103    358    551       C  
ATOM   1929  OD1 ASN A 277     101.412  17.734   5.963  1.00 45.85           O  
ANISOU 1929  OD1 ASN A 277     7172   4803   5445    144    395    640       O  
ATOM   1930  ND2 ASN A 277     102.377  15.911   5.090  1.00 44.76           N  
ANISOU 1930  ND2 ASN A 277     7120   4939   4947     -4    489    569       N  
ATOM   1931  N   LYS A 278      97.754  16.757   7.721  1.00 43.00           N  
ANISOU 1931  N   LYS A 278     6247   4655   5435    424    -82    277       N  
ATOM   1932  CA  LYS A 278      96.300  16.789   7.777  1.00 43.68           C  
ANISOU 1932  CA  LYS A 278     6177   4773   5647    566   -282    235       C  
ATOM   1933  C   LYS A 278      95.769  16.652   9.205  1.00 42.11           C  
ANISOU 1933  C   LYS A 278     5740   4574   5685    543   -207      7       C  
ATOM   1934  O   LYS A 278      95.462  15.562   9.680  1.00 40.78           O  
ANISOU 1934  O   LYS A 278     5453   4562   5477    471   -201   -149       O  
ATOM   1935  CB  LYS A 278      95.700  15.743   6.837  1.00 44.35           C  
ANISOU 1935  CB  LYS A 278     6274   5065   5512    582   -472    240       C  
ATOM   1936  CG  LYS A 278      96.169  15.892   5.391  1.00 46.32           C  
ANISOU 1936  CG  LYS A 278     6786   5331   5479    597   -545    459       C  
ATOM   1937  CD  LYS A 278      95.495  14.880   4.471  1.00 47.23           C  
ANISOU 1937  CD  LYS A 278     6912   5667   5367    605   -752    430       C  
ATOM   1938  CE  LYS A 278      96.025  14.978   3.049  1.00 49.29           C  
ANISOU 1938  CE  LYS A 278     7468   5966   5291    595   -801    632       C  
ATOM   1939  NZ  LYS A 278      95.524  13.883   2.172  1.00 50.06           N  
ANISOU 1939  NZ  LYS A 278     7594   6297   5127    561   -975    559       N  
ATOM   1940  N   ARG A 279      95.666  17.789   9.878  1.00 42.94           N  
ANISOU 1940  N   ARG A 279     5793   4486   6034    598   -130     -8       N  
ATOM   1941  CA  ARG A 279      95.124  17.848  11.226  1.00 42.77           C  
ANISOU 1941  CA  ARG A 279     5569   4447   6234    579    -37   -228       C  
ATOM   1942  C   ARG A 279      93.694  17.296  11.271  1.00 42.96           C  
ANISOU 1942  C   ARG A 279     5387   4584   6353    669   -184   -333       C  
ATOM   1943  O   ARG A 279      92.917  17.491  10.338  1.00 45.07           O  
ANISOU 1943  O   ARG A 279     5632   4853   6637    816   -393   -219       O  
ATOM   1944  CB  ARG A 279      95.140  19.290  11.730  1.00 44.74           C  
ANISOU 1944  CB  ARG A 279     5811   4443   6744    644     58   -227       C  
ATOM   1945  CG  ARG A 279      94.988  19.423  13.232  1.00 44.95           C  
ANISOU 1945  CG  ARG A 279     5686   4446   6945    565    227   -479       C  
ATOM   1946  CD  ARG A 279      96.321  19.254  13.930  1.00 44.09           C  
ANISOU 1946  CD  ARG A 279     5668   4368   6714    373    403   -551       C  
ATOM   1947  NE  ARG A 279      96.179  19.233  15.384  1.00 44.58           N  
ANISOU 1947  NE  ARG A 279     5611   4456   6869    279    545   -795       N  
ATOM   1948  CZ  ARG A 279      97.194  19.276  16.243  1.00 44.53           C  
ANISOU 1948  CZ  ARG A 279     5650   4471   6799    122    683   -900       C  
ATOM   1949  NH1 ARG A 279      98.451  19.343  15.812  1.00 44.42           N  
ANISOU 1949  NH1 ARG A 279     5765   4445   6667     39    708   -793       N  
ATOM   1950  NH2 ARG A 279      96.952  19.246  17.547  1.00 44.91           N  
ANISOU 1950  NH2 ARG A 279     5608   4561   6893     40    796  -1120       N  
ATOM   1951  N   LYS A 280      93.362  16.602  12.356  1.00 41.03           N  
ANISOU 1951  N   LYS A 280     4989   4436   6163    574    -77   -548       N  
ATOM   1952  CA  LYS A 280      92.033  16.017  12.532  1.00 41.31           C  
ANISOU 1952  CA  LYS A 280     4803   4577   6316    620   -166   -684       C  
ATOM   1953  C   LYS A 280      91.542  16.197  13.962  1.00 40.89           C  
ANISOU 1953  C   LYS A 280     4579   4483   6472    572     18   -909       C  
ATOM   1954  O   LYS A 280      92.330  16.429  14.876  1.00 39.70           O  
ANISOU 1954  O   LYS A 280     4503   4284   6295    462    205   -976       O  
ATOM   1955  CB  LYS A 280      92.059  14.525  12.193  1.00 39.66           C  
ANISOU 1955  CB  LYS A 280     4606   4577   5885    508   -212   -720       C  
ATOM   1956  CG  LYS A 280      92.905  13.701  13.145  1.00 37.35           C  
ANISOU 1956  CG  LYS A 280     4375   4351   5464    326     -9   -818       C  
ATOM   1957  CD  LYS A 280      93.029  12.244  12.726  1.00 36.09           C  
ANISOU 1957  CD  LYS A 280     4254   4352   5105    226    -41   -833       C  
ATOM   1958  CE  LYS A 280      93.885  11.475  13.721  1.00 34.06           C  
ANISOU 1958  CE  LYS A 280     4062   4136   4744     75    146   -899       C  
ATOM   1959  NZ  LYS A 280      94.407  10.195  13.163  1.00 33.57           N  
ANISOU 1959  NZ  LYS A 280     4096   4174   4483     -5    135   -867       N  
ATOM   1960  N   ASP A 281      90.232  16.074  14.145  1.00 42.18           N  
ANISOU 1960  N   ASP A 281     4507   4680   6839    644    -32  -1037       N  
ATOM   1961  CA  ASP A 281      89.643  16.031  15.480  1.00 41.86           C  
ANISOU 1961  CA  ASP A 281     4298   4635   6972    572    171  -1277       C  
ATOM   1962  C   ASP A 281      90.258  14.858  16.255  1.00 39.12           C  
ANISOU 1962  C   ASP A 281     4040   4432   6389    357    330  -1360       C  
ATOM   1963  O   ASP A 281      90.445  13.765  15.703  1.00 37.88           O  
ANISOU 1963  O   ASP A 281     3941   4410   6041    291    250  -1301       O  
ATOM   1964  CB  ASP A 281      88.121  15.870  15.405  1.00 43.90           C  
ANISOU 1964  CB  ASP A 281     4262   4935   7481    668     89  -1406       C  
ATOM   1965  CG  ASP A 281      87.435  17.025  14.695  1.00 46.93           C  
ANISOU 1965  CG  ASP A 281     4529   5169   8131    913    -93  -1316       C  
ATOM   1966  OD1 ASP A 281      87.974  18.151  14.673  1.00 47.05           O  
ANISOU 1966  OD1 ASP A 281     4665   4992   8219    999    -62  -1215       O  
ATOM   1967  OD2 ASP A 281      86.329  16.799  14.159  1.00 49.88           O  
ANISOU 1967  OD2 ASP A 281     4680   5612   8658   1023   -274  -1348       O  
ATOM   1968  N   PHE A 282      90.570  15.105  17.526  1.00 38.37           N  
ANISOU 1968  N   PHE A 282     3966   4302   6308    252    552  -1497       N  
ATOM   1969  CA  PHE A 282      91.264  14.144  18.386  1.00 36.57           C  
ANISOU 1969  CA  PHE A 282     3854   4194   5847     63    697  -1548       C  
ATOM   1970  C   PHE A 282      90.654  12.742  18.313  1.00 36.10           C  
ANISOU 1970  C   PHE A 282     3724   4280   5710    -16    690  -1590       C  
ATOM   1971  O   PHE A 282      89.479  12.553  18.614  1.00 37.29           O  
ANISOU 1971  O   PHE A 282     3680   4452   6035    -15    745  -1735       O  
ATOM   1972  CB  PHE A 282      91.244  14.636  19.832  1.00 37.17           C  
ANISOU 1972  CB  PHE A 282     3915   4231   5976    -27    925  -1733       C  
ATOM   1973  CG  PHE A 282      92.012  13.763  20.779  1.00 36.01           C  
ANISOU 1973  CG  PHE A 282     3911   4205   5564   -207   1050  -1760       C  
ATOM   1974  CD1 PHE A 282      93.365  13.966  20.982  1.00 35.22           C  
ANISOU 1974  CD1 PHE A 282     3987   4106   5285   -266   1042  -1678       C  
ATOM   1975  CD2 PHE A 282      91.380  12.744  21.471  1.00 36.34           C  
ANISOU 1975  CD2 PHE A 282     3907   4354   5546   -318   1172  -1859       C  
ATOM   1976  CE1 PHE A 282      94.075  13.165  21.860  1.00 34.70           C  
ANISOU 1976  CE1 PHE A 282     4044   4159   4981   -409   1119  -1686       C  
ATOM   1977  CE2 PHE A 282      92.085  11.935  22.346  1.00 35.64           C  
ANISOU 1977  CE2 PHE A 282     3973   4364   5202   -467   1272  -1848       C  
ATOM   1978  CZ  PHE A 282      93.431  12.147  22.545  1.00 34.87           C  
ANISOU 1978  CZ  PHE A 282     4045   4278   4923   -501   1228  -1757       C  
ATOM   1979  N   THR A 283      91.467  11.763  17.924  1.00 34.40           N  
ANISOU 1979  N   THR A 283     3658   4150   5259    -90    641  -1475       N  
ATOM   1980  CA  THR A 283      90.982  10.397  17.683  1.00 34.34           C  
ANISOU 1980  CA  THR A 283     3609   4251   5184   -168    628  -1502       C  
ATOM   1981  C   THR A 283      92.001   9.389  18.214  1.00 32.67           C  
ANISOU 1981  C   THR A 283     3579   4097   4734   -301    726  -1445       C  
ATOM   1982  O   THR A 283      93.045   9.193  17.599  1.00 31.86           O  
ANISOU 1982  O   THR A 283     3621   4000   4482   -287    645  -1307       O  
ATOM   1983  CB  THR A 283      90.754  10.155  16.173  1.00 34.20           C  
ANISOU 1983  CB  THR A 283     3571   4267   5156    -76    399  -1403       C  
ATOM   1984  OG1 THR A 283      89.868  11.159  15.661  1.00 36.15           O  
ANISOU 1984  OG1 THR A 283     3656   4457   5620     76    268  -1419       O  
ATOM   1985  CG2 THR A 283      90.172   8.792  15.921  1.00 34.23           C  
ANISOU 1985  CG2 THR A 283     3512   4369   5123   -170    392  -1472       C  
ATOM   1986  N   PRO A 284      91.714   8.760  19.363  1.00 32.89           N  
ANISOU 1986  N   PRO A 284     3605   4162   4730   -426    908  -1544       N  
ATOM   1987  CA  PRO A 284      92.723   7.888  19.964  1.00 32.06           C  
ANISOU 1987  CA  PRO A 284     3682   4096   4400   -528    984  -1463       C  
ATOM   1988  C   PRO A 284      93.160   6.768  19.024  1.00 31.71           C  
ANISOU 1988  C   PRO A 284     3712   4076   4257   -533    890  -1353       C  
ATOM   1989  O   PRO A 284      92.325   6.207  18.316  1.00 33.06           O  
ANISOU 1989  O   PRO A 284     3785   4262   4513   -534    841  -1402       O  
ATOM   1990  CB  PRO A 284      92.012   7.321  21.192  1.00 32.99           C  
ANISOU 1990  CB  PRO A 284     3778   4244   4513   -657   1192  -1582       C  
ATOM   1991  CG  PRO A 284      90.969   8.332  21.532  1.00 34.47           C  
ANISOU 1991  CG  PRO A 284     3786   4397   4912   -624   1263  -1748       C  
ATOM   1992  CD  PRO A 284      90.525   8.903  20.222  1.00 34.87           C  
ANISOU 1992  CD  PRO A 284     3694   4409   5142   -476   1066  -1727       C  
ATOM   1993  N   VAL A 285      94.457   6.471  19.008  1.00 30.60           N  
ANISOU 1993  N   VAL A 285     3729   3940   3956   -536    865  -1226       N  
ATOM   1994  CA  VAL A 285      94.996   5.399  18.182  1.00 30.40           C  
ANISOU 1994  CA  VAL A 285     3783   3920   3845   -539    809  -1136       C  
ATOM   1995  C   VAL A 285      94.843   4.065  18.890  1.00 31.42           C  
ANISOU 1995  C   VAL A 285     3970   4049   3918   -644    936  -1141       C  
ATOM   1996  O   VAL A 285      94.598   4.010  20.106  1.00 32.33           O  
ANISOU 1996  O   VAL A 285     4106   4173   4003   -717   1065  -1177       O  
ATOM   1997  CB  VAL A 285      96.488   5.598  17.843  1.00 29.50           C  
ANISOU 1997  CB  VAL A 285     3789   3799   3620   -491    748  -1006       C  
ATOM   1998  CG1 VAL A 285      96.721   6.966  17.213  1.00 29.82           C  
ANISOU 1998  CG1 VAL A 285     3802   3812   3713   -406    656   -983       C  
ATOM   1999  CG2 VAL A 285      97.368   5.404  19.075  1.00 29.29           C  
ANISOU 1999  CG2 VAL A 285     3851   3791   3487   -540    823   -960       C  
ATOM   2000  N   GLN A 286      95.004   2.994  18.125  1.00 31.59           N  
ANISOU 2000  N   GLN A 286     4035   4050   3918   -657    913  -1105       N  
ATOM   2001  CA  GLN A 286      94.951   1.642  18.668  1.00 32.89           C  
ANISOU 2001  CA  GLN A 286     4276   4172   4048   -750   1038  -1087       C  
ATOM   2002  C   GLN A 286      96.297   0.973  18.428  1.00 32.24           C  
ANISOU 2002  C   GLN A 286     4331   4051   3866   -706   1012   -948       C  
ATOM   2003  O   GLN A 286      96.812   0.988  17.317  1.00 31.29           O  
ANISOU 2003  O   GLN A 286     4216   3927   3742   -645    921   -928       O  
ATOM   2004  CB  GLN A 286      93.818   0.835  18.005  1.00 34.01           C  
ANISOU 2004  CB  GLN A 286     4323   4292   4305   -821   1063  -1206       C  
ATOM   2005  CG  GLN A 286      92.432   1.444  18.190  1.00 34.92           C  
ANISOU 2005  CG  GLN A 286     4251   4448   4567   -856   1083  -1361       C  
ATOM   2006  CD  GLN A 286      91.385   0.810  17.295  1.00 35.86           C  
ANISOU 2006  CD  GLN A 286     4234   4574   4816   -912   1044  -1496       C  
ATOM   2007  OE1 GLN A 286      91.054  -0.360  17.452  1.00 36.87           O  
ANISOU 2007  OE1 GLN A 286     4385   4646   4975  -1030   1166  -1541       O  
ATOM   2008  NE2 GLN A 286      90.855   1.584  16.352  1.00 36.02           N  
ANISOU 2008  NE2 GLN A 286     4113   4659   4914   -829    865  -1562       N  
ATOM   2009  N   VAL A 287      96.854   0.386  19.480  1.00 33.34           N  
ANISOU 2009  N   VAL A 287     4582   4163   3922   -734   1094   -853       N  
ATOM   2010  CA  VAL A 287      98.178  -0.225  19.435  1.00 33.20           C  
ANISOU 2010  CA  VAL A 287     4670   4106   3839   -671   1063   -713       C  
ATOM   2011  C   VAL A 287      98.084  -1.644  19.972  1.00 34.21           C  
ANISOU 2011  C   VAL A 287     4903   4132   3962   -725   1181   -644       C  
ATOM   2012  O   VAL A 287      97.663  -1.859  21.109  1.00 35.63           O  
ANISOU 2012  O   VAL A 287     5147   4309   4081   -796   1278   -614       O  
ATOM   2013  CB  VAL A 287      99.179   0.606  20.274  1.00 33.42           C  
ANISOU 2013  CB  VAL A 287     4728   4204   3766   -622    998   -631       C  
ATOM   2014  CG1 VAL A 287     100.468  -0.160  20.547  1.00 33.87           C  
ANISOU 2014  CG1 VAL A 287     4871   4225   3770   -557    965   -481       C  
ATOM   2015  CG2 VAL A 287      99.483   1.916  19.568  1.00 32.59           C  
ANISOU 2015  CG2 VAL A 287     4535   4152   3693   -566    896   -682       C  
ATOM   2016  N   VAL A 288      98.473  -2.606  19.142  1.00 34.29           N  
ANISOU 2016  N   VAL A 288     4946   4046   4033   -697   1191   -622       N  
ATOM   2017  CA  VAL A 288      98.496  -4.017  19.521  1.00 34.98           C  
ANISOU 2017  CA  VAL A 288     5147   3991   4153   -732   1311   -545       C  
ATOM   2018  C   VAL A 288      99.898  -4.411  19.975  1.00 34.96           C  
ANISOU 2018  C   VAL A 288     5236   3943   4101   -616   1263   -359       C  
ATOM   2019  O   VAL A 288     100.883  -4.111  19.294  1.00 35.40           O  
ANISOU 2019  O   VAL A 288     5246   4024   4178   -515   1169   -343       O  
ATOM   2020  CB  VAL A 288      98.102  -4.911  18.334  1.00 35.22           C  
ANISOU 2020  CB  VAL A 288     5156   3916   4308   -771   1364   -656       C  
ATOM   2021  CG1 VAL A 288      98.108  -6.378  18.746  1.00 37.12           C  
ANISOU 2021  CG1 VAL A 288     5522   3966   4615   -814   1513   -580       C  
ATOM   2022  CG2 VAL A 288      96.737  -4.505  17.799  1.00 35.35           C  
ANISOU 2022  CG2 VAL A 288     5047   4000   4383   -875   1365   -849       C  
ATOM   2023  N   ASP A 289      99.980  -5.097  21.110  1.00 35.23           N  
ANISOU 2023  N   ASP A 289     5400   3912   4074   -631   1328   -216       N  
ATOM   2024  CA  ASP A 289     101.260  -5.553  21.657  1.00 35.53           C  
ANISOU 2024  CA  ASP A 289     5519   3907   4071   -504   1254    -17       C  
ATOM   2025  C   ASP A 289     102.051  -6.340  20.609  1.00 35.15           C  
ANISOU 2025  C   ASP A 289     5445   3726   4182   -402   1254     -8       C  
ATOM   2026  O   ASP A 289     101.590  -7.372  20.146  1.00 36.13           O  
ANISOU 2026  O   ASP A 289     5619   3685   4422   -446   1384    -45       O  
ATOM   2027  CB  ASP A 289     101.008  -6.432  22.897  1.00 37.33           C  
ANISOU 2027  CB  ASP A 289     5928   4042   4213   -545   1348    150       C  
ATOM   2028  CG  ASP A 289     102.281  -6.771  23.656  1.00 38.47           C  
ANISOU 2028  CG  ASP A 289     6157   4176   4281   -400   1222    382       C  
ATOM   2029  OD1 ASP A 289     103.289  -6.068  23.485  1.00 37.62           O  
ANISOU 2029  OD1 ASP A 289     5944   4186   4163   -293   1055    388       O  
ATOM   2030  OD2 ASP A 289     102.275  -7.745  24.434  1.00 40.53           O  
ANISOU 2030  OD2 ASP A 289     6589   4309   4500   -392   1287    565       O  
ATOM   2031  N   SER A 290     103.227  -5.849  20.226  1.00 34.11           N  
ANISOU 2031  N   SER A 290     5228   3661   4071   -280   1131     18       N  
ATOM   2032  CA  SER A 290     104.078  -6.551  19.257  1.00 34.17           C  
ANISOU 2032  CA  SER A 290     5197   3547   4236   -178   1155     12       C  
ATOM   2033  C   SER A 290     105.255  -7.227  19.957  1.00 36.02           C  
ANISOU 2033  C   SER A 290     5464   3699   4520    -25   1093    216       C  
ATOM   2034  O   SER A 290     106.260  -6.577  20.259  1.00 35.29           O  
ANISOU 2034  O   SER A 290     5283   3726   4400     68    949    277       O  
ATOM   2035  CB  SER A 290     104.586  -5.590  18.183  1.00 32.80           C  
ANISOU 2035  CB  SER A 290     4892   3489   4081   -153   1096   -113       C  
ATOM   2036  OG  SER A 290     105.215  -6.287  17.118  1.00 33.19           O  
ANISOU 2036  OG  SER A 290     4915   3420   4272    -89   1170   -166       O  
ATOM   2037  N   ARG A 291     105.126  -8.536  20.198  1.00 38.01           N  
ANISOU 2037  N   ARG A 291     5835   3738   4866      1   1197    317       N  
ATOM   2038  CA  ARG A 291     106.137  -9.303  20.925  1.00 40.01           C  
ANISOU 2038  CA  ARG A 291     6138   3882   5182    168   1128    546       C  
ATOM   2039  C   ARG A 291     106.439 -10.656  20.282  1.00 41.68           C  
ANISOU 2039  C   ARG A 291     6386   3813   5636    253   1266    562       C  
ATOM   2040  O   ARG A 291     105.679 -11.163  19.456  1.00 41.11           O  
ANISOU 2040  O   ARG A 291     6347   3615   5654    146   1438    402       O  
ATOM   2041  CB  ARG A 291     105.703  -9.517  22.378  1.00 41.49           C  
ANISOU 2041  CB  ARG A 291     6497   4078   5189    133   1096    744       C  
ATOM   2042  CG  ARG A 291     104.354 -10.204  22.541  1.00 42.22           C  
ANISOU 2042  CG  ARG A 291     6748   4027   5266    -31   1303    716       C  
ATOM   2043  CD  ARG A 291     104.081 -10.546  23.995  1.00 44.24           C  
ANISOU 2043  CD  ARG A 291     7206   4265   5338    -57   1302    947       C  
ATOM   2044  NE  ARG A 291     102.650 -10.618  24.302  1.00 44.45           N  
ANISOU 2044  NE  ARG A 291     7337   4268   5282   -273   1494    863       N  
ATOM   2045  CZ  ARG A 291     101.905 -11.725  24.276  1.00 46.30           C  
ANISOU 2045  CZ  ARG A 291     7704   4259   5626   -366   1710    886       C  
ATOM   2046  NH1 ARG A 291     102.433 -12.897  23.943  1.00 48.46           N  
ANISOU 2046  NH1 ARG A 291     8044   4266   6100   -256   1770    997       N  
ATOM   2047  NH2 ARG A 291     100.611 -11.662  24.589  1.00 46.24           N  
ANISOU 2047  NH2 ARG A 291     7753   4261   5553   -577   1886    786       N  
ATOM   2048  N   TRP A 292     107.569 -11.226  20.683  1.00 43.49           N  
ANISOU 2048  N   TRP A 292     6598   3944   5981    451   1181    748       N  
ATOM   2049  CA  TRP A 292     107.974 -12.538  20.232  1.00 45.63           C  
ANISOU 2049  CA  TRP A 292     6905   3917   6514    566   1310    791       C  
ATOM   2050  C   TRP A 292     107.278 -13.613  21.054  1.00 48.08           C  
ANISOU 2050  C   TRP A 292     7448   3999   6821    533   1415    973       C  
ATOM   2051  O   TRP A 292     106.598 -13.323  22.042  1.00 48.38           O  
ANISOU 2051  O   TRP A 292     7614   4132   6633    431   1378   1084       O  
ATOM   2052  CB  TRP A 292     109.483 -12.727  20.402  1.00 47.37           C  
ANISOU 2052  CB  TRP A 292     6991   4110   6897    818   1166    935       C  
ATOM   2053  CG  TRP A 292     110.350 -11.861  19.564  1.00 45.71           C  
ANISOU 2053  CG  TRP A 292     6543   4070   6754    864   1106    767       C  
ATOM   2054  CD1 TRP A 292     111.288 -10.979  20.006  1.00 45.69           C  
ANISOU 2054  CD1 TRP A 292     6377   4284   6699    954    893    826       C  
ATOM   2055  CD2 TRP A 292     110.394 -11.815  18.139  1.00 44.59           C  
ANISOU 2055  CD2 TRP A 292     6308   3891   6743    810   1276    509       C  
ATOM   2056  NE1 TRP A 292     111.907 -10.368  18.943  1.00 44.53           N
[truncated: 564,089 more chars]
