# Supplementary material for: Structural analysis of glycoproteins: building N-linked glycans with Coot
Source: Acta Crystallogr D Struct Biol. 2018 Apr 6;74(Pt 4):256–63. doi: 10.1107/S2059798318005119 (PMC5892875; doi:10.1107/S2059798318005119)
Supplement: Supplementary file 1 [file d-74-00256-sup1.tgz › results-pdb5nuz.ent-WTA.pdb]

HEADER    IMMUNE SYSTEM                           03-MAY-17   5NUZ              
TITLE     JUNIN VIRUS GP1 GLYCOPROTEIN IN COMPLEX WITH AN ANTIBODY FAB FRAGMENT 
COMPND    MOL_ID: 1;                                                            
COMPND   2 MOLECULE: EOD01 HEAVY CHAIN;                                         
COMPND   3 CHAIN: A, H;                                                         
COMPND   4 FRAGMENT: FAB FRAGMENT (DOMAINS: VARIABLE HEAVY AND CONSTANT HEAVY   
COMPND   5 1);                                                                  
COMPND   6 ENGINEERED: YES;                                                     
COMPND   7 OTHER_DETAILS: FAB FRAGMENT (DOMAINS: VARIABLE HEAVY AND CONSTANT    
COMPND   8 HEAVY 1);                                                            
COMPND   9 MOL_ID: 2;                                                           
COMPND  10 MOLECULE: EOD01 LIGHT CHAIN;                                         
COMPND  11 CHAIN: B, L;                                                         
COMPND  12 FRAGMENT: FAB FRAGMENT (DOMAINS: VARIABLE LIGHT AND CONSTANT LIGHT); 
COMPND  13 ENGINEERED: YES;                                                     
COMPND  14 OTHER_DETAILS: FAB FRAGMENT (DOMAINS: VARIABLE LIGHT AND CONSTANT    
COMPND  15 LIGHT);                                                              
COMPND  16 MOL_ID: 3;                                                           
COMPND  17 MOLECULE: PRE-GLYCOPROTEIN POLYPROTEIN GP COMPLEX;                   
COMPND  18 CHAIN: C, D;                                                         
COMPND  19 FRAGMENT: RECEPTOR ATTACHMENT GLYCOPROTEIN GP1;                      
COMPND  20 ENGINEERED: YES;                                                     
COMPND  21 OTHER_DETAILS: FRAGMENT: RECEPTOR ATTACHMENT GLYCOPROTEIN GP1,       
COMPND  22 RESIDUES 87-232                                                      
SOURCE    MOL_ID: 1;                                                            
SOURCE   2 ORGANISM_SCIENTIFIC: MUS MUSCULUS;                                   
SOURCE   3 ORGANISM_COMMON: HOUSE MOUSE;                                        
SOURCE   4 ORGANISM_TAXID: 10090;                                               
SOURCE   5 VARIANT: BALB/C;                                                     
SOURCE   6 EXPRESSION_SYSTEM: HOMO SAPIENS;                                     
SOURCE   7 EXPRESSION_SYSTEM_COMMON: HUMAN;                                     
SOURCE   8 EXPRESSION_SYSTEM_TAXID: 9606;                                       
SOURCE   9 EXPRESSION_SYSTEM_CELL_LINE: HEK293T;                                
SOURCE  10 EXPRESSION_SYSTEM_VECTOR_TYPE: PLASMID;                              
SOURCE  11 EXPRESSION_SYSTEM_PLASMID: PHLSEC;                                   
SOURCE  12 MOL_ID: 2;                                                           
SOURCE  13 ORGANISM_SCIENTIFIC: MUS MUSCULUS;                                   
SOURCE  14 ORGANISM_COMMON: HOUSE MOUSE;                                        
SOURCE  15 ORGANISM_TAXID: 10090;                                               
SOURCE  16 VARIANT: BALB/C;                                                     
SOURCE  17 EXPRESSION_SYSTEM: HOMO SAPIENS;                                     
SOURCE  18 EXPRESSION_SYSTEM_COMMON: HUMAN;                                     
SOURCE  19 EXPRESSION_SYSTEM_TAXID: 9606;                                       
SOURCE  20 EXPRESSION_SYSTEM_CELL_LINE: HEK293T;                                
SOURCE  21 EXPRESSION_SYSTEM_VECTOR_TYPE: PLASMID;                              
SOURCE  22 EXPRESSION_SYSTEM_PLASMID: PHLSEC;                                   
SOURCE  23 MOL_ID: 3;                                                           
SOURCE  24 ORGANISM_SCIENTIFIC: JUNIN MAMMARENAVIRUS;                           
SOURCE  25 ORGANISM_TAXID: 11619;                                               
SOURCE  26 GENE: GPC;                                                           
SOURCE  27 EXPRESSION_SYSTEM: HOMO SAPIENS;                                     
SOURCE  28 EXPRESSION_SYSTEM_COMMON: HUMAN;                                     
SOURCE  29 EXPRESSION_SYSTEM_TAXID: 9606;                                       
SOURCE  30 EXPRESSION_SYSTEM_CELL_LINE: HEK293T;                                
SOURCE  31 EXPRESSION_SYSTEM_VECTOR_TYPE: PLASMID;                              
SOURCE  32 EXPRESSION_SYSTEM_PLASMID: POPINTTGNEO                               
KEYWDS    VIRAL ANTIGEN-ANTIBODY COMPLEX, IMMUNE SYSTEM                         
EXPDTA    X-RAY DIFFRACTION                                                     
AUTHOR    A.ZELTINA,S.A.KRUMM,M.SAHIN,W.B.STRUWE,K.HARLOS,J.H.NUNBERG,          
AUTHOR   2 M.CRISPIN,D.D.PINSCHEWER,K.J.DOORES,T.A.BOWDEN                       
REVDAT   1   28-JUN-17 5NUZ    0                                                
JRNL        AUTH   A.ZELTINA,S.A.KRUMM,M.SAHIN,W.B.STRUWE,K.HARLOS,J.H.NUNBERG, 
JRNL        AUTH 2 M.CRISPIN,D.D.PINSCHEWER,K.J.DOORES,T.A.BOWDEN               
JRNL        TITL   CONVERGENT IMMUNOLOGICAL SOLUTIONS TO ARGENTINE HEMORRHAGIC  
JRNL        TITL 2 FEVER VIRUS NEUTRALIZATION.                                  
JRNL        REF    PROC. NATL. ACAD. SCI.                     2017              
JRNL        REF  2 U.S.A.                                                       
JRNL        REFN                   ESSN 1091-6490                               
JRNL        PMID   28630325                                                     
JRNL        DOI    10.1073/PNAS.1702127114                                      
REMARK   2                                                                      
REMARK   2 RESOLUTION.    1.85 ANGSTROMS.                                       
REMARK   3                                                                      
REMARK   3 REFINEMENT.                                                          
REMARK   3   PROGRAM     : REFMAC 5.8.0158                                      
REMARK   3   AUTHORS     : MURSHUDOV,VAGIN,DODSON                               
REMARK   3                                                                      
REMARK   3    REFINEMENT TARGET : NULL                                          
REMARK   3                                                                      
REMARK   3  DATA USED IN REFINEMENT.                                            
REMARK   3   RESOLUTION RANGE HIGH (ANGSTROMS) : 1.85                           
REMARK   3   RESOLUTION RANGE LOW  (ANGSTROMS) : 50.93                          
REMARK   3   DATA CUTOFF            (SIGMA(F)) : 0.000                          
REMARK   3   COMPLETENESS FOR RANGE        (%) : 99.4                           
REMARK   3   NUMBER OF REFLECTIONS             : 118415                         
REMARK   3                                                                      
REMARK   3  FIT TO DATA USED IN REFINEMENT.                                     
REMARK   3   CROSS-VALIDATION METHOD          : THROUGHOUT                      
REMARK   3   FREE R VALUE TEST SET SELECTION  : RANDOM                          
REMARK   3   R VALUE     (WORKING + TEST SET) : 0.186                           
REMARK   3   R VALUE            (WORKING SET) : 0.185                           
REMARK   3   FREE R VALUE                     : 0.210                           
REMARK   3   FREE R VALUE TEST SET SIZE   (%) : 4.900                           
REMARK   3   FREE R VALUE TEST SET COUNT      : 6121                            
REMARK   3                                                                      
REMARK   3  FIT IN THE HIGHEST RESOLUTION BIN.                                  
REMARK   3   TOTAL NUMBER OF BINS USED           : 20                           
REMARK   3   BIN RESOLUTION RANGE HIGH       (A) : 1.85                         
REMARK   3   BIN RESOLUTION RANGE LOW        (A) : 1.90                         
REMARK   3   REFLECTION IN BIN     (WORKING SET) : 8581                         
REMARK   3   BIN COMPLETENESS (WORKING+TEST) (%) : 98.86                        
REMARK   3   BIN R VALUE           (WORKING SET) : 0.3120                       
REMARK   3   BIN FREE R VALUE SET COUNT          : 444                          
REMARK   3   BIN FREE R VALUE                    : 0.3160                       
REMARK   3                                                                      
REMARK   3  NUMBER OF NON-HYDROGEN ATOMS USED IN REFINEMENT.                    
REMARK   3   PROTEIN ATOMS            : 8935                                    
REMARK   3   NUCLEIC ACID ATOMS       : 0                                       
REMARK   3   HETEROGEN ATOMS          : 309                                     
REMARK   3   SOLVENT ATOMS            : 900                                     
REMARK   3                                                                      
REMARK   3  B VALUES.                                                           
REMARK   3   FROM WILSON PLOT           (A**2) : NULL                           
REMARK   3   MEAN B VALUE      (OVERALL, A**2) : 36.18                          
REMARK   3   OVERALL ANISOTROPIC B VALUE.                                       
REMARK   3    B11 (A**2) : 1.60000                                              
REMARK   3    B22 (A**2) : -1.99000                                             
REMARK   3    B33 (A**2) : 0.39000                                              
REMARK   3    B12 (A**2) : 0.00000                                              
REMARK   3    B13 (A**2) : 0.00000                                              
REMARK   3    B23 (A**2) : 0.00000                                              
REMARK   3                                                                      
REMARK   3  ESTIMATED OVERALL COORDINATE ERROR.                                 
REMARK   3   ESU BASED ON R VALUE                            (A): 0.126         
REMARK   3   ESU BASED ON FREE R VALUE                       (A): 0.116         
REMARK   3   ESU BASED ON MAXIMUM LIKELIHOOD                 (A): 0.088         
REMARK   3   ESU FOR B VALUES BASED ON MAXIMUM LIKELIHOOD (A**2): 5.959         
REMARK   3                                                                      
REMARK   3 CORRELATION COEFFICIENTS.                                            
REMARK   3   CORRELATION COEFFICIENT FO-FC      : 0.963                         
REMARK   3   CORRELATION COEFFICIENT FO-FC FREE : 0.954                         
REMARK   3                                                                      
REMARK   3  RMS DEVIATIONS FROM IDEAL VALUES        COUNT    RMS    WEIGHT      
REMARK   3   BOND LENGTHS REFINED ATOMS        (A):  9536 ; 0.008 ; 0.020       
REMARK   3   BOND LENGTHS OTHERS               (A):  8406 ; 0.002 ; 0.020       
REMARK   3   BOND ANGLES REFINED ATOMS   (DEGREES): 12986 ; 1.338 ; 1.974       
REMARK   3   BOND ANGLES OTHERS          (DEGREES): 19706 ; 0.872 ; 3.001       
REMARK   3   TORSION ANGLES, PERIOD 1    (DEGREES):  1160 ; 8.904 ; 5.056       
REMARK   3   TORSION ANGLES, PERIOD 2    (DEGREES):   381 ;32.256 ;24.593       
REMARK   3   TORSION ANGLES, PERIOD 3    (DEGREES):  1484 ;11.827 ;15.000       
REMARK   3   TORSION ANGLES, PERIOD 4    (DEGREES):    30 ;18.287 ;15.000       
REMARK   3   CHIRAL-CENTER RESTRAINTS       (A**3):  1484 ; 0.077 ; 0.200       
REMARK   3   GENERAL PLANES REFINED ATOMS      (A): 10262 ; 0.005 ; 0.021       
REMARK   3   GENERAL PLANES OTHERS             (A):  1844 ; 0.001 ; 0.020       
REMARK   3   NON-BONDED CONTACTS REFINED ATOMS (A):  NULL ;  NULL ;  NULL       
REMARK   3   NON-BONDED CONTACTS OTHERS        (A):  NULL ;  NULL ;  NULL       
REMARK   3   NON-BONDED TORSION REFINED ATOMS  (A):  NULL ;  NULL ;  NULL       
REMARK   3   NON-BONDED TORSION OTHERS         (A):  NULL ;  NULL ;  NULL       
REMARK   3   H-BOND (X...Y) REFINED ATOMS      (A):  NULL ;  NULL ;  NULL       
REMARK   3   H-BOND (X...Y) OTHERS             (A):  NULL ;  NULL ;  NULL       
REMARK   3   POTENTIAL METAL-ION REFINED ATOMS (A):  NULL ;  NULL ;  NULL       
REMARK   3   POTENTIAL METAL-ION OTHERS        (A):  NULL ;  NULL ;  NULL       
REMARK   3   SYMMETRY VDW REFINED ATOMS        (A):  NULL ;  NULL ;  NULL       
REMARK   3   SYMMETRY VDW OTHERS               (A):  NULL ;  NULL ;  NULL       
REMARK   3   SYMMETRY H-BOND REFINED ATOMS     (A):  NULL ;  NULL ;  NULL       
REMARK   3   SYMMETRY H-BOND OTHERS            (A):  NULL ;  NULL ;  NULL       
REMARK   3   SYMMETRY METAL-ION REFINED ATOMS  (A):  NULL ;  NULL ;  NULL       
REMARK   3   SYMMETRY METAL-ION OTHERS         (A):  NULL ;  NULL ;  NULL       
REMARK   3                                                                      
REMARK   3  ISOTROPIC THERMAL FACTOR RESTRAINTS.     COUNT   RMS    WEIGHT      
REMARK   3   MAIN-CHAIN BOND REFINED ATOMS  (A**2):  NULL ;  NULL ;  NULL       
REMARK   3   MAIN-CHAIN BOND OTHER ATOMS    (A**2):  NULL ;  NULL ;  NULL       
REMARK   3   MAIN-CHAIN ANGLE REFINED ATOMS (A**2):  NULL ;  NULL ;  NULL       
REMARK   3   MAIN-CHAIN ANGLE OTHER ATOMS   (A**2):  NULL ;  NULL ;  NULL       
REMARK   3   SIDE-CHAIN BOND REFINED ATOMS  (A**2):  NULL ;  NULL ;  NULL       
REMARK   3   SIDE-CHAIN BOND OTHER ATOMS    (A**2):  NULL ;  NULL ;  NULL       
REMARK   3   SIDE-CHAIN ANGLE REFINED ATOMS (A**2):  NULL ;  NULL ;  NULL       
REMARK   3   SIDE-CHAIN ANGLE OTHER ATOMS   (A**2):  NULL ;  NULL ;  NULL       
REMARK   3   LONG RANGE B REFINED ATOMS     (A**2):  NULL ;  NULL ;  NULL       
REMARK   3   LONG RANGE B OTHER ATOMS       (A**2):  NULL ;  NULL ;  NULL       
REMARK   3                                                                      
REMARK   3 ANISOTROPIC THERMAL FACTOR RESTRAINTS.    COUNT   RMS   WEIGHT       
REMARK   3   RIGID-BOND RESTRAINTS          (A**2):  NULL ;  NULL ;  NULL       
REMARK   3   SPHERICITY; FREE ATOMS         (A**2):  NULL ;  NULL ;  NULL       
REMARK   3   SPHERICITY; BONDED ATOMS       (A**2):  NULL ;  NULL ;  NULL       
REMARK   3                                                                      
REMARK   3  NCS RESTRAINTS STATISTICS                                           
REMARK   3   NCS TYPE: LOCAL                                                    
REMARK   3   NUMBER OF DIFFERENT NCS PAIRS  : 3                                 
REMARK   3  GROUP  CHAIN1    RANGE     CHAIN2     RANGE    COUNT RMS  WEIGHT    
REMARK   3    1     A     1    214       H     1    214   13376 0.040 0.050     
REMARK   3    2     B     0    212       L     0    212   13478 0.050 0.050     
REMARK   3    3     C    88    229       D    88    229    8860 0.090 0.050     
REMARK   3                                                                      
REMARK   3  TLS DETAILS                                                         
REMARK   3   NUMBER OF TLS GROUPS  : 6                                          
REMARK   3                                                                      
REMARK   3   TLS GROUP : 1                                                      
REMARK   3    NUMBER OF COMPONENTS GROUP : 1                                    
REMARK   3    COMPONENTS        C SSSEQI   TO  C SSSEQI                         
REMARK   3    RESIDUE RANGE :   A     1        A   214                          
REMARK   3    ORIGIN FOR THE GROUP (A):  -7.3964   9.2261  15.2355              
REMARK   3    T TENSOR                                                          
REMARK   3      T11:   0.0481 T22:   0.0672                                     
REMARK   3      T33:   0.1340 T12:  -0.0021                                     
REMARK   3      T13:   0.0409 T23:   0.0093                                     
REMARK   3    L TENSOR                                                          
REMARK   3      L11:   0.0679 L22:   1.5231                                     
REMARK   3      L33:   0.2601 L12:   0.1626                                     
REMARK   3      L13:  -0.0933 L23:  -0.1818                                     
REMARK   3    S TENSOR                                                          
REMARK   3      S11:  -0.0093 S12:   0.0027 S13:  -0.0258                       
REMARK   3      S21:   0.0577 S22:   0.0532 S23:   0.1284                       
REMARK   3      S31:  -0.0471 S32:   0.0342 S33:  -0.0439                       
REMARK   3                                                                      
REMARK   3   TLS GROUP : 2                                                      
REMARK   3    NUMBER OF COMPONENTS GROUP : 1                                    
REMARK   3    COMPONENTS        C SSSEQI   TO  C SSSEQI                         
REMARK   3    RESIDUE RANGE :   H     1        H   214                          
REMARK   3    ORIGIN FOR THE GROUP (A):  21.4795  16.2291  44.0782              
REMARK   3    T TENSOR                                                          
REMARK   3      T11:   0.0727 T22:   0.0873                                     
REMARK   3      T33:   0.0729 T12:  -0.0024                                     
REMARK   3      T13:   0.0418 T23:  -0.0131                                     
REMARK   3    L TENSOR                                                          
REMARK   3      L11:   0.1419 L22:   1.3429                                     
REMARK   3      L33:   0.2106 L12:  -0.0134                                     
REMARK   3      L13:  -0.0556 L23:   0.2104                                     
REMARK   3    S TENSOR                                                          
REMARK   3      S11:  -0.0286 S12:   0.0295 S13:   0.0049                       
REMARK   3      S21:   0.1237 S22:   0.0372 S23:   0.0650                       
REMARK   3      S31:   0.0161 S32:   0.0291 S33:  -0.0086                       
REMARK   3                                                                      
REMARK   3   TLS GROUP : 3                                                      
REMARK   3    NUMBER OF COMPONENTS GROUP : 1                                    
REMARK   3    COMPONENTS        C SSSEQI   TO  C SSSEQI                         
REMARK   3    RESIDUE RANGE :   B     0        B   213                          
REMARK   3    ORIGIN FOR THE GROUP (A):   4.4357   5.0104   2.0743              
REMARK   3    T TENSOR                                                          
REMARK   3      T11:   0.0896 T22:   0.1120                                     
REMARK   3      T33:   0.0758 T12:  -0.0305                                     
REMARK   3      T13:   0.0134 T23:  -0.0323                                     
REMARK   3    L TENSOR                                                          
REMARK   3      L11:   0.2022 L22:   0.8401                                     
REMARK   3      L33:   0.1418 L12:   0.2898                                     
REMARK   3      L13:  -0.0940 L23:  -0.2817                                     
REMARK   3    S TENSOR                                                          
REMARK   3      S11:  -0.0487 S12:   0.0851 S13:  -0.0525                       
REMARK   3      S21:  -0.1504 S22:   0.0576 S23:  -0.0047                       
REMARK   3      S31:  -0.0023 S32:   0.0136 S33:  -0.0089                       
REMARK   3                                                                      
REMARK   3   TLS GROUP : 4                                                      
REMARK   3    NUMBER OF COMPONENTS GROUP : 1                                    
REMARK   3    COMPONENTS        C SSSEQI   TO  C SSSEQI                         
REMARK   3    RESIDUE RANGE :   C    88        C   229                          
REMARK   3    ORIGIN FOR THE GROUP (A):   6.4002  54.0088   8.0154              
REMARK   3    T TENSOR                                                          
REMARK   3      T11:   0.3745 T22:   0.1475                                     
REMARK   3      T33:   0.1062 T12:  -0.1266                                     
REMARK   3      T13:   0.0768 T23:   0.0133                                     
REMARK   3    L TENSOR                                                          
REMARK   3      L11:   2.9467 L22:   0.9716                                     
REMARK   3      L33:   2.6107 L12:   1.0716                                     
REMARK   3      L13:  -1.1049 L23:  -1.4090                                     
REMARK   3    S TENSOR                                                          
REMARK   3      S11:   0.4684 S12:   0.2670 S13:   0.0933                       
REMARK   3      S21:   0.5139 S22:  -0.1401 S23:   0.1261                       
REMARK   3      S31:  -0.6065 S32:   0.1508 S33:  -0.3282                       
REMARK   3                                                                      
REMARK   3   TLS GROUP : 5                                                      
REMARK   3    NUMBER OF COMPONENTS GROUP : 1                                    
REMARK   3    COMPONENTS        C SSSEQI   TO  C SSSEQI                         
REMARK   3    RESIDUE RANGE :   L    -1        L   213                          
REMARK   3    ORIGIN FOR THE GROUP (A):  34.6070  20.3936  32.4764              
REMARK   3    T TENSOR                                                          
REMARK   3      T11:   0.0317 T22:   0.1403                                     
REMARK   3      T33:   0.0814 T12:  -0.0435                                     
REMARK   3      T13:   0.0366 T23:  -0.0359                                     
REMARK   3    L TENSOR                                                          
REMARK   3      L11:   0.0987 L22:   0.6479                                     
REMARK   3      L33:   0.4284 L12:  -0.1021                                     
REMARK   3      L13:  -0.0071 L23:   0.3338                                     
REMARK   3    S TENSOR                                                          
REMARK   3      S11:  -0.0091 S12:  -0.0051 S13:  -0.0090                       
REMARK   3      S21:  -0.0704 S22:   0.0535 S23:  -0.0264                       
REMARK   3      S31:  -0.0609 S32:   0.1501 S33:  -0.0444                       
REMARK   3                                                                      
REMARK   3   TLS GROUP : 6                                                      
REMARK   3    NUMBER OF COMPONENTS GROUP : 1                                    
REMARK   3    COMPONENTS        C SSSEQI   TO  C SSSEQI                         
REMARK   3    RESIDUE RANGE :   D    88        D   229                          
REMARK   3    ORIGIN FOR THE GROUP (A):  28.1597 -27.7216  28.6948              
REMARK   3    T TENSOR                                                          
REMARK   3      T11:   0.1844 T22:   0.0559                                     
REMARK   3      T33:   0.0983 T12:   0.0255                                     
REMARK   3      T13:   0.0338 T23:  -0.0485                                     
REMARK   3    L TENSOR                                                          
REMARK   3      L11:   1.3457 L22:   1.1722                                     
REMARK   3      L33:   1.7592 L12:  -0.4763                                     
REMARK   3      L13:  -0.9698 L23:   0.6830                                     
REMARK   3    S TENSOR                                                          
REMARK   3      S11:  -0.0324 S12:   0.0814 S13:  -0.1413                       
REMARK   3      S21:   0.2023 S22:  -0.1181 S23:   0.1187                       
REMARK   3      S31:   0.2363 S32:   0.0403 S33:   0.1505                       
REMARK   3                                                                      
REMARK   3  BULK SOLVENT MODELLING.                                             
REMARK   3   METHOD USED : NULL                                                 
REMARK   3   PARAMETERS FOR MASK CALCULATION                                    
REMARK   3   VDW PROBE RADIUS   : 1.20                                          
REMARK   3   ION PROBE RADIUS   : 0.80                                          
REMARK   3   SHRINKAGE RADIUS   : 0.80                                          
REMARK   3                                                                      
REMARK   3  OTHER REFINEMENT REMARKS: HYDROGENS HAVE BEEN ADDED IN THE RIDING   
REMARK   3  POSITIONS U VALUES, WITH TLS ADDED.                                 
REMARK   4                                                                      
REMARK   4 5NUZ COMPLIES WITH FORMAT V. 3.30, 13-JUL-11                         
REMARK 100                                                                      
REMARK 100 THIS ENTRY HAS BEEN PROCESSED BY PDBE ON 03-MAY-17.                  
REMARK 100 THE DEPOSITION ID IS D_1200004766.                                   
REMARK 200                                                                      
REMARK 200 EXPERIMENTAL DETAILS                                                 
REMARK 200  EXPERIMENT TYPE                : X-RAY DIFFRACTION                  
REMARK 200  DATE OF DATA COLLECTION        : 10-OCT-15                          
REMARK 200  TEMPERATURE           (KELVIN) : 100                                
REMARK 200  PH                             : 5.6                                
REMARK 200  NUMBER OF CRYSTALS USED        : 1                                  
REMARK 200                                                                      
REMARK 200  SYNCHROTRON              (Y/N) : Y                                  
REMARK 200  RADIATION SOURCE               : DIAMOND                            
REMARK 200  BEAMLINE                       : I02                                
REMARK 200  X-RAY GENERATOR MODEL          : NULL                               
REMARK 200  MONOCHROMATIC OR LAUE    (M/L) : M                                  
REMARK 200  WAVELENGTH OR RANGE        (A) : 0.979                              
REMARK 200  MONOCHROMATOR                  : DOUBLE CRYSTAL                     
REMARK 200  OPTICS                         : KIRKPATRICK BAEZ (KB) BIMORPH      
REMARK 200                                   MIRROR PAIR FOR HORIZONTAL AND     
REMARK 200                                   VERTICAL FOCUSSING                 
REMARK 200                                                                      
REMARK 200  DETECTOR TYPE                  : PIXEL                              
REMARK 200  DETECTOR MANUFACTURER          : DECTRIS PILATUS 6M-F               
REMARK 200  INTENSITY-INTEGRATION SOFTWARE : XIA2, XDS                          
REMARK 200  DATA SCALING SOFTWARE          : XIA2                               
REMARK 200                                                                      
REMARK 200  NUMBER OF UNIQUE REFLECTIONS   : 124898                             
REMARK 200  RESOLUTION RANGE HIGH      (A) : 1.850                              
REMARK 200  RESOLUTION RANGE LOW       (A) : 50.930                             
REMARK 200  REJECTION CRITERIA  (SIGMA(I)) : NULL                               
REMARK 200                                                                      
REMARK 200 OVERALL.                                                             
REMARK 200  COMPLETENESS FOR RANGE     (%) : 99.7                               
REMARK 200  DATA REDUNDANCY                : 11.90                              
REMARK 200  R MERGE                    (I) : 0.13100                            
REMARK 200  R SYM                      (I) : NULL                               
REMARK 200  <I/SIGMA(I)> FOR THE DATA SET  : 15.6000                            
REMARK 200                                                                      
REMARK 200 IN THE HIGHEST RESOLUTION SHELL.                                     
REMARK 200  HIGHEST RESOLUTION SHELL, RANGE HIGH (A) : 1.85                     
REMARK 200  HIGHEST RESOLUTION SHELL, RANGE LOW  (A) : 1.90                     
REMARK 200  COMPLETENESS FOR SHELL     (%) : 99.6                               
REMARK 200  DATA REDUNDANCY IN SHELL       : 12.00                              
REMARK 200  R MERGE FOR SHELL          (I) : 1.78000                            
REMARK 200  R SYM FOR SHELL            (I) : NULL                               
REMARK 200  <I/SIGMA(I)> FOR SHELL         : 1.700                              
REMARK 200                                                                      
REMARK 200 DIFFRACTION PROTOCOL: SINGLE WAVELENGTH                              
REMARK 200 METHOD USED TO DETERMINE THE STRUCTURE: MOLECULAR REPLACEMENT        
REMARK 200 SOFTWARE USED: PHASER                                                
REMARK 200 STARTING MODEL: NULL                                                 
REMARK 200                                                                      
REMARK 200 REMARK: NULL                                                         
REMARK 280                                                                      
REMARK 280 CRYSTAL                                                              
REMARK 280 SOLVENT CONTENT, VS   (%): 54.63                                     
REMARK 280 MATTHEWS COEFFICIENT, VM (ANGSTROMS**3/DA): 2.71                     
REMARK 280                                                                      
REMARK 280 CRYSTALLIZATION CONDITIONS: 20 % (V/V) 2-PROPANOL, 20 % (W/V) PEG    
REMARK 280  4000, 0.1 M TRI-SODIUM CITRATE (PH 5.6), VAPOR DIFFUSION,           
REMARK 280  SITTING DROP, TEMPERATURE 293K                                      
REMARK 290                                                                      
REMARK 290 CRYSTALLOGRAPHIC SYMMETRY                                            
REMARK 290 SYMMETRY OPERATORS FOR SPACE GROUP: P 21 21 21                       
REMARK 290                                                                      
REMARK 290      SYMOP   SYMMETRY                                                
REMARK 290     NNNMMM   OPERATOR                                                
REMARK 290       1555   X,Y,Z                                                   
REMARK 290       2555   -X+1/2,-Y,Z+1/2                                         
REMARK 290       3555   -X,Y+1/2,-Z+1/2                                         
REMARK 290       4555   X+1/2,-Y+1/2,-Z                                         
REMARK 290                                                                      
REMARK 290     WHERE NNN -> OPERATOR NUMBER                                     
REMARK 290           MMM -> TRANSLATION VECTOR                                  
REMARK 290                                                                      
REMARK 290 CRYSTALLOGRAPHIC SYMMETRY TRANSFORMATIONS                            
REMARK 290 THE FOLLOWING TRANSFORMATIONS OPERATE ON THE ATOM/HETATM             
REMARK 290 RECORDS IN THIS ENTRY TO PRODUCE CRYSTALLOGRAPHICALLY                
REMARK 290 RELATED MOLECULES.                                                   
REMARK 290   SMTRY1   1  1.000000  0.000000  0.000000        0.00000            
REMARK 290   SMTRY2   1  0.000000  1.000000  0.000000        0.00000            
REMARK 290   SMTRY3   1  0.000000  0.000000  1.000000        0.00000            
REMARK 290   SMTRY1   2 -1.000000  0.000000  0.000000       48.54500            
REMARK 290   SMTRY2   2  0.000000 -1.000000  0.000000        0.00000            
REMARK 290   SMTRY3   2  0.000000  0.000000  1.000000       73.88000            
REMARK 290   SMTRY1   3 -1.000000  0.000000  0.000000        0.00000            
REMARK 290   SMTRY2   3  0.000000  1.000000  0.000000       50.95500            
REMARK 290   SMTRY3   3  0.000000  0.000000 -1.000000       73.88000            
REMARK 290   SMTRY1   4  1.000000  0.000000  0.000000       48.54500            
REMARK 290   SMTRY2   4  0.000000 -1.000000  0.000000       50.95500            
REMARK 290   SMTRY3   4  0.000000  0.000000 -1.000000        0.00000            
REMARK 290                                                                      
REMARK 290 REMARK: NULL                                                         
REMARK 300                                                                      
REMARK 300 BIOMOLECULE: 1, 2                                                    
REMARK 300 SEE REMARK 350 FOR THE AUTHOR PROVIDED AND/OR PROGRAM                
REMARK 300 GENERATED ASSEMBLY INFORMATION FOR THE STRUCTURE IN                  
REMARK 300 THIS ENTRY. THE REMARK MAY ALSO PROVIDE INFORMATION ON               
REMARK 300 BURIED SURFACE AREA.                                                 
REMARK 350                                                                      
REMARK 350 COORDINATES FOR A COMPLETE MULTIMER REPRESENTING THE KNOWN           
REMARK 350 BIOLOGICALLY SIGNIFICANT OLIGOMERIZATION STATE OF THE                
REMARK 350 MOLECULE CAN BE GENERATED BY APPLYING BIOMT TRANSFORMATIONS          
REMARK 350 GIVEN BELOW.  BOTH NON-CRYSTALLOGRAPHIC AND                          
REMARK 350 CRYSTALLOGRAPHIC OPERATIONS ARE GIVEN.                               
REMARK 350                                                                      
REMARK 350 BIOMOLECULE: 1                                                       
REMARK 350 AUTHOR DETERMINED BIOLOGICAL UNIT: TRIMERIC                          
REMARK 350 APPLY THE FOLLOWING TO CHAINS: A, B, C                               
REMARK 350   BIOMT1   1  1.000000  0.000000  0.000000        0.00000            
REMARK 350   BIOMT2   1  0.000000  1.000000  0.000000        0.00000            
REMARK 350   BIOMT3   1  0.000000  0.000000  1.000000        0.00000            
REMARK 350                                                                      
REMARK 350 BIOMOLECULE: 2                                                       
REMARK 350 AUTHOR DETERMINED BIOLOGICAL UNIT: TRIMERIC                          
REMARK 350 APPLY THE FOLLOWING TO CHAINS: H, L, D                               
REMARK 350   BIOMT1   1  1.000000  0.000000  0.000000        0.00000            
REMARK 350   BIOMT2   1  0.000000  1.000000  0.000000        0.00000            
REMARK 350   BIOMT3   1  0.000000  0.000000  1.000000        0.00000            
REMARK 465                                                                      
REMARK 465 MISSING RESIDUES                                                     
REMARK 465 THE FOLLOWING RESIDUES WERE NOT LOCATED IN THE                       
REMARK 465 EXPERIMENT. (M=MODEL NUMBER; RES=RESIDUE NAME; C=CHAIN               
REMARK 465 IDENTIFIER; SSSEQ=SEQUENCE NUMBER; I=INSERTION CODE.)                
REMARK 465                                                                      
REMARK 465   M RES C SSSEQI                                                     
REMARK 465     GLU A    -2                                                      
REMARK 465     THR A    -1                                                      
REMARK 465     GLY A     0                                                      
REMARK 465     SER A   128                                                      
REMARK 465     ALA A   129                                                      
REMARK 465     ALA A   130                                                      
REMARK 465     GLN A   131                                                      
REMARK 465     THR A   132                                                      
REMARK 465     ASN A   133                                                      
REMARK 465     CYS A   215                                                      
REMARK 465     HIS A   216                                                      
REMARK 465     HIS A   217                                                      
REMARK 465     HIS A   218                                                      
REMARK 465     HIS A   219                                                      
REMARK 465     HIS A   220                                                      
REMARK 465     HIS A   221                                                      
REMARK 465     GLU H    -2                                                      
REMARK 465     THR H    -1                                                      
REMARK 465     GLY H     0                                                      
REMARK 465     SER H   128                                                      
REMARK 465     ALA H   129                                                      
REMARK 465     ALA H   130                                                      
REMARK 465     GLN H   131                                                      
REMARK 465     THR H   132                                                      
REMARK 465     ASN H   133                                                      
REMARK 465     CYS H   215                                                      
REMARK 465     HIS H   216                                                      
REMARK 465     HIS H   217                                                      
REMARK 465     HIS H   218                                                      
REMARK 465     HIS H   219                                                      
REMARK 465     HIS H   220                                                      
REMARK 465     HIS H   221                                                      
REMARK 465     GLU B    -2                                                      
REMARK 465     THR B    -1                                                      
REMARK 465     CYS B   214                                                      
REMARK 465     GLU C    84                                                      
REMARK 465     THR C    85                                                      
REMARK 465     GLY C    86                                                      
REMARK 465     ASP C    87                                                      
REMARK 465     HIS C   230                                                      
REMARK 465     VAL C   231                                                      
REMARK 465     ASN C   232                                                      
REMARK 465     LYS C   233                                                      
REMARK 465     HIS C   234                                                      
REMARK 465     HIS C   235                                                      
REMARK 465     HIS C   236                                                      
REMARK 465     HIS C   237                                                      
REMARK 465     HIS C   238                                                      
REMARK 465     HIS C   239                                                      
REMARK 465     GLU L    -2                                                      
REMARK 465     CYS L   214                                                      
REMARK 465     GLU D    84                                                      
REMARK 465     THR D    85                                                      
REMARK 465     GLY D    86                                                      
REMARK 465     ASP D    87                                                      
REMARK 465     HIS D   230                                                      
REMARK 465     VAL D   231                                                      
REMARK 465     ASN D   232                                                      
REMARK 465     LYS D   233                                                      
REMARK 465     HIS D   234                                                      
REMARK 465     HIS D   235                                                      
REMARK 465     HIS D   236                                                      
REMARK 465     HIS D   237                                                      
REMARK 465     HIS D   238                                                      
REMARK 465     HIS D   239                                                      
REMARK 500                                                                      
REMARK 500 GEOMETRY AND STEREOCHEMISTRY                                         
REMARK 500 SUBTOPIC: COVALENT BOND ANGLES                                       
REMARK 500                                                                      
REMARK 500 THE STEREOCHEMICAL PARAMETERS OF THE FOLLOWING RESIDUES              
REMARK 500 HAVE VALUES WHICH DEVIATE FROM EXPECTED VALUES BY MORE               
REMARK 500 THAN 6*RMSD (M=MODEL NUMBER; RES=RESIDUE NAME; C=CHAIN               
REMARK 500 IDENTIFIER; SSEQ=SEQUENCE NUMBER; I=INSERTION CODE).                 
REMARK 500                                                                      
REMARK 500 STANDARD TABLE:                                                      
REMARK 500 FORMAT: (10X,I3,1X,A3,1X,A1,I4,A1,3(1X,A4,2X),12X,F5.1)              
REMARK 500                                                                      
REMARK 500 EXPECTED VALUES PROTEIN: ENGH AND HUBER, 1999                        
REMARK 500 EXPECTED VALUES NUCLEIC ACID: CLOWNEY ET AL 1996                     
REMARK 500                                                                      
REMARK 500  M RES CSSEQI ATM1   ATM2   ATM3                                     
REMARK 500    CYS A 140   CA  -  CB  -  SG  ANGL. DEV. =  11.7 DEGREES          
REMARK 500    CYS H 140   CA  -  CB  -  SG  ANGL. DEV. =   8.4 DEGREES          
REMARK 500                                                                      
REMARK 500 REMARK: NULL                                                         
REMARK 500                                                                      
REMARK 500 GEOMETRY AND STEREOCHEMISTRY                                         
REMARK 500 SUBTOPIC: TORSION ANGLES                                             
REMARK 500                                                                      
REMARK 500 TORSION ANGLES OUTSIDE THE EXPECTED RAMACHANDRAN REGIONS:            
REMARK 500 (M=MODEL NUMBER; RES=RESIDUE NAME; C=CHAIN IDENTIFIER;               
REMARK 500 SSEQ=SEQUENCE NUMBER; I=INSERTION CODE).                             
REMARK 500                                                                      
REMARK 500 STANDARD TABLE:                                                      
REMARK 500 FORMAT:(10X,I3,1X,A3,1X,A1,I4,A1,4X,F7.2,3X,F7.2)                    
REMARK 500                                                                      
REMARK 500 EXPECTED VALUES: GJ KLEYWEGT AND TA JONES (1996). PHI/PSI-           
REMARK 500 CHOLOGY: RAMACHANDRAN REVISITED. STRUCTURE 4, 1395 - 1400            
REMARK 500                                                                      
REMARK 500  M RES CSSEQI        PSI       PHI                                   
REMARK 500    ASP H  54       12.93   -140.38                                   
REMARK 500    ALA B  51      -43.31     70.06                                   
REMARK 500    LYS C  96        5.04     53.85                                   
REMARK 500    ALA L  51      -43.34     70.81                                   
REMARK 500    ALA L  84      170.51    179.51                                   
REMARK 500    LYS D  96        6.43     53.43                                   
REMARK 500                                                                      
REMARK 500 REMARK: NULL                                                         
REMARK 525                                                                      
REMARK 525 SOLVENT                                                              
REMARK 525                                                                      
REMARK 525 THE SOLVENT MOLECULES HAVE CHAIN IDENTIFIERS THAT                    
REMARK 525 INDICATE THE POLYMER CHAIN WITH WHICH THEY ARE MOST                  
REMARK 525 CLOSELY ASSOCIATED. THE REMARK LISTS ALL THE SOLVENT                 
REMARK 525 MOLECULES WHICH ARE MORE THAN 5A AWAY FROM THE                       
REMARK 525 NEAREST POLYMER CHAIN (M = MODEL NUMBER;                             
REMARK 525 RES=RESIDUE NAME; C=CHAIN IDENTIFIER; SSEQ=SEQUENCE                  
REMARK 525 NUMBER; I=INSERTION CODE):                                           
REMARK 525                                                                      
REMARK 525  M RES CSSEQI                                                        
REMARK 525    HOH A 583        DISTANCE =  5.82 ANGSTROMS                       
REMARK 525    HOH H 594        DISTANCE =  5.88 ANGSTROMS                       
REMARK 800                                                                      
REMARK 800 SITE                                                                 
REMARK 800 SITE_IDENTIFIER: AC1                                                 
REMARK 800 EVIDENCE_CODE: SOFTWARE                                              
REMARK 800 SITE_DESCRIPTION: binding site for residue GOL A 301                 
REMARK 800                                                                      
REMARK 800 SITE_IDENTIFIER: AC2                                                 
REMARK 800 EVIDENCE_CODE: SOFTWARE                                              
REMARK 800 SITE_DESCRIPTION: binding site for residue GOL A 302                 
REMARK 800                                                                      
REMARK 800 SITE_IDENTIFIER: AC3                                                 
REMARK 800 EVIDENCE_CODE: SOFTWARE                                              
REMARK 800 SITE_DESCRIPTION: binding site for residue GOL A 303                 
REMARK 800                                                                      
REMARK 800 SITE_IDENTIFIER: AC4                                                 
REMARK 800 EVIDENCE_CODE: SOFTWARE                                              
REMARK 800 SITE_DESCRIPTION: binding site for residue IPA A 304                 
REMARK 800                                                                      
REMARK 800 SITE_IDENTIFIER: AC5                                                 
REMARK 800 EVIDENCE_CODE: SOFTWARE                                              
REMARK 800 SITE_DESCRIPTION: binding site for residue IPA A 305                 
REMARK 800                                                                      
REMARK 800 SITE_IDENTIFIER: AC6                                                 
REMARK 800 EVIDENCE_CODE: SOFTWARE                                              
REMARK 800 SITE_DESCRIPTION: binding site for residue GOL H 301                 
REMARK 800                                                                      
REMARK 800 SITE_IDENTIFIER: AC7                                                 
REMARK 800 EVIDENCE_CODE: SOFTWARE                                              
REMARK 800 SITE_DESCRIPTION: binding site for residue GOL H 302                 
REMARK 800                                                                      
REMARK 800 SITE_IDENTIFIER: AC8                                                 
REMARK 800 EVIDENCE_CODE: SOFTWARE                                              
REMARK 800 SITE_DESCRIPTION: binding site for residue IPA H 303                 
REMARK 800                                                                      
REMARK 800 SITE_IDENTIFIER: AC9                                                 
REMARK 800 EVIDENCE_CODE: SOFTWARE                                              
REMARK 800 SITE_DESCRIPTION: binding site for residue IPA H 304                 
REMARK 800                                                                      
REMARK 800 SITE_IDENTIFIER: AD1                                                 
REMARK 800 EVIDENCE_CODE: SOFTWARE                                              
REMARK 800 SITE_DESCRIPTION: binding site for residue IPA H 305                 
REMARK 800                                                                      
REMARK 800 SITE_IDENTIFIER: AD2                                                 
REMARK 800 EVIDENCE_CODE: SOFTWARE                                              
REMARK 800 SITE_DESCRIPTION: binding site for residue GOL B 301                 
REMARK 800                                                                      
REMARK 800 SITE_IDENTIFIER: AD3                                                 
REMARK 800 EVIDENCE_CODE: SOFTWARE                                              
REMARK 800 SITE_DESCRIPTION: binding site for residue GOL B 302                 
REMARK 800                                                                      
REMARK 800 SITE_IDENTIFIER: AD4                                                 
REMARK 800 EVIDENCE_CODE: SOFTWARE                                              
REMARK 800 SITE_DESCRIPTION: binding site for residue GOL B 303                 
REMARK 800                                                                      
REMARK 800 SITE_IDENTIFIER: AD5                                                 
REMARK 800 EVIDENCE_CODE: SOFTWARE                                              
REMARK 800 SITE_DESCRIPTION: binding site for residue GOL C 308                 
REMARK 800                                                                      
REMARK 800 SITE_IDENTIFIER: AD6                                                 
REMARK 800 EVIDENCE_CODE: SOFTWARE                                              
REMARK 800 SITE_DESCRIPTION: binding site for residue GOL L 301                 
REMARK 800                                                                      
REMARK 800 SITE_IDENTIFIER: AD7                                                 
REMARK 800 EVIDENCE_CODE: SOFTWARE                                              
REMARK 800 SITE_DESCRIPTION: binding site for residue GOL L 302                 
REMARK 800                                                                      
REMARK 800 SITE_IDENTIFIER: AD8                                                 
REMARK 800 EVIDENCE_CODE: SOFTWARE                                              
REMARK 800 SITE_DESCRIPTION: binding site for residue IPA L 303                 
REMARK 800                                                                      
REMARK 800 SITE_IDENTIFIER: AD9                                                 
REMARK 800 EVIDENCE_CODE: SOFTWARE                                              
REMARK 800 SITE_DESCRIPTION: binding site for Mono-Saccharide NAG C 301 bound   
REMARK 800  to ASN C 166                                                        
REMARK 800                                                                      
REMARK 800 SITE_IDENTIFIER: AE1                                                 
REMARK 800 EVIDENCE_CODE: SOFTWARE                                              
REMARK 800 SITE_DESCRIPTION: binding site for Poly-Saccharide residues NAG C    
REMARK 800  302 through MAN C 307 bound to ASN C 178                            
REMARK 800                                                                      
REMARK 800 SITE_IDENTIFIER: AE2                                                 
REMARK 800 EVIDENCE_CODE: SOFTWARE                                              
REMARK 800 SITE_DESCRIPTION: binding site for Mono-Saccharide NAG D 301 bound   
REMARK 800  to ASN D 105                                                        
REMARK 800                                                                      
REMARK 800 SITE_IDENTIFIER: AE3                                                 
REMARK 800 EVIDENCE_CODE: SOFTWARE                                              
REMARK 800 SITE_DESCRIPTION: binding site for Mono-Saccharide NAG D 302 bound   
REMARK 800  to ASN D 166                                                        
REMARK 800                                                                      
REMARK 800 SITE_IDENTIFIER: AE4                                                 
REMARK 800 EVIDENCE_CODE: SOFTWARE                                              
REMARK 800 SITE_DESCRIPTION: binding site for Poly-Saccharide residues NAG D    
REMARK 800  303 through MAN D 311 bound to ASN D 178                            
DBREF  5NUZ A   -2   221  PDB    5NUZ     5NUZ            -2    221             
DBREF  5NUZ H   -2   221  PDB    5NUZ     5NUZ            -2    221             
DBREF  5NUZ B   -2   214  PDB    5NUZ     5NUZ            -2    214             
DBREF  5NUZ C   87   232  UNP    C1K9J9   C1K9J9_JUNIN    87    232             
DBREF  5NUZ L   -2   214  PDB    5NUZ     5NUZ            -2    214             
DBREF  5NUZ D   87   232  UNP    C1K9J9   C1K9J9_JUNIN    87    232             
SEQADV 5NUZ GLU C   84  UNP  C1K9J9              EXPRESSION TAG                 
SEQADV 5NUZ THR C   85  UNP  C1K9J9              EXPRESSION TAG                 
SEQADV 5NUZ GLY C   86  UNP  C1K9J9              EXPRESSION TAG                 
SEQADV 5NUZ LYS C  233  UNP  C1K9J9              EXPRESSION TAG                 
SEQADV 5NUZ HIS C  234  UNP  C1K9J9              EXPRESSION TAG                 
SEQADV 5NUZ HIS C  235  UNP  C1K9J9              EXPRESSION TAG                 
SEQADV 5NUZ HIS C  236  UNP  C1K9J9              EXPRESSION TAG                 
SEQADV 5NUZ HIS C  237  UNP  C1K9J9              EXPRESSION TAG                 
SEQADV 5NUZ HIS C  238  UNP  C1K9J9              EXPRESSION TAG                 
SEQADV 5NUZ HIS C  239  UNP  C1K9J9              EXPRESSION TAG                 
SEQADV 5NUZ GLU D   84  UNP  C1K9J9              EXPRESSION TAG                 
SEQADV 5NUZ THR D   85  UNP  C1K9J9              EXPRESSION TAG                 
SEQADV 5NUZ GLY D   86  UNP  C1K9J9              EXPRESSION TAG                 
SEQADV 5NUZ LYS D  233  UNP  C1K9J9              EXPRESSION TAG                 
SEQADV 5NUZ HIS D  234  UNP  C1K9J9              EXPRESSION TAG                 
SEQADV 5NUZ HIS D  235  UNP  C1K9J9              EXPRESSION TAG                 
SEQADV 5NUZ HIS D  236  UNP  C1K9J9              EXPRESSION TAG                 
SEQADV 5NUZ HIS D  237  UNP  C1K9J9              EXPRESSION TAG                 
SEQADV 5NUZ HIS D  238  UNP  C1K9J9              EXPRESSION TAG                 
SEQADV 5NUZ HIS D  239  UNP  C1K9J9              EXPRESSION TAG                 
SEQRES   1 A  231  GLU THR GLY GLU VAL GLN LEU GLN GLN SER GLY THR VAL          
SEQRES   2 A  231  LEU ALA ARG PRO GLY ALA SER VAL LYS MET SER CYS LYS          
SEQRES   3 A  231  ALA SER GLY TYR THR PHE THR SER TYR TRP MET HIS TRP          
SEQRES   4 A  231  ILE LYS GLN ARG PRO GLY GLN GLY LEU GLU TRP ILE GLY          
SEQRES   5 A  231  ALA ILE TYR PRO GLY ASP SER ASP THR LYS TYR ASN GLN          
SEQRES   6 A  231  LYS PHE LYS GLY LYS ALA LYS LEU THR ALA VAL THR SER          
SEQRES   7 A  231  THR SER THR ALA TYR MET GLU LEU SER SER LEU THR ASN          
SEQRES   8 A  231  GLU ASP SER ALA VAL TYR TYR CYS THR ARG ARG ASN THR          
SEQRES   9 A  231  LEU THR GLY ASP TYR PHE ASP TYR TRP GLY GLN GLY THR          
SEQRES  10 A  231  THR LEU THR VAL SER SER ALA LYS THR THR PRO PRO SER          
SEQRES  11 A  231  VAL TYR PRO LEU ALA PRO GLY SER ALA ALA GLN THR ASN          
SEQRES  12 A  231  SER MET VAL THR LEU GLY CYS LEU VAL LYS GLY TYR PHE          
SEQRES  13 A  231  PRO GLU PRO VAL THR VAL THR TRP ASN SER GLY SER LEU          
SEQRES  14 A  231  SER SER GLY VAL HIS THR PHE PRO ALA VAL LEU GLN SER          
SEQRES  15 A  231  ASP LEU TYR THR LEU SER SER SER VAL THR VAL PRO SER          
SEQRES  16 A  231  SER THR TRP PRO SER GLU THR VAL THR CYS ASN VAL ALA          
SEQRES  17 A  231  HIS PRO ALA SER SER THR LYS VAL ASP LYS LYS ILE VAL          
SEQRES  18 A  231  PRO ARG ASP CYS HIS HIS HIS HIS HIS HIS                      
SEQRES   1 H  231  GLU THR GLY GLU VAL GLN LEU GLN GLN SER GLY THR VAL          
SEQRES   2 H  231  LEU ALA ARG PRO GLY ALA SER VAL LYS MET SER CYS LYS          
SEQRES   3 H  231  ALA SER GLY TYR THR PHE THR SER TYR TRP MET HIS TRP          
SEQRES   4 H  231  ILE LYS GLN ARG PRO GLY GLN GLY LEU GLU TRP ILE GLY          
SEQRES   5 H  231  ALA ILE TYR PRO GLY ASP SER ASP THR LYS TYR ASN GLN          
SEQRES   6 H  231  LYS PHE LYS GLY LYS ALA LYS LEU THR ALA VAL THR SER          
SEQRES   7 H  231  THR SER THR ALA TYR MET GLU LEU SER SER LEU THR ASN          
SEQRES   8 H  231  GLU ASP SER ALA VAL TYR TYR CYS THR ARG ARG ASN THR          
SEQRES   9 H  231  LEU THR GLY ASP TYR PHE ASP TYR TRP GLY GLN GLY THR          
SEQRES  10 H  231  THR LEU THR VAL SER SER ALA LYS THR THR PRO PRO SER          
SEQRES  11 H  231  VAL TYR PRO LEU ALA PRO GLY SER ALA ALA GLN THR ASN          
SEQRES  12 H  231  SER MET VAL THR LEU GLY CYS LEU VAL LYS GLY TYR PHE          
SEQRES  13 H  231  PRO GLU PRO VAL THR VAL THR TRP ASN SER GLY SER LEU          
SEQRES  14 H  231  SER SER GLY VAL HIS THR PHE PRO ALA VAL LEU GLN SER          
SEQRES  15 H  231  ASP LEU TYR THR LEU SER SER SER VAL THR VAL PRO SER          
SEQRES  16 H  231  SER THR TRP PRO SER GLU THR VAL THR CYS ASN VAL ALA          
SEQRES  17 H  231  HIS PRO ALA SER SER THR LYS VAL ASP LYS LYS ILE VAL          
SEQRES  18 H  231  PRO ARG ASP CYS HIS HIS HIS HIS HIS HIS                      
SEQRES   1 B  221  GLU THR GLY ASP ILE VAL LEU THR GLN SER PRO ALA SER          
SEQRES   2 B  221  LEU ALA VAL SER LEU GLY GLN ARG ALA THR ILE SER CYS          
SEQRES   3 B  221  ARG ALA SER GLU SER VAL ASP ASP TYR GLY ILE SER PHE          
SEQRES   4 B  221  MET ASN TRP PHE GLN GLN LYS PRO GLY GLN PRO PRO LYS          
SEQRES   5 B  221  LEU LEU ILE TYR THR ALA SER SER GLN GLY SER GLY VAL          
SEQRES   6 B  221  PRO ALA ARG PHE SER GLY SER GLY SER GLY THR ASP PHE          
SEQRES   7 B  221  SER LEU ASN ILE HIS PRO MET GLU GLU ASP ASP THR ALA          
SEQRES   8 B  221  MET TYR PHE CYS GLN GLN SER LYS GLU VAL PRO TYR THR          
SEQRES   9 B  221  PHE GLY GLY GLY THR LYS LEU GLU ILE LYS ARG ALA ASP          
SEQRES  10 B  221  ALA ALA PRO THR VAL SER ILE PHE PRO PRO SER SER GLU          
SEQRES  11 B  221  GLN LEU THR SER GLY GLY ALA SER VAL VAL CYS PHE LEU          
SEQRES  12 B  221  ASN ASN PHE TYR PRO LYS ASP ILE ASN VAL LYS TRP LYS          
SEQRES  13 B  221  ILE ASP GLY SER GLU ARG GLN ASN GLY VAL LEU ASN SER          
SEQRES  14 B  221  TRP THR ASP GLN ASP SER LYS ASP SER THR TYR SER MET          
SEQRES  15 B  221  SER SER THR LEU THR LEU THR LYS ASP GLU TYR GLU ARG          
SEQRES  16 B  221  HIS ASN SER TYR THR CYS GLU ALA THR HIS LYS THR SER          
SEQRES  17 B  221  THR SER PRO ILE VAL LYS SER PHE ASN ARG ASN GLU CYS          
SEQRES   1 C  156  GLU THR GLY ASP LEU PRO LEU LEU CYS THR LEU ASN LYS          
SEQRES   2 C  156  SER HIS LEU TYR ILE LYS GLY GLY ASN ALA SER PHE GLN          
SEQRES   3 C  156  ILE SER PHE ASP ASP ILE ALA VAL LEU LEU PRO GLN TYR          
SEQRES   4 C  156  ASP VAL ILE ILE GLN HIS PRO ALA ASP MET SER TRP CYS          
SEQRES   5 C  156  SER LYS SER ASP ASP GLN ILE TRP LEU SER GLN TRP PHE          
SEQRES   6 C  156  MET ASN ALA VAL GLY HIS ASP TRP HIS LEU ASP PRO PRO          
SEQRES   7 C  156  PHE LEU CYS ARG ASN ARG THR LYS THR GLU GLY PHE ILE          
SEQRES   8 C  156  PHE GLN VAL ASN THR SER LYS THR GLY VAL ASN GLU ASN          
SEQRES   9 C  156  TYR ALA LYS LYS PHE LYS THR GLY MET HIS HIS LEU TYR          
SEQRES  10 C  156  ARG GLU TYR PRO ASP SER CYS LEU ASN GLY LYS LEU CYS          
SEQRES  11 C  156  LEU MET LYS ALA GLN PRO THR SER TRP PRO LEU GLN CYS          
SEQRES  12 C  156  PRO LEU ASP HIS VAL ASN LYS HIS HIS HIS HIS HIS HIS          
SEQRES   1 L  221  GLU THR GLY ASP ILE VAL LEU THR GLN SER PRO ALA SER          
SEQRES   2 L  221  LEU ALA VAL SER LEU GLY GLN ARG ALA THR ILE SER CYS          
SEQRES   3 L  221  ARG ALA SER GLU SER VAL ASP ASP TYR GLY ILE SER PHE          
SEQRES   4 L  221  MET ASN TRP PHE GLN GLN LYS PRO GLY GLN PRO PRO LYS          
SEQRES   5 L  221  LEU LEU ILE TYR THR ALA SER SER GLN GLY SER GLY VAL          
SEQRES   6 L  221  PRO ALA ARG PHE SER GLY SER GLY SER GLY THR ASP PHE          
SEQRES   7 L  221  SER LEU ASN ILE HIS PRO MET GLU GLU ASP ASP THR ALA          
SEQRES   8 L  221  MET TYR PHE CYS GLN GLN SER LYS GLU VAL PRO TYR THR          
SEQRES   9 L  221  PHE GLY GLY GLY THR LYS LEU GLU ILE LYS ARG ALA ASP          
SEQRES  10 L  221  ALA ALA PRO THR VAL SER ILE PHE PRO PRO SER SER GLU          
SEQRES  11 L  221  GLN LEU THR SER GLY GLY ALA SER VAL VAL CYS PHE LEU          
SEQRES  12 L  221  ASN ASN PHE TYR PRO LYS ASP ILE ASN VAL LYS TRP LYS          
SEQRES  13 L  221  ILE ASP GLY SER GLU ARG GLN ASN GLY VAL LEU ASN SER          
SEQRES  14 L  221  TRP THR ASP GLN ASP SER LYS ASP SER THR TYR SER MET          
SEQRES  15 L  221  SER SER THR LEU THR LEU THR LYS ASP GLU TYR GLU ARG          
SEQRES  16 L  221  HIS ASN SER TYR THR CYS GLU ALA THR HIS LYS THR SER          
SEQRES  17 L  221  THR SER PRO ILE VAL LYS SER PHE ASN ARG ASN GLU CYS          
SEQRES   1 D  156  GLU THR GLY ASP LEU PRO LEU LEU CYS THR LEU ASN LYS          
SEQRES   2 D  156  SER HIS LEU TYR ILE LYS GLY GLY ASN ALA SER PHE GLN          
SEQRES   3 D  156  ILE SER PHE ASP ASP ILE ALA VAL LEU LEU PRO GLN TYR          
SEQRES   4 D  156  ASP VAL ILE ILE GLN HIS PRO ALA ASP MET SER TRP CYS          
SEQRES   5 D  156  SER LYS SER ASP ASP GLN ILE TRP LEU SER GLN TRP PHE          
SEQRES   6 D  156  MET ASN ALA VAL GLY HIS ASP TRP HIS LEU ASP PRO PRO          
SEQRES   7 D  156  PHE LEU CYS ARG ASN ARG THR LYS THR GLU GLY PHE ILE          
SEQRES   8 D  156  PHE GLN VAL ASN THR SER LYS THR GLY VAL ASN GLU ASN          
SEQRES   9 D  156  TYR ALA LYS LYS PHE LYS THR GLY MET HIS HIS LEU TYR          
SEQRES  10 D  156  ARG GLU TYR PRO ASP SER CYS LEU ASN GLY LYS LEU CYS          
SEQRES  11 D  156  LEU MET LYS ALA GLN PRO THR SER TRP PRO LEU GLN CYS          
SEQRES  12 D  156  PRO LEU ASP HIS VAL ASN LYS HIS HIS HIS HIS HIS HIS          
HET    GOL  A 301       6                                                       
HET    GOL  A 302       6                                                       
HET    GOL  A 303       6                                                       
HET    IPA  A 304       4                                                       
HET    IPA  A 305       4                                                       
HET    GOL  H 301       6                                                       
HET    GOL  H 302       6                                                       
HET    IPA  H 303       4                                                       
HET    IPA  H 304       4                                                       
HET    IPA  H 305       4                                                       
HET    GOL  B 301       6                                                       
HET    GOL  B 302       6                                                       
HET    GOL  B 303       6                                                       
HET    NAG  C 301      14                                                       
HET    NAG  C 302      14                                                       
HET    NAG  C 303      14                                                       
HET    BMA  C 304      11                                                       
HET    MAN  C 305      11                                                       
HET    MAN  C 306      11                                                       
HET    MAN  C 307      11                                                       
HET    GOL  C 308       6                                                       
HET    GOL  L 301       6                                                       
HET    GOL  L 302       6                                                       
HET    IPA  L 303       4                                                       
HET    NAG  D 301      14                                                       
HET    NAG  D 302      14                                                       
HET    NAG  D 303      14                                                       
HET    NAG  D 304      14                                                       
HET    BMA  D 305      11                                                       
HET    MAN  D 306      11                                                       
HET    MAN  D 307      11                                                       
HET    MAN  D 308      11                                                       
HET    MAN  D 309      11                                                       
HET    MAN  D 310      11                                                       
HET    MAN  D 311      11                                                       
HETNAM     GOL GLYCEROL                                                         
HETNAM     IPA ISOPROPYL ALCOHOL                                                
HETNAM     NAG N-ACETYL-D-GLUCOSAMINE                                           
HETNAM     BMA BETA-D-MANNOSE                                                   
HETNAM     MAN ALPHA-D-MANNOSE                                                  
HETSYN     GOL GLYCERIN; PROPANE-1,2,3-TRIOL                                    
HETSYN     IPA 2-PROPANOL                                                       
FORMUL   7  GOL    11(C3 H8 O3)                                                 
FORMUL   0  IPA    6(C3 H8 O)                                                   
FORMUL   0  NAG    7(C8 H15 N O6)                                               
FORMUL   1  BMA    2(C6 H12 O6)                                                 
FORMUL   1  MAN    9(C6 H12 O6)                                                 
FORMUL   9  HOH   *900(H2 O)                                                    
HELIX    1 AA1 THR A   28  TYR A   32  5                                   5    
HELIX    2 AA2 GLN A   61  LYS A   64  5                                   4    
HELIX    3 AA3 THR A   73  THR A   75  5                                   3    
HELIX    4 AA4 THR A   83  SER A   87  5                                   5    
HELIX    5 AA5 SER A  156  SER A  158  5                                   3    
HELIX    6 AA6 SER A  186  TRP A  188  5                                   3    
HELIX    7 AA7 PRO A  200  SER A  203  5                                   4    
HELIX    8 AA8 THR H   28  TYR H   32  5                                   5    
HELIX    9 AA9 GLN H   61  LYS H   64  5                                   4    
HELIX   10 AB1 THR H   73  THR H   75  5                                   3    
HELIX   11 AB2 THR H   83  SER H   87  5                                   5    
HELIX   12 AB3 SER H  156  SER H  158  5                                   3    
HELIX   13 AB4 SER H  186  TRP H  188  5                                   3    
HELIX   14 AB5 PRO H  200  SER H  203  5                                   4    
HELIX   15 AB6 GLU B   79  THR B   83  5                                   5    
HELIX   16 AB7 SER B  121  SER B  127  1                                   7    
HELIX   17 AB8 LYS B  183  GLU B  187  1                                   5    
HELIX   18 AB9 HIS C  128  CYS C  135  5                                   8    
HELIX   19 AC1 SER C  138  GLY C  153  1                                  16    
HELIX   20 AC2 THR C  182  VAL C  184  5                                   3    
HELIX   21 AC3 ASN C  185  TYR C  200  1                                  16    
HELIX   22 AC4 GLU L   79  THR L   83  5                                   5    
HELIX   23 AC5 SER L  121  SER L  127  1                                   7    
HELIX   24 AC6 LYS L  183  GLU L  187  1                                   5    
HELIX   25 AC7 HIS D  128  CYS D  135  5                                   8    
HELIX   26 AC8 SER D  138  GLY D  153  1                                  16    
HELIX   27 AC9 THR D  182  VAL D  184  5                                   3    
HELIX   28 AD1 ASN D  185  TYR D  200  1                                  16    
SHEET    1 AA1 4 GLN A   3  GLN A   6  0                                        
SHEET    2 AA1 4 VAL A  18  SER A  25 -1  O  LYS A  23   N  GLN A   5           
SHEET    3 AA1 4 THR A  77  LEU A  82 -1  O  ALA A  78   N  CYS A  22           
SHEET    4 AA1 4 ALA A  67  VAL A  72 -1  N  VAL A  72   O  THR A  77           
SHEET    1 AA2 6 VAL A  10  ALA A  12  0                                        
SHEET    2 AA2 6 THR A 107  VAL A 111  1  O  THR A 108   N  VAL A  10           
SHEET    3 AA2 6 ALA A  88  ASN A  96 -1  N  ALA A  88   O  LEU A 109           
SHEET    4 AA2 6 MET A  34  GLN A  39 -1  N  HIS A  35   O  THR A  93           
SHEET    5 AA2 6 LEU A  45  ILE A  51 -1  O  ILE A  51   N  MET A  34           
SHEET    6 AA2 6 THR A  57  TYR A  59 -1  O  LYS A  58   N  ALA A  50           
SHEET    1 AA3 4 VAL A  10  ALA A  12  0                                        
SHEET    2 AA3 4 THR A 107  VAL A 111  1  O  THR A 108   N  VAL A  10           
SHEET    3 AA3 4 ALA A  88  ASN A  96 -1  N  ALA A  88   O  LEU A 109           
SHEET    4 AA3 4 TYR A 100B TRP A 103 -1  O  TYR A 100B  N  ASN A  96           
SHEET    1 AA4 4 SER A 120  LEU A 124  0                                        
SHEET    2 AA4 4 MET A 135  TYR A 145 -1  O  LEU A 141   N  TYR A 122           
SHEET    3 AA4 4 LEU A 174  PRO A 184 -1  O  LEU A 177   N  VAL A 142           
SHEET    4 AA4 4 VAL A 163  THR A 165 -1  N  HIS A 164   O  SER A 180           
SHEET    1 AA5 4 SER A 120  LEU A 124  0                                        
SHEET    2 AA5 4 MET A 135  TYR A 145 -1  O  LEU A 141   N  TYR A 122           
SHEET    3 AA5 4 LEU A 174  PRO A 184 -1  O  LEU A 177   N  VAL A 142           
SHEET    4 AA5 4 VAL A 169  GLN A 171 -1  N  GLN A 171   O  LEU A 174           
SHEET    1 AA6 3 THR A 151  TRP A 154  0                                        
SHEET    2 AA6 3 THR A 194  HIS A 199 -1  O  ASN A 196   N  THR A 153           
SHEET    3 AA6 3 THR A 204  LYS A 209 -1  O  VAL A 206   N  VAL A 197           
SHEET    1 AA7 4 GLN H   3  GLN H   6  0                                        
SHEET    2 AA7 4 VAL H  18  SER H  25 -1  O  LYS H  23   N  GLN H   5           
SHEET    3 AA7 4 THR H  77  LEU H  82 -1  O  ALA H  78   N  CYS H  22           
SHEET    4 AA7 4 ALA H  67  VAL H  72 -1  N  VAL H  72   O  THR H  77           
SHEET    1 AA8 6 VAL H  10  ALA H  12  0                                        
SHEET    2 AA8 6 THR H 107  VAL H 111  1  O  THR H 108   N  VAL H  10           
SHEET    3 AA8 6 ALA H  88  ASN H  96 -1  N  ALA H  88   O  LEU H 109           
SHEET    4 AA8 6 MET H  34  GLN H  39 -1  N  HIS H  35   O  THR H  93           
SHEET    5 AA8 6 LEU H  45  ILE H  51 -1  O  ILE H  51   N  MET H  34           
SHEET    6 AA8 6 THR H  57  TYR H  59 -1  O  LYS H  58   N  ALA H  50           
SHEET    1 AA9 4 VAL H  10  ALA H  12  0                                        
SHEET    2 AA9 4 THR H 107  VAL H 111  1  O  THR H 108   N  VAL H  10           
SHEET    3 AA9 4 ALA H  88  ASN H  96 -1  N  ALA H  88   O  LEU H 109           
SHEET    4 AA9 4 TYR H 100B TRP H 103 -1  O  TYR H 100B  N  ASN H  96           
SHEET    1 AB1 4 SER H 120  LEU H 124  0                                        
SHEET    2 AB1 4 MET H 135  TYR H 145 -1  O  LEU H 141   N  TYR H 122           
SHEET    3 AB1 4 LEU H 174  PRO H 184 -1  O  LEU H 177   N  VAL H 142           
SHEET    4 AB1 4 VAL H 163  THR H 165 -1  N  HIS H 164   O  SER H 180           
SHEET    1 AB2 4 SER H 120  LEU H 124  0                                        
SHEET    2 AB2 4 MET H 135  TYR H 145 -1  O  LEU H 141   N  TYR H 122           
SHEET    3 AB2 4 LEU H 174  PRO H 184 -1  O  LEU H 177   N  VAL H 142           
SHEET    4 AB2 4 VAL H 169  GLN H 171 -1  N  GLN H 171   O  LEU H 174           
SHEET    1 AB3 3 THR H 151  TRP H 154  0                                        
SHEET    2 AB3 3 THR H 194  HIS H 199 -1  O  ASN H 196   N  THR H 153           
SHEET    3 AB3 3 THR H 204  LYS H 209 -1  O  VAL H 206   N  VAL H 197           
SHEET    1 AB4 4 LEU B   4  SER B   7  0                                        
SHEET    2 AB4 4 ALA B  19  ALA B  25 -1  O  SER B  22   N  SER B   7           
SHEET    3 AB4 4 ASP B  70  ILE B  75 -1  O  LEU B  73   N  ILE B  21           
SHEET    4 AB4 4 PHE B  62  SER B  67 -1  N  SER B  63   O  ASN B  74           
SHEET    1 AB5 6 SER B  10  VAL B  13  0                                        
SHEET    2 AB5 6 THR B 102  ILE B 106  1  O  GLU B 105   N  LEU B  11           
SHEET    3 AB5 6 ALA B  84  GLN B  90 -1  N  ALA B  84   O  LEU B 104           
SHEET    4 AB5 6 MET B  33  GLN B  38 -1  N  GLN B  38   O  MET B  85           
SHEET    5 AB5 6 LYS B  45  TYR B  49 -1  O  LEU B  47   N  TRP B  35           
SHEET    6 AB5 6 SER B  53  GLN B  54 -1  O  SER B  53   N  TYR B  49           
SHEET    1 AB6 4 SER B  10  VAL B  13  0                                        
SHEET    2 AB6 4 THR B 102  ILE B 106  1  O  GLU B 105   N  LEU B  11           
SHEET    3 AB6 4 ALA B  84  GLN B  90 -1  N  ALA B  84   O  LEU B 104           
SHEET    4 AB6 4 THR B  97  PHE B  98 -1  O  THR B  97   N  GLN B  90           
SHEET    1 AB7 2 ASP B  30  ASP B  30A 0                                        
SHEET    2 AB7 2 ILE B  30D SER B  31 -1  O  ILE B  30D  N  ASP B  30A          
SHEET    1 AB8 4 THR B 114  PHE B 118  0                                        
SHEET    2 AB8 4 GLY B 129  PHE B 139 -1  O  ASN B 137   N  THR B 114           
SHEET    3 AB8 4 TYR B 173  THR B 182 -1  O  MET B 175   N  LEU B 136           
SHEET    4 AB8 4 VAL B 159  TRP B 163 -1  N  SER B 162   O  SER B 176           
SHEET    1 AB9 4 SER B 153  ARG B 155  0                                        
SHEET    2 AB9 4 ASN B 145  ILE B 150 -1  N  ILE B 150   O  SER B 153           
SHEET    3 AB9 4 SER B 191  THR B 197 -1  O  GLU B 195   N  LYS B 147           
SHEET    4 AB9 4 ILE B 205  ASN B 210 -1  O  LYS B 207   N  CYS B 194           
SHEET    1 AC1 7 LEU C  90  LEU C  94  0                                        
SHEET    2 AC1 7 HIS C  98  GLY C 103 -1  O  HIS C  98   N  LEU C  94           
SHEET    3 AC1 7 ALA C 106  ASP C 113 -1  O  PHE C 108   N  ILE C 101           
SHEET    4 AC1 7 LEU C 214  PRO C 219 -1  O  LYS C 216   N  SER C 111           
SHEET    5 AC1 7 PHE C 175  ASN C 178 -1  N  VAL C 177   O  MET C 215           
SHEET    6 AC1 7 PHE C 162  CYS C 164 -1  N  LEU C 163   O  GLN C 176           
SHEET    7 AC1 7 VAL C 124  ILE C 126 -1  N  ILE C 126   O  PHE C 162           
SHEET    1 AC2 4 LEU L   4  SER L   7  0                                        
SHEET    2 AC2 4 ALA L  19  ALA L  25 -1  O  SER L  22   N  SER L   7           
SHEET    3 AC2 4 ASP L  70  ILE L  75 -1  O  ILE L  75   N  ALA L  19           
SHEET    4 AC2 4 PHE L  62  SER L  67 -1  N  SER L  63   O  ASN L  74           
SHEET    1 AC3 6 SER L  10  VAL L  13  0                                        
SHEET    2 AC3 6 THR L 102  ILE L 106  1  O  GLU L 105   N  LEU L  11           
SHEET    3 AC3 6 ALA L  84  GLN L  90 -1  N  ALA L  84   O  LEU L 104           
SHEET    4 AC3 6 MET L  33  GLN L  38 -1  N  GLN L  38   O  MET L  85           
SHEET    5 AC3 6 LYS L  45  TYR L  49 -1  O  ILE L  48   N  TRP L  35           
SHEET    6 AC3 6 SER L  53  GLN L  54 -1  O  SER L  53   N  TYR L  49           
SHEET    1 AC4 4 SER L  10  VAL L  13  0                                        
SHEET    2 AC4 4 THR L 102  ILE L 106  1  O  GLU L 105   N  LEU L  11           
SHEET    3 AC4 4 ALA L  84  GLN L  90 -1  N  ALA L  84   O  LEU L 104           
SHEET    4 AC4 4 THR L  97  PHE L  98 -1  O  THR L  97   N  GLN L  90           
SHEET    1 AC5 2 ASP L  30  ASP L  30A 0                                        
SHEET    2 AC5 2 ILE L  30D SER L  31 -1  O  ILE L  30D  N  ASP L  30A          
SHEET    1 AC6 4 THR L 114  PHE L 118  0                                        
SHEET    2 AC6 4 GLY L 129  PHE L 139 -1  O  ASN L 137   N  THR L 114           
SHEET    3 AC6 4 TYR L 173  THR L 182 -1  O  MET L 175   N  LEU L 136           
SHEET    4 AC6 4 VAL L 159  TRP L 163 -1  N  SER L 162   O  SER L 176           
SHEET    1 AC7 4 SER L 153  ARG L 155  0                                        
SHEET    2 AC7 4 ASN L 145  ILE L 150 -1  N  ILE L 150   O  SER L 153           
SHEET    3 AC7 4 SER L 191  THR L 197 -1  O  GLU L 195   N  LYS L 147           
SHEET    4 AC7 4 ILE L 205  ASN L 210 -1  O  LYS L 207   N  CYS L 194           
SHEET    1 AC8 7 LEU D  90  LEU D  94  0                                        
SHEET    2 AC8 7 HIS D  98  GLY D 103 -1  O  HIS D  98   N  LEU D  94           
SHEET    3 AC8 7 ALA D 106  ASP D 113 -1  O  PHE D 108   N  ILE D 101           
SHEET    4 AC8 7 LEU D 214  PRO D 219 -1  O  LYS D 216   N  SER D 111           
SHEET    5 AC8 7 PHE D 175  ASN D 178 -1  N  VAL D 177   O  MET D 215           
SHEET    6 AC8 7 PHE D 162  CYS D 164 -1  N  LEU D 163   O  GLN D 176           
SHEET    7 AC8 7 VAL D 124  ILE D 126 -1  N  ILE D 126   O  PHE D 162           
LINK         C1  NAG C 461                 ND2 ASN C 178     1555   1555        
LINK         O4  NAG C 461                 C1  NAG C 462     1555   1555        
LINK         O4  NAG C 462                 C1  BMA C 463     1555   1555        
LINK         O3  BMA C 463                 C1  MAN C 464     1555   1555        
CISPEP   1 PHE A  146    PRO A  147          0        -5.48                     
CISPEP   2 GLU A  148    PRO A  149          0         1.18                     
CISPEP   3 TRP A  188    PRO A  189          0        14.45                     
CISPEP   4 PHE H  146    PRO H  147          0        -5.91                     
CISPEP   5 GLU H  148    PRO H  149          0         0.49                     
CISPEP   6 TRP H  188    PRO H  189          0        13.87                     
CISPEP   7 SER B    7    PRO B    8          0        -8.01                     
CISPEP   8 HIS B   76    PRO B   77          0        -0.23                     
CISPEP   9 VAL B   94    PRO B   95          0        -1.92                     
CISPEP  10 TYR B  140    PRO B  141          0         2.99                     
CISPEP  11 SER L    7    PRO L    8          0        -7.91                     
CISPEP  12 HIS L   76    PRO L   77          0         0.53                     
CISPEP  13 VAL L   94    PRO L   95          0        -0.70                     
CISPEP  14 TYR L  140    PRO L  141          0         3.02                     
SSBOND   1 CYS A   22    CYS A   92                          1555   1555  2.07  
SSBOND   2 CYS A  140    CYS A  195                          1555   1555  2.02  
SSBOND   3 CYS H   22    CYS H   92                          1555   1555  2.08  
SSBOND   4 CYS H  140    CYS H  195                          1555   1555  2.02  
SSBOND   5 CYS B   23    CYS B   88                          1555   1555  2.14  
SSBOND   6 CYS B  134    CYS B  194                          1555   1555  2.03  
SSBOND   7 CYS C   92    CYS C  226                          1555   1555  2.06  
SSBOND   8 CYS C  135    CYS C  164                          1555   1555  2.04  
SSBOND   9 CYS C  207    CYS C  213                          1555   1555  2.09  
SSBOND  10 CYS L   23    CYS L   88                          1555   1555  2.18  
SSBOND  11 CYS L  134    CYS L  194                          1555   1555  2.07  
SSBOND  12 CYS D   92    CYS D  226                          1555   1555  2.04  
SSBOND  13 CYS D  135    CYS D  164                          1555   1555  2.06  
SSBOND  14 CYS D  207    CYS D  213                          1555   1555  2.07  
SITE     1 AC1  5 LYS A  38  GLU A  46  LYS A  62  PHE A  63                    
SITE     2 AC1  5 HOH A 407                                                     
SITE     1 AC2  5 LYS A  19  THR A  70  VAL A  72  HOH A 456                    
SITE     2 AC2  5 ASN D 209                                                     
SITE     1 AC3  7 SER A 120  VAL A 121  LYS A 208  GLU B 123                    
SITE     2 AC3  7 PRO H 119  THR H 204  GOL H 302                               
SITE     1 AC4  2 GLY A  65  ALA A  67                                          
SITE     1 AC5  4 VAL A  89  GLN A 105  GLY A 106  THR A 108                    
SITE     1 AC6  2 LYS H  38  GLU H  46                                          
SITE     1 AC7  9 PRO A 118  PRO A 119  THR A 204  VAL A 206                    
SITE     2 AC7  9 GOL A 303  SER H 120  VAL H 121  LYS H 208                    
SITE     3 AC7  9 HOH H 490                                                     
SITE     1 AC8  3 LYS H  64  GLY H  65  ALA H  67                               
SITE     1 AC9  2 GLU H 148  ALA H 168                                          
SITE     1 AD1  3 GLN H 105  GLY H 106  THR H 108                               
SITE     1 AD2  6 ASP A 100A ASP B  30A SER B  91  LYS B  92                    
SITE     2 AD2  6 HOH B 428  ASP C 113                                          
SITE     1 AD3  8 PHE A 166  VAL A 169  THR A 176  SER A 178                    
SITE     2 AD3  8 LEU B 160  SER B 176  THR B 178  HOH B 416                    
SITE     1 AD4  4 TYR A 100B HOH A 404  GLY B  55  SER B  56                    
SITE     1 AD5  7 ASN C 209  HOH C 401  HOH C 412  HOH C 442                    
SITE     2 AD5  7 LYS H  19  THR H  70  TYR H  79                               
SITE     1 AD6  5 TYR H 100B HOH H 403  TYR L  49  SER L  56                    
SITE     2 AD6  5 HOH L 530                                                     
SITE     1 AD7  6 ASP D 113  ASP L  30A TYR L  30B LYS L  92                    
SITE     2 AD7  6 HOH L 405  HOH L 414                                          
SITE     1 AD8  2 GLU L 187  ARG L 211                                          
SITE     1 AD9  4 VAL C 124  TRP C 134  ASN C 166  THR C 168                    
SITE     1 AE1 11 ASN C 178  THR C 182  GLY C 183  ASN C 185                    
SITE     2 AE1 11 HOH C 408  HOH C 415  HOH C 421  HOH C 426                    
SITE     3 AE1 11 HOH C 433  MAN D 308  LYS H  23                               
SITE     1 AE2  1 ASN D 105                                                     
SITE     1 AE3  3 TRP D 134  ASN D 166  THR D 168                               
SITE     1 AE4 22 LYS A  23  TYR A  27  PHE A  29  THR A  30                    
SITE     2 AE4 22 SER A  74  THR A  75  SER A  76  ASN A 155                    
SITE     3 AE4 22 SER A 158  HOH A 524  BMA C 304  MAN C 305                    
SITE     4 AE4 22 ASN D 178  THR D 182  ASN D 185  HOH D 408                    
SITE     5 AE4 22 HOH D 415  HOH D 417  HOH D 435  THR H  28                    
SITE     6 AE4 22 THR H  73  SER H  74                                          
CRYST1   97.090  101.910  147.760  90.00  90.00  90.00 P 21 21 21    8          
ORIGX1      1.000000  0.000000  0.000000        0.00000                         
ORIGX2      0.000000  1.000000  0.000000        0.00000                         
ORIGX3      0.000000  0.000000  1.000000        0.00000                         
SCALE1      0.010300  0.000000  0.000000        0.00000                         
SCALE2      0.000000  0.009813  0.000000        0.00000                         
SCALE3      0.000000  0.000000  0.006768        0.00000                         
ATOM      1  N   GLU A   1       5.804  27.508  29.592  1.00 50.94           N  
ANISOU    1  N   GLU A   1     7399   5920   6037   -555    -80      9       N  
ATOM      2  CA  GLU A   1       6.019  26.622  28.400  1.00 49.33           C  
ANISOU    2  CA  GLU A   1     7019   5787   5936   -525    -75      6       C  
ATOM      3  C   GLU A   1       4.719  26.509  27.599  1.00 44.44           C  
ANISOU    3  C   GLU A   1     6355   5196   5334   -474     47      2       C  
ATOM      4  O   GLU A   1       3.675  26.200  28.167  1.00 44.15           O  
ANISOU    4  O   GLU A   1     6391   5128   5255   -445    111     11       O  
ATOM      5  CB  GLU A   1       6.487  25.241  28.847  1.00 52.70           C  
ANISOU    5  CB  GLU A   1     7415   6215   6392   -516   -148     18       C  
ATOM      6  CG  GLU A   1       6.921  24.332  27.697  1.00 54.86           C  
ANISOU    6  CG  GLU A   1     7518   6554   6772   -493   -154     14       C  
ATOM      7  CD  GLU A   1       7.309  22.934  28.152  1.00 57.83           C  
ANISOU    7  CD  GLU A   1     7866   6929   7179   -480   -218     28       C  
ATOM      8  OE1 GLU A   1       6.620  22.384  29.045  1.00 59.94           O  
ANISOU    8  OE1 GLU A   1     8228   7160   7386   -463   -204     38       O  
ATOM      9  OE2 GLU A   1       8.293  22.373  27.604  1.00 59.68           O  
ANISOU    9  OE2 GLU A   1     7981   7192   7499   -486   -277     28       O  
ATOM     10  N   VAL A   2       4.782  26.796  26.306  1.00 40.86           N  
ANISOU   10  N   VAL A   2     5788   4793   4941   -465     80     -7       N  
ATOM     11  CA  VAL A   2       3.573  26.920  25.496  1.00 37.80           C  
ANISOU   11  CA  VAL A   2     5367   4424   4569   -424    184     -8       C  
ATOM     12  C   VAL A   2       2.984  25.539  25.259  1.00 36.13           C  
ANISOU   12  C   VAL A   2     5093   4235   4398   -382    207     -1       C  
ATOM     13  O   VAL A   2       3.693  24.641  24.806  1.00 34.92           O  
ANISOU   13  O   VAL A   2     4850   4118   4300   -381    158     -3       O  
ATOM     14  CB  VAL A   2       3.851  27.608  24.145  1.00 37.45           C  
ANISOU   14  CB  VAL A   2     5232   4422   4572   -431    203    -22       C  
ATOM     15  CG1 VAL A   2       2.598  27.623  23.275  1.00 36.91           C  
ANISOU   15  CG1 VAL A   2     5127   4371   4526   -389    294    -19       C  
ATOM     16  CG2 VAL A   2       4.359  29.026  24.374  1.00 38.22           C  
ANISOU   16  CG2 VAL A   2     5394   4496   4630   -472    188    -29       C  
ATOM     17  N   GLN A   3       1.702  25.376  25.578  1.00 34.51           N  
ANISOU   17  N   GLN A   3     4936   4004   4171   -348    285      8       N  
ATOM     18  CA  GLN A   3       0.989  24.135  25.330  1.00 34.27           C  
ANISOU   18  CA  GLN A   3     4848   3990   4180   -308    316     17       C  
ATOM     19  C   GLN A   3      -0.404  24.399  24.788  1.00 31.33           C  
ANISOU   19  C   GLN A   3     4460   3612   3829   -272    412     24       C  
ATOM     20  O   GLN A   3      -1.101  25.291  25.262  1.00 30.02           O  
ANISOU   20  O   GLN A   3     4375   3403   3627   -270    471     29       O  
ATOM     21  CB  GLN A   3       0.875  23.305  26.617  1.00 37.25           C  
ANISOU   21  CB  GLN A   3     5310   4327   4517   -303    300     28       C  
ATOM     22  CG  GLN A   3       2.204  22.725  27.072  1.00 40.22           C  
ANISOU   22  CG  GLN A   3     5680   4708   4891   -331    190     27       C  
ATOM     23  CD  GLN A   3       2.081  21.715  28.191  1.00 43.10           C  
ANISOU   23  CD  GLN A   3     6116   5036   5221   -323    168     39       C  
ATOM     24  OE1 GLN A   3       1.014  21.132  28.423  1.00 45.29           O  
ANISOU   24  OE1 GLN A   3     6417   5296   5494   -288    239     48       O  
ATOM     25  NE2 GLN A   3       3.194  21.484  28.888  1.00 46.00           N  
ANISOU   25  NE2 GLN A   3     6519   5387   5569   -355     64     42       N  
ATOM     26  N   LEU A   4      -0.800  23.608  23.798  1.00 28.72           N  
ANISOU   26  N   LEU A   4     4028   3321   3562   -245    426     25       N  
ATOM     27  CA  LEU A   4      -2.135  23.651  23.230  1.00 28.13           C  
ANISOU   27  CA  LEU A   4     3922   3240   3523   -211    501     37       C  
ATOM     28  C   LEU A   4      -2.704  22.256  23.400  1.00 27.65           C  
ANISOU   28  C   LEU A   4     3829   3181   3496   -181    512     47       C  
ATOM     29  O   LEU A   4      -2.154  21.293  22.849  1.00 26.47           O  
ANISOU   29  O   LEU A   4     3606   3071   3377   -180    466     41       O  
ATOM     30  CB  LEU A   4      -2.098  24.024  21.752  1.00 27.69           C  
ANISOU   30  CB  LEU A   4     3780   3226   3513   -211    497     29       C  
ATOM     31  CG  LEU A   4      -1.530  25.402  21.421  1.00 28.26           C  
ANISOU   31  CG  LEU A   4     3876   3300   3559   -241    489     18       C  
ATOM     32  CD1 LEU A   4      -1.560  25.638  19.929  1.00 28.22           C  
ANISOU   32  CD1 LEU A   4     3794   3331   3596   -239    488     11       C  
ATOM     33  CD2 LEU A   4      -2.317  26.481  22.134  1.00 28.67           C  
ANISOU   33  CD2 LEU A   4     4016   3300   3574   -236    548     27       C  
ATOM     34  N   GLN A   5      -3.773  22.151  24.180  1.00 27.24           N  
ANISOU   34  N   GLN A   5     3833   3079   3437   -157    579     63       N  
ATOM     35  CA  GLN A   5      -4.367  20.860  24.528  1.00 27.89           C  
ANISOU   35  CA  GLN A   5     3899   3152   3546   -131    598     75       C  
ATOM     36  C   GLN A   5      -5.741  20.765  23.876  1.00 26.18           C  
ANISOU   36  C   GLN A   5     3624   2925   3398    -97    665     91       C  
ATOM     37  O   GLN A   5      -6.658  21.501  24.237  1.00 25.95           O  
ANISOU   37  O   GLN A   5     3637   2847   3375    -84    738    104       O  
ATOM     38  CB  GLN A   5      -4.465  20.713  26.054  1.00 29.95           C  
ANISOU   38  CB  GLN A   5     4281   3353   3745   -133    624     82       C  
ATOM     39  CG  GLN A   5      -5.020  19.373  26.541  1.00 32.26           C  
ANISOU   39  CG  GLN A   5     4571   3629   4058   -107    647     94       C  
ATOM     40  CD  GLN A   5      -4.143  18.180  26.203  1.00 34.37           C  
ANISOU   40  CD  GLN A   5     4771   3945   4341   -111    565     86       C  
ATOM     41  OE1 GLN A   5      -2.947  18.320  25.893  1.00 37.61           O  
ANISOU   41  OE1 GLN A   5     5158   4393   4739   -137    486     72       O  
ATOM     42  NE2 GLN A   5      -4.731  16.984  26.254  1.00 36.02           N  
ANISOU   42  NE2 GLN A   5     4948   4152   4586    -86    587     95       N  
ATOM     43  N   GLN A   6      -5.875  19.881  22.894  1.00 24.76           N  
ANISOU   43  N   GLN A   6     3346   2786   3276    -85    639     92       N  
ATOM     44  CA  GLN A   6      -7.152  19.691  22.200  1.00 24.41           C  
ANISOU   44  CA  GLN A   6     3238   2731   3306    -57    683    110       C  
ATOM     45  C   GLN A   6      -8.016  18.629  22.855  1.00 24.76           C  
ANISOU   45  C   GLN A   6     3283   2741   3383    -30    728    126       C  
ATOM     46  O   GLN A   6      -7.512  17.735  23.560  1.00 24.29           O  
ANISOU   46  O   GLN A   6     3253   2683   3291    -33    708    121       O  
ATOM     47  CB  GLN A   6      -6.920  19.365  20.726  1.00 23.64           C  
ANISOU   47  CB  GLN A   6     3047   2685   3249    -61    630    102       C  
ATOM     48  CG  GLN A   6      -6.284  20.531  19.986  1.00 23.29           C  
ANISOU   48  CG  GLN A   6     3003   2664   3182    -85    603     89       C  
ATOM     49  CD  GLN A   6      -6.100  20.280  18.514  1.00 22.70           C  
ANISOU   49  CD  GLN A   6     2855   2629   3139    -91    561     82       C  
ATOM     50  OE1 GLN A   6      -4.975  20.153  18.030  1.00 22.17           O  
ANISOU   50  OE1 GLN A   6     2773   2600   3049   -113    516     62       O  
ATOM     51  NE2 GLN A   6      -7.206  20.232  17.785  1.00 22.67           N  
ANISOU   51  NE2 GLN A   6     2809   2611   3193    -73    575    100       N  
ATOM     52  N   SER A   7      -9.312  18.712  22.582  1.00 24.95           N  
ANISOU   52  N   SER A   7     3268   2732   3477     -6    785    148       N  
ATOM     53  CA  SER A   7     -10.276  17.757  23.083  1.00 25.59           C  
ANISOU   53  CA  SER A   7     3337   2777   3609     19    837    167       C  
ATOM     54  C   SER A   7     -10.155  16.410  22.356  1.00 25.37           C  
ANISOU   54  C   SER A   7     3229   2791   3618     23    781    164       C  
ATOM     55  O   SER A   7      -9.513  16.291  21.293  1.00 24.65           O  
ANISOU   55  O   SER A   7     3085   2753   3525      8    711    150       O  
ATOM     56  CB  SER A   7     -11.698  18.317  22.964  1.00 26.21           C  
ANISOU   56  CB  SER A   7     3386   2801   3771     44    914    195       C  
ATOM     57  OG  SER A   7     -11.930  18.829  21.653  1.00 25.72           O  
ANISOU   57  OG  SER A   7     3246   2765   3759     41    872    199       O  
ATOM     58  N   GLY A   8     -10.771  15.395  22.959  1.00 26.00           N  
ANISOU   58  N   GLY A   8     3309   2842   3727     42    820    177       N  
ATOM     59  CA  GLY A   8     -10.605  14.020  22.525  1.00 26.32           C  
ANISOU   59  CA  GLY A   8     3293   2915   3790     45    774    173       C  
ATOM     60  C   GLY A   8     -11.337  13.668  21.249  1.00 26.58           C  
ANISOU   60  C   GLY A   8     3227   2964   3908     51    748    185       C  
ATOM     61  O   GLY A   8     -12.129  14.457  20.702  1.00 26.54           O  
ANISOU   61  O   GLY A   8     3188   2938   3957     57    766    200       O  
ATOM     62  N   THR A   9     -11.070  12.457  20.776  1.00 26.75           N  
ANISOU   62  N   THR A   9     3206   3018   3941     50    702    178       N  
ATOM     63  CA  THR A   9     -11.707  11.936  19.582  1.00 27.18           C  
ANISOU   63  CA  THR A   9     3178   3083   4066     52    667    188       C  
ATOM     64  C   THR A   9     -13.216  12.058  19.670  1.00 28.06           C  
ANISOU   64  C   THR A   9     3251   3137   4272     72    721    220       C  
ATOM     65  O   THR A   9     -13.808  11.820  20.723  1.00 28.39           O  
ANISOU   65  O   THR A   9     3319   3133   4336     89    793    234       O  
ATOM     66  CB  THR A   9     -11.315  10.457  19.388  1.00 27.20           C  
ANISOU   66  CB  THR A   9     3156   3112   4065     51    629    179       C  
ATOM     67  OG1 THR A   9      -9.901  10.407  19.180  1.00 27.02           O  
ANISOU   67  OG1 THR A   9     3156   3139   3971     34    579    152       O  
ATOM     68  CG2 THR A   9     -12.028   9.832  18.196  1.00 27.57           C  
ANISOU   68  CG2 THR A   9     3131   3162   4181     50    591    190       C  
ATOM     69  N   VAL A  10     -13.833  12.444  18.563  1.00 28.72           N  
ANISOU   69  N   VAL A  10     3276   3218   4417     68    686    234       N  
ATOM     70  CA  VAL A  10     -15.262  12.589  18.508  1.00 29.94           C  
ANISOU   70  CA  VAL A  10     3377   3316   4681     86    724    269       C  
ATOM     71  C   VAL A  10     -15.836  11.803  17.317  1.00 30.13           C  
ANISOU   71  C   VAL A  10     3325   3345   4776     79    654    282       C  
ATOM     72  O   VAL A  10     -15.278  11.804  16.212  1.00 28.36           O  
ANISOU   72  O   VAL A  10     3095   3161   4518     58    575    267       O  
ATOM     73  CB  VAL A  10     -15.689  14.078  18.534  1.00 30.94           C  
ANISOU   73  CB  VAL A  10     3514   3410   4831     91    759    283       C  
ATOM     74  CG1 VAL A  10     -14.993  14.896  17.450  1.00 30.98           C  
ANISOU   74  CG1 VAL A  10     3523   3458   4787     69    686    267       C  
ATOM     75  CG2 VAL A  10     -17.208  14.184  18.463  1.00 32.76           C  
ANISOU   75  CG2 VAL A  10     3676   3575   5197    111    798    324       C  
ATOM     76  N   LEU A  11     -16.939  11.118  17.587  1.00 30.75           N  
ANISOU   76  N   LEU A  11     3353   3376   4951     94    686    309       N  
ATOM     77  CA  LEU A  11     -17.710  10.391  16.595  1.00 32.58           C  
ANISOU   77  CA  LEU A  11     3512   3597   5270     87    623    329       C  
ATOM     78  C   LEU A  11     -19.014  11.150  16.393  1.00 33.55           C  
ANISOU   78  C   LEU A  11     3572   3656   5516     99    640    369       C  
ATOM     79  O   LEU A  11     -19.655  11.570  17.365  1.00 34.09           O  
ANISOU   79  O   LEU A  11     3638   3673   5639    122    735    388       O  
ATOM     80  CB  LEU A  11     -18.013   8.955  17.075  1.00 33.52           C  
ANISOU   80  CB  LEU A  11     3611   3704   5420     94    644    332       C  
ATOM     81  CG  LEU A  11     -16.853   8.120  17.646  1.00 34.16           C  
ANISOU   81  CG  LEU A  11     3753   3832   5395     91    650    299       C  
ATOM     82  CD1 LEU A  11     -17.382   6.841  18.276  1.00 35.46           C  
ANISOU   82  CD1 LEU A  11     3898   3969   5604    103    688    309       C  
ATOM     83  CD2 LEU A  11     -15.808   7.839  16.575  1.00 34.57           C  
ANISOU   83  CD2 LEU A  11     3817   3944   5370     67    560    271       C  
ATOM     84  N   ALA A  12     -19.399  11.334  15.143  1.00 34.07           N  
ANISOU   84  N   ALA A  12     3594   3720   5630     83    550    384       N  
ATOM     85  CA  ALA A  12     -20.617  12.052  14.818  1.00 35.73           C  
ANISOU   85  CA  ALA A  12     3738   3869   5969     93    546    426       C  
ATOM     86  C   ALA A  12     -21.300  11.391  13.637  1.00 36.33           C  
ANISOU   86  C   ALA A  12     3750   3927   6125     74    439    449       C  
ATOM     87  O   ALA A  12     -20.662  10.747  12.809  1.00 34.75           O  
ANISOU   87  O   ALA A  12     3578   3771   5853     48    357    427       O  
ATOM     88  CB  ALA A  12     -20.308  13.506  14.510  1.00 36.00           C  
ANISOU   88  CB  ALA A  12     3804   3909   5965     90    539    423       C  
ATOM     89  N   ARG A  13     -22.612  11.564  13.575  1.00 38.01           N  
ANISOU   89  N   ARG A  13     3879   4070   6491     85    441    495       N  
ATOM     90  CA  ARG A  13     -23.409  11.015  12.490  1.00 39.77           C  
ANISOU   90  CA  ARG A  13     4037   4262   6809     66    329    525       C  
ATOM     91  C   ARG A  13     -23.458  12.020  11.340  1.00 38.48           C  
ANISOU   91  C   ARG A  13     3880   4094   6644     48    231    537       C  
ATOM     92  O   ARG A  13     -23.362  13.222  11.577  1.00 37.88           O  
ANISOU   92  O   ARG A  13     3822   4012   6558     62    273    540       O  
ATOM     93  CB  ARG A  13     -24.821  10.694  12.997  1.00 42.88           C  
ANISOU   93  CB  ARG A  13     4328   4576   7388     86    375    574       C  
ATOM     94  CG  ARG A  13     -24.819   9.728  14.179  1.00 45.33           C  
ANISOU   94  CG  ARG A  13     4640   4883   7700    104    483    563       C  
ATOM     95  CD  ARG A  13     -25.231   8.352  13.784  1.00 48.17           C  
ANISOU   95  CD  ARG A  13     4954   5232   8112     86    422    572       C  
ATOM     96  NE  ARG A  13     -26.655   8.344  13.446  1.00 50.88           N  
ANISOU   96  NE  ARG A  13     5184   5494   8651     88    389    628       N  
ATOM     97  CZ  ARG A  13     -27.343   7.278  13.043  1.00 52.36           C  
ANISOU   97  CZ  ARG A  13     5308   5650   8933     72    327    650       C  
ATOM     98  NH1 ARG A  13     -28.642   7.402  12.770  1.00 54.16           N  
ANISOU   98  NH1 ARG A  13     5426   5798   9353     73    295    705       N  
ATOM     99  NH2 ARG A  13     -26.759   6.086  12.907  1.00 53.71           N  
ANISOU   99  NH2 ARG A  13     5523   5866   9016     53    296    620       N  
ATOM    100  N   PRO A  14     -23.613  11.539  10.092  1.00 37.92           N  
ANISOU  100  N   PRO A  14     3806   4021   6581     16    100    545       N  
ATOM    101  CA  PRO A  14     -23.806  12.465   8.970  1.00 38.02           C  
ANISOU  101  CA  PRO A  14     3828   4014   6602     -2     -1    563       C  
ATOM    102  C   PRO A  14     -24.990  13.405   9.227  1.00 38.44           C  
ANISOU  102  C   PRO A  14     3795   3993   6815     22     19    615       C  
ATOM    103  O   PRO A  14     -26.015  12.968   9.763  1.00 38.92           O  
ANISOU  103  O   PRO A  14     3763   3997   7024     39     56    652       O  
ATOM    104  CB  PRO A  14     -24.116  11.545   7.781  1.00 38.79           C  
ANISOU  104  CB  PRO A  14     3924   4095   6717    -39   -139    574       C  
ATOM    105  CG  PRO A  14     -23.692  10.185   8.188  1.00 38.31           C  
ANISOU  105  CG  PRO A  14     3877   4069   6608    -43   -106    547       C  
ATOM    106  CD  PRO A  14     -23.710  10.128   9.681  1.00 38.35           C  
ANISOU  106  CD  PRO A  14     3850   4079   6640     -5     39    542       C  
ATOM    107  N   GLY A  15     -24.828  14.681   8.888  1.00 37.42           N  
ANISOU  107  N   GLY A  15     3695   3861   6661     24      5    619       N  
ATOM    108  CA  GLY A  15     -25.837  15.698   9.144  1.00 37.75           C  
ANISOU  108  CA  GLY A  15     3662   3834   6848     50     34    667       C  
ATOM    109  C   GLY A  15     -25.757  16.369  10.500  1.00 37.53           C  
ANISOU  109  C   GLY A  15     3633   3801   6825     89    197    660       C  
ATOM    110  O   GLY A  15     -26.328  17.439  10.684  1.00 38.04           O  
ANISOU  110  O   GLY A  15     3662   3816   6974    111    234    690       O  
ATOM    111  N   ALA A  16     -25.037  15.779  11.453  1.00 37.34           N  
ANISOU  111  N   ALA A  16     3656   3823   6709     98    295    621       N  
ATOM    112  CA  ALA A  16     -24.913  16.370  12.784  1.00 37.38           C  
ANISOU  112  CA  ALA A  16     3682   3817   6702    130    449    612       C  
ATOM    113  C   ALA A  16     -23.916  17.537  12.793  1.00 36.74           C  
ANISOU  113  C   ALA A  16     3692   3781   6485    127    469    580       C  
ATOM    114  O   ALA A  16     -23.341  17.901  11.761  1.00 35.88           O  
ANISOU  114  O   ALA A  16     3625   3709   6297    101    370    565       O  
ATOM    115  CB  ALA A  16     -24.515  15.308  13.798  1.00 36.89           C  
ANISOU  115  CB  ALA A  16     3647   3780   6588    138    535    585       C  
ATOM    116  N   SER A  17     -23.782  18.155  13.960  1.00 37.42           N  
ANISOU  116  N   SER A  17     3811   3853   6551    153    600    572       N  
ATOM    117  CA  SER A  17     -22.772  19.178  14.207  1.00 37.62           C  
ANISOU  117  CA  SER A  17     3931   3920   6442    149    635    537       C  
ATOM    118  C   SER A  17     -21.884  18.668  15.316  1.00 36.81           C  
ANISOU  118  C   SER A  17     3903   3858   6225    151    720    497       C  
ATOM    119  O   SER A  17     -22.299  17.810  16.101  1.00 37.24           O  
ANISOU  119  O   SER A  17     3935   3887   6327    165    785    504       O  
ATOM    120  CB  SER A  17     -23.415  20.482  14.639  1.00 38.66           C  
ANISOU  120  CB  SER A  17     4048   3989   6651    176    713    566       C  
ATOM    121  OG  SER A  17     -24.011  21.142  13.537  1.00 40.55           O  
ANISOU  121  OG  SER A  17     4235   4199   6971    171    619    599       O  
ATOM    122  N   VAL A  18     -20.661  19.182  15.375  1.00 34.91           N  
ANISOU  122  N   VAL A  18     3751   3675   5835    135    716    456       N  
ATOM    123  CA  VAL A  18     -19.739  18.841  16.450  1.00 34.14           C  
ANISOU  123  CA  VAL A  18     3733   3612   5626    134    785    420       C  
ATOM    124  C   VAL A  18     -18.941  20.088  16.816  1.00 32.73           C  
ANISOU  124  C   VAL A  18     3637   3450   5347    129    822    397       C  
ATOM    125  O   VAL A  18     -18.660  20.904  15.944  1.00 32.03           O  
ANISOU  125  O   VAL A  18     3554   3380   5233    115    761    394       O  
ATOM    126  CB  VAL A  18     -18.800  17.685  16.043  1.00 34.35           C  
ANISOU  126  CB  VAL A  18     3779   3708   5564    110    712    387       C  
ATOM    127  CG1 VAL A  18     -17.900  18.055  14.871  1.00 33.64           C  
ANISOU  127  CG1 VAL A  18     3716   3675   5389     80    614    363       C  
ATOM    128  CG2 VAL A  18     -17.964  17.259  17.227  1.00 34.62           C  
ANISOU  128  CG2 VAL A  18     3886   3766   5502    112    779    356       C  
ATOM    129  N   LYS A  19     -18.596  20.228  18.094  1.00 32.20           N  
ANISOU  129  N   LYS A  19     3640   3370   5223    138    918    382       N  
ATOM    130  CA  LYS A  19     -17.751  21.324  18.563  1.00 32.53           C  
ANISOU  130  CA  LYS A  19     3772   3426   5159    129    951    358       C  
ATOM    131  C   LYS A  19     -16.548  20.720  19.262  1.00 31.47           C  
ANISOU  131  C   LYS A  19     3716   3341   4900    112    950    319       C  
ATOM    132  O   LYS A  19     -16.702  19.866  20.134  1.00 31.69           O  
ANISOU  132  O   LYS A  19     3759   3349   4929    122   1001    320       O  
ATOM    133  CB  LYS A  19     -18.512  22.260  19.515  1.00 33.81           C  
ANISOU  133  CB  LYS A  19     3963   3509   5372    155   1072    381       C  
ATOM    134  CG  LYS A  19     -17.707  23.478  19.957  1.00 35.07           C  
ANISOU  134  CG  LYS A  19     4222   3678   5426    143   1102    358       C  
ATOM    135  CD  LYS A  19     -18.475  24.353  20.939  1.00 36.44           C  
ANISOU  135  CD  LYS A  19     4435   3764   5645    169   1233    379       C  
ATOM    136  CE  LYS A  19     -19.451  25.265  20.232  1.00 38.14           C  
ANISOU  136  CE  LYS A  19     4579   3934   5979    188   1238    416       C  
ATOM    137  NZ  LYS A  19     -20.041  26.270  21.162  1.00 38.91           N  
ANISOU  137  NZ  LYS A  19     4726   3947   6108    212   1371    433       N  
ATOM    138  N   MET A  20     -15.356  21.171  18.882  1.00 29.78           N  
ANISOU  138  N   MET A  20     3548   3184   4580     85    892    288       N  
ATOM    139  CA  MET A  20     -14.116  20.719  19.494  1.00 28.90           C  
ANISOU  139  CA  MET A  20     3505   3117   4357     66    878    253       C  
ATOM    140  C   MET A  20     -13.371  21.921  20.057  1.00 28.05           C  
ANISOU  140  C   MET A  20     3486   3008   4162     52    905    236       C  
ATOM    141  O   MET A  20     -13.635  23.055  19.666  1.00 27.70           O  
ANISOU  141  O   MET A  20     3443   2946   4134     52    915    244       O  
ATOM    142  CB  MET A  20     -13.272  19.954  18.478  1.00 29.05           C  
ANISOU  142  CB  MET A  20     3490   3206   4341     44    778    232       C  
ATOM    143  CG  MET A  20     -12.820  20.758  17.279  1.00 29.48           C  
ANISOU  143  CG  MET A  20     3533   3293   4374     23    714    223       C  
ATOM    144  SD  MET A  20     -11.984  19.731  16.068  1.00 30.79           S  
ANISOU  144  SD  MET A  20     3663   3523   4511      0    617    200       S  
ATOM    145  CE  MET A  20     -13.268  18.635  15.506  1.00 30.78           C  
ANISOU  145  CE  MET A  20     3581   3495   4617     17    595    231       C  
ATOM    146  N   SER A  21     -12.462  21.662  20.989  1.00 27.48           N  
ANISOU  146  N   SER A  21     3490   2949   4000     38    913    213       N  
ATOM    147  CA  SER A  21     -11.825  22.715  21.755  1.00 27.72           C  
ANISOU  147  CA  SER A  21     3617   2964   3948     23    943    198       C  
ATOM    148  C   SER A  21     -10.316  22.595  21.752  1.00 27.56           C  
ANISOU  148  C   SER A  21     3635   3003   3833    -10    868    166       C  
ATOM    149  O   SER A  21      -9.744  21.535  21.480  1.00 26.39           O  
ANISOU  149  O   SER A  21     3452   2898   3675    -17    811    154       O  
ATOM    150  CB  SER A  21     -12.348  22.729  23.196  1.00 28.30           C  
ANISOU  150  CB  SER A  21     3774   2968   4010     38   1043    209       C  
ATOM    151  OG  SER A  21     -11.937  21.572  23.895  1.00 28.52           O  
ANISOU  151  OG  SER A  21     3831   3004   3999     35   1033    200       O  
ATOM    152  N   CYS A  22      -9.686  23.712  22.074  1.00 27.95           N  
ANISOU  152  N   CYS A  22     3755   3048   3817    -30    872    153       N  
ATOM    153  CA  CYS A  22      -8.251  23.827  22.122  1.00 28.24           C  
ANISOU  153  CA  CYS A  22     3827   3128   3772    -64    804    125       C  
ATOM    154  C   CYS A  22      -7.914  24.772  23.274  1.00 28.99           C  
ANISOU  154  C   CYS A  22     4040   3180   3792    -80    842    119       C  
ATOM    155  O   CYS A  22      -8.148  25.980  23.170  1.00 29.12           O  
ANISOU  155  O   CYS A  22     4086   3173   3803    -84    875    122       O  
ATOM    156  CB  CYS A  22      -7.762  24.388  20.794  1.00 28.10           C  
ANISOU  156  CB  CYS A  22     3753   3159   3764    -81    748    114       C  
ATOM    157  SG  CYS A  22      -6.019  24.827  20.762  1.00 29.68           S  
ANISOU  157  SG  CYS A  22     3988   3404   3884   -126    677     82       S  
ATOM    158  N   LYS A  23      -7.378  24.215  24.358  1.00 29.75           N  
ANISOU  158  N   LYS A  23     4209   3263   3832    -91    834    112       N  
ATOM    159  CA  LYS A  23      -7.021  24.993  25.545  1.00 30.86           C  
ANISOU  159  CA  LYS A  23     4482   3354   3890   -111    861    106       C  
ATOM    160  C   LYS A  23      -5.550  25.399  25.511  1.00 29.97           C  
ANISOU  160  C   LYS A  23     4395   3279   3711   -154    770     83       C  
ATOM    161  O   LYS A  23      -4.658  24.547  25.486  1.00 29.75           O  
ANISOU  161  O   LYS A  23     4340   3291   3672   -168    694     73       O  
ATOM    162  CB  LYS A  23      -7.319  24.214  26.823  1.00 32.55           C  
ANISOU  162  CB  LYS A  23     4779   3515   4071   -101    903    114       C  
ATOM    163  CG  LYS A  23      -6.894  24.956  28.079  1.00 34.90           C  
ANISOU  163  CG  LYS A  23     5234   3754   4269   -127    922    108       C  
ATOM    164  CD  LYS A  23      -7.404  24.253  29.333  1.00 36.55           C  
ANISOU  164  CD  LYS A  23     5544   3895   4447   -115    985    119       C  
ATOM    165  CE  LYS A  23      -7.102  25.074  30.574  1.00 38.38           C  
ANISOU  165  CE  LYS A  23     5954   4055   4573   -142   1013    115       C  
ATOM    166  NZ  LYS A  23      -8.074  26.194  30.755  1.00 39.74           N  
ANISOU  166  NZ  LYS A  23     6178   4161   4757   -126   1133    126       N  
ATOM    167  N   ALA A  24      -5.308  26.704  25.566  1.00 29.20           N  
ANISOU  167  N   ALA A  24     4354   3165   3575   -174    780     77       N  
ATOM    168  CA  ALA A  24      -3.960  27.271  25.501  1.00 29.40           C  
ANISOU  168  CA  ALA A  24     4402   3220   3548   -218    699     57       C  
ATOM    169  C   ALA A  24      -3.417  27.592  26.888  1.00 30.34           C  
ANISOU  169  C   ALA A  24     4663   3286   3577   -247    687     53       C  
ATOM    170  O   ALA A  24      -4.151  28.085  27.746  1.00 31.34           O  
ANISOU  170  O   ALA A  24     4895   3345   3668   -239    766     62       O  
ATOM    171  CB  ALA A  24      -3.964  28.537  24.655  1.00 28.81           C  
ANISOU  171  CB  ALA A  24     4304   3156   3484   -227    711     52       C  
ATOM    172  N   SER A  25      -2.129  27.344  27.086  1.00 30.37           N  
ANISOU  172  N   SER A  25     4674   3316   3548   -284    587     40       N  
ATOM    173  CA  SER A  25      -1.433  27.784  28.289  1.00 31.39           C  
ANISOU  173  CA  SER A  25     4940   3397   3590   -322    548     35       C  
ATOM    174  C   SER A  25       0.016  28.147  27.992  1.00 31.14           C  
ANISOU  174  C   SER A  25     4878   3402   3549   -368    439     20       C  
ATOM    175  O   SER A  25       0.580  27.757  26.955  1.00 30.21           O  
ANISOU  175  O   SER A  25     4633   3349   3496   -368    392     13       O  
ATOM    176  CB  SER A  25      -1.516  26.692  29.376  1.00 32.62           C  
ANISOU  176  CB  SER A  25     5167   3515   3710   -316    538     45       C  
ATOM    177  OG  SER A  25      -0.832  25.523  28.978  1.00 32.72           O  
ANISOU  177  OG  SER A  25     5081   3582   3767   -314    457     42       O  
ATOM    178  N   GLY A  26       0.594  28.934  28.906  1.00 31.32           N  
ANISOU  178  N   GLY A  26     5026   3378   3496   -409    403     17       N  
ATOM    179  CA  GLY A  26       1.987  29.346  28.833  1.00 31.36           C  
ANISOU  179  CA  GLY A  26     5019   3403   3494   -459    294      6       C  
ATOM    180  C   GLY A  26       2.263  30.595  28.027  1.00 31.35           C  
ANISOU  180  C   GLY A  26     4983   3422   3505   -479    304     -5       C  
ATOM    181  O   GLY A  26       3.422  30.925  27.797  1.00 32.52           O  
ANISOU  181  O   GLY A  26     5097   3591   3665   -519    220    -14       O  
ATOM    182  N   TYR A  27       1.216  31.295  27.588  1.00 30.22           N  
ANISOU  182  N   TYR A  27     4845   3270   3367   -451    406     -3       N  
ATOM    183  CA  TYR A  27       1.391  32.560  26.880  1.00 29.64           C  
ANISOU  183  CA  TYR A  27     4756   3208   3297   -469    423    -13       C  
ATOM    184  C   TYR A  27       0.106  33.374  26.957  1.00 29.55           C  
ANISOU  184  C   TYR A  27     4807   3153   3267   -439    539     -5       C  
ATOM    185  O   TYR A  27      -0.926  32.876  27.386  1.00 28.68           O  
ANISOU  185  O   TYR A  27     4726   3010   3158   -402    610      8       O  
ATOM    186  CB  TYR A  27       1.795  32.322  25.412  1.00 28.74           C  
ANISOU  186  CB  TYR A  27     4485   3168   3266   -461    400    -22       C  
ATOM    187  CG  TYR A  27       0.688  31.753  24.539  1.00 27.91           C  
ANISOU  187  CG  TYR A  27     4294   3091   3220   -408    470    -13       C  
ATOM    188  CD1 TYR A  27       0.424  30.389  24.513  1.00 27.59           C  
ANISOU  188  CD1 TYR A  27     4195   3070   3217   -380    461     -5       C  
ATOM    189  CD2 TYR A  27      -0.101  32.589  23.744  1.00 27.74           C  
ANISOU  189  CD2 TYR A  27     4251   3069   3218   -389    538    -10       C  
ATOM    190  CE1 TYR A  27      -0.592  29.870  23.719  1.00 27.44           C  
ANISOU  190  CE1 TYR A  27     4099   3071   3254   -336    517      3       C  
ATOM    191  CE2 TYR A  27      -1.115  32.078  22.933  1.00 27.47           C  
ANISOU  191  CE2 TYR A  27     4139   3054   3244   -345    587      0       C  
ATOM    192  CZ  TYR A  27      -1.360  30.723  22.927  1.00 27.23           C  
ANISOU  192  CZ  TYR A  27     4052   3043   3250   -319    576      7       C  
ATOM    193  OH  TYR A  27      -2.354  30.210  22.138  1.00 27.34           O  
ANISOU  193  OH  TYR A  27     3991   3070   3323   -280    616     19       O  
ATOM    194  N   THR A  28       0.179  34.624  26.524  1.00 29.60           N  
ANISOU  194  N   THR A  28     4828   3154   3261   -456    560    -12       N  
ATOM    195  CA  THR A  28      -0.978  35.505  26.551  1.00 29.97           C  
ANISOU  195  CA  THR A  28     4930   3156   3299   -429    669     -3       C  
ATOM    196  C   THR A  28      -1.920  35.172  25.388  1.00 28.85           C  
ANISOU  196  C   THR A  28     4664   3052   3245   -379    722      7       C  
ATOM    197  O   THR A  28      -1.663  35.547  24.237  1.00 28.02           O  
ANISOU  197  O   THR A  28     4472   2993   3180   -382    702      0       O  
ATOM    198  CB  THR A  28      -0.531  36.970  26.505  1.00 30.90           C  
ANISOU  198  CB  THR A  28     5113   3253   3373   -465    668    -14       C  
ATOM    199  OG1 THR A  28       0.431  37.184  27.544  1.00 31.64           O  
ANISOU  199  OG1 THR A  28     5318   3313   3390   -517    599    -23       O  
ATOM    200  CG2 THR A  28      -1.716  37.901  26.677  1.00 31.44           C  
ANISOU  200  CG2 THR A  28     5251   3263   3429   -437    785     -2       C  
ATOM    201  N   PHE A  29      -3.008  34.480  25.724  1.00 28.34           N  
ANISOU  201  N   PHE A  29     4599   2960   3208   -336    789     24       N  
ATOM    202  CA  PHE A  29      -3.987  33.954  24.769  1.00 28.13           C  
ANISOU  202  CA  PHE A  29     4457   2960   3270   -289    830     39       C  
ATOM    203  C   PHE A  29      -4.574  35.013  23.829  1.00 28.56           C  
ANISOU  203  C   PHE A  29     4474   3013   3363   -275    874     45       C  
ATOM    204  O   PHE A  29      -4.793  34.762  22.636  1.00 27.74           O  
ANISOU  204  O   PHE A  29     4261   2954   3324   -258    855     49       O  
ATOM    205  CB  PHE A  29      -5.103  33.263  25.557  1.00 28.13           C  
ANISOU  205  CB  PHE A  29     4490   2907   3287   -250    908     59       C  
ATOM    206  CG  PHE A  29      -6.160  32.607  24.715  1.00 27.58           C  
ANISOU  206  CG  PHE A  29     4305   2857   3317   -204    944     78       C  
ATOM    207  CD1 PHE A  29      -5.839  31.551  23.861  1.00 27.14           C  
ANISOU  207  CD1 PHE A  29     4136   2867   3308   -199    876     74       C  
ATOM    208  CD2 PHE A  29      -7.495  33.011  24.805  1.00 27.64           C  
ANISOU  208  CD2 PHE A  29     4317   2807   3375   -165   1047    101       C  
ATOM    209  CE1 PHE A  29      -6.828  30.920  23.114  1.00 26.99           C  
ANISOU  209  CE1 PHE A  29     4018   2858   3376   -160    901     92       C  
ATOM    210  CE2 PHE A  29      -8.478  32.382  24.058  1.00 27.25           C  
ANISOU  210  CE2 PHE A  29     4159   2768   3426   -125   1069    122       C  
ATOM    211  CZ  PHE A  29      -8.149  31.333  23.218  1.00 27.34           C  
ANISOU  211  CZ  PHE A  29     4065   2847   3475   -124    992    117       C  
ATOM    212  N   THR A  30      -4.789  36.207  24.369  1.00 29.33           N  
ANISOU  212  N   THR A  30     4671   3055   3416   -284    929     47       N  
ATOM    213  CA  THR A  30      -5.416  37.297  23.626  1.00 30.29           C  
ANISOU  213  CA  THR A  30     4772   3163   3572   -268    979     56       C  
ATOM    214  C   THR A  30      -4.463  38.065  22.703  1.00 30.67           C  
ANISOU  214  C   THR A  30     4789   3258   3603   -303    915     37       C  
ATOM    215  O   THR A  30      -4.899  38.996  22.010  1.00 31.94           O  
ANISOU  215  O   THR A  30     4937   3410   3788   -293    947     43       O  
ATOM    216  CB  THR A  30      -6.066  38.287  24.608  1.00 31.32           C  
ANISOU  216  CB  THR A  30     5028   3206   3663   -261   1076     65       C  
ATOM    217  OG1 THR A  30      -5.107  38.649  25.608  1.00 32.25           O  
ANISOU  217  OG1 THR A  30     5269   3301   3680   -308   1045     46       O  
ATOM    218  CG2 THR A  30      -7.238  37.657  25.285  1.00 31.55           C  
ANISOU  218  CG2 THR A  30     5072   3181   3733   -218   1165     89       C  
ATOM    219  N   SER A  31      -3.180  37.705  22.681  1.00 29.76           N  
ANISOU  219  N   SER A  31     4664   3188   3455   -344    828     15       N  
ATOM    220  CA  SER A  31      -2.190  38.399  21.857  1.00 29.57           C  
ANISOU  220  CA  SER A  31     4612   3203   3419   -381    774     -2       C  
ATOM    221  C   SER A  31      -1.850  37.698  20.534  1.00 28.76           C  
ANISOU  221  C   SER A  31     4384   3167   3375   -377    724     -8       C  
ATOM    222  O   SER A  31      -0.995  38.193  19.803  1.00 28.14           O  
ANISOU  222  O   SER A  31     4280   3119   3293   -407    687    -24       O  
ATOM    223  CB  SER A  31      -0.894  38.594  22.657  1.00 30.39           C  
ANISOU  223  CB  SER A  31     4784   3305   3458   -436    710    -22       C  
ATOM    224  OG  SER A  31      -1.130  39.515  23.705  1.00 31.80           O  
ANISOU  224  OG  SER A  31     5095   3416   3570   -449    754    -20       O  
ATOM    225  N   TYR A  32      -2.503  36.572  20.224  1.00 27.68           N  
ANISOU  225  N   TYR A  32     4175   3048   3291   -340    729      4       N  
ATOM    226  CA  TYR A  32      -2.113  35.755  19.055  1.00 27.31           C  
ANISOU  226  CA  TYR A  32     4024   3059   3291   -339    680     -2       C  
ATOM    227  C   TYR A  32      -3.340  35.239  18.355  1.00 26.16           C  
ANISOU  227  C   TYR A  32     3817   2913   3208   -294    710     18       C  
ATOM    228  O   TYR A  32      -4.329  34.900  19.003  1.00 26.65           O  
ANISOU  228  O   TYR A  32     3893   2940   3290   -261    755     38       O  
ATOM    229  CB  TYR A  32      -1.256  34.542  19.459  1.00 27.63           C  
ANISOU  229  CB  TYR A  32     4034   3132   3332   -353    623    -12       C  
ATOM    230  CG  TYR A  32       0.075  34.894  20.069  1.00 28.57           C  
ANISOU  230  CG  TYR A  32     4196   3254   3406   -401    571    -31       C  
ATOM    231  CD1 TYR A  32       0.184  35.162  21.429  1.00 29.37           C  
ANISOU  231  CD1 TYR A  32     4396   3311   3451   -417    571    -29       C  
ATOM    232  CD2 TYR A  32       1.228  34.969  19.289  1.00 29.05           C  
ANISOU  232  CD2 TYR A  32     4202   3352   3482   -434    523    -49       C  
ATOM    233  CE1 TYR A  32       1.401  35.496  22.001  1.00 30.64           C  
ANISOU  233  CE1 TYR A  32     4599   3469   3574   -465    510    -43       C  
ATOM    234  CE2 TYR A  32       2.453  35.292  19.843  1.00 30.38           C  
ANISOU  234  CE2 TYR A  32     4399   3518   3625   -480    470    -62       C  
ATOM    235  CZ  TYR A  32       2.531  35.565  21.198  1.00 30.87           C  
ANISOU  235  CZ  TYR A  32     4557   3537   3632   -497    456    -59       C  
ATOM    236  OH  TYR A  32       3.739  35.886  21.743  1.00 33.17           O  
ANISOU  236  OH  TYR A  32     4878   3822   3903   -546    390    -69       O  
ATOM    237  N   TRP A  33      -3.266  35.161  17.036  1.00 24.87           N  
ANISOU  237  N   TRP A  33     3588   2782   3077   -294    684     16       N  
ATOM    238  CA  TRP A  33      -4.293  34.479  16.267  1.00 24.71           C  
ANISOU  238  CA  TRP A  33     3504   2765   3118   -257    689     35       C  
ATOM    239  C   TRP A  33      -4.144  32.967  16.460  1.00 24.26           C  
ANISOU  239  C   TRP A  33     3397   2736   3084   -248    660     34       C  
ATOM    240  O   TRP A  33      -3.025  32.439  16.375  1.00 23.57           O  
ANISOU  240  O   TRP A  33     3292   2685   2978   -274    617     13       O  
ATOM    241  CB  TRP A  33      -4.174  34.794  14.779  1.00 24.59           C  
ANISOU  241  CB  TRP A  33     3452   2771   3119   -266    661     32       C  
ATOM    242  CG  TRP A  33      -4.595  36.170  14.395  1.00 25.03           C  
ANISOU  242  CG  TRP A  33     3546   2796   3168   -266    688     40       C  
ATOM    243  CD1 TRP A  33      -3.841  37.312  14.442  1.00 25.30           C  
ANISOU  243  CD1 TRP A  33     3633   2826   3152   -298    695     23       C  
ATOM    244  CD2 TRP A  33      -5.864  36.548  13.853  1.00 25.13           C  
ANISOU  244  CD2 TRP A  33     3544   2775   3230   -234    707     69       C  
ATOM    245  NE1 TRP A  33      -4.574  38.380  13.978  1.00 25.48           N  
ANISOU  245  NE1 TRP A  33     3679   2815   3185   -285    722     39       N  
ATOM    246  CE2 TRP A  33      -5.816  37.940  13.609  1.00 25.45           C  
ANISOU  246  CE2 TRP A  33     3632   2791   3244   -245    727     69       C  
ATOM    247  CE3 TRP A  33      -7.044  35.847  13.555  1.00 25.13           C  
ANISOU  247  CE3 TRP A  33     3490   2757   3301   -197    705     98       C  
ATOM    248  CZ2 TRP A  33      -6.899  38.640  13.074  1.00 25.95           C  
ANISOU  248  CZ2 TRP A  33     3692   2814   3351   -219    744     97       C  
ATOM    249  CZ3 TRP A  33      -8.117  36.546  13.035  1.00 25.44           C  
ANISOU  249  CZ3 TRP A  33     3521   2755   3389   -172    717    127       C  
ATOM    250  CH2 TRP A  33      -8.039  37.929  12.809  1.00 25.94           C  
ANISOU  250  CH2 TRP A  33     3634   2796   3427   -183    736    126       C  
ATOM    251  N   MET A  34      -5.260  32.294  16.712  1.00 23.80           N  
ANISOU  251  N   MET A  34     3314   2656   3072   -211    685     57       N  
ATOM    252  CA  MET A  34      -5.296  30.842  16.787  1.00 23.94           C  
ANISOU  252  CA  MET A  34     3282   2696   3118   -199    662     58       C  
ATOM    253  C   MET A  34      -5.882  30.320  15.485  1.00 23.32           C  
ANISOU  253  C   MET A  34     3134   2633   3094   -183    636     69       C  
ATOM    254  O   MET A  34      -6.996  30.697  15.111  1.00 22.98           O  
ANISOU  254  O   MET A  34     3075   2558   3096   -159    656     93       O  
ATOM    255  CB  MET A  34      -6.147  30.376  17.960  1.00 24.91           C  
ANISOU  255  CB  MET A  34     3427   2779   3256   -170    710     76       C  
ATOM    256  CG  MET A  34      -6.119  28.866  18.170  1.00 25.65           C  
ANISOU  256  CG  MET A  34     3477   2894   3372   -159    687     77       C  
ATOM    257  SD  MET A  34      -4.551  28.324  18.882  1.00 27.64           S  
ANISOU  257  SD  MET A  34     3759   3180   3561   -193    637     49       S  
ATOM    258  CE  MET A  34      -4.927  28.553  20.625  1.00 29.01           C  
ANISOU  258  CE  MET A  34     4034   3295   3693   -187    691     59       C  
ATOM    259  N   HIS A  35      -5.131  29.453  14.808  1.00 22.47           N  
ANISOU  259  N   HIS A  35     2986   2568   2983   -198    589     53       N  
ATOM    260  CA  HIS A  35      -5.507  28.952  13.495  1.00 22.31           C  
ANISOU  260  CA  HIS A  35     2916   2559   2998   -192    558     59       C  
ATOM    261  C   HIS A  35      -5.922  27.494  13.590  1.00 22.28           C  
ANISOU  261  C   HIS A  35     2866   2565   3034   -173    543     67       C  
ATOM    262  O   HIS A  35      -5.495  26.782  14.502  1.00 22.29           O  
ANISOU  262  O   HIS A  35     2868   2578   3023   -171    548     59       O  
ATOM    263  CB  HIS A  35      -4.352  29.128  12.515  1.00 22.03           C  
ANISOU  263  CB  HIS A  35     2883   2556   2929   -226    527     33       C  
ATOM    264  CG  HIS A  35      -4.125  30.551  12.127  1.00 22.17           C  
ANISOU  264  CG  HIS A  35     2943   2561   2917   -244    539     28       C  
ATOM    265  ND1 HIS A  35      -4.309  31.010  10.843  1.00 21.91           N  
ANISOU  265  ND1 HIS A  35     2915   2522   2885   -252    523     30       N  
ATOM    266  CD2 HIS A  35      -3.789  31.637  12.872  1.00 22.02           C  
ANISOU  266  CD2 HIS A  35     2973   2529   2865   -257    566     22       C  
ATOM    267  CE1 HIS A  35      -4.067  32.311  10.806  1.00 22.42           C  
ANISOU  267  CE1 HIS A  35     3024   2572   2920   -268    542     25       C  
ATOM    268  NE2 HIS A  35      -3.759  32.718  12.025  1.00 22.34           N  
ANISOU  268  NE2 HIS A  35     3039   2558   2889   -271    568     20       N  
ATOM    269  N   TRP A  36      -6.763  27.064  12.658  1.00 22.09           N  
ANISOU  269  N   TRP A  36     2804   2532   3056   -159    521     84       N  
ATOM    270  CA  TRP A  36      -7.225  25.699  12.611  1.00 22.06           C  
ANISOU  270  CA  TRP A  36     2755   2534   3093   -142    504     93       C  
ATOM    271  C   TRP A  36      -6.881  25.096  11.257  1.00 22.04           C  
ANISOU  271  C   TRP A  36     2734   2553   3087   -158    455     83       C  
ATOM    272  O   TRP A  36      -6.984  25.770  10.225  1.00 22.43           O  
ANISOU  272  O   TRP A  36     2801   2592   3129   -171    434     85       O  
ATOM    273  CB  TRP A  36      -8.724  25.624  12.884  1.00 22.44           C  
ANISOU  273  CB  TRP A  36     2775   2538   3212   -110    523    129       C  
ATOM    274  CG  TRP A  36      -9.091  25.993  14.277  1.00 22.84           C  
ANISOU  274  CG  TRP A  36     2851   2560   3268    -92    585    138       C  
ATOM    275  CD1 TRP A  36      -9.237  27.253  14.782  1.00 23.42           C  
ANISOU  275  CD1 TRP A  36     2968   2603   3325    -90    628    143       C  
ATOM    276  CD2 TRP A  36      -9.345  25.094  15.356  1.00 23.16           C  
ANISOU  276  CD2 TRP A  36     2886   2591   3323    -74    617    144       C  
ATOM    277  NE1 TRP A  36      -9.592  27.190  16.116  1.00 23.78           N  
ANISOU  277  NE1 TRP A  36     3042   2618   3374    -73    689    152       N  
ATOM    278  CE2 TRP A  36      -9.666  25.879  16.492  1.00 23.59           C  
ANISOU  278  CE2 TRP A  36     2989   2605   3368    -63    683    152       C  
ATOM    279  CE3 TRP A  36      -9.355  23.703  15.472  1.00 22.98           C  
ANISOU  279  CE3 TRP A  36     2827   2584   3318    -67    600    143       C  
ATOM    280  CZ2 TRP A  36     -10.002  25.308  17.725  1.00 23.93           C  
ANISOU  280  CZ2 TRP A  36     3053   2620   3417    -46    734    159       C  
ATOM    281  CZ3 TRP A  36      -9.687  23.134  16.697  1.00 23.37           C  
ANISOU  281  CZ3 TRP A  36     2890   2610   3377    -49    646    150       C  
ATOM    282  CH2 TRP A  36      -9.986  23.935  17.811  1.00 23.65           C  
ANISOU  282  CH2 TRP A  36     2982   2604   3399    -39    713    158       C  
ATOM    283  N   ILE A  37      -6.460  23.832  11.284  1.00 21.62           N  
ANISOU  283  N   ILE A  37     2654   2524   3035   -159    440     72       N  
ATOM    284  CA  ILE A  37      -5.900  23.119  10.132  1.00 21.89           C  
ANISOU  284  CA  ILE A  37     2681   2577   3056   -177    406     57       C  
ATOM    285  C   ILE A  37      -6.571  21.740  10.039  1.00 22.05           C  
ANISOU  285  C   ILE A  37     2664   2595   3119   -160    386     69       C  
ATOM    286  O   ILE A  37      -6.774  21.076  11.066  1.00 21.42           O  
ANISOU  286  O   ILE A  37     2561   2517   3060   -141    404     76       O  
ATOM    287  CB  ILE A  37      -4.369  22.914  10.295  1.00 22.08           C  
ANISOU  287  CB  ILE A  37     2713   2636   3040   -199    416     25       C  
ATOM    288  CG1 ILE A  37      -3.632  24.229  10.591  1.00 22.37           C  
ANISOU  288  CG1 ILE A  37     2784   2675   3040   -218    436     12       C  
ATOM    289  CG2 ILE A  37      -3.748  22.244   9.078  1.00 22.27           C  
ANISOU  289  CG2 ILE A  37     2736   2671   3052   -217    399      8       C  
ATOM    290  CD1 ILE A  37      -3.600  25.236   9.466  1.00 22.65           C  
ANISOU  290  CD1 ILE A  37     2853   2698   3054   -237    432      8       C  
ATOM    291  N   LYS A  38      -6.903  21.320   8.819  1.00 21.89           N  
ANISOU  291  N   LYS A  38     2645   2564   3107   -168    347     74       N  
ATOM    292  CA  LYS A  38      -7.513  20.017   8.559  1.00 22.78           C  
ANISOU  292  CA  LYS A  38     2728   2671   3257   -158    320     85       C  
ATOM    293  C   LYS A  38      -6.526  19.102   7.845  1.00 22.95           C  
ANISOU  293  C   LYS A  38     2761   2714   3243   -177    310     59       C  
ATOM    294  O   LYS A  38      -5.855  19.526   6.905  1.00 22.41           O  
ANISOU  294  O   LYS A  38     2733   2646   3134   -201    307     42       O  
ATOM    295  CB  LYS A  38      -8.767  20.197   7.680  1.00 23.26           C  
ANISOU  295  CB  LYS A  38     2787   2691   3359   -156    272    114       C  
ATOM    296  CG  LYS A  38      -9.469  18.907   7.277  1.00 23.73           C  
ANISOU  296  CG  LYS A  38     2818   2736   3460   -151    232    128       C  
ATOM    297  CD  LYS A  38     -10.686  19.206   6.419  1.00 24.33           C  
ANISOU  297  CD  LYS A  38     2893   2765   3583   -153    172    161       C  
ATOM    298  CE  LYS A  38     -11.381  17.945   5.934  1.00 24.93           C  
ANISOU  298  CE  LYS A  38     2947   2823   3702   -154    121    176       C  
ATOM    299  NZ  LYS A  38     -12.584  18.277   5.118  1.00 25.81           N  
ANISOU  299  NZ  LYS A  38     3055   2882   3869   -159     49    212       N  
ATOM    300  N   GLN A  39      -6.465  17.844   8.284  1.00 23.84           N  
ANISOU  300  N   GLN A  39     2843   2840   3375   -165    312     57       N  
ATOM    301  CA  GLN A  39      -5.642  16.828   7.643  1.00 24.98           C  
ANISOU  301  CA  GLN A  39     2995   2999   3497   -179    309     35       C  
ATOM    302  C   GLN A  39      -6.420  15.538   7.455  1.00 26.81           C  
ANISOU  302  C   GLN A  39     3204   3218   3763   -168    281     49       C  
ATOM    303  O   GLN A  39      -6.732  14.841   8.435  1.00 25.11           O  
ANISOU  303  O   GLN A  39     2950   3010   3580   -146    292     58       O  
ATOM    304  CB  GLN A  39      -4.390  16.537   8.462  1.00 24.67           C  
ANISOU  304  CB  GLN A  39     2938   2992   3443   -178    343     13       C  
ATOM    305  CG  GLN A  39      -3.424  15.591   7.752  1.00 24.49           C  
ANISOU  305  CG  GLN A  39     2919   2979   3405   -191    351     -8       C  
ATOM    306  CD  GLN A  39      -2.074  15.552   8.430  1.00 24.59           C  
ANISOU  306  CD  GLN A  39     2910   3017   3413   -194    380    -28       C  
ATOM    307  OE1 GLN A  39      -1.996  15.556   9.660  1.00 24.05           O  
ANISOU  307  OE1 GLN A  39     2818   2962   3358   -179    382    -22       O  
ATOM    308  NE2 GLN A  39      -1.012  15.512   7.637  1.00 24.12           N  
ANISOU  308  NE2 GLN A  39     2864   2958   3340   -214    402    -49       N  
ATOM    309  N   ARG A  40      -6.730  15.217   6.203  1.00 30.55           N  
ANISOU  309  N   ARG A  40     3711   3668   4227   -185    244     50       N  
ATOM    310  CA  ARG A  40      -7.502  13.986   5.909  1.00 34.63           C  
ANISOU  310  CA  ARG A  40     4213   4167   4775   -181    209     64       C  
ATOM    311  C   ARG A  40      -6.578  12.765   5.888  1.00 38.14           C  
ANISOU  311  C   ARG A  40     4658   4633   5202   -182    233     40       C  
ATOM    312  O   ARG A  40      -5.380  12.919   5.629  1.00 39.72           O  
ANISOU  312  O   ARG A  40     4880   4849   5362   -195    267     14       O  
ATOM    313  CB  ARG A  40      -8.338  14.109   4.625  1.00 36.22           C  
ANISOU  313  CB  ARG A  40     4458   4326   4977   -201    147     80       C  
ATOM    314  CG  ARG A  40      -9.759  14.561   4.937  1.00 38.48           C  
ANISOU  314  CG  ARG A  40     4705   4583   5331   -186    108    118       C  
ATOM    315  CD  ARG A  40     -10.708  14.673   3.752  1.00 40.24           C  
ANISOU  315  CD  ARG A  40     4961   4757   5569   -206     28    142       C  
ATOM    316  NE  ARG A  40     -11.078  13.389   3.143  1.00 42.15           N  
ANISOU  316  NE  ARG A  40     5215   4978   5821   -218    -18    146       N  
ATOM    317  CZ  ARG A  40     -11.896  12.454   3.653  1.00 43.14           C  
ANISOU  317  CZ  ARG A  40     5281   5094   6013   -202    -35    167       C  
ATOM    318  NH1 ARG A  40     -12.467  12.561   4.856  1.00 41.74           N  
ANISOU  318  NH1 ARG A  40     5028   4925   5906   -171     -1    185       N  
ATOM    319  NH2 ARG A  40     -12.120  11.353   2.946  1.00 44.70           N  
ANISOU  319  NH2 ARG A  40     5505   5270   6207   -220    -81    167       N  
ATOM    320  N   PRO A  41      -7.124  11.555   6.198  1.00 40.91           N  
ANISOU  320  N   PRO A  41     4977   4979   5587   -169    219     51       N  
ATOM    321  CA  PRO A  41      -6.267  10.367   6.378  1.00 42.40           C  
ANISOU  321  CA  PRO A  41     5157   5187   5766   -165    246     31       C  
ATOM    322  C   PRO A  41      -5.337  10.106   5.195  1.00 43.47           C  
ANISOU  322  C   PRO A  41     5348   5315   5854   -190    259      6       C  
ATOM    323  O   PRO A  41      -5.806   9.884   4.095  1.00 45.81           O  
ANISOU  323  O   PRO A  41     5694   5578   6132   -210    225      9       O  
ATOM    324  CB  PRO A  41      -7.278   9.222   6.561  1.00 43.24           C  
ANISOU  324  CB  PRO A  41     5236   5277   5914   -153    217     51       C  
ATOM    325  CG  PRO A  41      -8.495   9.883   7.132  1.00 42.94           C  
ANISOU  325  CG  PRO A  41     5165   5223   5926   -139    198     81       C  
ATOM    326  CD  PRO A  41      -8.547  11.248   6.482  1.00 42.27           C  
ANISOU  326  CD  PRO A  41     5113   5125   5818   -155    183     83       C  
ATOM    327  N   GLY A  42      -4.032  10.162   5.438  1.00 43.88           N  
ANISOU  327  N   GLY A  42     5394   5390   5888   -190    307    -17       N  
ATOM    328  CA  GLY A  42      -3.015  10.020   4.392  1.00 43.75           C  
ANISOU  328  CA  GLY A  42     5426   5361   5835   -212    340    -42       C  
ATOM    329  C   GLY A  42      -2.824  11.206   3.447  1.00 43.58           C  
ANISOU  329  C   GLY A  42     5465   5319   5772   -238    345    -49       C  
ATOM    330  O   GLY A  42      -2.166  11.060   2.422  1.00 43.44           O  
ANISOU  330  O   GLY A  42     5505   5278   5720   -260    374    -68       O  
ATOM    331  N  AGLN A  43      -3.374  12.370   3.799  0.50 42.84           N  
ANISOU  331  N  AGLN A  43     5364   5231   5682   -236    322    -35       N  
ATOM    332  N  BGLN A  43      -3.373  12.370   3.799  0.50 42.80           N  
ANISOU  332  N  BGLN A  43     5358   5225   5676   -236    322    -35       N  
ATOM    333  CA AGLN A  43      -3.341  13.564   2.940  0.50 41.86           C  
ANISOU  333  CA AGLN A  43     5299   5085   5518   -260    319    -38       C  
ATOM    334  CA BGLN A  43      -3.341  13.565   2.940  0.50 41.78           C  
ANISOU  334  CA BGLN A  43     5290   5076   5509   -260    319    -38       C  
ATOM    335  C  AGLN A  43      -2.514  14.696   3.576  0.50 39.97           C  
ANISOU  335  C  AGLN A  43     5036   4872   5277   -260    357    -49       C  
ATOM    336  C  BGLN A  43      -2.514  14.697   3.576  0.50 39.93           C  
ANISOU  336  C  BGLN A  43     5031   4866   5272   -260    357    -49       C  
ATOM    337  O  AGLN A  43      -1.974  14.553   4.687  0.50 38.57           O  
ANISOU  337  O  AGLN A  43     4799   4726   5128   -243    379    -52       O  
ATOM    338  O  BGLN A  43      -1.974  14.553   4.687  0.50 38.54           O  
ANISOU  338  O  BGLN A  43     4794   4722   5124   -243    379    -52       O  
ATOM    339  CB AGLN A  43      -4.774  14.050   2.650  0.50 42.95           C  
ANISOU  339  CB AGLN A  43     5456   5197   5665   -261    252     -9       C  
ATOM    340  CB BGLN A  43      -4.776  14.047   2.649  0.50 42.81           C  
ANISOU  340  CB BGLN A  43     5438   5179   5647   -261    252     -9       C  
ATOM    341  CG AGLN A  43      -5.491  13.363   1.496  0.50 44.23           C  
ANISOU  341  CG AGLN A  43     5679   5315   5810   -280    200     -1       C  
ATOM    342  CG BGLN A  43      -5.464  13.378   1.468  0.50 44.08           C  
ANISOU  342  CG BGLN A  43     5663   5296   5789   -281    201     -1       C  
ATOM    343  CD AGLN A  43      -6.398  14.334   0.753  0.50 44.79           C  
ANISOU  343  CD AGLN A  43     5800   5348   5868   -296    140     20       C  
ATOM    344  CD BGLN A  43      -5.254  11.890   1.427  0.50 44.06           C  
ANISOU  344  CD BGLN A  43     5653   5294   5793   -277    211    -10       C  
ATOM    345  OE1AGLN A  43      -6.887  15.309   1.328  0.50 44.66           O  
ANISOU  345  OE1AGLN A  43     5746   5340   5880   -283    128     37       O  
ATOM    346  OE1BGLN A  43      -5.990  11.145   2.050  0.50 44.95           O  
ANISOU  346  OE1BGLN A  43     5713   5413   5951   -258    183      6       O  
ATOM    347  NE2AGLN A  43      -6.606  14.086  -0.533  0.50 45.57           N  
ANISOU  347  NE2AGLN A  43     5990   5400   5923   -326    101     19       N  
ATOM    348  NE2BGLN A  43      -4.247  11.447   0.680  0.50 44.77           N  
ANISOU  348  NE2BGLN A  43     5797   5371   5840   -295    258    -37       N  
ATOM    349  N   GLY A  44      -2.411  15.812   2.847  1.00 37.81           N  
ANISOU  349  N   GLY A  44     4816   4579   4968   -281    361    -53       N  
ATOM    350  CA  GLY A  44      -1.729  16.993   3.307  1.00 35.48           C  
ANISOU  350  CA  GLY A  44     4509   4302   4668   -285    391    -62       C  
ATOM    351  C   GLY A  44      -2.577  17.840   4.239  1.00 32.37           C  
ANISOU  351  C   GLY A  44     4084   3920   4295   -268    362    -40       C  
ATOM    352  O   GLY A  44      -3.521  17.362   4.870  1.00 31.52           O  
ANISOU  352  O   GLY A  44     3939   3815   4220   -246    332    -18       O  
ATOM    353  N   LEU A  45      -2.228  19.117   4.305  1.00 29.79           N  
ANISOU  353  N   LEU A  45     3773   3595   3949   -279    379    -44       N  
ATOM    354  CA  LEU A  45      -2.760  20.038   5.297  1.00 28.14           C  
ANISOU  354  CA  LEU A  45     3539   3396   3756   -264    370    -28       C  
ATOM    355  C   LEU A  45      -3.546  21.132   4.599  1.00 27.50           C  
ANISOU  355  C   LEU A  45     3505   3285   3658   -273    345    -13       C  
ATOM    356  O   LEU A  45      -3.093  21.680   3.599  1.00 27.50           O  
ANISOU  356  O   LEU A  45     3561   3267   3618   -298    354    -26       O  
ATOM    357  CB  LEU A  45      -1.595  20.647   6.091  1.00 27.71           C  
ANISOU  357  CB  LEU A  45     3463   3366   3696   -271    409    -46       C  
ATOM    358  CG  LEU A  45      -0.751  19.624   6.867  1.00 27.83           C  
ANISOU  358  CG  LEU A  45     3428   3408   3737   -263    424    -57       C  
ATOM    359  CD1 LEU A  45       0.556  20.239   7.332  1.00 28.09           C  
ANISOU  359  CD1 LEU A  45     3447   3456   3770   -279    452    -75       C  
ATOM    360  CD2 LEU A  45      -1.553  19.070   8.040  1.00 27.80           C  
ANISOU  360  CD2 LEU A  45     3387   3412   3760   -234    403    -37       C  
ATOM    361  N   GLU A  46      -4.704  21.473   5.152  1.00 26.75           N  
ANISOU  361  N   GLU A  46     3387   3179   3594   -252    318     14       N  
ATOM    362  CA  GLU A  46      -5.553  22.502   4.587  1.00 26.72           C  
ANISOU  362  CA  GLU A  46     3419   3143   3590   -256    289     34       C  
ATOM    363  C   GLU A  46      -5.929  23.517   5.662  1.00 25.02           C  
ANISOU  363  C   GLU A  46     3178   2930   3395   -238    309     48       C  
ATOM    364  O   GLU A  46      -6.383  23.144   6.745  1.00 23.52           O  
ANISOU  364  O   GLU A  46     2942   2748   3245   -213    321     60       O  
ATOM    365  CB  GLU A  46      -6.787  21.825   4.012  1.00 28.67           C  
ANISOU  365  CB  GLU A  46     3662   3358   3872   -248    229     61       C  
ATOM    366  CG  GLU A  46      -7.689  22.719   3.203  1.00 31.41           C  
ANISOU  366  CG  GLU A  46     4047   3662   4223   -255    180     86       C  
ATOM    367  CD  GLU A  46      -8.813  21.936   2.530  1.00 33.62           C  
ANISOU  367  CD  GLU A  46     4325   3905   4541   -253    107    114       C  
ATOM    368  OE1 GLU A  46      -9.208  22.363   1.426  1.00 36.75           O  
ANISOU  368  OE1 GLU A  46     4782   4262   4919   -273     53    125       O  
ATOM    369  OE2 GLU A  46      -9.287  20.905   3.091  1.00 34.72           O  
ANISOU  369  OE2 GLU A  46     4409   4052   4730   -235    100    124       O  
ATOM    370  N   TRP A  47      -5.757  24.798   5.345  1.00 23.64           N  
ANISOU  370  N   TRP A  47     3043   2743   3192   -251    318     45       N  
ATOM    371  CA  TRP A  47      -6.067  25.882   6.269  1.00 23.15           C  
ANISOU  371  CA  TRP A  47     2972   2678   3144   -237    342     57       C  
ATOM    372  C   TRP A  47      -7.569  26.163   6.332  1.00 23.05           C  
ANISOU  372  C   TRP A  47     2940   2627   3188   -212    314     96       C  
ATOM    373  O   TRP A  47      -8.192  26.385   5.292  1.00 23.21           O  
ANISOU  373  O   TRP A  47     2985   2617   3217   -219    267    112       O  
ATOM    374  CB  TRP A  47      -5.326  27.144   5.837  1.00 23.12           C  
ANISOU  374  CB  TRP A  47     3020   2672   3090   -262    363     40       C  
ATOM    375  CG  TRP A  47      -5.535  28.299   6.769  1.00 23.49           C  
ANISOU  375  CG  TRP A  47     3069   2713   3142   -251    392     49       C  
ATOM    376  CD1 TRP A  47      -5.034  28.428   8.021  1.00 23.45           C  
ANISOU  376  CD1 TRP A  47     3047   2728   3133   -246    429     39       C  
ATOM    377  CD2 TRP A  47      -6.291  29.487   6.510  1.00 23.97           C  
ANISOU  377  CD2 TRP A  47     3156   2739   3210   -246    385     70       C  
ATOM    378  NE1 TRP A  47      -5.424  29.621   8.566  1.00 23.73           N  
ANISOU  378  NE1 TRP A  47     3105   2743   3168   -239    452     51       N  
ATOM    379  CE2 TRP A  47      -6.211  30.290   7.672  1.00 24.21           C  
ANISOU  379  CE2 TRP A  47     3185   2771   3239   -237    429     70       C  
ATOM    380  CE3 TRP A  47      -7.026  29.952   5.417  1.00 24.52           C  
ANISOU  380  CE3 TRP A  47     3256   2773   3287   -249    344     90       C  
ATOM    381  CZ2 TRP A  47      -6.821  31.535   7.767  1.00 24.48           C  
ANISOU  381  CZ2 TRP A  47     3245   2774   3283   -228    442     88       C  
ATOM    382  CZ3 TRP A  47      -7.647  31.195   5.512  1.00 24.84           C  
ANISOU  382  CZ3 TRP A  47     3315   2782   3341   -239    349    110       C  
ATOM    383  CH2 TRP A  47      -7.541  31.971   6.682  1.00 25.12           C  
ANISOU  383  CH2 TRP A  47     3344   2821   3378   -228    402    109       C  
ATOM    384  N   ILE A  48      -8.136  26.172   7.541  1.00 22.69           N  
ANISOU  384  N   ILE A  48     2855   2578   3186   -185    343    112       N  
ATOM    385  CA  ILE A  48      -9.574  26.407   7.744  1.00 22.81           C  
ANISOU  385  CA  ILE A  48     2838   2551   3276   -158    331    151       C  
ATOM    386  C   ILE A  48      -9.880  27.879   7.998  1.00 23.14           C  
ANISOU  386  C   ILE A  48     2903   2567   3321   -151    358    164       C  
ATOM    387  O   ILE A  48     -10.733  28.492   7.339  1.00 23.45           O  
ANISOU  387  O   ILE A  48     2944   2566   3397   -146    325    191       O  
ATOM    388  CB  ILE A  48     -10.117  25.577   8.923  1.00 22.74           C  
ANISOU  388  CB  ILE A  48     2778   2542   3320   -129    363    164       C  
ATOM    389  CG1 ILE A  48      -9.948  24.086   8.626  1.00 22.93           C  
ANISOU  389  CG1 ILE A  48     2776   2586   3348   -134    332    156       C  
ATOM    390  CG2 ILE A  48     -11.575  25.930   9.221  1.00 23.18           C  
ANISOU  390  CG2 ILE A  48     2794   2545   3466   -100    368    207       C  
ATOM    391  CD1 ILE A  48     -10.257  23.179   9.785  1.00 22.94           C  
ANISOU  391  CD1 ILE A  48     2736   2592   3387   -110    367    162       C  
ATOM    392  N   GLY A  49      -9.195  28.434   8.980  1.00 22.78           N  
ANISOU  392  N   GLY A  49     2877   2539   3238   -153    415    146       N  
ATOM    393  CA  GLY A  49      -9.460  29.792   9.415  1.00 22.95           C  
ANISOU  393  CA  GLY A  49     2926   2534   3260   -146    452    156       C  
ATOM    394  C   GLY A  49      -8.770  30.086  10.719  1.00 22.96           C  
ANISOU  394  C   GLY A  49     2950   2551   3222   -147    511    137       C  
ATOM    395  O   GLY A  49      -7.974  29.267  11.214  1.00 22.33           O  
ANISOU  395  O   GLY A  49     2865   2505   3112   -157    515    115       O  
ATOM    396  N   ALA A  50      -9.108  31.232  11.301  1.00 23.20           N  
ANISOU  396  N   ALA A  50     3009   2550   3255   -138    555    147       N  
ATOM    397  CA  ALA A  50      -8.440  31.711  12.490  1.00 23.53           C  
ANISOU  397  CA  ALA A  50     3094   2597   3247   -145    606    130       C  
ATOM    398  C   ALA A  50      -9.317  32.655  13.295  1.00 24.18           C  
ANISOU  398  C   ALA A  50     3199   2626   3359   -121    667    153       C  
ATOM    399  O   ALA A  50     -10.225  33.306  12.751  1.00 24.27           O  
ANISOU  399  O   ALA A  50     3197   2600   3422   -104    667    180       O  
ATOM    400  CB  ALA A  50      -7.143  32.407  12.109  1.00 23.55           C  
ANISOU  400  CB  ALA A  50     3141   2630   3175   -184    593     98       C  
ATOM    401  N   ILE A  51      -9.025  32.731  14.589  1.00 24.53           N  
ANISOU  401  N   ILE A  51     3284   2662   3371   -121    718    144       N  
ATOM    402  CA  ILE A  51      -9.694  33.674  15.482  1.00 25.07           C  
ANISOU  402  CA  ILE A  51     3397   2676   3453   -102    791    161       C  
ATOM    403  C   ILE A  51      -8.640  34.438  16.259  1.00 25.52           C  
ANISOU  403  C   ILE A  51     3536   2739   3420   -132    813    134       C  
ATOM    404  O   ILE A  51      -7.581  33.888  16.580  1.00 24.95           O  
ANISOU  404  O   ILE A  51     3479   2706   3293   -158    782    107       O  
ATOM    405  CB  ILE A  51     -10.707  32.976  16.415  1.00 25.53           C  
ANISOU  405  CB  ILE A  51     3434   2692   3573    -67    847    186       C  
ATOM    406  CG1 ILE A  51     -11.548  34.019  17.181  1.00 26.19           C  
ANISOU  406  CG1 ILE A  51     3560   2704   3684    -43    937    208       C  
ATOM    407  CG2 ILE A  51     -10.025  31.977  17.367  1.00 25.42           C  
ANISOU  407  CG2 ILE A  51     3444   2702   3511    -77    850    165       C  
ATOM    408  CD1 ILE A  51     -12.794  33.445  17.815  1.00 26.73           C  
ANISOU  408  CD1 ILE A  51     3592   2717   3844     -2   1001    240       C  
ATOM    409  N   TYR A  52      -8.928  35.715  16.528  1.00 25.87           N  
ANISOU  409  N   TYR A  52     3633   2742   3454   -129    861    141       N  
ATOM    410  CA  TYR A  52      -8.101  36.533  17.395  1.00 26.65           C  
ANISOU  410  CA  TYR A  52     3823   2833   3471   -157    888    120       C  
ATOM    411  C   TYR A  52      -8.863  36.702  18.693  1.00 27.45           C  
ANISOU  411  C   TYR A  52     3979   2870   3581   -133    974    136       C  
ATOM    412  O   TYR A  52      -9.820  37.482  18.740  1.00 27.29           O  
ANISOU  412  O   TYR A  52     3968   2794   3605   -106   1035    160       O  
ATOM    413  CB  TYR A  52      -7.832  37.899  16.766  1.00 26.99           C  
ANISOU  413  CB  TYR A  52     3898   2869   3487   -175    886    114       C  
ATOM    414  CG  TYR A  52      -6.756  38.658  17.498  1.00 27.38           C  
ANISOU  414  CG  TYR A  52     4035   2920   3448   -214    892     87       C  
ATOM    415  CD1 TYR A  52      -5.436  38.300  17.372  1.00 27.30           C  
ANISOU  415  CD1 TYR A  52     4023   2960   3386   -254    832     57       C  
ATOM    416  CD2 TYR A  52      -7.058  39.754  18.297  1.00 28.27           C  
ANISOU  416  CD2 TYR A  52     4231   2976   3533   -212    959     93       C  
ATOM    417  CE1 TYR A  52      -4.439  38.991  18.030  1.00 27.96           C  
ANISOU  417  CE1 TYR A  52     4182   3042   3399   -294    827     35       C  
ATOM    418  CE2 TYR A  52      -6.073  40.469  18.970  1.00 28.64           C  
ANISOU  418  CE2 TYR A  52     4366   3019   3495   -253    957     69       C  
ATOM    419  CZ  TYR A  52      -4.761  40.083  18.824  1.00 28.84           C  
ANISOU  419  CZ  TYR A  52     4383   3098   3476   -295    885     41       C  
ATOM    420  OH  TYR A  52      -3.747  40.761  19.459  1.00 29.73           O  
ANISOU  420  OH  TYR A  52     4574   3205   3516   -339    870     19       O  
ATOM    421  N   PRO A  52A     -8.480  35.959  19.749  1.00 28.25           N  
ANISOU  421  N   PRO A  52A    4120   2971   3643   -141    983    125       N  
ATOM    422  CA  PRO A  52A     -9.344  35.965  20.939  1.00 29.31           C  
ANISOU  422  CA  PRO A  52A    4310   3034   3790   -114   1076    143       C  
ATOM    423  C   PRO A  52A     -9.453  37.323  21.650  1.00 30.33           C  
ANISOU  423  C   PRO A  52A    4546   3103   3875   -120   1149    144       C  
ATOM    424  O   PRO A  52A    -10.461  37.570  22.338  1.00 31.65           O  
ANISOU  424  O   PRO A  52A    4747   3197   4080    -88   1247    167       O  
ATOM    425  CB  PRO A  52A     -8.691  34.917  21.851  1.00 29.10           C  
ANISOU  425  CB  PRO A  52A    4320   3024   3712   -130   1055    127       C  
ATOM    426  CG  PRO A  52A     -7.942  34.027  20.906  1.00 28.76           C  
ANISOU  426  CG  PRO A  52A    4190   3059   3676   -146    957    112       C  
ATOM    427  CD  PRO A  52A     -7.403  34.958  19.877  1.00 28.17           C  
ANISOU  427  CD  PRO A  52A    4099   3016   3589   -168    915    101       C  
ATOM    428  N   GLY A  53      -8.441  38.173  21.494  1.00 30.48           N  
ANISOU  428  N   GLY A  53     4615   3144   3819   -160   1109    120       N  
ATOM    429  CA  GLY A  53      -8.445  39.520  22.062  1.00 31.87           C  
ANISOU  429  CA  GLY A  53     4896   3266   3946   -171   1169    118       C  
ATOM    430  C   GLY A  53      -9.619  40.401  21.694  1.00 32.96           C  
ANISOU  430  C   GLY A  53     5016   3349   4156   -133   1245    147       C  
ATOM    431  O   GLY A  53     -10.014  41.231  22.506  1.00 33.92           O  
ANISOU  431  O   GLY A  53     5231   3401   4256   -126   1332    155       O  
ATOM    432  N   ASP A  54     -10.162  40.245  20.486  1.00 33.30           N  
ANISOU  432  N   ASP A  54     4949   3418   4284   -110   1210    165       N  
ATOM    433  CA  ASP A  54     -11.336  41.013  20.049  1.00 34.79           C  
ANISOU  433  CA  ASP A  54     5104   3552   4560    -71   1268    199       C  
ATOM    434  C   ASP A  54     -12.391  40.237  19.248  1.00 34.87           C  
ANISOU  434  C   ASP A  54     4989   3563   4694    -30   1250    232       C  
ATOM    435  O   ASP A  54     -13.268  40.850  18.652  1.00 35.97           O  
ANISOU  435  O   ASP A  54     5085   3665   4916     -2   1269    262       O  
ATOM    436  CB  ASP A  54     -10.869  42.243  19.258  1.00 35.35           C  
ANISOU  436  CB  ASP A  54     5196   3636   4597    -92   1237    190       C  
ATOM    437  CG  ASP A  54     -10.171  41.889  17.954  1.00 35.67           C  
ANISOU  437  CG  ASP A  54     5167   3755   4630   -116   1127    175       C  
ATOM    438  OD1 ASP A  54     -10.225  40.717  17.514  1.00 35.70           O  
ANISOU  438  OD1 ASP A  54     5093   3798   4671   -109   1075    177       O  
ATOM    439  OD2 ASP A  54      -9.557  42.801  17.352  1.00 36.17           O  
ANISOU  439  OD2 ASP A  54     5258   3835   4649   -143   1097    160       O  
ATOM    440  N   SER A  55     -12.307  38.904  19.229  1.00 34.83           N  
ANISOU  440  N   SER A  55     4929   3597   4706    -29   1207    228       N  
ATOM    441  CA  SER A  55     -13.227  38.036  18.482  1.00 35.45           C  
ANISOU  441  CA  SER A  55     4892   3679   4898      2   1177    257       C  
ATOM    442  C   SER A  55     -13.190  38.142  16.956  1.00 34.85           C  
ANISOU  442  C   SER A  55     4744   3643   4854     -4   1081    263       C  
ATOM    443  O   SER A  55     -14.061  37.593  16.290  1.00 35.85           O  
ANISOU  443  O   SER A  55     4782   3760   5079     20   1051    292       O  
ATOM    444  CB  SER A  55     -14.683  38.200  18.979  1.00 37.23           C  
ANISOU  444  CB  SER A  55     5089   3816   5239     51   1276    300       C  
ATOM    445  OG  SER A  55     -14.749  38.056  20.385  1.00 38.38           O  
ANISOU  445  OG  SER A  55     5315   3915   5351     57   1375    294       O  
ATOM    446  N   ASP A  56     -12.179  38.794  16.396  1.00 33.81           N  
ANISOU  446  N   ASP A  56     4653   3554   4639    -40   1031    236       N  
ATOM    447  CA  ASP A  56     -12.039  38.870  14.945  1.00 33.11           C  
ANISOU  447  CA  ASP A  56     4516   3500   4564    -52    943    237       C  
ATOM    448  C   ASP A  56     -11.803  37.448  14.398  1.00 32.21           C  
ANISOU  448  C   ASP A  56     4338   3439   4462    -59    871    229       C  
ATOM    449  O   ASP A  56     -11.131  36.644  15.049  1.00 31.25           O  
ANISOU  449  O   ASP A  56     4230   3350   4292    -73    872    206       O  
ATOM    450  CB  ASP A  56     -10.862  39.776  14.608  1.00 33.22           C  
ANISOU  450  CB  ASP A  56     4596   3547   4478    -93    918    204       C  
ATOM    451  CG  ASP A  56     -10.886  40.310  13.184  1.00 34.36           C  
ANISOU  451  CG  ASP A  56     4719   3700   4633   -102    855    211       C  
ATOM    452  OD1 ASP A  56     -11.820  40.022  12.398  1.00 35.65           O  
ANISOU  452  OD1 ASP A  56     4820   3843   4879    -77    819    243       O  
ATOM    453  OD2 ASP A  56      -9.946  41.063  12.874  1.00 35.16           O  
ANISOU  453  OD2 ASP A  56     4874   3825   4658   -136    841    185       O  
ATOM    454  N   THR A  57     -12.393  37.143  13.245  1.00 31.52           N  
ANISOU  454  N   THR A  57     4185   3351   4437    -49    808    251       N  
ATOM    455  CA  THR A  57     -12.238  35.839  12.593  1.00 31.43           C  
ANISOU  455  CA  THR A  57     4120   3382   4438    -57    737    245       C  
ATOM    456  C   THR A  57     -11.934  35.988  11.110  1.00 31.31           C  
ANISOU  456  C   THR A  57     4101   3390   4404    -79    652    241       C  
ATOM    457  O   THR A  57     -12.309  36.996  10.481  1.00 31.26           O  
ANISOU  457  O   THR A  57     4110   3353   4414    -76    640    258       O  
ATOM    458  CB  THR A  57     -13.491  34.952  12.744  1.00 31.89           C  
ANISOU  458  CB  THR A  57     4100   3404   4609    -20    742    282       C  
ATOM    459  OG1 THR A  57     -14.652  35.663  12.278  1.00 32.52           O  
ANISOU  459  OG1 THR A  57     4144   3424   4785      6    741    325       O  
ATOM    460  CG2 THR A  57     -13.687  34.536  14.186  1.00 31.50           C  
ANISOU  460  CG2 THR A  57     4062   3335   4569     -2    828    282       C  
ATOM    461  N   LYS A  58     -11.235  34.992  10.567  1.00 30.71           N  
ANISOU  461  N   LYS A  58     4013   3365   4291   -102    599    218       N  
ATOM    462  CA  LYS A  58     -10.942  34.881   9.134  1.00 31.62           C  
ANISOU  462  CA  LYS A  58     4133   3497   4383   -125    522    213       C  
ATOM    463  C   LYS A  58     -11.236  33.450   8.737  1.00 30.14           C  
ANISOU  463  C   LYS A  58     3893   3324   4232   -121    472    219       C  
ATOM    464  O   LYS A  58     -10.960  32.526   9.511  1.00 29.17           O  
ANISOU  464  O   LYS A  58     3747   3227   4106   -117    496    206       O  
ATOM    465  CB  LYS A  58      -9.457  35.094   8.823  1.00 32.97           C  
ANISOU  465  CB  LYS A  58     4358   3715   4452   -166    518    169       C  
ATOM    466  CG  LYS A  58      -8.799  36.369   9.278  1.00 35.65           C  
ANISOU  466  CG  LYS A  58     4755   4052   4735   -182    564    151       C  
ATOM    467  CD  LYS A  58      -7.301  36.252   9.009  1.00 36.66           C  
ANISOU  467  CD  LYS A  58     4915   4229   4782   -224    557    109       C  
ATOM    468  CE  LYS A  58      -6.552  37.508   9.416  1.00 37.99           C  
ANISOU  468  CE  LYS A  58     5142   4396   4896   -246    596     90       C  
ATOM    469  NZ  LYS A  58      -5.345  37.652   8.558  1.00 39.86           N  
ANISOU  469  NZ  LYS A  58     5406   4662   5075   -287    577     59       N  
ATOM    470  N   TYR A  59     -11.754  33.255   7.532  1.00 29.20           N  
ANISOU  470  N   TYR A  59     3763   3187   4143   -125    399    238       N  
ATOM    471  CA  TYR A  59     -12.052  31.916   7.028  1.00 28.90           C  
ANISOU  471  CA  TYR A  59     3685   3159   4137   -125    344    244       C  
ATOM    472  C   TYR A  59     -11.506  31.707   5.630  1.00 28.88           C  
ANISOU  472  C   TYR A  59     3727   3167   4076   -159    275    229       C  
ATOM    473  O   TYR A  59     -11.511  32.605   4.813  1.00 28.48           O  
ANISOU  473  O   TYR A  59     3724   3094   4001   -172    246    234       O  
ATOM    474  CB  TYR A  59     -13.562  31.670   7.006  1.00 29.02           C  
ANISOU  474  CB  TYR A  59     3634   3119   4271    -93    314    294       C  
ATOM    475  CG  TYR A  59     -14.182  31.633   8.371  1.00 29.06           C  
ANISOU  475  CG  TYR A  59     3591   3104   4343    -58    393    311       C  
ATOM    476  CD1 TYR A  59     -14.252  30.443   9.095  1.00 28.51           C  
ANISOU  476  CD1 TYR A  59     3481   3052   4298    -48    417    306       C  
ATOM    477  CD2 TYR A  59     -14.692  32.795   8.965  1.00 29.40           C  
ANISOU  477  CD2 TYR A  59     3640   3105   4425    -36    451    330       C  
ATOM    478  CE1 TYR A  59     -14.816  30.403  10.355  1.00 28.87           C  
ANISOU  478  CE1 TYR A  59     3497   3071   4399    -17    497    320       C  
ATOM    479  CE2 TYR A  59     -15.260  32.758  10.225  1.00 29.26           C  
ANISOU  479  CE2 TYR A  59     3592   3059   4464     -5    536    345       C  
ATOM    480  CZ  TYR A  59     -15.314  31.557  10.917  1.00 29.29           C  
ANISOU  480  CZ  TYR A  59     3561   3079   4487      2    559    339       C  
ATOM    481  OH  TYR A  59     -15.883  31.510  12.169  1.00 30.04           O  
ANISOU  481  OH  TYR A  59     3639   3139   4635     32    651    353       O  
ATOM    482  N   ASN A  60     -11.046  30.495   5.371  1.00 28.73           N  
ANISOU  482  N   ASN A  60     3701   3180   4035   -172    253    210       N  
ATOM    483  CA  ASN A  60     -10.833  30.007   4.014  1.00 30.02           C  
ANISOU  483  CA  ASN A  60     3905   3339   4161   -200    185    204       C  
ATOM    484  C   ASN A  60     -12.225  29.953   3.365  1.00 31.69           C  
ANISOU  484  C   ASN A  60     4093   3494   4453   -187    106    251       C  
ATOM    485  O   ASN A  60     -13.177  29.433   3.967  1.00 30.74           O  
ANISOU  485  O   ASN A  60     3900   3356   4424   -158    102    280       O  
ATOM    486  CB  ASN A  60     -10.201  28.606   4.083  1.00 29.50           C  
ANISOU  486  CB  ASN A  60     3824   3312   4072   -209    188    179       C  
ATOM    487  CG  ASN A  60      -9.718  28.082   2.738  1.00 30.03           C  
ANISOU  487  CG  ASN A  60     3951   3375   4082   -242    139    163       C  
ATOM    488  OD1 ASN A  60     -10.235  28.441   1.683  1.00 31.36           O  
ANISOU  488  OD1 ASN A  60     4165   3502   4246   -255     77    181       O  
ATOM    489  ND2 ASN A  60      -8.731  27.200   2.777  1.00 29.70           N  
ANISOU  489  ND2 ASN A  60     3914   3371   3996   -256    168    130       N  
ATOM    490  N   GLN A  61     -12.354  30.506   2.158  1.00 33.96           N  
ANISOU  490  N   GLN A  61     4442   3747   4712   -208     42    261       N  
ATOM    491  CA  GLN A  61     -13.634  30.468   1.416  1.00 37.10           C  
ANISOU  491  CA  GLN A  61     4825   4084   5187   -201    -53    308       C  
ATOM    492  C   GLN A  61     -14.231  29.051   1.384  1.00 37.00           C  
ANISOU  492  C   GLN A  61     4758   4066   5232   -196   -101    323       C  
ATOM    493  O   GLN A  61     -15.441  28.887   1.527  1.00 37.99           O  
ANISOU  493  O   GLN A  61     4816   4150   5468   -174   -146    367       O  
ATOM    494  CB  GLN A  61     -13.454  31.027  -0.012  1.00 39.70           C  
ANISOU  494  CB  GLN A  61     5254   4378   5448   -235   -125    309       C  
ATOM    495  CG  GLN A  61     -14.720  31.081  -0.877  1.00 42.37           C  
ANISOU  495  CG  GLN A  61     5592   4646   5860   -234   -244    361       C  
ATOM    496  CD  GLN A  61     -15.755  32.083  -0.386  1.00 44.57           C  
ANISOU  496  CD  GLN A  61     5808   4881   6244   -199   -247    406       C  
ATOM    497  OE1 GLN A  61     -15.427  33.211  -0.026  1.00 46.75           O  
ANISOU  497  OE1 GLN A  61     6103   5163   6496   -191   -187    398       O  
ATOM    498  NE2 GLN A  61     -17.021  31.670  -0.380  1.00 46.91           N  
ANISOU  498  NE2 GLN A  61     6027   5129   6665   -179   -316    455       N  
ATOM    499  N   LYS A  62     -13.375  28.041   1.236  1.00 37.27           N  
ANISOU  499  N   LYS A  62     4818   4142   5200   -216    -86    287       N  
ATOM    500  CA  LYS A  62     -13.795  26.626   1.228  1.00 37.72           C  
ANISOU  500  CA  LYS A  62     4832   4199   5299   -214   -124    295       C  
ATOM    501  C   LYS A  62     -14.532  26.152   2.493  1.00 36.71           C  
ANISOU  501  C   LYS A  62     4596   4076   5273   -176    -83    316       C  
ATOM    502  O   LYS A  62     -15.286  25.179   2.426  1.00 36.77           O  
ANISOU  502  O   LYS A  62     4556   4064   5349   -170   -130    338       O  
ATOM    503  CB  LYS A  62     -12.598  25.708   0.966  1.00 39.13           C  
ANISOU  503  CB  LYS A  62     5059   4423   5385   -239    -95    249       C  
ATOM    504  CG  LYS A  62     -12.032  25.858  -0.444  1.00 41.11           C  
ANISOU  504  CG  LYS A  62     5422   4653   5543   -280   -140    232       C  
ATOM    505  CD  LYS A  62     -10.914  24.866  -0.743  1.00 42.15           C  
ANISOU  505  CD  LYS A  62     5597   4818   5597   -302   -103    189       C  
ATOM    506  CE  LYS A  62     -10.057  25.363  -1.910  1.00 43.19           C  
ANISOU  506  CE  LYS A  62     5850   4933   5627   -340   -102    164       C  
ATOM    507  NZ  LYS A  62      -8.990  24.396  -2.269  1.00 44.06           N  
ANISOU  507  NZ  LYS A  62     6002   5064   5671   -362    -58    125       N  
ATOM    508  N   PHE A  63     -14.311  26.818   3.631  1.00 34.90           N  
ANISOU  508  N   PHE A  63     4337   3868   5054   -152      6    308       N  
ATOM    509  CA  PHE A  63     -14.931  26.426   4.902  1.00 34.05           C  
ANISOU  509  CA  PHE A  63     4145   3759   5031   -117     63    325       C  
ATOM    510  C   PHE A  63     -16.002  27.386   5.436  1.00 34.28           C  
ANISOU  510  C   PHE A  63     4125   3737   5160    -85     86    367       C  
ATOM    511  O   PHE A  63     -16.549  27.146   6.514  1.00 32.63           O  
ANISOU  511  O   PHE A  63     3854   3518   5025    -55    148    381       O  
ATOM    512  CB  PHE A  63     -13.841  26.194   5.955  1.00 32.79           C  
ANISOU  512  CB  PHE A  63     3995   3657   4804   -115    155    284       C  
ATOM    513  CG  PHE A  63     -12.997  24.989   5.671  1.00 31.96           C  
ANISOU  513  CG  PHE A  63     3908   3594   4639   -135    142    252       C  
ATOM    514  CD1 PHE A  63     -13.404  23.734   6.089  1.00 31.60           C  
ANISOU  514  CD1 PHE A  63     3810   3553   4642   -123    139    259       C  
ATOM    515  CD2 PHE A  63     -11.811  25.104   4.962  1.00 31.18           C  
ANISOU  515  CD2 PHE A  63     3878   3526   4440   -167    138    215       C  
ATOM    516  CE1 PHE A  63     -12.645  22.618   5.802  1.00 30.89           C  
ANISOU  516  CE1 PHE A  63     3738   3498   4500   -140    128    231       C  
ATOM    517  CE2 PHE A  63     -11.042  23.986   4.678  1.00 30.92           C  
ANISOU  517  CE2 PHE A  63     3860   3525   4361   -184    134    187       C  
ATOM    518  CZ  PHE A  63     -11.459  22.738   5.105  1.00 30.31           C  
ANISOU  518  CZ  PHE A  63     3731   3453   4331   -170    127    195       C  
ATOM    519  N   LYS A  64     -16.319  28.456   4.702  1.00 35.70           N  
ANISOU  519  N   LYS A  64     4334   3880   5347    -91     42    386       N  
ATOM    520  CA  LYS A  64     -17.429  29.336   5.097  1.00 37.08           C  
ANISOU  520  CA  LYS A  64     4456   3997   5635    -58     57    432       C  
ATOM    521  C   LYS A  64     -18.741  28.550   5.053  1.00 37.40           C  
ANISOU  521  C   LYS A  64     4404   3986   5816    -40      5    479       C  
ATOM    522  O   LYS A  64     -19.039  27.870   4.072  1.00 37.82           O  
ANISOU  522  O   LYS A  64     4461   4025   5884    -61    -98    492       O  
ATOM    523  CB  LYS A  64     -17.519  30.576   4.200  1.00 38.63           C  
ANISOU  523  CB  LYS A  64     4704   4160   5813    -69      6    446       C  
ATOM    524  CG  LYS A  64     -16.352  31.529   4.376  1.00 39.44           C  
ANISOU  524  CG  LYS A  64     4886   4302   5796    -84     71    405       C  
ATOM    525  CD  LYS A  64     -16.562  32.847   3.632  1.00 41.04           C  
ANISOU  525  CD  LYS A  64     5135   4464   5992    -89     33    424       C  
ATOM    526  CE  LYS A  64     -15.283  33.677   3.621  1.00 41.35           C  
ANISOU  526  CE  LYS A  64     5261   4545   5902   -113     86    378       C  
ATOM    527  NZ  LYS A  64     -15.425  34.936   2.831  1.00 42.66           N  
ANISOU  527  NZ  LYS A  64     5483   4671   6052   -121     49    394       N  
ATOM    528  N   GLY A  65     -19.495  28.612   6.144  1.00 37.06           N  
ANISOU  528  N   GLY A  65     4286   3914   5879     -2     83    504       N  
ATOM    529  CA  GLY A  65     -20.692  27.797   6.306  1.00 37.28           C  
ANISOU  529  CA  GLY A  65     4216   3895   6054     17     56    547       C  
ATOM    530  C   GLY A  65     -20.455  26.383   6.825  1.00 36.16           C  
ANISOU  530  C   GLY A  65     4049   3790   5898     14     82    526       C  
ATOM    531  O   GLY A  65     -21.409  25.736   7.213  1.00 37.59           O  
ANISOU  531  O   GLY A  65     4146   3932   6202     34     88    559       O  
ATOM    532  N   LYS A  66     -19.211  25.891   6.799  1.00 34.16           N  
ANISOU  532  N   LYS A  66     3865   3606   5504     -9     95    474       N  
ATOM    533  CA  LYS A  66     -18.853  24.583   7.362  1.00 33.26           C  
ANISOU  533  CA  LYS A  66     3737   3532   5368    -11    126    451       C  
ATOM    534  C   LYS A  66     -18.317  24.748   8.783  1.00 32.15           C  
ANISOU  534  C   LYS A  66     3608   3419   5188      8    253    425       C  
ATOM    535  O   LYS A  66     -18.729  24.016   9.675  1.00 31.36           O  
ANISOU  535  O   LYS A  66     3461   3308   5144     29    309    433       O  
ATOM    536  CB  LYS A  66     -17.805  23.886   6.475  1.00 33.27           C  
ANISOU  536  CB  LYS A  66     3806   3586   5248    -49     64    411       C  
ATOM    537  CG  LYS A  66     -17.206  22.574   6.995  1.00 33.12           C  
ANISOU  537  CG  LYS A  66     3783   3613   5186    -53     97    381       C  
ATOM    538  CD  LYS A  66     -18.228  21.468   7.287  1.00 33.74           C  
ANISOU  538  CD  LYS A  66     3781   3660   5376    -38     82    411       C  
ATOM    539  CE  LYS A  66     -18.966  20.987   6.041  1.00 34.09           C  
ANISOU  539  CE  LYS A  66     3811   3665   5476    -58    -42    440       C  
ATOM    540  NZ  LYS A  66     -19.930  19.896   6.356  1.00 34.24           N  
ANISOU  540  NZ  LYS A  66     3747   3653   5608    -46    -56    469       N  
ATOM    541  N   ALA A  67     -17.379  25.680   8.970  1.00 31.06           N  
ANISOU  541  N   ALA A  67     3539   3312   4950      0    295    395       N  
ATOM    542  CA  ALA A  67     -16.722  25.897  10.261  1.00 30.49           C  
ANISOU  542  CA  ALA A  67     3498   3265   4822     10    400    368       C  
ATOM    543  C   ALA A  67     -17.140  27.217  10.904  1.00 30.43           C  
ANISOU  543  C   ALA A  67     3499   3215   4847     32    473    386       C  
ATOM    544  O   ALA A  67     -17.285  28.223  10.224  1.00 30.65           O  
ANISOU  544  O   ALA A  67     3542   3222   4878     28    440    398       O  
ATOM    545  CB  ALA A  67     -15.210  25.857  10.090  1.00 29.89           C  
ANISOU  545  CB  ALA A  67     3495   3256   4605    -20    394    318       C  
ATOM    546  N   LYS A  68     -17.306  27.202  12.221  1.00 30.79           N  
ANISOU  546  N   LYS A  68     3545   3243   4911     55    574    386       N  
ATOM    547  CA  LYS A  68     -17.526  28.413  12.995  1.00 31.66           C  
ANISOU  547  CA  LYS A  68     3685   3314   5031     74    662    395       C  
ATOM    548  C   LYS A  68     -16.531  28.449  14.158  1.00 30.35           C  
ANISOU  548  C   LYS A  68     3595   3180   4757     66    739    357       C  
ATOM    549  O   LYS A  68     -16.494  27.522  14.981  1.00 30.07           O  
ANISOU  549  O   LYS A  68     3556   3149   4719     73    779    349       O  
ATOM    550  CB  LYS A  68     -18.974  28.437  13.500  1.00 33.93           C  
ANISOU  550  CB  LYS A  68     3899   3520   5471    113    721    444       C  
ATOM    551  CG  LYS A  68     -19.364  29.678  14.273  1.00 36.85           C  
ANISOU  551  CG  LYS A  68     4297   3834   5869    137    822    459       C  
ATOM    552  CD  LYS A  68     -20.855  29.625  14.626  1.00 39.51           C  
ANISOU  552  CD  LYS A  68     4545   4083   6380    177    880    512       C  
ATOM    553  CE  LYS A  68     -21.170  30.440  15.878  1.00 41.08           C  
ANISOU  553  CE  LYS A  68     4787   4222   6598    204   1027    520       C  
ATOM    554  NZ  LYS A  68     -20.629  31.826  15.771  1.00 42.05           N  
ANISOU  554  NZ  LYS A  68     4984   4349   6644    195   1040    506       N  
ATOM    555  N   LEU A  69     -15.743  29.518  14.222  1.00 28.90           N  
ANISOU  555  N   LEU A  69     3481   3012   4485     50    754    334       N  
ATOM    556  CA  LEU A  69     -14.710  29.673  15.247  1.00 28.10           C  
ANISOU  556  CA  LEU A  69     3460   2938   4276     35    808    298       C  
ATOM    557  C   LEU A  69     -15.148  30.644  16.347  1.00 28.41           C  
ANISOU  557  C   LEU A  69     3548   2918   4328     55    915    310       C  
ATOM    558  O   LEU A  69     -15.649  31.738  16.053  1.00 28.38           O  
ANISOU  558  O   LEU A  69     3545   2875   4363     66    933    330       O  
ATOM    559  CB  LEU A  69     -13.407  30.150  14.598  1.00 27.57           C  
ANISOU  559  CB  LEU A  69     3444   2929   4100     -2    751    262       C  
ATOM    560  CG  LEU A  69     -12.897  29.288  13.439  1.00 27.04           C  
ANISOU  560  CG  LEU A  69     3345   2915   4014    -24    656    247       C  
ATOM    561  CD1 LEU A  69     -11.606  29.850  12.855  1.00 26.95           C  
ANISOU  561  CD1 LEU A  69     3386   2950   3903    -61    620    212       C  
ATOM    562  CD2 LEU A  69     -12.673  27.852  13.875  1.00 26.72           C  
ANISOU  562  CD2 LEU A  69     3279   2900   3970    -23    651    237       C  
ATOM    563  N   THR A  70     -14.959  30.240  17.603  1.00 28.16           N  
ANISOU  563  N   THR A  70     3564   2874   4261     60    986    299       N  
ATOM    564  CA  THR A  70     -15.251  31.086  18.766  1.00 28.53           C  
ANISOU  564  CA  THR A  70     3682   2858   4297     74   1096    305       C  
ATOM    565  C   THR A  70     -14.131  30.935  19.794  1.00 28.62           C  
ANISOU  565  C   THR A  70     3795   2895   4184     48   1116    268       C  
ATOM    566  O   THR A  70     -13.232  30.091  19.643  1.00 27.29           O  
ANISOU  566  O   THR A  70     3624   2788   3955     25   1048    243       O  
ATOM    567  CB  THR A  70     -16.598  30.708  19.429  1.00 29.56           C  
ANISOU  567  CB  THR A  70     3771   2911   4547    115   1189    343       C  
ATOM    568  OG1 THR A  70     -16.592  29.322  19.778  1.00 29.15           O  
ANISOU  568  OG1 THR A  70     3694   2879   4503    117   1180    338       O  
ATOM    569  CG2 THR A  70     -17.790  30.968  18.495  1.00 29.92           C  
ANISOU  569  CG2 THR A  70     3712   2918   4737    142   1169    386       C  
ATOM    570  N   ALA A  71     -14.176  31.769  20.827  1.00 29.13           N  
ANISOU  570  N   ALA A  71     3951   2906   4209     51   1206    267       N  
ATOM    571  CA  ALA A  71     -13.200  31.722  21.909  1.00 29.84           C  
ANISOU  571  CA  ALA A  71     4153   3003   4180     25   1223    237       C  
ATOM    572  C   ALA A  71     -13.835  32.137  23.229  1.00 31.16           C  
ANISOU  572  C   ALA A  71     4411   3081   4345     44   1351    250       C  
ATOM    573  O   ALA A  71     -14.770  32.942  23.247  1.00 31.55           O  
ANISOU  573  O   ALA A  71     4454   3066   4465     70   1430    276       O  
ATOM    574  CB  ALA A  71     -12.030  32.630  21.598  1.00 29.49           C  
ANISOU  574  CB  ALA A  71     4164   3002   4039    -13   1165    208       C  
ATOM    575  N   VAL A  72     -13.340  31.562  24.319  1.00 31.94           N  
ANISOU  575  N   VAL A  72     4598   3170   4366     30   1373    233       N  
ATOM    576  CA  VAL A  72     -13.696  31.981  25.663  1.00 33.91           C  
ANISOU  576  CA  VAL A  72     4972   3332   4578     37   1492    238       C  
ATOM    577  C   VAL A  72     -12.388  32.413  26.305  1.00 34.44           C  
ANISOU  577  C   VAL A  72     5168   3418   4498     -8   1447    204       C  
ATOM    578  O   VAL A  72     -11.530  31.565  26.632  1.00 34.20           O  
ANISOU  578  O   VAL A  72     5162   3429   4401    -33   1378    184       O  
ATOM    579  CB  VAL A  72     -14.391  30.850  26.452  1.00 34.28           C  
ANISOU  579  CB  VAL A  72     5023   3334   4668     61   1562    253       C  
ATOM    580  CG1 VAL A  72     -14.662  31.265  27.903  1.00 35.14           C  
ANISOU  580  CG1 VAL A  72     5287   3345   4719     64   1691    254       C  
ATOM    581  CG2 VAL A  72     -15.695  30.469  25.772  1.00 34.62           C  
ANISOU  581  CG2 VAL A  72     4927   3354   4871    104   1599    289       C  
ATOM    582  N   THR A  73     -12.222  33.722  26.455  1.00 35.11           N  
ANISOU  582  N   THR A  73     5329   3472   4538    -21   1480    199       N  
ATOM    583  CA  THR A  73     -10.985  34.271  26.998  1.00 35.88           C  
ANISOU  583  CA  THR A  73     5545   3582   4503    -70   1429    169       C  
ATOM    584  C   THR A  73     -10.809  33.967  28.487  1.00 37.17           C  
ANISOU  584  C   THR A  73     5863   3683   4578    -84   1482    162       C  
ATOM    585  O   THR A  73      -9.685  33.826  28.937  1.00 37.79           O  
ANISOU  585  O   THR A  73     6015   3786   4555   -126   1403    138       O  
ATOM    586  CB  THR A  73     -10.863  35.790  26.741  1.00 36.59           C  
ANISOU  586  CB  THR A  73     5681   3653   4567    -82   1450    165       C  
ATOM    587  OG1 THR A  73     -12.045  36.458  27.193  1.00 38.58           O  
ANISOU  587  OG1 THR A  73     5973   3811   4872    -47   1588    191       O  
ATOM    588  CG2 THR A  73     -10.725  36.055  25.256  1.00 35.49           C  
ANISOU  588  CG2 THR A  73     5410   3585   4487    -81   1370    166       C  
ATOM    589  N   SER A  74     -11.897  33.813  29.240  1.00 38.62           N  
ANISOU  589  N   SER A  74     6092   3779   4802    -50   1612    184       N  
ATOM    590  CA  SER A  74     -11.785  33.482  30.676  1.00 40.05           C  
ANISOU  590  CA  SER A  74     6436   3888   4891    -63   1671    178       C  
ATOM    591  C   SER A  74     -11.082  32.137  30.951  1.00 39.99           C  
ANISOU  591  C   SER A  74     6423   3929   4840    -81   1579    165       C  
ATOM    592  O   SER A  74     -10.474  31.961  32.014  1.00 41.61           O  
ANISOU  592  O   SER A  74     6775   4099   4936   -112   1567    151       O  
ATOM    593  CB  SER A  74     -13.156  33.535  31.354  1.00 41.49           C  
ANISOU  593  CB  SER A  74     6661   3962   5140    -20   1845    205       C  
ATOM    594  OG  SER A  74     -14.052  32.606  30.790  1.00 43.31           O  
ANISOU  594  OG  SER A  74     6742   4208   5504     21   1867    228       O  
ATOM    595  N   THR A  75     -11.137  31.210  29.986  1.00 37.86           N  
ANISOU  595  N   THR A  75     5992   3738   4655    -64   1509    169       N  
ATOM    596  CA  THR A  75     -10.534  29.878  30.118  1.00 36.58           C  
ANISOU  596  CA  THR A  75     5804   3624   4469    -75   1424    159       C  
ATOM    597  C   THR A  75      -9.407  29.600  29.111  1.00 34.77           C  
ANISOU  597  C   THR A  75     5473   3503   4232   -102   1273    140       C  
ATOM    598  O   THR A  75      -8.912  28.472  29.038  1.00 34.39           O  
ANISOU  598  O   THR A  75     5381   3503   4183   -108   1199    133       O  
ATOM    599  CB  THR A  75     -11.615  28.806  29.941  1.00 36.85           C  
ANISOU  599  CB  THR A  75     5741   3646   4611    -31   1484    182       C  
ATOM    600  OG1 THR A  75     -12.170  28.905  28.627  1.00 35.95           O  
ANISOU  600  OG1 THR A  75     5465   3580   4614     -7   1465    196       O  
ATOM    601  CG2 THR A  75     -12.729  28.999  30.976  1.00 37.80           C  
ANISOU  601  CG2 THR A  75     5960   3651   4749     -4   1647    203       C  
ATOM    602  N   SER A  76      -8.992  30.622  28.359  1.00 33.16           N  
ANISOU  602  N   SER A  76     5238   3333   4025   -118   1233    131       N  
ATOM    603  CA  SER A  76      -8.025  30.499  27.279  1.00 32.02           C  
ANISOU  603  CA  SER A  76     4994   3284   3889   -141   1111    114       C  
ATOM    604  C   SER A  76      -8.325  29.326  26.356  1.00 30.32           C  
ANISOU  604  C   SER A  76     4633   3126   3761   -116   1072    122       C  
ATOM    605  O   SER A  76      -7.429  28.541  26.042  1.00 29.64           O  
ANISOU  605  O   SER A  76     4501   3100   3660   -134    979    107       O  
ATOM    606  CB  SER A  76      -6.592  30.424  27.826  1.00 32.89           C  
ANISOU  606  CB  SER A  76     5179   3417   3899   -190   1014     91       C  
ATOM    607  OG  SER A  76      -6.247  31.613  28.501  1.00 35.32           O  
ANISOU  607  OG  SER A  76     5616   3676   4127   -219   1034     83       O  
ATOM    608  N   THR A  77      -9.584  29.210  25.932  1.00 29.00           N  
ANISOU  608  N   THR A  77     4394   2934   3689    -75   1143    146       N  
ATOM    609  CA  THR A  77     -10.020  28.097  25.094  1.00 28.21           C  
ANISOU  609  CA  THR A  77     4164   2877   3676    -52   1110    157       C  
ATOM    610  C   THR A  77     -10.610  28.594  23.787  1.00 27.44           C  
ANISOU  610  C   THR A  77     3961   2801   3664    -35   1100    170       C  
ATOM    611  O   THR A  77     -11.482  29.477  23.767  1.00 26.79           O  
ANISOU  611  O   THR A  77     3883   2666   3627    -15   1173    189       O  
ATOM    612  CB  THR A  77     -10.998  27.180  25.841  1.00 29.03           C  
ANISOU  612  CB  THR A  77     4275   2927   3826    -20   1190    177       C  
ATOM    613  OG1 THR A  77     -10.412  26.810  27.098  1.00 29.39           O  
ANISOU  613  OG1 THR A  77     4443   2945   3779    -38   1197    164       O  
ATOM    614  CG2 THR A  77     -11.292  25.909  25.047  1.00 28.78           C  
ANISOU  614  CG2 THR A  77     4119   2943   3873     -3   1142    184       C  
ATOM    615  N   ALA A  78     -10.097  28.039  22.689  1.00 26.26           N  
ANISOU  615  N   ALA A  78     3720   2724   3534    -45   1008    160       N  
ATOM    616  CA  ALA A  78     -10.652  28.265  21.372  1.00 26.08           C  
ANISOU  616  CA  ALA A  78     3599   2722   3589    -32    982    174       C  
ATOM    617  C   ALA A  78     -11.519  27.068  20.996  1.00 26.38           C  
ANISOU  617  C   ALA A  78     3546   2759   3716     -5    979    194       C  
ATOM    618  O   ALA A  78     -11.218  25.927  21.373  1.00 25.80           O  
ANISOU  618  O   ALA A  78     3468   2706   3628     -6    959    186       O  
ATOM    619  CB  ALA A  78      -9.535  28.441  20.362  1.00 26.01           C  
ANISOU  619  CB  ALA A  78     3562   2782   3538    -64    888    149       C  
ATOM    620  N   TYR A  79     -12.573  27.334  20.229  1.00 26.50           N  
ANISOU  620  N   TYR A  79     3490   2751   3827     18    992    221       N  
ATOM    621  CA  TYR A  79     -13.523  26.308  19.815  1.00 26.86           C  
ANISOU  621  CA  TYR A  79     3444   2787   3972     43    986    245       C  
ATOM    622  C   TYR A  79     -13.758  26.370  18.316  1.00 26.46           C  
ANISOU  622  C   TYR A  79     3310   2765   3976     40    906    255       C  
ATOM    623  O   TYR A  79     -13.727  27.446  17.717  1.00 25.43           O  
ANISOU  623  O   TYR A  79     3186   2632   3841     33    891    257       O  
ATOM    624  CB  TYR A  79     -14.866  26.490  20.534  1.00 28.27           C  
ANISOU  624  CB  TYR A  79     3615   2881   4242     79   1092    280       C  
ATOM    625  CG  TYR A  79     -14.815  26.356  22.035  1.00 29.41           C  
ANISOU  625  CG  TYR A  79     3855   2980   4338     84   1184    274       C  
ATOM    626  CD1 TYR A  79     -14.483  27.449  22.845  1.00 29.89           C  
ANISOU  626  CD1 TYR A  79     4023   3005   4326     75   1245    264       C  
ATOM    627  CD2 TYR A  79     -15.110  25.131  22.655  1.00 29.99           C  
ANISOU  627  CD2 TYR A  79     3921   3041   4434     96   1212    279       C  
ATOM    628  CE1 TYR A  79     -14.438  27.328  24.232  1.00 31.10           C  
ANISOU  628  CE1 TYR A  79     4283   3107   4423     76   1329    259       C  
ATOM    629  CE2 TYR A  79     -15.084  25.004  24.038  1.00 30.87           C  
ANISOU  629  CE2 TYR A  79     4134   3102   4493     99   1299    275       C  
ATOM    630  CZ  TYR A  79     -14.749  26.104  24.824  1.00 31.59           C  
ANISOU  630  CZ  TYR A  79     4341   3154   4506     89   1356    265       C  
ATOM    631  OH  TYR A  79     -14.717  26.000  26.195  1.00 32.73           O  
ANISOU  631  OH  TYR A  79     4605   3239   4588     88   1440    260       O  
ATOM    632  N   MET A  80     -13.979  25.201  17.716  1.00 26.75           N  
ANISOU  632  N   MET A  80     3278   2826   4057     42    853    260       N  
ATOM    633  CA  MET A  80     -14.397  25.106  16.328  1.00 27.15           C  
ANISOU  633  CA  MET A  80     3256   2889   4167     40    777    275       C  
ATOM    634  C   MET A  80     -15.607  24.199  16.239  1.00 27.89           C  
ANISOU  634  C   MET A  80     3271   2946   4377     65    781    308       C  
ATOM    635  O   MET A  80     -15.566  23.046  16.686  1.00 26.77           O  
ANISOU  635  O   MET A  80     3116   2815   4237     68    788    303       O  
ATOM    636  CB  MET A  80     -13.284  24.559  15.432  1.00 27.09           C  
ANISOU  636  CB  MET A  80     3251   2952   4088      9    688    244       C  
ATOM    637  CG  MET A  80     -13.757  24.358  13.990  1.00 27.46           C  
ANISOU  637  CG  MET A  80     3242   3003   4187      3    608    259       C  
ATOM    638  SD  MET A  80     -12.430  24.056  12.816  1.00 27.68           S  
ANISOU  638  SD  MET A  80     3294   3098   4124    -34    524    222       S  
ATOM    639  CE  MET A  80     -11.894  22.437  13.348  1.00 27.57           C  
ANISOU  639  CE  MET A  80     3266   3120   4089    -35    522    204       C  
ATOM    640  N   GLU A  81     -16.661  24.724  15.620  1.00 28.91           N  
ANISOU  640  N   GLU A  81     3345   3030   4608     80    771    344       N  
ATOM    641  CA  GLU A  81     -17.890  23.985  15.377  1.00 30.72           C  
ANISOU  641  CA  GLU A  81     3486   3216   4970    101    762    382       C  
ATOM    642  C   GLU A  81     -17.991  23.648  13.888  1.00 30.40           C  
ANISOU  642  C   GLU A  81     3397   3198   4953     83    640    389       C  
ATOM    643  O   GLU A  81     -17.890  24.535  13.050  1.00 30.87           O  
ANISOU  643  O   GLU A  81     3469   3259   4999     71    590    392       O  
ATOM    644  CB  GLU A  81     -19.093  24.802  15.838  1.00 32.32           C  
ANISOU  644  CB  GLU A  81     3654   3336   5289    134    841    423       C  
ATOM    645  CG  GLU A  81     -20.403  24.034  15.756  1.00 34.75           C  
ANISOU  645  CG  GLU A  81     3861   3589   5752    157    845    466       C  
ATOM    646  CD  GLU A  81     -21.572  24.732  16.417  1.00 37.34           C  
ANISOU  646  CD  GLU A  81     4151   3825   6209    193    948    507       C  
ATOM    647  OE1 GLU A  81     -21.615  25.984  16.442  1.00 40.72           O  
ANISOU  647  OE1 GLU A  81     4609   4228   6634    200    981    514       O  
ATOM    648  OE2 GLU A  81     -22.465  24.010  16.905  1.00 40.72           O  
ANISOU  648  OE2 GLU A  81     4519   4204   6748    214   1001    534       O  
ATOM    649  N   LEU A  82     -18.154  22.368  13.574  1.00 30.80           N  
ANISOU  649  N   LEU A  82     3405   3263   5032     77    592    391       N  
ATOM    650  CA  LEU A  82     -18.349  21.902  12.207  1.00 31.47           C  
ANISOU  650  CA  LEU A  82     3455   3359   5143     58    477    401       C  
ATOM    651  C   LEU A  82     -19.777  21.407  12.063  1.00 32.77           C  
ANISOU  651  C   LEU A  82     3526   3460   5463     77    460    449       C  
ATOM    652  O   LEU A  82     -20.222  20.598  12.871  1.00 32.67           O  
ANISOU  652  O   LEU A  82     3478   3428   5505     94    517    458       O  
ATOM    653  CB  LEU A  82     -17.378  20.778  11.879  1.00 31.11           C  
ANISOU  653  CB  LEU A  82     3438   3375   5006     33    431    364       C  
ATOM    654  CG  LEU A  82     -15.885  21.132  11.900  1.00 30.92           C  
ANISOU  654  CG  LEU A  82     3493   3412   4840     11    436    318       C  
ATOM    655  CD1 LEU A  82     -15.073  19.865  11.670  1.00 30.69           C  
ANISOU  655  CD1 LEU A  82     3476   3433   4750     -6    402    289       C  
ATOM    656  CD2 LEU A  82     -15.544  22.178  10.854  1.00 30.74           C  
ANISOU  656  CD2 LEU A  82     3506   3396   4775     -8    383    313       C  
ATOM    657  N   SER A  82A    -20.484  21.881  11.038  1.00 33.93           N  
ANISOU  657  N   SER A  82A    3636   3571   5685     72    379    481       N  
ATOM    658  CA  SER A  82A    -21.908  21.553  10.856  1.00 35.30           C  
ANISOU  658  CA  SER A  82A    3709   3673   6028     89    351    534       C  
ATOM    659  C   SER A  82A    -22.170  20.784   9.560  1.00 35.45           C  
ANISOU  659  C   SER A  82A    3705   3693   6072     61    211    547       C  
ATOM    660  O   SER A  82A    -21.299  20.689   8.691  1.00 35.03           O  
ANISOU  660  O   SER A  82A    3719   3687   5902     29    137    517       O  
ATOM    661  CB  SER A  82A    -22.738  22.828  10.889  1.00 36.28           C  
ANISOU  661  CB  SER A  82A    3798   3733   6253    112    377    574       C  
ATOM    662  OG  SER A  82A    -22.363  23.685   9.834  1.00 37.73           O  
ANISOU  662  OG  SER A  82A    4026   3929   6378     91    291    570       O  
ATOM    663  N   SER A  82B    -23.375  20.227   9.452  1.00 35.92           N  
ANISOU  663  N   SER A  82B    3670   3692   6284     71    178    593       N  
ATOM    664  CA  SER A  82B    -23.814  19.475   8.266  1.00 36.65           C  
ANISOU  664  CA  SER A  82B    3736   3768   6419     42     36    613       C  
ATOM    665  C   SER A  82B    -22.800  18.414   7.855  1.00 35.51           C  
ANISOU  665  C   SER A  82B    3660   3691   6138     11     -4    566       C  
ATOM    666  O   SER A  82B    -22.350  18.376   6.705  1.00 34.66           O  
ANISOU  666  O   SER A  82B    3613   3602   5954    -21   -107    554       O  
ATOM    667  CB  SER A  82B    -24.085  20.436   7.110  1.00 37.79           C  
ANISOU  667  CB  SER A  82B    3896   3881   6579     26    -72    637       C  
ATOM    668  OG  SER A  82B    -25.036  21.395   7.516  1.00 39.72           O  
ANISOU  668  OG  SER A  82B    4069   4059   6961     58    -30    682       O  
ATOM    669  N   LEU A  82C    -22.425  17.574   8.818  1.00 35.06           N  
ANISOU  669  N   LEU A  82C    3602   3667   6050     23     82    542       N  
ATOM    670  CA  LEU A  82C    -21.253  16.718   8.653  1.00 34.54           C  
ANISOU  670  CA  LEU A  82C    3607   3670   5843      0     72    492       C  
ATOM    671  C   LEU A  82C    -21.448  15.672   7.561  1.00 35.15           C  
ANISOU  671  C   LEU A  82C    3685   3742   5927    -30    -45    498       C  
ATOM    672  O   LEU A  82C    -22.531  15.090   7.438  1.00 35.45           O  
ANISOU  672  O   LEU A  82C    3649   3729   6092    -28    -89    536       O  
ATOM    673  CB  LEU A  82C    -20.865  16.042   9.972  1.00 33.55           C  
ANISOU  673  CB  LEU A  82C    3481   3574   5692     21    185    469       C  
ATOM    674  CG  LEU A  82C    -20.309  17.001  11.036  1.00 33.36           C  
ANISOU  674  CG  LEU A  82C    3497   3567   5612     42    296    450       C  
ATOM    675  CD1 LEU A  82C    -20.185  16.287  12.376  1.00 33.16           C  
ANISOU  675  CD1 LEU A  82C    3469   3548   5582     63    400    438       C  
ATOM    676  CD2 LEU A  82C    -18.971  17.613  10.629  1.00 32.43           C  
ANISOU  676  CD2 LEU A  82C    3467   3508   5344     21    280    408       C  
ATOM    677  N   THR A  83     -20.402  15.461   6.763  1.00 35.02           N  
ANISOU  677  N   THR A  83     3755   3773   5777    -61    -93    460       N  
ATOM    678  CA  THR A  83     -20.346  14.371   5.792  1.00 36.12           C  
ANISOU  678  CA  THR A  83     3921   3912   5888    -93   -188    454       C  
ATOM    679  C   THR A  83     -19.062  13.573   5.985  1.00 36.33           C  
ANISOU  679  C   THR A  83     4010   4005   5785   -102   -141    402       C  
ATOM    680  O   THR A  83     -18.189  13.962   6.784  1.00 35.08           O  
ANISOU  680  O   THR A  83     3876   3893   5559    -86    -51    372       O  
ATOM    681  CB  THR A  83     -20.380  14.895   4.347  1.00 37.03           C  
ANISOU  681  CB  THR A  83     4098   4001   5968   -128   -306    463       C  
ATOM    682  OG1 THR A  83     -19.102  15.435   4.000  1.00 37.01           O  
ANISOU  682  OG1 THR A  83     4192   4048   5820   -142   -281    419       O  
ATOM    683  CG2 THR A  83     -21.460  15.971   4.172  1.00 37.85           C  
ANISOU  683  CG2 THR A  83     4148   4043   6188   -116   -350    513       C  
ATOM    684  N   ASN A  84     -18.953  12.472   5.236  1.00 36.61           N  
ANISOU  684  N   ASN A  84     4075   4041   5792   -129   -207    393       N  
ATOM    685  CA AASN A  84     -17.729  11.661   5.191  0.50 36.44           C  
ANISOU  685  CA AASN A  84     4116   4074   5654   -140   -175    346       C  
ATOM    686  CA BASN A  84     -17.732  11.654   5.163  0.50 36.54           C  
ANISOU  686  CA BASN A  84     4130   4086   5666   -141   -177    346       C  
ATOM    687  C   ASN A  84     -16.476  12.486   4.864  1.00 35.65           C  
ANISOU  687  C   ASN A  84     4097   4016   5433   -151   -146    309       C  
ATOM    688  O   ASN A  84     -15.398  12.196   5.367  1.00 34.74           O  
ANISOU  688  O   ASN A  84     4006   3950   5242   -145    -78    272       O  
ATOM    689  CB AASN A  84     -17.883  10.507   4.192  0.50 37.10           C  
ANISOU  689  CB AASN A  84     4233   4137   5723   -172   -261    346       C  
ATOM    690  CB BASN A  84     -17.897  10.561   4.087  0.50 37.34           C  
ANISOU  690  CB BASN A  84     4269   4166   5753   -175   -269    347       C  
ATOM    691  CG AASN A  84     -18.784   9.398   4.717  0.50 37.72           C  
ANISOU  691  CG AASN A  84     4235   4191   5903   -162   -266    370       C  
ATOM    692  CG BASN A  84     -16.644   9.721   3.893  0.50 37.36           C  
ANISOU  692  CG BASN A  84     4339   4214   5639   -188   -236    300       C  
ATOM    693  OD1AASN A  84     -18.937   9.227   5.929  0.50 37.73           O  
ANISOU  693  OD1AASN A  84     4175   4206   5954   -130   -181    373       O  
ATOM    694  OD1BASN A  84     -16.200   9.029   4.802  0.50 37.31           O  
ANISOU  694  OD1BASN A  84     4306   4244   5625   -168   -163    282       O  
ATOM    695  ND2AASN A  84     -19.386   8.642   3.806  0.50 38.35           N  
ANISOU  695  ND2AASN A  84     4326   4229   6013   -191   -366    388       N  
ATOM    696  ND2BASN A  84     -16.068   9.783   2.695  0.50 38.12           N  
ANISOU  696  ND2BASN A  84     4530   4305   5647   -222   -286    281       N  
ATOM    697  N   GLU A  85     -16.623  13.518   4.040  1.00 36.04           N  
ANISOU  697  N   GLU A  85     4185   4040   5468   -167   -199    320       N  
ATOM    698  CA  GLU A  85     -15.502  14.403   3.693  1.00 36.13           C  
ANISOU  698  CA  GLU A  85     4271   4083   5372   -178   -169    287       C  
ATOM    699  C   GLU A  85     -14.943  15.189   4.886  1.00 33.72           C  
ANISOU  699  C   GLU A  85     3941   3817   5053   -150    -69    272       C  
ATOM    700  O   GLU A  85     -13.836  15.710   4.797  1.00 32.32           O  
ANISOU  700  O   GLU A  85     3817   3674   4788   -159    -31    240       O  
ATOM    701  CB  GLU A  85     -15.903  15.402   2.588  1.00 39.14           C  
ANISOU  701  CB  GLU A  85     4701   4421   5748   -201   -249    307       C  
ATOM    702  CG  GLU A  85     -16.313  14.765   1.267  1.00 42.51           C  
ANISOU  702  CG  GLU A  85     5185   4803   6163   -237   -361    319       C  
ATOM    703  CD  GLU A  85     -15.229  13.887   0.689  1.00 44.49           C  
ANISOU  703  CD  GLU A  85     5519   5080   6305   -263   -345    276       C  
ATOM    704  OE1 GLU A  85     -14.187  14.442   0.284  1.00 47.41           O  
ANISOU  704  OE1 GLU A  85     5964   5471   6577   -276   -308    244       O  
ATOM    705  OE2 GLU A  85     -15.405  12.647   0.656  1.00 48.39           O  
ANISOU  705  OE2 GLU A  85     6002   5570   6813   -268   -364    275       O  
ATOM    706  N   ASP A  86     -15.719  15.301   5.968  1.00 31.50           N  
ANISOU  706  N   ASP A  86     3584   3522   4861   -119    -25    297       N  
ATOM    707  CA  ASP A  86     -15.270  15.967   7.192  1.00 30.09           C  
ANISOU  707  CA  ASP A  86     3393   3371   4668    -94     70    285       C  
ATOM    708  C   ASP A  86     -14.453  15.077   8.138  1.00 27.79           C  
ANISOU  708  C   ASP A  86     3100   3124   4333    -83    135    255       C  
ATOM    709  O   ASP A  86     -13.833  15.596   9.068  1.00 26.60           O  
ANISOU  709  O   ASP A  86     2961   2998   4146    -70    204    239       O  
ATOM    710  CB  ASP A  86     -16.466  16.582   7.923  1.00 30.32           C  
ANISOU  710  CB  ASP A  86     3356   3354   4809    -65     98    325       C  
ATOM    711  CG  ASP A  86     -17.201  17.610   7.062  1.00 31.29           C  
ANISOU  711  CG  ASP A  86     3477   3431   4978    -72     34    356       C  
ATOM    712  OD1 ASP A  86     -16.519  18.487   6.482  1.00 31.59           O  
ANISOU  712  OD1 ASP A  86     3578   3485   4939    -89     21    338       O  
ATOM    713  OD2 ASP A  86     -18.449  17.537   6.953  1.00 31.82           O  
ANISOU  713  OD2 ASP A  86     3481   3444   5165    -62     -3    400       O  
ATOM    714  N   SER A  87     -14.450  13.761   7.918  1.00 26.72           N  
ANISOU  714  N   SER A  87     2955   2994   4201    -90    110    250       N  
ATOM    715  CA  SER A  87     -13.620  12.853   8.730  1.00 26.30           C  
ANISOU  715  CA  SER A  87     2906   2981   4106    -81    164    223       C  
ATOM    716  C   SER A  87     -12.143  13.173   8.532  1.00 25.53           C  
ANISOU  716  C   SER A  87     2865   2929   3906    -96    184    183       C  
ATOM    717  O   SER A  87     -11.666  13.156   7.422  1.00 26.13           O  
ANISOU  717  O   SER A  87     2985   3009   3935   -121    144    169       O  
ATOM    718  CB  SER A  87     -13.892  11.381   8.372  1.00 26.69           C  
ANISOU  718  CB  SER A  87     2939   3024   4176    -88    128    225       C  
ATOM    719  OG  SER A  87     -15.229  11.051   8.698  1.00 26.78           O  
ANISOU  719  OG  SER A  87     2888   2992   4295    -73    117    262       O  
ATOM    720  N   ALA A  88     -11.430  13.481   9.611  1.00 24.86           N  
ANISOU  720  N   ALA A  88     2783   2872   3789    -82    246    167       N  
ATOM    721  CA  ALA A  88     -10.084  14.055   9.510  1.00 23.77           C  
ANISOU  721  CA  ALA A  88     2689   2770   3571    -96    265    135       C  
ATOM    722  C   ALA A  88      -9.510  14.276  10.887  1.00 23.11           C  
ANISOU  722  C   ALA A  88     2604   2707   3469    -81    322    125       C  
ATOM    723  O   ALA A  88     -10.216  14.166  11.882  1.00 22.88           O  
ANISOU  723  O   ALA A  88     2552   2660   3481    -59    354    144       O  
ATOM    724  CB  ALA A  88     -10.128  15.396   8.779  1.00 23.83           C  
ANISOU  724  CB  ALA A  88     2727   2765   3561   -111    247    138       C  
ATOM    725  N   VAL A  89      -8.234  14.632  10.932  1.00 22.43           N  
ANISOU  725  N   VAL A  89     2547   2653   3322    -94    336     98       N  
ATOM    726  CA  VAL A  89      -7.612  15.146  12.131  1.00 22.14           C  
ANISOU  726  CA  VAL A  89     2522   2629   3259    -87    375     89       C  
ATOM    727  C   VAL A  89      -7.625  16.671  11.997  1.00 21.91           C  
ANISOU  727  C   VAL A  89     2521   2591   3212    -96    384     91       C  
ATOM    728  O   VAL A  89      -7.289  17.210  10.943  1.00 21.95           O  
ANISOU  728  O   VAL A  89     2544   2600   3195   -116    362     81       O  
ATOM    729  CB  VAL A  89      -6.191  14.590  12.316  1.00 22.76           C  
ANISOU  729  CB  VAL A  89     2608   2742   3296    -97    376     62       C  
ATOM    730  CG1 VAL A  89      -5.497  15.264  13.500  1.00 22.87           C  
ANISOU  730  CG1 VAL A  89     2643   2764   3279    -97    401     54       C  
ATOM    731  CG2 VAL A  89      -6.244  13.076  12.510  1.00 22.80           C  
ANISOU  731  CG2 VAL A  89     2588   2752   3321    -85    370     62       C  
ATOM    732  N   TYR A  90      -8.036  17.353  13.058  1.00 21.56           N  
ANISOU  732  N   TYR A  90     2487   2529   3176    -82    421    103       N  
ATOM    733  CA  TYR A  90      -8.069  18.804  13.092  1.00 21.58           C  
ANISOU  733  CA  TYR A  90     2518   2519   3161    -88    438    106       C  
ATOM    734  C   TYR A  90      -7.087  19.312  14.127  1.00 21.54           C  
ANISOU  734  C   TYR A  90     2550   2528   3104    -95    465     88       C  
ATOM    735  O   TYR A  90      -7.096  18.838  15.261  1.00 21.18           O  
ANISOU  735  O   TYR A  90     2513   2476   3056    -83    489     91       O  
ATOM    736  CB  TYR A  90      -9.478  19.292  13.416  1.00 22.00           C  
ANISOU  736  CB  TYR A  90     2557   2526   3275    -65    463    138       C  
ATOM    737  CG  TYR A  90     -10.459  18.970  12.312  1.00 22.35           C  
ANISOU  737  CG  TYR A  90     2563   2549   3378    -63    420    160       C  
ATOM    738  CD1 TYR A  90     -10.609  19.831  11.235  1.00 22.76           C  
ANISOU  738  CD1 TYR A  90     2627   2591   3428    -77    385    164       C  
ATOM    739  CD2 TYR A  90     -11.185  17.780  12.302  1.00 22.57           C  
ANISOU  739  CD2 TYR A  90     2548   2564   3461    -50    407    175       C  
ATOM    740  CE1 TYR A  90     -11.482  19.540  10.197  1.00 22.80           C  
ANISOU  740  CE1 TYR A  90     2606   2570   3483    -79    331    186       C  
ATOM    741  CE2 TYR A  90     -12.063  17.480  11.263  1.00 22.84           C  
ANISOU  741  CE2 TYR A  90     2551   2574   3551    -53    355    196       C  
ATOM    742  CZ  TYR A  90     -12.197  18.368  10.212  1.00 22.94           C  
ANISOU  742  CZ  TYR A  90     2581   2575   3558    -69    313    202       C  
ATOM    743  OH  TYR A  90     -13.050  18.099   9.162  1.00 23.47           O  
ANISOU  743  OH  TYR A  90     2628   2612   3676    -76    247    225       O  
ATOM    744  N   TYR A  91      -6.262  20.284  13.733  1.00 21.25           N  
ANISOU  744  N   TYR A  91     2541   2506   3026   -118    457     71       N  
ATOM    745  CA  TYR A  91      -5.264  20.890  14.613  1.00 21.24           C  
ANISOU  745  CA  TYR A  91     2576   2515   2977   -132    471     55       C  
ATOM    746  C   TYR A  91      -5.595  22.350  14.886  1.00 21.91           C  
ANISOU  746  C   TYR A  91     2701   2575   3046   -135    498     62       C  
ATOM    747  O   TYR A  91      -6.049  23.061  13.977  1.00 21.50           O  
ANISOU  747  O   TYR A  91     2646   2513   3007   -138    493     69       O  
ATOM    748  CB  TYR A  91      -3.880  20.857  13.952  1.00 21.04           C  
ANISOU  748  CB  TYR A  91     2546   2524   2923   -159    444     28       C  
ATOM    749  CG  TYR A  91      -3.330  19.469  13.740  1.00 20.80           C  
ANISOU  749  CG  TYR A  91     2480   2516   2906   -158    423     19       C  
ATOM    750  CD1 TYR A  91      -2.794  18.739  14.795  1.00 20.93           C  
ANISOU  750  CD1 TYR A  91     2493   2540   2917   -153    418     16       C  
ATOM    751  CD2 TYR A  91      -3.349  18.876  12.483  1.00 21.11           C  
ANISOU  751  CD2 TYR A  91     2496   2563   2960   -163    407     14       C  
ATOM    752  CE1 TYR A  91      -2.277  17.456  14.602  1.00 20.83           C  
ANISOU  752  CE1 TYR A  91     2446   2545   2922   -149    401      8       C  
ATOM    753  CE2 TYR A  91      -2.844  17.598  12.284  1.00 20.88           C  
ANISOU  753  CE2 TYR A  91     2438   2550   2943   -160    396      5       C  
ATOM    754  CZ  TYR A  91      -2.307  16.895  13.344  1.00 21.00           C  
ANISOU  754  CZ  TYR A  91     2442   2576   2961   -152    394      3       C  
ATOM    755  OH  TYR A  91      -1.817  15.621  13.152  1.00 21.58           O  
ANISOU  755  OH  TYR A  91     2485   2662   3052   -148    383     -4       O  
ATOM    756  N   CYS A  92      -5.323  22.804  16.109  1.00 22.13           N  
ANISOU  756  N   CYS A  92     2775   2590   3044   -136    523     60       N  
ATOM    757  CA  CYS A  92      -5.250  24.226  16.400  1.00 22.99           C  
ANISOU  757  CA  CYS A  92     2934   2680   3122   -148    547     59       C  
ATOM    758  C   CYS A  92      -3.771  24.563  16.474  1.00 22.32           C  
ANISOU  758  C   CYS A  92     2868   2622   2988   -181    517     33       C  
ATOM    759  O   CYS A  92      -2.942  23.716  16.842  1.00 21.98           O  
ANISOU  759  O   CYS A  92     2812   2600   2937   -189    489     22       O  
ATOM    760  CB  CYS A  92      -5.967  24.583  17.706  1.00 25.02           C  
ANISOU  760  CB  CYS A  92     3241   2891   3373   -130    599     75       C  
ATOM    761  SG  CYS A  92      -5.249  23.765  19.162  1.00 27.77           S  
ANISOU  761  SG  CYS A  92     3634   3237   3678   -135    594     66       S  
ATOM    762  N   THR A  93      -3.417  25.780  16.092  1.00 21.64           N  
ANISOU  762  N   THR A  93     2808   2534   2878   -201    520     25       N  
ATOM    763  CA  THR A  93      -2.010  26.185  16.088  1.00 21.65           C  
ANISOU  763  CA  THR A  93     2822   2558   2845   -236    493      2       C  
ATOM    764  C   THR A  93      -1.879  27.689  16.285  1.00 21.76           C  
ANISOU  764  C   THR A  93     2890   2552   2824   -255    511      0       C  
ATOM    765  O   THR A  93      -2.723  28.453  15.806  1.00 21.71           O  
ANISOU  765  O   THR A  93     2896   2526   2825   -244    538     10       O  
ATOM    766  CB  THR A  93      -1.264  25.694  14.803  1.00 21.48           C  
ANISOU  766  CB  THR A  93     2747   2570   2842   -251    466    -13       C  
ATOM    767  OG1 THR A  93       0.114  26.086  14.858  1.00 21.62           O  
ANISOU  767  OG1 THR A  93     2767   2602   2843   -284    447    -33       O  
ATOM    768  CG2 THR A  93      -1.873  26.256  13.534  1.00 21.47           C  
ANISOU  768  CG2 THR A  93     2742   2562   2850   -249    477     -9       C  
ATOM    769  N   ARG A  94      -0.844  28.100  17.008  1.00 21.99           N  
ANISOU  769  N   ARG A  94     2954   2582   2818   -283    491    -14       N  
ATOM    770  CA  ARG A  94      -0.603  29.503  17.290  1.00 22.62           C  
ANISOU  770  CA  ARG A  94     3093   2641   2860   -306    505    -18       C  
ATOM    771  C   ARG A  94       0.229  30.135  16.182  1.00 22.69           C  
ANISOU  771  C   ARG A  94     3077   2673   2872   -334    491    -36       C  
ATOM    772  O   ARG A  94       1.262  29.591  15.819  1.00 22.60           O  
ANISOU  772  O   ARG A  94     3022   2688   2877   -353    460    -50       O  
ATOM    773  CB  ARG A  94       0.152  29.672  18.607  1.00 23.27           C  
ANISOU  773  CB  ARG A  94     3233   2708   2901   -330    481    -24       C  
ATOM    774  CG  ARG A  94       0.252  31.127  19.051  1.00 24.01           C  
ANISOU  774  CG  ARG A  94     3403   2770   2948   -353    499    -27       C  
ATOM    775  CD  ARG A  94       1.085  31.270  20.301  1.00 24.60           C  
ANISOU  775  CD  ARG A  94     3543   2824   2978   -383    460    -32       C  
ATOM    776  NE  ARG A  94       2.518  31.221  20.034  1.00 24.60           N  
ANISOU  776  NE  ARG A  94     3503   2851   2993   -422    397    -49       N  
ATOM    777  CZ  ARG A  94       3.456  31.591  20.918  1.00 25.35           C  
ANISOU  777  CZ  ARG A  94     3646   2927   3056   -460    346    -54       C  
ATOM    778  NH1 ARG A  94       3.112  32.048  22.115  1.00 25.64           N  
ANISOU  778  NH1 ARG A  94     3790   2918   3033   -466    352    -47       N  
ATOM    779  NH2 ARG A  94       4.743  31.528  20.599  1.00 24.96           N  
ANISOU  779  NH2 ARG A  94     3543   2898   3039   -494    289    -66       N  
ATOM    780  N   ARG A  95      -0.214  31.286  15.684  1.00 22.80           N  
ANISOU  780  N   ARG A  95     3121   2670   2871   -337    520    -33       N  
ATOM    781  CA  ARG A  95       0.539  32.046  14.687  1.00 23.45           C  
ANISOU  781  CA  ARG A  95     3196   2765   2948   -366    516    -49       C  
ATOM    782  C   ARG A  95       1.414  33.086  15.375  1.00 23.79           C  
ANISOU  782  C   ARG A  95     3287   2795   2954   -402    508    -61       C  
ATOM    783  O   ARG A  95       0.905  33.899  16.158  1.00 24.13           O  
ANISOU  783  O   ARG A  95     3395   2807   2966   -400    530    -53       O  
ATOM    784  CB  ARG A  95      -0.419  32.745  13.730  1.00 23.93           C  
ANISOU  784  CB  ARG A  95     3268   2811   3013   -350    544    -38       C  
ATOM    785  CG  ARG A  95       0.229  33.760  12.797  1.00 24.59           C  
ANISOU  785  CG  ARG A  95     3367   2896   3079   -380    549    -53       C  
ATOM    786  CD  ARG A  95      -0.822  34.270  11.847  1.00 25.13           C  
ANISOU  786  CD  ARG A  95     3448   2945   3153   -361    566    -38       C  
ATOM    787  NE  ARG A  95      -0.357  35.375  11.015  1.00 25.29           N  
ANISOU  787  NE  ARG A  95     3501   2959   3150   -388    576    -50       N  
ATOM    788  CZ  ARG A  95      -0.433  36.660  11.323  1.00 26.11           C  
ANISOU  788  CZ  ARG A  95     3656   3038   3225   -398    597    -48       C  
ATOM    789  NH1 ARG A  95      -0.953  37.085  12.485  1.00 26.29           N  
ANISOU  789  NH1 ARG A  95     3712   3039   3238   -384    615    -36       N  
ATOM    790  NH2 ARG A  95       0.014  37.546  10.436  1.00 26.92           N  
ANISOU  790  NH2 ARG A  95     3785   3135   3307   -422    606    -59       N  
ATOM    791  N   ASN A  96       2.704  33.086  15.055  1.00 23.89           N  
ANISOU  791  N   ASN A  96     3271   2827   2978   -437    481    -80       N  
ATOM    792  CA  ASN A  96       3.649  34.071  15.562  1.00 24.74           C  
ANISOU  792  CA  ASN A  96     3415   2922   3062   -478    465    -91       C  
ATOM    793  C   ASN A  96       4.080  34.975  14.397  1.00 25.17           C  
ANISOU  793  C   ASN A  96     3464   2980   3120   -501    488   -104       C  
ATOM    794  O   ASN A  96       4.180  34.514  13.256  1.00 24.09           O  
ANISOU  794  O   ASN A  96     3281   2860   3011   -495    501   -110       O  
ATOM    795  CB  ASN A  96       4.872  33.348  16.132  1.00 25.63           C  
ANISOU  795  CB  ASN A  96     3488   3047   3201   -503    412    -99       C  
ATOM    796  CG  ASN A  96       5.647  34.186  17.126  1.00 26.70           C  
ANISOU  796  CG  ASN A  96     3676   3159   3308   -543    376   -103       C  
ATOM    797  OD1 ASN A  96       5.560  35.436  17.133  1.00 27.92           O  
ANISOU  797  OD1 ASN A  96     3887   3293   3427   -562    396   -107       O  
ATOM    798  ND2 ASN A  96       6.422  33.506  17.989  1.00 26.97           N  
ANISOU  798  ND2 ASN A  96     3695   3191   3359   -559    316   -102       N  
ATOM    799  N   THR A  97       4.332  36.248  14.684  1.00 26.08           N  
ANISOU  799  N   THR A  97     3634   3074   3201   -528    496   -109       N  
ATOM    800  CA  THR A  97       4.665  37.228  13.645  1.00 27.06           C  
ANISOU  800  CA  THR A  97     3765   3194   3321   -550    523   -121       C  
ATOM    801  C   THR A  97       6.026  37.915  13.846  1.00 28.26           C  
ANISOU  801  C   THR A  97     3917   3341   3478   -602    503   -138       C  
ATOM    802  O   THR A  97       6.294  38.948  13.204  1.00 27.69           O  
ANISOU  802  O   THR A  97     3868   3257   3393   -625    529   -147       O  
ATOM    803  CB  THR A  97       3.567  38.297  13.506  1.00 27.31           C  
ANISOU  803  CB  THR A  97     3863   3200   3313   -533    561   -110       C  
ATOM    804  OG1 THR A  97       3.525  39.110  14.680  1.00 28.14           O  
ANISOU  804  OG1 THR A  97     4035   3277   3378   -546    559   -107       O  
ATOM    805  CG2 THR A  97       2.205  37.662  13.302  1.00 27.27           C  
ANISOU  805  CG2 THR A  97     3849   3193   3318   -483    577    -89       C  
ATOM    806  N   LEU A  98       6.879  37.337  14.696  1.00 29.05           N  
ANISOU  806  N   LEU A  98     3988   3445   3602   -621    453   -140       N  
ATOM    807  CA  LEU A  98       8.217  37.871  14.932  1.00 30.58           C  
ANISOU  807  CA  LEU A  98     4168   3630   3820   -673    420   -152       C  
ATOM    808  C   LEU A  98       9.179  37.442  13.833  1.00 30.04           C  
ANISOU  808  C   LEU A  98     4014   3577   3819   -688    436   -165       C  
ATOM    809  O   LEU A  98       9.626  36.297  13.793  1.00 29.93           O  
ANISOU  809  O   LEU A  98     3932   3580   3859   -680    416   -164       O  
ATOM    810  CB  LEU A  98       8.758  37.430  16.304  1.00 32.18           C  
ANISOU  810  CB  LEU A  98     4377   3822   4026   -690    348   -145       C  
ATOM    811  CG  LEU A  98       8.007  37.925  17.533  1.00 34.07           C  
ANISOU  811  CG  LEU A  98     4719   4032   4193   -685    336   -134       C  
ATOM    812  CD1 LEU A  98       8.700  37.430  18.801  1.00 35.47           C  
ANISOU  812  CD1 LEU A  98     4910   4194   4373   -709    254   -128       C  
ATOM    813  CD2 LEU A  98       7.963  39.448  17.544  1.00 35.26           C  
ANISOU  813  CD2 LEU A  98     4945   4156   4296   -712    360   -141       C  
ATOM    814  N   THR A  99       9.491  38.385  12.950  1.00 29.22           N  
ANISOU  814  N   THR A  99     3922   3464   3714   -711    478   -177       N  
ATOM    815  CA  THR A  99      10.377  38.187  11.793  1.00 29.01           C  
ANISOU  815  CA  THR A  99     3834   3441   3747   -729    515   -191       C  
ATOM    816  C   THR A  99       9.874  37.109  10.824  1.00 27.31           C  
ANISOU  816  C   THR A  99     3585   3243   3545   -691    551   -190       C  
ATOM    817  O   THR A  99      10.659  36.371  10.217  1.00 26.86           O  
ANISOU  817  O   THR A  99     3463   3190   3551   -698    569   -198       O  
ATOM    818  CB  THR A  99      11.845  37.970  12.214  1.00 30.42           C  
ANISOU  818  CB  THR A  99     3940   3613   4004   -769    476   -196       C  
ATOM    819  OG1 THR A  99      12.020  36.672  12.798  1.00 32.44           O  
ANISOU  819  OG1 THR A  99     4138   3883   4302   -751    429   -186       O  
ATOM    820  CG2 THR A  99      12.268  39.033  13.220  1.00 31.10           C  
ANISOU  820  CG2 THR A  99     4070   3676   4069   -810    427   -195       C  
ATOM    821  N   GLY A 100       8.550  37.057  10.672  1.00 25.87           N  
ANISOU  821  N   GLY A 100     3453   3067   3310   -653    562   -180       N  
ATOM    822  CA  GLY A 100       7.905  36.080   9.807  1.00 25.05           C  
ANISOU  822  CA  GLY A 100     3331   2975   3211   -619    585   -176       C  
ATOM    823  C   GLY A 100       6.422  35.974  10.105  1.00 24.16           C  
ANISOU  823  C   GLY A 100     3261   2864   3052   -578    575   -158       C  
ATOM    824  O   GLY A 100       5.846  36.799  10.811  1.00 24.12           O  
ANISOU  824  O   GLY A 100     3307   2847   3010   -574    567   -149       O  
ATOM    825  N   ASP A 100A      5.810  34.957   9.518  1.00 23.14           N  
ANISOU  825  N   ASP A 100A    3112   2746   2934   -547    580   -151       N  
ATOM    826  CA  ASP A 100A      4.425  34.593   9.792  1.00 22.80           C  
ANISOU  826  CA  ASP A 100A    3088   2703   2870   -506    567   -131       C  
ATOM    827  C   ASP A 100A      4.463  33.076   9.805  1.00 21.92           C  
ANISOU  827  C   ASP A 100A    2921   2612   2795   -486    551   -129       C  
ATOM    828  O   ASP A 100A      4.640  32.457   8.757  1.00 21.26           O  
ANISOU  828  O   ASP A 100A    2819   2531   2727   -485    568   -136       O  
ATOM    829  CB  ASP A 100A      3.503  35.155   8.696  1.00 22.97           C  
ANISOU  829  CB  ASP A 100A    3156   2707   2864   -494    590   -124       C  
ATOM    830  CG  ASP A 100A      2.041  34.794   8.893  1.00 23.71           C  
ANISOU  830  CG  ASP A 100A    3258   2794   2954   -452    575    -99       C  
ATOM    831  OD1 ASP A 100A      1.744  33.723   9.482  1.00 23.40           O  
ANISOU  831  OD1 ASP A 100A    3181   2770   2939   -430    556    -90       O  
ATOM    832  OD2 ASP A 100A      1.161  35.581   8.439  1.00 24.57           O  
ANISOU  832  OD2 ASP A 100A    3409   2880   3043   -441    583    -85       O  
ATOM    833  N   TYR A 100B      4.352  32.480  10.992  1.00 21.59           N  
ANISOU  833  N   TYR A 100B    2860   2580   2763   -472    520   -120       N  
ATOM    834  CA  TYR A 100B      4.587  31.039  11.142  1.00 21.43           C  
ANISOU  834  CA  TYR A 100B    2783   2577   2780   -457    501   -119       C  
ATOM    835  C   TYR A 100B      3.790  30.446  12.307  1.00 21.07           C  
ANISOU  835  C   TYR A 100B    2742   2534   2728   -428    476   -101       C  
ATOM    836  O   TYR A 100B      3.568  31.111  13.320  1.00 20.85           O  
ANISOU  836  O   TYR A 100B    2756   2492   2673   -431    467    -94       O  
ATOM    837  CB  TYR A 100B      6.088  30.710  11.288  1.00 21.87           C  
ANISOU  837  CB  TYR A 100B    2787   2641   2881   -487    489   -134       C  
ATOM    838  CG  TYR A 100B      6.809  31.566  12.305  1.00 22.55           C  
ANISOU  838  CG  TYR A 100B    2888   2718   2962   -517    461   -136       C  
ATOM    839  CD1 TYR A 100B      7.319  32.816  11.952  1.00 23.10           C  
ANISOU  839  CD1 TYR A 100B    2984   2773   3019   -550    481   -147       C  
ATOM    840  CD2 TYR A 100B      6.986  31.141  13.614  1.00 23.00           C  
ANISOU  840  CD2 TYR A 100B    2941   2775   3022   -516    412   -127       C  
ATOM    841  CE1 TYR A 100B      7.964  33.626  12.879  1.00 23.75           C  
ANISOU  841  CE1 TYR A 100B    3086   2842   3095   -582    449   -148       C  
ATOM    842  CE2 TYR A 100B      7.654  31.934  14.557  1.00 23.57           C  
ANISOU  842  CE2 TYR A 100B    3039   2830   3083   -548    376   -128       C  
ATOM    843  CZ  TYR A 100B      8.129  33.188  14.179  1.00 24.11           C  
ANISOU  843  CZ  TYR A 100B    3132   2886   3142   -582    394   -139       C  
ATOM    844  OH  TYR A 100B      8.780  34.003  15.074  1.00 25.27           O  
ANISOU  844  OH  TYR A 100B    3309   3013   3276   -618    354   -140       O  
ATOM    845  N   PHE A 100C      3.403  29.188  12.121  1.00 20.81           N  
ANISOU  845  N   PHE A 100C    2672   2513   2719   -402    469    -95       N  
ATOM    846  CA  PHE A 100C      2.674  28.399  13.098  1.00 21.13           C  
ANISOU  846  CA  PHE A 100C    2711   2554   2761   -373    452    -79       C  
ATOM    847  C   PHE A 100C      3.690  27.672  13.981  1.00 21.12           C  
ANISOU  847  C   PHE A 100C    2678   2563   2782   -384    416    -84       C  
ATOM    848  O   PHE A 100C      4.208  26.606  13.617  1.00 20.43           O  
ANISOU  848  O   PHE A 100C    2538   2492   2733   -380    407    -89       O  
ATOM    849  CB  PHE A 100C      1.760  27.401  12.390  1.00 21.52           C  
ANISOU  849  CB  PHE A 100C    2737   2610   2830   -342    459    -69       C  
ATOM    850  CG  PHE A 100C      0.714  28.043  11.504  1.00 22.02           C  
ANISOU  850  CG  PHE A 100C    2829   2657   2880   -332    478    -60       C  
ATOM    851  CD1 PHE A 100C     -0.042  29.127  11.949  1.00 22.27           C  
ANISOU  851  CD1 PHE A 100C    2905   2665   2889   -325    492    -47       C  
ATOM    852  CD2 PHE A 100C      0.465  27.540  10.235  1.00 22.26           C  
ANISOU  852  CD2 PHE A 100C    2847   2688   2921   -328    480    -61       C  
ATOM    853  CE1 PHE A 100C     -1.005  29.711  11.130  1.00 22.62           C  
ANISOU  853  CE1 PHE A 100C    2970   2690   2932   -314    502    -34       C  
ATOM    854  CE2 PHE A 100C     -0.521  28.108   9.425  1.00 22.52           C  
ANISOU  854  CE2 PHE A 100C    2911   2699   2944   -320    483    -48       C  
ATOM    855  CZ  PHE A 100C     -1.257  29.189   9.875  1.00 22.42           C  
ANISOU  855  CZ  PHE A 100C    2932   2667   2920   -312    492    -34       C  
ATOM    856  N   ASP A 101       3.992  28.267  15.136  1.00 21.61           N  
ANISOU  856  N   ASP A 101     2779   2612   2821   -400    394    -81       N  
ATOM    857  CA  ASP A 101       5.103  27.783  15.966  1.00 22.19           C  
ANISOU  857  CA  ASP A 101     2828   2686   2915   -419    345    -84       C  
ATOM    858  C   ASP A 101       4.745  26.687  16.952  1.00 22.63           C  
ANISOU  858  C   ASP A 101     2887   2740   2970   -396    317    -71       C  
ATOM    859  O   ASP A 101       5.577  25.830  17.223  1.00 23.79           O  
ANISOU  859  O   ASP A 101     2989   2895   3154   -401    278    -72       O  
ATOM    860  CB  ASP A 101       5.908  28.935  16.623  1.00 22.47           C  
ANISOU  860  CB  ASP A 101     2903   2703   2929   -459    317    -90       C  
ATOM    861  CG  ASP A 101       5.104  29.822  17.557  1.00 22.30           C  
ANISOU  861  CG  ASP A 101     2974   2654   2844   -457    326    -81       C  
ATOM    862  OD1 ASP A 101       3.854  29.743  17.633  1.00 21.84           O  
ANISOU  862  OD1 ASP A 101     2947   2586   2761   -424    364    -69       O  
ATOM    863  OD2 ASP A 101       5.771  30.644  18.249  1.00 22.56           O  
ANISOU  863  OD2 ASP A 101     3050   2667   2855   -492    295    -84       O  
ATOM    864  N   TYR A 102       3.540  26.709  17.502  1.00 23.07           N  
ANISOU  864  N   TYR A 102     2994   2780   2990   -369    340    -58       N  
ATOM    865  CA  TYR A 102       3.081  25.677  18.456  1.00 23.61           C  
ANISOU  865  CA  TYR A 102     3075   2840   3053   -345    325    -45       C  
ATOM    866  C   TYR A 102       1.766  25.092  17.982  1.00 22.59           C  
ANISOU  866  C   TYR A 102     2933   2714   2936   -306    369    -34       C  
ATOM    867  O   TYR A 102       0.907  25.820  17.466  1.00 22.12           O  
ANISOU  867  O   TYR A 102     2891   2645   2868   -296    409    -29       O  
ATOM    868  CB  TYR A 102       2.923  26.260  19.866  1.00 24.83           C  
ANISOU  868  CB  TYR A 102     3322   2957   3154   -355    313    -36       C  
ATOM    869  CG  TYR A 102       4.263  26.606  20.471  1.00 26.25           C  
ANISOU  869  CG  TYR A 102     3515   3129   3328   -397    249    -44       C  
ATOM    870  CD1 TYR A 102       5.048  25.622  21.084  1.00 27.52           C  
ANISOU  870  CD1 TYR A 102     3653   3292   3512   -403    186    -40       C  
ATOM    871  CD2 TYR A 102       4.762  27.894  20.395  1.00 27.19           C  
ANISOU  871  CD2 TYR A 102     3665   3237   3426   -431    244    -52       C  
ATOM    872  CE1 TYR A 102       6.289  25.938  21.628  1.00 28.86           C  
ANISOU  872  CE1 TYR A 102     3827   3449   3688   -443    114    -42       C  
ATOM    873  CE2 TYR A 102       6.002  28.218  20.918  1.00 28.51           C  
ANISOU  873  CE2 TYR A 102     3838   3394   3598   -473    177    -57       C  
ATOM    874  CZ  TYR A 102       6.755  27.238  21.536  1.00 29.36           C  
ANISOU  874  CZ  TYR A 102     3919   3500   3734   -479    109    -51       C  
ATOM    875  OH  TYR A 102       7.969  27.561  22.049  1.00 31.89           O  
ANISOU  875  OH  TYR A 102     4240   3805   4071   -522     33    -51       O  
ATOM    876  N   TRP A 103       1.622  23.778  18.149  1.00 21.79           N  
ANISOU  876  N   TRP A 103     2797   2621   2858   -285    357    -28       N  
ATOM    877  CA  TRP A 103       0.475  23.032  17.625  1.00 21.31           C  
ANISOU  877  CA  TRP A 103     2710   2564   2821   -250    389    -17       C  
ATOM    878  C   TRP A 103      -0.138  22.177  18.719  1.00 21.37           C  
ANISOU  878  C   TRP A 103     2742   2553   2822   -227    392     -2       C  
ATOM    879  O   TRP A 103       0.571  21.606  19.544  1.00 20.83           O  
ANISOU  879  O   TRP A 103     2685   2483   2746   -235    355     -4       O  
ATOM    880  CB  TRP A 103       0.897  22.115  16.471  1.00 21.09           C  
ANISOU  880  CB  TRP A 103     2610   2566   2835   -248    379    -26       C  
ATOM    881  CG  TRP A 103       1.357  22.812  15.233  1.00 20.99           C  
ANISOU  881  CG  TRP A 103     2580   2566   2829   -268    389    -40       C  
ATOM    882  CD1 TRP A 103       2.462  23.607  15.099  1.00 21.34           C  
ANISOU  882  CD1 TRP A 103     2624   2613   2868   -300    378    -54       C  
ATOM    883  CD2 TRP A 103       0.745  22.754  13.942  1.00 20.92           C  
ANISOU  883  CD2 TRP A 103     2554   2561   2832   -260    410    -40       C  
ATOM    884  NE1 TRP A 103       2.561  24.063  13.810  1.00 21.45           N  
ANISOU  884  NE1 TRP A 103     2627   2633   2889   -311    402    -65       N  
ATOM    885  CE2 TRP A 103       1.526  23.546  13.071  1.00 21.25           C  
ANISOU  885  CE2 TRP A 103     2596   2607   2869   -287    418    -56       C  
ATOM    886  CE3 TRP A 103      -0.386  22.100  13.428  1.00 21.04           C  
ANISOU  886  CE3 TRP A 103     2559   2571   2863   -234    419    -28       C  
ATOM    887  CZ2 TRP A 103       1.210  23.708  11.719  1.00 21.25           C  
ANISOU  887  CZ2 TRP A 103     2598   2604   2869   -290    436    -61       C  
ATOM    888  CZ3 TRP A 103      -0.696  22.249  12.075  1.00 21.06           C  
ANISOU  888  CZ3 TRP A 103     2558   2572   2870   -239    426    -30       C  
ATOM    889  CH2 TRP A 103       0.099  23.057  11.238  1.00 21.24           C  
ANISOU  889  CH2 TRP A 103     2594   2597   2878   -266    435    -47       C  
ATOM    890  N   GLY A 104      -1.466  22.078  18.700  1.00 21.29           N  
ANISOU  890  N   GLY A 104     2742   2525   2823   -199    435     12       N  
ATOM    891  CA  GLY A 104      -2.170  21.071  19.466  1.00 21.61           C  
ANISOU  891  CA  GLY A 104     2790   2547   2871   -173    450     26       C  
ATOM    892  C   GLY A 104      -1.878  19.669  18.954  1.00 21.65           C  
ANISOU  892  C   GLY A 104     2730   2581   2913   -163    422     23       C  
ATOM    893  O   GLY A 104      -1.323  19.491  17.882  1.00 21.39           O  
ANISOU  893  O   GLY A 104     2645   2577   2901   -172    403     11       O  
ATOM    894  N   GLN A 105      -2.268  18.669  19.735  1.00 21.90           N  
ANISOU  894  N   GLN A 105     2772   2600   2950   -143    427     33       N  
ATOM    895  CA  GLN A 105      -1.941  17.277  19.410  1.00 21.94           C  
ANISOU  895  CA  GLN A 105     2722   2628   2985   -134    401     31       C  
ATOM    896  C   GLN A 105      -2.861  16.688  18.335  1.00 21.68           C  
ANISOU  896  C   GLN A 105     2636   2604   2997   -115    420     37       C  
ATOM    897  O   GLN A 105      -2.601  15.592  17.833  1.00 21.58           O  
ANISOU  897  O   GLN A 105     2577   2610   3009   -109    402     32       O  
ATOM    898  CB  GLN A 105      -1.930  16.411  20.679  1.00 22.34           C  
ANISOU  898  CB  GLN A 105     2810   2657   3019   -122    393     40       C  
ATOM    899  CG  GLN A 105      -3.278  15.901  21.183  1.00 22.82           C  
ANISOU  899  CG  GLN A 105     2891   2687   3092    -94    444     58       C  
ATOM    900  CD  GLN A 105      -4.112  16.888  21.974  1.00 23.24           C  
ANISOU  900  CD  GLN A 105     3016   2694   3119    -89    498     70       C  
ATOM    901  OE1 GLN A 105      -3.828  18.099  22.037  1.00 23.39           O  
ANISOU  901  OE1 GLN A 105     3072   2705   3107   -107    501     64       O  
ATOM    902  NE2 GLN A 105      -5.178  16.372  22.577  1.00 23.13           N  
ANISOU  902  NE2 GLN A 105     3023   2643   3121    -65    550     87       N  
ATOM    903  N   GLY A 106      -3.925  17.410  17.982  1.00 21.65           N  
ANISOU  903  N   GLY A 106     2638   2581   3006   -106    455     48       N  
ATOM    904  CA  GLY A 106      -4.875  16.952  16.998  1.00 21.81           C  
ANISOU  904  CA  GLY A 106     2613   2601   3072    -92    461     58       C  
ATOM    905  C   GLY A 106      -6.104  16.343  17.648  1.00 22.11           C  
ANISOU  905  C   GLY A 106     2650   2606   3143    -64    496     81       C  
ATOM    906  O   GLY A 106      -6.010  15.712  18.724  1.00 22.46           O  
ANISOU  906  O   GLY A 106     2720   2639   3174    -55    507     84       O  
ATOM    907  N   THR A 107      -7.255  16.564  17.009  1.00 22.27           N  
ANISOU  907  N   THR A 107     2643   2607   3211    -52    511     98       N  
ATOM    908  CA  THR A 107      -8.517  15.931  17.354  1.00 22.77           C  
ANISOU  908  CA  THR A 107     2685   2635   3330    -27    543    123       C  
ATOM    909  C   THR A 107      -9.008  15.159  16.140  1.00 23.03           C  
ANISOU  909  C   THR A 107     2659   2678   3412    -26    505    129       C  
ATOM    910  O   THR A 107      -9.212  15.741  15.068  1.00 23.20           O  
ANISOU  910  O   THR A 107     2666   2702   3447    -37    479    131       O  
ATOM    911  CB  THR A 107      -9.604  16.964  17.723  1.00 23.52           C  
ANISOU  911  CB  THR A 107     2793   2682   3458    -13    595    145       C  
ATOM    912  OG1 THR A 107      -9.216  17.635  18.926  1.00 24.27           O  
ANISOU  912  OG1 THR A 107     2959   2759   3501    -15    635    140       O  
ATOM    913  CG2 THR A 107     -10.976  16.304  17.943  1.00 23.62           C  
ANISOU  913  CG2 THR A 107     2768   2654   3552     12    631    174       C  
ATOM    914  N   THR A 108      -9.205  13.855  16.309  1.00 23.22           N  
ANISOU  914  N   THR A 108     2659   2703   3459    -16    501    132       N  
ATOM    915  CA  THR A 108      -9.824  13.025  15.281  1.00 23.45           C  
ANISOU  915  CA  THR A 108     2640   2732   3538    -15    467    141       C  
ATOM    916  C   THR A 108     -11.341  13.170  15.311  1.00 23.78           C  
ANISOU  916  C   THR A 108     2648   2725   3659      1    488    174       C  
ATOM    917  O   THR A 108     -11.962  13.002  16.360  1.00 24.09           O  
ANISOU  917  O   THR A 108     2690   2732   3729     20    542    190       O  
ATOM    918  CB  THR A 108      -9.429  11.539  15.452  1.00 23.77           C  
ANISOU  918  CB  THR A 108     2668   2790   3574    -12    454    132       C  
ATOM    919  OG1 THR A 108      -8.027  11.406  15.236  1.00 23.54           O  
ANISOU  919  OG1 THR A 108     2656   2799   3487    -27    430    105       O  
ATOM    920  CG2 THR A 108     -10.182  10.634  14.457  1.00 24.22           C  
ANISOU  920  CG2 THR A 108     2682   2837   3682    -13    420    143       C  
ATOM    921  N   LEU A 109     -11.914  13.488  14.153  1.00 23.93           N  
ANISOU  921  N   LEU A 109     2640   2734   3716     -7    446    186       N  
ATOM    922  CA  LEU A 109     -13.356  13.415  13.907  1.00 24.53           C  
ANISOU  922  CA  LEU A 109     2666   2762   3889      4    443    221       C  
ATOM    923  C   LEU A 109     -13.646  12.262  12.957  1.00 24.77           C  
ANISOU  923  C   LEU A 109     2664   2795   3949     -6    382    225       C  
ATOM    924  O   LEU A 109     -13.049  12.184  11.886  1.00 23.67           O  
ANISOU  924  O   LEU A 109     2545   2680   3767    -28    327    208       O  
ATOM    925  CB  LEU A 109     -13.879  14.707  13.283  1.00 24.92           C  
ANISOU  925  CB  LEU A 109     2712   2788   3967      0    427    238       C  
ATOM    926  CG  LEU A 109     -15.325  14.711  12.791  1.00 25.68           C  
ANISOU  926  CG  LEU A 109     2749   2831   4176      9    403    278       C  
ATOM    927  CD1 LEU A 109     -16.315  14.403  13.910  1.00 25.96           C  
ANISOU  927  CD1 LEU A 109     2746   2821   4297     38    475    304       C  
ATOM    928  CD2 LEU A 109     -15.638  16.054  12.166  1.00 26.23           C  
ANISOU  928  CD2 LEU A 109     2822   2880   4261      4    380    292       C  
ATOM    929  N   THR A 110     -14.555  11.371  13.365  1.00 25.07           N  
ANISOU  929  N   THR A 110     2660   2803   4060      8    397    246       N  
ATOM    930  CA  THR A 110     -15.001  10.269  12.523  1.00 26.37           C  
ANISOU  930  CA  THR A 110     2793   2960   4265     -2    338    255       C  
ATOM    931  C   THR A 110     -16.492  10.428  12.291  1.00 26.88           C  
ANISOU  931  C   THR A 110     2797   2966   4449      4    322    297       C  
ATOM    932  O   THR A 110     -17.266  10.421  13.246  1.00 27.46           O  
ANISOU  932  O   THR A 110     2835   3003   4593     28    385    319       O  
ATOM    933  CB  THR A 110     -14.724   8.917  13.206  1.00 27.11           C  
ANISOU  933  CB  THR A 110     2884   3067   4347      6    365    244       C  
ATOM    934  OG1 THR A 110     -13.337   8.829  13.531  1.00 27.16           O  
ANISOU  934  OG1 THR A 110     2940   3122   4256      2    380    209       O  
ATOM    935  CG2 THR A 110     -15.106   7.747  12.308  1.00 28.07           C  
ANISOU  935  CG2 THR A 110     2981   3181   4500     -7    303    249       C  
ATOM    936  N   VAL A 111     -16.878  10.626  11.036  1.00 27.60           N  
ANISOU  936  N   VAL A 111     2878   3042   4564    -15    238    309       N  
ATOM    937  CA  VAL A 111     -18.275  10.768  10.658  1.00 28.41           C  
ANISOU  937  CA  VAL A 111     2917   3084   4791    -13    200    353       C  
ATOM    938  C   VAL A 111     -18.740   9.413  10.134  1.00 28.88           C  
ANISOU  938  C   VAL A 111     2949   3129   4893    -27    142    362       C  
ATOM    939  O   VAL A 111     -18.222   8.908   9.135  1.00 29.01           O  
ANISOU  939  O   VAL A 111     3007   3166   4847    -54     71    344       O  
ATOM    940  CB  VAL A 111     -18.481  11.852   9.585  1.00 28.91           C  
ANISOU  940  CB  VAL A 111     2994   3131   4859    -30    129    366       C  
ATOM    941  CG1 VAL A 111     -19.962  12.037   9.290  1.00 29.69           C  
ANISOU  941  CG1 VAL A 111     3016   3159   5104    -25     86    418       C  
ATOM    942  CG2 VAL A 111     -17.885  13.174  10.064  1.00 28.96           C  
ANISOU  942  CG2 VAL A 111     3037   3156   4810    -19    188    352       C  
ATOM    943  N   SER A 112     -19.710   8.826  10.816  1.00 29.22           N  
ANISOU  943  N   SER A 112     2927   3133   5042     -9    177    390       N  
ATOM    944  CA  SER A 112     -20.199   7.499  10.448  1.00 29.65           C  
ANISOU  944  CA  SER A 112     2950   3169   5144    -22    128    400       C  
ATOM    945  C   SER A 112     -21.581   7.262  11.019  1.00 30.09           C  
ANISOU  945  C   SER A 112     2914   3159   5356     -5    157    444       C  
ATOM    946  O   SER A 112     -21.941   7.845  12.038  1.00 30.22           O  
ANISOU  946  O   SER A 112     2904   3153   5422     23    251    457       O  
ATOM    947  CB  SER A 112     -19.228   6.438  10.965  1.00 29.10           C  
ANISOU  947  CB  SER A 112     2924   3149   4984    -20    170    363       C  
ATOM    948  OG  SER A 112     -19.727   5.129  10.757  1.00 29.37           O  
ANISOU  948  OG  SER A 112     2929   3164   5067    -29    137    373       O  
ATOM    949  N   SER A 113     -22.336   6.392  10.351  1.00 30.85           N  
ANISOU  949  N   SER A 113     2968   3221   5530    -24     79    467       N  
ATOM    950  CA  SER A 113     -23.633   5.889  10.840  1.00 31.69           C  
ANISOU  950  CA  SER A 113     2980   3263   5796    -11    103    509       C  
ATOM    951  C   SER A 113     -23.503   4.601  11.654  1.00 31.18           C  
ANISOU  951  C   SER A 113     2913   3209   5723     -2    168    495       C  
ATOM    952  O   SER A 113     -24.501   4.089  12.169  1.00 31.31           O  
ANISOU  952  O   SER A 113     2855   3172   5866      9    204    526       O  
ATOM    953  CB  SER A 113     -24.572   5.634   9.651  1.00 32.99           C  
ANISOU  953  CB  SER A 113     3096   3377   6062    -42    -30    546       C  
ATOM    954  OG  SER A 113     -24.882   6.859   9.011  1.00 34.91           O  
ANISOU  954  OG  SER A 113     3331   3595   6337    -47    -87    568       O  
ATOM    955  N   ALA A 114     -22.290   4.071  11.781  1.00 29.95           N  
ANISOU  955  N   ALA A 114     2836   3118   5425     -5    185    450       N  
ATOM    956  CA  ALA A 114     -22.083   2.772  12.425  1.00 30.43           C  
ANISOU  956  CA  ALA A 114     2904   3191   5467      0    231    435       C  
ATOM    957  C   ALA A 114     -22.329   2.823  13.927  1.00 30.56           C  
ANISOU  957  C   ALA A 114     2904   3187   5519     35    363    441       C  
ATOM    958  O   ALA A 114     -22.216   3.881  14.562  1.00 30.19           O  
ANISOU  958  O   ALA A 114     2871   3138   5461     55    430    441       O  
ATOM    959  CB  ALA A 114     -20.677   2.258  12.143  1.00 29.69           C  
ANISOU  959  CB  ALA A 114     2896   3166   5219    -10    213    387       C  
ATOM    960  N   LYS A 115     -22.671   1.666  14.472  1.00 31.40           N  
ANISOU  960  N   LYS A 115     2989   3275   5665     41    401    445       N  
ATOM    961  CA  LYS A 115     -22.907   1.482  15.896  1.00 32.24           C  
ANISOU  961  CA  LYS A 115     3095   3355   5798     71    528    450       C  
ATOM    962  C   LYS A 115     -21.699   0.760  16.470  1.00 30.09           C  
ANISOU  962  C   LYS A 115     2906   3139   5388     76    559    409       C  
ATOM    963  O   LYS A 115     -21.031   0.021  15.759  1.00 28.72           O  
ANISOU  963  O   LYS A 115     2759   3007   5145     57    487    386       O  
ATOM    964  CB  LYS A 115     -24.127   0.600  16.119  1.00 34.62           C  
ANISOU  964  CB  LYS A 115     3318   3591   6245     73    551    484       C  
ATOM    965  CG  LYS A 115     -25.436   1.171  15.598  1.00 37.13           C  
ANISOU  965  CG  LYS A 115     3535   3841   6731     68    517    532       C  
ATOM    966  CD  LYS A 115     -25.942   2.251  16.513  1.00 39.59           C  
ANISOU  966  CD  LYS A 115     3826   4106   7109     99    629    553       C  
ATOM    967  CE  LYS A 115     -26.519   1.661  17.789  1.00 41.02           C  
ANISOU  967  CE  LYS A 115     3992   4234   7360    124    766    566       C  
ATOM    968  NZ  LYS A 115     -27.705   2.442  18.206  1.00 43.70           N  
ANISOU  968  NZ  LYS A 115     4251   4487   7864    144    845    610       N  
ATOM    969  N   THR A 116     -21.452   0.966  17.760  1.00 28.87           N  
ANISOU  969  N   THR A 116     2794   2977   5197    101    666    401       N  
ATOM    970  CA  THR A 116     -20.381   0.272  18.461  1.00 28.12           C  
ANISOU  970  CA  THR A 116     2776   2923   4983    108    696    368       C  
ATOM    971  C   THR A 116     -20.563  -1.226  18.293  1.00 27.87           C  
ANISOU  971  C   THR A 116     2725   2888   4974    100    672    368       C  
ATOM    972  O   THR A 116     -21.623  -1.751  18.632  1.00 27.36           O  
ANISOU  972  O   THR A 116     2609   2766   5018    106    715    395       O  
ATOM    973  CB  THR A 116     -20.399   0.604  19.957  1.00 28.50           C  
ANISOU  973  CB  THR A 116     2876   2940   5013    134    817    370       C  
ATOM    974  OG1 THR A 116     -20.295   2.017  20.119  1.00 29.07           O  
ANISOU  974  OG1 THR A 116     2967   3008   5067    140    842    371       O  
ATOM    975  CG2 THR A 116     -19.265  -0.093  20.705  1.00 28.45           C  
ANISOU  975  CG2 THR A 116     2954   2971   4882    139    834    339       C  
ATOM    976  N   THR A 117     -19.542  -1.890  17.759  1.00 26.76           N  
ANISOU  976  N   THR A 117     2624   2804   4739     87    609    338       N  
ATOM    977  CA  THR A 117     -19.592  -3.310  17.418  1.00 27.29           C  
ANISOU  977  CA  THR A 117     2680   2873   4815     77    574    334       C  
ATOM    978  C   THR A 117     -18.265  -3.965  17.804  1.00 26.97           C  
ANISOU  978  C   THR A 117     2711   2883   4652     83    579    300       C  
ATOM    979  O   THR A 117     -17.214  -3.473  17.388  1.00 26.21           O  
ANISOU  979  O   THR A 117     2652   2835   4468     77    540    276       O  
ATOM    980  CB  THR A 117     -19.815  -3.489  15.898  1.00 27.46           C  
ANISOU  980  CB  THR A 117     2667   2902   4865     45    464    338       C  
ATOM    981  OG1 THR A 117     -20.987  -2.770  15.499  1.00 28.56           O  
ANISOU  981  OG1 THR A 117     2737   2991   5120     38    444    373       O  
ATOM    982  CG2 THR A 117     -19.978  -4.949  15.541  1.00 27.63           C  
ANISOU  982  CG2 THR A 117     2680   2916   4902     32    430    336       C  
ATOM    983  N   PRO A 118     -18.293  -5.068  18.589  1.00 27.36           N  
ANISOU  983  N   PRO A 118     2778   2918   4699     95    625    299       N  
ATOM    984  CA  PRO A 118     -17.033  -5.735  18.904  1.00 27.28           C  
ANISOU  984  CA  PRO A 118     2830   2952   4583    101    618    269       C  
ATOM    985  C   PRO A 118     -16.506  -6.541  17.707  1.00 27.03           C  
ANISOU  985  C   PRO A 118     2792   2954   4523     81    537    252       C  
ATOM    986  O   PRO A 118     -17.284  -6.898  16.828  1.00 26.78           O  
ANISOU  986  O   PRO A 118     2717   2901   4557     62    492    266       O  
ATOM    987  CB  PRO A 118     -17.403  -6.665  20.070  1.00 27.82           C  
ANISOU  987  CB  PRO A 118     2918   2982   4668    120    692    278       C  
ATOM    988  CG  PRO A 118     -18.825  -6.978  19.853  1.00 28.40           C  
ANISOU  988  CG  PRO A 118     2922   3000   4865    113    709    308       C  
ATOM    989  CD  PRO A 118     -19.439  -5.749  19.221  1.00 28.49           C  
ANISOU  989  CD  PRO A 118     2884   2999   4939    103    686    325       C  
ATOM    990  N   PRO A 119     -15.198  -6.811  17.671  1.00 26.61           N  
ANISOU  990  N   PRO A 119     2786   2946   4377     85    517    225       N  
ATOM    991  CA  PRO A 119     -14.625  -7.551  16.565  1.00 26.91           C  
ANISOU  991  CA  PRO A 119     2829   3011   4386     67    456    207       C  
ATOM    992  C   PRO A 119     -14.888  -9.038  16.662  1.00 26.98           C  
ANISOU  992  C   PRO A 119     2835   3000   4414     69    461    209       C  
ATOM    993  O   PRO A 119     -14.998  -9.574  17.763  1.00 27.83           O  
ANISOU  993  O   PRO A 119     2956   3091   4525     89    515    215       O  
ATOM    994  CB  PRO A 119     -13.129  -7.317  16.730  1.00 26.67           C  
ANISOU  994  CB  PRO A 119     2842   3027   4264     76    453    180       C  
ATOM    995  CG  PRO A 119     -12.946  -7.141  18.191  1.00 26.81           C  
ANISOU  995  CG  PRO A 119     2888   3037   4261    101    510    185       C  
ATOM    996  CD  PRO A 119     -14.192  -6.498  18.702  1.00 27.04           C  
ANISOU  996  CD  PRO A 119     2893   3023   4355    104    553    211       C  
ATOM    997  N   SER A 120     -14.972  -9.693  15.512  1.00 27.22           N  
ANISOU  997  N   SER A 120     2858   3030   4453     46    406    204       N  
ATOM    998  CA  SER A 120     -14.733 -11.129  15.431  1.00 27.37           C  
ANISOU  998  CA  SER A 120     2893   3045   4458     46    404    195       C  
ATOM    999  C   SER A 120     -13.237 -11.320  15.291  1.00 26.53           C  
ANISOU  999  C   SER A 120     2831   2982   4267     55    399    167       C  
ATOM   1000  O   SER A 120     -12.581 -10.557  14.577  1.00 26.51           O  
ANISOU 1000  O   SER A 120     2840   3005   4225     45    371    153       O  
ATOM   1001  CB  SER A 120     -15.445 -11.725  14.225  1.00 28.05           C  
ANISOU 1001  CB  SER A 120     2964   3105   4586     14    344    202       C  
ATOM   1002  OG  SER A 120     -16.830 -11.580  14.369  1.00 29.49           O  
ANISOU 1002  OG  SER A 120     3096   3243   4866      5    344    232       O  
ATOM   1003  N   VAL A 121     -12.689 -12.321  15.967  1.00 25.97           N  
ANISOU 1003  N   VAL A 121     2781   2915   4171     75    427    160       N  
ATOM   1004  CA  VAL A 121     -11.259 -12.584  15.929  1.00 25.95           C  
ANISOU 1004  CA  VAL A 121     2808   2945   4103     87    425    137       C  
ATOM   1005  C   VAL A 121     -11.070 -13.995  15.403  1.00 26.46           C  
ANISOU 1005  C   VAL A 121     2888   3001   4166     83    416    128       C  
ATOM   1006  O   VAL A 121     -11.538 -14.957  16.019  1.00 27.11           O  
ANISOU 1006  O   VAL A 121     2969   3059   4270     93    438    138       O  
ATOM   1007  CB  VAL A 121     -10.601 -12.438  17.317  1.00 25.92           C  
ANISOU 1007  CB  VAL A 121     2824   2953   4070    116    460    138       C  
ATOM   1008  CG1 VAL A 121      -9.097 -12.671  17.231  1.00 25.81           C  
ANISOU 1008  CG1 VAL A 121     2830   2970   4008    128    448    118       C  
ATOM   1009  CG2 VAL A 121     -10.921 -11.074  17.934  1.00 25.69           C  
ANISOU 1009  CG2 VAL A 121     2792   2924   4043    119    476    148       C  
ATOM   1010  N   TYR A 122     -10.408 -14.116  14.257  1.00 26.28           N  
ANISOU 1010  N   TYR A 122     2882   2989   4113     68    389    110       N  
ATOM   1011  CA  TYR A 122     -10.249 -15.397  13.581  1.00 26.50           C  
ANISOU 1011  CA  TYR A 122     2932   3001   4135     60    383    100       C  
ATOM   1012  C   TYR A 122      -8.779 -15.796  13.564  1.00 26.56           C  
ANISOU 1012  C   TYR A 122     2961   3030   4101     79    403     80       C  
ATOM   1013  O   TYR A 122      -7.927 -14.986  13.192  1.00 26.16           O  
ANISOU 1013  O   TYR A 122     2912   3001   4024     78    401     67       O  
ATOM   1014  CB  TYR A 122     -10.755 -15.306  12.151  1.00 26.63           C  
ANISOU 1014  CB  TYR A 122     2967   2998   4153     22    340     96       C  
ATOM   1015  CG  TYR A 122     -12.207 -14.916  12.018  1.00 27.28           C  
ANISOU 1015  CG  TYR A 122     3020   3052   4291      0    307    119       C  
ATOM   1016  CD1 TYR A 122     -13.201 -15.611  12.695  1.00 27.80           C  
ANISOU 1016  CD1 TYR A 122     3058   3090   4413      3    318    139       C  
ATOM   1017  CD2 TYR A 122     -12.594 -13.860  11.195  1.00 27.58           C  
ANISOU 1017  CD2 TYR A 122     3058   3087   4334    -25    265    123       C  
ATOM   1018  CE1 TYR A 122     -14.537 -15.258  12.574  1.00 28.41           C  
ANISOU 1018  CE1 TYR A 122     3097   3134   4560    -16    291    164       C  
ATOM   1019  CE2 TYR A 122     -13.930 -13.508  11.052  1.00 28.03           C  
ANISOU 1019  CE2 TYR A 122     3080   3112   4456    -45    228    149       C  
ATOM   1020  CZ  TYR A 122     -14.896 -14.206  11.746  1.00 28.52           C  
ANISOU 1020  CZ  TYR A 122     3105   3145   4585    -40    242    170       C  
ATOM   1021  OH  TYR A 122     -16.218 -13.857  11.614  1.00 29.14           O  
ANISOU 1021  OH  TYR A 122     3138   3186   4747    -59    209    198       O  
ATOM   1022  N   PRO A 123      -8.470 -17.046  13.945  1.00 26.61           N  
ANISOU 1022  N   PRO A 123     2977   3025   4107     96    423     79       N  
ATOM   1023  CA  PRO A 123      -7.087 -17.504  13.913  1.00 27.15           C  
ANISOU 1023  CA  PRO A 123     3056   3105   4151    117    441     63       C  
ATOM   1024  C   PRO A 123      -6.637 -17.832  12.484  1.00 27.79           C  
ANISOU 1024  C   PRO A 123     3169   3175   4215     96    442     44       C  
ATOM   1025  O   PRO A 123      -7.427 -18.362  11.699  1.00 28.91           O  
ANISOU 1025  O   PRO A 123     3337   3289   4358     70    427     43       O  
ATOM   1026  CB  PRO A 123      -7.126 -18.777  14.770  1.00 27.09           C  
ANISOU 1026  CB  PRO A 123     3053   3081   4156    141    460     72       C  
ATOM   1027  CG  PRO A 123      -8.489 -19.319  14.550  1.00 27.34           C  
ANISOU 1027  CG  PRO A 123     3091   3085   4213    119    452     82       C  
ATOM   1028  CD  PRO A 123      -9.398 -18.131  14.326  1.00 26.94           C  
ANISOU 1028  CD  PRO A 123     3020   3036   4178     96    429     92       C  
ATOM   1029  N   LEU A 124      -5.400 -17.495  12.160  1.00 27.93           N  
ANISOU 1029  N   LEU A 124     3187   3207   4217    106    460     29       N  
ATOM   1030  CA  LEU A 124      -4.797 -17.828  10.872  1.00 29.14           C  
ANISOU 1030  CA  LEU A 124     3379   3342   4351     90    479      9       C  
ATOM   1031  C   LEU A 124      -3.628 -18.795  11.134  1.00 30.01           C  
ANISOU 1031  C   LEU A 124     3482   3444   4473    121    520      3       C  
ATOM   1032  O   LEU A 124      -2.574 -18.405  11.652  1.00 28.61           O  
ANISOU 1032  O   LEU A 124     3270   3286   4312    145    533      3       O  
ATOM   1033  CB  LEU A 124      -4.311 -16.566  10.151  1.00 29.69           C  
ANISOU 1033  CB  LEU A 124     3454   3425   4402     73    478     -1       C  
ATOM   1034  CG  LEU A 124      -5.308 -15.402  10.015  1.00 29.92           C  
ANISOU 1034  CG  LEU A 124     3479   3463   4423     48    437      7       C  
ATOM   1035  CD1 LEU A 124      -4.628 -14.164   9.456  1.00 30.64           C  
ANISOU 1035  CD1 LEU A 124     3575   3571   4496     37    442     -4       C  
ATOM   1036  CD2 LEU A 124      -6.470 -15.818   9.144  1.00 30.97           C  
ANISOU 1036  CD2 LEU A 124     3654   3563   4550     14    404     10       C  
ATOM   1037  N   ALA A 125      -3.856 -20.063  10.805  1.00 31.73           N  
ANISOU 1037  N   ALA A 125     3732   3631   4691    120    535      0       N  
ATOM   1038  CA  ALA A 125      -2.855 -21.117  10.932  1.00 33.64           C  
ANISOU 1038  CA  ALA A 125     3973   3857   4950    149    576     -4       C  
ATOM   1039  C   ALA A 125      -2.545 -21.622   9.526  1.00 35.10           C  
ANISOU 1039  C   ALA A 125     4217   4003   5113    128    614    -24       C  
ATOM   1040  O   ALA A 125      -3.421 -21.595   8.664  1.00 35.25           O  
ANISOU 1040  O   ALA A 125     4289   4003   5101     91    594    -30       O  
ATOM   1041  CB  ALA A 125      -3.392 -22.245  11.804  1.00 33.80           C  
ANISOU 1041  CB  ALA A 125     3989   3867   4984    167    570     10       C  
ATOM   1042  N   PRO A 126      -1.307 -22.079   9.278  1.00 37.80           N  
ANISOU 1042  N   PRO A 126     4557   4330   5476    151    669    -33       N  
ATOM   1043  CA  PRO A 126      -0.978 -22.535   7.921  1.00 40.18           C  
ANISOU 1043  CA  PRO A 126     4929   4585   5753    130    720    -54       C  
ATOM   1044  C   PRO A 126      -1.875 -23.684   7.437  1.00 42.43           C  
ANISOU 1044  C   PRO A 126     5281   4832   6008    109    715    -57       C  
ATOM   1045  O   PRO A 126      -2.300 -24.508   8.242  1.00 42.88           O  
ANISOU 1045  O   PRO A 126     5316   4891   6083    126    698    -44       O  
ATOM   1046  CB  PRO A 126       0.487 -22.989   8.028  1.00 40.44           C  
ANISOU 1046  CB  PRO A 126     4928   4603   5833    168    787    -58       C  
ATOM   1047  CG  PRO A 126       0.850 -22.941   9.476  1.00 39.48           C  
ANISOU 1047  CG  PRO A 126     4723   4518   5760    207    755    -37       C  
ATOM   1048  CD  PRO A 126      -0.135 -22.069  10.172  1.00 38.76           C  
ANISOU 1048  CD  PRO A 126     4612   4467   5646    193    686    -25       C  
ATOM   1049  N   GLY A 127      -2.169 -23.702   6.137  1.00 44.84           N  
ANISOU 1049  N   GLY A 127     5672   5096   6265     69    726    -73       N  
ATOM   1050  CA  GLY A 127      -2.945 -24.776   5.507  1.00 46.93           C  
ANISOU 1050  CA  GLY A 127     6018   5316   6498     42    717    -78       C  
ATOM   1051  C   GLY A 127      -2.230 -26.116   5.554  1.00 48.28           C  
ANISOU 1051  C   GLY A 127     6205   5452   6687     70    784    -84       C  
ATOM   1052  O   GLY A 127      -0.997 -26.174   5.504  1.00 51.91           O  
ANISOU 1052  O   GLY A 127     6644   5902   7174    100    853    -91       O  
ATOM   1053  N   SER A 134      11.454 -23.908   8.781  1.00 49.66           N  
ANISOU 1053  N   SER A 134     5556   5574   7738    432   1202     -1       N  
ATOM   1054  CA  SER A 134      12.374 -23.346   9.772  1.00 49.79           C  
ANISOU 1054  CA  SER A 134     5451   5607   7857    455   1138     26       C  
ATOM   1055  C   SER A 134      11.706 -22.275  10.654  1.00 48.13           C  
ANISOU 1055  C   SER A 134     5234   5468   7582    433   1016     33       C  
ATOM   1056  O   SER A 134      11.748 -22.357  11.885  1.00 47.07           O  
ANISOU 1056  O   SER A 134     5053   5360   7472    452    918     59       O  
ATOM   1057  CB  SER A 134      13.591 -22.759   9.079  1.00 51.16           C  
ANISOU 1057  CB  SER A 134     5562   5739   8135    458   1225     24       C  
ATOM   1058  OG  SER A 134      14.525 -22.292  10.034  1.00 53.14           O  
ANISOU 1058  OG  SER A 134     5691   5999   8500    480   1156     54       O  
ATOM   1059  N   MET A 135      11.136 -21.257  10.014  1.00 47.05           N  
ANISOU 1059  N   MET A 135     5151   5359   7367    393   1025     10       N  
ATOM   1060  CA  MET A 135      10.264 -20.281  10.689  1.00 45.96           C  
ANISOU 1060  CA  MET A 135     5029   5283   7148    369    925     12       C  
ATOM   1061  C   MET A 135       8.841 -20.533  10.229  1.00 43.66           C  
ANISOU 1061  C   MET A 135     4843   5008   6735    341    923     -6       C  
ATOM   1062  O   MET A 135       8.615 -21.001   9.114  1.00 46.01           O  
ANISOU 1062  O   MET A 135     5210   5271   6999    327   1001    -27       O  
ATOM   1063  CB  MET A 135      10.667 -18.846  10.346  1.00 46.98           C  
ANISOU 1063  CB  MET A 135     5133   5430   7287    344    930      3       C  
ATOM   1064  CG  MET A 135      12.092 -18.479  10.733  1.00 48.93           C  
ANISOU 1064  CG  MET A 135     5268   5657   7665    365    930     23       C  
ATOM   1065  SD  MET A 135      12.396 -18.549  12.507  1.00 50.35           S  
ANISOU 1065  SD  MET A 135     5370   5863   7896    392    792     62       S  
ATOM   1066  CE  MET A 135      11.642 -17.019  13.055  1.00 49.05           C  
ANISOU 1066  CE  MET A 135     5233   5762   7638    355    703     58       C  
ATOM   1067  N   VAL A 136       7.881 -20.230  11.092  1.00 40.44           N  
ANISOU 1067  N   VAL A 136     4452   4647   6265    332    834      1       N  
ATOM   1068  CA  VAL A 136       6.472 -20.356  10.744  1.00 37.73           C  
ANISOU 1068  CA  VAL A 136     4194   4319   5821    304    820    -11       C  
ATOM   1069  C   VAL A 136       5.777 -19.056  11.112  1.00 35.08           C  
ANISOU 1069  C   VAL A 136     3863   4032   5432    278    756    -11       C  
ATOM   1070  O   VAL A 136       6.036 -18.481  12.168  1.00 33.46           O  
ANISOU 1070  O   VAL A 136     3607   3854   5249    289    695      5       O  
ATOM   1071  CB  VAL A 136       5.804 -21.572  11.427  1.00 37.98           C  
ANISOU 1071  CB  VAL A 136     4247   4347   5834    322    790      0       C  
ATOM   1072  CG1 VAL A 136       5.795 -21.447  12.946  1.00 37.94           C  
ANISOU 1072  CG1 VAL A 136     4196   4372   5846    343    705     26       C  
ATOM   1073  CG2 VAL A 136       4.388 -21.779  10.895  1.00 38.35           C  
ANISOU 1073  CG2 VAL A 136     4379   4399   5793    289    785    -13       C  
ATOM   1074  N   THR A 137       4.919 -18.598  10.212  1.00 33.56           N  
ANISOU 1074  N   THR A 137     3737   3844   5171    242    770    -30       N  
ATOM   1075  CA  THR A 137       4.145 -17.384  10.404  1.00 31.80           C  
ANISOU 1075  CA  THR A 137     3524   3660   4897    216    717    -30       C  
ATOM   1076  C   THR A 137       2.703 -17.773  10.733  1.00 30.24           C  
ANISOU 1076  C   THR A 137     3370   3474   4642    204    672    -25       C  
ATOM   1077  O   THR A 137       2.107 -18.622  10.064  1.00 30.52           O  
ANISOU 1077  O   THR A 137     3461   3484   4651    193    695    -33       O  
ATOM   1078  CB  THR A 137       4.205 -16.497   9.152  1.00 31.86           C  
ANISOU 1078  CB  THR A 137     3572   3658   4875    183    758    -51       C  
ATOM   1079  OG1 THR A 137       5.554 -16.061   8.962  1.00 32.78           O  
ANISOU 1079  OG1 THR A 137     3638   3762   5056    194    803    -54       O  
ATOM   1080  CG2 THR A 137       3.302 -15.263   9.303  1.00 31.36           C  
ANISOU 1080  CG2 THR A 137     3523   3632   4760    156    702    -50       C  
ATOM   1081  N   LEU A 138       2.177 -17.160  11.792  1.00 29.44           N  
ANISOU 1081  N   LEU A 138     3247   3408   4530    206    611    -10       N  
ATOM   1082  CA  LEU A 138       0.791 -17.320  12.220  1.00 28.28           C  
ANISOU 1082  CA  LEU A 138     3130   3271   4342    195    573     -2       C  
ATOM   1083  C   LEU A 138       0.142 -15.950  12.173  1.00 27.41           C  
ANISOU 1083  C   LEU A 138     3025   3187   4200    170    542     -2       C  
ATOM   1084  O   LEU A 138       0.813 -14.939  12.023  1.00 26.18           O  
ANISOU 1084  O   LEU A 138     2847   3045   4051    165    544     -7       O  
ATOM   1085  CB  LEU A 138       0.730 -17.852  13.647  1.00 28.66           C  
ANISOU 1085  CB  LEU A 138     3154   3327   4406    224    539     18       C  
ATOM   1086  CG  LEU A 138       1.521 -19.140  13.910  1.00 30.02           C  
ANISOU 1086  CG  LEU A 138     3313   3474   4619    255    560     24       C  
ATOM   1087  CD1 LEU A 138       1.436 -19.508  15.380  1.00 30.60           C  
ANISOU 1087  CD1 LEU A 138     3373   3552   4699    280    516     46       C  
ATOM   1088  CD2 LEU A 138       0.991 -20.278  13.046  1.00 30.36           C  
ANISOU 1088  CD2 LEU A 138     3400   3486   4647    247    598     13       C  
ATOM   1089  N   GLY A 139      -1.171 -15.911  12.309  1.00 26.39           N  
ANISOU 1089  N   GLY A 139     2921   3062   4043    154    516      3       N  
ATOM   1090  CA  GLY A 139      -1.844 -14.637  12.286  1.00 26.71           C  
ANISOU 1090  CA  GLY A 139     2962   3122   4062    133    488      6       C  
ATOM   1091  C   GLY A 139      -3.182 -14.635  12.961  1.00 26.51           C  
ANISOU 1091  C   GLY A 139     2942   3099   4030    128    460     22       C  
ATOM   1092  O   GLY A 139      -3.672 -15.664  13.414  1.00 25.38           O  
ANISOU 1092  O   GLY A 139     2805   2940   3895    139    461     30       O  
ATOM   1093  N   CYS A 140      -3.746 -13.436  12.996  1.00 27.32           N  
ANISOU 1093  N   CYS A 140     3041   3217   4122    112    439     26       N  
ATOM   1094  CA ACYS A 140      -5.041 -13.188  13.578  0.50 27.47           C  
ANISOU 1094  CA ACYS A 140     3058   3232   4145    107    421     43       C  
ATOM   1095  CA BCYS A 140      -5.015 -13.152  13.644  0.50 27.93           C  
ANISOU 1095  CA BCYS A 140     3116   3292   4204    108    421     43       C  
ATOM   1096  C   CYS A 140      -5.725 -12.151  12.720  1.00 27.08           C  
ANISOU 1096  C   CYS A 140     3017   3183   4088     77    402     41       C  
ATOM   1097  O   CYS A 140      -5.130 -11.137  12.352  1.00 25.75           O  
ANISOU 1097  O   CYS A 140     2847   3031   3904     69    401     32       O  
ATOM   1098  CB ACYS A 140      -4.915 -12.746  15.039  0.50 29.03           C  
ANISOU 1098  CB ACYS A 140     3240   3443   4346    129    418     57       C  
ATOM   1099  CB BCYS A 140      -4.624 -12.543  15.005  0.50 30.09           C  
ANISOU 1099  CB BCYS A 140     3371   3583   4477    130    417     54       C  
ATOM   1100  SG ACYS A 140      -5.108 -14.174  16.122  0.50 30.48           S  
ANISOU 1100  SG ACYS A 140     3432   3607   4542    156    429     70       S  
ATOM   1101  SG BCYS A 140      -5.753 -12.133  16.337  0.50 32.63           S  
ANISOU 1101  SG BCYS A 140     3696   3897   4803    137    417     77       S  
ATOM   1102  N   LEU A 141      -6.965 -12.446  12.335  1.00 25.75           N  
ANISOU 1102  N   LEU A 141     2857   2992   3933     59    384     51       N  
ATOM   1103  CA  LEU A 141      -7.776 -11.536  11.527  1.00 25.66           C  
ANISOU 1103  CA  LEU A 141     2853   2972   3923     29    353     55       C  
ATOM   1104  C   LEU A 141      -8.867 -10.957  12.435  1.00 25.01           C  
ANISOU 1104  C   LEU A 141     2738   2886   3876     35    347     78       C  
ATOM   1105  O   LEU A 141      -9.662 -11.706  13.021  1.00 25.25           O  
ANISOU 1105  O   LEU A 141     2756   2897   3940     42    353     93       O  
ATOM   1106  CB  LEU A 141      -8.386 -12.259  10.317  1.00 25.91           C  
ANISOU 1106  CB  LEU A 141     2920   2970   3953      0    328     52       C  
ATOM   1107  CG  LEU A 141      -9.339 -11.467   9.415  1.00 26.23           C  
ANISOU 1107  CG  LEU A 141     2973   2991   3999    -34    279     61       C  
ATOM   1108  CD1 LEU A 141      -8.645 -10.322   8.694  1.00 26.40           C  
ANISOU 1108  CD1 LEU A 141     3019   3026   3982    -46    277     46       C  
ATOM   1109  CD2 LEU A 141      -9.977 -12.406   8.400  1.00 27.02           C  
ANISOU 1109  CD2 LEU A 141     3116   3049   4099    -64    244     61       C  
ATOM   1110  N   VAL A 142      -8.892  -9.630  12.552  1.00 24.41           N  
ANISOU 1110  N   VAL A 142     2651   2825   3796     32    341     81       N  
ATOM   1111  CA  VAL A 142      -9.775  -8.929  13.482  1.00 25.02           C  
ANISOU 1111  CA  VAL A 142     2703   2898   3906     40    350    102       C  
ATOM   1112  C   VAL A 142     -10.775  -8.157  12.634  1.00 25.72           C  
ANISOU 1112  C   VAL A 142     2782   2968   4023     14    314    114       C  
ATOM   1113  O   VAL A 142     -10.417  -7.147  12.008  1.00 25.78           O  
ANISOU 1113  O   VAL A 142     2800   2988   4006      1    297    106       O  
ATOM   1114  CB  VAL A 142      -8.986  -7.979  14.401  1.00 25.23           C  
ANISOU 1114  CB  VAL A 142     2729   2951   3906     58    372     99       C  
ATOM   1115  CG1 VAL A 142      -9.898  -7.369  15.445  1.00 25.98           C  
ANISOU 1115  CG1 VAL A 142     2811   3030   4030     69    394    120       C  
ATOM   1116  CG2 VAL A 142      -7.860  -8.701  15.094  1.00 25.33           C  
ANISOU 1116  CG2 VAL A 142     2752   2978   3893     80    389     88       C  
ATOM   1117  N   LYS A 143     -12.013  -8.631  12.600  1.00 26.02           N  
ANISOU 1117  N   LYS A 143     2798   2971   4117      5    300    135       N  
ATOM   1118  CA  LYS A 143     -12.962  -8.235  11.562  1.00 27.04           C  
ANISOU 1118  CA  LYS A 143     2919   3072   4281    -24    246    148       C  
ATOM   1119  C   LYS A 143     -14.273  -7.704  12.108  1.00 27.41           C  
ANISOU 1119  C   LYS A 143     2916   3090   4409    -21    249    180       C  
ATOM   1120  O   LYS A 143     -14.871  -8.305  13.003  1.00 27.84           O  
ANISOU 1120  O   LYS A 143     2943   3124   4511     -5    285    195       O  
ATOM   1121  CB  LYS A 143     -13.229  -9.445  10.657  1.00 28.11           C  
ANISOU 1121  CB  LYS A 143     3078   3182   4420    -47    209    145       C  
ATOM   1122  CG  LYS A 143     -14.059  -9.156   9.428  1.00 29.57           C  
ANISOU 1122  CG  LYS A 143     3274   3332   4629    -85    136    157       C  
ATOM   1123  CD  LYS A 143     -13.819 -10.205   8.343  1.00 30.69           C  
ANISOU 1123  CD  LYS A 143     3474   3453   4732   -112    100    142       C  
ATOM   1124  CE  LYS A 143     -14.541  -9.876   7.057  1.00 31.85           C  
ANISOU 1124  CE  LYS A 143     3652   3560   4887   -155     16    154       C  
ATOM   1125  NZ  LYS A 143     -15.998  -9.726   7.275  1.00 32.76           N  
ANISOU 1125  NZ  LYS A 143     3705   3638   5103   -165    -28    191       N  
ATOM   1126  N   GLY A 144     -14.734  -6.592  11.535  1.00 26.77           N  
ANISOU 1126  N   GLY A 144     2824   2999   4348    -37    214    191       N  
ATOM   1127  CA  GLY A 144     -16.087  -6.110  11.752  1.00 26.99           C  
ANISOU 1127  CA  GLY A 144     2796   2987   4470    -39    204    225       C  
ATOM   1128  C   GLY A 144     -16.323  -5.361  13.043  1.00 26.68           C  
ANISOU 1128  C   GLY A 144     2728   2947   4460     -9    274    237       C  
ATOM   1129  O   GLY A 144     -17.377  -5.517  13.644  1.00 27.53           O  
ANISOU 1129  O   GLY A 144     2790   3016   4654     -1    302    264       O  
ATOM   1130  N   TYR A 145     -15.372  -4.520  13.450  1.00 25.40           N  
ANISOU 1130  N   TYR A 145     2595   2822   4231      3    305    219       N  
ATOM   1131  CA  TYR A 145     -15.531  -3.721  14.667  1.00 24.94           C  
ANISOU 1131  CA  TYR A 145     2528   2759   4187     28    371    229       C  
ATOM   1132  C   TYR A 145     -15.721  -2.225  14.371  1.00 24.51           C  
ANISOU 1132  C   TYR A 145     2465   2704   4141     23    360    237       C  
ATOM   1133  O   TYR A 145     -15.408  -1.734  13.279  1.00 24.24           O  
ANISOU 1133  O   TYR A 145     2445   2685   4080      2    302    228       O  
ATOM   1134  CB  TYR A 145     -14.348  -3.930  15.618  1.00 24.87           C  
ANISOU 1134  CB  TYR A 145     2564   2785   4099     49    416    206       C  
ATOM   1135  CG  TYR A 145     -13.022  -3.403  15.105  1.00 24.38           C  
ANISOU 1135  CG  TYR A 145     2538   2770   3954     42    389    178       C  
ATOM   1136  CD1 TYR A 145     -12.177  -4.210  14.348  1.00 24.48           C  
ANISOU 1136  CD1 TYR A 145     2571   2805   3924     31    357    157       C  
ATOM   1137  CD2 TYR A 145     -12.611  -2.091  15.370  1.00 24.51           C  
ANISOU 1137  CD2 TYR A 145     2569   2802   3941     44    402    174       C  
ATOM   1138  CE1 TYR A 145     -10.956  -3.739  13.879  1.00 24.36           C  
ANISOU 1138  CE1 TYR A 145     2584   2826   3846     25    344    133       C  
ATOM   1139  CE2 TYR A 145     -11.392  -1.609  14.898  1.00 24.70           C  
ANISOU 1139  CE2 TYR A 145     2620   2864   3898     36    381    150       C  
ATOM   1140  CZ  TYR A 145     -10.570  -2.441  14.157  1.00 24.53           C  
ANISOU 1140  CZ  TYR A 145     2612   2863   3842     27    354    130       C  
ATOM   1141  OH  TYR A 145      -9.370  -1.972  13.679  1.00 25.79           O  
ANISOU 1141  OH  TYR A 145     2794   3054   3949     19    344    107       O  
ATOM   1142  N   PHE A 146     -16.270  -1.526  15.354  1.00 24.42           N  
ANISOU 1142  N   PHE A 146     2438   2669   4170     42    420    254       N  
ATOM   1143  CA  PHE A 146     -16.406  -0.069  15.312  1.00 24.42           C  
ANISOU 1143  CA  PHE A 146     2435   2665   4176     43    426    262       C  
ATOM   1144  C   PHE A 146     -16.578   0.431  16.744  1.00 24.31           C  
ANISOU 1144  C   PHE A 146     2435   2631   4168     69    517    270       C  
ATOM   1145  O   PHE A 146     -17.282  -0.229  17.516  1.00 24.29           O  
ANISOU 1145  O   PHE A 146     2416   2591   4221     83    570    287       O  
ATOM   1146  CB  PHE A 146     -17.625   0.336  14.476  1.00 24.82           C  
ANISOU 1146  CB  PHE A 146     2429   2674   4326     29    380    293       C  
ATOM   1147  CG  PHE A 146     -17.777   1.820  14.327  1.00 25.00           C  
ANISOU 1147  CG  PHE A 146     2447   2691   4358     30    380    302       C  
ATOM   1148  CD1 PHE A 146     -17.150   2.491  13.283  1.00 25.21           C  
ANISOU 1148  CD1 PHE A 146     2503   2748   4327      9    317    286       C  
ATOM   1149  CD2 PHE A 146     -18.513   2.558  15.254  1.00 25.83           C  
ANISOU 1149  CD2 PHE A 146     2528   2758   4528     51    453    325       C  
ATOM   1150  CE1 PHE A 146     -17.255   3.868  13.160  1.00 25.35           C  
ANISOU 1150  CE1 PHE A 146     2521   2761   4349     10    318    294       C  
ATOM   1151  CE2 PHE A 146     -18.629   3.944  15.130  1.00 26.13           C  
ANISOU 1151  CE2 PHE A 146     2565   2789   4573     53    457    333       C  
ATOM   1152  CZ  PHE A 146     -17.994   4.595  14.086  1.00 25.70           C  
ANISOU 1152  CZ  PHE A 146     2536   2768   4458     33    386    318       C  
ATOM   1153  N   PRO A 147     -15.979   1.559  17.135  1.00 24.65           N  
ANISOU 1153  N   PRO A 147     2515   2692   4156     75    540    260       N  
ATOM   1154  CA  PRO A 147     -15.039   2.375  16.360  1.00 24.78           C  
ANISOU 1154  CA  PRO A 147     2557   2753   4104     59    490    238       C  
ATOM   1155  C   PRO A 147     -13.609   1.892  16.536  1.00 24.95           C  
ANISOU 1155  C   PRO A 147     2627   2823   4029     58    479    206       C  
ATOM   1156  O   PRO A 147     -13.369   0.936  17.262  1.00 24.28           O  
ANISOU 1156  O   PRO A 147     2557   2737   3929     69    504    202       O  
ATOM   1157  CB  PRO A 147     -15.181   3.755  17.025  1.00 24.92           C  
ANISOU 1157  CB  PRO A 147     2592   2755   4120     70    539    246       C  
ATOM   1158  CG  PRO A 147     -15.424   3.407  18.452  1.00 25.11           C  
ANISOU 1158  CG  PRO A 147     2642   2749   4149     92    620    254       C  
ATOM   1159  CD  PRO A 147     -16.362   2.231  18.389  1.00 25.20           C  
ANISOU 1159  CD  PRO A 147     2605   2727   4241     96    627    272       C  
ATOM   1160  N   GLU A 148     -12.663   2.575  15.897  1.00 25.77           N  
ANISOU 1160  N   GLU A 148     2752   2963   4073     44    443    186       N  
ATOM   1161  CA  GLU A 148     -11.237   2.405  16.230  1.00 27.07           C  
ANISOU 1161  CA  GLU A 148     2956   3168   4159     44    441    159       C  
ATOM   1162  C   GLU A 148     -10.977   2.896  17.662  1.00 27.04           C  
ANISOU 1162  C   GLU A 148     2990   3156   4125     60    492    160       C  
ATOM   1163  O   GLU A 148     -11.723   3.743  18.138  1.00 26.56           O  
ANISOU 1163  O   GLU A 148     2934   3066   4092     67    530    177       O  
ATOM   1164  CB  GLU A 148     -10.353   3.195  15.258  1.00 28.65           C  
ANISOU 1164  CB  GLU A 148     3168   3401   4314     25    403    139       C  
ATOM   1165  CG  GLU A 148     -10.260   2.568  13.883  1.00 30.23           C  
ANISOU 1165  CG  GLU A 148     3359   3609   4518      6    355    131       C  
ATOM   1166  CD  GLU A 148      -9.014   1.713  13.729  1.00 31.91           C  
ANISOU 1166  CD  GLU A 148     3587   3850   4684      5    349    106       C  
ATOM   1167  OE1 GLU A 148      -8.165   2.119  12.915  1.00 32.75           O  
ANISOU 1167  OE1 GLU A 148     3710   3977   4755    -10    332     88       O  
ATOM   1168  OE2 GLU A 148      -8.853   0.651  14.415  1.00 34.17           O  
ANISOU 1168  OE2 GLU A 148     3872   4137   4974     20    365    106       O  
ATOM   1169  N   PRO A 149      -9.952   2.396  18.362  1.00 27.52           N  
ANISOU 1169  N   PRO A 149     3086   3236   4133     66    493    146       N  
ATOM   1170  CA  PRO A 149      -8.994   1.410  17.895  1.00 27.57           C  
ANISOU 1170  CA  PRO A 149     3085   3272   4115     62    457    128       C  
ATOM   1171  C   PRO A 149      -9.222   0.034  18.511  1.00 27.92           C  
ANISOU 1171  C   PRO A 149     3132   3301   4173     77    472    134       C  
ATOM   1172  O   PRO A 149     -10.056  -0.132  19.419  1.00 27.46           O  
ANISOU 1172  O   PRO A 149     3088   3208   4138     91    516    151       O  
ATOM   1173  CB  PRO A 149      -7.672   1.970  18.437  1.00 28.02           C  
ANISOU 1173  CB  PRO A 149     3177   3354   4114     59    446    112       C  
ATOM   1174  CG  PRO A 149      -8.053   2.565  19.741  1.00 28.10           C  
ANISOU 1174  CG  PRO A 149     3231   3335   4108     69    485    124       C  
ATOM   1175  CD  PRO A 149      -9.466   3.075  19.583  1.00 28.28           C  
ANISOU 1175  CD  PRO A 149     3235   3325   4183     73    522    144       C  
ATOM   1176  N   VAL A 150      -8.483  -0.940  17.999  1.00 27.98           N  
ANISOU 1176  N   VAL A 150     3129   3330   4169     75    443    120       N  
ATOM   1177  CA  VAL A 150      -8.232  -2.181  18.710  1.00 28.77           C  
ANISOU 1177  CA  VAL A 150     3242   3424   4264     91    451    121       C  
ATOM   1178  C   VAL A 150      -6.740  -2.261  18.963  1.00 29.44           C  
ANISOU 1178  C   VAL A 150     3344   3536   4306     92    425    105       C  
ATOM   1179  O   VAL A 150      -5.945  -1.678  18.215  1.00 28.60           O  
ANISOU 1179  O   VAL A 150     3225   3456   4186     79    401     90       O  
ATOM   1180  CB  VAL A 150      -8.688  -3.457  17.968  1.00 29.26           C  
ANISOU 1180  CB  VAL A 150     3276   3479   4361     90    442    122       C  
ATOM   1181  CG1 VAL A 150     -10.208  -3.487  17.813  1.00 29.80           C  
ANISOU 1181  CG1 VAL A 150     3320   3513   4488     87    461    143       C  
ATOM   1182  CG2 VAL A 150      -7.979  -3.625  16.625  1.00 29.93           C  
ANISOU 1182  CG2 VAL A 150     3344   3590   4436     74    405    104       C  
ATOM   1183  N   THR A 151      -6.367  -2.977  20.011  1.00 30.04           N  
ANISOU 1183  N   THR A 151     3448   3601   4364    107    429    109       N  
ATOM   1184  CA  THR A 151      -4.967  -3.305  20.249  1.00 30.69           C  
ANISOU 1184  CA  THR A 151     3536   3701   4422    111    394     99       C  
ATOM   1185  C   THR A 151      -4.794  -4.804  20.130  1.00 30.17           C  
ANISOU 1185  C   THR A 151     3456   3632   4374    124    390     98       C  
ATOM   1186  O   THR A 151      -5.659  -5.571  20.557  1.00 30.20           O  
ANISOU 1186  O   THR A 151     3472   3611   4389    134    415    110       O  
ATOM   1187  CB  THR A 151      -4.493  -2.806  21.621  1.00 32.15           C  
ANISOU 1187  CB  THR A 151     3775   3871   4566    115    386    106       C  
ATOM   1188  OG1 THR A 151      -5.272  -3.412  22.651  1.00 34.74           O  
ANISOU 1188  OG1 THR A 151     4149   4163   4887    129    418    121       O  
ATOM   1189  CG2 THR A 151      -4.636  -1.303  21.713  1.00 32.37           C  
ANISOU 1189  CG2 THR A 151     3822   3900   4574    101    393    105       C  
ATOM   1190  N   VAL A 152      -3.687  -5.211  19.521  1.00 28.88           N  
ANISOU 1190  N   VAL A 152     3265   3489   4217    123    364     85       N  
ATOM   1191  CA  VAL A 152      -3.356  -6.607  19.339  1.00 28.67           C  
ANISOU 1191  CA  VAL A 152     3225   3459   4209    136    362     84       C  
ATOM   1192  C   VAL A 152      -1.995  -6.857  19.976  1.00 28.61           C  
ANISOU 1192  C   VAL A 152     3217   3455   4198    147    328     84       C  
ATOM   1193  O   VAL A 152      -1.048  -6.101  19.737  1.00 28.30           O  
ANISOU 1193  O   VAL A 152     3159   3431   4161    138    307     76       O  
ATOM   1194  CB  VAL A 152      -3.286  -6.986  17.842  1.00 28.77           C  
ANISOU 1194  CB  VAL A 152     3203   3483   4244    125    368     69       C  
ATOM   1195  CG1 VAL A 152      -2.907  -8.447  17.677  1.00 29.04           C  
ANISOU 1195  CG1 VAL A 152     3229   3508   4296    140    372     67       C  
ATOM   1196  CG2 VAL A 152      -4.614  -6.674  17.154  1.00 28.71           C  
ANISOU 1196  CG2 VAL A 152     3195   3467   4244    110    384     72       C  
ATOM   1197  N   THR A 153      -1.914  -7.896  20.798  1.00 28.30           N  
ANISOU 1197  N   THR A 153     3198   3396   4158    166    321     94       N  
ATOM   1198  CA  THR A 153      -0.637  -8.403  21.299  1.00 28.54           C  
ANISOU 1198  CA  THR A 153     3220   3423   4198    178    281     98       C  
ATOM   1199  C   THR A 153      -0.616  -9.905  21.083  1.00 28.32           C  
ANISOU 1199  C   THR A 153     3179   3384   4196    196    292    100       C  
ATOM   1200  O   THR A 153      -1.646 -10.522  20.785  1.00 27.35           O  
ANISOU 1200  O   THR A 153     3065   3253   4073    198    327    100       O  
ATOM   1201  CB  THR A 153      -0.419  -8.080  22.795  1.00 29.39           C  
ANISOU 1201  CB  THR A 153     3386   3508   4270    182    245    114       C  
ATOM   1202  OG1 THR A 153      -1.490  -8.621  23.578  1.00 30.45           O  
ANISOU 1202  OG1 THR A 153     3576   3615   4378    192    275    126       O  
ATOM   1203  CG2 THR A 153      -0.335  -6.595  23.029  1.00 29.76           C  
ANISOU 1203  CG2 THR A 153     3452   3563   4290    163    233    112       C  
ATOM   1204  N   TRP A 154       0.565 -10.490  21.237  1.00 28.08           N  
ANISOU 1204  N   TRP A 154     3125   3349   4193    210    261    103       N  
ATOM   1205  CA  TRP A 154       0.754 -11.921  21.107  1.00 28.27           C  
ANISOU 1205  CA  TRP A 154     3136   3358   4244    230    269    106       C  
ATOM   1206  C   TRP A 154       1.363 -12.453  22.405  1.00 29.70           C  
ANISOU 1206  C   TRP A 154     3346   3515   4422    248    220    126       C  
ATOM   1207  O   TRP A 154       2.321 -11.859  22.921  1.00 29.50           O  
ANISOU 1207  O   TRP A 154     3314   3488   4405    246    168    133       O  
ATOM   1208  CB  TRP A 154       1.659 -12.199  19.912  1.00 27.83           C  
ANISOU 1208  CB  TRP A 154     3021   3314   4239    231    284     92       C  
ATOM   1209  CG  TRP A 154       0.982 -11.972  18.599  1.00 26.75           C  
ANISOU 1209  CG  TRP A 154     2876   3189   4096    213    331     73       C  
ATOM   1210  CD1 TRP A 154       0.973 -10.819  17.863  1.00 26.69           C  
ANISOU 1210  CD1 TRP A 154     2858   3201   4082    190    341     61       C  
ATOM   1211  CD2 TRP A 154       0.202 -12.921  17.867  1.00 26.48           C  
ANISOU 1211  CD2 TRP A 154     2853   3145   4061    212    368     67       C  
ATOM   1212  NE1 TRP A 154       0.247 -10.999  16.705  1.00 26.25           N  
ANISOU 1212  NE1 TRP A 154     2809   3145   4018    176    377     48       N  
ATOM   1213  CE2 TRP A 154      -0.246 -12.275  16.685  1.00 26.21           C  
ANISOU 1213  CE2 TRP A 154     2817   3122   4017    188    392     51       C  
ATOM   1214  CE3 TRP A 154      -0.181 -14.250  18.103  1.00 26.49           C  
ANISOU 1214  CE3 TRP A 154     2870   3127   4068    228    379     73       C  
ATOM   1215  CZ2 TRP A 154      -1.032 -12.923  15.731  1.00 25.90           C  
ANISOU 1215  CZ2 TRP A 154     2795   3072   3974    177    419     42       C  
ATOM   1216  CZ3 TRP A 154      -0.958 -14.900  17.156  1.00 26.46           C  
ANISOU 1216  CZ3 TRP A 154     2876   3114   4061    218    412     63       C  
ATOM   1217  CH2 TRP A 154      -1.379 -14.235  15.983  1.00 26.29           C  
ANISOU 1217  CH2 TRP A 154     2857   3102   4030    191    428     49       C  
ATOM   1218  N   ASN A 155       0.795 -13.544  22.929  1.00 30.88           N  
ANISOU 1218  N   ASN A 155     3531   3642   4559    264    232    135       N  
ATOM   1219  CA  ASN A 155       1.188 -14.116  24.230  1.00 32.86           C  
ANISOU 1219  CA  ASN A 155     3829   3861   4795    281    186    156       C  
ATOM   1220  C   ASN A 155       1.315 -13.030  25.316  1.00 34.96           C  
ANISOU 1220  C   ASN A 155     4151   4115   5014    268    142    167       C  
ATOM   1221  O   ASN A 155       2.323 -12.939  26.022  1.00 35.44           O  
ANISOU 1221  O   ASN A 155     4223   4161   5082    272     72    181       O  
ATOM   1222  CB  ASN A 155       2.475 -14.949  24.084  1.00 32.92           C  
ANISOU 1222  CB  ASN A 155     3786   3860   4859    301    148    163       C  
ATOM   1223  CG  ASN A 155       2.246 -16.261  23.372  1.00 32.60           C  
ANISOU 1223  CG  ASN A 155     3721   3814   4849    318    194    157       C  
ATOM   1224  OD1 ASN A 155       1.115 -16.608  23.016  1.00 32.12           O  
ANISOU 1224  OD1 ASN A 155     3681   3755   4764    312    246    148       O  
ATOM   1225  ND2 ASN A 155       3.325 -17.016  23.166  1.00 32.73           N  
ANISOU 1225  ND2 ASN A 155     3690   3819   4924    337    174    163       N  
ATOM   1226  N   SER A 156       0.284 -12.189  25.383  1.00 36.56           N  
ANISOU 1226  N   SER A 156     4391   4323   5177    252    181    161       N  
ATOM   1227  CA  SER A 156       0.154 -11.106  26.362  1.00 38.84           C  
ANISOU 1227  CA  SER A 156     4748   4596   5412    237    160    168       C  
ATOM   1228  C   SER A 156       1.309 -10.115  26.349  1.00 40.39           C  
ANISOU 1228  C   SER A 156     4919   4807   5620    223     97    168       C  
ATOM   1229  O   SER A 156       1.658  -9.568  27.383  1.00 42.63           O  
ANISOU 1229  O   SER A 156     5267   5066   5864    214     47    180       O  
ATOM   1230  CB  SER A 156      -0.023 -11.690  27.770  1.00 40.12           C  
ANISOU 1230  CB  SER A 156     5007   4709   5526    247    140    188       C  
ATOM   1231  OG  SER A 156      -1.054 -12.655  27.778  1.00 40.73           O  
ANISOU 1231  OG  SER A 156     5104   4770   5600    260    201    189       O  
ATOM   1232  N   GLY A 157       1.894  -9.878  25.179  1.00 40.63           N  
ANISOU 1232  N   GLY A 157     4861   4871   5703    219    102    154       N  
ATOM   1233  CA  GLY A 157       3.021  -8.957  25.035  1.00 41.46           C  
ANISOU 1233  CA  GLY A 157     4928   4990   5835    205     50    153       C  
ATOM   1234  C   GLY A 157       4.407  -9.577  25.104  1.00 42.23           C  
ANISOU 1234  C   GLY A 157     4973   5076   5995    217    -11    164       C  
ATOM   1235  O   GLY A 157       5.383  -8.920  24.742  1.00 43.38           O  
ANISOU 1235  O   GLY A 157     5063   5232   6185    206    -43    162       O  
ATOM   1236  N   SER A 158       4.513 -10.824  25.562  1.00 43.20           N  
ANISOU 1236  N   SER A 158     5109   5174   6129    240    -27    178       N  
ATOM   1237  CA  SER A 158       5.820 -11.490  25.689  1.00 43.72           C  
ANISOU 1237  CA  SER A 158     5121   5223   6268    255    -89    193       C  
ATOM   1238  C   SER A 158       6.374 -11.940  24.334  1.00 43.54           C  
ANISOU 1238  C   SER A 158     4995   5219   6327    266    -41    180       C  
ATOM   1239  O   SER A 158       7.555 -12.243  24.221  1.00 45.19           O  
ANISOU 1239  O   SER A 158     5137   5414   6615    276    -80    191       O  
ATOM   1240  CB  SER A 158       5.746 -12.664  26.672  1.00 44.05           C  
ANISOU 1240  CB  SER A 158     5219   5226   6292    277   -125    214       C  
ATOM   1241  OG  SER A 158       5.090 -13.782  26.111  1.00 44.99           O  
ANISOU 1241  OG  SER A 158     5325   5349   6417    297    -56    206       O  
ATOM   1242  N   LEU A 159       5.525 -11.982  23.310  1.00 42.50           N  
ANISOU 1242  N   LEU A 159     4853   5113   6180    263     42    157       N  
ATOM   1243  CA  LEU A 159       5.961 -12.220  21.944  1.00 41.98           C  
ANISOU 1243  CA  LEU A 159     4712   5062   6176    266     97    140       C  
ATOM   1244  C   LEU A 159       5.804 -10.880  21.211  1.00 41.77           C  
ANISOU 1244  C   LEU A 159     4672   5063   6133    238    124    122       C  
ATOM   1245  O   LEU A 159       4.689 -10.472  20.874  1.00 39.83           O  
ANISOU 1245  O   LEU A 159     4465   4835   5832    225    165    109       O  
ATOM   1246  CB  LEU A 159       5.101 -13.332  21.342  1.00 42.01           C  
ANISOU 1246  CB  LEU A 159     4731   5064   6166    279    162    130       C  
ATOM   1247  CG  LEU A 159       5.545 -14.100  20.109  1.00 42.62           C  
ANISOU 1247  CG  LEU A 159     4754   5138   6301    289    219    117       C  
ATOM   1248  CD1 LEU A 159       6.941 -14.690  20.289  1.00 43.88           C  
ANISOU 1248  CD1 LEU A 159     4851   5272   6548    312    189    133       C  
ATOM   1249  CD2 LEU A 159       4.530 -15.205  19.827  1.00 42.09           C  
ANISOU 1249  CD2 LEU A 159     4724   5064   6203    298    265    111       C  
ATOM   1250  N   SER A 160       6.915 -10.170  21.028  1.00 42.02           N  
ANISOU 1250  N   SER A 160     4650   5096   6218    229     97    123       N  
ATOM   1251  CA  SER A 160       6.890  -8.825  20.433  1.00 42.73           C  
ANISOU 1251  CA  SER A 160     4730   5209   6294    202    116    107       C  
ATOM   1252  C   SER A 160       7.727  -8.688  19.158  1.00 42.23           C  
ANISOU 1252  C   SER A 160     4595   5149   6301    198    167     93       C  
ATOM   1253  O   SER A 160       7.297  -8.016  18.226  1.00 41.96           O  
ANISOU 1253  O   SER A 160     4568   5133   6241    180    219     72       O  
ATOM   1254  CB  SER A 160       7.307  -7.770  21.458  1.00 43.77           C  
ANISOU 1254  CB  SER A 160     4882   5337   6408    185     41    121       C  
ATOM   1255  OG  SER A 160       8.496  -8.152  22.120  1.00 46.66           O  
ANISOU 1255  OG  SER A 160     5209   5676   6840    195    -30    143       O  
ATOM   1256  N   SER A 161       8.902  -9.313  19.102  1.00 42.12           N  
ANISOU 1256  N   SER A 161     4514   5110   6377    215    156    104       N  
ATOM   1257  CA  SER A 161       9.688  -9.294  17.869  1.00 41.90           C  
ANISOU 1257  CA  SER A 161     4422   5075   6422    213    223     90       C  
ATOM   1258  C   SER A 161       9.053 -10.233  16.835  1.00 39.86           C  
ANISOU 1258  C   SER A 161     4186   4812   6144    223    308     72       C  
ATOM   1259  O   SER A 161       8.407 -11.226  17.187  1.00 40.20           O  
ANISOU 1259  O   SER A 161     4264   4851   6157    240    304     77       O  
ATOM   1260  CB  SER A 161      11.143  -9.676  18.152  1.00 43.88           C  
ANISOU 1260  CB  SER A 161     4587   5292   6791    230    190    110       C  
ATOM   1261  OG  SER A 161      11.225 -11.008  18.615  1.00 46.66           O  
ANISOU 1261  OG  SER A 161     4935   5621   7171    260    173    127       O  
ATOM   1262  N   GLY A 162       9.218  -9.895  15.562  1.00 37.98           N  
ANISOU 1262  N   GLY A 162     3937   4572   5919    210    384     50       N  
ATOM   1263  CA  GLY A 162       8.620 -10.658  14.468  1.00 36.21           C  
ANISOU 1263  CA  GLY A 162     3751   4340   5668    211    463     31       C  
ATOM   1264  C   GLY A 162       7.104 -10.490  14.342  1.00 34.15           C  
ANISOU 1264  C   GLY A 162     3568   4103   5304    195    461     21       C  
ATOM   1265  O   GLY A 162       6.453 -11.304  13.681  1.00 33.85           O  
ANISOU 1265  O   GLY A 162     3568   4055   5238    197    503     11       O  
ATOM   1266  N   VAL A 163       6.551  -9.451  14.968  1.00 32.09           N  
ANISOU 1266  N   VAL A 163     3329   3870   4994    179    412     25       N  
ATOM   1267  CA  VAL A 163       5.124  -9.127  14.881  1.00 30.32           C  
ANISOU 1267  CA  VAL A 163     3167   3664   4688    164    410     18       C  
ATOM   1268  C   VAL A 163       4.909  -7.979  13.894  1.00 29.11           C  
ANISOU 1268  C   VAL A 163     3031   3522   4508    135    440      1       C  
ATOM   1269  O   VAL A 163       5.609  -6.973  13.956  1.00 29.18           O  
ANISOU 1269  O   VAL A 163     3012   3538   4535    124    430      0       O  
ATOM   1270  CB  VAL A 163       4.553  -8.712  16.256  1.00 29.87           C  
ANISOU 1270  CB  VAL A 163     3133   3621   4594    166    347     36       C  
ATOM   1271  CG1 VAL A 163       3.119  -8.183  16.127  1.00 29.26           C  
ANISOU 1271  CG1 VAL A 163     3108   3559   4451    149    354     31       C  
ATOM   1272  CG2 VAL A 163       4.603  -9.893  17.232  1.00 29.90           C  
ANISOU 1272  CG2 VAL A 163     3139   3609   4612    193    318     53       C  
ATOM   1273  N   HIS A 164       3.925  -8.123  13.004  1.00 27.95           N  
ANISOU 1273  N   HIS A 164     2931   3373   4315    121    470    -11       N  
ATOM   1274  CA  HIS A 164       3.445  -7.012  12.187  1.00 27.40           C  
ANISOU 1274  CA  HIS A 164     2891   3312   4206     92    483    -23       C  
ATOM   1275  C   HIS A 164       1.939  -6.889  12.347  1.00 26.90           C  
ANISOU 1275  C   HIS A 164     2870   3258   4090     83    458    -18       C  
ATOM   1276  O   HIS A 164       1.202  -7.785  11.960  1.00 25.50           O  
ANISOU 1276  O   HIS A 164     2720   3066   3899     84    467    -18       O  
ATOM   1277  CB  HIS A 164       3.782  -7.225  10.717  1.00 27.62           C  
ANISOU 1277  CB  HIS A 164     2941   3315   4235     78    545    -43       C  
ATOM   1278  CG  HIS A 164       5.249  -7.244  10.433  1.00 28.05           C  
ANISOU 1278  CG  HIS A 164     2951   3353   4354     85    587    -49       C  
ATOM   1279  ND1 HIS A 164       6.043  -6.122  10.554  1.00 28.54           N  
ANISOU 1279  ND1 HIS A 164     2978   3424   4442     75    584    -50       N  
ATOM   1280  CD2 HIS A 164       6.069  -8.248  10.041  1.00 28.64           C  
ANISOU 1280  CD2 HIS A 164     3004   3395   4479    101    637    -53       C  
ATOM   1281  CE1 HIS A 164       7.291  -6.438  10.239  1.00 28.65           C  
ANISOU 1281  CE1 HIS A 164     2945   3412   4527     85    630    -53       C  
ATOM   1282  NE2 HIS A 164       7.331  -7.721   9.920  1.00 28.88           N  
ANISOU 1282  NE2 HIS A 164     2982   3414   4573    102    666    -55       N  
ATOM   1283  N   THR A 165       1.497  -5.780  12.922  1.00 26.49           N  
ANISOU 1283  N   THR A 165     2823   3226   4015     74    427    -11       N  
ATOM   1284  CA  THR A 165       0.092  -5.470  13.043  1.00 26.36           C  
ANISOU 1284  CA  THR A 165     2837   3213   3963     65    409     -3       C  
ATOM   1285  C   THR A 165      -0.219  -4.354  12.058  1.00 25.88           C  
ANISOU 1285  C   THR A 165     2799   3155   3878     38    416    -13       C  
ATOM   1286  O   THR A 165       0.413  -3.294  12.079  1.00 24.85           O  
ANISOU 1286  O   THR A 165     2658   3037   3747     29    416    -18       O  
ATOM   1287  CB  THR A 165      -0.256  -5.085  14.488  1.00 27.06           C  
ANISOU 1287  CB  THR A 165     2924   3312   4045     78    378     13       C  
ATOM   1288  OG1 THR A 165      -0.012  -6.224  15.310  1.00 27.79           O  
ANISOU 1288  OG1 THR A 165     3008   3396   4155    101    370     23       O  
ATOM   1289  CG2 THR A 165      -1.694  -4.655  14.627  1.00 27.15           C  
ANISOU 1289  CG2 THR A 165     2960   3321   4034     70    372     23       C  
ATOM   1290  N   PHE A 166      -1.179  -4.616  11.179  1.00 24.98           N  
ANISOU 1290  N   PHE A 166     2718   3026   3746     24    418    -15       N  
ATOM   1291  CA  PHE A 166      -1.442  -3.752  10.045  1.00 25.02           C  
ANISOU 1291  CA  PHE A 166     2756   3024   3726     -3    421    -25       C  
ATOM   1292  C   PHE A 166      -2.517  -2.722  10.347  1.00 25.40           C  
ANISOU 1292  C   PHE A 166     2809   3080   3761    -12    390    -11       C  
ATOM   1293  O   PHE A 166      -3.419  -2.985  11.166  1.00 25.72           O  
ANISOU 1293  O   PHE A 166     2838   3119   3813      0    372      5       O  
ATOM   1294  CB  PHE A 166      -1.791  -4.611   8.820  1.00 24.69           C  
ANISOU 1294  CB  PHE A 166     2759   2952   3669    -18    433    -34       C  
ATOM   1295  CG  PHE A 166      -0.638  -5.457   8.366  1.00 24.96           C  
ANISOU 1295  CG  PHE A 166     2794   2971   3716    -11    479    -50       C  
ATOM   1296  CD1 PHE A 166       0.308  -4.924   7.491  1.00 24.84           C  
ANISOU 1296  CD1 PHE A 166     2798   2944   3694    -25    520    -67       C  
ATOM   1297  CD2 PHE A 166      -0.429  -6.726   8.870  1.00 24.58           C  
ANISOU 1297  CD2 PHE A 166     2727   2918   3694     11    489    -46       C  
ATOM   1298  CE1 PHE A 166       1.412  -5.664   7.091  1.00 24.95           C  
ANISOU 1298  CE1 PHE A 166     2809   2938   3733    -17    576    -80       C  
ATOM   1299  CE2 PHE A 166       0.681  -7.478   8.470  1.00 25.16           C  
ANISOU 1299  CE2 PHE A 166     2796   2972   3790     20    538    -58       C  
ATOM   1300  CZ  PHE A 166       1.606  -6.942   7.586  1.00 25.28           C  
ANISOU 1300  CZ  PHE A 166     2826   2973   3805      7    584    -75       C  
ATOM   1301  N   PRO A 167      -2.436  -1.542   9.700  1.00 26.10           N  
ANISOU 1301  N   PRO A 167     2916   3170   3829    -32    389    -18       N  
ATOM   1302  CA  PRO A 167      -3.512  -0.568   9.877  1.00 26.31           C  
ANISOU 1302  CA  PRO A 167     2948   3198   3850    -40    361     -3       C  
ATOM   1303  C   PRO A 167      -4.852  -1.126   9.414  1.00 26.74           C  
ANISOU 1303  C   PRO A 167     3019   3228   3913    -48    333      9       C  
ATOM   1304  O   PRO A 167      -4.911  -1.914   8.457  1.00 26.79           O  
ANISOU 1304  O   PRO A 167     3056   3213   3910    -61    330      2       O  
ATOM   1305  CB  PRO A 167      -3.106   0.609   8.982  1.00 26.74           C  
ANISOU 1305  CB  PRO A 167     3029   3252   3878    -63    366    -15       C  
ATOM   1306  CG  PRO A 167      -1.647   0.451   8.747  1.00 27.04           C  
ANISOU 1306  CG  PRO A 167     3060   3295   3915    -63    403    -35       C  
ATOM   1307  CD  PRO A 167      -1.337  -1.011   8.869  1.00 26.67           C  
ANISOU 1307  CD  PRO A 167     3002   3241   3888    -47    418    -38       C  
ATOM   1308  N   ALA A 168      -5.909  -0.704  10.088  1.00 26.76           N  
ANISOU 1308  N   ALA A 168     3001   3227   3937    -41    315     30       N  
ATOM   1309  CA  ALA A 168      -7.251  -1.129   9.753  1.00 27.53           C  
ANISOU 1309  CA  ALA A 168     3099   3296   4062    -49    285     48       C  
ATOM   1310  C   ALA A 168      -7.710  -0.518   8.436  1.00 27.99           C  
ANISOU 1310  C   ALA A 168     3195   3333   4106    -79    248     49       C  
ATOM   1311  O   ALA A 168      -7.267   0.569   8.052  1.00 27.16           O  
ANISOU 1311  O   ALA A 168     3108   3237   3974    -90    251     41       O  
ATOM   1312  CB  ALA A 168      -8.215  -0.764  10.870  1.00 27.83           C  
ANISOU 1312  CB  ALA A 168     3103   3331   4140    -32    287     73       C  
ATOM   1313  N   VAL A 169      -8.589  -1.245   7.750  1.00 28.62           N  
ANISOU 1313  N   VAL A 169     3289   3380   4202    -95    211     59       N  
ATOM   1314  CA  VAL A 169      -9.272  -0.749   6.554  1.00 30.00           C  
ANISOU 1314  CA  VAL A 169     3504   3523   4369   -126    158     67       C  
ATOM   1315  C   VAL A 169     -10.764  -0.805   6.810  1.00 30.77           C  
ANISOU 1315  C   VAL A 169     3562   3592   4534   -127    113    100       C  
ATOM   1316  O   VAL A 169     -11.225  -1.623   7.615  1.00 29.18           O  
ANISOU 1316  O   VAL A 169     3320   3390   4377   -109    127    111       O  
ATOM   1317  CB  VAL A 169      -8.911  -1.555   5.282  1.00 30.59           C  
ANISOU 1317  CB  VAL A 169     3650   3571   4400   -153    143     50       C  
ATOM   1318  CG1 VAL A 169      -7.414  -1.511   5.046  1.00 31.19           C  
ANISOU 1318  CG1 VAL A 169     3757   3667   4424   -150    201     19       C  
ATOM   1319  CG2 VAL A 169      -9.404  -2.996   5.341  1.00 31.26           C  
ANISOU 1319  CG2 VAL A 169     3732   3636   4509   -152    130     56       C  
ATOM   1320  N   LEU A 170     -11.509   0.059   6.132  1.00 32.81           N  
ANISOU 1320  N   LEU A 170     3832   3825   4807   -147     61    117       N  
ATOM   1321  CA  LEU A 170     -12.969   0.013   6.187  1.00 35.17           C  
ANISOU 1321  CA  LEU A 170     4089   4086   5185   -151      9    152       C  
ATOM   1322  C   LEU A 170     -13.510  -1.067   5.248  1.00 36.77           C  
ANISOU 1322  C   LEU A 170     4327   4249   5395   -180    -52    158       C  
ATOM   1323  O   LEU A 170     -13.095  -1.160   4.096  1.00 38.00           O  
ANISOU 1323  O   LEU A 170     4561   4388   5489   -210    -85    142       O  
ATOM   1324  CB  LEU A 170     -13.584   1.366   5.836  1.00 37.03           C  
ANISOU 1324  CB  LEU A 170     4319   4304   5445   -161    -29    172       C  
ATOM   1325  CG  LEU A 170     -13.767   2.317   7.023  1.00 38.42           C  
ANISOU 1325  CG  LEU A 170     4435   4499   5661   -130     21    184       C  
ATOM   1326  CD1 LEU A 170     -14.080   3.722   6.511  1.00 39.21           C  
ANISOU 1326  CD1 LEU A 170     4546   4585   5766   -141    -11    197       C  
ATOM   1327  CD2 LEU A 170     -14.874   1.828   7.968  1.00 38.36           C  
ANISOU 1327  CD2 LEU A 170     4354   4468   5750   -110     36    214       C  
ATOM   1328  N   GLN A 171     -14.424  -1.883   5.772  1.00 37.29           N  
ANISOU 1328  N   GLN A 171     4339   4294   5533   -173    -64    180       N  
ATOM   1329  CA  GLN A 171     -15.047  -2.976   5.048  1.00 38.95           C  
ANISOU 1329  CA  GLN A 171     4572   4462   5762   -200   -125    189       C  
ATOM   1330  C   GLN A 171     -16.493  -3.076   5.534  1.00 39.94           C  
ANISOU 1330  C   GLN A 171     4616   4552   6007   -196   -160    230       C  
ATOM   1331  O   GLN A 171     -16.734  -3.414   6.696  1.00 39.81           O  
ANISOU 1331  O   GLN A 171     4534   4547   6042   -166   -101    238       O  
ATOM   1332  CB  GLN A 171     -14.281  -4.273   5.329  1.00 39.13           C  
ANISOU 1332  CB  GLN A 171     4616   4505   5744   -189    -75    164       C  
ATOM   1333  CG  GLN A 171     -14.762  -5.517   4.576  1.00 39.78           C  
ANISOU 1333  CG  GLN A 171     4737   4545   5831   -219   -129    168       C  
ATOM   1334  CD  GLN A 171     -13.835  -6.723   4.783  1.00 40.49           C  
ANISOU 1334  CD  GLN A 171     4857   4655   5871   -207    -71    139       C  
ATOM   1335  OE1 GLN A 171     -13.110  -6.808   5.777  1.00 39.43           O  
ANISOU 1335  OE1 GLN A 171     4688   4562   5729   -171      4    126       O  
ATOM   1336  NE2 GLN A 171     -13.886  -7.678   3.862  1.00 40.98           N  
ANISOU 1336  NE2 GLN A 171     4987   4681   5902   -237   -109    132       N  
ATOM   1337  N   SER A 172     -17.442  -2.740   4.657  1.00 41.95           N  
ANISOU 1337  N   SER A 172     4874   4756   6307   -227   -255    257       N  
ATOM   1338  CA  SER A 172     -18.884  -2.756   4.973  1.00 42.74           C  
ANISOU 1338  CA  SER A 172     4888   4810   6541   -228   -299    302       C  
ATOM   1339  C   SER A 172     -19.213  -1.834   6.157  1.00 41.56           C  
ANISOU 1339  C   SER A 172     4654   4676   6460   -189   -227    319       C  
ATOM   1340  O   SER A 172     -19.951  -2.222   7.082  1.00 42.20           O  
ANISOU 1340  O   SER A 172     4658   4740   6635   -168   -187    341       O  
ATOM   1341  CB  SER A 172     -19.359  -4.192   5.249  1.00 44.38           C  
ANISOU 1341  CB  SER A 172     5070   4997   6796   -232   -301    309       C  
ATOM   1342  OG  SER A 172     -18.908  -5.097   4.247  1.00 46.25           O  
ANISOU 1342  OG  SER A 172     5396   5222   6954   -266   -349    288       O  
ATOM   1343  N   ASP A 173     -18.611  -0.642   6.133  1.00 39.19           N  
ANISOU 1343  N   ASP A 173     4379   4404   6107   -180   -204    307       N  
ATOM   1344  CA  ASP A 173     -18.744   0.384   7.179  1.00 38.39           C  
ANISOU 1344  CA  ASP A 173     4221   4317   6048   -145   -133    317       C  
ATOM   1345  C   ASP A 173     -18.243  -0.008   8.582  1.00 35.41           C  
ANISOU 1345  C   ASP A 173     3820   3976   5657   -108    -22    302       C  
ATOM   1346  O   ASP A 173     -18.527   0.677   9.562  1.00 35.00           O  
ANISOU 1346  O   ASP A 173     3725   3923   5649    -80     41    314       O  
ATOM   1347  CB  ASP A 173     -20.185   0.908   7.226  1.00 41.33           C  
ANISOU 1347  CB  ASP A 173     4513   4631   6559   -145   -173    366       C  
ATOM   1348  CG  ASP A 173     -20.669   1.376   5.855  1.00 43.77           C  
ANISOU 1348  CG  ASP A 173     4850   4899   6880   -183   -296    386       C  
ATOM   1349  OD1 ASP A 173     -20.086   2.348   5.329  1.00 45.49           O  
ANISOU 1349  OD1 ASP A 173     5122   5135   7027   -190   -311    372       O  
ATOM   1350  OD2 ASP A 173     -21.600   0.752   5.300  1.00 47.02           O  
ANISOU 1350  OD2 ASP A 173     5236   5259   7371   -208   -381    414       O  
ATOM   1351  N   LEU A 174     -17.457  -1.080   8.657  1.00 32.14           N  
ANISOU 1351  N   LEU A 174     3444   3590   5177   -108      0    274       N  
ATOM   1352  CA  LEU A 174     -16.813  -1.514   9.881  1.00 30.16           C  
ANISOU 1352  CA  LEU A 174     3188   3372   4896    -76     90    256       C  
ATOM   1353  C   LEU A 174     -15.328  -1.700   9.574  1.00 28.73           C  
ANISOU 1353  C   LEU A 174     3075   3241   4600    -79    104    216       C  
ATOM   1354  O   LEU A 174     -14.922  -1.723   8.401  1.00 29.48           O  
ANISOU 1354  O   LEU A 174     3220   3335   4644   -106     52    202       O  
ATOM   1355  CB  LEU A 174     -17.435  -2.825  10.369  1.00 29.81           C  
ANISOU 1355  CB  LEU A 174     3110   3304   4911    -70    104    268       C  
ATOM   1356  CG  LEU A 174     -18.933  -2.789  10.726  1.00 30.32           C  
ANISOU 1356  CG  LEU A 174     3096   3312   5109    -67    101    311       C  
ATOM   1357  CD1 LEU A 174     -19.472  -4.186  10.953  1.00 30.96           C  
ANISOU 1357  CD1 LEU A 174     3152   3367   5242    -70    103    320       C  
ATOM   1358  CD2 LEU A 174     -19.172  -1.906  11.935  1.00 29.81           C  
ANISOU 1358  CD2 LEU A 174     2997   3244   5083    -34    186    323       C  
ATOM   1359  N   TYR A 175     -14.514  -1.818  10.612  1.00 27.21           N  
ANISOU 1359  N   TYR A 175     2886   3082   4368    -52    174    198       N  
ATOM   1360  CA  TYR A 175     -13.070  -1.923  10.428  1.00 25.68           C  
ANISOU 1360  CA  TYR A 175     2742   2931   4083    -52    191    164       C  
ATOM   1361  C   TYR A 175     -12.597  -3.367  10.450  1.00 25.15           C  
ANISOU 1361  C   TYR A 175     2691   2870   3995    -49    201    149       C  
ATOM   1362  O   TYR A 175     -13.152  -4.191  11.166  1.00 24.44           O  
ANISOU 1362  O   TYR A 175     2573   2765   3947    -35    221    162       O  
ATOM   1363  CB  TYR A 175     -12.341  -1.150  11.515  1.00 25.97           C  
ANISOU 1363  CB  TYR A 175     2777   2998   4089    -27    248    154       C  
ATOM   1364  CG  TYR A 175     -12.549   0.326  11.417  1.00 26.14           C  
ANISOU 1364  CG  TYR A 175     2795   3019   4115    -31    244    163       C  
ATOM   1365  CD1 TYR A 175     -11.789   1.105  10.537  1.00 26.59           C  
ANISOU 1365  CD1 TYR A 175     2889   3095   4117    -49    220    145       C  
ATOM   1366  CD2 TYR A 175     -13.509   0.956  12.202  1.00 26.43           C  
ANISOU 1366  CD2 TYR A 175     2796   3031   4213    -16    270    189       C  
ATOM   1367  CE1 TYR A 175     -11.982   2.487  10.447  1.00 27.34           C  
ANISOU 1367  CE1 TYR A 175     2984   3188   4214    -52    216    152       C  
ATOM   1368  CE2 TYR A 175     -13.713   2.324  12.121  1.00 27.23           C  
ANISOU 1368  CE2 TYR A 175     2895   3128   4321    -18    269    197       C  
ATOM   1369  CZ  TYR A 175     -12.955   3.085  11.252  1.00 27.35           C  
ANISOU 1369  CZ  TYR A 175     2946   3165   4277    -36    239    179       C  
ATOM   1370  OH  TYR A 175     -13.196   4.438  11.198  1.00 28.84           O  
ANISOU 1370  OH  TYR A 175     3135   3349   4475    -37    239    188       O  
ATOM   1371  N   THR A 176     -11.557  -3.643   9.675  1.00 24.37           N  
ANISOU 1371  N   THR A 176     2639   2789   3831    -61    193    123       N  
ATOM   1372  CA  THR A 176     -10.880  -4.924   9.687  1.00 25.03           C  
ANISOU 1372  CA  THR A 176     2742   2879   3889    -55    212    106       C  
ATOM   1373  C   THR A 176      -9.379  -4.694   9.700  1.00 24.63           C  
ANISOU 1373  C   THR A 176     2715   2863   3778    -47    247     78       C  
ATOM   1374  O   THR A 176      -8.877  -3.825   8.978  1.00 23.51           O  
ANISOU 1374  O   THR A 176     2601   2729   3603    -62    239     66       O  
ATOM   1375  CB  THR A 176     -11.243  -5.749   8.430  1.00 25.74           C  
ANISOU 1375  CB  THR A 176     2870   2936   3972    -86    165    103       C  
ATOM   1376  OG1 THR A 176     -12.656  -5.971   8.413  1.00 27.68           O  
ANISOU 1376  OG1 THR A 176     3084   3144   4286    -97    123    132       O  
ATOM   1377  CG2 THR A 176     -10.528  -7.107   8.408  1.00 25.68           C  
ANISOU 1377  CG2 THR A 176     2886   2931   3938    -79    192     85       C  
ATOM   1378  N   LEU A 177      -8.669  -5.470  10.513  1.00 24.92           N  
ANISOU 1378  N   LEU A 177     2741   2916   3808    -23    284     70       N  
ATOM   1379  CA  LEU A 177      -7.217  -5.484  10.463  1.00 25.65           C  
ANISOU 1379  CA  LEU A 177     2849   3034   3863    -15    312     47       C  
ATOM   1380  C   LEU A 177      -6.686  -6.887  10.690  1.00 25.67           C  
ANISOU 1380  C   LEU A 177     2853   3033   3866      0    333     39       C  
ATOM   1381  O   LEU A 177      -7.408  -7.786  11.107  1.00 24.92           O  
ANISOU 1381  O   LEU A 177     2748   2923   3797      6    330     51       O  
ATOM   1382  CB  LEU A 177      -6.613  -4.507  11.468  1.00 26.54           C  
ANISOU 1382  CB  LEU A 177     2939   3174   3968      1    332     47       C  
ATOM   1383  CG  LEU A 177      -6.604  -4.721  12.989  1.00 27.02           C  
ANISOU 1383  CG  LEU A 177     2977   3243   4043     29    351     58       C  
ATOM   1384  CD1 LEU A 177      -5.695  -5.860  13.454  1.00 27.58           C  
ANISOU 1384  CD1 LEU A 177     3046   3320   4110     48    366     50       C  
ATOM   1385  CD2 LEU A 177      -6.155  -3.405  13.641  1.00 27.57           C  
ANISOU 1385  CD2 LEU A 177     3044   3332   4096     33    357     58       C  
ATOM   1386  N   SER A 178      -5.407  -7.056  10.407  1.00 25.47           N  
ANISOU 1386  N   SER A 178     2838   3020   3819      4    359     19       N  
ATOM   1387  CA  SER A 178      -4.746  -8.326  10.616  1.00 25.95           C  
ANISOU 1387  CA  SER A 178     2896   3075   3886     21    382     12       C  
ATOM   1388  C   SER A 178      -3.422  -8.092  11.336  1.00 25.28           C  
ANISOU 1388  C   SER A 178     2785   3014   3805     43    405      6       C  
ATOM   1389  O   SER A 178      -2.873  -6.973  11.334  1.00 24.43           O  
ANISOU 1389  O   SER A 178     2668   2923   3688     38    406      1       O  
ATOM   1390  CB  SER A 178      -4.507  -9.016   9.277  1.00 27.16           C  
ANISOU 1390  CB  SER A 178     3096   3202   4020      1    393     -3       C  
ATOM   1391  OG  SER A 178      -3.671  -8.214   8.445  1.00 29.30           O  
ANISOU 1391  OG  SER A 178     3389   3475   4267    -12    412    -20       O  
ATOM   1392  N   SER A 179      -2.947  -9.148  11.980  1.00 24.91           N  
ANISOU 1392  N   SER A 179     2723   2965   3775     67    418      8       N  
ATOM   1393  CA  SER A 179      -1.639  -9.157  12.626  1.00 24.87           C  
ANISOU 1393  CA  SER A 179     2689   2973   3786     88    429      5       C  
ATOM   1394  C   SER A 179      -0.975 -10.488  12.334  1.00 25.26           C  
ANISOU 1394  C   SER A 179     2737   3004   3855    102    455      0       C  
ATOM   1395  O   SER A 179      -1.627 -11.537  12.412  1.00 24.12           O  
ANISOU 1395  O   SER A 179     2608   2844   3712    107    455      4       O  
ATOM   1396  CB  SER A 179      -1.778  -8.978  14.135  1.00 25.18           C  
ANISOU 1396  CB  SER A 179     2712   3024   3830    107    407     23       C  
ATOM   1397  OG  SER A 179      -0.506  -8.907  14.776  1.00 25.38           O  
ANISOU 1397  OG  SER A 179     2711   3057   3873    123    401     23       O  
ATOM   1398  N   SER A 180       0.311 -10.449  11.992  1.00 25.46           N  
ANISOU 1398  N   SER A 180     2743   3027   3902    108    481    -11       N  
ATOM   1399  CA  SER A 180       1.103 -11.658  11.801  1.00 25.92           C  
ANISOU 1399  CA  SER A 180     2791   3063   3991    126    513    -15       C  
ATOM   1400  C   SER A 180       2.181 -11.742  12.870  1.00 26.68           C  
ANISOU 1400  C   SER A 180     2835   3167   4132    154    498     -3       C  
ATOM   1401  O   SER A 180       2.656 -10.718  13.367  1.00 26.26           O  
ANISOU 1401  O   SER A 180     2756   3132   4086    151    474      0       O  
ATOM   1402  CB  SER A 180       1.746 -11.673  10.406  1.00 26.66           C  
ANISOU 1402  CB  SER A 180     2908   3133   4087    111    567    -36       C  
ATOM   1403  OG  SER A 180       2.745 -10.688  10.270  1.00 26.81           O  
ANISOU 1403  OG  SER A 180     2896   3161   4129    107    582    -42       O  
ATOM   1404  N   VAL A 181       2.555 -12.969  13.219  1.00 27.28           N  
ANISOU 1404  N   VAL A 181     2899   3225   4238    178    506      2       N  
ATOM   1405  CA  VAL A 181       3.704 -13.211  14.084  1.00 28.41           C  
ANISOU 1405  CA  VAL A 181     2991   3365   4435    205    488     16       C  
ATOM   1406  C   VAL A 181       4.510 -14.369  13.515  1.00 29.40           C  
ANISOU 1406  C   VAL A 181     3099   3459   4611    223    536     11       C  
ATOM   1407  O   VAL A 181       3.940 -15.355  13.046  1.00 28.77           O  
ANISOU 1407  O   VAL A 181     3056   3361   4513    225    565      6       O  
ATOM   1408  CB  VAL A 181       3.298 -13.462  15.552  1.00 28.49           C  
ANISOU 1408  CB  VAL A 181     3006   3383   4433    222    432     37       C  
ATOM   1409  CG1 VAL A 181       2.496 -14.752  15.705  1.00 28.75           C  
ANISOU 1409  CG1 VAL A 181     3071   3401   4451    234    442     42       C  
ATOM   1410  CG2 VAL A 181       4.530 -13.462  16.457  1.00 29.32           C  
ANISOU 1410  CG2 VAL A 181     3064   3482   4592    243    393     53       C  
ATOM   1411  N   THR A 182       5.834 -14.234  13.532  1.00 31.20           N  
ANISOU 1411  N   THR A 182     3271   3674   4908    237    548     15       N  
ATOM   1412  CA  THR A 182       6.718 -15.245  12.952  1.00 32.87           C  
ANISOU 1412  CA  THR A 182     3457   3847   5182    257    606     12       C  
ATOM   1413  C   THR A 182       7.606 -15.790  14.061  1.00 34.37           C  
ANISOU 1413  C   THR A 182     3586   4026   5444    290    562     37       C  
ATOM   1414  O   THR A 182       8.315 -15.020  14.708  1.00 34.59           O  
ANISOU 1414  O   THR A 182     3566   4065   5512    291    515     50       O  
ATOM   1415  CB  THR A 182       7.554 -14.658  11.805  1.00 33.88           C  
ANISOU 1415  CB  THR A 182     3569   3956   5346    243    675     -4       C  
ATOM   1416  OG1 THR A 182       6.677 -14.185  10.776  1.00 33.90           O  
ANISOU 1416  OG1 THR A 182     3642   3964   5273    210    706    -26       O  
ATOM   1417  CG2 THR A 182       8.491 -15.700  11.207  1.00 34.84           C  
ANISOU 1417  CG2 THR A 182     3666   4030   5542    265    750     -6       C  
ATOM   1418  N   VAL A 183       7.528 -17.104  14.284  1.00 34.73           N  
ANISOU 1418  N   VAL A 183     3640   4050   5504    314    571     45       N  
ATOM   1419  CA  VAL A 183       8.271 -17.799  15.346  1.00 36.22           C  
ANISOU 1419  CA  VAL A 183     3781   4222   5757    347    522     72       C  
ATOM   1420  C   VAL A 183       9.025 -19.002  14.763  1.00 37.45           C  
ANISOU 1420  C   VAL A 183     3908   4331   5987    374    588     73       C  
ATOM   1421  O   VAL A 183       8.715 -19.454  13.654  1.00 36.71           O  
ANISOU 1421  O   VAL A 183     3854   4221   5872    366    668     52       O  
ATOM   1422  CB  VAL A 183       7.351 -18.271  16.503  1.00 36.11           C  
ANISOU 1422  CB  VAL A 183     3812   4221   5684    355    458     87       C  
ATOM   1423  CG1 VAL A 183       6.582 -17.088  17.083  1.00 36.08           C  
ANISOU 1423  CG1 VAL A 183     3843   4254   5611    330    407     87       C  
ATOM   1424  CG2 VAL A 183       6.370 -19.361  16.063  1.00 35.96           C  
ANISOU 1424  CG2 VAL A 183     3852   4192   5618    357    501     76       C  
ATOM   1425  N   PRO A 184      10.025 -19.524  15.499  1.00 39.25           N  
ANISOU 1425  N   PRO A 184     4072   4535   6305    406    552     99       N  
ATOM   1426  CA  PRO A 184      10.670 -20.767  15.041  1.00 40.71           C  
ANISOU 1426  CA  PRO A 184     4230   4672   6565    436    616    103       C  
ATOM   1427  C   PRO A 184       9.709 -21.956  15.017  1.00 41.81           C  
ANISOU 1427  C   PRO A 184     4440   4805   6639    444    635     97       C  
ATOM   1428  O   PRO A 184       8.881 -22.102  15.929  1.00 41.12           O  
ANISOU 1428  O   PRO A 184     4393   4740   6488    443    569    106       O  
ATOM   1429  CB  PRO A 184      11.794 -20.988  16.065  1.00 41.47           C  
ANISOU 1429  CB  PRO A 184     4242   4744   6767    467    545    138       C  
ATOM   1430  CG  PRO A 184      12.050 -19.643  16.662  1.00 40.94           C  
ANISOU 1430  CG  PRO A 184     4147   4707   6700    446    469    147       C  
ATOM   1431  CD  PRO A 184      10.715 -18.942  16.665  1.00 39.84           C  
ANISOU 1431  CD  PRO A 184     4093   4615   6427    413    456    126       C  
ATOM   1432  N   SER A 185       9.816 -22.788  13.981  1.00 43.83           N  
ANISOU 1432  N   SER A 185     4715   5024   6911    451    730     81       N  
ATOM   1433  CA  SER A 185       8.975 -23.993  13.845  1.00 44.93           C  
ANISOU 1433  CA  SER A 185     4922   5150   6997    456    755     75       C  
ATOM   1434  C   SER A 185       9.080 -24.962  15.014  1.00 45.05           C  
ANISOU 1434  C   SER A 185     4921   5154   7041    491    696    103       C  
ATOM   1435  O   SER A 185       8.129 -25.668  15.316  1.00 44.11           O  
ANISOU 1435  O   SER A 185     4861   5040   6856    489    682    102       O  
ATOM   1436  CB  SER A 185       9.308 -24.741  12.561  1.00 46.42           C  
ANISOU 1436  CB  SER A 185     5135   5290   7211    460    869     56       C  
ATOM   1437  OG  SER A 185       8.876 -23.987  11.454  1.00 47.82           O  
ANISOU 1437  OG  SER A 185     5365   5474   7329    421    920     27       O  
ATOM   1438  N   SER A 186      10.239 -24.983  15.664  1.00 46.39           N  
ANISOU 1438  N   SER A 186     5009   5304   7311    520    658    130       N  
ATOM   1439  CA  SER A 186      10.439 -25.792  16.869  1.00 46.95           C  
ANISOU 1439  CA  SER A 186     5065   5359   7411    552    585    161       C  
ATOM   1440  C   SER A 186       9.595 -25.331  18.067  1.00 46.54           C  
ANISOU 1440  C   SER A 186     5061   5347   7274    538    485    172       C  
ATOM   1441  O   SER A 186       9.384 -26.111  18.994  1.00 46.64           O  
ANISOU 1441  O   SER A 186     5099   5346   7274    558    435    191       O  
ATOM   1442  CB  SER A 186      11.925 -25.804  17.255  1.00 47.58           C  
ANISOU 1442  CB  SER A 186     5043   5405   7631    583    555    190       C  
ATOM   1443  OG  SER A 186      12.383 -24.501  17.573  1.00 47.50           O  
ANISOU 1443  OG  SER A 186     4987   5418   7643    565    497    197       O  
ATOM   1444  N   THR A 187       9.117 -24.081  18.056  1.00 46.10           N  
ANISOU 1444  N   THR A 187     5023   5332   7160    505    461    159       N  
ATOM   1445  CA  THR A 187       8.304 -23.544  19.159  1.00 44.91           C  
ANISOU 1445  CA  THR A 187     4922   5211   6928    490    381    168       C  
ATOM   1446  C   THR A 187       6.775 -23.625  18.987  1.00 43.95           C  
ANISOU 1446  C   THR A 187     4883   5113   6700    466    408    149       C  
ATOM   1447  O   THR A 187       6.052 -23.437  19.965  1.00 44.14           O  
ANISOU 1447  O   THR A 187     4955   5150   6664    460    357    159       O  
ATOM   1448  CB  THR A 187       8.689 -22.085  19.472  1.00 45.62           C  
ANISOU 1448  CB  THR A 187     4983   5327   7022    469    328    172       C  
ATOM   1449  OG1 THR A 187       8.351 -21.231  18.367  1.00 44.85           O  
ANISOU 1449  OG1 THR A 187     4888   5254   6896    440    389    143       O  
ATOM   1450  CG2 THR A 187      10.185 -21.988  19.772  1.00 46.26           C  
ANISOU 1450  CG2 THR A 187     4977   5379   7220    490    285    196       C  
ATOM   1451  N   TRP A 188       6.283 -23.900  17.778  1.00 42.25           N  
ANISOU 1451  N   TRP A 188     4689   4898   6465    452    487    123       N  
ATOM   1452  CA  TRP A 188       4.846 -24.052  17.540  1.00 41.20           C  
ANISOU 1452  CA  TRP A 188     4625   4780   6247    428    507    108       C  
ATOM   1453  C   TRP A 188       4.646 -25.219  16.578  1.00 42.18           C  
ANISOU 1453  C   TRP A 188     4774   4875   6375    432    578     94       C  
ATOM   1454  O   TRP A 188       5.291 -25.229  15.537  1.00 43.33           O  
ANISOU 1454  O   TRP A 188     4901   5004   6558    430    636     80       O  
ATOM   1455  CB  TRP A 188       4.261 -22.757  16.948  1.00 39.22           C  
ANISOU 1455  CB  TRP A 188     4387   4563   5951    391    514     90       C  
ATOM   1456  CG  TRP A 188       2.780 -22.827  16.726  1.00 37.10           C  
ANISOU 1456  CG  TRP A 188     4177   4305   5611    365    524     79       C  
ATOM   1457  CD1 TRP A 188       1.804 -22.472  17.611  1.00 35.94           C  
ANISOU 1457  CD1 TRP A 188     4062   4176   5418    356    486     88       C  
ATOM   1458  CD2 TRP A 188       2.107 -23.297  15.553  1.00 36.22           C  
ANISOU 1458  CD2 TRP A 188     4103   4182   5475    344    576     59       C  
ATOM   1459  NE1 TRP A 188       0.571 -22.698  17.068  1.00 35.34           N  
ANISOU 1459  NE1 TRP A 188     4025   4099   5301    332    510     77       N  
ATOM   1460  CE2 TRP A 188       0.721 -23.190  15.800  1.00 35.35           C  
ANISOU 1460  CE2 TRP A 188     4033   4084   5312    322    558     59       C  
ATOM   1461  CE3 TRP A 188       2.538 -23.788  14.315  1.00 36.42           C  
ANISOU 1461  CE3 TRP A 188     4138   4182   5518    340    637     41       C  
ATOM   1462  CZ2 TRP A 188      -0.242 -23.564  14.855  1.00 35.11           C  
ANISOU 1462  CZ2 TRP A 188     4045   4041   5251    295    584     45       C  
ATOM   1463  CZ3 TRP A 188       1.584 -24.165  13.373  1.00 36.34           C  
ANISOU 1463  CZ3 TRP A 188     4185   4159   5463    311    666     25       C  
ATOM   1464  CH2 TRP A 188       0.206 -24.046  13.651  1.00 36.02           C  
ANISOU 1464  CH2 TRP A 188     4178   4133   5375    288    632     28       C  
ATOM   1465  N   PRO A 189       3.748 -26.170  16.865  1.00 43.79           N  
ANISOU 1465  N   PRO A 189     5028   5068   6541    433    581     96       N  
ATOM   1466  CA  PRO A 189       2.686 -26.078  17.892  1.00 44.66           C  
ANISOU 1466  CA  PRO A 189     5177   5194   6595    426    534    107       C  
ATOM   1467  C   PRO A 189       3.022 -26.542  19.315  1.00 45.95           C  
ANISOU 1467  C   PRO A 189     5342   5345   6771    456    479    134       C  
ATOM   1468  O   PRO A 189       2.119 -26.597  20.150  1.00 45.71           O  
ANISOU 1468  O   PRO A 189     5357   5317   6692    450    456    143       O  
ATOM   1469  CB  PRO A 189       1.569 -26.957  17.306  1.00 44.37           C  
ANISOU 1469  CB  PRO A 189     5193   5143   6520    409    575     94       C  
ATOM   1470  CG  PRO A 189       2.289 -27.945  16.456  1.00 44.90           C  
ANISOU 1470  CG  PRO A 189     5254   5177   6627    425    628     86       C  
ATOM   1471  CD  PRO A 189       3.456 -27.210  15.863  1.00 44.87           C  
ANISOU 1471  CD  PRO A 189     5200   5175   6671    429    647     80       C  
ATOM   1472  N   SER A 190       4.289 -26.832  19.605  1.00 47.11           N  
ANISOU 1472  N   SER A 190     5443   5471   6983    486    459    150       N  
ATOM   1473  CA  SER A 190       4.683 -27.402  20.904  1.00 48.28           C  
ANISOU 1473  CA  SER A 190     5600   5597   7146    515    398    179       C  
ATOM   1474  C   SER A 190       4.481 -26.445  22.079  1.00 48.83           C  
ANISOU 1474  C   SER A 190     5695   5683   7175    505    325    194       C  
ATOM   1475  O   SER A 190       4.131 -26.882  23.174  1.00 50.55           O  
ANISOU 1475  O   SER A 190     5965   5883   7357    515    287    212       O  
ATOM   1476  CB  SER A 190       6.144 -27.878  20.865  1.00 48.75           C  
ANISOU 1476  CB  SER A 190     5593   5626   7303    550    386    196       C  
ATOM   1477  OG  SER A 190       7.029 -26.811  20.570  1.00 48.63           O  
ANISOU 1477  OG  SER A 190     5514   5624   7337    543    370    196       O  
ATOM   1478  N   GLU A 191       4.729 -25.155  21.853  1.00 48.79           N  
ANISOU 1478  N   GLU A 191     5661   5706   7170    485    309    187       N  
ATOM   1479  CA  GLU A 191       4.381 -24.102  22.802  1.00 48.77           C  
ANISOU 1479  CA  GLU A 191     5694   5720   7116    468    253    196       C  
ATOM   1480  C   GLU A 191       3.238 -23.272  22.205  1.00 46.21           C  
ANISOU 1480  C   GLU A 191     5392   5429   6736    434    297    172       C  
ATOM   1481  O   GLU A 191       3.090 -23.167  20.980  1.00 45.46           O  
ANISOU 1481  O   GLU A 191     5270   5348   6653    421    351    151       O  
ATOM   1482  CB  GLU A 191       5.577 -23.200  23.112  1.00 51.64           C  
ANISOU 1482  CB  GLU A 191     6007   6086   7528    470    190    209       C  
ATOM   1483  CG  GLU A 191       6.859 -23.926  23.513  1.00 54.84           C  
ANISOU 1483  CG  GLU A 191     6365   6455   8016    503    141    234       C  
ATOM   1484  CD  GLU A 191       8.054 -22.988  23.574  1.00 57.15           C  
ANISOU 1484  CD  GLU A 191     6589   6748   8375    500     85    246       C  
ATOM   1485  OE1 GLU A 191       9.122 -23.342  23.036  1.00 59.45           O  
ANISOU 1485  OE1 GLU A 191     6799   7020   8767    519     96    252       O  
ATOM   1486  OE2 GLU A 191       7.926 -21.885  24.152  1.00 60.35           O  
ANISOU 1486  OE2 GLU A 191     7020   7170   8738    477     34    249       O  
ATOM   1487  N   THR A 192       2.443 -22.677  23.078  1.00 42.82           N  
ANISOU 1487  N   THR A 192     5018   5005   6246    420    274    179       N  
ATOM   1488  CA  THR A 192       1.210 -22.027  22.657  1.00 40.71           C  
ANISOU 1488  CA  THR A 192     4774   4759   5933    392    315    162       C  
ATOM   1489  C   THR A 192       1.487 -20.634  22.083  1.00 37.30           C  
ANISOU 1489  C   THR A 192     4307   4360   5506    370    309    150       C  
ATOM   1490  O   THR A 192       2.376 -19.923  22.548  1.00 36.80           O  
ANISOU 1490  O   THR A 192     4225   4300   5457    372    260    159       O  
ATOM   1491  CB  THR A 192       0.220 -21.915  23.823  1.00 41.56           C  
ANISOU 1491  CB  THR A 192     4955   4852   5982    387    307    174       C  
ATOM   1492  OG1 THR A 192       0.801 -21.112  24.854  1.00 43.94           O  
ANISOU 1492  OG1 THR A 192     5281   5148   6265    388    247    190       O  
ATOM   1493  CG2 THR A 192      -0.101 -23.291  24.383  1.00 42.18           C  
ANISOU 1493  CG2 THR A 192     5075   4896   6055    407    319    186       C  
ATOM   1494  N   VAL A 193       0.716 -20.268  21.062  1.00 34.36           N  
ANISOU 1494  N   VAL A 193     3927   4007   5122    347    354    130       N  
ATOM   1495  CA  VAL A 193       0.716 -18.920  20.514  1.00 32.60           C  
ANISOU 1495  CA  VAL A 193     3682   3811   4890    323    354    119       C  
ATOM   1496  C   VAL A 193      -0.736 -18.433  20.500  1.00 30.99           C  
ANISOU 1496  C   VAL A 193     3513   3615   4645    300    377    114       C  
ATOM   1497  O   VAL A 193      -1.610 -19.096  19.942  1.00 29.86           O  
ANISOU 1497  O   VAL A 193     3381   3463   4499    293    411    108       O  
ATOM   1498  CB  VAL A 193       1.317 -18.866  19.096  1.00 31.99           C  
ANISOU 1498  CB  VAL A 193     3559   3743   4849    315    388     99       C  
ATOM   1499  CG1 VAL A 193       1.151 -17.465  18.497  1.00 31.94           C  
ANISOU 1499  CG1 VAL A 193     3542   3764   4827    288    391     87       C  
ATOM   1500  CG2 VAL A 193       2.784 -19.261  19.128  1.00 32.75           C  
ANISOU 1500  CG2 VAL A 193     3610   3827   5005    339    374    106       C  
ATOM   1501  N   THR A 194      -0.958 -17.276  21.116  1.00 30.72           N  
ANISOU 1501  N   THR A 194     3495   3592   4584    289    357    120       N  
ATOM   1502  CA  THR A 194      -2.289 -16.715  21.319  1.00 30.20           C  
ANISOU 1502  CA  THR A 194     3459   3525   4488    272    379    121       C  
ATOM   1503  C   THR A 194      -2.275 -15.246  20.948  1.00 29.63           C  
ANISOU 1503  C   THR A 194     3371   3479   4407    251    372    113       C  
ATOM   1504  O   THR A 194      -1.426 -14.506  21.430  1.00 28.95           O  
ANISOU 1504  O   THR A 194     3283   3400   4314    253    338    117       O  
ATOM   1505  CB  THR A 194      -2.708 -16.866  22.800  1.00 30.74           C  
ANISOU 1505  CB  THR A 194     3587   3567   4525    283    372    140       C  
ATOM   1506  OG1 THR A 194      -2.762 -18.262  23.138  1.00 30.97           O  
ANISOU 1506  OG1 THR A 194     3635   3570   4561    302    381    148       O  
ATOM   1507  CG2 THR A 194      -4.078 -16.220  23.075  1.00 30.46           C  
ANISOU 1507  CG2 THR A 194     3580   3523   4471    267    408    144       C  
ATOM   1508  N   CYS A 195      -3.206 -14.802  20.100  1.00 29.90           N  
ANISOU 1508  N   CYS A 195     3395   3522   4443    231    397    104       N  
ATOM   1509  CA  CYS A 195      -3.360 -13.356  19.904  1.00 30.17           C  
ANISOU 1509  CA  CYS A 195     3423   3574   4464    212    392    100       C  
ATOM   1510  C   CYS A 195      -4.390 -12.807  20.879  1.00 29.44           C  
ANISOU 1510  C   CYS A 195     3367   3466   4351    210    406    114       C  
ATOM   1511  O   CYS A 195      -5.440 -13.419  21.106  1.00 27.77           O  
ANISOU 1511  O   CYS A 195     3170   3231   4148    211    435    123       O  
ATOM   1512  CB  CYS A 195      -3.685 -12.978  18.471  1.00 32.15           C  
ANISOU 1512  CB  CYS A 195     3647   3840   4728    190    404     85       C  
ATOM   1513  SG  CYS A 195      -5.353 -13.348  17.946  1.00 35.09           S  
ANISOU 1513  SG  CYS A 195     4025   4193   5113    173    427     90       S  
ATOM   1514  N   ASN A 196      -4.066 -11.656  21.459  1.00 28.48           N  
ANISOU 1514  N   ASN A 196     3261   3351   4206    205    390    117       N  
ATOM   1515  CA  ASN A 196      -4.922 -10.994  22.427  1.00 28.41           C  
ANISOU 1515  CA  ASN A 196     3297   3322   4175    203    412    130       C  
ATOM   1516  C   ASN A 196      -5.421  -9.712  21.756  1.00 27.54           C  
ANISOU 1516  C   ASN A 196     3165   3228   4070    183    422    124       C  
ATOM   1517  O   ASN A 196      -4.617  -8.863  21.353  1.00 26.71           O  
ANISOU 1517  O   ASN A 196     3042   3148   3957    174    395    114       O  
ATOM   1518  CB  ASN A 196      -4.165 -10.666  23.721  1.00 29.40           C  
ANISOU 1518  CB  ASN A 196     3476   3432   4259    211    383    139       C  
ATOM   1519  CG  ASN A 196      -3.170 -11.744  24.113  1.00 30.62           C  
ANISOU 1519  CG  ASN A 196     3637   3580   4415    229    346    143       C  
ATOM   1520  OD1 ASN A 196      -1.968 -11.605  23.865  1.00 32.22           O  
ANISOU 1520  OD1 ASN A 196     3810   3802   4630    230    301    138       O  
ATOM   1521  ND2 ASN A 196      -3.659 -12.830  24.694  1.00 31.19           N  
ANISOU 1521  ND2 ASN A 196     3743   3622   4483    243    366    153       N  
ATOM   1522  N   VAL A 197      -6.738  -9.582  21.633  1.00 26.00           N  
ANISOU 1522  N   VAL A 197     2967   3015   3897    177    460    132       N  
ATOM   1523  CA  VAL A 197      -7.343  -8.428  20.971  1.00 25.61           C  
ANISOU 1523  CA  VAL A 197     2893   2974   3861    159    467    130       C  
ATOM   1524  C   VAL A 197      -8.173  -7.674  21.998  1.00 25.50           C  
ANISOU 1524  C   VAL A 197     2917   2929   3842    162    507    146       C  
ATOM   1525  O   VAL A 197      -9.007  -8.270  22.663  1.00 25.09           O  
ANISOU 1525  O   VAL A 197     2886   2841   3805    171    548    159       O  
ATOM   1526  CB  VAL A 197      -8.199  -8.866  19.769  1.00 25.47           C  
ANISOU 1526  CB  VAL A 197     2832   2954   3888    146    470    129       C  
ATOM   1527  CG1 VAL A 197      -8.848  -7.667  19.098  1.00 25.61           C  
ANISOU 1527  CG1 VAL A 197     2828   2977   3926    128    469    131       C  
ATOM   1528  CG2 VAL A 197      -7.339  -9.643  18.765  1.00 25.48           C  
ANISOU 1528  CG2 VAL A 197     2813   2977   3887    143    441    112       C  
ATOM   1529  N   ALA A 198      -7.921  -6.376  22.151  1.00 25.11           N  
ANISOU 1529  N   ALA A 198     2881   2890   3770    154    503    143       N  
ATOM   1530  CA  ALA A 198      -8.728  -5.535  23.026  1.00 25.54           C  
ANISOU 1530  CA  ALA A 198     2975   2910   3819    155    549    157       C  
ATOM   1531  C   ALA A 198      -9.485  -4.508  22.189  1.00 25.47           C  
ANISOU 1531  C   ALA A 198     2923   2905   3847    142    560    159       C  
ATOM   1532  O   ALA A 198      -8.912  -3.885  21.295  1.00 24.88           O  
ANISOU 1532  O   ALA A 198     2819   2866   3766    129    521    147       O  
ATOM   1533  CB  ALA A 198      -7.848  -4.844  24.059  1.00 26.53           C  
ANISOU 1533  CB  ALA A 198     3166   3030   3880    156    535    155       C  
ATOM   1534  N   HIS A 199     -10.775  -4.344  22.481  1.00 25.52           N  
ANISOU 1534  N   HIS A 199     2925   2871   3899    146    615    177       N  
ATOM   1535  CA  HIS A 199     -11.597  -3.312  21.872  1.00 25.31           C  
ANISOU 1535  CA  HIS A 199     2860   2837   3917    136    627    186       C  
ATOM   1536  C   HIS A 199     -12.270  -2.522  22.995  1.00 26.39           C  
ANISOU 1536  C   HIS A 199     3042   2927   4056    145    698    201       C  
ATOM   1537  O   HIS A 199     -13.369  -2.884  23.433  1.00 26.01           O  
ANISOU 1537  O   HIS A 199     2988   2830   4063    154    759    220       O  
ATOM   1538  CB  HIS A 199     -12.625  -3.931  20.920  1.00 25.15           C  
ANISOU 1538  CB  HIS A 199     2773   2805   3976    129    621    197       C  
ATOM   1539  CG  HIS A 199     -13.395  -2.918  20.137  1.00 24.50           C  
ANISOU 1539  CG  HIS A 199     2645   2715   3946    117    614    207       C  
ATOM   1540  ND1 HIS A 199     -14.773  -2.896  20.105  1.00 24.86           N  
ANISOU 1540  ND1 HIS A 199     2649   2715   4082    119    648    233       N  
ATOM   1541  CD2 HIS A 199     -12.981  -1.858  19.403  1.00 24.30           C  
ANISOU 1541  CD2 HIS A 199     2612   2719   3901    104    577    198       C  
ATOM   1542  CE1 HIS A 199     -15.173  -1.892  19.350  1.00 24.71           C  
ANISOU 1542  CE1 HIS A 199     2595   2696   4097    108    625    240       C  
ATOM   1543  NE2 HIS A 199     -14.107  -1.241  18.915  1.00 24.13           N  
ANISOU 1543  NE2 HIS A 199     2545   2668   3952     99    583    218       N  
ATOM   1544  N   PRO A 200     -11.585  -1.473  23.504  1.00 27.14           N  
ANISOU 1544  N   PRO A 200     3189   3030   4092    142    696    194       N  
ATOM   1545  CA  PRO A 200     -12.065  -0.710  24.667  1.00 27.96           C  
ANISOU 1545  CA  PRO A 200     3360   3083   4179    149    767    206       C  
ATOM   1546  C   PRO A 200     -13.477  -0.152  24.513  1.00 27.94           C  
ANISOU 1546  C   PRO A 200     3318   3037   4261    154    833    227       C  
ATOM   1547  O   PRO A 200     -14.260  -0.205  25.468  1.00 28.75           O  
ANISOU 1547  O   PRO A 200     3460   3078   4383    166    917    243       O  
ATOM   1548  CB  PRO A 200     -11.052   0.423  24.790  1.00 28.44           C  
ANISOU 1548  CB  PRO A 200     3463   3171   4171    138    731    192       C  
ATOM   1549  CG  PRO A 200      -9.814  -0.107  24.189  1.00 28.67           C  
ANISOU 1549  CG  PRO A 200     3469   3256   4168    130    648    173       C  
ATOM   1550  CD  PRO A 200     -10.243  -1.034  23.083  1.00 28.03           C  
ANISOU 1550  CD  PRO A 200     3308   3194   4147    130    628    173       C  
ATOM   1551  N   ALA A 201     -13.828   0.322  23.320  1.00 27.51           N  
ANISOU 1551  N   ALA A 201     3185   3006   4261    144    797    229       N  
ATOM   1552  CA  ALA A 201     -15.161   0.897  23.078  1.00 27.93           C  
ANISOU 1552  CA  ALA A 201     3186   3014   4409    148    846    254       C  
ATOM   1553  C   ALA A 201     -16.332  -0.049  23.343  1.00 28.32           C  
ANISOU 1553  C   ALA A 201     3199   3011   4547    159    902    276       C  
ATOM   1554  O   ALA A 201     -17.398   0.411  23.761  1.00 28.97           O  
ANISOU 1554  O   ALA A 201     3267   3034   4704    169    979    300       O  
ATOM   1555  CB  ALA A 201     -15.255   1.418  21.667  1.00 28.05           C  
ANISOU 1555  CB  ALA A 201     3130   3064   4464    133    778    253       C  
ATOM   1556  N   SER A 202     -16.148  -1.346  23.082  1.00 27.35           N  
ANISOU 1556  N   SER A 202     3059   2906   4425    157    867    270       N  
ATOM   1557  CA  SER A 202     -17.172  -2.355  23.372  1.00 27.94           C  
ANISOU 1557  CA  SER A 202     3103   2931   4580    165    917    290       C  
ATOM   1558  C   SER A 202     -16.882  -3.146  24.655  1.00 28.55           C  
ANISOU 1558  C   SER A 202     3264   2981   4602    179    976    286       C  
ATOM   1559  O   SER A 202     -17.517  -4.171  24.897  1.00 28.53           O  
ANISOU 1559  O   SER A 202     3244   2944   4649    184   1011    298       O  
ATOM   1560  CB  SER A 202     -17.322  -3.328  22.196  1.00 27.78           C  
ANISOU 1560  CB  SER A 202     3010   2938   4606    151    842    289       C  
ATOM   1561  OG  SER A 202     -16.169  -4.140  22.051  1.00 26.93           O  
ANISOU 1561  OG  SER A 202     2937   2880   4413    148    787    264       O  
ATOM   1562  N   SER A 203     -15.927  -2.687  25.464  1.00 29.07           N  
ANISOU 1562  N   SER A 203     3423   3058   4564    182    980    271       N  
ATOM   1563  CA  SER A 203     -15.566  -3.356  26.717  1.00 30.52           C  
ANISOU 1563  CA  SER A 203     3703   3211   4680    192   1024    268       C  
ATOM   1564  C   SER A 203     -15.211  -4.839  26.543  1.00 30.12           C  
ANISOU 1564  C   SER A 203     3640   3181   4620    194    982    261       C  
ATOM   1565  O   SER A 203     -15.585  -5.668  27.366  1.00 31.64           O  
ANISOU 1565  O   SER A 203     3876   3327   4815    204   1040    269       O  
ATOM   1566  CB  SER A 203     -16.701  -3.184  27.735  1.00 31.86           C  
ANISOU 1566  CB  SER A 203     3914   3294   4897    205   1150    290       C  
ATOM   1567  OG  SER A 203     -16.907  -1.814  27.978  1.00 33.73           O  
ANISOU 1567  OG  SER A 203     4176   3508   5131    205   1192    295       O  
ATOM   1568  N   THR A 204     -14.493  -5.153  25.466  1.00 29.08           N  
ANISOU 1568  N   THR A 204     3454   3115   4480    184    889    245       N  
ATOM   1569  CA  THR A 204     -14.229  -6.527  25.055  1.00 29.56           C  
ANISOU 1569  CA  THR A 204     3488   3195   4545    184    848    239       C  
ATOM   1570  C   THR A 204     -12.729  -6.792  24.964  1.00 29.05           C  
ANISOU 1570  C   THR A 204     3457   3185   4396    183    773    217       C  
ATOM   1571  O   THR A 204     -11.971  -5.971  24.436  1.00 28.52           O  
ANISOU 1571  O   THR A 204     3378   3159   4298    173    722    204       O  
ATOM   1572  CB  THR A 204     -14.846  -6.814  23.667  1.00 29.58           C  
ANISOU 1572  CB  THR A 204     3391   3218   4630    171    807    243       C  
ATOM   1573  OG1 THR A 204     -16.257  -6.555  23.692  1.00 30.55           O  
ANISOU 1573  OG1 THR A 204     3468   3288   4851    171    867    267       O  
ATOM   1574  CG2 THR A 204     -14.622  -8.251  23.270  1.00 30.14           C  
ANISOU 1574  CG2 THR A 204     3444   3302   4704    170    772    236       C  
ATOM   1575  N   LYS A 205     -12.312  -7.939  25.487  1.00 29.47           N  
ANISOU 1575  N   LYS A 205     3547   3231   4419    192    768    215       N  
ATOM   1576  CA  LYS A 205     -11.025  -8.540  25.160  1.00 29.81           C  
ANISOU 1576  CA  LYS A 205     3590   3319   4414    193    694    198       C  
ATOM   1577  C   LYS A 205     -11.248  -9.976  24.727  1.00 28.88           C  
ANISOU 1577  C   LYS A 205     3439   3201   4331    197    687    198       C  
ATOM   1578  O   LYS A 205     -12.013 -10.705  25.375  1.00 28.32           O  
ANISOU 1578  O   LYS A 205     3391   3084   4282    206    741    211       O  
ATOM   1579  CB  LYS A 205     -10.078  -8.560  26.351  1.00 31.88           C  
ANISOU 1579  CB  LYS A 205     3943   3570   4597    202    681    196       C  
ATOM   1580  CG  LYS A 205      -9.685  -7.208  26.904  1.00 34.22           C  
ANISOU 1580  CG  LYS A 205     4292   3864   4846    195    679    195       C  
ATOM   1581  CD  LYS A 205      -8.370  -7.319  27.684  1.00 36.55           C  
ANISOU 1581  CD  LYS A 205     4657   4164   5066    197    620    190       C  
ATOM   1582  CE  LYS A 205      -8.586  -7.217  29.181  1.00 38.39           C  
ANISOU 1582  CE  LYS A 205     5011   4333   5241    201    663    202       C  
ATOM   1583  NZ  LYS A 205      -8.775  -5.783  29.510  1.00 39.43           N  
ANISOU 1583  NZ  LYS A 205     5184   4450   5347    190    689    203       N  
ATOM   1584  N   VAL A 206     -10.573 -10.377  23.656  1.00 27.43           N  
ANISOU 1584  N   VAL A 206     3207   3061   4151    191    628    184       N  
ATOM   1585  CA  VAL A 206     -10.651 -11.738  23.143  1.00 28.34           C  
ANISOU 1585  CA  VAL A 206     3296   3178   4292    193    616    181       C  
ATOM   1586  C   VAL A 206      -9.238 -12.310  23.055  1.00 28.88           C  
ANISOU 1586  C   VAL A 206     3378   3278   4317    202    565    167       C  
ATOM   1587  O   VAL A 206      -8.344 -11.667  22.510  1.00 28.63           O  
ANISOU 1587  O   VAL A 206     3327   3282   4266    196    525    154       O  
ATOM   1588  CB  VAL A 206     -11.286 -11.784  21.733  1.00 28.10           C  
ANISOU 1588  CB  VAL A 206     3195   3160   4318    174    596    178       C  
ATOM   1589  CG1 VAL A 206     -11.286 -13.203  21.180  1.00 28.34           C  
ANISOU 1589  CG1 VAL A 206     3210   3190   4368    173    581    174       C  
ATOM   1590  CG2 VAL A 206     -12.694 -11.208  21.770  1.00 28.58           C  
ANISOU 1590  CG2 VAL A 206     3230   3186   4443    166    638    197       C  
ATOM   1591  N   ASP A 207      -9.054 -13.518  23.585  1.00 30.26           N  
ANISOU 1591  N   ASP A 207     3579   3434   4482    216    571    171       N  
ATOM   1592  CA  ASP A 207      -7.828 -14.295  23.365  1.00 31.53           C  
ANISOU 1592  CA  ASP A 207     3738   3618   4623    227    526    160       C  
ATOM   1593  C   ASP A 207      -8.165 -15.458  22.450  1.00 31.14           C  
ANISOU 1593  C   ASP A 207     3651   3568   4610    224    529    155       C  
ATOM   1594  O   ASP A 207      -9.122 -16.205  22.710  1.00 30.80           O  
ANISOU 1594  O   ASP A 207     3616   3493   4592    225    565    165       O  
ATOM   1595  CB  ASP A 207      -7.247 -14.837  24.669  1.00 33.48           C  
ANISOU 1595  CB  ASP A 207     4051   3840   4829    246    521    170       C  
ATOM   1596  CG  ASP A 207      -6.838 -13.748  25.637  1.00 35.49           C  
ANISOU 1596  CG  ASP A 207     4359   4086   5036    246    509    175       C  
ATOM   1597  OD1 ASP A 207      -6.324 -12.690  25.220  1.00 36.89           O  
ANISOU 1597  OD1 ASP A 207     4513   4294   5208    235    480    167       O  
ATOM   1598  OD2 ASP A 207      -7.021 -13.970  26.851  1.00 39.48           O  
ANISOU 1598  OD2 ASP A 207     4941   4550   5506    255    529    188       O  
ATOM   1599  N   LYS A 208      -7.383 -15.602  21.387  1.00 30.24           N  
ANISOU 1599  N   LYS A 208     3502   3484   4501    219    496    140       N  
ATOM   1600  CA  LYS A 208      -7.580 -16.650  20.417  1.00 31.21           C  
ANISOU 1600  CA  LYS A 208     3601   3605   4650    213    496    132       C  
ATOM   1601  C   LYS A 208      -6.266 -17.423  20.292  1.00 30.69           C  
ANISOU 1601  C   LYS A 208     3537   3551   4573    230    475    123       C  
ATOM   1602  O   LYS A 208      -5.272 -16.888  19.794  1.00 28.41           O  
ANISOU 1602  O   LYS A 208     3229   3288   4278    229    452    112       O  
ATOM   1603  CB  LYS A 208      -7.993 -16.018  19.088  1.00 32.98           C  
ANISOU 1603  CB  LYS A 208     3791   3845   4894    186    484    123       C  
ATOM   1604  CG  LYS A 208      -8.295 -16.984  17.970  1.00 34.78           C  
ANISOU 1604  CG  LYS A 208     4008   4063   5142    172    479    115       C  
ATOM   1605  CD  LYS A 208      -9.424 -17.955  18.268  1.00 37.06           C  
ANISOU 1605  CD  LYS A 208     4301   4316   5462    169    500    128       C  
ATOM   1606  CE  LYS A 208     -10.718 -17.225  18.585  1.00 38.38           C  
ANISOU 1606  CE  LYS A 208     4452   4464   5666    156    515    145       C  
ATOM   1607  NZ  LYS A 208     -11.837 -18.188  18.520  1.00 41.47           N  
ANISOU 1607  NZ  LYS A 208     4834   4818   6105    146    530    157       N  
ATOM   1608  N   LYS A 209      -6.271 -18.670  20.754  1.00 31.04           N  
ANISOU 1608  N   LYS A 209     3602   3572   4619    246    486    129       N  
ATOM   1609  CA  LYS A 209      -5.114 -19.558  20.615  1.00 32.20           C  
ANISOU 1609  CA  LYS A 209     3745   3721   4767    265    470    124       C  
ATOM   1610  C   LYS A 209      -5.068 -20.061  19.175  1.00 31.50           C  
ANISOU 1610  C   LYS A 209     3631   3637   4698    251    478    108       C  
ATOM   1611  O   LYS A 209      -6.101 -20.407  18.599  1.00 32.24           O  
ANISOU 1611  O   LYS A 209     3726   3718   4804    232    493    106       O  
ATOM   1612  CB  LYS A 209      -5.200 -20.725  21.608  1.00 33.92           C  
ANISOU 1612  CB  LYS A 209     4000   3908   4980    287    480    137       C  
ATOM   1613  CG  LYS A 209      -4.008 -21.674  21.626  1.00 35.85           C  
ANISOU 1613  CG  LYS A 209     4241   4148   5233    312    462    137       C  
ATOM   1614  CD  LYS A 209      -4.287 -22.876  22.521  1.00 37.62           C  
ANISOU 1614  CD  LYS A 209     4506   4337   5449    331    474    151       C  
ATOM   1615  CE  LYS A 209      -3.142 -23.865  22.490  1.00 39.84           C  
ANISOU 1615  CE  LYS A 209     4779   4609   5747    357    455    152       C  
ATOM   1616  NZ  LYS A 209      -3.321 -24.941  23.518  1.00 41.64           N  
ANISOU 1616  NZ  LYS A 209     5057   4801   5963    377    459    168       N  
ATOM   1617  N   ILE A 210      -3.877 -20.073  18.588  1.00 31.06           N  
ANISOU 1617  N   ILE A 210     3556   3596   4649    259    469     96       N  
ATOM   1618  CA  ILE A 210      -3.703 -20.550  17.226  1.00 31.37           C  
ANISOU 1618  CA  ILE A 210     3588   3631   4699    246    485     79       C  
ATOM   1619  C   ILE A 210      -3.339 -22.024  17.305  1.00 33.12           C  
ANISOU 1619  C   ILE A 210     3821   3828   4934    266    502     81       C  
ATOM   1620  O   ILE A 210      -2.271 -22.367  17.808  1.00 33.92           O  
ANISOU 1620  O   ILE A 210     3911   3927   5050    294    496     86       O  
ATOM   1621  CB  ILE A 210      -2.590 -19.792  16.467  1.00 30.74           C  
ANISOU 1621  CB  ILE A 210     3483   3570   4626    242    484     65       C  
ATOM   1622  CG1 ILE A 210      -2.701 -18.274  16.655  1.00 30.51           C  
ANISOU 1622  CG1 ILE A 210     3442   3568   4583    228    463     66       C  
ATOM   1623  CG2 ILE A 210      -2.636 -20.155  14.991  1.00 30.81           C  
ANISOU 1623  CG2 ILE A 210     3505   3566   4633    221    509     47       C  
ATOM   1624  CD1 ILE A 210      -4.033 -17.689  16.254  1.00 30.16           C  
ANISOU 1624  CD1 ILE A 210     3409   3524   4525    200    461     66       C  
ATOM   1625  N   VAL A 211      -4.230 -22.880  16.817  1.00 34.61           N  
ANISOU 1625  N   VAL A 211     4031   3994   5122    252    519     78       N  
ATOM   1626  CA  VAL A 211      -4.004 -24.334  16.796  1.00 36.18           C  
ANISOU 1626  CA  VAL A 211     4248   4166   5332    269    539     78       C  
ATOM   1627  C   VAL A 211      -3.869 -24.825  15.355  1.00 37.59           C  
ANISOU 1627  C   VAL A 211     4442   4328   5509    250    562     59       C  
ATOM   1628  O   VAL A 211      -4.418 -24.210  14.443  1.00 36.31           O  
ANISOU 1628  O   VAL A 211     4289   4170   5335    217    556     49       O  
ATOM   1629  CB  VAL A 211      -5.119 -25.118  17.546  1.00 36.64           C  
ANISOU 1629  CB  VAL A 211     4330   4202   5389    269    545     92       C  
ATOM   1630  CG1 VAL A 211      -5.289 -24.576  18.957  1.00 36.96           C  
ANISOU 1630  CG1 VAL A 211     4373   4247   5420    285    532    110       C  
ATOM   1631  CG2 VAL A 211      -6.448 -25.100  16.799  1.00 36.75           C  
ANISOU 1631  CG2 VAL A 211     4353   4204   5406    232    546     89       C  
ATOM   1632  N   PRO A 212      -3.143 -25.945  15.137  1.00 39.77           N  
ANISOU 1632  N   PRO A 212     4729   4581   5798    270    589     55       N  
ATOM   1633  CA  PRO A 212      -3.037 -26.458  13.767  1.00 41.30           C  
ANISOU 1633  CA  PRO A 212     4955   4751   5985    250    620     36       C  
ATOM   1634  C   PRO A 212      -4.395 -26.831  13.175  1.00 43.05           C  
ANISOU 1634  C   PRO A 212     5217   4953   6187    213    609     32       C  
ATOM   1635  O   PRO A 212      -5.324 -27.164  13.917  1.00 42.10           O  
ANISOU 1635  O   PRO A 212     5094   4828   6072    211    593     47       O  
ATOM   1636  CB  PRO A 212      -2.150 -27.710  13.909  1.00 41.92           C  
ANISOU 1636  CB  PRO A 212     5037   4802   6087    284    654     37       C  
ATOM   1637  CG  PRO A 212      -1.474 -27.579  15.233  1.00 42.08           C  
ANISOU 1637  CG  PRO A 212     5016   4838   6132    322    632     56       C  
ATOM   1638  CD  PRO A 212      -2.406 -26.782  16.100  1.00 41.15           C  
ANISOU 1638  CD  PRO A 212     4895   4745   5995    310    593     68       C  
ATOM   1639  N   ARG A 213      -4.519 -26.731  11.856  1.00 46.36           N  
ANISOU 1639  N   ARG A 213     5675   5354   6585    180    617     15       N  
ATOM   1640  CA  ARG A 213      -5.742 -27.148  11.164  1.00 49.60           C  
ANISOU 1640  CA  ARG A 213     6129   5737   6979    139    595     13       C  
ATOM   1641  C   ARG A 213      -5.797 -28.673  11.063  1.00 53.26           C  
ANISOU 1641  C   ARG A 213     6632   6161   7443    144    621     11       C  
ATOM   1642  O   ARG A 213      -4.760 -29.339  11.146  1.00 53.90           O  
ANISOU 1642  O   ARG A 213     6715   6231   7530    176    664      6       O  
ATOM   1643  CB  ARG A 213      -5.793 -26.572   9.751  1.00 50.32           C  
ANISOU 1643  CB  ARG A 213     6267   5812   7037     99    587     -3       C  
ATOM   1644  CG  ARG A 213      -5.843 -25.064   9.663  1.00 50.47           C  
ANISOU 1644  CG  ARG A 213     6257   5864   7051     87    559     -2       C  
ATOM   1645  CD  ARG A 213      -5.823 -24.626   8.204  1.00 51.57           C  
ANISOU 1645  CD  ARG A 213     6460   5980   7152     47    555    -19       C  
ATOM   1646  NE  ARG A 213      -5.674 -23.175   8.073  1.00 52.79           N  
ANISOU 1646  NE  ARG A 213     6590   6165   7300     39    536    -20       N  
ATOM   1647  CZ  ARG A 213      -6.667 -22.281   7.950  1.00 54.33           C  
ANISOU 1647  CZ  ARG A 213     6776   6369   7495     11    481    -10       C  
ATOM   1648  NH1 ARG A 213      -7.953 -22.651   7.930  1.00 54.01           N  
ANISOU 1648  NH1 ARG A 213     6743   6308   7469    -14    433      3       N  
ATOM   1649  NH2 ARG A 213      -6.365 -20.981   7.855  1.00 54.43           N  
ANISOU 1649  NH2 ARG A 213     6769   6410   7501      8    473    -12       N  
ATOM   1650  N   ASP A 214      -7.003 -29.207  10.855  1.00 58.00           N  
ANISOU 1650  N   ASP A 214     7259   6737   8042    112    594     16       N  
ATOM   1651  CA  ASP A 214      -7.215 -30.650  10.619  1.00 61.49           C  
ANISOU 1651  CA  ASP A 214     7747   7135   8480    108    613     13       C  
ATOM   1652  C   ASP A 214      -8.251 -30.895   9.522  1.00 61.65           C  
ANISOU 1652  C   ASP A 214     7826   7116   8481     51    576      8       C  
ATOM   1653  O   ASP A 214      -7.951 -31.527   8.505  1.00 63.30           O  
ANISOU 1653  O   ASP A 214     8107   7285   8656     32    595     -8       O  
ATOM   1654  CB  ASP A 214      -7.616 -31.382  11.916  1.00 64.08           C  
ANISOU 1654  CB  ASP A 214     8042   7465   8838    135    618     32       C  
ATOM   1655  CG  ASP A 214      -8.703 -30.653  12.713  1.00 65.96           C  
ANISOU 1655  CG  ASP A 214     8235   7723   9103    125    582     51       C  
ATOM   1656  OD1 ASP A 214      -9.508 -29.895  12.119  1.00 68.30           O  
ANISOU 1656  OD1 ASP A 214     8527   8019   9402     87    543     53       O  
ATOM   1657  OD2 ASP A 214      -8.745 -30.843  13.950  1.00 67.79           O  
ANISOU 1657  OD2 ASP A 214     8438   7965   9354    156    595     66       O  
TER    1658      ASP A 214                                                      
HETATM 1659  C1  GOL A 301     -14.217  20.363   2.842  1.00 49.89           C  
HETATM 1660  O1  GOL A 301     -14.296  18.941   2.670  1.00 50.76           O  
HETATM 1661  C2  GOL A 301     -12.852  20.888   2.399  1.00 49.63           C  
HETATM 1662  O2  GOL A 301     -11.812  19.973   2.798  1.00 44.08           O  
HETATM 1663  C3  GOL A 301     -12.845  21.101   0.887  1.00 50.53           C  
HETATM 1664  O3  GOL A 301     -11.608  21.696   0.483  1.00 50.72           O  
HETATM 1665  C1  GOL A 302     -18.203  28.246  24.264  1.00 53.69           C  
HETATM 1666  O1  GOL A 302     -18.866  26.981  24.317  1.00 53.32           O  
HETATM 1667  C2  GOL A 302     -18.718  29.036  23.064  1.00 53.81           C  
HETATM 1668  O2  GOL A 302     -18.062  28.585  21.871  1.00 49.55           O  
HETATM 1669  C3  GOL A 302     -18.475  30.525  23.281  1.00 53.80           C  
HETATM 1670  O3  GOL A 302     -18.865  31.263  22.117  1.00 53.83           O  
HETATM 1671  C1  GOL A 303     -15.078 -13.803  18.299  1.00 61.81           C  
HETATM 1672  O1  GOL A 303     -14.472 -14.147  17.051  1.00 60.46           O  
HETATM 1673  C2  GOL A 303     -15.309 -15.071  19.111  1.00 62.92           C  
HETATM 1674  O2  GOL A 303     -14.075 -15.795  19.219  1.00 64.34           O  
HETATM 1675  C3  GOL A 303     -15.832 -14.713  20.500  1.00 63.40           C  
HETATM 1676  O3  GOL A 303     -17.080 -14.012  20.399  1.00 63.99           O  
HETATM 1677  C1  IPA A 304     -18.869  32.465   8.362  1.00 55.24           C  
HETATM 1678  C2  IPA A 304     -18.778  31.305   9.351  1.00 55.03           C  
HETATM 1679  C3  IPA A 304     -20.104  31.087  10.072  1.00 55.55           C  
HETATM 1680  O2  IPA A 304     -18.400  30.110   8.653  1.00 52.49           O  
HETATM 1681  C1  IPA A 305      -5.014  12.708  15.900  1.00 54.05           C  
HETATM 1682  C2  IPA A 305      -5.349  12.494  17.370  1.00 54.11           C  
HETATM 1683  C3  IPA A 305      -5.799  11.068  17.680  1.00 54.17           C  
HETATM 1684  O2  IPA A 305      -4.196  12.787  18.164  1.00 55.32           O  
HETATM 1685  O   HOH A 401     -16.165   9.235   7.182  1.00 44.40           O  
HETATM 1686  O   HOH A 402      -3.400  40.351  25.044  1.00 37.15           O  
HETATM 1687  O   HOH A 403     -11.521   5.873  10.013  1.00 37.55           O  
HETATM 1688  O   HOH A 404       8.161  30.632  19.010  1.00 44.06           O  
HETATM 1689  O   HOH A 405      -2.018 -25.330  10.612  1.00 44.68           O  
HETATM 1690  O   HOH A 406     -14.343  27.611  28.519  1.00 45.74           O  
HETATM 1691  O   HOH A 407     -16.649  18.961   3.974  1.00 42.41           O  
HETATM 1692  O   HOH A 408     -17.690 -14.808  13.476  1.00 41.76           O  
HETATM 1693  O   HOH A 409       0.605  -5.554  17.707  1.00 33.47           O  
HETATM 1694  O   HOH A 410      -3.855  42.397  21.446  1.00 41.34           O  
HETATM 1695  O   HOH A 411      -3.125  30.908  19.753  1.00 39.60           O  
HETATM 1696  O   HOH A 412      -0.834 -22.331  19.978  1.00 32.25           O  
HETATM 1697  O   HOH A 413     -12.155   7.214  15.197  1.00 30.03           O  
HETATM 1698  O   HOH A 414     -14.591  23.581  27.151  1.00 50.97           O  
HETATM 1699  O   HOH A 415       5.575  -6.103  18.680  1.00 46.51           O  
HETATM 1700  O   HOH A 416     -22.927  -2.937  13.751  1.00 36.06           O  
HETATM 1701  O   HOH A 417     -15.135  -5.164   8.677  1.00 33.98           O  
HETATM 1702  O   HOH A 418      -7.509  23.590  -0.147  1.00 45.82           O  
HETATM 1703  O   HOH A 419     -17.286  33.766  15.768  1.00 42.56           O  
HETATM 1704  O   HOH A 420      14.455 -23.645  16.212  1.00 45.30           O  
HETATM 1705  O   HOH A 421     -18.284   2.874  23.547  1.00 38.79           O  
HETATM 1706  O   HOH A 422      -1.638  14.335  15.435  1.00 26.04           O  
HETATM 1707  O   HOH A 423     -13.158  36.084  21.087  1.00 44.10           O  
HETATM 1708  O   HOH A 424     -17.417  33.568  12.744  1.00 34.59           O  
HETATM 1709  O   HOH A 425     -23.899  -0.871  19.615  1.00 34.72           O  
HETATM 1710  O   HOH A 426      -6.567   0.006  15.552  1.00 46.26           O  
HETATM 1711  O   HOH A 427     -19.195  -7.351  13.092  1.00 32.64           O  
HETATM 1712  O   HOH A 428     -20.075  27.674  17.764  1.00 37.56           O  
HETATM 1713  O   HOH A 429     -22.204  -4.065  19.768  1.00 47.96           O  
HETATM 1714  O   HOH A 430      -4.545  32.848  20.656  1.00 32.64           O  
HETATM 1715  O   HOH A 431     -14.220  19.650   7.076  1.00 26.01           O  
HETATM 1716  O   HOH A 432      -8.344  10.520   3.080  1.00 49.56           O  
HETATM 1717  O   HOH A 433      -1.744  16.663  24.212  1.00 48.84           O  
HETATM 1718  O   HOH A 434     -13.354  16.915  20.499  1.00 26.37           O  
HETATM 1719  O   HOH A 435     -21.364  -4.387   7.695  1.00 55.32           O  
HETATM 1720  O   HOH A 436       1.753  25.480  29.859  1.00 44.70           O  
HETATM 1721  O   HOH A 437      -6.451  12.264   9.048  1.00 46.61           O  
HETATM 1722  O   HOH A 438      -7.201 -21.725  16.560  1.00 36.36           O  
HETATM 1723  O   HOH A 439       2.748  -8.722  21.403  1.00 30.58           O  
HETATM 1724  O   HOH A 440      -2.781  13.633  11.346  1.00 34.82           O  
HETATM 1725  O   HOH A 441     -19.017   4.049   7.097  1.00 44.34           O  
HETATM 1726  O   HOH A 442      -5.768   1.677   6.126  1.00 47.38           O  
HETATM 1727  O   HOH A 443       7.311 -17.754   7.843  1.00 40.51           O  
HETATM 1728  O   HOH A 444      -6.314 -22.356  14.007  1.00 36.93           O  
HETATM 1729  O   HOH A 445      -2.079  -8.152  26.162  1.00 45.38           O  
HETATM 1730  O   HOH A 446      -8.457  18.417   3.708  1.00 49.06           O  
HETATM 1731  O   HOH A 447     -15.862  17.536  21.196  1.00 40.75           O  
HETATM 1732  O   HOH A 448      -9.535  21.431  25.121  1.00 43.58           O  
HETATM 1733  O   HOH A 449     -18.612  -0.625  26.251  1.00 43.72           O  
HETATM 1734  O   HOH A 450       5.360  32.264  26.468  1.00 46.07           O  
HETATM 1735  O   HOH A 451       2.693  37.964  16.985  1.00 47.76           O  
HETATM 1736  O   HOH A 452      -0.200 -18.662  24.187  1.00 40.37           O  
HETATM 1737  O   HOH A 453     -27.450  10.685  10.004  1.00 46.09           O  
HETATM 1738  O   HOH A 454      -4.566 -19.029  25.006  1.00 45.38           O  
HETATM 1739  O   HOH A 455     -20.869  13.760  18.402  1.00 46.17           O  
HETATM 1740  O   HOH A 456     -17.398  33.444  22.791  1.00 55.30           O  
HETATM 1741  O   HOH A 457      -6.151  17.214   4.216  1.00 34.67           O  
HETATM 1742  O   HOH A 458     -12.267   6.402  18.000  1.00 32.22           O  
HETATM 1743  O   HOH A 459      -7.548  14.526  20.640  1.00 25.46           O  
HETATM 1744  O   HOH A 460       4.919  33.119  23.845  1.00 39.73           O  
HETATM 1745  O   HOH A 461     -18.905  17.924   2.914  1.00 50.25           O  
HETATM 1746  O   HOH A 462     -22.651   6.562  14.368  1.00 46.10           O  
HETATM 1747  O   HOH A 463      -0.580  19.072  22.941  1.00 30.65           O  
HETATM 1748  O   HOH A 464      -5.710   1.246  12.117  1.00 39.71           O  
HETATM 1749  O   HOH A 465      -2.467  41.804  17.290  1.00 39.43           O  
HETATM 1750  O   HOH A 466     -11.539  29.044  17.374  1.00 26.29           O  
HETATM 1751  O   HOH A 467     -14.986   9.358  20.889  1.00 41.80           O  
HETATM 1752  O   HOH A 468       5.758 -15.968  24.599  1.00 41.88           O  
HETATM 1753  O   HOH A 469      -2.979  23.961  27.572  1.00 32.10           O  
HETATM 1754  O   HOH A 470      -4.112  17.218   1.218  1.00 59.19           O  
HETATM 1755  O   HOH A 471      -8.315  12.615  18.813  1.00 23.89           O  
HETATM 1756  O   HOH A 472       6.316  23.363  16.274  1.00 20.62           O  
HETATM 1757  O   HOH A 473      -0.014 -25.023  20.864  1.00 40.22           O  
HETATM 1758  O   HOH A 474      13.295  35.618  10.376  1.00 34.97           O  
HETATM 1759  O   HOH A 475       2.582 -19.949   7.704  1.00 39.16           O  
HETATM 1760  O   HOH A 476     -19.123   4.205  18.926  1.00 37.07           O  
HETATM 1761  O   HOH A 477     -17.846   3.523   9.545  1.00 31.27           O  
HETATM 1762  O   HOH A 478       5.360  -5.027  15.899  1.00 46.57           O  
HETATM 1763  O   HOH A 479     -11.364   0.376   2.584  1.00 50.36           O  
HETATM 1764  O   HOH A 480     -21.518   5.035   8.081  1.00 41.50           O  
HETATM 1765  O   HOH A 481     -15.083  36.555   9.691  1.00 45.91           O  
HETATM 1766  O   HOH A 482      -3.352  -1.373  13.418  1.00 39.58           O  
HETATM 1767  O   HOH A 483       5.246 -11.707  11.214  1.00 28.78           O  
HETATM 1768  O   HOH A 484       6.914  32.222  22.185  1.00 44.94           O  
HETATM 1769  O   HOH A 485       3.417  -4.010  13.869  1.00 36.92           O  
HETATM 1770  O   HOH A 486       5.727 -26.050  12.918  1.00 54.26           O  
HETATM 1771  O   HOH A 487       1.688  30.964   9.098  1.00 24.47           O  
HETATM 1772  O   HOH A 488      -0.888  35.944  15.542  1.00 22.12           O  
HETATM 1773  O   HOH A 489      -9.930  20.331  18.905  1.00 22.44           O  
HETATM 1774  O   HOH A 490     -17.328  27.599  17.712  1.00 29.27           O  
HETATM 1775  O   HOH A 491       5.608  36.609  19.802  1.00 44.56           O  
HETATM 1776  O   HOH A 492     -21.124  19.602   3.844  1.00 44.58           O  
HETATM 1777  O   HOH A 493       2.559  35.724  25.550  1.00 34.04           O  
HETATM 1778  O   HOH A 494      -0.165  40.866  19.712  1.00 49.29           O  
HETATM 1779  O   HOH A 495     -20.352  25.301  11.941  1.00 42.21           O  
HETATM 1780  O   HOH A 496      -7.136   9.838  13.082  1.00 34.54           O  
HETATM 1781  O   HOH A 497     -12.071   0.962  21.049  1.00 28.25           O  
HETATM 1782  O   HOH A 498     -25.449  20.098  11.349  1.00 48.40           O  
HETATM 1783  O   HOH A 499     -12.149  15.698  25.401  1.00 39.79           O  
HETATM 1784  O   HOH A 500     -20.842   2.814  22.769  1.00 44.76           O  
HETATM 1785  O   HOH A 501     -10.254   2.095   4.621  1.00 45.70           O  
HETATM 1786  O   HOH A 502       3.641 -19.961  25.085  1.00 49.52           O  
HETATM 1787  O   HOH A 503       3.634  22.427  23.033  1.00 46.24           O  
HETATM 1788  O   HOH A 504     -13.291   4.926  14.430  1.00 25.22           O  
HETATM 1789  O   HOH A 505      -3.886  35.469  11.315  1.00 29.11           O  
HETATM 1790  O   HOH A 506     -22.055  26.243  13.644  1.00 52.23           O  
HETATM 1791  O   HOH A 507     -15.752   5.095  10.132  1.00 30.54           O  
HETATM 1792  O   HOH A 508     -21.431  11.313   4.438  1.00 45.03           O  
HETATM 1793  O   HOH A 509       3.899  22.481  19.269  1.00 31.07           O  
HETATM 1794  O   HOH A 510     -19.892  18.502  19.955  1.00 39.61           O  
HETATM 1795  O   HOH A 511       1.211  22.304  22.237  1.00 38.74           O  
HETATM 1796  O   HOH A 512     -22.679  15.076  16.832  1.00 42.00           O  
HETATM 1797  O   HOH A 513     -11.171  10.358  10.748  1.00 32.08           O  
HETATM 1798  O   HOH A 514       0.903  18.999  20.664  1.00 29.40           O  
HETATM 1799  O   HOH A 515     -11.299  24.274  28.081  1.00 47.82           O  
HETATM 1800  O   HOH A 516      12.608 -24.044  14.032  1.00 44.88           O  
HETATM 1801  O   HOH A 517      -9.096  11.008  22.260  1.00 32.23           O  
HETATM 1802  O   HOH A 518       8.443  -7.134  13.570  1.00 39.63           O  
HETATM 1803  O   HOH A 519     -16.926  -7.271   8.433  1.00 42.39           O  
HETATM 1804  O   HOH A 520     -12.936  35.510   6.210  1.00 36.28           O  
HETATM 1805  O   HOH A 521     -23.919  12.850  15.787  1.00 41.84           O  
HETATM 1806  O   HOH A 522      -0.105  -3.770  21.131  1.00 42.26           O  
HETATM 1807  O   HOH A 523     -10.077  31.792   0.952  1.00 36.07           O  
HETATM 1808  O   HOH A 524      -1.905 -14.773  26.021  1.00 34.87           O  
HETATM 1809  O   HOH A 525       7.809  34.580  20.278  1.00 48.92           O  
HETATM 1810  O   HOH A 526     -15.909  33.990  20.208  1.00 31.66           O  
HETATM 1811  O   HOH A 527      -4.439  -6.516  23.023  1.00 34.81           O  
HETATM 1812  O   HOH A 528     -11.119  -3.839  26.221  1.00 37.26           O  
HETATM 1813  O   HOH A 529       8.450  26.191  17.639  1.00 41.47           O  
HETATM 1814  O   HOH A 530       4.814  -3.686  11.625  1.00 46.11           O  
HETATM 1815  O   HOH A 531     -14.657  20.506  24.203  1.00 47.50           O  
HETATM 1816  O   HOH A 532     -12.544   3.689  20.960  1.00 29.56           O  
HETATM 1817  O   HOH A 533      -3.070  23.855   1.619  1.00 26.71           O  
HETATM 1818  O   HOH A 534     -23.106  -0.593  12.636  1.00 33.57           O  
HETATM 1819  O   HOH A 535      -2.036  -3.101  18.266  1.00 30.77           O  
HETATM 1820  O   HOH A 536     -23.136   3.040  19.040  1.00 38.00           O  
HETATM 1821  O   HOH A 537      -5.753  13.462  22.410  1.00 33.77           O  
HETATM 1822  O   HOH A 538       6.687 -27.339  17.665  1.00 54.02           O  
HETATM 1823  O   HOH A 539     -25.711  17.641  16.196  1.00 45.29           O  
HETATM 1824  O   HOH A 540      -6.834  25.992   0.788  1.00 29.51           O  
HETATM 1825  O   HOH A 541      -9.645 -12.487  26.953  1.00 50.72           O  
HETATM 1826  O   HOH A 542     -16.790 -11.204  10.290  1.00 50.60           O  
HETATM 1827  O   HOH A 543     -22.115  21.230  18.056  1.00 50.64           O  
HETATM 1828  O   HOH A 544     -17.015   0.279   3.706  1.00 53.18           O  
HETATM 1829  O   HOH A 545     -15.759   7.177   8.569  1.00 48.58           O  
HETATM 1830  O   HOH A 546     -17.610  10.825  20.579  1.00 37.88           O  
HETATM 1831  O   HOH A 547      -6.930 -21.373  11.218  1.00 45.15           O  
HETATM 1832  O   HOH A 548      -4.151   0.743  18.928  1.00 51.28           O  
HETATM 1833  O   HOH A 549       9.611 -11.677  21.334  1.00 46.55           O  
HETATM 1834  O   HOH A 550       0.122  38.034  16.907  1.00 44.62           O  
HETATM 1835  O   HOH A 551      11.184  -7.440  15.289  1.00 49.66           O  
HETATM 1836  O   HOH A 552      -0.851  -0.533  12.962  1.00 59.24           O  
HETATM 1837  O   HOH A 553     -16.588  21.637  22.791  1.00 52.79           O  
HETATM 1838  O   HOH A 554      -1.443  29.868  31.219  1.00 50.91           O  
HETATM 1839  O   HOH A 555      -3.579  39.522  10.574  1.00 53.56           O  
HETATM 1840  O   HOH A 556     -23.488  18.429   3.621  1.00 44.03           O  
HETATM 1841  O   HOH A 557      -2.659  12.477  13.736  1.00 44.05           O  
HETATM 1842  O   HOH A 558      -7.526 -18.740  24.290  1.00 37.45           O  
HETATM 1843  O   HOH A 559     -14.486  -2.327   0.989  1.00 55.34           O  
HETATM 1844  O   HOH A 560     -12.681  -3.674  28.431  1.00 39.22           O  
HETATM 1845  O   HOH A 561       9.820  -5.575  17.078  1.00 54.34           O  
HETATM 1846  O   HOH A 562      -6.520   4.071  15.699  1.00 57.29           O  
HETATM 1847  O   HOH A 563      -7.991   5.614  17.353  1.00 57.84           O  
HETATM 1848  O   HOH A 564      -4.022  12.136   9.621  1.00 53.70           O  
HETATM 1849  O   HOH A 565      -7.707   2.945   4.855  1.00 57.55           O  
HETATM 1850  O   HOH A 566       4.306  38.845  18.882  1.00 44.68           O  
HETATM 1851  O   HOH A 567       3.036  -6.353  19.466  1.00 42.99           O  
HETATM 1852  O   HOH A 568     -11.215   7.712  22.019  1.00 47.52           O  
HETATM 1853  O   HOH A 569     -17.470   4.755  21.557  1.00 39.99           O  
HETATM 1854  O   HOH A 570     -11.818  28.962  -2.615  1.00 52.58           O  
HETATM 1855  O   HOH A 571     -13.610   7.238  20.189  1.00 41.98           O  
HETATM 1856  O   HOH A 572       9.860 -15.587  18.886  1.00 46.61           O  
HETATM 1857  O   HOH A 573     -20.344 -11.538  11.542  1.00 58.64           O  
HETATM 1858  O   HOH A 574      -9.453   6.985  15.522  1.00 50.14           O  
HETATM 1859  O   HOH A 575     -10.748   4.316  22.655  1.00 45.05           O  
HETATM 1860  O   HOH A 576     -21.616  -7.081  12.059  1.00 50.86           O  
HETATM 1861  O   HOH A 577     -14.898   5.267  21.435  1.00 34.26           O  
HETATM 1862  O   HOH A 578      -0.767  14.309  23.367  1.00 53.30           O  
HETATM 1863  O   HOH A 579      -4.677   2.271  21.082  1.00 51.92           O  
HETATM 1864  O   HOH A 580      -9.174  37.162   5.239  1.00 43.07           O  
HETATM 1865  O   HOH A 581      -6.524   1.522  22.919  1.00 50.59           O  
HETATM 1866  O   HOH A 582      -8.527   3.298  23.466  1.00 57.91           O  
HETATM 1867  O   HOH A 583     -18.575   7.175  22.207  1.00 50.08           O  
ATOM   1868  N   GLU H   1       6.939  -2.062  30.564  1.00 46.99           N  
ANISOU 1868  N   GLU H   1     5476   5731   6644   -206     55   -393       N  
ATOM   1869  CA  GLU H   1       8.163  -1.217  30.529  1.00 45.40           C  
ANISOU 1869  CA  GLU H   1     5336   5584   6330   -194     65   -365       C  
ATOM   1870  C   GLU H   1       8.910  -1.342  31.863  1.00 40.85           C  
ANISOU 1870  C   GLU H   1     4771   5029   5721   -183    168   -348       C  
ATOM   1871  O   GLU H   1       8.336  -1.154  32.924  1.00 40.15           O  
ANISOU 1871  O   GLU H   1     4642   4914   5698   -181    225   -345       O  
ATOM   1872  CB  GLU H   1       7.779   0.243  30.264  1.00 49.16           C  
ANISOU 1872  CB  GLU H   1     5796   6058   6823   -188     12   -353       C  
ATOM   1873  CG  GLU H   1       8.948   1.207  30.066  1.00 51.85           C  
ANISOU 1873  CG  GLU H   1     6197   6448   7055   -179     13   -327       C  
ATOM   1874  CD  GLU H   1       8.585   2.660  30.379  1.00 55.27           C  
ANISOU 1874  CD  GLU H   1     6605   6876   7518   -171      1   -310       C  
ATOM   1875  OE1 GLU H   1       7.440   3.075  30.065  1.00 58.42           O  
ANISOU 1875  OE1 GLU H   1     6957   7236   8004   -173    -56   -320       O  
ATOM   1876  OE2 GLU H   1       9.443   3.389  30.940  1.00 56.66           O  
ANISOU 1876  OE2 GLU H   1     6805   7085   7635   -162     46   -288       O  
ATOM   1877  N   VAL H   2      10.208  -1.617  31.794  1.00 37.22           N  
ANISOU 1877  N   VAL H   2     4369   4611   5160   -177    191   -338       N  
ATOM   1878  CA  VAL H   2      11.033  -1.733  32.988  1.00 34.61           C  
ANISOU 1878  CA  VAL H   2     4059   4299   4792   -164    272   -323       C  
ATOM   1879  C   VAL H   2      11.226  -0.355  33.599  1.00 32.89           C  
ANISOU 1879  C   VAL H   2     3837   4095   4563   -154    286   -301       C  
ATOM   1880  O   VAL H   2      11.629   0.577  32.907  1.00 32.31           O  
ANISOU 1880  O   VAL H   2     3781   4047   4446   -153    241   -292       O  
ATOM   1881  CB  VAL H   2      12.406  -2.361  32.677  1.00 33.90           C  
ANISOU 1881  CB  VAL H   2     4025   4246   4607   -158    283   -322       C  
ATOM   1882  CG1 VAL H   2      13.299  -2.370  33.924  1.00 33.57           C  
ANISOU 1882  CG1 VAL H   2     4004   4220   4528   -141    352   -306       C  
ATOM   1883  CG2 VAL H   2      12.213  -3.772  32.135  1.00 34.83           C  
ANISOU 1883  CG2 VAL H   2     4148   4347   4735   -168    276   -344       C  
ATOM   1884  N   GLN H   3      10.927  -0.232  34.885  1.00 31.49           N  
ANISOU 1884  N   GLN H   3     3644   3897   4423   -147    352   -294       N  
ATOM   1885  CA  GLN H   3      11.152   1.013  35.621  1.00 31.46           C  
ANISOU 1885  CA  GLN H   3     3642   3903   4405   -136    375   -274       C  
ATOM   1886  C   GLN H   3      11.752   0.737  36.992  1.00 28.99           C  
ANISOU 1886  C   GLN H   3     3362   3589   4062   -123    452   -263       C  
ATOM   1887  O   GLN H   3      11.334  -0.185  37.677  1.00 28.48           O  
ANISOU 1887  O   GLN H   3     3298   3491   4031   -124    503   -271       O  
ATOM   1888  CB  GLN H   3       9.844   1.784  35.796  1.00 33.92           C  
ANISOU 1888  CB  GLN H   3     3898   4176   4812   -142    369   -276       C  
ATOM   1889  CG  GLN H   3       9.258   2.320  34.499  1.00 36.89           C  
ANISOU 1889  CG  GLN H   3     4247   4550   5218   -150    278   -284       C  
ATOM   1890  CD  GLN H   3       7.806   2.768  34.653  1.00 40.09           C  
ANISOU 1890  CD  GLN H   3     4583   4904   5745   -155    269   -294       C  
ATOM   1891  OE1 GLN H   3       7.387   3.183  35.734  1.00 43.75           O  
ANISOU 1891  OE1 GLN H   3     5023   5342   6256   -151    333   -289       O  
ATOM   1892  NE2 GLN H   3       7.026   2.678  33.563  1.00 43.53           N  
ANISOU 1892  NE2 GLN H   3     4987   5318   6234   -164    186   -311       N  
ATOM   1893  N   LEU H   4      12.733   1.553  37.365  1.00 26.37           N  
ANISOU 1893  N   LEU H   4     3063   3289   3666   -110    456   -247       N  
ATOM   1894  CA  LEU H   4      13.336   1.526  38.684  1.00 25.68           C  
ANISOU 1894  CA  LEU H   4     3013   3197   3544    -95    514   -236       C  
ATOM   1895  C   LEU H   4      13.135   2.906  39.276  1.00 25.31           C  
ANISOU 1895  C   LEU H   4     2962   3147   3507    -90    524   -222       C  
ATOM   1896  O   LEU H   4      13.638   3.894  38.727  1.00 24.66           O  
ANISOU 1896  O   LEU H   4     2878   3097   3394    -90    482   -213       O  
ATOM   1897  CB  LEU H   4      14.821   1.207  38.596  1.00 25.16           C  
ANISOU 1897  CB  LEU H   4     2992   3171   3396    -82    501   -233       C  
ATOM   1898  CG  LEU H   4      15.182  -0.164  38.039  1.00 25.63           C  
ANISOU 1898  CG  LEU H   4     3063   3235   3440    -84    494   -247       C  
ATOM   1899  CD1 LEU H   4      16.695  -0.340  38.040  1.00 25.50           C  
ANISOU 1899  CD1 LEU H   4     3082   3253   3353    -70    485   -245       C  
ATOM   1900  CD2 LEU H   4      14.528  -1.266  38.828  1.00 26.47           C  
ANISOU 1900  CD2 LEU H   4     3176   3298   3583    -84    546   -254       C  
ATOM   1901  N   GLN H   5      12.369   2.972  40.362  1.00 25.16           N  
ANISOU 1901  N   GLN H   5     2942   3084   3533    -88    585   -220       N  
ATOM   1902  CA  GLN H   5      11.985   4.242  40.972  1.00 25.39           C  
ANISOU 1902  CA  GLN H   5     2963   3099   3583    -85    604   -209       C  
ATOM   1903  C   GLN H   5      12.661   4.351  42.339  1.00 23.40           C  
ANISOU 1903  C   GLN H   5     2775   2839   3277    -69    657   -197       C  
ATOM   1904  O   GLN H   5      12.338   3.594  43.257  1.00 23.04           O  
ANISOU 1904  O   GLN H   5     2760   2751   3241    -66    719   -200       O  
ATOM   1905  CB  GLN H   5      10.453   4.332  41.100  1.00 27.88           C  
ANISOU 1905  CB  GLN H   5     3225   3363   4006    -97    635   -218       C  
ATOM   1906  CG  GLN H   5       9.932   5.649  41.685  1.00 30.04           C  
ANISOU 1906  CG  GLN H   5     3483   3615   4313    -95    659   -209       C  
ATOM   1907  CD  GLN H   5      10.221   6.869  40.812  1.00 32.17           C  
ANISOU 1907  CD  GLN H   5     3732   3924   4566    -94    587   -200       C  
ATOM   1908  OE1 GLN H   5      10.503   6.747  39.610  1.00 35.44           O  
ANISOU 1908  OE1 GLN H   5     4132   4370   4961    -99    516   -203       O  
ATOM   1909  NE2 GLN H   5      10.161   8.061  41.416  1.00 33.82           N  
ANISOU 1909  NE2 GLN H   5     3946   4125   4776    -88    606   -189       N  
ATOM   1910  N   GLN H   6      13.615   5.267  42.459  1.00 21.54           N  
ANISOU 1910  N   GLN H   6     2565   2637   2982    -59    630   -186       N  
ATOM   1911  CA  GLN H   6      14.331   5.466  43.718  1.00 20.99           C  
ANISOU 1911  CA  GLN H   6     2561   2557   2857    -42    663   -176       C  
ATOM   1912  C   GLN H   6      13.670   6.498  44.611  1.00 21.12           C  
ANISOU 1912  C   GLN H   6     2585   2539   2898    -41    708   -169       C  
ATOM   1913  O   GLN H   6      12.921   7.363  44.144  1.00 20.46           O  
ANISOU 1913  O   GLN H   6     2451   2453   2868    -51    698   -168       O  
ATOM   1914  CB  GLN H   6      15.797   5.835  43.459  1.00 20.61           C  
ANISOU 1914  CB  GLN H   6     2535   2558   2737    -31    611   -172       C  
ATOM   1915  CG  GLN H   6      16.556   4.694  42.793  1.00 20.36           C  
ANISOU 1915  CG  GLN H   6     2505   2551   2678    -28    582   -182       C  
ATOM   1916  CD  GLN H   6      18.028   4.995  42.600  1.00 19.89           C  
ANISOU 1916  CD  GLN H   6     2462   2531   2562    -18    539   -181       C  
ATOM   1917  OE1 GLN H   6      18.493   5.151  41.464  1.00 19.52           O  
ANISOU 1917  OE1 GLN H   6     2385   2520   2509    -27    500   -186       O  
ATOM   1918  NE2 GLN H   6      18.776   5.060  43.697  1.00 19.91           N  
ANISOU 1918  NE2 GLN H   6     2516   2523   2525      1    546   -178       N  
ATOM   1919  N   SER H   7      13.987   6.411  45.897  1.00 21.39           N  
ANISOU 1919  N   SER H   7     2690   2543   2891    -27    754   -163       N  
ATOM   1920  CA  SER H   7      13.472   7.335  46.894  1.00 22.02           C  
ANISOU 1920  CA  SER H   7     2799   2585   2983    -24    805   -157       C  
ATOM   1921  C   SER H   7      14.159   8.710  46.766  1.00 22.06           C  
ANISOU 1921  C   SER H   7     2801   2626   2954    -19    758   -148       C  
ATOM   1922  O   SER H   7      15.199   8.862  46.097  1.00 21.22           O  
ANISOU 1922  O   SER H   7     2684   2570   2805    -16    693   -147       O  
ATOM   1923  CB  SER H   7      13.640   6.763  48.298  1.00 22.35           C  
ANISOU 1923  CB  SER H   7     2935   2578   2978    -10    867   -154       C  
ATOM   1924  OG  SER H   7      14.951   6.278  48.490  1.00 22.84           O  
ANISOU 1924  OG  SER H   7     3051   2666   2961      6    821   -152       O  
ATOM   1925  N   GLY H   8      13.550   9.704  47.404  1.00 22.10           N  
ANISOU 1925  N   GLY H   8     2813   2600   2983    -21    798   -143       N  
ATOM   1926  CA  GLY H   8      13.924  11.092  47.213  1.00 22.69           C  
ANISOU 1926  CA  GLY H   8     2874   2702   3045    -20    761   -135       C  
ATOM   1927  C   GLY H   8      15.200  11.505  47.909  1.00 22.81           C  
ANISOU 1927  C   GLY H   8     2956   2733   2976     -4    735   -130       C  
ATOM   1928  O   GLY H   8      15.790  10.747  48.673  1.00 22.42           O  
ANISOU 1928  O   GLY H   8     2973   2668   2876      8    744   -132       O  
ATOM   1929  N   THR H   9      15.622  12.733  47.639  1.00 23.50           N  
ANISOU 1929  N   THR H   9     3026   2847   3053     -5    697   -124       N  
ATOM   1930  CA  THR H   9      16.796  13.306  48.283  1.00 24.15           C  
ANISOU 1930  CA  THR H   9     3163   2942   3069      7    667   -122       C  
ATOM   1931  C   THR H   9      16.731  13.170  49.793  1.00 24.74           C  
ANISOU 1931  C   THR H   9     3330   2963   3106     21    718   -122       C  
ATOM   1932  O   THR H   9      15.683  13.369  50.382  1.00 25.45           O  
ANISOU 1932  O   THR H   9     3435   3005   3227     17    786   -120       O  
ATOM   1933  CB  THR H   9      16.953  14.782  47.892  1.00 24.38           C  
ANISOU 1933  CB  THR H   9     3161   2995   3107      0    639   -117       C  
ATOM   1934  OG1 THR H   9      17.155  14.845  46.489  1.00 25.09           O  
ANISOU 1934  OG1 THR H   9     3183   3131   3217    -11    590   -117       O  
ATOM   1935  CG2 THR H   9      18.146  15.428  48.588  1.00 24.56           C  
ANISOU 1935  CG2 THR H   9     3236   3025   3071     12    607   -118       C  
ATOM   1936  N   VAL H  10      17.847  12.805  50.400  1.00 25.33           N  
ANISOU 1936  N   VAL H  10     3468   3040   3116     38    684   -125       N  
ATOM   1937  CA  VAL H  10      17.915  12.623  51.828  1.00 26.43           C  
ANISOU 1937  CA  VAL H  10     3713   3124   3204     54    719   -125       C  
ATOM   1938  C   VAL H  10      19.094  13.406  52.406  1.00 26.46           C  
ANISOU 1938  C   VAL H  10     3766   3135   3150     68    661   -127       C  
ATOM   1939  O   VAL H  10      20.195  13.429  51.841  1.00 24.97           O  
ANISOU 1939  O   VAL H  10     3545   2992   2951     72    588   -134       O  
ATOM   1940  CB  VAL H  10      17.922  11.112  52.234  1.00 27.49           C  
ANISOU 1940  CB  VAL H  10     3899   3230   3315     64    741   -128       C  
ATOM   1941  CG1 VAL H  10      18.997  10.327  51.508  1.00 27.62           C  
ANISOU 1941  CG1 VAL H  10     3884   3292   3315     72    668   -134       C  
ATOM   1942  CG2 VAL H  10      18.045  10.956  53.734  1.00 28.60           C  
ANISOU 1942  CG2 VAL H  10     4169   3307   3391     83    773   -126       C  
ATOM   1943  N   LEU H  11      18.816  14.076  53.527  1.00 27.34           N  
ANISOU 1943  N   LEU H  11     3956   3198   3232     75    698   -124       N  
ATOM   1944  CA  LEU H  11      19.808  14.804  54.299  1.00 29.19           C  
ANISOU 1944  CA  LEU H  11     4256   3425   3409     89    646   -129       C  
ATOM   1945  C   LEU H  11      20.037  14.006  55.587  1.00 29.79           C  
ANISOU 1945  C   LEU H  11     4461   3440   3416    112    658   -131       C  
ATOM   1946  O   LEU H  11      19.081  13.548  56.222  1.00 30.68           O  
ANISOU 1946  O   LEU H  11     4634   3499   3524    110    742   -125       O  
ATOM   1947  CB  LEU H  11      19.316  16.217  54.634  1.00 30.36           C  
ANISOU 1947  CB  LEU H  11     4409   3556   3567     80    677   -125       C  
ATOM   1948  CG  LEU H  11      18.764  17.088  53.488  1.00 31.18           C  
ANISOU 1948  CG  LEU H  11     4401   3703   3742     59    682   -120       C  
ATOM   1949  CD1 LEU H  11      18.251  18.430  54.018  1.00 32.24           C  
ANISOU 1949  CD1 LEU H  11     4556   3810   3883     53    719   -116       C  
ATOM   1950  CD2 LEU H  11      19.764  17.367  52.379  1.00 31.54           C  
ANISOU 1950  CD2 LEU H  11     4367   3815   3800     53    601   -123       C  
ATOM   1951  N   ALA H  12      21.289  13.831  55.964  1.00 29.76           N  
ANISOU 1951  N   ALA H  12     4503   3441   3363    132    576   -140       N  
ATOM   1952  CA  ALA H  12      21.636  13.081  57.161  1.00 30.90           C  
ANISOU 1952  CA  ALA H  12     4779   3525   3435    158    568   -142       C  
ATOM   1953  C   ALA H  12      22.815  13.738  57.856  1.00 31.51           C  
ANISOU 1953  C   ALA H  12     4918   3592   3462    177    478   -153       C  
ATOM   1954  O   ALA H  12      23.630  14.397  57.218  1.00 29.73           O  
ANISOU 1954  O   ALA H  12     4613   3416   3266    173    410   -162       O  
ATOM   1955  CB  ALA H  12      21.965  11.640  56.807  1.00 30.89           C  
ANISOU 1955  CB  ALA H  12     4767   3533   3434    168    546   -144       C  
ATOM   1956  N   ARG H  13      22.895  13.546  59.168  1.00 33.19           N  
ANISOU 1956  N   ARG H  13     5277   3735   3599    198    480   -153       N  
ATOM   1957  CA  ARG H  13      23.977  14.097  59.953  1.00 34.85           C  
ANISOU 1957  CA  ARG H  13     5562   3922   3756    220    387   -165       C  
ATOM   1958  C   ARG H  13      25.162  13.122  59.975  1.00 33.45           C  
ANISOU 1958  C   ARG H  13     5398   3749   3562    247    286   -178       C  
ATOM   1959  O   ARG H  13      24.964  11.916  59.876  1.00 33.00           O  
ANISOU 1959  O   ARG H  13     5355   3681   3500    255    307   -172       O  
ATOM   1960  CB  ARG H  13      23.488  14.380  61.376  1.00 37.87           C  
ANISOU 1960  CB  ARG H  13     6111   4219   4057    231    434   -161       C  
ATOM   1961  CG  ARG H  13      22.345  15.388  61.423  1.00 40.54           C  
ANISOU 1961  CG  ARG H  13     6437   4546   4418    206    537   -152       C  
ATOM   1962  CD  ARG H  13      22.081  15.953  62.837  1.00 44.29           C  
ANISOU 1962  CD  ARG H  13     7079   4937   4811    216    572   -151       C  
ATOM   1963  NE  ARG H  13      23.287  16.381  63.568  1.00 47.61           N  
ANISOU 1963  NE  ARG H  13     7585   5336   5168    241    455   -166       N  
ATOM   1964  CZ  ARG H  13      23.770  17.624  63.646  1.00 49.74           C  
ANISOU 1964  CZ  ARG H  13     7836   5619   5441    237    403   -176       C  
ATOM   1965  NH1 ARG H  13      24.883  17.841  64.343  1.00 51.95           N  
ANISOU 1965  NH1 ARG H  13     8197   5872   5667    261    288   -192       N  
ATOM   1966  NH2 ARG H  13      23.164  18.653  63.049  1.00 50.26           N  
ANISOU 1966  NH2 ARG H  13     7808   5722   5567    210    458   -172       N  
ATOM   1967  N   PRO H  14      26.396  13.641  60.116  1.00 33.04           N  
ANISOU 1967  N   PRO H  14     5338   3706   3508    263    174   -196       N  
ATOM   1968  CA  PRO H  14      27.550  12.769  60.281  1.00 33.16           C  
ANISOU 1968  CA  PRO H  14     5373   3712   3513    293     70   -211       C  
ATOM   1969  C   PRO H  14      27.356  11.806  61.459  1.00 33.75           C  
ANISOU 1969  C   PRO H  14     5614   3706   3500    321     75   -204       C  
ATOM   1970  O   PRO H  14      26.821  12.207  62.495  1.00 33.54           O  
ANISOU 1970  O   PRO H  14     5720   3618   3405    325    114   -197       O  
ATOM   1971  CB  PRO H  14      28.703  13.738  60.582  1.00 33.49           C  
ANISOU 1971  CB  PRO H  14     5409   3753   3560    304    -38   -233       C  
ATOM   1972  CG  PRO H  14      28.244  15.072  60.162  1.00 33.33           C  
ANISOU 1972  CG  PRO H  14     5323   3766   3572    273      8   -229       C  
ATOM   1973  CD  PRO H  14      26.755  15.067  60.222  1.00 33.22           C  
ANISOU 1973  CD  PRO H  14     5341   3739   3540    254    139   -205       C  
ATOM   1974  N   GLY H  15      27.754  10.551  61.277  1.00 33.53           N  
ANISOU 1974  N   GLY H  15     5584   3677   3476    340     42   -206       N  
ATOM   1975  CA  GLY H  15      27.562   9.508  62.281  1.00 34.01           C  
ANISOU 1975  CA  GLY H  15     5801   3662   3456    367     49   -198       C  
ATOM   1976  C   GLY H  15      26.224   8.785  62.216  1.00 34.05           C  
ANISOU 1976  C   GLY H  15     5835   3649   3450    349    187   -176       C  
ATOM   1977  O   GLY H  15      26.090   7.703  62.783  1.00 35.02           O  
ANISOU 1977  O   GLY H  15     6063   3720   3523    368    200   -169       O  
ATOM   1978  N   ALA H  16      25.231   9.347  61.526  1.00 32.84           N  
ANISOU 1978  N   ALA H  16     5590   3536   3349    312    287   -167       N  
ATOM   1979  CA  ALA H  16      23.927   8.706  61.419  1.00 32.81           C  
ANISOU 1979  CA  ALA H  16     5597   3514   3354    293    417   -150       C  
ATOM   1980  C   ALA H  16      23.949   7.561  60.391  1.00 32.36           C  
ANISOU 1980  C   ALA H  16     5438   3503   3353    288    419   -150       C  
ATOM   1981  O   ALA H  16      24.980   7.252  59.792  1.00 31.67           O  
ANISOU 1981  O   ALA H  16     5277   3459   3295    301    325   -162       O  
ATOM   1982  CB  ALA H  16      22.858   9.731  61.067  1.00 32.87           C  
ANISOU 1982  CB  ALA H  16     5541   3541   3406    258    513   -143       C  
ATOM   1983  N   SER H  17      22.802   6.912  60.244  1.00 32.92           N  
ANISOU 1983  N   SER H  17     5509   3556   3440    270    530   -138       N  
ATOM   1984  CA  SER H  17      22.571   5.913  59.213  1.00 32.49           C  
ANISOU 1984  CA  SER H  17     5354   3544   3446    258    551   -138       C  
ATOM   1985  C   SER H  17      21.438   6.415  58.359  1.00 31.69           C  
ANISOU 1985  C   SER H  17     5139   3479   3420    220    639   -133       C  
ATOM   1986  O   SER H  17      20.621   7.200  58.817  1.00 32.36           O  
ANISOU 1986  O   SER H  17     5257   3534   3503    206    710   -127       O  
ATOM   1987  CB  SER H  17      22.186   4.570  59.834  1.00 33.69           C  
ANISOU 1987  CB  SER H  17     5612   3631   3554    271    601   -130       C  
ATOM   1988  OG  SER H  17      23.314   3.937  60.396  1.00 35.08           O  
ANISOU 1988  OG  SER H  17     5874   3782   3674    309    502   -136       O  
ATOM   1989  N   VAL H  18      21.388   5.953  57.114  1.00 30.20           N  
ANISOU 1989  N   VAL H  18     4822   3351   3299    205    632   -136       N  
ATOM   1990  CA  VAL H  18      20.297   6.287  56.215  1.00 29.76           C  
ANISOU 1990  CA  VAL H  18     4659   3327   3319    172    703   -133       C  
ATOM   1991  C   VAL H  18      19.959   5.057  55.391  1.00 28.84           C  
ANISOU 1991  C   VAL H  18     4481   3230   3246    162    725   -135       C  
ATOM   1992  O   VAL H  18      20.854   4.279  55.066  1.00 28.22           O  
ANISOU 1992  O   VAL H  18     4392   3173   3156    178    659   -141       O  
ATOM   1993  CB  VAL H  18      20.659   7.480  55.306  1.00 30.03           C  
ANISOU 1993  CB  VAL H  18     4581   3430   3398    158    652   -138       C  
ATOM   1994  CG1 VAL H  18      21.837   7.161  54.389  1.00 29.96           C  
ANISOU 1994  CG1 VAL H  18     4495   3483   3406    165    559   -148       C  
ATOM   1995  CG2 VAL H  18      19.463   7.921  54.469  1.00 30.72           C  
ANISOU 1995  CG2 VAL H  18     4570   3540   3560    126    719   -134       C  
ATOM   1996  N   LYS H  19      18.679   4.893  55.065  1.00 28.19           N  
ANISOU 1996  N   LYS H  19     4356   3134   3218    137    815   -132       N  
ATOM   1997  CA  LYS H  19      18.225   3.796  54.203  1.00 28.37           C  
ANISOU 1997  CA  LYS H  19     4312   3174   3293    124    838   -135       C  
ATOM   1998  C   LYS H  19      17.504   4.395  53.017  1.00 27.50           C  
ANISOU 1998  C   LYS H  19     4070   3112   3266     95    849   -139       C  
ATOM   1999  O   LYS H  19      16.638   5.248  53.189  1.00 27.99           O  
ANISOU 1999  O   LYS H  19     4116   3156   3362     80    902   -135       O  
ATOM   2000  CB  LYS H  19      17.310   2.825  54.965  1.00 29.61           C  
ANISOU 2000  CB  LYS H  19     4550   3256   3444    121    935   -132       C  
ATOM   2001  CG  LYS H  19      16.904   1.609  54.152  1.00 30.38           C  
ANISOU 2001  CG  LYS H  19     4586   3366   3592    109    955   -137       C  
ATOM   2002  CD  LYS H  19      16.029   0.630  54.929  1.00 31.75           C  
ANISOU 2002  CD  LYS H  19     4841   3459   3763    105   1057   -135       C  
ATOM   2003  CE  LYS H  19      16.861  -0.260  55.820  1.00 32.85           C  
ANISOU 2003  CE  LYS H  19     5110   3557   3813    136   1032   -130       C  
ATOM   2004  NZ  LYS H  19      16.001  -1.247  56.531  1.00 34.04           N  
ANISOU 2004  NZ  LYS H  19     5346   3627   3960    130   1139   -126       N  
ATOM   2005  N   MET H  20      17.875   3.964  51.816  1.00 26.65           N  
ANISOU 2005  N   MET H  20     3872   3061   3191     89    797   -145       N  
ATOM   2006  CA  MET H  20      17.230   4.417  50.589  1.00 26.53           C  
ANISOU 2006  CA  MET H  20     3741   3089   3248     63    796   -149       C  
ATOM   2007  C   MET H  20      16.685   3.213  49.841  1.00 25.90           C  
ANISOU 2007  C   MET H  20     3615   3010   3213     50    816   -156       C  
ATOM   2008  O   MET H  20      17.121   2.084  50.079  1.00 25.32           O  
ANISOU 2008  O   MET H  20     3586   2923   3109     63    813   -159       O  
ATOM   2009  CB  MET H  20      18.200   5.216  49.727  1.00 26.87           C  
ANISOU 2009  CB  MET H  20     3723   3199   3286     64    713   -152       C  
ATOM   2010  CG  MET H  20      19.430   4.458  49.270  1.00 27.54           C  
ANISOU 2010  CG  MET H  20     3803   3318   3342     78    646   -159       C  
ATOM   2011  SD  MET H  20      20.578   5.569  48.430  1.00 29.64           S  
ANISOU 2011  SD  MET H  20     4006   3648   3605     77    567   -164       S  
ATOM   2012  CE  MET H  20      21.095   6.672  49.730  1.00 28.86           C  
ANISOU 2012  CE  MET H  20     3981   3522   3459     94    552   -159       C  
ATOM   2013  N   SER H  21      15.721   3.461  48.965  1.00 24.93           N  
ANISOU 2013  N   SER H  21     3406   2901   3164     26    834   -160       N  
ATOM   2014  CA  SER H  21      14.984   2.393  48.314  1.00 25.12           C  
ANISOU 2014  CA  SER H  21     3386   2916   3242     11    859   -170       C  
ATOM   2015  C   SER H  21      14.958   2.531  46.811  1.00 25.00           C  
ANISOU 2015  C   SER H  21     3273   2955   3268     -3    800   -177       C  
ATOM   2016  O   SER H  21      15.183   3.609  46.255  1.00 24.35           O  
ANISOU 2016  O   SER H  21     3150   2911   3189     -7    757   -174       O  
ATOM   2017  CB  SER H  21      13.551   2.335  48.847  1.00 25.15           C  
ANISOU 2017  CB  SER H  21     3388   2857   3310     -3    952   -172       C  
ATOM   2018  OG  SER H  21      12.805   3.471  48.471  1.00 24.68           O  
ANISOU 2018  OG  SER H  21     3262   2803   3310    -18    955   -172       O  
ATOM   2019  N   CYS H  22      14.660   1.408  46.172  1.00 25.35           N  
ANISOU 2019  N   CYS H  22     3290   3000   3342    -12    802   -187       N  
ATOM   2020  CA  CYS H  22      14.575   1.314  44.743  1.00 26.11           C  
ANISOU 2020  CA  CYS H  22     3309   3138   3472    -27    749   -197       C  
ATOM   2021  C   CYS H  22      13.439   0.333  44.420  1.00 26.97           C  
ANISOU 2021  C   CYS H  22     3383   3212   3651    -44    786   -209       C  
ATOM   2022  O   CYS H  22      13.590  -0.880  44.622  1.00 26.79           O  
ANISOU 2022  O   CYS H  22     3391   3170   3615    -40    807   -215       O  
ATOM   2023  CB  CYS H  22      15.904   0.808  44.215  1.00 25.98           C  
ANISOU 2023  CB  CYS H  22     3307   3167   3398    -15    692   -199       C  
ATOM   2024  SG  CYS H  22      15.896   0.398  42.459  1.00 27.39           S  
ANISOU 2024  SG  CYS H  22     3415   3388   3602    -33    636   -213       S  
ATOM   2025  N   LYS H  23      12.320   0.856  43.926  1.00 27.65           N  
ANISOU 2025  N   LYS H  23     3404   3285   3816    -63    791   -215       N  
ATOM   2026  CA  LYS H  23      11.160   0.038  43.580  1.00 29.23           C  
ANISOU 2026  CA  LYS H  23     3558   3446   4101    -81    821   -232       C  
ATOM   2027  C   LYS H  23      11.174  -0.351  42.105  1.00 28.52           C  
ANISOU 2027  C   LYS H  23     3413   3394   4030    -93    747   -244       C  
ATOM   2028  O   LYS H  23      11.165   0.514  41.228  1.00 27.45           O  
ANISOU 2028  O   LYS H  23     3237   3290   3902    -98    686   -243       O  
ATOM   2029  CB  LYS H  23       9.855   0.772  43.907  1.00 31.81           C  
ANISOU 2029  CB  LYS H  23     3839   3727   4519    -94    868   -236       C  
ATOM   2030  CG  LYS H  23       8.612  -0.014  43.493  1.00 34.74           C  
ANISOU 2030  CG  LYS H  23     4147   4053   4997   -115    893   -257       C  
ATOM   2031  CD  LYS H  23       7.372   0.391  44.270  1.00 37.27           C  
ANISOU 2031  CD  LYS H  23     4441   4306   5414   -125    976   -264       C  
ATOM   2032  CE  LYS H  23       6.145  -0.266  43.663  1.00 39.63           C  
ANISOU 2032  CE  LYS H  23     4656   4563   5837   -147    983   -290       C  
ATOM   2033  NZ  LYS H  23       5.955  -1.634  44.237  1.00 41.63           N  
ANISOU 2033  NZ  LYS H  23     4946   4771   6100   -154   1058   -299       N  
ATOM   2034  N   ALA H  24      11.158  -1.660  41.856  1.00 28.11           N  
ANISOU 2034  N   ALA H  24     3366   3330   3982    -98    754   -256       N  
ATOM   2035  CA  ALA H  24      11.225  -2.210  40.504  1.00 28.08           C  
ANISOU 2035  CA  ALA H  24     3325   3355   3986   -108    689   -270       C  
ATOM   2036  C   ALA H  24       9.840  -2.585  39.990  1.00 28.57           C  
ANISOU 2036  C   ALA H  24     3322   3377   4155   -130    690   -290       C  
ATOM   2037  O   ALA H  24       9.015  -3.121  40.735  1.00 28.95           O  
ANISOU 2037  O   ALA H  24     3363   3369   4265   -137    761   -298       O  
ATOM   2038  CB  ALA H  24      12.114  -3.436  40.494  1.00 27.89           C  
ANISOU 2038  CB  ALA H  24     3348   3343   3904    -99    691   -274       C  
ATOM   2039  N   SER H  25       9.598  -2.316  38.714  1.00 28.47           N  
ANISOU 2039  N   SER H  25     3264   3386   4165   -141    612   -300       N  
ATOM   2040  CA  SER H  25       8.389  -2.779  38.041  1.00 29.47           C  
ANISOU 2040  CA  SER H  25     3328   3476   4392   -160    590   -324       C  
ATOM   2041  C   SER H  25       8.664  -3.110  36.576  1.00 29.02           C  
ANISOU 2041  C   SER H  25     3264   3451   4309   -167    499   -336       C  
ATOM   2042  O   SER H  25       9.678  -2.675  35.996  1.00 27.52           O  
ANISOU 2042  O   SER H  25     3111   3313   4033   -159    453   -324       O  
ATOM   2043  CB  SER H  25       7.271  -1.745  38.166  1.00 30.73           C  
ANISOU 2043  CB  SER H  25     3425   3602   4646   -167    590   -327       C  
ATOM   2044  OG  SER H  25       7.620  -0.539  37.518  1.00 31.76           O  
ANISOU 2044  OG  SER H  25     3553   3772   4740   -160    521   -315       O  
ATOM   2045  N   GLY H  26       7.776  -3.922  36.009  1.00 28.95           N  
ANISOU 2045  N   GLY H  26     3215   3408   4376   -184    479   -360       N  
ATOM   2046  CA  GLY H  26       7.832  -4.296  34.602  1.00 29.24           C  
ANISOU 2046  CA  GLY H  26     3248   3461   4397   -193    390   -376       C  
ATOM   2047  C   GLY H  26       8.664  -5.516  34.290  1.00 28.72           C  
ANISOU 2047  C   GLY H  26     3231   3415   4264   -192    396   -382       C  
ATOM   2048  O   GLY H  26       8.882  -5.826  33.118  1.00 29.85           O  
ANISOU 2048  O   GLY H  26     3389   3576   4377   -199    328   -393       O  
ATOM   2049  N   TYR H  27       9.146  -6.214  35.316  1.00 28.00           N  
ANISOU 2049  N   TYR H  27     3173   3318   4146   -183    475   -374       N  
ATOM   2050  CA  TYR H  27       9.891  -7.443  35.121  1.00 27.84           C  
ANISOU 2050  CA  TYR H  27     3195   3310   4072   -181    486   -381       C  
ATOM   2051  C   TYR H  27       9.861  -8.263  36.405  1.00 28.10           C  
ANISOU 2051  C   TYR H  27     3250   3309   4118   -175    578   -377       C  
ATOM   2052  O   TYR H  27       9.441  -7.790  37.459  1.00 28.67           O  
ANISOU 2052  O   TYR H  27     3316   3353   4222   -171    636   -367       O  
ATOM   2053  CB  TYR H  27      11.343  -7.140  34.700  1.00 26.98           C  
ANISOU 2053  CB  TYR H  27     3139   3260   3851   -166    458   -367       C  
ATOM   2054  CG  TYR H  27      12.218  -6.564  35.803  1.00 26.00           C  
ANISOU 2054  CG  TYR H  27     3049   3154   3672   -144    505   -343       C  
ATOM   2055  CD1 TYR H  27      12.206  -5.211  36.091  1.00 25.73           C  
ANISOU 2055  CD1 TYR H  27     3004   3135   3635   -139    497   -326       C  
ATOM   2056  CD2 TYR H  27      13.051  -7.387  36.558  1.00 25.98           C  
ANISOU 2056  CD2 TYR H  27     3093   3153   3624   -128    552   -337       C  
ATOM   2057  CE1 TYR H  27      13.005  -4.683  37.095  1.00 25.58           C
[truncated: 1,221,404 more chars]
