# Supplementary material for: Structural analysis of glycoproteins: building N-linked glycans with Coot
Source: Acta Crystallogr D Struct Biol. 2018 Apr 6;74(Pt 4):256–63. doi: 10.1107/S2059798318005119 (PMC5892875; doi:10.1107/S2059798318005119)
Supplement: Supplementary file 1 [file d-74-00256-sup1.tgz › results-pdb5nxb.ent-LMA.pdb]

HEADER    HYDROLASE                               09-MAY-17   5NXB              
TITLE     MOUSE GALACTOCEREBROSIDASE IN COMPLEX WITH SAPOSIN A                  
COMPND    MOL_ID: 1;                                                            
COMPND   2 MOLECULE: GALACTOCEREBROSIDASE;                                      
COMPND   3 CHAIN: A, B;                                                         
COMPND   4 SYNONYM: GALCERASE,GALACTOCEREBROSIDE BETA-GALACTOSIDASE,            
COMPND   5 GALACTOSYLCERAMIDASE,GALACTOSYLCERAMIDE BETA-GALACTOSIDASE;          
COMPND   6 EC: 3.2.1.46;                                                        
COMPND   7 ENGINEERED: YES;                                                     
COMPND   8 OTHER_DETAILS: FRAGMENT CORRESPONDS TO RESIDUES 25-668 BASED ON      
COMPND   9 NUMBERING STARTING AT SECOND UNIPROT INITIATION SITE;                
COMPND  10 MOL_ID: 2;                                                           
COMPND  11 MOLECULE: PROSAPOSIN;                                                
COMPND  12 CHAIN: C, D;                                                         
COMPND  13 FRAGMENT: UNP RESIDUES 59-143;                                       
COMPND  14 SYNONYM: SULFATED GLYCOPROTEIN 1,SGP-1;                              
COMPND  15 ENGINEERED: YES                                                      
SOURCE    MOL_ID: 1;                                                            
SOURCE   2 ORGANISM_SCIENTIFIC: MUS MUSCULUS;                                   
SOURCE   3 ORGANISM_COMMON: MOUSE;                                              
SOURCE   4 ORGANISM_TAXID: 10090;                                               
SOURCE   5 GENE: GALC;                                                          
SOURCE   6 EXPRESSION_SYSTEM: HOMO SAPIENS;                                     
SOURCE   7 EXPRESSION_SYSTEM_COMMON: HUMAN;                                     
SOURCE   8 EXPRESSION_SYSTEM_TAXID: 9606;                                       
SOURCE   9 EXPRESSION_SYSTEM_CELL_LINE: HEK293T;                                
SOURCE  10 EXPRESSION_SYSTEM_VECTOR_TYPE: PLASMID;                              
SOURCE  11 EXPRESSION_SYSTEM_PLASMID: PSECTAG2B-MGALC;                          
SOURCE  12 MOL_ID: 2;                                                           
SOURCE  13 ORGANISM_SCIENTIFIC: MUS MUSCULUS;                                   
SOURCE  14 ORGANISM_COMMON: MOUSE;                                              
SOURCE  15 ORGANISM_TAXID: 10090;                                               
SOURCE  16 GENE: PSAP, SGP1;                                                    
SOURCE  17 EXPRESSION_SYSTEM: ESCHERICHIA COLI;                                 
SOURCE  18 EXPRESSION_SYSTEM_TAXID: 562;                                        
SOURCE  19 EXPRESSION_SYSTEM_VARIANT: ORIGAMI;                                  
SOURCE  20 EXPRESSION_SYSTEM_VECTOR_TYPE: PLASMID;                              
SOURCE  21 EXPRESSION_SYSTEM_PLASMID: PET-15B                                   
KEYWDS    KRABBE DISEASE, GALACTOCEREBROSIDE, GALACTOSYLCERAMIDE,               
KEYWDS   2 GALC, HYDROLASE                                                      
EXPDTA    X-RAY DIFFRACTION                                                     
AUTHOR    S.C.GRAHAM,C.H.HILL,J.E.DEANE                                         
REVDAT   1   24-MAY-17 5NXB    0                                                
SPRSDE     24-MAY-17 5NXB      5N8K                                             
JRNL        AUTH   C.H.HILL,G.M.COOK,S.J.SPRATLEY,S.C.GRAHAM,J.E.DEANE          
JRNL        TITL   THE MECHANISM OF SPHINGOLIPID PROCESSING REVEALED BY A       
JRNL        TITL 2 GALC-SAPA COMPLEX STRUCTURE                                  
JRNL        REF    BIORXIV                                    2017              
JRNL        REFN                                                                
JRNL        DOI    10.1101/112029                                               
REMARK   2                                                                      
REMARK   2 RESOLUTION.    3.60 ANGSTROMS.                                       
REMARK   3                                                                      
REMARK   3 REFINEMENT.                                                          
REMARK   3   PROGRAM     : BUSTER 2.10.3                                        
REMARK   3   AUTHORS     : BRICOGNE,BLANC,BRANDL,FLENSBURG,KELLER,              
REMARK   3               : PACIOREK,ROVERSI,SHARFF,SMART,VONRHEIN,              
REMARK   3               : WOMACK,MATTHEWS,TEN EYCK,TRONRUD                     
REMARK   3                                                                      
REMARK   3  DATA USED IN REFINEMENT.                                            
REMARK   3   RESOLUTION RANGE HIGH (ANGSTROMS) : 3.60                           
REMARK   3   RESOLUTION RANGE LOW  (ANGSTROMS) : 162.11                         
REMARK   3   DATA CUTOFF            (SIGMA(F)) : 0.000                          
REMARK   3   COMPLETENESS FOR RANGE        (%) : 99.7                           
REMARK   3   NUMBER OF REFLECTIONS             : 43825                          
REMARK   3                                                                      
REMARK   3  FIT TO DATA USED IN REFINEMENT.                                     
REMARK   3   CROSS-VALIDATION METHOD           : THROUGHOUT                     
REMARK   3   FREE R VALUE TEST SET SELECTION   : RANDOM                         
REMARK   3   R VALUE     (WORKING + TEST SET)  : 0.218                          
REMARK   3   R VALUE            (WORKING SET)  : 0.217                          
REMARK   3   FREE R VALUE                      : 0.231                          
REMARK   3   FREE R VALUE TEST SET SIZE   (%)  : 4.880                          
REMARK   3   FREE R VALUE TEST SET COUNT       : 2138                           
REMARK   3   ESTIMATED ERROR OF FREE R VALUE   : 0.000                          
REMARK   3                                                                      
REMARK   3  FIT IN THE HIGHEST RESOLUTION BIN.                                  
REMARK   3   TOTAL NUMBER OF BINS USED               : 20                       
REMARK   3   BIN RESOLUTION RANGE HIGH   (ANGSTROMS) : 3.60                     
REMARK   3   BIN RESOLUTION RANGE LOW    (ANGSTROMS) : 3.69                     
REMARK   3   BIN COMPLETENESS (WORKING+TEST)     (%) : 98.82                    
REMARK   3   REFLECTIONS IN BIN (WORKING + TEST SET) : 3116                     
REMARK   3   BIN R VALUE        (WORKING + TEST SET) : 0.3050                   
REMARK   3   REFLECTIONS IN BIN        (WORKING SET) : 2958                     
REMARK   3   BIN R VALUE               (WORKING SET) : 0.3050                   
REMARK   3   BIN FREE R VALUE                        : 0.3040                   
REMARK   3   BIN FREE R VALUE TEST SET SIZE      (%) : 5.07                     
REMARK   3   BIN FREE R VALUE TEST SET COUNT         : 158                      
REMARK   3   ESTIMATED ERROR OF BIN FREE R VALUE     : 0.000                    
REMARK   3                                                                      
REMARK   3  NUMBER OF NON-HYDROGEN ATOMS USED IN REFINEMENT.                    
REMARK   3   PROTEIN ATOMS            : 11522                                   
REMARK   3   NUCLEIC ACID ATOMS       : 0                                       
REMARK   3   HETEROGEN ATOMS          : 220                                     
REMARK   3   SOLVENT ATOMS            : 0                                       
REMARK   3                                                                      
REMARK   3  B VALUES.                                                           
REMARK   3   FROM WILSON PLOT           (A**2) : 61.93                          
REMARK   3   MEAN B VALUE      (OVERALL, A**2) : 101.6                          
REMARK   3   OVERALL ANISOTROPIC B VALUE.                                       
REMARK   3    B11 (A**2) : -0.46300                                             
REMARK   3    B22 (A**2) : -0.46300                                             
REMARK   3    B33 (A**2) : 0.92610                                              
REMARK   3    B12 (A**2) : 0.00000                                              
REMARK   3    B13 (A**2) : 0.00000                                              
REMARK   3    B23 (A**2) : 0.00000                                              
REMARK   3                                                                      
REMARK   3  ESTIMATED COORDINATE ERROR.                                         
REMARK   3   ESD FROM LUZZATI PLOT                    (A) : 0.490               
REMARK   3   DPI (BLOW EQ-10) BASED ON R VALUE        (A) : NULL                
REMARK   3   DPI (BLOW EQ-9) BASED ON FREE R VALUE    (A) : 0.422               
REMARK   3   DPI (CRUICKSHANK) BASED ON R VALUE       (A) : NULL                
REMARK   3   DPI (CRUICKSHANK) BASED ON FREE R VALUE  (A) : NULL                
REMARK   3                                                                      
REMARK   3   REFERENCES: BLOW, D. (2002) ACTA CRYST D58, 792-797                
REMARK   3               CRUICKSHANK, D.W.J. (1999) ACTA CRYST D55, 583-601     
REMARK   3                                                                      
REMARK   3 CORRELATION COEFFICIENTS.                                            
REMARK   3   CORRELATION COEFFICIENT FO-FC      : 0.906                         
REMARK   3   CORRELATION COEFFICIENT FO-FC FREE : 0.892                         
REMARK   3                                                                      
REMARK   3   NUMBER OF GEOMETRIC FUNCTION TERMS DEFINED : 15                    
REMARK   3   TERM                          COUNT    WEIGHT   FUNCTION.          
REMARK   3    BOND LENGTHS              : 12110  ; 2.000  ; HARMONIC            
REMARK   3    BOND ANGLES               : 16542  ; 2.000  ; HARMONIC            
REMARK   3    TORSION ANGLES            : 4012   ; 2.000  ; SINUSOIDAL          
REMARK   3    TRIGONAL CARBON PLANES    : 262    ; 2.000  ; HARMONIC            
REMARK   3    GENERAL PLANES            : 1760   ; 5.000  ; HARMONIC            
REMARK   3    ISOTROPIC THERMAL FACTORS : 12110  ; 20.000 ; HARMONIC            
REMARK   3    BAD NON-BONDED CONTACTS   : 0      ; 5.000  ; SEMIHARMONIC        
REMARK   3    IMPROPER TORSIONS         : NULL   ; NULL   ; NULL                
REMARK   3    PSEUDOROTATION ANGLES     : NULL   ; NULL   ; NULL                
REMARK   3    CHIRAL IMPROPER TORSION   : 1586   ; 5.000  ; SEMIHARMONIC        
REMARK   3    SUM OF OCCUPANCIES        : NULL   ; NULL   ; NULL                
REMARK   3    UTILITY DISTANCES         : 8      ; 1.000  ; HARMONIC            
REMARK   3    UTILITY ANGLES            : NULL   ; NULL   ; NULL                
REMARK   3    UTILITY TORSION           : NULL   ; NULL   ; NULL                
REMARK   3    IDEAL-DIST CONTACT TERM   : 13279  ; 4.000  ; SEMIHARMONIC        
REMARK   3                                                                      
REMARK   3   RMS DEVIATIONS FROM IDEAL VALUES.                                  
REMARK   3    BOND LENGTHS                       (A) : 0.008                    
REMARK   3    BOND ANGLES                  (DEGREES) : 0.94                     
REMARK   3    PEPTIDE OMEGA TORSION ANGLES (DEGREES) : 3.38                     
REMARK   3    OTHER TORSION ANGLES         (DEGREES) : 16.39                    
REMARK   3                                                                      
REMARK   3  TLS DETAILS                                                         
REMARK   3   NUMBER OF TLS GROUPS  : 10                                         
REMARK   3                                                                      
REMARK   3   TLS GROUP : 1                                                      
REMARK   3    SELECTION: { A|472 - A|668 }                                      
REMARK   3    ORIGIN FOR THE GROUP (A):   86.5091  134.2079   42.3860           
REMARK   3    T TENSOR                                                          
REMARK   3     T11:    0.6147 T22:    0.6673                                    
REMARK   3     T33:    0.1806 T12:    0.1263                                    
REMARK   3     T13:    0.0290 T23:    0.0770                                    
REMARK   3    L TENSOR                                                          
REMARK   3     L11:    4.3111 L22:    1.7432                                    
REMARK   3     L33:    2.1878 L12:   -0.0791                                    
REMARK   3     L13:   -0.1391 L23:   -0.0768                                    
REMARK   3    S TENSOR                                                          
REMARK   3     S11:   -0.1411 S12:   -0.2706 S13:    0.0448                     
REMARK   3     S21:    0.1885 S22:    0.0052 S23:   -0.6408                     
REMARK   3     S31:    0.0906 S32:    0.7762 S33:    0.1359                     
REMARK   3                                                                      
REMARK   3   TLS GROUP : 2                                                      
REMARK   3    SELECTION: { A|453 - A|471 }                                      
REMARK   3    ORIGIN FOR THE GROUP (A):   71.3662  158.2322   21.4844           
REMARK   3    T TENSOR                                                          
REMARK   3     T11:    0.4445 T22:   -0.0641                                    
REMARK   3     T33:    0.0312 T12:   -0.1392                                    
REMARK   3     T13:    0.1430 T23:    0.1437                                    
REMARK   3    L TENSOR                                                          
REMARK   3     L11:    3.4008 L22:   -0.9469                                    
REMARK   3     L33:    5.0412 L12:    0.1617                                    
REMARK   3     L13:    1.7138 L23:   -0.8802                                    
REMARK   3    S TENSOR                                                          
REMARK   3     S11:   -0.0003 S12:    0.0136 S13:   -0.0898                     
REMARK   3     S21:   -0.0152 S22:    0.0537 S23:   -0.3247                     
REMARK   3     S31:   -0.0302 S32:    0.0927 S33:   -0.0534                     
REMARK   3                                                                      
REMARK   3   TLS GROUP : 3                                                      
REMARK   3    SELECTION: { A|41 - A|337 }                                       
REMARK   3    ORIGIN FOR THE GROUP (A):   57.3835  144.0849   36.1678           
REMARK   3    T TENSOR                                                          
REMARK   3     T11:    0.6488 T22:    0.1742                                    
REMARK   3     T33:   -0.1830 T12:    0.0301                                    
REMARK   3     T13:    0.0959 T23:    0.0404                                    
REMARK   3    L TENSOR                                                          
REMARK   3     L11:    0.9922 L22:    2.4195                                    
REMARK   3     L33:    2.8383 L12:   -0.7452                                    
REMARK   3     L13:    0.6339 L23:   -0.6063                                    
REMARK   3    S TENSOR                                                          
REMARK   3     S11:   -0.2385 S12:   -0.3026 S13:    0.1853                     
REMARK   3     S21:    0.0009 S22:    0.3375 S23:   -0.1093                     
REMARK   3     S31:   -0.0547 S32:   -0.0720 S33:   -0.0990                     
REMARK   3                                                                      
REMARK   3   TLS GROUP : 4                                                      
REMARK   3    SELECTION: TLS4COMPLETEA                                          
REMARK   3    ORIGIN FOR THE GROUP (A):   46.8155  152.0611   11.3348           
REMARK   3    T TENSOR                                                          
REMARK   3     T11:    0.6250 T22:   -0.0552                                    
REMARK   3     T33:   -0.4491 T12:    0.0292                                    
REMARK   3     T13:    0.0678 T23:    0.1566                                    
REMARK   3    L TENSOR                                                          
REMARK   3     L11:    2.8156 L22:    3.9777                                    
REMARK   3     L33:    3.2622 L12:   -0.5144                                    
REMARK   3     L13:    0.6252 L23:   -1.2987                                    
REMARK   3    S TENSOR                                                          
REMARK   3     S11:    0.0375 S12:    0.1437 S13:    0.0354                     
REMARK   3     S21:   -0.5059 S22:   -0.0424 S23:    0.0370                     
REMARK   3     S31:   -0.0293 S32:   -0.2702 S33:    0.0049                     
REMARK   3                                                                      
REMARK   3   TLS GROUP : 5                                                      
REMARK   3    SELECTION: { B|472 - B|668 }                                      
REMARK   3    ORIGIN FOR THE GROUP (A):   49.8002  106.7966    2.8972           
REMARK   3    T TENSOR                                                          
REMARK   3     T11:    0.7077 T22:    0.3480                                    
REMARK   3     T33:    0.2337 T12:    0.0895                                    
REMARK   3     T13:    0.0300 T23:    0.1699                                    
REMARK   3    L TENSOR                                                          
REMARK   3     L11:    2.7774 L22:    3.1082                                    
REMARK   3     L33:    3.6476 L12:   -0.4295                                    
REMARK   3     L13:    0.1498 L23:   -0.7252                                    
REMARK   3    S TENSOR                                                          
REMARK   3     S11:    0.2374 S12:    0.6302 S13:    0.3969                     
REMARK   3     S21:   -0.3868 S22:   -0.0586 S23:    0.5382                     
REMARK   3     S31:   -0.2579 S32:   -0.4867 S33:   -0.1788                     
REMARK   3                                                                      
REMARK   3   TLS GROUP : 6                                                      
REMARK   3    SELECTION: { B|453 - B|471 }                                      
REMARK   3    ORIGIN FOR THE GROUP (A):   81.7155   92.0286    0.4006           
REMARK   3    T TENSOR                                                          
REMARK   3     T11:    0.2959 T22:    0.2215                                    
REMARK   3     T33:   -0.1056 T12:   -0.0029                                    
REMARK   3     T13:    0.2272 T23:    0.0697                                    
REMARK   3    L TENSOR                                                          
REMARK   3     L11:    1.9172 L22:   -0.4538                                    
REMARK   3     L33:    1.7056 L12:    0.1604                                    
REMARK   3     L13:   -0.0843 L23:    0.9301                                    
REMARK   3    S TENSOR                                                          
REMARK   3     S11:    0.0929 S12:    0.0103 S13:   -0.0629                     
REMARK   3     S21:   -0.1532 S22:   -0.0681 S23:   -0.0643                     
REMARK   3     S31:   -0.0957 S32:    0.0178 S33:   -0.0248                     
REMARK   3                                                                      
REMARK   3   TLS GROUP : 7                                                      
REMARK   3    SELECTION: { B|41 - B|337 }                                       
REMARK   3    ORIGIN FOR THE GROUP (A):   68.9827   90.4224   21.5376           
REMARK   3    T TENSOR                                                          
REMARK   3     T11:    0.6052 T22:    0.0912                                    
REMARK   3     T33:   -0.0006 T12:   -0.0067                                    
REMARK   3     T13:    0.0847 T23:    0.0252                                    
REMARK   3    L TENSOR                                                          
REMARK   3     L11:    2.1936 L22:    1.5477                                    
REMARK   3     L33:    1.9178 L12:   -0.1887                                    
REMARK   3     L13:   -0.2216 L23:   -0.2660                                    
REMARK   3    S TENSOR                                                          
REMARK   3     S11:    0.2280 S12:   -0.0249 S13:   -0.2554                     
REMARK   3     S21:   -0.1397 S22:   -0.1741 S23:    0.1567                     
REMARK   3     S31:    0.1567 S32:    0.2935 S33:   -0.0539                     
REMARK   3                                                                      
REMARK   3   TLS GROUP : 8                                                      
REMARK   3    SELECTION: TLS4COMPLETEB                                          
REMARK   3    ORIGIN FOR THE GROUP (A):   96.9868   91.8979   22.8463           
REMARK   3    T TENSOR                                                          
REMARK   3     T11:    0.2825 T22:    0.3958                                    
REMARK   3     T33:   -0.0820 T12:    0.0423                                    
REMARK   3     T13:    0.1483 T23:    0.1446                                    
REMARK   3    L TENSOR                                                          
REMARK   3     L11:    4.7016 L22:    2.8018                                    
REMARK   3     L33:    3.0561 L12:   -0.6831                                    
REMARK   3     L13:    0.0598 L23:    1.1099                                    
REMARK   3    S TENSOR                                                          
REMARK   3     S11:    0.1308 S12:   -0.0360 S13:   -0.0320                     
REMARK   3     S21:    0.0301 S22:   -0.1447 S23:   -0.5732                     
REMARK   3     S31:   -0.0730 S32:    0.6478 S33:    0.0140                     
REMARK   3                                                                      
REMARK   3   TLS GROUP : 9                                                      
REMARK   3    SELECTION: { C|* }                                                
REMARK   3    ORIGIN FOR THE GROUP (A):   53.9968  110.4769   35.0155           
REMARK   3    T TENSOR                                                          
REMARK   3     T11:   -0.1670 T22:   -0.6708                                    
REMARK   3     T33:   -0.5365 T12:   -0.0351                                    
REMARK   3     T13:    0.1742 T23:   -0.1158                                    
REMARK   3    L TENSOR                                                          
REMARK   3     L11:    3.7733 L22:    5.1156                                    
REMARK   3     L33:    3.0987 L12:    0.6818                                    
REMARK   3     L13:    0.5530 L23:   -0.1475                                    
REMARK   3    S TENSOR                                                          
REMARK   3     S11:    0.0819 S12:   -0.0708 S13:    0.1664                     
REMARK   3     S21:    0.0586 S22:   -0.0746 S23:    0.0578                     
REMARK   3     S31:    0.0680 S32:    0.0018 S33:   -0.0073                     
REMARK   3                                                                      
REMARK   3   TLS GROUP : 10                                                     
REMARK   3    SELECTION: { D|* }                                                
REMARK   3    ORIGIN FOR THE GROUP (A):   59.2148  116.1729   41.2751           
REMARK   3    T TENSOR                                                          
REMARK   3     T11:    0.1012 T22:   -0.6565                                    
REMARK   3     T33:   -0.7321 T12:    0.1439                                    
REMARK   3     T13:    0.0190 T23:    0.0848                                    
REMARK   3    L TENSOR                                                          
REMARK   3     L11:    3.9264 L22:    2.9879                                    
REMARK   3     L33:    3.7699 L12:    0.2076                                    
REMARK   3     L13:   -1.1834 L23:    0.0691                                    
REMARK   3    S TENSOR                                                          
REMARK   3     S11:    0.0073 S12:    0.0080 S13:   -0.1202                     
REMARK   3     S21:    0.0731 S22:   -0.1350 S23:    0.1132                     
REMARK   3     S31:    0.1600 S32:   -0.0879 S33:    0.1277                     
REMARK   3                                                                      
REMARK   3  OTHER REFINEMENT REMARKS: REFINED USING LSSR RESTRAINTS TO TARGET   
REMARK   3  STRUCTURE 4CCE                                                      
REMARK   4                                                                      
REMARK   4 5NXB COMPLIES WITH FORMAT V. 3.30, 13-JUL-11                         
REMARK 100                                                                      
REMARK 100 THIS ENTRY HAS BEEN PROCESSED BY PDBE ON 09-MAY-17.                  
REMARK 100 THE DEPOSITION ID IS D_1200004880.                                   
REMARK 200                                                                      
REMARK 200 EXPERIMENTAL DETAILS                                                 
REMARK 200  EXPERIMENT TYPE                : X-RAY DIFFRACTION                  
REMARK 200  DATE OF DATA COLLECTION        : 05-JUL-15                          
REMARK 200  TEMPERATURE           (KELVIN) : 100                                
REMARK 200  PH                             : 5.6                                
REMARK 200  NUMBER OF CRYSTALS USED        : 1                                  
REMARK 200                                                                      
REMARK 200  SYNCHROTRON              (Y/N) : Y                                  
REMARK 200  RADIATION SOURCE               : DIAMOND                            
REMARK 200  BEAMLINE                       : I04-1                              
REMARK 200  X-RAY GENERATOR MODEL          : NULL                               
REMARK 200  MONOCHROMATIC OR LAUE    (M/L) : M                                  
REMARK 200  WAVELENGTH OR RANGE        (A) : 0.92818                            
REMARK 200  MONOCHROMATOR                  : SI(111) CRYSTAL                    
REMARK 200  OPTICS                         : TOROIDAL MIRRORS                   
REMARK 200                                                                      
REMARK 200  DETECTOR TYPE                  : PIXEL                              
REMARK 200  DETECTOR MANUFACTURER          : DECTRIS PILATUS 6M-F               
REMARK 200  INTENSITY-INTEGRATION SOFTWARE : DIALS                              
REMARK 200  DATA SCALING SOFTWARE          : AIMLESS                            
REMARK 200                                                                      
REMARK 200  NUMBER OF UNIQUE REFLECTIONS   : 44024                              
REMARK 200  RESOLUTION RANGE HIGH      (A) : 3.600                              
REMARK 200  RESOLUTION RANGE LOW       (A) : 180.120                            
REMARK 200  REJECTION CRITERIA  (SIGMA(I)) : NULL                               
REMARK 200                                                                      
REMARK 200 OVERALL.                                                             
REMARK 200  COMPLETENESS FOR RANGE     (%) : 100.0                              
REMARK 200  DATA REDUNDANCY                : 25.60                              
REMARK 200  R MERGE                    (I) : 0.38600                            
REMARK 200  R SYM                      (I) : NULL                               
REMARK 200  <I/SIGMA(I)> FOR THE DATA SET  : 9.3000                             
REMARK 200                                                                      
REMARK 200 IN THE HIGHEST RESOLUTION SHELL.                                     
REMARK 200  HIGHEST RESOLUTION SHELL, RANGE HIGH (A) : 3.60                     
REMARK 200  HIGHEST RESOLUTION SHELL, RANGE LOW  (A) : 3.70                     
REMARK 200  COMPLETENESS FOR SHELL     (%) : 100.0                              
REMARK 200  DATA REDUNDANCY IN SHELL       : 25.20                              
REMARK 200  R MERGE FOR SHELL          (I) : 2.94600                            
REMARK 200  R SYM FOR SHELL            (I) : NULL                               
REMARK 200  <I/SIGMA(I)> FOR SHELL         : NULL                               
REMARK 200                                                                      
REMARK 200 DIFFRACTION PROTOCOL: SINGLE WAVELENGTH                              
REMARK 200 METHOD USED TO DETERMINE THE STRUCTURE: MOLECULAR REPLACEMENT        
REMARK 200 SOFTWARE USED: PHASER                                                
REMARK 200 STARTING MODEL: 4CCE, 4DDJ                                           
REMARK 200                                                                      
REMARK 200 REMARK: NULL                                                         
REMARK 280                                                                      
REMARK 280 CRYSTAL                                                              
REMARK 280 SOLVENT CONTENT, VS   (%): 77.27                                     
REMARK 280 MATTHEWS COEFFICIENT, VM (ANGSTROMS**3/DA): 5.41                     
REMARK 280                                                                      
REMARK 280 CRYSTALLIZATION CONDITIONS: 800 NL OF PROTEIN (90 UM GALC PLUS 180   
REMARK 280  UM SAPA) WAS MIXED WITH 800 NL OF RESERVOIR SOLUTION (75 MM         
REMARK 280  SODIUM CITRATE PH 5.6, 11% PEG 3350) AND EQUILIBRATED AGAINST       
REMARK 280  200 UL RESERVOIRS AT 20C., VAPOR DIFFUSION, SITTING DROP,           
REMARK 280  TEMPERATURE 293K                                                    
REMARK 290                                                                      
REMARK 290 CRYSTALLOGRAPHIC SYMMETRY                                            
REMARK 290 SYMMETRY OPERATORS FOR SPACE GROUP: P 62 2 2                         
REMARK 290                                                                      
REMARK 290      SYMOP   SYMMETRY                                                
REMARK 290     NNNMMM   OPERATOR                                                
REMARK 290       1555   X,Y,Z                                                   
REMARK 290       2555   -Y,X-Y,Z+2/3                                            
REMARK 290       3555   -X+Y,-X,Z+1/3                                           
REMARK 290       4555   -X,-Y,Z                                                 
REMARK 290       5555   Y,-X+Y,Z+2/3                                            
REMARK 290       6555   X-Y,X,Z+1/3                                             
REMARK 290       7555   Y,X,-Z+2/3                                              
REMARK 290       8555   X-Y,-Y,-Z                                               
REMARK 290       9555   -X,-X+Y,-Z+1/3                                          
REMARK 290      10555   -Y,-X,-Z+2/3                                            
REMARK 290      11555   -X+Y,Y,-Z                                               
REMARK 290      12555   X,X-Y,-Z+1/3                                            
REMARK 290                                                                      
REMARK 290     WHERE NNN -> OPERATOR NUMBER                                     
REMARK 290           MMM -> TRANSLATION VECTOR                                  
REMARK 290                                                                      
REMARK 290 CRYSTALLOGRAPHIC SYMMETRY TRANSFORMATIONS                            
REMARK 290 THE FOLLOWING TRANSFORMATIONS OPERATE ON THE ATOM/HETATM             
REMARK 290 RECORDS IN THIS ENTRY TO PRODUCE CRYSTALLOGRAPHICALLY                
REMARK 290 RELATED MOLECULES.                                                   
REMARK 290   SMTRY1   1  1.000000  0.000000  0.000000        0.00000            
REMARK 290   SMTRY2   1  0.000000  1.000000  0.000000        0.00000            
REMARK 290   SMTRY3   1  0.000000  0.000000  1.000000        0.00000            
REMARK 290   SMTRY1   2 -0.500000 -0.866025  0.000000        0.00000            
REMARK 290   SMTRY2   2  0.866025 -0.500000  0.000000        0.00000            
REMARK 290   SMTRY3   2  0.000000  0.000000  1.000000      240.16000            
REMARK 290   SMTRY1   3 -0.500000  0.866025  0.000000        0.00000            
REMARK 290   SMTRY2   3 -0.866025 -0.500000  0.000000        0.00000            
REMARK 290   SMTRY3   3  0.000000  0.000000  1.000000      120.08000            
REMARK 290   SMTRY1   4 -1.000000  0.000000  0.000000        0.00000            
REMARK 290   SMTRY2   4  0.000000 -1.000000  0.000000        0.00000            
REMARK 290   SMTRY3   4  0.000000  0.000000  1.000000        0.00000            
REMARK 290   SMTRY1   5  0.500000  0.866025  0.000000        0.00000            
REMARK 290   SMTRY2   5 -0.866025  0.500000  0.000000        0.00000            
REMARK 290   SMTRY3   5  0.000000  0.000000  1.000000      240.16000            
REMARK 290   SMTRY1   6  0.500000 -0.866025  0.000000        0.00000            
REMARK 290   SMTRY2   6  0.866025  0.500000  0.000000        0.00000            
REMARK 290   SMTRY3   6  0.000000  0.000000  1.000000      120.08000            
REMARK 290   SMTRY1   7 -0.500000  0.866025  0.000000        0.00000            
REMARK 290   SMTRY2   7  0.866025  0.500000  0.000000        0.00000            
REMARK 290   SMTRY3   7  0.000000  0.000000 -1.000000      240.16000            
REMARK 290   SMTRY1   8  1.000000  0.000000  0.000000        0.00000            
REMARK 290   SMTRY2   8  0.000000 -1.000000  0.000000        0.00000            
REMARK 290   SMTRY3   8  0.000000  0.000000 -1.000000        0.00000            
REMARK 290   SMTRY1   9 -0.500000 -0.866025  0.000000        0.00000            
REMARK 290   SMTRY2   9 -0.866025  0.500000  0.000000        0.00000            
REMARK 290   SMTRY3   9  0.000000  0.000000 -1.000000      120.08000            
REMARK 290   SMTRY1  10  0.500000 -0.866025  0.000000        0.00000            
REMARK 290   SMTRY2  10 -0.866025 -0.500000  0.000000        0.00000            
REMARK 290   SMTRY3  10  0.000000  0.000000 -1.000000      240.16000            
REMARK 290   SMTRY1  11 -1.000000  0.000000  0.000000        0.00000            
REMARK 290   SMTRY2  11  0.000000  1.000000  0.000000        0.00000            
REMARK 290   SMTRY3  11  0.000000  0.000000 -1.000000        0.00000            
REMARK 290   SMTRY1  12  0.500000  0.866025  0.000000        0.00000            
REMARK 290   SMTRY2  12  0.866025 -0.500000  0.000000        0.00000            
REMARK 290   SMTRY3  12  0.000000  0.000000 -1.000000      120.08000            
REMARK 290                                                                      
REMARK 290 REMARK: NULL                                                         
REMARK 300                                                                      
REMARK 300 BIOMOLECULE: 1                                                       
REMARK 300 SEE REMARK 350 FOR THE AUTHOR PROVIDED AND/OR PROGRAM                
REMARK 300 GENERATED ASSEMBLY INFORMATION FOR THE STRUCTURE IN                  
REMARK 300 THIS ENTRY. THE REMARK MAY ALSO PROVIDE INFORMATION ON               
REMARK 300 BURIED SURFACE AREA.                                                 
REMARK 350                                                                      
REMARK 350 COORDINATES FOR A COMPLETE MULTIMER REPRESENTING THE KNOWN           
REMARK 350 BIOLOGICALLY SIGNIFICANT OLIGOMERIZATION STATE OF THE                
REMARK 350 MOLECULE CAN BE GENERATED BY APPLYING BIOMT TRANSFORMATIONS          
REMARK 350 GIVEN BELOW.  BOTH NON-CRYSTALLOGRAPHIC AND                          
REMARK 350 CRYSTALLOGRAPHIC OPERATIONS ARE GIVEN.                               
REMARK 350                                                                      
REMARK 350 BIOMOLECULE: 1                                                       
REMARK 350 AUTHOR DETERMINED BIOLOGICAL UNIT: TETRAMERIC                        
REMARK 350 SOFTWARE DETERMINED QUATERNARY STRUCTURE: TETRAMERIC                 
REMARK 350 SOFTWARE USED: PISA                                                  
REMARK 350 TOTAL BURIED SURFACE AREA: 10840 ANGSTROM**2                         
REMARK 350 SURFACE AREA OF THE COMPLEX: 55140 ANGSTROM**2                       
REMARK 350 CHANGE IN SOLVENT FREE ENERGY: -22.0 KCAL/MOL                        
REMARK 350 APPLY THE FOLLOWING TO CHAINS: A, B, C, D                            
REMARK 350   BIOMT1   1  1.000000  0.000000  0.000000        0.00000            
REMARK 350   BIOMT2   1  0.000000  1.000000  0.000000        0.00000            
REMARK 350   BIOMT3   1  0.000000  0.000000  1.000000        0.00000            
REMARK 465                                                                      
REMARK 465 MISSING RESIDUES                                                     
REMARK 465 THE FOLLOWING RESIDUES WERE NOT LOCATED IN THE                       
REMARK 465 EXPERIMENT. (M=MODEL NUMBER; RES=RESIDUE NAME; C=CHAIN               
REMARK 465 IDENTIFIER; SSSEQ=SEQUENCE NUMBER; I=INSERTION CODE.)                
REMARK 465                                                                      
REMARK 465   M RES C SSSEQI                                                     
REMARK 465     HIS A    15                                                      
REMARK 465     HIS A    16                                                      
REMARK 465     HIS A    17                                                      
REMARK 465     HIS A    18                                                      
REMARK 465     HIS A    19                                                      
REMARK 465     HIS A    20                                                      
REMARK 465     ILE A    21                                                      
REMARK 465     GLU A    22                                                      
REMARK 465     GLY A    23                                                      
REMARK 465     ARG A    24                                                      
REMARK 465     HIS B    15                                                      
REMARK 465     HIS B    16                                                      
REMARK 465     HIS B    17                                                      
REMARK 465     HIS B    18                                                      
REMARK 465     HIS B    19                                                      
REMARK 465     HIS B    20                                                      
REMARK 465     ILE B    21                                                      
REMARK 465     GLU B    22                                                      
REMARK 465     GLY B    23                                                      
REMARK 465     ARG B    24                                                      
REMARK 465     MET C    -2                                                      
REMARK 465     GLY C    -1                                                      
REMARK 465     LYS C     0                                                      
REMARK 465     SER C    81                                                      
REMARK 465     LEU C    82                                                      
REMARK 465     GLN C    83                                                      
REMARK 465     GLU C    84                                                      
REMARK 465     MET D    -2                                                      
REMARK 465     GLY D    -1                                                      
REMARK 465     LYS D     0                                                      
REMARK 465     SER D    81                                                      
REMARK 465     LEU D    82                                                      
REMARK 465     GLN D    83                                                      
REMARK 465     GLU D    84                                                      
REMARK 470                                                                      
REMARK 470 MISSING ATOM                                                         
REMARK 470 THE FOLLOWING RESIDUES HAVE MISSING ATOMS (M=MODEL NUMBER;           
REMARK 470 RES=RESIDUE NAME; C=CHAIN IDENTIFIER; SSEQ=SEQUENCE NUMBER;          
REMARK 470 I=INSERTION CODE):                                                   
REMARK 470   M RES CSSEQI  ATOMS                                                
REMARK 470     GLU A 349    CG   CD   OE1  OE2                                  
REMARK 470     GLN A 374    CG   CD   OE1  NE2                                  
REMARK 470     LYS A 398    CG   CD   CE   NZ                                   
REMARK 470     GLU A 403    CG   CD   OE1  OE2                                  
REMARK 470     GLN A 418    CG   CD   OE1  NE2                                  
REMARK 470     LYS A 475    CG   CD   CE   NZ                                   
REMARK 470     GLU A 505    CG   CD   OE1  OE2                                  
REMARK 470     ARG A 507    CG   CD   NE   CZ   NH1  NH2                        
REMARK 470     ARG A 638    CG   CD   NE   CZ   NH1  NH2                        
REMARK 470     GLU B 349    CG   CD   OE1  OE2                                  
REMARK 470     GLN B 374    CG   CD   OE1  NE2                                  
REMARK 470     LYS B 398    CG   CD   CE   NZ                                   
REMARK 470     GLU B 403    CG   CD   OE1  OE2                                  
REMARK 470     GLN B 418    CG   CD   OE1  NE2                                  
REMARK 470     LYS B 475    CG   CD   CE   NZ                                   
REMARK 470     GLU B 505    CG   CD   OE1  OE2                                  
REMARK 470     ARG B 507    CG   CD   NE   CZ   NH1  NH2                        
REMARK 470     ARG B 638    CG   CD   NE   CZ   NH1  NH2                        
REMARK 500                                                                      
REMARK 500 GEOMETRY AND STEREOCHEMISTRY                                         
REMARK 500 SUBTOPIC: TORSION ANGLES                                             
REMARK 500                                                                      
REMARK 500 TORSION ANGLES OUTSIDE THE EXPECTED RAMACHANDRAN REGIONS:            
REMARK 500 (M=MODEL NUMBER; RES=RESIDUE NAME; C=CHAIN IDENTIFIER;               
REMARK 500 SSEQ=SEQUENCE NUMBER; I=INSERTION CODE).                             
REMARK 500                                                                      
REMARK 500 STANDARD TABLE:                                                      
REMARK 500 FORMAT:(10X,I3,1X,A3,1X,A1,I4,A1,4X,F7.2,3X,F7.2)                    
REMARK 500                                                                      
REMARK 500 EXPECTED VALUES: GJ KLEYWEGT AND TA JONES (1996). PHI/PSI-           
REMARK 500 CHOLOGY: RAMACHANDRAN REVISITED. STRUCTURE 4, 1395 - 1400            
REMARK 500                                                                      
REMARK 500  M RES CSSEQI        PSI       PHI                                   
REMARK 500    PHE A  75      -72.69   -139.62                                   
REMARK 500    SER A  78       51.45     38.99                                   
REMARK 500    ASP A  89       -4.08     76.76                                   
REMARK 500    THR A  93      -50.28    142.68                                   
REMARK 500    ILE A 179      -84.30   -102.81                                   
REMARK 500    LEU A 202       46.29   -107.58                                   
REMARK 500    ASN A 212     -124.13   -147.91                                   
REMARK 500    TYR A 238       59.15     39.84                                   
REMARK 500    THR A 241       -3.87     69.54                                   
REMARK 500    THR A 243     -168.02   -117.74                                   
REMARK 500    PHE A 260      -99.58     73.24                                   
REMARK 500    ASN A 264       38.24    -72.83                                   
REMARK 500    SER A 296       52.39   -112.39                                   
REMARK 500    ALA A 311       69.42   -150.55                                   
REMARK 500    SER A 376       22.54   -148.99                                   
REMARK 500    PRO A 381     -146.99   -102.93                                   
REMARK 500    ASP A 433       12.59    -69.12                                   
REMARK 500    GLU A 443     -160.55   -104.42                                   
REMARK 500    PRO A 465      155.54    -48.96                                   
REMARK 500    PHE A 478       18.41     54.35                                   
REMARK 500    ASN A 490      -12.89     70.41                                   
REMARK 500    ARG A 555      -55.13     69.54                                   
REMARK 500    PHE B  75      -72.51   -140.04                                   
REMARK 500    SER B  78       50.72     38.40                                   
REMARK 500    ASP B  89       -4.22     76.80                                   
REMARK 500    THR B  93      -50.88    140.49                                   
REMARK 500    ILE B 179      -84.74   -101.71                                   
REMARK 500    LEU B 202       46.10   -107.84                                   
REMARK 500    ASN B 212     -123.81   -147.38                                   
REMARK 500    TYR B 238       58.78     39.43                                   
REMARK 500    THR B 241       -3.54     69.26                                   
REMARK 500    THR B 243     -169.66   -117.22                                   
REMARK 500    PHE B 260      -99.20     73.61                                   
REMARK 500    ASN B 264       37.67    -71.90                                   
REMARK 500    SER B 296       52.07   -112.90                                   
REMARK 500    ALA B 311       69.26   -151.45                                   
REMARK 500    SER B 376       22.69   -149.37                                   
REMARK 500    PRO B 381     -144.82    -94.24                                   
REMARK 500    GLN B 419       71.18   -115.26                                   
REMARK 500    ASP B 433       11.74    -68.00                                   
REMARK 500    GLU B 443     -166.60   -104.46                                   
REMARK 500    PRO B 465      155.81    -49.78                                   
REMARK 500    PHE B 478       18.86     53.72                                   
REMARK 500    ASN B 490      -11.59     70.22                                   
REMARK 500    ARG B 555      -54.22     68.88                                   
REMARK 500    ALA B 584        1.56    -64.19                                   
REMARK 500    ASP C  40     -156.44    -69.08                                   
REMARK 500    ASP D  40     -162.20    -72.15                                   
REMARK 500                                                                      
REMARK 500 REMARK: NULL                                                         
REMARK 620                                                                      
REMARK 620 METAL COORDINATION                                                   
REMARK 620 (M=MODEL NUMBER; RES=RESIDUE NAME; C=CHAIN IDENTIFIER;               
REMARK 620 SSEQ=SEQUENCE NUMBER; I=INSERTION CODE):                             
REMARK 620                                                                      
REMARK 620 COORDINATION ANGLES FOR:  M RES CSSEQI METAL                         
REMARK 620                              CA A 709  CA                            
REMARK 620 N RES CSSEQI ATOM                                                    
REMARK 620 1 ASP A 477   O                                                      
REMARK 620 2 ASN A 479   OD1  81.4                                              
REMARK 620 3 PHE A 511   O   101.1  96.1                                        
REMARK 620 4 ASP A 660   OD1  85.7 163.6  96.3                                  
REMARK 620 5 ASP A 660   OD2 131.4 146.9  83.5  45.9                            
REMARK 620 N                    1     2     3     4                             
REMARK 620                                                                      
REMARK 620 COORDINATION ANGLES FOR:  M RES CSSEQI METAL                         
REMARK 620                              CA B 709  CA                            
REMARK 620 N RES CSSEQI ATOM                                                    
REMARK 620 1 ASP B 477   O                                                      
REMARK 620 2 ASN B 479   OD1  67.5                                              
REMARK 620 3 PHE B 511   O    78.5  80.6                                        
REMARK 620 4 ASP B 660   OD1  73.8 140.4  83.3                                  
REMARK 620 5 ASP B 660   OD2 122.4 157.2  81.6  50.4                            
REMARK 620 N                    1     2     3     4                             
REMARK 800                                                                      
REMARK 800 SITE                                                                 
REMARK 800 SITE_IDENTIFIER: AC1                                                 
REMARK 800 EVIDENCE_CODE: SOFTWARE                                              
REMARK 800 SITE_DESCRIPTION: binding site for residue CA A 709                  
REMARK 800                                                                      
REMARK 800 SITE_IDENTIFIER: AC2                                                 
REMARK 800 EVIDENCE_CODE: SOFTWARE                                              
REMARK 800 SITE_DESCRIPTION: binding site for residue CA B 709                  
REMARK 800                                                                      
REMARK 800 SITE_IDENTIFIER: AC3                                                 
REMARK 800 EVIDENCE_CODE: SOFTWARE                                              
REMARK 800 SITE_DESCRIPTION: binding site for Poly-Saccharide residues NAG A    
REMARK 800  701 through NAG A 702 bound to ASN A 284                            
REMARK 800                                                                      
REMARK 800 SITE_IDENTIFIER: AC4                                                 
REMARK 800 EVIDENCE_CODE: SOFTWARE                                              
REMARK 800 SITE_DESCRIPTION: binding site for Poly-Saccharide residues NAG A    
REMARK 800  703 through NAG A 704 bound to ASN A 363                            
REMARK 800                                                                      
REMARK 800 SITE_IDENTIFIER: AC5                                                 
REMARK 800 EVIDENCE_CODE: SOFTWARE                                              
REMARK 800 SITE_DESCRIPTION: binding site for Mono-Saccharide NAG A 705 bound   
REMARK 800  to ASN A 387                                                        
REMARK 800                                                                      
REMARK 800 SITE_IDENTIFIER: AC6                                                 
REMARK 800 EVIDENCE_CODE: SOFTWARE                                              
REMARK 800 SITE_DESCRIPTION: binding site for Poly-Saccharide residues NAG A    
REMARK 800  706 through BMA A 708 bound to ASN A 542                            
REMARK 800                                                                      
REMARK 800 SITE_IDENTIFIER: AC7                                                 
REMARK 800 EVIDENCE_CODE: SOFTWARE                                              
REMARK 800 SITE_DESCRIPTION: binding site for Poly-Saccharide residues NAG B    
REMARK 800  701 through NAG B 702 bound to ASN B 284                            
REMARK 800                                                                      
REMARK 800 SITE_IDENTIFIER: AC8                                                 
REMARK 800 EVIDENCE_CODE: SOFTWARE                                              
REMARK 800 SITE_DESCRIPTION: binding site for Poly-Saccharide residues NAG B    
REMARK 800  703 through NAG B 704 bound to ASN B 363                            
REMARK 800                                                                      
REMARK 800 SITE_IDENTIFIER: AC9                                                 
REMARK 800 EVIDENCE_CODE: SOFTWARE                                              
REMARK 800 SITE_DESCRIPTION: binding site for Mono-Saccharide NAG B 705 bound   
REMARK 800  to ASN B 387                                                        
REMARK 800                                                                      
REMARK 800 SITE_IDENTIFIER: AD1                                                 
REMARK 800 EVIDENCE_CODE: SOFTWARE                                              
REMARK 800 SITE_DESCRIPTION: binding site for Poly-Saccharide residues NAG B    
REMARK 800  706 through BMA B 708 bound to ASN B 542                            
DBREF  5NXB A   25   668  UNP    P54818   GALC_MOUSE      41    684             
DBREF  5NXB B   25   668  UNP    P54818   GALC_MOUSE      41    684             
DBREF  5NXB C    0    84  UNP    Q61207   SAP_MOUSE       59    143             
DBREF  5NXB D    0    84  UNP    Q61207   SAP_MOUSE       59    143             
SEQADV 5NXB HIS A   15  UNP  P54818              EXPRESSION TAG                 
SEQADV 5NXB HIS A   16  UNP  P54818              EXPRESSION TAG                 
SEQADV 5NXB HIS A   17  UNP  P54818              EXPRESSION TAG                 
SEQADV 5NXB HIS A   18  UNP  P54818              EXPRESSION TAG                 
SEQADV 5NXB HIS A   19  UNP  P54818              EXPRESSION TAG                 
SEQADV 5NXB HIS A   20  UNP  P54818              EXPRESSION TAG                 
SEQADV 5NXB ILE A   21  UNP  P54818              EXPRESSION TAG                 
SEQADV 5NXB GLU A   22  UNP  P54818              EXPRESSION TAG                 
SEQADV 5NXB GLY A   23  UNP  P54818              EXPRESSION TAG                 
SEQADV 5NXB ARG A   24  UNP  P54818              EXPRESSION TAG                 
SEQADV 5NXB HIS B   15  UNP  P54818              EXPRESSION TAG                 
SEQADV 5NXB HIS B   16  UNP  P54818              EXPRESSION TAG                 
SEQADV 5NXB HIS B   17  UNP  P54818              EXPRESSION TAG                 
SEQADV 5NXB HIS B   18  UNP  P54818              EXPRESSION TAG                 
SEQADV 5NXB HIS B   19  UNP  P54818              EXPRESSION TAG                 
SEQADV 5NXB HIS B   20  UNP  P54818              EXPRESSION TAG                 
SEQADV 5NXB ILE B   21  UNP  P54818              EXPRESSION TAG                 
SEQADV 5NXB GLU B   22  UNP  P54818              EXPRESSION TAG                 
SEQADV 5NXB GLY B   23  UNP  P54818              EXPRESSION TAG                 
SEQADV 5NXB ARG B   24  UNP  P54818              EXPRESSION TAG                 
SEQADV 5NXB MET C   -2  UNP  Q61207              INITIATING METHIONINE          
SEQADV 5NXB GLY C   -1  UNP  Q61207              EXPRESSION TAG                 
SEQADV 5NXB MET D   -2  UNP  Q61207              INITIATING METHIONINE          
SEQADV 5NXB GLY D   -1  UNP  Q61207              EXPRESSION TAG                 
SEQRES   1 A  654  HIS HIS HIS HIS HIS HIS ILE GLU GLY ARG GLY ALA TYR          
SEQRES   2 A  654  VAL LEU ASP ASP SER ASP GLY LEU GLY ARG GLU PHE ASP          
SEQRES   3 A  654  GLY ILE GLY ALA VAL SER GLY GLY GLY ALA THR SER ARG          
SEQRES   4 A  654  LEU LEU VAL ASN TYR PRO GLU PRO TYR ARG SER GLU ILE          
SEQRES   5 A  654  LEU ASP TYR LEU PHE LYS PRO ASN PHE GLY ALA SER LEU          
SEQRES   6 A  654  HIS ILE LEU LYS VAL GLU ILE GLY GLY ASP GLY GLN THR          
SEQRES   7 A  654  THR ASP GLY THR GLU PRO SER HIS MET HIS TYR GLU LEU          
SEQRES   8 A  654  ASP GLU ASN TYR PHE ARG GLY TYR GLU TRP TRP LEU MET          
SEQRES   9 A  654  LYS GLU ALA LYS LYS ARG ASN PRO ASP ILE ILE LEU MET          
SEQRES  10 A  654  GLY LEU PRO TRP SER PHE PRO GLY TRP LEU GLY LYS GLY          
SEQRES  11 A  654  PHE SER TRP PRO TYR VAL ASN LEU GLN LEU THR ALA TYR          
SEQRES  12 A  654  TYR VAL VAL ARG TRP ILE LEU GLY ALA LYS HIS TYR HIS          
SEQRES  13 A  654  ASP LEU ASP ILE ASP TYR ILE GLY ILE TRP ASN GLU ARG          
SEQRES  14 A  654  PRO PHE ASP ALA ASN TYR ILE LYS GLU LEU ARG LYS MET          
SEQRES  15 A  654  LEU ASP TYR GLN GLY LEU GLN ARG VAL ARG ILE ILE ALA          
SEQRES  16 A  654  SER ASP ASN LEU TRP GLU PRO ILE SER SER SER LEU LEU          
SEQRES  17 A  654  LEU ASP GLN GLU LEU TRP LYS VAL VAL ASP VAL ILE GLY          
SEQRES  18 A  654  ALA HIS TYR PRO GLY THR TYR THR VAL TRP ASN ALA LYS          
SEQRES  19 A  654  MET SER GLY LYS LYS LEU TRP SER SER GLU ASP PHE SER          
SEQRES  20 A  654  THR ILE ASN SER ASN VAL GLY ALA GLY CYS TRP SER ARG          
SEQRES  21 A  654  ILE LEU ASN GLN ASN TYR ILE ASN GLY ASN MET THR SER          
SEQRES  22 A  654  THR ILE ALA TRP ASN LEU VAL ALA SER TYR TYR GLU GLU          
SEQRES  23 A  654  LEU PRO TYR GLY ARG SER GLY LEU MET THR ALA GLN GLU          
SEQRES  24 A  654  PRO TRP SER GLY HIS TYR VAL VAL ALA SER PRO ILE TRP          
SEQRES  25 A  654  VAL SER ALA HIS THR THR GLN PHE THR GLN PRO GLY TRP          
SEQRES  26 A  654  TYR TYR LEU LYS THR VAL GLY HIS LEU GLU LYS GLY GLY          
SEQRES  27 A  654  SER TYR VAL ALA LEU THR ASP GLY LEU GLY ASN LEU THR          
SEQRES  28 A  654  ILE ILE ILE GLU THR MET SER HIS GLN HIS SER MET CYS          
SEQRES  29 A  654  ILE ARG PRO TYR LEU PRO TYR TYR ASN VAL SER HIS GLN          
SEQRES  30 A  654  LEU ALA THR PHE THR LEU LYS GLY SER LEU ARG GLU ILE          
SEQRES  31 A  654  GLN GLU LEU GLN VAL TRP TYR THR LYS LEU GLY THR PRO          
SEQRES  32 A  654  GLN GLN ARG LEU HIS PHE LYS GLN LEU ASP THR LEU TRP          
SEQRES  33 A  654  LEU LEU ASP GLY SER GLY SER PHE THR LEU GLU LEU GLU          
SEQRES  34 A  654  GLU ASP GLU ILE PHE THR LEU THR THR LEU THR THR GLY          
SEQRES  35 A  654  ARG LYS GLY SER TYR PRO PRO PRO PRO SER SER LYS PRO          
SEQRES  36 A  654  PHE PRO THR ASN TYR LYS ASP ASP PHE ASN VAL GLU TYR          
SEQRES  37 A  654  PRO LEU PHE SER GLU ALA PRO ASN PHE ALA ASP GLN THR          
SEQRES  38 A  654  GLY VAL PHE GLU TYR TYR MET ASN ASN GLU ASP ARG GLU          
SEQRES  39 A  654  HIS ARG PHE THR LEU ARG GLN VAL LEU ASN GLN ARG PRO          
SEQRES  40 A  654  ILE THR TRP ALA ALA ASP ALA SER SER THR ILE SER VAL          
SEQRES  41 A  654  ILE GLY ASP HIS HIS TRP THR ASN MET THR VAL GLN CYS          
SEQRES  42 A  654  ASP VAL TYR ILE GLU THR PRO ARG SER GLY GLY VAL PHE          
SEQRES  43 A  654  ILE ALA GLY ARG VAL ASN LYS GLY GLY ILE LEU ILE ARG          
SEQRES  44 A  654  SER ALA THR GLY VAL PHE PHE TRP ILE PHE ALA ASN GLY          
SEQRES  45 A  654  SER TYR ARG VAL THR ALA ASP LEU GLY GLY TRP ILE THR          
SEQRES  46 A  654  TYR ALA SER GLY HIS ALA ASP VAL THR ALA LYS ARG TRP          
SEQRES  47 A  654  TYR THR LEU THR LEU GLY ILE LYS GLY TYR PHE ALA PHE          
SEQRES  48 A  654  GLY MET LEU ASN GLY THR ILE LEU TRP LYS ASN VAL ARG          
SEQRES  49 A  654  VAL LYS TYR PRO GLY HIS GLY TRP ALA ALA ILE GLY THR          
SEQRES  50 A  654  HIS THR PHE GLU PHE ALA GLN PHE ASP ASN PHE ARG VAL          
SEQRES  51 A  654  GLU ALA ALA ARG                                              
SEQRES   1 B  654  HIS HIS HIS HIS HIS HIS ILE GLU GLY ARG GLY ALA TYR          
SEQRES   2 B  654  VAL LEU ASP ASP SER ASP GLY LEU GLY ARG GLU PHE ASP          
SEQRES   3 B  654  GLY ILE GLY ALA VAL SER GLY GLY GLY ALA THR SER ARG          
SEQRES   4 B  654  LEU LEU VAL ASN TYR PRO GLU PRO TYR ARG SER GLU ILE          
SEQRES   5 B  654  LEU ASP TYR LEU PHE LYS PRO ASN PHE GLY ALA SER LEU          
SEQRES   6 B  654  HIS ILE LEU LYS VAL GLU ILE GLY GLY ASP GLY GLN THR          
SEQRES   7 B  654  THR ASP GLY THR GLU PRO SER HIS MET HIS TYR GLU LEU          
SEQRES   8 B  654  ASP GLU ASN TYR PHE ARG GLY TYR GLU TRP TRP LEU MET          
SEQRES   9 B  654  LYS GLU ALA LYS LYS ARG ASN PRO ASP ILE ILE LEU MET          
SEQRES  10 B  654  GLY LEU PRO TRP SER PHE PRO GLY TRP LEU GLY LYS GLY          
SEQRES  11 B  654  PHE SER TRP PRO TYR VAL ASN LEU GLN LEU THR ALA TYR          
SEQRES  12 B  654  TYR VAL VAL ARG TRP ILE LEU GLY ALA LYS HIS TYR HIS          
SEQRES  13 B  654  ASP LEU ASP ILE ASP TYR ILE GLY ILE TRP ASN GLU ARG          
SEQRES  14 B  654  PRO PHE ASP ALA ASN TYR ILE LYS GLU LEU ARG LYS MET          
SEQRES  15 B  654  LEU ASP TYR GLN GLY LEU GLN ARG VAL ARG ILE ILE ALA          
SEQRES  16 B  654  SER ASP ASN LEU TRP GLU PRO ILE SER SER SER LEU LEU          
SEQRES  17 B  654  LEU ASP GLN GLU LEU TRP LYS VAL VAL ASP VAL ILE GLY          
SEQRES  18 B  654  ALA HIS TYR PRO GLY THR TYR THR VAL TRP ASN ALA LYS          
SEQRES  19 B  654  MET SER GLY LYS LYS LEU TRP SER SER GLU ASP PHE SER          
SEQRES  20 B  654  THR ILE ASN SER ASN VAL GLY ALA GLY CYS TRP SER ARG          
SEQRES  21 B  654  ILE LEU ASN GLN ASN TYR ILE ASN GLY ASN MET THR SER          
SEQRES  22 B  654  THR ILE ALA TRP ASN LEU VAL ALA SER TYR TYR GLU GLU          
SEQRES  23 B  654  LEU PRO TYR GLY ARG SER GLY LEU MET THR ALA GLN GLU          
SEQRES  24 B  654  PRO TRP SER GLY HIS TYR VAL VAL ALA SER PRO ILE TRP          
SEQRES  25 B  654  VAL SER ALA HIS THR THR GLN PHE THR GLN PRO GLY TRP          
SEQRES  26 B  654  TYR TYR LEU LYS THR VAL GLY HIS LEU GLU LYS GLY GLY          
SEQRES  27 B  654  SER TYR VAL ALA LEU THR ASP GLY LEU GLY ASN LEU THR          
SEQRES  28 B  654  ILE ILE ILE GLU THR MET SER HIS GLN HIS SER MET CYS          
SEQRES  29 B  654  ILE ARG PRO TYR LEU PRO TYR TYR ASN VAL SER HIS GLN          
SEQRES  30 B  654  LEU ALA THR PHE THR LEU LYS GLY SER LEU ARG GLU ILE          
SEQRES  31 B  654  GLN GLU LEU GLN VAL TRP TYR THR LYS LEU GLY THR PRO          
SEQRES  32 B  654  GLN GLN ARG LEU HIS PHE LYS GLN LEU ASP THR LEU TRP          
SEQRES  33 B  654  LEU LEU ASP GLY SER GLY SER PHE THR LEU GLU LEU GLU          
SEQRES  34 B  654  GLU ASP GLU ILE PHE THR LEU THR THR LEU THR THR GLY          
SEQRES  35 B  654  ARG LYS GLY SER TYR PRO PRO PRO PRO SER SER LYS PRO          
SEQRES  36 B  654  PHE PRO THR ASN TYR LYS ASP ASP PHE ASN VAL GLU TYR          
SEQRES  37 B  654  PRO LEU PHE SER GLU ALA PRO ASN PHE ALA ASP GLN THR          
SEQRES  38 B  654  GLY VAL PHE GLU TYR TYR MET ASN ASN GLU ASP ARG GLU          
SEQRES  39 B  654  HIS ARG PHE THR LEU ARG GLN VAL LEU ASN GLN ARG PRO          
SEQRES  40 B  654  ILE THR TRP ALA ALA ASP ALA SER SER THR ILE SER VAL          
SEQRES  41 B  654  ILE GLY ASP HIS HIS TRP THR ASN MET THR VAL GLN CYS          
SEQRES  42 B  654  ASP VAL TYR ILE GLU THR PRO ARG SER GLY GLY VAL PHE          
SEQRES  43 B  654  ILE ALA GLY ARG VAL ASN LYS GLY GLY ILE LEU ILE ARG          
SEQRES  44 B  654  SER ALA THR GLY VAL PHE PHE TRP ILE PHE ALA ASN GLY          
SEQRES  45 B  654  SER TYR ARG VAL THR ALA ASP LEU GLY GLY TRP ILE THR          
SEQRES  46 B  654  TYR ALA SER GLY HIS ALA ASP VAL THR ALA LYS ARG TRP          
SEQRES  47 B  654  TYR THR LEU THR LEU GLY ILE LYS GLY TYR PHE ALA PHE          
SEQRES  48 B  654  GLY MET LEU ASN GLY THR ILE LEU TRP LYS ASN VAL ARG          
SEQRES  49 B  654  VAL LYS TYR PRO GLY HIS GLY TRP ALA ALA ILE GLY THR          
SEQRES  50 B  654  HIS THR PHE GLU PHE ALA GLN PHE ASP ASN PHE ARG VAL          
SEQRES  51 B  654  GLU ALA ALA ARG                                              
SEQRES   1 C   87  MET GLY LYS SER LEU PRO CYS ASP ILE CYS LYS THR VAL          
SEQRES   2 C   87  VAL THR GLU ALA GLY ASN LEU LEU LYS ASP ASN ALA THR          
SEQRES   3 C   87  GLN GLU GLU ILE LEU HIS TYR LEU GLU LYS THR CYS GLU          
SEQRES   4 C   87  TRP ILE HIS ASP SER SER LEU SER ALA SER CYS LYS GLU          
SEQRES   5 C   87  VAL VAL ASP SER TYR LEU PRO VAL ILE LEU ASP MET ILE          
SEQRES   6 C   87  LYS GLY GLU MET SER ASN PRO GLY GLU VAL CYS SER ALA          
SEQRES   7 C   87  LEU ASN LEU CYS GLN SER LEU GLN GLU                          
SEQRES   1 D   87  MET GLY LYS SER LEU PRO CYS ASP ILE CYS LYS THR VAL          
SEQRES   2 D   87  VAL THR GLU ALA GLY ASN LEU LEU LYS ASP ASN ALA THR          
SEQRES   3 D   87  GLN GLU GLU ILE LEU HIS TYR LEU GLU LYS THR CYS GLU          
SEQRES   4 D   87  TRP ILE HIS ASP SER SER LEU SER ALA SER CYS LYS GLU          
SEQRES   5 D   87  VAL VAL ASP SER TYR LEU PRO VAL ILE LEU ASP MET ILE          
SEQRES   6 D   87  LYS GLY GLU MET SER ASN PRO GLY GLU VAL CYS SER ALA          
SEQRES   7 D   87  LEU ASN LEU CYS GLN SER LEU GLN GLU                          
HET    NAG  A 701      14                                                       
HET    NAG  A 702      14                                                       
HET    NAG  A 703      14                                                       
HET    NAG  A 704      14                                                       
HET    NAG  A 705      14                                                       
HET    NAG  A 706      14                                                       
HET    NAG  A 707      14                                                       
HET    BMA  A 708      11                                                       
HET     CA  A 709       1                                                       
HET    NAG  B 701      14                                                       
HET    NAG  B 702      14                                                       
HET    NAG  B 703      14                                                       
HET    NAG  B 704      14                                                       
HET    NAG  B 705      14                                                       
HET    NAG  B 706      14                                                       
HET    NAG  B 707      14                                                       
HET    BMA  B 708      11                                                       
HET     CA  B 709       1                                                       
HETNAM     NAG N-ACETYL-D-GLUCOSAMINE                                           
HETNAM     BMA BETA-D-MANNOSE                                                   
HETNAM      CA CALCIUM ION                                                      
FORMUL   5  NAG    14(C8 H15 N O6)                                              
FORMUL   8  BMA    2(C6 H12 O6)                                                 
FORMUL   9   CA    2(CA 2+)                                                     
HELIX    1 AA1 PRO A   61  LYS A   72  1                                  12    
HELIX    2 AA2 TYR A  113  ASN A  125  1                                  13    
HELIX    3 AA3 PRO A  138  LYS A  143  5                                   6    
HELIX    4 AA4 ASN A  151  ASP A  171  1                                  21    
HELIX    5 AA5 ASP A  186  GLN A  200  1                                  15    
HELIX    6 AA6 PRO A  216  ASP A  224  1                                   9    
HELIX    7 AA7 ASP A  224  VAL A  231  1                                   8    
HELIX    8 AA8 VAL A  244  GLY A  251  1                                   8    
HELIX    9 AA9 SER A  265  ASN A  284  1                                  20    
HELIX   10 AB1 SER A  323  GLN A  333  1                                  11    
HELIX   11 AB2 SER A  372  SER A  376  5                                   5    
HELIX   12 AB3 GLY A  399  ARG A  402  5                                   4    
HELIX   13 AB4 THR A  416  ARG A  420  5                                   5    
HELIX   14 AB5 GLY A  568  SER A  574  5                                   7    
HELIX   15 AB6 PRO B   61  LYS B   72  1                                  12    
HELIX   16 AB7 TYR B  113  ASN B  125  1                                  13    
HELIX   17 AB8 PRO B  138  LYS B  143  5                                   6    
HELIX   18 AB9 ASN B  151  ASP B  171  1                                  21    
HELIX   19 AC1 ASP B  186  GLN B  200  1                                  15    
HELIX   20 AC2 PRO B  216  ASP B  224  1                                   9    
HELIX   21 AC3 ASP B  224  VAL B  231  1                                   8    
HELIX   22 AC4 VAL B  244  GLY B  251  1                                   8    
HELIX   23 AC5 SER B  265  ASN B  284  1                                  20    
HELIX   24 AC6 SER B  323  GLN B  333  1                                  11    
HELIX   25 AC7 SER B  372  SER B  376  5                                   5    
HELIX   26 AC8 GLY B  399  ILE B  404  5                                   6    
HELIX   27 AC9 THR B  416  ARG B  420  5                                   5    
HELIX   28 AD1 GLY B  568  SER B  574  5                                   7    
HELIX   29 AD2 LEU C    2  ASP C   20  1                                  19    
HELIX   30 AD3 ALA C   22  HIS C   39  1                                  18    
HELIX   31 AD4 LEU C   43  SER C   67  1                                  25    
HELIX   32 AD5 ASN C   68  LEU C   76  1                                   9    
HELIX   33 AD6 LEU D    2  ASP D   20  1                                  19    
HELIX   34 AD7 ALA D   22  HIS D   39  1                                  18    
HELIX   35 AD8 LEU D   43  SER D   67  1                                  25    
HELIX   36 AD9 ASN D   68  LEU D   76  1                                   9    
SHEET    1 AA1 3 ALA A  26  LEU A  29  0                                        
SHEET    2 AA1 3 GLN A 391  LEU A 397  1  O  THR A 394   N  TYR A  27           
SHEET    3 AA1 3 SER A 437  LEU A 442 -1  O  PHE A 438   N  PHE A 395           
SHEET    1 AA2 4 LEU A  35  GLU A  38  0                                        
SHEET    2 AA2 4 TYR A 340  LEU A 342 -1  O  TYR A 341   N  ARG A  37           
SHEET    3 AA2 4 SER A 353  THR A 358 -1  O  THR A 358   N  TYR A 340           
SHEET    4 AA2 4 GLY A 346  HIS A 347 -1  N  GLY A 346   O  TYR A 354           
SHEET    1 AA3 7 LEU A  35  GLU A  38  0                                        
SHEET    2 AA3 7 TYR A 340  LEU A 342 -1  O  TYR A 341   N  ARG A  37           
SHEET    3 AA3 7 SER A 353  THR A 358 -1  O  THR A 358   N  TYR A 340           
SHEET    4 AA3 7 LEU A 364  GLU A 369 -1  O  THR A 365   N  LEU A 357           
SHEET    5 AA3 7 GLU A 446  THR A 451 -1  O  LEU A 450   N  ILE A 366           
SHEET    6 AA3 7 GLU A 406  LYS A 413 -1  N  GLN A 408   O  THR A 451           
SHEET    7 AA3 7 LEU A 421  TRP A 430 -1  O  LEU A 429   N  LEU A 407           
SHEET    1 AA4 9 GLY A  41  SER A  46  0                                        
SHEET    2 AA4 9 ILE A  81  ILE A  86  1  O  LYS A  83   N  SER A  46           
SHEET    3 AA4 9 ILE A 129  PRO A 134  1  O  MET A 131   N  VAL A  84           
SHEET    4 AA4 9 TYR A 176  ILE A 177  1  O  TYR A 176   N  GLY A 132           
SHEET    5 AA4 9 ARG A 206  ASN A 212  1  O  ARG A 206   N  ILE A 177           
SHEET    6 AA4 9 VAL A 233  HIS A 237  1  O  HIS A 237   N  ASN A 212           
SHEET    7 AA4 9 LYS A 253  PHE A 260  1  O  LYS A 253   N  ILE A 234           
SHEET    8 AA4 9 MET A 285  TRP A 291  1  O  SER A 287   N  SER A 256           
SHEET    9 AA4 9 GLY A  41  SER A  46  1  N  VAL A  45   O  ALA A 290           
SHEET    1 AA5 4 ASN A 473  ASP A 476  0                                        
SHEET    2 AA5 4 ALA A 657  ALA A 667 -1  O  VAL A 664   N  TYR A 474           
SHEET    3 AA5 4 PHE A 511  GLN A 515 -1  N  LEU A 513   O  PHE A 659           
SHEET    4 AA5 4 PHE A 498  MET A 502 -1  N  GLU A 499   O  ARG A 514           
SHEET    1 AA6 6 ASN A 473  ASP A 476  0                                        
SHEET    2 AA6 6 ALA A 657  ALA A 667 -1  O  VAL A 664   N  TYR A 474           
SHEET    3 AA6 6 ASN A 542  ILE A 551 -1  N  ASP A 548   O  ASP A 660           
SHEET    4 AA6 6 TRP A 612  LYS A 620 -1  O  TYR A 613   N  VAL A 549           
SHEET    5 AA6 6 PHE A 623  LEU A 628 -1  O  MET A 627   N  THR A 616           
SHEET    6 AA6 6 THR A 631  ARG A 638 -1  O  THR A 631   N  LEU A 628           
SHEET    1 AA7 7 ALA A 492  THR A 495  0                                        
SHEET    2 AA7 7 THR A 531  ILE A 535 -1  O  ILE A 532   N  GLN A 494           
SHEET    3 AA7 7 TRP A 646  THR A 651 -1  O  ILE A 649   N  SER A 533           
SHEET    4 AA7 7 GLY A 558  VAL A 565 -1  N  VAL A 565   O  TRP A 646           
SHEET    5 AA7 7 THR A 576  PHE A 583 -1  O  PHE A 580   N  ILE A 561           
SHEET    6 AA7 7 SER A 587  ASP A 593 -1  O  ARG A 589   N  TRP A 581           
SHEET    7 AA7 7 THR A 599  HIS A 604 -1  O  ALA A 601   N  VAL A 590           
SHEET    1 AA8 3 ALA B  26  LEU B  29  0                                        
SHEET    2 AA8 3 GLN B 391  LEU B 397  1  O  THR B 394   N  TYR B  27           
SHEET    3 AA8 3 SER B 437  LEU B 442 -1  O  PHE B 438   N  PHE B 395           
SHEET    1 AA9 4 LEU B  35  GLU B  38  0                                        
SHEET    2 AA9 4 TYR B 340  LEU B 342 -1  O  TYR B 341   N  ARG B  37           
SHEET    3 AA9 4 SER B 353  THR B 358 -1  O  THR B 358   N  TYR B 340           
SHEET    4 AA9 4 GLY B 346  HIS B 347 -1  N  GLY B 346   O  TYR B 354           
SHEET    1 AB1 7 LEU B  35  GLU B  38  0                                        
SHEET    2 AB1 7 TYR B 340  LEU B 342 -1  O  TYR B 341   N  ARG B  37           
SHEET    3 AB1 7 SER B 353  THR B 358 -1  O  THR B 358   N  TYR B 340           
SHEET    4 AB1 7 LEU B 364  GLU B 369 -1  O  ILE B 367   N  VAL B 355           
SHEET    5 AB1 7 GLU B 446  THR B 451 -1  O  LEU B 450   N  ILE B 366           
SHEET    6 AB1 7 GLU B 406  LYS B 413 -1  N  GLN B 408   O  THR B 451           
SHEET    7 AB1 7 LEU B 421  TRP B 430 -1  O  LYS B 424   N  TYR B 411           
SHEET    1 AB2 9 GLY B  41  SER B  46  0                                        
SHEET    2 AB2 9 ILE B  81  ILE B  86  1  O  LYS B  83   N  SER B  46           
SHEET    3 AB2 9 ILE B 129  PRO B 134  1  O  MET B 131   N  VAL B  84           
SHEET    4 AB2 9 TYR B 176  ILE B 177  1  O  TYR B 176   N  GLY B 132           
SHEET    5 AB2 9 ARG B 206  ASN B 212  1  O  ARG B 206   N  ILE B 177           
SHEET    6 AB2 9 VAL B 233  HIS B 237  1  O  HIS B 237   N  ASN B 212           
SHEET    7 AB2 9 LYS B 253  PHE B 260  1  O  LYS B 253   N  ILE B 234           
SHEET    8 AB2 9 MET B 285  TRP B 291  1  O  SER B 287   N  SER B 256           
SHEET    9 AB2 9 GLY B  41  SER B  46  1  N  VAL B  45   O  ALA B 290           
SHEET    1 AB3 4 ASN B 473  ASP B 476  0                                        
SHEET    2 AB3 4 ALA B 657  ALA B 667 -1  O  VAL B 664   N  TYR B 474           
SHEET    3 AB3 4 PHE B 511  GLN B 515 -1  N  LEU B 513   O  PHE B 659           
SHEET    4 AB3 4 PHE B 498  MET B 502 -1  N  GLU B 499   O  ARG B 514           
SHEET    1 AB4 6 ASN B 473  ASP B 476  0                                        
SHEET    2 AB4 6 ALA B 657  ALA B 667 -1  O  VAL B 664   N  TYR B 474           
SHEET    3 AB4 6 ASN B 542  ILE B 551 -1  N  ASP B 548   O  ASP B 660           
SHEET    4 AB4 6 TRP B 612  LYS B 620 -1  O  TYR B 613   N  VAL B 549           
SHEET    5 AB4 6 PHE B 623  LEU B 628 -1  O  MET B 627   N  THR B 616           
SHEET    6 AB4 6 THR B 631  ARG B 638 -1  O  THR B 631   N  LEU B 628           
SHEET    1 AB5 7 ALA B 492  THR B 495  0                                        
SHEET    2 AB5 7 THR B 531  ILE B 535 -1  O  ILE B 532   N  GLN B 494           
SHEET    3 AB5 7 TRP B 646  THR B 651 -1  O  ILE B 649   N  SER B 533           
SHEET    4 AB5 7 GLY B 558  VAL B 565 -1  N  VAL B 565   O  TRP B 646           
SHEET    5 AB5 7 THR B 576  PHE B 583 -1  O  PHE B 580   N  ILE B 561           
SHEET    6 AB5 7 SER B 587  ASP B 593 -1  O  ARG B 589   N  TRP B 581           
SHEET    7 AB5 7 THR B 599  HIS B 604 -1  O  ALA B 601   N  VAL B 590           
LINK         O   ASP A 477                CA    CA A 709     1555   1555 2.350  
LINK         OD1 ASN A 479                CA    CA A 709     1555   1555 2.360  
LINK         O   PHE A 511                CA    CA A 709     1555   1555 2.370  
LINK         OD1 ASP A 660                CA    CA A 709     1555   1555 2.350  
LINK         OD2 ASP A 660                CA    CA A 709     1555   1555 3.040  
LINK         O   ASP B 477                CA    CA B 709     1555   1555 2.890  
LINK         OD1 ASN B 479                CA    CA B 709     1555   1555 2.560  
LINK         O   PHE B 511                CA    CA B 709     1555   1555 2.850  
LINK         OD1 ASP B 660                CA    CA B 709     1555   1555 2.360  
LINK         OD2 ASP B 660                CA    CA B 709     1555   1555 2.740  
LINK         C1  NAG A 710                 ND2 ASN A 542     1555   1555        
LINK         O4  NAG A 710                 C1  NAG A 711     1555   1555        
LINK         O4  NAG A 711                 C1  BMA A 712     1555   1555        
CISPEP   1 GLY A   48    GLY A   49          0         2.26                     
CISPEP   2 GLU A   60    PRO A   61          0         5.48                     
CISPEP   3 ALA A  209    SER A  210          0        -1.19                     
CISPEP   4 GLU A  215    PRO A  216          0         4.69                     
CISPEP   5 TRP A  291    ASN A  292          0         1.21                     
CISPEP   6 ARG A  380    PRO A  381          0         3.25                     
CISPEP   7 TYR A  641    PRO A  642          0         2.65                     
CISPEP   8 GLY B   48    GLY B   49          0         2.24                     
CISPEP   9 GLU B   60    PRO B   61          0         6.01                     
CISPEP  10 ALA B  209    SER B  210          0        -1.34                     
CISPEP  11 GLU B  215    PRO B  216          0         4.44                     
CISPEP  12 TRP B  291    ASN B  292          0         2.12                     
CISPEP  13 ARG B  380    PRO B  381          0        -5.84                     
CISPEP  14 TYR B  641    PRO B  642          0         1.39                     
SSBOND   1 CYS A  271    CYS A  378                          1555   1555  2.05  
SSBOND   2 CYS B  271    CYS B  378                          1555   1555  2.03  
SSBOND   3 CYS C    4    CYS C   79                          1555   1555  2.04  
SSBOND   4 CYS C    7    CYS C   73                          1555   1555  2.04  
SSBOND   5 CYS C   35    CYS C   47                          1555   1555  2.04  
SSBOND   6 CYS D    4    CYS D   79                          1555   1555  2.05  
SSBOND   7 CYS D    7    CYS D   73                          1555   1555  2.04  
SSBOND   8 CYS D   35    CYS D   47                          1555   1555  2.06  
SITE     1 AC1  4 ASP A 477  ASN A 479  PHE A 511  ASP A 660                    
SITE     1 AC2  4 ASP B 477  ASN B 479  PHE B 511  ASP B 660                    
SITE     1 AC3  3 ARG A  37  ILE A 281  ASN A 284                               
SITE     1 AC4  3 ASP A 359  LEU A 361  ASN A 363                               
SITE     1 AC5  3 LYS A 350  TYR A 385  ASN A 387                               
SITE     1 AC6  5 THR A 541  ASN A 542  LYS A 620  ALA A 667                    
SITE     2 AC6  5 ARG A 668                                                     
SITE     1 AC7  3 ARG B  37  ILE B 281  ASN B 284                               
SITE     1 AC8  3 ASP B 359  LEU B 361  ASN B 363                               
SITE     1 AC9  4 LYS B 350  TYR B 385  ASN B 387  SER B 389                    
SITE     1 AD1  5 THR B 541  ASN B 542  LYS B 620  ALA B 667                    
SITE     2 AD1  5 ARG B 668                                                     
CRYST1  187.183  187.183  360.240  90.00  90.00 120.00 P 62 2 2     24          
ORIGX1      1.000000  0.000000  0.000000        0.00000                         
ORIGX2      0.000000  1.000000  0.000000        0.00000                         
ORIGX3      0.000000  0.000000  1.000000        0.00000                         
SCALE1      0.005342  0.003084  0.000000        0.00000                         
SCALE2      0.000000  0.006169  0.000000        0.00000                         
SCALE3      0.000000  0.000000  0.002776        0.00000                         
ATOM      1  N   GLY A  25      37.878 147.850  -0.649  1.00 97.12           N  
ANISOU    1  N   GLY A  25    19630  11489   5783   -159  -1753   1248       N  
ATOM      2  CA  GLY A  25      37.745 147.611   0.784  1.00 94.69           C  
ANISOU    2  CA  GLY A  25    18976  11191   5809   -225  -1608   1285       C  
ATOM      3  C   GLY A  25      37.604 148.893   1.572  1.00 97.41           C  
ANISOU    3  C   GLY A  25    19009  11665   6337   -105  -1461   1448       C  
ATOM      4  O   GLY A  25      38.559 149.679   1.651  1.00 96.10           O  
ANISOU    4  O   GLY A  25    18916  11482   6117     44  -1197   1480       O  
ATOM      5  N   ALA A  26      36.391 149.139   2.110  1.00 93.75           N  
ANISOU    5  N   ALA A  26    18204  11327   6090   -163  -1637   1557       N  
ATOM      6  CA  ALA A  26      36.115 150.325   2.926  1.00 91.73           C  
ANISOU    6  CA  ALA A  26    17653  11187   6013    -26  -1504   1696       C  
ATOM      7  C   ALA A  26      35.988 149.901   4.399  1.00 94.74           C  
ANISOU    7  C   ALA A  26    17728  11608   6663    -88  -1351   1717       C  
ATOM      8  O   ALA A  26      35.221 148.992   4.705  1.00 96.39           O  
ANISOU    8  O   ALA A  26    17767  11850   7008   -256  -1506   1726       O  
ATOM      9  CB  ALA A  26      34.846 151.027   2.444  1.00 94.31           C  
ANISOU    9  CB  ALA A  26    17808  11650   6376     14  -1780   1827       C  
ATOM     10  N   TYR A  27      36.767 150.513   5.298  1.00 88.03           N  
ANISOU   10  N   TYR A  27    16821  10747   5881     35  -1058   1729       N  
ATOM     11  CA  TYR A  27      36.741 150.211   6.736  1.00 86.19           C  
ANISOU   11  CA  TYR A  27    16336  10559   5855      4   -891   1751       C  
ATOM     12  C   TYR A  27      36.103 151.365   7.501  1.00 91.05           C  
ANISOU   12  C   TYR A  27    16686  11305   6604    161   -817   1860       C  
ATOM     13  O   TYR A  27      36.607 152.486   7.460  1.00 91.18           O  
ANISOU   13  O   TYR A  27    16792  11286   6566    327   -697   1869       O  
ATOM     14  CB  TYR A  27      38.154 149.908   7.279  1.00 84.47           C  
ANISOU   14  CB  TYR A  27    16273  10219   5603     12   -633   1664       C  
ATOM     15  CG  TYR A  27      38.900 148.877   6.465  1.00 86.05           C  
ANISOU   15  CG  TYR A  27    16762  10276   5659    -82   -665   1549       C  
ATOM     16  CD1 TYR A  27      38.777 147.522   6.740  1.00 88.57           C  
ANISOU   16  CD1 TYR A  27    17072  10533   6048   -248   -736   1498       C  
ATOM     17  CD2 TYR A  27      39.730 149.256   5.417  1.00 86.68           C  
ANISOU   17  CD2 TYR A  27    17135  10273   5529      6   -610   1499       C  
ATOM     18  CE1 TYR A  27      39.464 146.568   5.987  1.00 90.34           C  
ANISOU   18  CE1 TYR A  27    17591  10599   6136   -305   -761   1374       C  
ATOM     19  CE2 TYR A  27      40.408 148.313   4.650  1.00 88.07           C  
ANISOU   19  CE2 TYR A  27    17591  10322   5550    -43   -611   1384       C  
ATOM     20  CZ  TYR A  27      40.276 146.970   4.937  1.00 94.29           C  
ANISOU   20  CZ  TYR A  27    18384  11033   6410   -189   -690   1309       C  
ATOM     21  OH  TYR A  27      40.977 146.062   4.172  1.00 91.92           O  
ANISOU   21  OH  TYR A  27    18390  10583   5952   -206   -681   1177       O  
ATOM     22  N   VAL A  28      34.993 151.096   8.193  1.00 87.87           N  
ANISOU   22  N   VAL A  28    15961  11045   6382    113   -882   1948       N  
ATOM     23  CA  VAL A  28      34.266 152.125   8.936  1.00 87.93           C  
ANISOU   23  CA  VAL A  28    15701  11190   6518    291   -799   2049       C  
ATOM     24  C   VAL A  28      34.798 152.303  10.344  1.00 91.84           C  
ANISOU   24  C   VAL A  28    16122  11696   7077    364   -513   2024       C  
ATOM     25  O   VAL A  28      34.862 151.332  11.101  1.00 92.75           O  
ANISOU   25  O   VAL A  28    16146  11836   7258    229   -445   2022       O  
ATOM     26  CB  VAL A  28      32.739 151.855   8.958  1.00 93.86           C  
ANISOU   26  CB  VAL A  28    16102  12123   7439    232   -991   2185       C  
ATOM     27  CG1 VAL A  28      31.998 152.881   9.810  1.00 94.14           C  
ANISOU   27  CG1 VAL A  28    15845  12311   7614    455   -857   2289       C  
ATOM     28  CG2 VAL A  28      32.164 151.813   7.551  1.00 95.91           C  
ANISOU   28  CG2 VAL A  28    16436  12378   7625    168  -1322   2215       C  
ATOM     29  N   LEU A  29      35.128 153.550  10.711  1.00 86.94           N  
ANISOU   29  N   LEU A  29    15545  11052   6437    575   -367   2011       N  
ATOM     30  CA  LEU A  29      35.526 153.903  12.072  1.00 85.56           C  
ANISOU   30  CA  LEU A  29    15313  10893   6302    670   -125   1978       C  
ATOM     31  C   LEU A  29      34.409 154.753  12.653  1.00 90.72           C  
ANISOU   31  C   LEU A  29    15712  11695   7063    871    -80   2061       C  
ATOM     32  O   LEU A  29      34.044 155.767  12.059  1.00 90.41           O  
ANISOU   32  O   LEU A  29    15692  11635   7025   1036   -151   2093       O  
ATOM     33  CB  LEU A  29      36.871 154.632  12.103  1.00 83.76           C  
ANISOU   33  CB  LEU A  29    15362  10490   5972    743      3   1879       C  
ATOM     34  CG  LEU A  29      38.021 153.925  11.398  1.00 87.12           C  
ANISOU   34  CG  LEU A  29    16031  10775   6294    591    -18   1813       C  
ATOM     35  CD1 LEU A  29      39.245 154.808  11.332  1.00 86.26           C  
ANISOU   35  CD1 LEU A  29    16140  10515   6121    669     98   1758       C  
ATOM     36  CD2 LEU A  29      38.353 152.596  12.070  1.00 87.99           C  
ANISOU   36  CD2 LEU A  29    16099  10900   6434    423     34   1784       C  
ATOM     37  N   ASP A  30      33.825 154.313  13.779  1.00 88.98           N  
ANISOU   37  N   ASP A  30    15247  11629   6932    866     43   2112       N  
ATOM     38  CA  ASP A  30      32.672 154.983  14.366  1.00 91.69           C  
ANISOU   38  CA  ASP A  30    15308  12147   7384   1070    120   2205       C  
ATOM     39  C   ASP A  30      32.545 154.779  15.891  1.00 97.77           C  
ANISOU   39  C   ASP A  30    15935  13045   8168   1124    370   2214       C  
ATOM     40  O   ASP A  30      32.870 153.722  16.421  1.00 97.24           O  
ANISOU   40  O   ASP A  30    15851  13003   8090    931    418   2225       O  
ATOM     41  CB  ASP A  30      31.398 154.497  13.642  1.00 95.89           C  
ANISOU   41  CB  ASP A  30    15548  12832   8055    986    -93   2359       C  
ATOM     42  CG  ASP A  30      30.104 155.152  14.069  1.00109.36           C  
ANISOU   42  CG  ASP A  30    16903  14741   9908   1207    -32   2491       C  
ATOM     43  OD1 ASP A  30      30.156 156.267  14.623  1.00111.21           O  
ANISOU   43  OD1 ASP A  30    17183  14957  10114   1485    144   2441       O  
ATOM     44  OD2 ASP A  30      29.038 154.555  13.838  1.00116.11           O  
ANISOU   44  OD2 ASP A  30    17435  15765  10916   1106   -166   2645       O  
ATOM     45  N   ASP A  31      32.035 155.797  16.578  1.00 95.86           N  
ANISOU   45  N   ASP A  31    15600  12880   7940   1401    529   2215       N  
ATOM     46  CA  ASP A  31      31.797 155.783  18.018  1.00 96.13           C  
ANISOU   46  CA  ASP A  31    15517  13059   7950   1514    789   2222       C  
ATOM     47  C   ASP A  31      30.295 155.892  18.313  1.00104.38           C  
ANISOU   47  C   ASP A  31    16153  14364   9142   1663    865   2391       C  
ATOM     48  O   ASP A  31      29.919 156.139  19.460  1.00105.83           O  
ANISOU   48  O   ASP A  31    16226  14693   9294   1840   1116   2406       O  
ATOM     49  CB  ASP A  31      32.533 156.968  18.666  1.00 96.73           C  
ANISOU   49  CB  ASP A  31    15868  12994   7892   1749    937   2053       C  
ATOM     50  CG  ASP A  31      32.065 158.329  18.172  1.00102.18           C  
ANISOU   50  CG  ASP A  31    16582  13613   8628   2031    904   2031       C  
ATOM     51  OD1 ASP A  31      31.929 158.502  16.949  1.00102.26           O  
ANISOU   51  OD1 ASP A  31    16599  13548   8706   1988    696   2082       O  
ATOM     52  OD2 ASP A  31      31.843 159.218  19.007  1.00107.56           O  
ANISOU   52  OD2 ASP A  31    17301  14303   9266   2305   1081   1960       O  
ATOM     53  N   SER A  32      29.444 155.730  17.287  1.00102.98           N  
ANISOU   53  N   SER A  32    15752  14255   9120   1603    652   2522       N  
ATOM     54  CA  SER A  32      27.998 155.872  17.413  1.00106.69           C  
ANISOU   54  CA  SER A  32    15786  14977   9775   1742    688   2711       C  
ATOM     55  C   SER A  32      27.340 154.760  18.197  1.00114.04           C  
ANISOU   55  C   SER A  32    16384  16142  10804   1572    807   2879       C  
ATOM     56  O   SER A  32      26.374 155.018  18.910  1.00116.11           O  
ANISOU   56  O   SER A  32    16321  16636  11158   1764   1012   3009       O  
ATOM     57  CB  SER A  32      27.349 156.017  16.049  1.00111.55           C  
ANISOU   57  CB  SER A  32    16269  15588  10526   1703    375   2810       C  
ATOM     58  OG  SER A  32      26.081 156.631  16.168  1.00127.08           O  
ANISOU   58  OG  SER A  32    17857  17760  12667   1953    424   2966       O  
ATOM     59  N   ASP A  33      27.857 153.534  18.081  1.00111.70           N  
ANISOU   59  N   ASP A  33    16168  15780  10493   1225    695   2888       N  
ATOM     60  CA  ASP A  33      27.318 152.414  18.837  1.00114.58           C  
ANISOU   60  CA  ASP A  33    16249  16328  10958   1025    795   3064       C  
ATOM     61  C   ASP A  33      28.025 152.252  20.199  1.00116.22           C  
ANISOU   61  C   ASP A  33    16621  16552  10987   1075   1100   2999       C  
ATOM     62  O   ASP A  33      27.790 151.279  20.922  1.00116.90           O  
ANISOU   62  O   ASP A  33    16538  16765  11114    903   1209   3144       O  
ATOM     63  CB  ASP A  33      27.353 151.120  18.013  1.00117.49           C  
ANISOU   63  CB  ASP A  33    16613  16602  11424    627    498   3122       C  
ATOM     64  CG  ASP A  33      26.268 150.125  18.412  1.00144.70           C  
ANISOU   64  CG  ASP A  33    19626  20260  15092    411    495   3383       C  
ATOM     65  OD1 ASP A  33      25.189 150.569  18.881  1.00150.43           O  
ANISOU   65  OD1 ASP A  33    19956  21244  15955    581    647   3559       O  
ATOM     66  OD2 ASP A  33      26.498 148.903  18.265  1.00155.89           O  
ANISOU   66  OD2 ASP A  33    21094  21579  16559     75    344   3420       O  
ATOM     67  N   GLY A  34      28.857 153.227  20.546  1.00109.67           N  
ANISOU   67  N   GLY A  34    16117  15590   9961   1307   1221   2795       N  
ATOM     68  CA  GLY A  34      29.604 153.202  21.793  1.00107.94           C  
ANISOU   68  CA  GLY A  34    16105  15366   9540   1371   1465   2705       C  
ATOM     69  C   GLY A  34      31.071 152.871  21.605  1.00106.81           C  
ANISOU   69  C   GLY A  34    16364  14962   9256   1201   1351   2532       C  
ATOM     70  O   GLY A  34      31.584 152.883  20.477  1.00105.45           O  
ANISOU   70  O   GLY A  34    16350  14599   9117   1090   1118   2453       O  
ATOM     71  N   LEU A  35      31.757 152.560  22.716  1.00 99.98           N  
ANISOU   71  N   LEU A  35    15660  14101   8227   1188   1517   2487       N  
ATOM     72  CA  LEU A  35      33.193 152.307  22.697  1.00 95.65           C  
ANISOU   72  CA  LEU A  35    15467  13324   7553   1059   1429   2334       C  
ATOM     73  C   LEU A  35      33.602 150.903  23.076  1.00 98.06           C  
ANISOU   73  C   LEU A  35    15772  13626   7861    785   1413   2432       C  
ATOM     74  O   LEU A  35      32.813 150.165  23.663  1.00 99.32           O  
ANISOU   74  O   LEU A  35    15682  13975   8079    706   1522   2621       O  
ATOM     75  CB  LEU A  35      33.909 153.329  23.598  1.00 94.96           C  
ANISOU   75  CB  LEU A  35    15647  13177   7257   1293   1575   2157       C  
ATOM     76  CG  LEU A  35      33.799 154.778  23.150  1.00 99.47           C  
ANISOU   76  CG  LEU A  35    16313  13657   7825   1555   1558   2026       C  
ATOM     77  CD1 LEU A  35      34.188 155.708  24.247  1.00100.20           C  
ANISOU   77  CD1 LEU A  35    16605  13745   7722   1808   1738   1881       C  
ATOM     78  CD2 LEU A  35      34.660 155.042  21.959  1.00100.00           C  
ANISOU   78  CD2 LEU A  35    16597  13466   7932   1455   1333   1918       C  
ATOM     79  N   GLY A  36      34.848 150.559  22.744  1.00 91.89           N  
ANISOU   79  N   GLY A  36    15263  12626   7026    649   1287   2318       N  
ATOM     80  CA  GLY A  36      35.472 149.292  23.098  1.00 90.49           C  
ANISOU   80  CA  GLY A  36    15145  12393   6844    420   1261   2386       C  
ATOM     81  C   GLY A  36      35.984 149.333  24.527  1.00 93.25           C  
ANISOU   81  C   GLY A  36    15609  12817   7007    505   1444   2378       C  
ATOM     82  O   GLY A  36      35.427 150.038  25.379  1.00 94.22           O  
ANISOU   82  O   GLY A  36    15669  13110   7021    711   1630   2385       O  
ATOM     83  N   ARG A  37      37.049 148.580  24.804  1.00 87.82           N  
ANISOU   83  N   ARG A  37    15100  12001   6268    364   1389   2362       N  
ATOM     84  CA  ARG A  37      37.625 148.527  26.143  1.00 87.88           C  
ANISOU   84  CA  ARG A  37    15238  12071   6082    425   1518   2364       C  
ATOM     85  C   ARG A  37      38.543 149.715  26.416  1.00 90.51           C  
ANISOU   85  C   ARG A  37    15830  12303   6256    602   1508   2149       C  
ATOM     86  O   ARG A  37      39.086 150.316  25.485  1.00 88.06           O  
ANISOU   86  O   ARG A  37    15629  11819   6011    615   1378   2014       O  
ATOM     87  CB  ARG A  37      38.390 147.209  26.359  1.00 87.24           C  
ANISOU   87  CB  ARG A  37    15228  11892   6027    209   1445   2461       C  
ATOM     88  CG  ARG A  37      37.515 145.959  26.466  1.00 94.55           C  
ANISOU   88  CG  ARG A  37    15926  12916   7084     23   1477   2701       C  
ATOM     89  CD  ARG A  37      38.299 144.763  26.987  1.00 92.62           C  
ANISOU   89  CD  ARG A  37    15787  12576   6828   -143   1437   2806       C  
ATOM     90  NE  ARG A  37      37.411 143.668  27.362  1.00 99.56           N  
ANISOU   90  NE  ARG A  37    16455  13558   7815   -314   1496   3064       N  
ATOM     91  CZ  ARG A  37      37.681 142.770  28.304  1.00125.62           C  
ANISOU   91  CZ  ARG A  37    19789  16880  11062   -413   1554   3237       C  
ATOM     92  NH1 ARG A  37      38.835 142.808  28.960  1.00116.31           N  
ANISOU   92  NH1 ARG A  37    18845  15634   9713   -348   1543   3173       N  
ATOM     93  NH2 ARG A  37      36.804 141.821  28.593  1.00120.77           N  
ANISOU   93  NH2 ARG A  37    18967  16351  10571   -585   1609   3494       N  
ATOM     94  N   GLU A  38      38.724 150.041  27.706  1.00 88.58           N  
ANISOU   94  N   GLU A  38    15697  12165   5796    728   1639   2125       N  
ATOM     95  CA  GLU A  38      39.633 151.093  28.142  1.00 88.07           C  
ANISOU   95  CA  GLU A  38    15902  11994   5567    869   1602   1921       C  
ATOM     96  C   GLU A  38      41.076 150.617  27.950  1.00 91.23           C  
ANISOU   96  C   GLU A  38    16469  12198   5998    703   1424   1878       C  
ATOM     97  O   GLU A  38      41.425 149.525  28.406  1.00 91.13           O  
ANISOU   97  O   GLU A  38    16442  12210   5975    564   1411   2005       O  
ATOM     98  CB  GLU A  38      39.378 151.424  29.619  1.00 91.58           C  
ANISOU   98  CB  GLU A  38    16437  12617   5742   1037   1778   1913       C  
ATOM     99  CG  GLU A  38      40.329 152.456  30.204  1.00 99.13           C  
ANISOU   99  CG  GLU A  38    17706  13451   6507   1162   1707   1692       C  
ATOM    100  CD  GLU A  38      40.128 152.739  31.679  1.00119.74           C  
ANISOU  100  CD  GLU A  38    20462  16231   8802   1333   1863   1662       C  
ATOM    101  OE1 GLU A  38      39.631 151.850  32.410  1.00109.76           O  
ANISOU  101  OE1 GLU A  38    19087  15174   7442   1297   2011   1850       O  
ATOM    102  OE2 GLU A  38      40.492 153.855  32.110  1.00117.01           O  
ANISOU  102  OE2 GLU A  38    20363  15802   8294   1500   1834   1450       O  
ATOM    103  N   PHE A  39      41.903 151.444  27.287  1.00 86.81           N  
ANISOU  103  N   PHE A  39    16056  11444   5486    725   1293   1717       N  
ATOM    104  CA  PHE A  39      43.323 151.179  27.055  1.00 85.20           C  
ANISOU  104  CA  PHE A  39    15983  11058   5331    596   1137   1675       C  
ATOM    105  C   PHE A  39      44.093 151.418  28.356  1.00 88.49           C  
ANISOU  105  C   PHE A  39    16580  11494   5547    637   1112   1620       C  
ATOM    106  O   PHE A  39      43.903 152.455  28.990  1.00 88.50           O  
ANISOU  106  O   PHE A  39    16710  11525   5389    795   1151   1493       O  
ATOM    107  CB  PHE A  39      43.841 152.087  25.935  1.00 86.23           C  
ANISOU  107  CB  PHE A  39    16184  10999   5579    612   1034   1550       C  
ATOM    108  CG  PHE A  39      45.338 152.068  25.736  1.00 87.38           C  
ANISOU  108  CG  PHE A  39    16448  10970   5781    508    897   1505       C  
ATOM    109  CD1 PHE A  39      45.967 150.971  25.158  1.00 90.37           C  
ANISOU  109  CD1 PHE A  39    16766  11281   6288    360    845   1597       C  
ATOM    110  CD2 PHE A  39      46.117 153.158  26.097  1.00 90.28           C  
ANISOU  110  CD2 PHE A  39    16982  11230   6090    562    817   1374       C  
ATOM    111  CE1 PHE A  39      47.358 150.955  24.975  1.00 90.77           C  
ANISOU  111  CE1 PHE A  39    16887  11191   6411    286    741   1576       C  
ATOM    112  CE2 PHE A  39      47.503 153.147  25.902  1.00 92.83           C  
ANISOU  112  CE2 PHE A  39    17365  11405   6499    452    686   1361       C  
ATOM    113  CZ  PHE A  39      48.114 152.048  25.336  1.00 90.07           C  
ANISOU  113  CZ  PHE A  39    16921  11019   6282    324    662   1469       C  
ATOM    114  N   ASP A  40      44.959 150.465  28.747  1.00 84.75           N  
ANISOU  114  N   ASP A  40    16131  10994   5077    504   1033   1709       N  
ATOM    115  CA  ASP A  40      45.682 150.540  30.018  1.00 85.56           C  
ANISOU  115  CA  ASP A  40    16397  11134   4979    525    977   1686       C  
ATOM    116  C   ASP A  40      47.155 150.939  29.926  1.00 86.62           C  
ANISOU  116  C   ASP A  40    16657  11086   5167    458    774   1593       C  
ATOM    117  O   ASP A  40      47.740 151.275  30.958  1.00 87.02           O  
ANISOU  117  O   ASP A  40    16868  11154   5042    484    684   1538       O  
ATOM    118  CB  ASP A  40      45.532 149.231  30.795  1.00 88.71           C  
ANISOU  118  CB  ASP A  40    16735  11665   5306    445   1031   1887       C  
ATOM    119  CG  ASP A  40      44.109 148.986  31.250  1.00103.74           C  
ANISOU  119  CG  ASP A  40    18524  13786   7106    519   1246   1996       C  
ATOM    120  OD1 ASP A  40      43.517 149.898  31.879  1.00106.03           O  
ANISOU  120  OD1 ASP A  40    18892  14193   7201    694   1358   1900       O  
ATOM    121  OD2 ASP A  40      43.576 147.890  30.966  1.00111.22           O  
ANISOU  121  OD2 ASP A  40    19300  14780   8179    404   1305   2180       O  
ATOM    122  N   GLY A  41      47.740 150.904  28.727  1.00 92.19           N  
ANISOU  122  N   GLY A  41    16284  10933   7813    194    555   1053       N  
ATOM    123  CA  GLY A  41      49.114 151.354  28.541  1.00 90.44           C  
ANISOU  123  CA  GLY A  41    16198  10557   7607    133    599    930       C  
ATOM    124  C   GLY A  41      50.099 150.337  28.027  1.00 90.77           C  
ANISOU  124  C   GLY A  41    16294  10544   7650    -33    651    920       C  
ATOM    125  O   GLY A  41      49.867 149.131  28.114  1.00 90.15           O  
ANISOU  125  O   GLY A  41    16150  10551   7551    -88    659    985       O  
ATOM    126  N   ILE A  42      51.223 150.837  27.498  1.00 84.53           N  
ANISOU  126  N   ILE A  42    15628   9610   6881   -109    689    842       N  
ATOM    127  CA  ILE A  42      52.331 150.007  27.021  1.00 82.15           C  
ANISOU  127  CA  ILE A  42    15378   9257   6578   -238    760    820       C  
ATOM    128  C   ILE A  42      53.484 150.148  28.018  1.00 82.88           C  
ANISOU  128  C   ILE A  42    15409   9371   6712   -205    818    704       C  
ATOM    129  O   ILE A  42      53.792 151.266  28.445  1.00 82.66           O  
ANISOU  129  O   ILE A  42    15394   9292   6722   -151    801    627       O  
ATOM    130  CB  ILE A  42      52.767 150.388  25.577  1.00 85.03           C  
ANISOU  130  CB  ILE A  42    15915   9460   6933   -354    777    839       C  
ATOM    131  CG1 ILE A  42      51.583 150.405  24.582  1.00 85.66           C  
ANISOU  131  CG1 ILE A  42    16075   9506   6965   -373    689    947       C  
ATOM    132  CG2 ILE A  42      53.913 149.509  25.076  1.00 85.03           C  
ANISOU  132  CG2 ILE A  42    15965   9425   6919   -458    870    821       C  
ATOM    133  CD1 ILE A  42      50.658 149.182  24.619  1.00 92.67           C  
ANISOU  133  CD1 ILE A  42    16890  10502   7816   -390    630   1040       C  
ATOM    134  N   GLY A  43      54.109 149.025  28.370  1.00 76.36           N  
ANISOU  134  N   GLY A  43    14530   8608   5876   -235    870    692       N  
ATOM    135  CA  GLY A  43      55.233 149.040  29.292  1.00 74.87           C  
ANISOU  135  CA  GLY A  43    14273   8450   5725   -203    911    586       C  
ATOM    136  C   GLY A  43      56.362 148.085  28.967  1.00 75.89           C  
ANISOU  136  C   GLY A  43    14406   8571   5856   -281    987    568       C  
ATOM    137  O   GLY A  43      56.364 147.432  27.922  1.00 74.51           O  
ANISOU  137  O   GLY A  43    14319   8347   5645   -363   1021    631       O  
ATOM    138  N   ALA A  44      57.343 148.013  29.873  1.00 71.84           N  
ANISOU  138  N   ALA A  44    13808   8108   5381   -240   1008    478       N  
ATOM    139  CA  ALA A  44      58.503 147.126  29.766  1.00 70.92           C  
ANISOU  139  CA  ALA A  44    13665   8009   5272   -277   1080    450       C  
ATOM    140  C   ALA A  44      58.965 146.638  31.155  1.00 74.36           C  
ANISOU  140  C   ALA A  44    13988   8557   5709   -175   1060    381       C  
ATOM    141  O   ALA A  44      58.630 147.249  32.179  1.00 72.14           O  
ANISOU  141  O   ALA A  44    13656   8320   5433    -87    997    332       O  
ATOM    142  CB  ALA A  44      59.638 147.811  29.020  1.00 72.01           C  
ANISOU  142  CB  ALA A  44    13823   8056   5480   -372   1142    411       C  
ATOM    143  N   VAL A  45      59.719 145.528  31.181  1.00 72.51           N  
ANISOU  143  N   VAL A  45    13732   8364   5456   -171   1111    377       N  
ATOM    144  CA  VAL A  45      60.213 144.919  32.416  1.00 72.83           C  
ANISOU  144  CA  VAL A  45    13682   8506   5483    -69   1090    320       C  
ATOM    145  C   VAL A  45      61.692 145.176  32.664  1.00 78.37           C  
ANISOU  145  C   VAL A  45    14294   9216   6265    -72   1108    222       C  
ATOM    146  O   VAL A  45      62.526 144.924  31.786  1.00 78.33           O  
ANISOU  146  O   VAL A  45    14293   9177   6291   -138   1187    231       O  
ATOM    147  CB  VAL A  45      59.959 143.384  32.453  1.00 76.30           C  
ANISOU  147  CB  VAL A  45    14163   8992   5837    -37   1114    389       C  
ATOM    148  CG1 VAL A  45      60.456 142.765  33.765  1.00 76.02           C  
ANISOU  148  CG1 VAL A  45    14051   9056   5776     81   1088    335       C  
ATOM    149  CG2 VAL A  45      58.489 143.051  32.216  1.00 75.89           C  
ANISOU  149  CG2 VAL A  45    14176   8938   5720    -60   1082    501       C  
ATOM    150  N   SER A  46      62.021 145.604  33.887  1.00 75.89           N  
ANISOU  150  N   SER A  46    13898   8960   5978      8   1034    133       N  
ATOM    151  CA  SER A  46      63.406 145.636  34.327  1.00 76.89           C  
ANISOU  151  CA  SER A  46    13915   9123   6179     18   1022     43       C  
ATOM    152  C   SER A  46      63.491 144.563  35.419  1.00 81.44           C  
ANISOU  152  C   SER A  46    14458   9805   6679    155    990     25       C  
ATOM    153  O   SER A  46      62.854 144.681  36.470  1.00 80.67           O  
ANISOU  153  O   SER A  46    14372   9755   6523    254    919      4       O  
ATOM    154  CB  SER A  46      63.829 146.989  34.878  1.00 80.95           C  
ANISOU  154  CB  SER A  46    14378   9600   6781     -5    931    -54       C  
ATOM    155  OG  SER A  46      65.129 146.873  35.445  1.00 87.92           O  
ANISOU  155  OG  SER A  46    15133  10538   7735     10    894   -138       O  
ATOM    156  N   GLY A  47      64.248 143.512  35.142  1.00 78.68           N  
ANISOU  156  N   GLY A  47    14085   9491   6319    174   1050     40       N  
ATOM    157  CA  GLY A  47      64.382 142.394  36.060  1.00 78.40           C  
ANISOU  157  CA  GLY A  47    14044   9540   6205    304   1023     34       C  
ATOM    158  C   GLY A  47      64.136 141.076  35.369  1.00 80.81           C  
ANISOU  158  C   GLY A  47    14448   9828   6429    308   1101    126       C  
ATOM    159  O   GLY A  47      63.879 141.039  34.160  1.00 79.38           O  
ANISOU  159  O   GLY A  47    14341   9570   6248    213   1172    187       O  
ATOM    160  N   GLY A  48      64.221 140.001  36.143  1.00 77.57           N  
ANISOU  160  N   GLY A  48    14060   9474   5939    421   1079    134       N  
ATOM    161  CA  GLY A  48      64.125 138.637  35.637  1.00 77.23           C  
ANISOU  161  CA  GLY A  48    14132   9401   5811    443   1131    209       C  
ATOM    162  C   GLY A  48      65.092 138.342  34.497  1.00 80.54           C  
ANISOU  162  C   GLY A  48    14556   9779   6266    416   1221    199       C  
ATOM    163  O   GLY A  48      64.647 137.945  33.422  1.00 79.08           O  
ANISOU  163  O   GLY A  48    14499   9510   6037    348   1278    270       O  
ATOM    164  N   GLY A  49      66.403 138.533  34.704  1.00 78.53           N  
ANISOU  164  N   GLY A  49    14161   9587   6088    474   1232    117       N  
ATOM    165  CA  GLY A  49      67.021 138.964  35.960  1.00 79.18           C  
ANISOU  165  CA  GLY A  49    14099   9764   6223    554   1139     26       C  
ATOM    166  C   GLY A  49      68.307 139.716  35.727  1.00 84.18           C  
ANISOU  166  C   GLY A  49    14550  10441   6995    521   1154    -49       C  
ATOM    167  O   GLY A  49      69.098 139.298  34.888  1.00 84.73           O  
ANISOU  167  O   GLY A  49    14588  10517   7090    525   1254    -32       O  
ATOM    168  N   ALA A  50      68.513 140.842  36.441  1.00 80.85           N  
ANISOU  168  N   ALA A  50    14013  10046   6662    485   1057   -126       N  
ATOM    169  CA  ALA A  50      69.698 141.701  36.311  1.00 82.01           C  
ANISOU  169  CA  ALA A  50    13969  10226   6963    416   1044   -191       C  
ATOM    170  C   ALA A  50      69.863 142.240  34.867  1.00 87.44           C  
ANISOU  170  C   ALA A  50    14650  10848   7724    264   1178   -133       C  
ATOM    171  O   ALA A  50      70.983 142.325  34.351  1.00 88.05           O  
ANISOU  171  O   ALA A  50    14582  10973   7900    232   1248   -137       O  
ATOM    172  CB  ALA A  50      70.953 140.953  36.775  1.00 83.73           C  
ANISOU  172  CB  ALA A  50    14044  10558   7211    540   1024   -238       C  
ATOM    173  N   THR A  51      68.732 142.595  34.218  1.00 83.76           N  
ANISOU  173  N   THR A  51    14340  10280   7204    179   1215    -70       N  
ATOM    174  CA  THR A  51      68.722 143.094  32.830  1.00 83.39           C  
ANISOU  174  CA  THR A  51    14334  10155   7196     44   1336     -6       C  
ATOM    175  C   THR A  51      69.224 144.526  32.723  1.00 87.01           C  
ANISOU  175  C   THR A  51    14677  10580   7801    -99   1307    -42       C  
ATOM    176  O   THR A  51      69.650 144.951  31.651  1.00 86.90           O  
ANISOU  176  O   THR A  51    14642  10529   7848   -210   1420      7       O  
ATOM    177  CB  THR A  51      67.328 142.979  32.189  1.00 89.47           C  
ANISOU  177  CB  THR A  51    15311  10825   7857      5   1361     73       C  
ATOM    178  OG1 THR A  51      66.383 143.743  32.945  1.00 92.94           O  
ANISOU  178  OG1 THR A  51    15784  11238   8290     -6   1245     49       O  
ATOM    179  CG2 THR A  51      66.874 141.535  32.034  1.00 83.32           C  
ANISOU  179  CG2 THR A  51    14665  10051   6942    104   1397    128       C  
ATOM    180  N   SER A  52      69.122 145.281  33.819  1.00 83.18           N  
ANISOU  180  N   SER A  52    14143  10098   7364    -96   1155   -123       N  
ATOM    181  CA  SER A  52      69.550 146.677  33.858  1.00 83.28           C  
ANISOU  181  CA  SER A  52    14074  10053   7513   -236   1089   -167       C  
ATOM    182  C   SER A  52      70.926 146.831  34.534  1.00 86.99           C  
ANISOU  182  C   SER A  52    14323  10615   8115   -242   1012   -244       C  
ATOM    183  O   SER A  52      71.370 147.955  34.776  1.00 87.37           O  
ANISOU  183  O   SER A  52    14294  10615   8286   -362    917   -293       O  
ATOM    184  CB  SER A  52      68.498 147.512  34.588  1.00 86.27           C  
ANISOU  184  CB  SER A  52    14574  10355   7850   -224    955   -212       C  
ATOM    185  OG  SER A  52      67.272 147.522  33.874  1.00 96.52           O  
ANISOU  185  OG  SER A  52    16044  11574   9057   -239   1019   -133       O  
ATOM    186  N   ARG A  53      71.608 145.707  34.800  1.00 82.87           N  
ANISOU  186  N   ARG A  53    13702  10217   7569   -117   1045   -250       N  
ATOM    187  CA  ARG A  53      72.865 145.638  35.552  1.00 83.66           C  
ANISOU  187  CA  ARG A  53    13579  10431   7778    -82    955   -322       C  
ATOM    188  C   ARG A  53      73.960 146.636  35.126  1.00 88.30           C  
ANISOU  188  C   ARG A  53    13962  11023   8567   -267    958   -322       C  
ATOM    189  O   ARG A  53      74.566 147.282  35.987  1.00 89.15           O  
ANISOU  189  O   ARG A  53    13941  11150   8783   -312    786   -407       O  
ATOM    190  CB  ARG A  53      73.423 144.197  35.538  1.00 82.55           C  
ANISOU  190  CB  ARG A  53    13378  10414   7573     87   1038   -300       C  
ATOM    191  CG  ARG A  53      74.694 143.980  36.372  1.00 90.88           C  
ANISOU  191  CG  ARG A  53    14194  11607   8728    160    934   -372       C  
ATOM    192  CD  ARG A  53      74.446 144.127  37.865  1.00 95.56           C  
ANISOU  192  CD  ARG A  53    14821  12210   9279    252    709   -478       C  
ATOM    193  NE  ARG A  53      75.677 144.115  38.657  1.00 98.87           N  
ANISOU  193  NE  ARG A  53    15009  12749   9809    298    573   -554       N  
ATOM    194  CZ  ARG A  53      76.361 145.204  39.000  1.00110.44           C  
ANISOU  194  CZ  ARG A  53    16312  14210  11440    156    433   -615       C  
ATOM    195  NH1 ARG A  53      75.953 146.407  38.610  1.00 88.16           N  
ANISOU  195  NH1 ARG A  53    13551  11258   8687    -39    421   -609       N  
ATOM    196  NH2 ARG A  53      77.463 145.097  39.724  1.00103.64           N  
ANISOU  196  NH2 ARG A  53    15234  13466  10677    203    292   -681       N  
ATOM    197  N   LEU A  54      74.229 146.734  33.819  1.00 84.38           N  
ANISOU  197  N   LEU A  54    13438  10507   8114   -376   1148   -223       N  
ATOM    198  CA  LEU A  54      75.311 147.571  33.282  1.00 86.42           C  
ANISOU  198  CA  LEU A  54    13487  10785   8564   -562   1192   -189       C  
ATOM    199  C   LEU A  54      74.918 149.027  32.968  1.00 89.38           C  
ANISOU  199  C   LEU A  54    13945  10996   9019   -779   1139   -178       C  
ATOM    200  O   LEU A  54      75.764 149.815  32.514  1.00 89.83           O  
ANISOU  200  O   LEU A  54    13841  11048   9242   -966   1168   -138       O  
ATOM    201  CB  LEU A  54      75.944 146.903  32.041  1.00 87.34           C  
ANISOU  201  CB  LEU A  54    13518  10985   8681   -551   1445    -78       C  
ATOM    202  CG  LEU A  54      76.507 145.489  32.247  1.00 92.17           C  
ANISOU  202  CG  LEU A  54    14039  11755   9225   -329   1509    -85       C  
ATOM    203  CD1 LEU A  54      76.804 144.814  30.928  1.00 92.90           C  
ANISOU  203  CD1 LEU A  54    14150  11890   9257   -282   1771     23       C  
ATOM    204  CD2 LEU A  54      77.761 145.512  33.104  1.00 96.05           C  
ANISOU  204  CD2 LEU A  54    14222  12399   9873   -309   1392   -145       C  
ATOM    205  N   LEU A  55      73.656 149.391  33.215  1.00 83.98           N  
ANISOU  205  N   LEU A  55    13506  10182   8222   -753   1061   -207       N  
ATOM    206  CA  LEU A  55      73.226 150.755  32.936  1.00 84.16           C  
ANISOU  206  CA  LEU A  55    13638  10035   8303   -928   1001   -200       C  
ATOM    207  C   LEU A  55      73.697 151.730  33.995  1.00 88.82           C  
ANISOU  207  C   LEU A  55    14147  10581   9018  -1011    768   -308       C  
ATOM    208  O   LEU A  55      74.021 152.874  33.671  1.00 90.74           O  
ANISOU  208  O   LEU A  55    14375  10713   9390  -1213    727   -292       O  
ATOM    209  CB  LEU A  55      71.693 150.853  32.780  1.00 82.17           C  
ANISOU  209  CB  LEU A  55    13668   9665   7889   -857    999   -188       C  
ATOM    210  CG  LEU A  55      71.136 152.275  32.526  1.00 86.93           C  
ANISOU  210  CG  LEU A  55    14417  10081   8533  -1002    927   -186       C  
ATOM    211  CD1 LEU A  55      71.650 152.848  31.207  1.00 88.08           C  
ANISOU  211  CD1 LEU A  55    14537  10159   8772  -1201   1080    -75       C  
ATOM    212  CD2 LEU A  55      69.623 152.307  32.609  1.00 86.87           C  
ANISOU  212  CD2 LEU A  55    14650   9991   8367   -890    897   -187       C  
ATOM    213  N   VAL A  56      73.711 151.291  35.252  1.00 83.33           N  
ANISOU  213  N   VAL A  56    13426   9960   8275   -856    606   -416       N  
ATOM    214  CA  VAL A  56      73.995 152.131  36.410  1.00 84.19           C  
ANISOU  214  CA  VAL A  56    13515  10018   8456   -889    350   -541       C  
ATOM    215  C   VAL A  56      75.349 152.854  36.360  1.00 90.63           C  
ANISOU  215  C   VAL A  56    14091  10842   9502  -1104    270   -547       C  
ATOM    216  O   VAL A  56      75.445 153.975  36.854  1.00 91.01           O  
ANISOU  216  O   VAL A  56    14186  10759   9633  -1228     76   -618       O  
ATOM    217  CB  VAL A  56      73.815 151.365  37.748  1.00 87.57           C  
ANISOU  217  CB  VAL A  56    13961  10545   8766   -658    209   -646       C  
ATOM    218  CG1 VAL A  56      72.414 150.788  37.857  1.00 84.86           C  
ANISOU  218  CG1 VAL A  56    13850  10183   8210   -477    277   -628       C  
ATOM    219  CG2 VAL A  56      74.859 150.268  37.929  1.00 88.33           C  
ANISOU  219  CG2 VAL A  56    13821  10833   8906   -574    248   -640       C  
ATOM    220  N   ASN A  57      76.372 152.224  35.773  1.00 89.19           N  
ANISOU  220  N   ASN A  57    13657  10811   9421  -1145    413   -469       N  
ATOM    221  CA  ASN A  57      77.716 152.801  35.719  1.00 92.43           C  
ANISOU  221  CA  ASN A  57    13786  11268  10066  -1350    351   -454       C  
ATOM    222  C   ASN A  57      78.055 153.494  34.381  1.00 98.10           C  
ANISOU  222  C   ASN A  57    14445  11920  10907  -1595    537   -312       C  
ATOM    223  O   ASN A  57      79.235 153.726  34.088  1.00 99.90           O  
ANISOU  223  O   ASN A  57    14391  12234  11331  -1762    565   -253       O  
ATOM    224  CB  ASN A  57      78.786 151.773  36.111  1.00 92.84           C  
ANISOU  224  CB  ASN A  57    13547  11552  10175  -1232    357   -465       C  
ATOM    225  CG  ASN A  57      78.776 150.517  35.291  1.00107.34           C  
ANISOU  225  CG  ASN A  57    15348  13527  11911  -1076    629   -367       C  
ATOM    226  OD1 ASN A  57      77.718 149.960  34.971  1.00 99.15           O  
ANISOU  226  OD1 ASN A  57    14551  12437  10683   -942    744   -345       O  
ATOM    227  ND2 ASN A  57      79.963 150.030  34.962  1.00 99.50           N  
ANISOU  227  ND2 ASN A  57    14050  12713  11042  -1085    730   -308       N  
ATOM    228  N   TYR A  58      77.025 153.872  33.601  1.00 93.32           N  
ANISOU  228  N   TYR A  58    14101  11163  10193  -1622    653   -253       N  
ATOM    229  CA  TYR A  58      77.250 154.657  32.392  1.00 94.18           C  
ANISOU  229  CA  TYR A  58    14206  11177  10400  -1856    808   -121       C  
ATOM    230  C   TYR A  58      77.651 156.065  32.818  1.00100.36           C  
ANISOU  230  C   TYR A  58    14973  11803  11358  -2103    593   -162       C  
ATOM    231  O   TYR A  58      77.074 156.623  33.768  1.00 99.74           O  
ANISOU  231  O   TYR A  58    15072  11591  11231  -2062    355   -289       O  
ATOM    232  CB  TYR A  58      75.996 154.761  31.509  1.00 92.84           C  
ANISOU  232  CB  TYR A  58    14347  10869  10060  -1813    948    -57       C  
ATOM    233  CG  TYR A  58      76.008 153.800  30.352  1.00 93.34           C  
ANISOU  233  CG  TYR A  58    14393  11041  10032  -1733   1238     66       C  
ATOM    234  CD1 TYR A  58      75.762 152.445  30.548  1.00 94.43           C  
ANISOU  234  CD1 TYR A  58    14529  11321  10028  -1488   1305     39       C  
ATOM    235  CD2 TYR A  58      76.249 154.243  29.052  1.00 94.40           C  
ANISOU  235  CD2 TYR A  58    14537  11122  10207  -1897   1442    210       C  
ATOM    236  CE1 TYR A  58      75.776 151.547  29.483  1.00 95.46           C  
ANISOU  236  CE1 TYR A  58    14677  11532  10061  -1404   1556    143       C  
ATOM    237  CE2 TYR A  58      76.264 153.356  27.977  1.00 94.30           C  
ANISOU  237  CE2 TYR A  58    14538  11203  10088  -1804   1707    316       C  
ATOM    238  CZ  TYR A  58      76.031 152.008  28.198  1.00 99.88           C  
ANISOU  238  CZ  TYR A  58    15252  12043  10654  -1556   1756    276       C  
ATOM    239  OH  TYR A  58      76.063 151.129  27.143  1.00 98.13           O  
ANISOU  239  OH  TYR A  58    15073  11895  10317  -1456   2000    372       O  
ATOM    240  N   PRO A  59      78.629 156.667  32.113  1.00 98.06           N  
ANISOU  240  N   PRO A  59    14479  11515  11264  -2363    674    -50       N  
ATOM    241  CA  PRO A  59      78.991 158.054  32.423  1.00 99.13           C  
ANISOU  241  CA  PRO A  59    14625  11468  11571  -2633    461    -75       C  
ATOM    242  C   PRO A  59      77.896 158.988  31.939  1.00 98.29           C  
ANISOU  242  C   PRO A  59    14882  11097  11367  -2696    460    -55       C  
ATOM    243  O   PRO A  59      77.128 158.634  31.030  1.00 95.34           O  
ANISOU  243  O   PRO A  59    14672  10708  10843  -2601    677     28       O  
ATOM    244  CB  PRO A  59      80.253 158.290  31.587  1.00104.08           C  
ANISOU  244  CB  PRO A  59    14929  12194  12423  -2891    613     81       C  
ATOM    245  CG  PRO A  59      80.664 156.938  31.064  1.00108.13           C  
ANISOU  245  CG  PRO A  59    15234  12974  12877  -2708    880    158       C  
ATOM    246  CD  PRO A  59      79.414 156.146  30.978  1.00100.31           C  
ANISOU  246  CD  PRO A  59    14536  11961  11617  -2426    967    112       C  
ATOM    247  N   GLU A  60      77.821 160.178  32.540  1.00 93.95           N  
ANISOU  247  N   GLU A  60    14469  10333  10895  -2845    204   -134       N  
ATOM    248  CA  GLU A  60      76.896 161.185  32.054  1.00 92.54           C  
ANISOU  248  CA  GLU A  60    14627   9889  10644  -2918    189   -109       C  
ATOM    249  C   GLU A  60      77.567 161.813  30.833  1.00 98.79           C  
ANISOU  249  C   GLU A  60    15327  10619  11588  -3218    367     77       C  
ATOM    250  O   GLU A  60      78.793 161.756  30.733  1.00101.27           O  
ANISOU  250  O   GLU A  60    15316  11061  12099  -3403    403    148       O  
ATOM    251  CB  GLU A  60      76.570 162.227  33.123  1.00 94.58           C  
ANISOU  251  CB  GLU A  60    15098   9923  10914  -2948   -149   -264       C  
ATOM    252  CG  GLU A  60      75.742 161.689  34.281  1.00101.82           C  
ANISOU  252  CG  GLU A  60    16159  10884  11644  -2630   -301   -437       C  
ATOM    253  CD  GLU A  60      74.340 161.180  33.985  1.00123.54           C  
ANISOU  253  CD  GLU A  60    19152  13637  14150  -2364   -162   -432       C  
ATOM    254  OE1 GLU A  60      73.946 161.114  32.798  1.00122.30           O  
ANISOU  254  OE1 GLU A  60    19061  13460  13948  -2400     67   -296       O  
ATOM    255  OE2 GLU A  60      73.639 160.817  34.957  1.00115.86           O  
ANISOU  255  OE2 GLU A  60    18299  12694  13029  -2118   -284   -561       O  
ATOM    256  N   PRO A  61      76.821 162.334  29.851  1.00 94.32           N  
ANISOU  256  N   PRO A  61    15021   9884  10932  -3264    501    175       N  
ATOM    257  CA  PRO A  61      75.363 162.500  29.805  1.00 92.27           C  
ANISOU  257  CA  PRO A  61    15133   9472  10454  -3066    472    119       C  
ATOM    258  C   PRO A  61      74.614 161.278  29.286  1.00 95.38           C  
ANISOU  258  C   PRO A  61    15564  10029  10646  -2804    694    155       C  
ATOM    259  O   PRO A  61      73.384 161.274  29.269  1.00 91.85           O  
ANISOU  259  O   PRO A  61    15384   9493  10022  -2628    675    116       O  
ATOM    260  CB  PRO A  61      75.213 163.650  28.814  1.00 95.33           C  
ANISOU  260  CB  PRO A  61    15722   9617  10883  -3293    529    245       C  
ATOM    261  CG  PRO A  61      76.301 163.381  27.821  1.00100.86           C  
ANISOU  261  CG  PRO A  61    16150  10453  11719  -3498    780    426       C  
ATOM    262  CD  PRO A  61      77.459 162.905  28.649  1.00 97.49           C  
ANISOU  262  CD  PRO A  61    15352  10229  11461  -3546    691    369       C  
ATOM    263  N   TYR A  62      75.351 160.266  28.838  1.00 94.64           N  
ANISOU  263  N   TYR A  62    15207  10169  10583  -2782    900    234       N  
ATOM    264  CA  TYR A  62      74.806 159.091  28.175  1.00 93.10           C  
ANISOU  264  CA  TYR A  62    15048  10117  10211  -2570   1125    288       C  
ATOM    265  C   TYR A  62      73.776 158.347  28.984  1.00 96.43           C  
ANISOU  265  C   TYR A  62    15600  10586  10453  -2281   1023    160       C  
ATOM    266  O   TYR A  62      72.731 157.982  28.435  1.00 94.62           O  
ANISOU  266  O   TYR A  62    15575  10325  10051  -2144   1118    193       O  
ATOM    267  CB  TYR A  62      75.922 158.151  27.721  1.00 95.29           C  
ANISOU  267  CB  TYR A  62    15010  10635  10561  -2581   1335    376       C  
ATOM    268  CG  TYR A  62      77.083 158.856  27.056  1.00100.36           C  
ANISOU  268  CG  TYR A  62    15453  11272  11405  -2873   1439    511       C  
ATOM    269  CD1 TYR A  62      76.874 159.786  26.043  1.00103.41           C  
ANISOU  269  CD1 TYR A  62    16015  11475  11799  -3062   1541    639       C  
ATOM    270  CD2 TYR A  62      78.393 158.577  27.423  1.00103.44           C  
ANISOU  270  CD2 TYR A  62    15472  11850  11981  -2960   1442    524       C  
ATOM    271  CE1 TYR A  62      77.940 160.440  25.432  1.00107.76           C  
ANISOU  271  CE1 TYR A  62    16381  12023  12539  -3347   1650    783       C  
ATOM    272  CE2 TYR A  62      79.467 159.218  26.813  1.00107.57           C  
ANISOU  272  CE2 TYR A  62    15779  12388  12704  -3242   1548    667       C  
ATOM    273  CZ  TYR A  62      79.234 160.152  25.821  1.00116.14           C  
ANISOU  273  CZ  TYR A  62    17050  13284  13795  -3442   1657    801       C  
ATOM    274  OH  TYR A  62      80.281 160.772  25.193  1.00122.50           O  
ANISOU  274  OH  TYR A  62    17643  14106  14796  -3732   1780    963       O  
ATOM    275  N   ARG A  63      74.046 158.138  30.287  1.00 94.09           N  
ANISOU  275  N   ARG A  63    15191  10364  10196  -2194    824     20       N  
ATOM    276  CA  ARG A  63      73.094 157.440  31.155  1.00 92.39           C  
ANISOU  276  CA  ARG A  63    15091  10203   9811  -1923    730    -93       C  
ATOM    277  C   ARG A  63      71.724 158.151  31.129  1.00 97.51           C  
ANISOU  277  C   ARG A  63    16063  10659  10327  -1852    652   -119       C  
ATOM    278  O   ARG A  63      70.689 157.504  30.913  1.00 95.29           O  
ANISOU  278  O   ARG A  63    15915  10413   9877  -1672    732   -103       O  
ATOM    279  CB  ARG A  63      73.627 157.337  32.592  1.00 91.29           C  
ANISOU  279  CB  ARG A  63    14816  10138   9734  -1861    503   -239       C  
ATOM    280  CG  ARG A  63      73.034 156.155  33.366  1.00 92.12           C  
ANISOU  280  CG  ARG A  63    14939  10389   9674  -1576    486   -316       C  
ATOM    281  CD  ARG A  63      73.605 156.062  34.760  1.00 95.36           C  
ANISOU  281  CD  ARG A  63    15230  10870  10131  -1507    261   -456       C  
ATOM    282  NE  ARG A  63      73.224 157.216  35.570  1.00 98.14           N  
ANISOU  282  NE  ARG A  63    15762  11039  10486  -1535     18   -568       N  
ATOM    283  CZ  ARG A  63      73.486 157.333  36.866  1.00112.89           C  
ANISOU  283  CZ  ARG A  63    17615  12920  12358  -1458   -218   -709       C  
ATOM    284  NH1 ARG A  63      74.127 156.367  37.512  1.00 95.59           N  
ANISOU  284  NH1 ARG A  63    15224  10920  10174  -1351   -246   -751       N  
ATOM    285  NH2 ARG A  63      73.102 158.413  37.529  1.00107.52           N  
ANISOU  285  NH2 ARG A  63    17138  12054  11661  -1471   -433   -811       N  
ATOM    286  N   SER A  64      71.747 159.492  31.284  1.00 95.62           N  
ANISOU  286  N   SER A  64    15948  10212  10171  -2004    498   -150       N  
ATOM    287  CA  SER A  64      70.554 160.328  31.298  1.00 94.24           C  
ANISOU  287  CA  SER A  64    16081   9839   9887  -1935    404   -181       C  
ATOM    288  C   SER A  64      69.859 160.380  29.940  1.00 95.57           C  
ANISOU  288  C   SER A  64    16405   9938   9970  -1956    597    -42       C  
ATOM    289  O   SER A  64      68.628 160.475  29.880  1.00 94.14           O  
ANISOU  289  O   SER A  64    16438   9689   9642  -1800    576    -53       O  
ATOM    290  CB  SER A  64      70.901 161.725  31.786  1.00100.15           C  
ANISOU  290  CB  SER A  64    16931  10369  10753  -2100    185   -248       C  
ATOM    291  OG  SER A  64      69.724 162.432  32.133  1.00110.38           O  
ANISOU  291  OG  SER A  64    18525  11492  11923  -1965     59   -315       O  
ATOM    292  N   GLU A  65      70.644 160.297  28.854  1.00 91.34           N  
ANISOU  292  N   GLU A  65    15757   9429   9519  -2139    784     93       N  
ATOM    293  CA  GLU A  65      70.122 160.277  27.485  1.00 89.81           C  
ANISOU  293  CA  GLU A  65    15710   9177   9236  -2165    978    234       C  
ATOM    294  C   GLU A  65      69.328 159.001  27.251  1.00 88.05           C  
ANISOU  294  C   GLU A  65    15509   9107   8840  -1938   1094    247       C  
ATOM    295  O   GLU A  65      68.209 159.058  26.736  1.00 85.90           O  
ANISOU  295  O   GLU A  65    15450   8759   8431  -1841   1114    282       O  
ATOM    296  CB  GLU A  65      71.265 160.358  26.473  1.00 93.28           C  
ANISOU  296  CB  GLU A  65    16000   9644   9798  -2393   1168    376       C  
ATOM    297  CG  GLU A  65      71.864 161.747  26.314  1.00105.54           C  
ANISOU  297  CG  GLU A  65    17594  10997  11511  -2664   1086    417       C  
ATOM    298  CD  GLU A  65      73.126 161.808  25.475  1.00119.28           C  
ANISOU  298  CD  GLU A  65    19123  12799  13399  -2905   1276    564       C  
ATOM    299  OE1 GLU A  65      73.429 160.825  24.764  1.00112.88           O  
ANISOU  299  OE1 GLU A  65    18188  12168  12534  -2843   1509    652       O  
ATOM    300  OE2 GLU A  65      73.824 162.843  25.534  1.00108.23           O  
ANISOU  300  OE2 GLU A  65    17686  11267  12170  -3156   1190    595       O  
ATOM    301  N   ILE A  66      69.911 157.853  27.649  1.00 82.30           N  
ANISOU  301  N   ILE A  66    14561   8589   8119  -1854   1154    218       N  
ATOM    302  CA  ILE A  66      69.281 156.537  27.554  1.00 79.09           C  
ANISOU  302  CA  ILE A  66    14165   8328   7559  -1648   1245    223       C  
ATOM    303  C   ILE A  66      67.930 156.569  28.275  1.00 82.39           C  
ANISOU  303  C   ILE A  66    14752   8701   7850  -1466   1098    144       C  
ATOM    304  O   ILE A  66      66.912 156.166  27.704  1.00 82.07           O  
ANISOU  304  O   ILE A  66    14858   8653   7674  -1367   1157    197       O  
ATOM    305  CB  ILE A  66      70.214 155.431  28.131  1.00 80.97           C  
ANISOU  305  CB  ILE A  66    14145   8777   7842  -1581   1285    183       C  
ATOM    306  CG1 ILE A  66      71.449 155.223  27.232  1.00 81.77           C  
ANISOU  306  CG1 ILE A  66    14069   8957   8043  -1722   1480    288       C  
ATOM    307  CG2 ILE A  66      69.446 154.115  28.308  1.00 79.38           C  
ANISOU  307  CG2 ILE A  66    13988   8696   7477  -1358   1324    167       C  
ATOM    308  CD1 ILE A  66      72.632 154.525  27.900  1.00 80.86           C  
ANISOU  308  CD1 ILE A  66    13656   9032   8034  -1697   1479    242       C  
ATOM    309  N   LEU A  67      67.924 157.088  29.508  1.00 77.69           N  
ANISOU  309  N   LEU A  67    14140   8078   7298  -1423    903     21       N  
ATOM    310  CA  LEU A  67      66.717 157.183  30.316  1.00 75.30           C  
ANISOU  310  CA  LEU A  67    13982   7752   6878  -1234    771    -56       C  
ATOM    311  C   LEU A  67      65.626 158.014  29.638  1.00 79.63           C  
ANISOU  311  C   LEU A  67    14770   8134   7353  -1228    761     -3       C  
ATOM    312  O   LEU A  67      64.449 157.654  29.707  1.00 77.56           O  
ANISOU  312  O   LEU A  67    14607   7903   6960  -1062    754      5       O  
ATOM    313  CB  LEU A  67      67.067 157.690  31.719  1.00 75.45           C  
ANISOU  313  CB  LEU A  67    13960   7756   6953  -1195    567   -199       C  
ATOM    314  CG  LEU A  67      67.796 156.681  32.607  1.00 78.07           C  
ANISOU  314  CG  LEU A  67    14082   8277   7305  -1117    546   -265       C  
ATOM    315  CD1 LEU A  67      68.502 157.364  33.749  1.00 79.56           C  
ANISOU  315  CD1 LEU A  67    14217   8423   7589  -1153    339   -394       C  
ATOM    316  CD2 LEU A  67      66.847 155.608  33.109  1.00 76.64           C  
ANISOU  316  CD2 LEU A  67    13930   8228   6962   -884    570   -278       C  
ATOM    317  N   ASP A  68      66.029 159.078  28.930  1.00 79.22           N  
ANISOU  317  N   ASP A  68    14802   7910   7387  -1414    766     47       N  
ATOM    318  CA  ASP A  68      65.117 159.927  28.158  1.00 80.85           C  
ANISOU  318  CA  ASP A  68    15248   7941   7530  -1421    760    109       C  
ATOM    319  C   ASP A  68      64.482 159.192  26.966  1.00 84.29           C  
ANISOU  319  C   ASP A  68    15746   8428   7854  -1382    924    232       C  
ATOM    320  O   ASP A  68      63.261 159.279  26.751  1.00 82.43           O  
ANISOU  320  O   ASP A  68    15664   8154   7503  -1253    890    253       O  
ATOM    321  CB  ASP A  68      65.831 161.190  27.673  1.00 85.98           C  
ANISOU  321  CB  ASP A  68    15976   8388   8304  -1650    733    146       C  
ATOM    322  CG  ASP A  68      65.966 162.260  28.736  1.00102.86           C  
ANISOU  322  CG  ASP A  68    18188  10383  10510  -1664    510     23       C  
ATOM    323  OD1 ASP A  68      65.465 162.050  29.861  1.00102.38           O  
ANISOU  323  OD1 ASP A  68    18126  10387  10386  -1472    384    -95       O  
ATOM    324  OD2 ASP A  68      66.556 163.315  28.438  1.00113.57           O  
ANISOU  324  OD2 ASP A  68    19622  11556  11976  -1864    460     49       O  
ATOM    325  N   TYR A  69      65.299 158.449  26.204  1.00 81.22           N  
ANISOU  325  N   TYR A  69    15237   8131   7493  -1482   1097    312       N  
ATOM    326  CA  TYR A  69      64.786 157.655  25.091  1.00 79.96           C  
ANISOU  326  CA  TYR A  69    15152   8016   7212  -1440   1244    418       C  
ATOM    327  C   TYR A  69      63.726 156.659  25.570  1.00 81.17           C  
ANISOU  327  C   TYR A  69    15308   8293   7242  -1233   1200    384       C  
ATOM    328  O   TYR A  69      62.798 156.346  24.832  1.00 79.64           O  
ANISOU  328  O   TYR A  69    15243   8083   6933  -1173   1233    453       O  
ATOM    329  CB  TYR A  69      65.923 156.913  24.373  1.00 82.31           C  
ANISOU  329  CB  TYR A  69    15312   8414   7547  -1541   1437    491       C  
ATOM    330  CG  TYR A  69      66.709 157.776  23.397  1.00 87.63           C  
ANISOU  330  CG  TYR A  69    16028   8968   8300  -1749   1545    591       C  
ATOM    331  CD1 TYR A  69      66.119 158.263  22.227  1.00 89.82           C  
ANISOU  331  CD1 TYR A  69    16534   9106   8487  -1790   1608    696       C  
ATOM    332  CD2 TYR A  69      68.057 158.055  23.611  1.00 90.49           C  
ANISOU  332  CD2 TYR A  69    16193   9365   8823  -1908   1590    593       C  
ATOM    333  CE1 TYR A  69      66.840 159.037  21.322  1.00 91.64           C  
ANISOU  333  CE1 TYR A  69    16815   9225   8779  -1983   1723    803       C  
ATOM    334  CE2 TYR A  69      68.789 158.820  22.707  1.00 93.32           C  
ANISOU  334  CE2 TYR A  69    16574   9625   9261  -2115   1707    705       C  
ATOM    335  CZ  TYR A  69      68.176 159.304  21.563  1.00101.69           C  
ANISOU  335  CZ  TYR A  69    17880  10539  10219  -2151   1780    813       C  
ATOM    336  OH  TYR A  69      68.908 160.052  20.676  1.00110.52           O  
ANISOU  336  OH  TYR A  69    19030  11557  11405  -2358   1908    938       O  
ATOM    337  N   LEU A  70      63.847 156.205  26.826  1.00 76.80           N  
ANISOU  337  N   LEU A  70    14616   7856   6710  -1132   1114    282       N  
ATOM    338  CA  LEU A  70      62.923 155.254  27.423  1.00 74.36           C  
ANISOU  338  CA  LEU A  70    14288   7671   6294   -950   1077    257       C  
ATOM    339  C   LEU A  70      61.693 155.887  28.051  1.00 81.53           C  
ANISOU  339  C   LEU A  70    15305   8530   7143   -817    939    218       C  
ATOM    340  O   LEU A  70      60.583 155.384  27.862  1.00 81.14           O  
ANISOU  340  O   LEU A  70    15310   8530   6991   -710    938    266       O  
ATOM    341  CB  LEU A  70      63.646 154.406  28.493  1.00 72.99           C  
ANISOU  341  CB  LEU A  70    13923   7655   6156   -888   1063    177       C  
ATOM    342  CG  LEU A  70      64.807 153.526  28.053  1.00 76.67           C  
ANISOU  342  CG  LEU A  70    14250   8217   6666   -960   1200    209       C  
ATOM    343  CD1 LEU A  70      65.531 152.973  29.244  1.00 76.32           C  
ANISOU  343  CD1 LEU A  70    14026   8303   6670   -892   1144    116       C  
ATOM    344  CD2 LEU A  70      64.345 152.384  27.153  1.00 77.37           C  
ANISOU  344  CD2 LEU A  70    14400   8359   6637   -912   1321    298       C  
ATOM    345  N   PHE A  71      61.884 156.956  28.835  1.00 80.70           N  
ANISOU  345  N   PHE A  71    15228   8336   7101   -816    816    130       N  
ATOM    346  CA  PHE A  71      60.818 157.479  29.682  1.00 80.74           C  
ANISOU  346  CA  PHE A  71    15318   8322   7039   -643    687     70       C  
ATOM    347  C   PHE A  71      60.329 158.893  29.419  1.00 86.84           C  
ANISOU  347  C   PHE A  71    16284   8896   7815   -648    596     65       C  
ATOM    348  O   PHE A  71      59.209 159.212  29.845  1.00 85.68           O  
ANISOU  348  O   PHE A  71    16221   8748   7583   -472    521     48       O  
ATOM    349  CB  PHE A  71      61.255 157.365  31.158  1.00 82.36           C  
ANISOU  349  CB  PHE A  71    15418   8610   7265   -552    590    -56       C  
ATOM    350  CG  PHE A  71      61.518 155.946  31.603  1.00 81.97           C  
ANISOU  350  CG  PHE A  71    15201   8758   7185   -494    658    -55       C  
ATOM    351  CD1 PHE A  71      60.514 154.982  31.537  1.00 83.31           C  
ANISOU  351  CD1 PHE A  71    15360   9048   7246   -374    711     11       C  
ATOM    352  CD2 PHE A  71      62.772 155.571  32.079  1.00 83.74           C  
ANISOU  352  CD2 PHE A  71    15279   9043   7493   -565    658   -113       C  
ATOM    353  CE1 PHE A  71      60.759 153.670  31.942  1.00 83.37           C  
ANISOU  353  CE1 PHE A  71    15241   9215   7222   -326    766     17       C  
ATOM    354  CE2 PHE A  71      63.019 154.259  32.487  1.00 85.54           C  
ANISOU  354  CE2 PHE A  71    15374   9443   7685   -494    714   -112       C  
ATOM    355  CZ  PHE A  71      62.011 153.317  32.418  1.00 82.65           C  
ANISOU  355  CZ  PHE A  71    15026   9174   7202   -376    769    -47       C  
ATOM    356  N   LYS A  72      61.147 159.744  28.770  1.00 85.72           N  
ANISOU  356  N   LYS A  72    16212   8591   7768   -837    603     84       N  
ATOM    357  CA  LYS A  72      60.741 161.117  28.489  1.00 86.86           C  
ANISOU  357  CA  LYS A  72    16569   8519   7913   -850    510     83       C  
ATOM    358  C   LYS A  72      59.558 161.159  27.516  1.00 89.32           C  
ANISOU  358  C   LYS A  72    17023   8795   8121   -771    547    186       C  
ATOM    359  O   LYS A  72      59.635 160.596  26.403  1.00 87.40           O  
ANISOU  359  O   LYS A  72    16775   8574   7857   -865    671    294       O  
ATOM    360  CB  LYS A  72      61.901 161.983  27.985  1.00 90.69           C  
ANISOU  360  CB  LYS A  72    17097   8832   8529  -1097    514    100       C  
ATOM    361  CG  LYS A  72      61.507 163.424  27.705  1.00 95.48           C  
ANISOU  361  CG  LYS A  72    17955   9185   9136  -1119    405    100       C  
ATOM    362  CD  LYS A  72      62.712 164.298  27.526  1.00103.99           C  
ANISOU  362  CD  LYS A  72    19057  10093  10360  -1373    376    101       C  
ATOM    363  CE  LYS A  72      62.316 165.745  27.465  1.00118.10           C  
ANISOU  363  CE  LYS A  72    21121  11608  12145  -1383    235     82       C  
ATOM    364  NZ  LYS A  72      63.497 166.633  27.594  1.00129.85           N  
ANISOU  364  NZ  LYS A  72    22627  12920  13789  -1640    164     66       N  
ATOM    365  N   PRO A  73      58.463 161.825  27.979  1.00 84.88           N  
ANISOU  365  N   PRO A  73    16588   8180   7485   -581    433    148       N  
ATOM    366  CA  PRO A  73      57.250 161.955  27.150  1.00 84.34           C  
ANISOU  366  CA  PRO A  73    16642   8081   7321   -483    438    243       C  
ATOM    367  C   PRO A  73      57.503 162.736  25.866  1.00 90.30           C  
ANISOU  367  C   PRO A  73    17581   8632   8098   -645    468    331       C  
ATOM    368  O   PRO A  73      58.309 163.673  25.879  1.00 92.45           O  
ANISOU  368  O   PRO A  73    17947   8728   8452   -780    429    298       O  
ATOM    369  CB  PRO A  73      56.284 162.709  28.069  1.00 86.15           C  
ANISOU  369  CB  PRO A  73    16964   8281   7489   -245    303    166       C  
ATOM    370  CG  PRO A  73      56.821 162.503  29.458  1.00 89.80           C  
ANISOU  370  CG  PRO A  73    17310   8833   7978   -184    254     38       C  
ATOM    371  CD  PRO A  73      58.288 162.483  29.293  1.00 85.95           C  
ANISOU  371  CD  PRO A  73    16763   8284   7612   -430    289     16       C  
ATOM    372  N   ASN A  74      56.829 162.339  24.758  1.00 85.05           N  
ANISOU  372  N   ASN A  74    16971   7985   7357   -640    531    447       N  
ATOM    373  CA  ASN A  74      56.957 162.976  23.440  1.00 85.47           C  
ANISOU  373  CA  ASN A  74    17218   7856   7399   -773    571    550       C  
ATOM    374  C   ASN A  74      58.423 163.103  23.004  1.00 88.35           C  
ANISOU  374  C   ASN A  74    17562   8143   7864  -1028    680    574       C  
ATOM    375  O   ASN A  74      58.861 164.158  22.552  1.00 88.73           O  
ANISOU  375  O   ASN A  74    17773   7985   7956  -1155    665    606       O  
ATOM    376  CB  ASN A  74      56.231 164.328  23.411  1.00 89.44           C  
ANISOU  376  CB  ASN A  74    17955   8159   7871   -671    437    540       C  
ATOM    377  CG  ASN A  74      54.786 164.260  23.822  1.00117.74           C  
ANISOU  377  CG  ASN A  74    21537  11837  11361   -402    341    525       C  
ATOM    378  OD1 ASN A  74      53.995 163.479  23.282  1.00113.39           O  
ANISOU  378  OD1 ASN A  74    20928  11415  10738   -333    370    603       O  
ATOM    379  ND2 ASN A  74      54.404 165.104  24.767  1.00110.06           N  
ANISOU  379  ND2 ASN A  74    20633  10801  10386   -241    219    430       N  
ATOM    380  N   PHE A  75      59.180 162.016  23.157  1.00 84.31           N  
ANISOU  380  N   PHE A  75    16843   7801   7390  -1099    790    567       N  
ATOM    381  CA  PHE A  75      60.594 161.971  22.810  1.00 85.41           C  
ANISOU  381  CA  PHE A  75    16902   7920   7629  -1320    910    596       C  
ATOM    382  C   PHE A  75      60.953 160.639  22.141  1.00 90.93           C  
ANISOU  382  C   PHE A  75    17480   8784   8284  -1354   1078    664       C  
ATOM    383  O   PHE A  75      61.192 160.595  20.935  1.00 91.15           O  
ANISOU  383  O   PHE A  75    17608   8755   8268  -1453   1200    775       O  
ATOM    384  CB  PHE A  75      61.442 162.183  24.069  1.00 87.35           C  
ANISOU  384  CB  PHE A  75    16994   8195   8000  -1360    836    475       C  
ATOM    385  CG  PHE A  75      62.887 162.486  23.780  1.00 89.87           C  
ANISOU  385  CG  PHE A  75    17231   8461   8455  -1606    922    507       C  
ATOM    386  CD1 PHE A  75      63.314 163.791  23.606  1.00 93.98           C  
ANISOU  386  CD1 PHE A  75    17892   8758   9060  -1762    860    524       C  
ATOM    387  CD2 PHE A  75      63.826 161.467  23.696  1.00 91.57           C  
ANISOU  387  CD2 PHE A  75    17225   8851   8718  -1680   1064    528       C  
ATOM    388  CE1 PHE A  75      64.651 164.075  23.337  1.00 96.29           C  
ANISOU  388  CE1 PHE A  75    18082   9012   9493  -2011    942    573       C  
ATOM    389  CE2 PHE A  75      65.163 161.754  23.426  1.00 95.60           C  
ANISOU  389  CE2 PHE A  75    17624   9336   9362  -1902   1152    571       C  
ATOM    390  CZ  PHE A  75      65.565 163.059  23.242  1.00 95.17           C  
ANISOU  390  CZ  PHE A  75    17689   9068   9402  -2078   1093    599       C  
ATOM    391  N   GLY A  76      60.989 159.573  22.938  1.00 87.81           N  
ANISOU  391  N   GLY A  76    16892   8583   7888  -1262   1083    599       N  
ATOM    392  CA  GLY A  76      61.309 158.238  22.456  1.00 86.73           C  
ANISOU  392  CA  GLY A  76    16652   8599   7703  -1267   1223    646       C  
ATOM    393  C   GLY A  76      60.192 157.250  22.705  1.00 88.57           C  
ANISOU  393  C   GLY A  76    16864   8959   7828  -1095   1173    638       C  
ATOM    394  O   GLY A  76      59.041 157.495  22.329  1.00 87.46           O  
ANISOU  394  O   GLY A  76    16860   8768   7605  -1012   1098    678       O  
ATOM    395  N   ALA A  77      60.526 156.128  23.359  1.00 84.37           N  
ANISOU  395  N   ALA A  77    16158   8597   7302  -1044   1207    592       N  
ATOM    396  CA  ALA A  77      59.564 155.072  23.669  1.00 82.76           C  
ANISOU  396  CA  ALA A  77    15916   8521   7008   -907   1166    594       C  
ATOM    397  C   ALA A  77      58.439 155.578  24.552  1.00 84.84           C  
ANISOU  397  C   ALA A  77    16185   8794   7255   -766   1017    550       C  
ATOM    398  O   ALA A  77      57.366 154.979  24.545  1.00 83.12           O  
ANISOU  398  O   ALA A  77    15972   8652   6959   -667    974    588       O  
ATOM    399  CB  ALA A  77      60.256 153.881  24.307  1.00 82.87           C  
ANISOU  399  CB  ALA A  77    15755   8691   7039   -883   1225    550       C  
ATOM    400  N   SER A  78      58.678 156.692  25.298  1.00 81.56           N  
ANISOU  400  N   SER A  78    15776   8301   6913   -757    937    473       N  
ATOM    401  CA  SER A  78      57.671 157.374  26.115  1.00 81.65           C  
ANISOU  401  CA  SER A  78    15824   8300   6900   -601    804    424       C  
ATOM    402  C   SER A  78      56.737 156.367  26.823  1.00 84.27           C  
ANISOU  402  C   SER A  78    16041   8815   7161   -444    778    426       C  
ATOM    403  O   SER A  78      55.508 156.469  26.696  1.00 84.30           O  
ANISOU  403  O   SER A  78    16090   8841   7100   -333    721    475       O  
ATOM    404  CB  SER A  78      56.830 158.293  25.224  1.00 85.91           C  
ANISOU  404  CB  SER A  78    16558   8692   7393   -587    755    492       C  
ATOM    405  OG  SER A  78      57.621 158.987  24.276  1.00 94.90           O  
ANISOU  405  OG  SER A  78    17820   9664   8573   -755    811    534       O  
ATOM    406  N   LEU A  79      57.324 155.378  27.527  1.00 78.20           N  
ANISOU  406  N   LEU A  79    15121   8183   6409   -440    822    384       N  
ATOM    407  CA  LEU A  79      56.587 154.285  28.163  1.00 75.85           C  
ANISOU  407  CA  LEU A  79    14716   8056   6047   -323    816    403       C  
ATOM    408  C   LEU A  79      55.586 154.722  29.226  1.00 80.36           C  
ANISOU  408  C   LEU A  79    15262   8691   6581   -138    725    368       C  
ATOM    409  O   LEU A  79      55.867 155.633  30.015  1.00 81.14           O  
ANISOU  409  O   LEU A  79    15385   8737   6708    -76    663    274       O  
ATOM    410  CB  LEU A  79      57.551 153.239  28.724  1.00 74.90           C  
ANISOU  410  CB  LEU A  79    14463   8045   5951   -351    877    360       C  
ATOM    411  CG  LEU A  79      58.378 152.518  27.668  1.00 78.79           C  
ANISOU  411  CG  LEU A  79    14966   8518   6453   -489    988    411       C  
ATOM    412  CD1 LEU A  79      59.415 151.621  28.296  1.00 78.39           C  
ANISOU  412  CD1 LEU A  79    14782   8571   6431   -491   1039    358       C  
ATOM    413  CD2 LEU A  79      57.490 151.723  26.740  1.00 80.60           C  
ANISOU  413  CD2 LEU A  79    15269   8760   6594   -496   1011    519       C  
ATOM    414  N   HIS A  80      54.407 154.067  29.231  1.00 76.46           N  
ANISOU  414  N   HIS A  80    14723   8311   6019    -50    717    450       N  
ATOM    415  CA  HIS A  80      53.302 154.323  30.172  1.00 76.70           C  
ANISOU  415  CA  HIS A  80    14700   8442   6000    143    659    449       C  
ATOM    416  C   HIS A  80      53.455 153.514  31.480  1.00 76.93           C  
ANISOU  416  C   HIS A  80    14594   8633   6004    233    681    407       C  
ATOM    417  O   HIS A  80      52.922 153.899  32.521  1.00 75.18           O  
ANISOU  417  O   HIS A  80    14339   8484   5741    406    647    369       O  
ATOM    418  CB  HIS A  80      51.949 153.943  29.515  1.00 78.21           C  
ANISOU  418  CB  HIS A  80    14874   8698   6143    176    640    580       C  
ATOM    419  CG  HIS A  80      51.661 154.584  28.175  1.00 82.91           C  
ANISOU  419  CG  HIS A  80    15611   9149   6743    100    608    638       C  
ATOM    420  ND1 HIS A  80      50.857 153.956  27.231  1.00 84.91           N  
ANISOU  420  ND1 HIS A  80    15867   9431   6962     48    592    757       N  
ATOM    421  CD2 HIS A  80      52.042 155.786  27.672  1.00 85.89           C  
ANISOU  421  CD2 HIS A  80    16140   9349   7146     72    579    597       C  
ATOM    422  CE1 HIS A  80      50.782 154.781  26.194  1.00 85.02           C  
ANISOU  422  CE1 HIS A  80    16036   9293   6974      2    557    781       C  
ATOM    423  NE2 HIS A  80      51.478 155.894  26.410  1.00 85.91           N  
ANISOU  423  NE2 HIS A  80    16244   9276   7122     13    555    692       N  
ATOM    424  N   ILE A  81      54.140 152.365  31.401  1.00 72.21           N  
ANISOU  424  N   ILE A  81    13932   8090   5417    132    742    422       N  
ATOM    425  CA  ILE A  81      54.286 151.408  32.500  1.00 70.52           C  
ANISOU  425  CA  ILE A  81    13604   8023   5169    204    767    403       C  
ATOM    426  C   ILE A  81      55.725 150.935  32.679  1.00 72.90           C  
ANISOU  426  C   ILE A  81    13879   8306   5514    119    801    325       C  
ATOM    427  O   ILE A  81      56.392 150.618  31.694  1.00 73.30           O  
ANISOU  427  O   ILE A  81    13962   8286   5603    -22    849    347       O  
ATOM    428  CB  ILE A  81      53.367 150.173  32.201  1.00 72.80           C  
ANISOU  428  CB  ILE A  81    13828   8425   5407    185    798    538       C  
ATOM    429  CG1 ILE A  81      51.874 150.567  32.062  1.00 73.89           C  
ANISOU  429  CG1 ILE A  81    13945   8616   5512    273    759    632       C  
ATOM    430  CG2 ILE A  81      53.572 149.046  33.230  1.00 72.14           C  
ANISOU  430  CG2 ILE A  81    13648   8478   5284    236    833    538       C  
ATOM    431  CD1 ILE A  81      50.924 149.465  31.551  1.00 81.73           C  
ANISOU  431  CD1 ILE A  81    14877   9697   6480    210    762    779       C  
ATOM    432  N   LEU A  82      56.177 150.818  33.942  1.00 67.56           N  
ANISOU  432  N   LEU A  82    13142   7706   4823    220    780    240       N  
ATOM    433  CA  LEU A  82      57.471 150.211  34.282  1.00 66.13           C  
ANISOU  433  CA  LEU A  82    12905   7543   4677    169    799    172       C  
ATOM    434  C   LEU A  82      57.231 149.093  35.290  1.00 70.39           C  
ANISOU  434  C   LEU A  82    13370   8234   5140    276    816    192       C  
ATOM    435  O   LEU A  82      56.708 149.343  36.380  1.00 70.66           O  
ANISOU  435  O   LEU A  82    13390   8343   5113    427    779    163       O  
ATOM    436  CB  LEU A  82      58.524 151.216  34.793  1.00 66.18           C  
ANISOU  436  CB  LEU A  82    12922   7470   4754    160    731     37       C  
ATOM    437  CG  LEU A  82      59.828 150.640  35.387  1.00 69.43           C  
ANISOU  437  CG  LEU A  82    13244   7931   5206    139    726    -41       C  
ATOM    438  CD1 LEU A  82      60.629 149.838  34.356  1.00 68.22           C  
ANISOU  438  CD1 LEU A  82    13047   7768   5106     -4    820     12       C  
ATOM    439  CD2 LEU A  82      60.685 151.747  36.007  1.00 73.04           C  
ANISOU  439  CD2 LEU A  82    13709   8308   5733    131    621   -172       C  
ATOM    440  N   LYS A  83      57.583 147.856  34.910  1.00 65.94           N  
ANISOU  440  N   LYS A  83    12777   7709   4568    207    875    248       N  
ATOM    441  CA  LYS A  83      57.421 146.685  35.782  1.00 64.67           C  
ANISOU  441  CA  LYS A  83    12567   7672   4334    290    892    280       C  
ATOM    442  C   LYS A  83      58.808 146.243  36.258  1.00 68.65           C  
ANISOU  442  C   LYS A  83    13029   8188   4866    295    888    188       C  
ATOM    443  O   LYS A  83      59.718 146.075  35.438  1.00 69.43           O  
ANISOU  443  O   LYS A  83    13126   8225   5028    189    924    173       O  
ATOM    444  CB  LYS A  83      56.675 145.561  35.034  1.00 64.89           C  
ANISOU  444  CB  LYS A  83    12615   7720   4321    217    940    419       C  
ATOM    445  CG  LYS A  83      56.519 144.264  35.810  1.00 59.99           C  
ANISOU  445  CG  LYS A  83    11965   7202   3626    275    959    472       C  
ATOM    446  CD  LYS A  83      55.580 143.286  35.073  1.00 64.11           C  
ANISOU  446  CD  LYS A  83    12521   7726   4113    186    979    620       C  
ATOM    447  CE  LYS A  83      56.075 141.846  35.106  1.00 71.06           C  
ANISOU  447  CE  LYS A  83    13438   8610   4950    159   1003    654       C  
ATOM    448  NZ  LYS A  83      55.057 140.867  34.626  1.00 72.13           N  
ANISOU  448  NZ  LYS A  83    13618   8741   5046     70    995    802       N  
ATOM    449  N   VAL A  84      58.986 146.112  37.582  1.00 63.90           N  
ANISOU  449  N   VAL A  84    12393   7673   4214    428    846    127       N  
ATOM    450  CA  VAL A  84      60.281 145.719  38.149  1.00 63.85           C  
ANISOU  450  CA  VAL A  84    12338   7692   4232    453    818     36       C  
ATOM    451  C   VAL A  84      60.209 144.414  38.934  1.00 70.62           C  
ANISOU  451  C   VAL A  84    13186   8652   4994    549    837     80       C  
ATOM    452  O   VAL A  84      59.164 144.094  39.515  1.00 70.42           O  
ANISOU  452  O   VAL A  84    13184   8697   4875    631    851    154       O  
ATOM    453  CB  VAL A  84      60.974 146.828  38.990  1.00 67.34           C  
ANISOU  453  CB  VAL A  84    12760   8110   4714    511    714   -108       C  
ATOM    454  CG1 VAL A  84      61.087 148.135  38.220  1.00 67.81           C  
ANISOU  454  CG1 VAL A  84    12849   8044   4872    401    687   -145       C  
ATOM    455  CG2 VAL A  84      60.272 147.048  40.319  1.00 67.10           C  
ANISOU  455  CG2 VAL A  84    12766   8155   4571    692    659   -137       C  
ATOM    456  N   GLU A  85      61.341 143.682  38.987  1.00 68.74           N  
ANISOU  456  N   GLU A  85    12911   8428   4778    547    838     38       N  
ATOM    457  CA  GLU A  85      61.443 142.481  39.799  1.00 69.57           C  
ANISOU  457  CA  GLU A  85    13026   8616   4791    652    841     66       C  
ATOM    458  C   GLU A  85      61.642 142.906  41.264  1.00 78.99           C  
ANISOU  458  C   GLU A  85    14204   9878   5928    805    751    -28       C  
ATOM    459  O   GLU A  85      62.410 143.837  41.551  1.00 80.79           O  
ANISOU  459  O   GLU A  85    14392  10080   6224    811    669   -150       O  
ATOM    460  CB  GLU A  85      62.631 141.605  39.349  1.00 70.84           C  
ANISOU  460  CB  GLU A  85    13158   8766   4992    626    866     45       C  
ATOM    461  CG  GLU A  85      63.009 140.503  40.347  1.00 83.11           C  
ANISOU  461  CG  GLU A  85    14725  10397   6457    761    839     41       C  
ATOM    462  CD  GLU A  85      64.215 139.650  40.004  1.00100.84           C  
ANISOU  462  CD  GLU A  85    16940  12640   8733    775    858     14       C  
ATOM    463  OE1 GLU A  85      64.762 139.812  38.885  1.00 98.56           O  
ANISOU  463  OE1 GLU A  85    16619  12298   8533    674    914     11       O  
ATOM    464  OE2 GLU A  85      64.606 138.810  40.853  1.00 83.94           O  
ANISOU  464  OE2 GLU A  85    14816  10556   6521    900    822      2       O  
ATOM    465  N   ILE A  86      60.962 142.215  42.187  1.00 76.88           N  
ANISOU  465  N   ILE A  86    13983   9695   5535    923    763     33       N  
ATOM    466  CA  ILE A  86      61.195 142.385  43.619  1.00 77.78           C  
ANISOU  466  CA  ILE A  86    14111   9880   5561   1093    685    -48       C  
ATOM    467  C   ILE A  86      62.280 141.327  43.933  1.00 85.55           C  
ANISOU  467  C   ILE A  86    15081  10892   6532   1137    657    -76       C  
ATOM    468  O   ILE A  86      61.970 140.129  44.085  1.00 86.07           O  
ANISOU  468  O   ILE A  86    15196  10992   6513   1170    712     25       O  
ATOM    469  CB  ILE A  86      59.908 142.178  44.454  1.00 79.99           C  
ANISOU  469  CB  ILE A  86    14448  10248   5697   1210    731     48       C  
ATOM    470  CG1 ILE A  86      58.846 143.221  44.089  1.00 79.28           C  
ANISOU  470  CG1 ILE A  86    14356  10142   5624   1187    760     79       C  
ATOM    471  CG2 ILE A  86      60.235 142.196  45.964  1.00 81.09           C  
ANISOU  471  CG2 ILE A  86    14632  10463   5716   1407    657    -33       C  
ATOM    472  CD1 ILE A  86      57.526 142.998  44.727  1.00 81.04           C  
ANISOU  472  CD1 ILE A  86    14598  10471   5723   1291    832    200       C  
ATOM    473  N   GLY A  87      63.538 141.767  43.941  1.00 83.69           N  
ANISOU  473  N   GLY A  87    14774  10634   6391   1127    572   -204       N  
ATOM    474  CA  GLY A  87      64.697 140.903  44.158  1.00 84.66           C  
ANISOU  474  CA  GLY A  87    14853  10789   6525   1179    535   -244       C  
ATOM    475  C   GLY A  87      64.542 139.916  45.302  1.00 90.05           C  
ANISOU  475  C   GLY A  87    15615  11548   7051   1347    513   -212       C  
ATOM    476  O   GLY A  87      64.062 140.280  46.384  1.00 89.62           O  
ANISOU  476  O   GLY A  87    15619  11540   6891   1467    461   -238       O  
ATOM    477  N   GLY A  88      64.906 138.662  45.046  1.00 87.48           N  
ANISOU  477  N   GLY A  88    15313  11228   6697   1365    557   -149       N  
ATOM    478  CA  GLY A  88      64.768 137.609  46.045  1.00 87.69           C  
ANISOU  478  CA  GLY A  88    15438  11309   6572   1515    543    -99       C  
ATOM    479  C   GLY A  88      66.043 136.845  46.339  1.00 90.87           C  
ANISOU  479  C   GLY A  88    15813  11735   6977   1618    474   -161       C  
ATOM    480  O   GLY A  88      65.990 135.794  46.983  1.00 90.65           O  
ANISOU  480  O   GLY A  88    15888  11733   6823   1736    470   -105       O  
ATOM    481  N   ASP A  89      67.196 137.366  45.854  1.00 86.50           N  
ANISOU  481  N   ASP A  89    15117  11178   6571   1574    420   -269       N  
ATOM    482  CA  ASP A  89      68.562 136.824  46.008  1.00 86.79           C  
ANISOU  482  CA  ASP A  89    15069  11257   6650   1668    348   -340       C  
ATOM    483  C   ASP A  89      68.889 135.618  45.098  1.00 89.75           C  
ANISOU  483  C   ASP A  89    15474  11599   7028   1665    451   -261       C  
ATOM    484  O   ASP A  89      70.034 135.147  45.073  1.00 89.29           O  
ANISOU  484  O   ASP A  89    15331  11581   7013   1754    412   -312       O  
ATOM    485  CB  ASP A  89      68.894 136.498  47.477  1.00 89.79           C  
ANISOU  485  CB  ASP A  89    15502  11707   6907   1867    214   -397       C  
ATOM    486  CG  ASP A  89      68.942 137.707  48.392  1.00101.07           C  
ANISOU  486  CG  ASP A  89    16899  13166   8338   1899     75   -514       C  
ATOM    487  OD1 ASP A  89      69.186 138.826  47.888  1.00101.37           O  
ANISOU  487  OD1 ASP A  89    16823  13175   8520   1769     46   -585       O  
ATOM    488  OD2 ASP A  89      68.772 137.528  49.621  1.00107.55           O  
ANISOU  488  OD2 ASP A  89    17825  14030   9009   2058    -10   -537       O  
ATOM    489  N   GLY A  90      67.903 135.146  44.346  1.00 86.23           N  
ANISOU  489  N   GLY A  90    15148  11079   6536   1571    572   -139       N  
ATOM    490  CA  GLY A  90      68.096 134.016  43.443  1.00 85.98           C  
ANISOU  490  CA  GLY A  90    15192  10989   6488   1568    660    -66       C  
ATOM    491  C   GLY A  90      68.434 134.433  42.027  1.00 88.54           C  
ANISOU  491  C   GLY A  90    15432  11268   6942   1432    750    -73       C  
ATOM    492  O   GLY A  90      68.219 135.594  41.652  1.00 87.48           O  
ANISOU  492  O   GLY A  90    15205  11128   6904   1303    759   -104       O  
ATOM    493  N   GLN A  91      68.976 133.478  41.233  1.00 84.44           N  
ANISOU  493  N   GLN A  91    14961  10709   6411   1472    819    -42       N  
ATOM    494  CA  GLN A  91      69.292 133.686  39.811  1.00 83.37           C  
ANISOU  494  CA  GLN A  91    14784  10527   6365   1367    928    -33       C  
ATOM    495  C   GLN A  91      67.952 133.765  39.072  1.00 86.12           C  
ANISOU  495  C   GLN A  91    15279  10771   6673   1207    992     67       C  
ATOM    496  O   GLN A  91      67.099 132.888  39.281  1.00 86.57           O  
ANISOU  496  O   GLN A  91    15513  10768   6612   1217    987    156       O  
ATOM    497  CB  GLN A  91      70.165 132.542  39.258  1.00 84.98           C  
ANISOU  497  CB  GLN A  91    15041  10717   6531   1496    985    -24       C  
ATOM    498  CG  GLN A  91      70.107 132.383  37.732  1.00 87.40           C  
ANISOU  498  CG  GLN A  91    15419  10937   6851   1406   1119     25       C  
ATOM    499  CD  GLN A  91      70.782 133.511  36.992  1.00103.43           C  
ANISOU  499  CD  GLN A  91    17243  13020   9034   1308   1183    -25       C  
ATOM    500  OE1 GLN A  91      70.214 134.112  36.079  1.00 99.58           O  
ANISOU  500  OE1 GLN A  91    16791  12465   8577   1150   1253     14       O  
ATOM    501  NE2 GLN A  91      72.022 133.810  37.358  1.00 91.88           N  
ANISOU  501  NE2 GLN A  91    15560  11679   7672   1394   1157   -104       N  
ATOM    502  N   THR A  92      67.731 134.835  38.262  1.00 80.16           N  
ANISOU  502  N   THR A  92    14447   9993   6016   1054   1039     59       N  
ATOM    503  CA  THR A  92      66.416 135.002  37.649  1.00 78.22           C  
ANISOU  503  CA  THR A  92    14323   9660   5735    911   1075    151       C  
ATOM    504  C   THR A  92      66.420 135.249  36.126  1.00 83.80           C  
ANISOU  504  C   THR A  92    15065  10286   6488    788   1172    181       C  
ATOM    505  O   THR A  92      65.389 135.690  35.611  1.00 83.56           O  
ANISOU  505  O   THR A  92    15099  10196   6455    660   1183    241       O  
ATOM    506  CB  THR A  92      65.595 136.057  38.399  1.00 77.39           C  
ANISOU  506  CB  THR A  92    14158   9593   5652    857   1013    141       C  
ATOM    507  OG1 THR A  92      66.348 137.258  38.478  1.00 72.37           O  
ANISOU  507  OG1 THR A  92    13355   9003   5139    832    986     39       O  
ATOM    508  CG2 THR A  92      65.249 135.615  39.809  1.00 79.10           C  
ANISOU  508  CG2 THR A  92    14411   9873   5772    978    938    149       C  
ATOM    509  N   THR A  93      67.534 134.892  35.411  1.00 80.76           N  
ANISOU  509  N   THR A  93    14649   9904   6131    844   1246    148       N  
ATOM    510  CA  THR A  93      67.746 134.762  33.942  1.00 80.03           C  
ANISOU  510  CA  THR A  93    14633   9736   6038    786   1360    181       C  
ATOM    511  C   THR A  93      69.135 135.228  33.487  1.00 85.21           C  
ANISOU  511  C   THR A  93    15107  10470   6800    823   1443    118       C  
ATOM    512  O   THR A  93      69.792 134.495  32.740  1.00 85.07           O  
ANISOU  512  O   THR A  93    15147  10439   6738    909   1537    129       O  
ATOM    513  CB  THR A  93      66.637 135.353  33.026  1.00 81.96           C  
ANISOU  513  CB  THR A  93    14980   9884   6279    611   1384    248       C  
ATOM    514  OG1 THR A  93      65.403 134.658  33.225  1.00 76.52           O  
ANISOU  514  OG1 THR A  93    14463   9125   5487    579   1321    329       O  
ATOM    515  CG2 THR A  93      66.980 135.226  31.552  1.00 82.20           C  
ANISOU  515  CG2 THR A  93    15105   9839   6289    574   1500    275       C  
ATOM    516  N   ASP A  94      69.564 136.434  33.893  1.00 83.14           N  
ANISOU  516  N   ASP A  94    14634  10282   6672    757   1411     59       N  
ATOM    517  CA  ASP A  94      70.876 136.981  33.507  1.00 84.80           C  
ANISOU  517  CA  ASP A  94    14635  10577   7009    758   1483     14       C  
ATOM    518  C   ASP A  94      71.682 137.417  34.737  1.00 90.61           C  
ANISOU  518  C   ASP A  94    15148  11434   7845    817   1367    -74       C  
ATOM    519  O   ASP A  94      72.618 138.224  34.628  1.00 91.12           O  
ANISOU  519  O   ASP A  94    14997  11570   8053    761   1381   -113       O  
ATOM    520  CB  ASP A  94      70.710 138.156  32.515  1.00 86.12           C  
ANISOU  520  CB  ASP A  94    14768  10693   7262    573   1560     42       C  
ATOM    521  CG  ASP A  94      70.033 137.761  31.225  1.00 90.86           C  
ANISOU  521  CG  ASP A  94    15588  11176   7759    522   1666    124       C  
ATOM    522  OD1 ASP A  94      70.652 137.021  30.444  1.00 90.91           O  
ANISOU  522  OD1 ASP A  94    15648  11185   7711    609   1783    148       O  
ATOM    523  OD2 ASP A  94      68.871 138.185  31.004  1.00 94.93           O  
ANISOU  523  OD2 ASP A  94    16228  11600   8242    408   1626    164       O  
ATOM    524  N   GLY A  95      71.306 136.875  35.893  1.00 87.18           N  
ANISOU  524  N   GLY A  95    14774  11018   7333    923   1247    -99       N  
ATOM    525  CA  GLY A  95      71.952 137.199  37.154  1.00 88.03           C  
ANISOU  525  CA  GLY A  95    14718  11228   7502    998   1109   -187       C  
ATOM    526  C   GLY A  95      71.014 137.147  38.337  1.00 91.51           C  
ANISOU  526  C   GLY A  95    15272  11653   7847   1042    983   -198       C  
ATOM    527  O   GLY A  95      69.838 136.794  38.187  1.00 90.24           O  
ANISOU  527  O   GLY A  95    15298  11410   7579   1010   1009   -126       O  
ATOM    528  N   THR A  96      71.543 137.467  39.527  1.00 88.67           N  
ANISOU  528  N   THR A  96    14795  11375   7519   1121    843   -284       N  
ATOM    529  CA  THR A  96      70.753 137.511  40.761  1.00 88.02           C  
ANISOU  529  CA  THR A  96    14814  11292   7336   1184    726   -302       C  
ATOM    530  C   THR A  96      70.399 138.978  41.046  1.00 92.39           C  
ANISOU  530  C   THR A  96    15310  11825   7969   1062    652   -358       C  
ATOM    531  O   THR A  96      71.119 139.874  40.593  1.00 93.58           O  
ANISOU  531  O   THR A  96    15307  11981   8268    952    646   -405       O  
ATOM    532  CB  THR A  96      71.530 136.907  41.955  1.00 96.63           C  
ANISOU  532  CB  THR A  96    15857  12475   8381   1375    602   -367       C  
ATOM    533  OG1 THR A  96      72.584 137.792  42.330  1.00 99.32           O  
ANISOU  533  OG1 THR A  96    15982  12891   8864   1356    492   -473       O  
ATOM    534  CG2 THR A  96      72.097 135.523  41.661  1.00 95.45           C  
ANISOU  534  CG2 THR A  96    15754  12346   8168   1518    663   -326       C  
ATOM    535  N   GLU A  97      69.298 139.225  41.783  1.00 87.50           N  
ANISOU  535  N   GLU A  97    14817  11181   7248   1083    601   -346       N  
ATOM    536  CA  GLU A  97      68.922 140.582  42.199  1.00 87.09           C  
ANISOU  536  CA  GLU A  97    14744  11104   7243   1013    516   -409       C  
ATOM    537  C   GLU A  97      68.741 140.614  43.717  1.00 90.29           C  
ANISOU  537  C   GLU A  97    15205  11562   7540   1166    377   -473       C  
ATOM    538  O   GLU A  97      68.110 139.703  44.262  1.00 89.98           O  
ANISOU  538  O   GLU A  97    15289  11547   7353   1281    401   -410       O  
ATOM    539  CB  GLU A  97      67.734 141.161  41.415  1.00 87.38           C  
ANISOU  539  CB  GLU A  97    14874  11053   7274    884    604   -335       C  
ATOM    540  CG  GLU A  97      68.093 141.580  39.982  1.00 99.49           C  
ANISOU  540  CG  GLU A  97    16341  12526   8934    719    704   -306       C  
ATOM    541  CD  GLU A  97      67.202 142.625  39.323  1.00122.03           C  
ANISOU  541  CD  GLU A  97    19255  15290  11821    585    738   -274       C  
ATOM    542  OE1 GLU A  97      66.743 143.538  40.046  1.00112.19           O  
ANISOU  542  OE1 GLU A  97    18036  14028  10565    600    644   -328       O  
ATOM    543  OE2 GLU A  97      66.997 142.561  38.086  1.00120.20           O  
ANISOU  543  OE2 GLU A  97    19057  14999  11615    478    853   -198       O  
ATOM    544  N   PRO A  98      69.370 141.604  44.405  1.00 86.75           N  
ANISOU  544  N   PRO A  98    14674  11127   7162   1170    225   -597       N  
ATOM    545  CA  PRO A  98      69.361 141.634  45.879  1.00 87.20           C  
ANISOU  545  CA  PRO A  98    14796  11232   7102   1336     74   -675       C  
ATOM    546  C   PRO A  98      68.005 141.902  46.506  1.00 92.43           C  
ANISOU  546  C   PRO A  98    15633  11876   7611   1405     92   -639       C  
ATOM    547  O   PRO A  98      67.251 142.757  46.030  1.00 92.28           O  
ANISOU  547  O   PRO A  98    15650  11793   7622   1309    137   -621       O  
ATOM    548  CB  PRO A  98      70.368 142.740  46.216  1.00 90.11           C  
ANISOU  548  CB  PRO A  98    15039  11593   7607   1279   -101   -814       C  
ATOM    549  CG  PRO A  98      70.336 143.623  45.049  1.00 94.44           C  
ANISOU  549  CG  PRO A  98    15518  12059   8307   1070    -24   -792       C  
ATOM    550  CD  PRO A  98      70.159 142.726  43.862  1.00 89.19           C  
ANISOU  550  CD  PRO A  98    14835  11397   7655   1015    174   -667       C  
ATOM    551  N   SER A  99      67.704 141.164  47.580  1.00 89.42           N  
ANISOU  551  N   SER A  99    15358  11557   7060   1584     61   -623       N  
ATOM    552  CA  SER A  99      66.456 141.290  48.323  1.00 88.86           C  
ANISOU  552  CA  SER A  99    15441  11500   6823   1683     92   -575       C  
ATOM    553  C   SER A  99      66.572 142.377  49.385  1.00 94.59           C  
ANISOU  553  C   SER A  99    16218  12224   7500   1782    -71   -713       C  
ATOM    554  O   SER A  99      67.680 142.706  49.821  1.00 95.25           O  
ANISOU  554  O   SER A  99    16236  12310   7646   1805   -237   -841       O  
ATOM    555  CB  SER A  99      66.097 139.960  48.984  1.00 91.56           C  
ANISOU  555  CB  SER A  99    15886  11907   6995   1826    147   -477       C  
ATOM    556  OG  SER A  99      64.914 140.064  49.762  1.00 97.85           O  
ANISOU  556  OG  SER A  99    16813  12739   7626   1929    193   -416       O  
ATOM    557  N   HIS A 100      65.420 142.913  49.828  1.00 91.34           N  
ANISOU  557  N   HIS A 100    15927  11810   6969   1851    -29   -685       N  
ATOM    558  CA  HIS A 100      65.378 143.904  50.915  1.00 91.90           C  
ANISOU  558  CA  HIS A 100    16100  11870   6947   1985   -175   -813       C  
ATOM    559  C   HIS A 100      65.551 143.208  52.268  1.00 95.31           C  
ANISOU  559  C   HIS A 100    16640  12388   7185   2208   -248   -835       C  
ATOM    560  O   HIS A 100      65.829 143.869  53.268  1.00 96.78           O  
ANISOU  560  O   HIS A 100    16920  12566   7284   2340   -410   -965       O  
ATOM    561  CB  HIS A 100      64.074 144.729  50.881  1.00 92.17           C  
ANISOU  561  CB  HIS A 100    16229  11879   6913   2009    -90   -773       C  
ATOM    562  CG  HIS A 100      62.814 143.912  50.871  1.00 94.45           C  
ANISOU  562  CG  HIS A 100    16564  12249   7073   2068    104   -594       C  
ATOM    563  ND1 HIS A 100      62.474 143.114  49.788  1.00 94.78           N  
ANISOU  563  ND1 HIS A 100    16523  12291   7197   1916    251   -449       N  
ATOM    564  CD2 HIS A 100      61.829 143.828  51.796  1.00 96.22           C  
ANISOU  564  CD2 HIS A 100    16907  12555   7099   2252    167   -536       C  
ATOM    565  CE1 HIS A 100      61.315 142.557  50.104  1.00 93.72           C  
ANISOU  565  CE1 HIS A 100    16448  12235   6928   1993    383   -306       C  
ATOM    566  NE2 HIS A 100      60.890 142.954  51.303  1.00 95.02           N  
ANISOU  566  NE2 HIS A 100    16721  12460   6923   2196    351   -345       N  
ATOM    567  N   MET A 101      65.374 141.868  52.296  1.00 89.73           N  
ANISOU  567  N   MET A 101    15943  11749   6403   2251   -136   -706       N  
ATOM    568  CA  MET A 101      65.515 141.065  53.509  1.00 90.07           C  
ANISOU  568  CA  MET A 101    16101  11868   6253   2458   -186   -699       C  
ATOM    569  C   MET A 101      66.345 139.802  53.241  1.00 93.98           C  
ANISOU  569  C   MET A 101    16530  12386   6792   2443   -185   -653       C  
ATOM    570  O   MET A 101      65.776 138.742  52.970  1.00 93.31           O  
ANISOU  570  O   MET A 101    16484  12321   6649   2432    -36   -499       O  
ATOM    571  CB  MET A 101      64.136 140.671  54.058  1.00 92.21           C  
ANISOU  571  CB  MET A 101    16509  12204   6323   2572    -25   -553       C  
ATOM    572  CG  MET A 101      63.262 141.842  54.435  1.00 96.46           C  
ANISOU  572  CG  MET A 101    17125  12741   6786   2641    -11   -591       C  
ATOM    573  SD  MET A 101      61.677 141.351  55.120  1.00101.10           S  
ANISOU  573  SD  MET A 101    17837  13442   7135   2796    194   -404       S  
ATOM    574  CE  MET A 101      62.169 140.968  56.826  1.00 99.81           C  
ANISOU  574  CE  MET A 101    17852  13342   6729   3069     75   -475       C  
ATOM    575  N   HIS A 102      67.682 139.899  53.312  1.00 91.09           N  
ANISOU  575  N   HIS A 102    16065  12015   6531   2446   -358   -784       N  
ATOM    576  CA  HIS A 102      68.573 138.753  53.072  1.00 90.57           C  
ANISOU  576  CA  HIS A 102    15928  11978   6507   2466   -370   -755       C  
ATOM    577  C   HIS A 102      68.320 137.649  54.092  1.00 95.41           C  
ANISOU  577  C   HIS A 102    16709  12647   6897   2670   -362   -681       C  
ATOM    578  O   HIS A 102      68.399 136.462  53.763  1.00 95.37           O  
ANISOU  578  O   HIS A 102    16721  12644   6869   2681   -275   -575       O  
ATOM    579  CB  HIS A 102      70.055 139.172  53.165  1.00 92.37           C  
ANISOU  579  CB  HIS A 102    15998  12217   6881   2459   -577   -913       C  
ATOM    580  CG  HIS A 102      70.570 139.963  52.008  1.00 95.02           C  
ANISOU  580  CG  HIS A 102    16137  12504   7462   2239   -567   -955       C  
ATOM    581  ND1 HIS A 102      70.118 139.740  50.730  1.00 95.42           N  
ANISOU  581  ND1 HIS A 102    16133  12516   7608   2079   -370   -844       N  
ATOM    582  CD2 HIS A 102      71.531 140.915  51.973  1.00 97.84           C  
ANISOU  582  CD2 HIS A 102    16348  12847   7981   2154   -736  -1090       C  
ATOM    583  CE1 HIS A 102      70.784 140.585  49.963  1.00 95.23           C  
ANISOU  583  CE1 HIS A 102    15940  12457   7788   1913   -407   -909       C  
ATOM    584  NE2 HIS A 102      71.644 141.312  50.670  1.00 97.02           N  
ANISOU  584  NE2 HIS A 102    16098  12697   8069   1941   -623  -1052       N  
ATOM    585  N   TYR A 103      68.055 138.051  55.341  1.00 92.15           N  
ANISOU  585  N   TYR A 103    16437  12267   6308   2839   -459   -740       N  
ATOM    586  CA  TYR A 103      67.832 137.140  56.459  1.00 92.39           C  
ANISOU  586  CA  TYR A 103    16650  12351   6103   3049   -463   -676       C  
ATOM    587  C   TYR A 103      66.611 137.625  57.221  1.00 96.04           C  
ANISOU  587  C   TYR A 103    17277  12841   6372   3146   -380   -626       C  
ATOM    588  O   TYR A 103      66.204 138.770  57.036  1.00 95.40           O  
ANISOU  588  O   TYR A 103    17169  12735   6341   3086   -381   -689       O  
ATOM    589  CB  TYR A 103      69.062 137.151  57.393  1.00 94.83           C  
ANISOU  589  CB  TYR A 103    16971  12691   6369   3215   -717   -830       C  
ATOM    590  CG  TYR A 103      70.372 137.530  56.718  1.00 94.85           C  
ANISOU  590  CG  TYR A 103    16743  12678   6617   3101   -865   -958       C  
ATOM    591  CD1 TYR A 103      71.052 136.623  55.906  1.00 95.98           C  
ANISOU  591  CD1 TYR A 103    16753  12828   6887   3043   -814   -903       C  
ATOM    592  CD2 TYR A 103      70.936 138.791  56.899  1.00 95.54           C  
ANISOU  592  CD2 TYR A 103    16750  12744   6809   3053  -1055  -1127       C  
ATOM    593  CE1 TYR A 103      72.256 136.966  55.285  1.00 96.66           C  
ANISOU  593  CE1 TYR A 103    16603  12924   7201   2945   -926  -1004       C  
ATOM    594  CE2 TYR A 103      72.142 139.141  56.291  1.00 96.43           C  
ANISOU  594  CE2 TYR A 103    16627  12853   7160   2927  -1184  -1224       C  
ATOM    595  CZ  TYR A 103      72.798 138.225  55.484  1.00103.20           C  
ANISOU  595  CZ  TYR A 103    17327  13742   8143   2877  -1108  -1157       C  
ATOM    596  OH  TYR A 103      73.991 138.564  54.884  1.00106.25           O  
ANISOU  596  OH  TYR A 103    17457  14148   8764   2763  -1213  -1238       O  
ATOM    597  N   GLU A 104      66.029 136.796  58.096  1.00 92.89           N  
ANISOU  597  N   GLU A 104    17055  12496   5745   3307   -305   -509       N  
ATOM    598  CA  GLU A 104      64.943 137.304  58.947  1.00 93.32           C  
ANISOU  598  CA  GLU A 104    17266  12602   5590   3441   -226   -464       C  
ATOM    599  C   GLU A 104      65.598 138.351  59.823  1.00 99.73           C  
ANISOU  599  C   GLU A 104    18143  13408   6343   3586   -455   -678       C  
ATOM    600  O   GLU A 104      66.791 138.223  60.128  1.00101.09           O  
ANISOU  600  O   GLU A 104    18289  13564   6557   3637   -667   -809       O  
ATOM    601  CB  GLU A 104      64.395 136.205  59.852  1.00 95.40           C  
ANISOU  601  CB  GLU A 104    17711  12927   5609   3602   -126   -306       C  
ATOM    602  CG  GLU A 104      63.057 136.560  60.475  1.00100.77           C  
ANISOU  602  CG  GLU A 104    18518  13684   6086   3710     39   -193       C  
ATOM    603  CD  GLU A 104      62.188 135.338  60.634  1.00121.22           C  
ANISOU  603  CD  GLU A 104    21232  16328   8500   3767    208     34       C  
ATOM    604  OE1 GLU A 104      62.705 134.294  61.098  1.00125.70           O  
ANISOU  604  OE1 GLU A 104    21900  16881   8980   3863    122     41       O  
ATOM    605  OE2 GLU A 104      61.009 135.397  60.219  1.00110.59           O  
ANISOU  605  OE2 GLU A 104    19866  15031   7122   3694    425    216       O  
ATOM    606  N   LEU A 105      64.857 139.392  60.223  1.00 96.42           N  
ANISOU  606  N   LEU A 105    17806  12997   5832   3655   -429   -720       N  
ATOM    607  CA  LEU A 105      65.385 140.493  61.055  1.00 97.76           C  
ANISOU  607  CA  LEU A 105    18079  13135   5928   3794   -658   -931       C  
ATOM    608  C   LEU A 105      66.289 141.461  60.270  1.00104.17           C  
ANISOU  608  C   LEU A 105    18726  13849   7004   3607   -828  -1099       C  
ATOM    609  O   LEU A 105      66.804 142.429  60.835  1.00105.69           O  
ANISOU  609  O   LEU A 105    18999  13989   7171   3678  -1034  -1277       O  
ATOM    610  CB  LEU A 105      66.079 140.017  62.363  1.00 98.85           C  
ANISOU  610  CB  LEU A 105    18385  13307   5867   4028   -850  -1014       C  
ATOM    611  CG  LEU A 105      65.447 138.849  63.131  1.00102.50           C  
ANISOU  611  CG  LEU A 105    19024  13859   6064   4212   -697   -841       C  
ATOM    612  CD1 LEU A 105      66.216 138.555  64.356  1.00104.55           C  
ANISOU  612  CD1 LEU A 105    19461  14136   6127   4447   -914   -944       C  
ATOM    613  CD2 LEU A 105      64.030 139.119  63.513  1.00104.38           C  
ANISOU  613  CD2 LEU A 105    19390  14159   6109   4317   -479   -725       C  
ATOM    614  N   ASP A 106      66.456 141.229  58.974  1.00100.16           N  
ANISOU  614  N   ASP A 106    18004  13309   6743   3367   -745  -1038       N  
ATOM    615  CA  ASP A 106      67.241 142.140  58.159  1.00100.30           C  
ANISOU  615  CA  ASP A 106    17855  13239   7015   3171   -875  -1168       C  
ATOM    616  C   ASP A 106      66.316 142.962  57.283  1.00102.24           C  
ANISOU  616  C   ASP A 106    18058  13433   7355   3028   -724  -1119       C  
ATOM    617  O   ASP A 106      65.438 142.397  56.632  1.00100.71           O  
ANISOU  617  O   ASP A 106    17828  13272   7165   2958   -495   -949       O  
ATOM    618  CB  ASP A 106      68.234 141.374  57.272  1.00102.28           C  
ANISOU  618  CB  ASP A 106    17893  13491   7477   3013   -886  -1141       C  
ATOM    619  CG  ASP A 106      68.949 142.274  56.281  1.00117.47           C  
ANISOU  619  CG  ASP A 106    19621  15337   9674   2787   -972  -1238       C  
ATOM    620  OD1 ASP A 106      69.658 143.209  56.733  1.00120.44           O  
ANISOU  620  OD1 ASP A 106    19998  15666  10096   2792  -1204  -1405       O  
ATOM    621  OD2 ASP A 106      68.776 142.064  55.052  1.00122.31           O  
ANISOU  621  OD2 ASP A 106    20093  15931  10450   2600   -812  -1142       O  
ATOM    622  N   GLU A 107      66.506 144.285  57.249  1.00 98.24           N  
ANISOU  622  N   GLU A 107    17562  12836   6929   2977   -865  -1265       N  
ATOM    623  CA  GLU A 107      65.715 145.149  56.364  1.00 96.38           C  
ANISOU  623  CA  GLU A 107    17292  12532   6795   2842   -750  -1234       C  
ATOM    624  C   GLU A 107      66.605 146.241  55.790  1.00 99.10           C  
ANISOU  624  C   GLU A 107    17538  12752   7362   2659   -934  -1384       C  
ATOM    625  O   GLU A 107      67.274 146.948  56.553  1.00101.34           O  
ANISOU  625  O   GLU A 107    17909  12980   7617   2728  -1175  -1551       O  
ATOM    626  CB  GLU A 107      64.484 145.751  57.063  1.00 98.50           C  
ANISOU  626  CB  GLU A 107    17761  12818   6846   3035   -674  -1222       C  
ATOM    627  CG  GLU A 107      63.368 144.755  57.331  1.00110.25           C  
ANISOU  627  CG  GLU A 107    19299  14435   8157   3155   -428  -1023       C  
ATOM    628  CD  GLU A 107      62.043 145.368  57.721  1.00133.66           C  
ANISOU  628  CD  GLU A 107    22390  17437  10957   3307   -293   -971       C  
ATOM    629  OE1 GLU A 107      61.604 146.299  57.012  1.00136.72           O  
ANISOU  629  OE1 GLU A 107    22743  17750  11455   3215   -274  -1000       O  
ATOM    630  OE2 GLU A 107      61.425 144.897  58.703  1.00122.87           O  
ANISOU  630  OE2 GLU A 107    21153  16180   9352   3522   -194   -890       O  
ATOM    631  N   ASN A 108      66.645 146.363  54.455  1.00 91.82           N  
ANISOU  631  N   ASN A 108    16444  11783   6661   2420   -830  -1319       N  
ATOM    632  CA  ASN A 108      67.454 147.372  53.782  1.00 91.49           C  
ANISOU  632  CA  ASN A 108    16294  11623   6845   2214   -971  -1428       C  
ATOM    633  C   ASN A 108      66.760 147.738  52.490  1.00 94.90           C  
ANISOU  633  C   ASN A 108    16653  11997   7406   2032   -788  -1325       C  
ATOM    634  O   ASN A 108      66.565 146.873  51.625  1.00 94.19           O  
ANISOU  634  O   ASN A 108    16447  11960   7380   1939   -605  -1185       O  
ATOM    635  CB  ASN A 108      68.863 146.845  53.531  1.00 90.59           C  
ANISOU  635  CB  ASN A 108    15983  11538   6898   2102  -1085  -1467       C  
ATOM    636  CG  ASN A 108      69.825 147.865  52.979  1.00114.16           C  
ANISOU  636  CG  ASN A 108    18841  14418  10118   1889  -1254  -1576       C  
ATOM    637  OD1 ASN A 108      69.504 148.673  52.101  1.00108.22           O  
ANISOU  637  OD1 ASN A 108    18064  13567   9488   1721  -1190  -1557       O  
ATOM    638  ND2 ASN A 108      71.053 147.814  53.457  1.00108.29           N  
ANISOU  638  ND2 ASN A 108    18005  13695   9447   1884  -1475  -1683       N  
ATOM    639  N   TYR A 109      66.398 149.014  52.342  1.00 91.33           N  
ANISOU  639  N   TYR A 109    16288  11425   6989   1987   -850  -1398       N  
ATOM    640  CA  TYR A 109      65.634 149.432  51.171  1.00 90.07           C  
ANISOU  640  CA  TYR A 109    16092  11205   6927   1843   -687  -1302       C  
ATOM    641  C   TYR A 109      66.475 150.215  50.158  1.00 95.93           C  
ANISOU  641  C   TYR A 109    16712  11821   7916   1582   -767  -1352       C  
ATOM    642  O   TYR A 109      65.947 150.994  49.360  1.00 95.19           O  
ANISOU  642  O   TYR A 109    16644  11628   7894   1474   -704  -1322       O  
ATOM    643  CB  TYR A 109      64.373 150.180  51.639  1.00 91.25           C  
ANISOU  643  CB  TYR A 109    16439  11326   6906   2013   -644  -1306       C  
ATOM    644  CG  TYR A 109      63.446 149.257  52.405  1.00 92.13           C  
ANISOU  644  CG  TYR A 109    16625  11589   6791   2239   -501  -1203       C  
ATOM    645  CD1 TYR A 109      62.579 148.399  51.736  1.00 92.59           C  
ANISOU  645  CD1 TYR A 109    16600  11739   6842   2200   -268  -1015       C  
ATOM    646  CD2 TYR A 109      63.509 149.166  53.793  1.00 94.08           C  
ANISOU  646  CD2 TYR A 109    17025  11887   6833   2478   -608  -1286       C  
ATOM    647  CE1 TYR A 109      61.766 147.502  52.429  1.00 93.31           C  
ANISOU  647  CE1 TYR A 109    16744  11968   6740   2378   -136   -901       C  
ATOM    648  CE2 TYR A 109      62.698 148.273  54.498  1.00 94.67           C  
ANISOU  648  CE2 TYR A 109    17165  12107   6698   2675   -462  -1173       C  
ATOM    649  CZ  TYR A 109      61.831 147.438  53.808  1.00 98.94           C  
ANISOU  649  CZ  TYR A 109    17605  12738   7251   2615   -222   -975       C  
ATOM    650  OH  TYR A 109      61.016 146.554  54.462  1.00 97.82           O  
ANISOU  650  OH  TYR A 109    17513  12735   6917   2778    -73   -842       O  
ATOM    651  N   PHE A 110      67.790 149.954  50.158  1.00 94.29           N  
ANISOU  651  N   PHE A 110    16356  11627   7842   1480   -893  -1413       N  
ATOM    652  CA  PHE A 110      68.735 150.660  49.300  1.00 94.96           C  
ANISOU  652  CA  PHE A 110    16295  11614   8171   1224   -972  -1451       C  
ATOM    653  C   PHE A 110      69.687 149.733  48.512  1.00 99.43           C  
ANISOU  653  C   PHE A 110    16612  12272   8894   1088   -885  -1373       C  
ATOM    654  O   PHE A 110      70.715 150.186  47.981  1.00100.30           O  
ANISOU  654  O   PHE A 110    16562  12340   9208    893   -964  -1406       O  
ATOM    655  CB  PHE A 110      69.502 151.697  50.134  1.00 99.25           C  
ANISOU  655  CB  PHE A 110    16906  12055   8751   1213  -1269  -1630       C  
ATOM    656  CG  PHE A 110      68.613 152.749  50.760  1.00101.79           C  
ANISOU  656  CG  PHE A 110    17495  12251   8928   1337  -1354  -1714       C  
ATOM    657  CD1 PHE A 110      68.037 152.547  52.009  1.00105.82           C  
ANISOU  657  CD1 PHE A 110    18205  12813   9188   1619  -1405  -1772       C  
ATOM    658  CD2 PHE A 110      68.342 153.935  50.100  1.00104.64           C  
ANISOU  658  CD2 PHE A 110    17923  12443   9392   1187  -1375  -1731       C  
ATOM    659  CE1 PHE A 110      67.194 153.508  52.574  1.00107.68           C  
ANISOU  659  CE1 PHE A 110    18697  12943   9275   1766  -1465  -1847       C  
ATOM    660  CE2 PHE A 110      67.520 154.907  50.679  1.00108.49           C  
ANISOU  660  CE2 PHE A 110    18675  12809   9737   1329  -1453  -1813       C  
ATOM    661  CZ  PHE A 110      66.943 154.683  51.908  1.00106.94           C  
ANISOU  661  CZ  PHE A 110    18669  12676   9288   1626  -1494  -1873       C  
ATOM    662  N   ARG A 111      69.319 148.455  48.381  1.00 94.95           N  
ANISOU  662  N   ARG A 111    16015  11827   8235   1186   -713  -1260       N  
ATOM    663  CA  ARG A 111      70.145 147.534  47.613  1.00 94.72           C  
ANISOU  663  CA  ARG A 111    15782  11879   8327   1094   -615  -1185       C  
ATOM    664  C   ARG A 111      69.694 147.521  46.147  1.00 99.60           C  
ANISOU  664  C   ARG A 111    16352  12454   9037    929   -400  -1058       C  
ATOM    665  O   ARG A 111      68.529 147.787  45.858  1.00 98.77           O  
ANISOU  665  O   ARG A 111    16378  12301   8848    944   -294   -995       O  
ATOM    666  CB  ARG A 111      70.064 146.122  48.209  1.00 92.63           C  
ANISOU  666  CB  ARG A 111    15541  11744   7911   1286   -558  -1132       C  
ATOM    667  CG  ARG A 111      70.505 146.022  49.655  1.00 96.05           C  
ANISOU  667  CG  ARG A 111    16034  12228   8232   1469   -766  -1248       C  
ATOM    668  CD  ARG A 111      70.425 144.599  50.136  1.00 95.61           C  
ANISOU  668  CD  ARG A 111    16014  12288   8027   1649   -693  -1176       C  
ATOM    669  NE  ARG A 111      70.940 144.465  51.497  1.00 95.71           N  
ANISOU  669  NE  ARG A 111    16094  12351   7921   1835   -897  -1283       N  
ATOM    670  CZ  ARG A 111      70.268 143.907  52.497  1.00100.17           C  
ANISOU  670  CZ  ARG A 111    16842  12965   8254   2048   -886  -1260       C  
ATOM    671  NH1 ARG A 111      69.045 143.426  52.298  1.00 89.35           N  
ANISOU  671  NH1 ARG A 111    15584  11607   6759   2091   -679  -1127       N  
ATOM    672  NH2 ARG A 111      70.811 143.824  53.702  1.00 76.15           N  
ANISOU  672  NH2 ARG A 111    13871   9962   5101   2218  -1085  -1364       N  
ATOM    673  N   GLY A 112      70.602 147.203  45.239  1.00 97.35           N  
ANISOU  673  N   GLY A 112    15879  12195   8915    786   -335  -1016       N  
ATOM    674  CA  GLY A 112      70.256 147.075  43.828  1.00 96.40           C  
ANISOU  674  CA  GLY A 112    15726  12038   8863    645   -130   -895       C  
ATOM    675  C   GLY A 112      70.008 148.365  43.084  1.00101.68           C  
ANISOU  675  C   GLY A 112    16424  12570   9638    463   -125   -896       C  
ATOM    676  O   GLY A 112      70.401 149.449  43.529  1.00103.24           O  
ANISOU  676  O   GLY A 112    16626  12689   9910    398   -295   -997       O  
ATOM    677  N   TYR A 113      69.327 148.246  41.948  1.00 96.73           N  
ANISOU  677  N   TYR A 113    15841  11903   9011    382     56   -782       N  
ATOM    678  CA  TYR A 113      69.126 149.367  41.041  1.00 96.71           C  
ANISOU  678  CA  TYR A 113    15870  11768   9109    204     87   -760       C  
ATOM    679  C   TYR A 113      67.683 149.644  40.655  1.00 98.29           C  
ANISOU  679  C   TYR A 113    16249  11897   9200    236    174   -692       C  
ATOM    680  O   TYR A 113      67.428 150.619  39.939  1.00 98.10           O  
ANISOU  680  O   TYR A 113    16280  11752   9243    108    188   -674       O  
ATOM    681  CB  TYR A 113      69.989 149.175  39.776  1.00 98.67           C  
ANISOU  681  CB  TYR A 113    15960  12024   9505     31    218   -683       C  
ATOM    682  CG  TYR A 113      70.273 147.735  39.427  1.00101.18           C  
ANISOU  682  CG  TYR A 113    16200  12466   9778    111    358   -608       C  
ATOM    683  CD1 TYR A 113      71.374 147.074  39.958  1.00104.68           C  
ANISOU  683  CD1 TYR A 113    16482  13027  10265    177    303   -652       C  
ATOM    684  CD2 TYR A 113      69.433 147.025  38.575  1.00101.42           C  
ANISOU  684  CD2 TYR A 113    16330  12489   9717    127    529   -496       C  
ATOM    685  CE1 TYR A 113      71.614 145.729  39.679  1.00106.34           C  
ANISOU  685  CE1 TYR A 113    16649  13338  10419    278    424   -589       C  
ATOM    686  CE2 TYR A 113      69.678 145.686  38.263  1.00102.52           C  
ANISOU  686  CE2 TYR A 113    16434  12716   9801    207    641   -434       C  
ATOM    687  CZ  TYR A 113      70.768 145.040  38.825  1.00113.38           C  
ANISOU  687  CZ  TYR A 113    17665  14201  11211    291    593   -482       C  
ATOM    688  OH  TYR A 113      71.015 143.716  38.558  1.00116.11           O  
ANISOU  688  OH  TYR A 113    18002  14623  11493    393    696   -426       O  
ATOM    689  N   GLU A 114      66.738 148.821  41.131  1.00 92.84           N  
ANISOU  689  N   GLU A 114    15646  11283   8348    402    227   -648       N  
ATOM    690  CA  GLU A 114      65.334 149.016  40.781  1.00 91.11           C  
ANISOU  690  CA  GLU A 114    15562  11022   8033    436    309   -569       C  
ATOM    691  C   GLU A 114      64.736 150.264  41.426  1.00 94.15           C  
ANISOU  691  C   GLU A 114    16073  11322   8378    498    192   -649       C  
ATOM    692  O   GLU A 114      63.933 150.938  40.779  1.00 93.55           O  
ANISOU  692  O   GLU A 114    16081  11161   8303    453    237   -602       O  
ATOM    693  CB  GLU A 114      64.485 147.765  41.054  1.00 91.45           C  
ANISOU  693  CB  GLU A 114    15642  11174   7930    570    404   -478       C  
ATOM    694  CG  GLU A 114      64.998 146.475  40.408  1.00100.82           C  
ANISOU  694  CG  GLU A 114    16749  12422   9135    528    513   -400       C  
ATOM    695  CD  GLU A 114      65.182 146.444  38.902  1.00121.48           C  
ANISOU  695  CD  GLU A 114    19338  14975  11843    361    631   -322       C  
ATOM    696  OE1 GLU A 114      64.690 147.366  38.212  1.00127.76           O  
ANISOU  696  OE1 GLU A 114    20187  15675  12681    265    648   -301       O  
ATOM    697  OE2 GLU A 114      65.813 145.484  38.406  1.00112.96           O  
ANISOU  697  OE2 GLU A 114    18199  13938  10781    343    709   -282       O  
ATOM    698  N   TRP A 115      65.152 150.601  42.664  1.00 90.54           N  
ANISOU  698  N   TRP A 115    15643  10878   7882    608     33   -773       N  
ATOM    699  CA  TRP A 115      64.678 151.809  43.345  1.00 90.81           C  
ANISOU  699  CA  TRP A 115    15827  10815   7862    690    -96   -869       C  
ATOM    700  C   TRP A 115      65.100 153.023  42.519  1.00 92.59           C  
ANISOU  700  C   TRP A 115    16068  10871   8242    492   -151   -899       C  
ATOM    701  O   TRP A 115      64.266 153.872  42.200  1.00 91.42           O  
ANISOU  701  O   TRP A 115    16051  10620   8066    502   -143   -886       O  
ATOM    702  CB  TRP A 115      65.273 151.934  44.758  1.00 91.57           C  
ANISOU  702  CB  TRP A 115    15958  10938   7895    824   -282  -1011       C  
ATOM    703  CG  TRP A 115      65.126 150.735  45.660  1.00 92.60           C  
ANISOU  703  CG  TRP A 115    16074  11229   7880   1009   -249   -990       C  
ATOM    704  CD1 TRP A 115      66.131 149.935  46.122  1.00 96.08           C  
ANISOU  704  CD1 TRP A 115    16407  11757   8342   1025   -307  -1025       C  
ATOM    705  CD2 TRP A 115      63.923 150.274  46.304  1.00 91.90           C  
ANISOU  705  CD2 TRP A 115    16092  11231   7596   1215   -164   -930       C  
ATOM    706  NE1 TRP A 115      65.629 148.993  47.001  1.00 95.22           N  
ANISOU  706  NE1 TRP A 115    16352  11771   8056   1225   -265   -990       N  
ATOM    707  CE2 TRP A 115      64.274 149.168  47.118  1.00 95.96           C  
ANISOU  707  CE2 TRP A 115    16570  11872   8017   1335   -169   -925       C  
ATOM    708  CE3 TRP A 115      62.574 150.659  46.242  1.00 92.50           C  
ANISOU  708  CE3 TRP A 115    16276  11302   7570   1311    -75   -866       C  
ATOM    709  CZ2 TRP A 115      63.323 148.448  47.863  1.00 94.61           C  
ANISOU  709  CZ2 TRP A 115    16476  11815   7655   1529    -81   -851       C  
ATOM    710  CZ3 TRP A 115      61.638 149.950  46.988  1.00 93.40           C  
ANISOU  710  CZ3 TRP A 115    16438  11546   7503   1506     15   -793       C  
ATOM    711  CH2 TRP A 115      62.013 148.866  47.789  1.00 94.00           C  
ANISOU  711  CH2 TRP A 115    16486  11741   7490   1605     15   -783       C  
ATOM    712  N   TRP A 116      66.394 153.077  42.143  1.00 88.98           N  
ANISOU  712  N   TRP A 116    15470  10390   7949    313   -198   -927       N  
ATOM    713  CA  TRP A 116      66.965 154.158  41.341  1.00 89.57           C  
ANISOU  713  CA  TRP A 116    15533  10310   8189     91   -243   -938       C  
ATOM    714  C   TRP A 116      66.254 154.279  40.004  1.00 90.41           C  
ANISOU  714  C   TRP A 116    15681  10357   8314     -6    -69   -808       C  
ATOM    715  O   TRP A 116      65.909 155.393  39.596  1.00 91.17           O  
ANISOU  715  O   TRP A 116    15901  10296   8442    -79   -110   -814       O  
ATOM    716  CB  TRP A 116      68.475 153.943  41.142  1.00 89.76           C  
ANISOU  716  CB  TRP A 116    15344  10374   8387    -77   -283   -955       C  
ATOM    717  CG  TRP A 116      69.117 154.836  40.106  1.00 92.11           C  
ANISOU  717  CG  TRP A 116    15587  10542   8868   -338   -270   -918       C  
ATOM    718  CD1 TRP A 116      69.577 156.108  40.287  1.00 97.03           C  
ANISOU  718  CD1 TRP A 116    16266  11003   9600   -476   -444   -997       C  
ATOM    719  CD2 TRP A 116      69.402 154.498  38.739  1.00 91.56           C  
ANISOU  719  CD2 TRP A 116    15407  10491   8891   -495    -71   -785       C  
ATOM    720  NE1 TRP A 116      70.115 156.589  39.114  1.00 97.09           N  
ANISOU  720  NE1 TRP A 116    16193  10930   9766   -721   -357   -909       N  
ATOM    721  CE2 TRP A 116      70.018 155.624  38.146  1.00 96.78           C  
ANISOU  721  CE2 TRP A 116    16054  11006   9714   -728   -121   -779       C  
ATOM    722  CE3 TRP A 116      69.177 153.355  37.947  1.00 91.46           C  
ANISOU  722  CE3 TRP A 116    15329  10593   8827   -459    140   -668       C  
ATOM    723  CZ2 TRP A 116      70.423 155.640  36.805  1.00 96.21           C  
ANISOU  723  CZ2 TRP A 116    15893  10915   9747   -915     53   -654       C  
ATOM    724  CZ3 TRP A 116      69.574 153.375  36.614  1.00 93.00           C  
ANISOU  724  CZ3 TRP A 116    15454  10763   9120   -632    300   -559       C  
ATOM    725  CH2 TRP A 116      70.190 154.506  36.057  1.00 95.27           C  
ANISOU  725  CH2 TRP A 116    15718  10920   9561   -852    265   -549       C  
ATOM    726  N   LEU A 117      66.020 153.141  39.331  1.00 82.72           N  
ANISOU  726  N   LEU A 117    14626   9498   7307      2    109   -692       N  
ATOM    727  CA  LEU A 117      65.365 153.146  38.030  1.00 79.99           C  
ANISOU  727  CA  LEU A 117    14325   9102   6965    -84    263   -568       C  
ATOM    728  C   LEU A 117      63.962 153.711  38.101  1.00 81.64           C  
ANISOU  728  C   LEU A 117    14708   9250   7061     30    255   -549       C  
ATOM    729  O   LEU A 117      63.617 154.573  37.289  1.00 80.99           O  
ANISOU  729  O   LEU A 117    14717   9036   7018    -63    271   -512       O  
ATOM    730  CB  LEU A 117      65.364 151.754  37.410  1.00 78.27           C  
ANISOU  730  CB  LEU A 117    14017   9011   6713    -76    426   -463       C  
ATOM    731  CG  LEU A 117      64.834 151.669  35.979  1.00 81.45           C  
ANISOU  731  CG  LEU A 117    14469   9359   7119   -179    575   -337       C  
ATOM    732  CD1 LEU A 117      65.720 152.431  35.004  1.00 82.46           C  
ANISOU  732  CD1 LEU A 117    14561   9378   7391   -386    605   -319       C  
ATOM    733  CD2 LEU A 117      64.742 150.256  35.552  1.00 82.86           C  
ANISOU  733  CD2 LEU A 117    14598   9648   7236   -142    704   -251       C  
ATOM    734  N   MET A 118      63.171 153.252  39.088  1.00 77.12           N  
ANISOU  734  N   MET A 118    14179   8777   6345    238    235   -568       N  
ATOM    735  CA  MET A 118      61.810 153.729  39.285  1.00 76.59           C  
ANISOU  735  CA  MET A 118    14247   8689   6163    382    236   -545       C  
ATOM    736  C   MET A 118      61.792 155.239  39.531  1.00 81.62           C  
ANISOU  736  C   MET A 118    15030   9157   6826    386     98   -644       C  
ATOM    737  O   MET A 118      60.954 155.940  38.958  1.00 82.09           O  
ANISOU  737  O   MET A 118    15198   9127   6865    398    120   -599       O  
ATOM    738  CB  MET A 118      61.128 152.978  40.422  1.00 78.67           C  
ANISOU  738  CB  MET A 118    14513   9106   6273    606    244   -547       C  
ATOM    739  CG  MET A 118      60.805 151.549  40.078  1.00 81.43           C  
ANISOU  739  CG  MET A 118    14766   9596   6579    606    383   -423       C  
ATOM    740  SD  MET A 118      59.693 150.807  41.286  1.00 86.42           S  
ANISOU  740  SD  MET A 118    15416  10395   7023    852    418   -381       S  
ATOM    741  CE  MET A 118      60.813 150.503  42.690  1.00 84.36           C  
ANISOU  741  CE  MET A 118    15139  10188   6725    952    298   -519       C  
ATOM    742  N   LYS A 119      62.749 155.747  40.328  1.00 77.98           N  
ANISOU  742  N   LYS A 119    14578   8639   6414    367    -56   -776       N  
ATOM    743  CA  LYS A 119      62.852 157.186  40.600  1.00 78.64           C  
ANISOU  743  CA  LYS A 119    14823   8531   6525    353   -218   -882       C  
ATOM    744  C   LYS A 119      63.227 157.990  39.351  1.00 81.73           C  
ANISOU  744  C   LYS A 119    15237   8752   7064    113   -201   -832       C  
ATOM    745  O   LYS A 119      62.709 159.092  39.154  1.00 83.51           O  
ANISOU  745  O   LYS A 119    15639   8814   7276    127   -265   -854       O  
ATOM    746  CB  LYS A 119      63.833 157.476  41.738  1.00 81.94           C  
ANISOU  746  CB  LYS A 119    15247   8924   6964    370   -412  -1035       C  
ATOM    747  CG  LYS A 119      63.250 157.229  43.146  1.00 87.11           C  
ANISOU  747  CG  LYS A 119    15996   9675   7429    657   -479  -1118       C  
ATOM    748  CD  LYS A 119      64.258 157.512  44.268  1.00 92.45           C  
ANISOU  748  CD  LYS A 119    16699  10314   8115    676   -697  -1278       C  
ATOM    749  CE  LYS A 119      65.550 156.728  44.130  1.00 96.67           C  
ANISOU  749  CE  LYS A 119    17005  10937   8789    508   -706  -1270       C  
ATOM    750  NZ  LYS A 119      66.337 156.684  45.389  1.00105.75           N  
ANISOU  750  NZ  LYS A 119    18163  12114   9904    591   -908  -1411       N  
ATOM    751  N   GLU A 120      64.107 157.436  38.503  1.00 74.78           N  
ANISOU  751  N   GLU A 120    14189   7910   6312    -91   -106   -759       N  
ATOM    752  CA  GLU A 120      64.521 158.099  37.270  1.00 73.60           C  
ANISOU  752  CA  GLU A 120    14051   7619   6297   -325    -59   -690       C  
ATOM    753  C   GLU A 120      63.371 158.168  36.288  1.00 74.86           C  
ANISOU  753  C   GLU A 120    14313   7744   6386   -293     68   -574       C  
ATOM    754  O   GLU A 120      63.192 159.181  35.597  1.00 74.21           O  
ANISOU  754  O   GLU A 120    14363   7487   6347   -390     48   -548       O  
ATOM    755  CB  GLU A 120      65.725 157.381  36.651  1.00 74.72           C  
ANISOU  755  CB  GLU A 120    13975   7844   6572   -515     36   -633       C  
ATOM    756  CG  GLU A 120      67.013 157.554  37.443  1.00 86.37           C  
ANISOU  756  CG  GLU A 120    15329   9327   8162   -600   -112   -738       C  
ATOM    757  CD  GLU A 120      67.488 158.989  37.603  1.00107.17           C  
ANISOU  757  CD  GLU A 120    18068  11748  10903   -747   -292   -814       C  
ATOM    758  OE1 GLU A 120      67.322 159.792  36.655  1.00 98.50           O  
ANISOU  758  OE1 GLU A 120    17074  10493   9858   -886   -249   -746       O  
ATOM    759  OE2 GLU A 120      68.027 159.308  38.688  1.00 99.55           O  
ANISOU  759  OE2 GLU A 120    17099  10763   9964   -724   -488   -942       O  
ATOM    760  N   ALA A 121      62.579 157.081  36.239  1.00 70.82           N  
ANISOU  760  N   ALA A 121    13747   7395   5766   -159    187   -501       N  
ATOM    761  CA  ALA A 121      61.413 156.986  35.359  1.00 70.06           C  
ANISOU  761  CA  ALA A 121    13727   7294   5599   -117    291   -386       C  
ATOM    762  C   ALA A 121      60.372 157.995  35.810  1.00 75.11           C  
ANISOU  762  C   ALA A 121    14543   7842   6152     48    196   -430       C  
ATOM    763  O   ALA A 121      59.820 158.740  34.983  1.00 75.19           O  
ANISOU  763  O   ALA A 121    14675   7728   6166     14    206   -375       O  
ATOM    764  CB  ALA A 121      60.831 155.572  35.389  1.00 68.89           C  
ANISOU  764  CB  ALA A 121    13474   7339   5361    -18    407   -306       C  
ATOM    765  N   LYS A 122      60.144 158.050  37.133  1.00 71.16           N  
ANISOU  765  N   LYS A 122    14070   7399   5566    239    102   -532       N  
ATOM    766  CA  LYS A 122      59.151 158.932  37.717  1.00 71.36           C  
ANISOU  766  CA  LYS A 122    14266   7361   5486    446     19   -584       C  
ATOM    767  C   LYS A 122      59.498 160.417  37.547  1.00 77.38           C  
ANISOU  767  C   LYS A 122    15217   7873   6313    368   -117   -662       C  
ATOM    768  O   LYS A 122      58.597 161.220  37.309  1.00 76.70           O  
ANISOU  768  O   LYS A 122    15289   7688   6166    478   -140   -647       O  
ATOM    769  CB  LYS A 122      58.890 158.545  39.167  1.00 73.23           C  
ANISOU  769  CB  LYS A 122    14496   7728   5599    678    -34   -672       C  
ATOM    770  CG  LYS A 122      57.436 158.726  39.579  1.00 84.53           C  
ANISOU  770  CG  LYS A 122    16013   9230   6876    949     -5   -644       C  
ATOM    771  CD  LYS A 122      56.512 157.531  39.252  1.00 84.74           C  
ANISOU  771  CD  LYS A 122    15885   9467   6845   1003    160   -491       C  
ATOM    772  CE  LYS A 122      55.225 157.587  40.051  1.00 92.89           C  
ANISOU  772  CE  LYS A 122    16945  10627   7722   1289    194   -465       C  
ATOM    773  NZ  LYS A 122      54.190 156.649  39.551  1.00 94.91           N  
ANISOU  773  NZ  LYS A 122    17061  11048   7953   1297    334   -294       N  
ATOM    774  N   LYS A 123      60.800 160.770  37.593  1.00 75.99           N  
ANISOU  774  N   LYS A 123    15020   7589   6264    170   -207   -733       N  
ATOM    775  CA  LYS A 123      61.257 162.145  37.373  1.00 78.20           C  
ANISOU  775  CA  LYS A 123    15477   7610   6626     44   -346   -794       C  
ATOM    776  C   LYS A 123      60.884 162.638  35.980  1.00 84.18           C  
ANISOU  776  C   LYS A 123    16312   8240   7432    -88   -260   -673       C  
ATOM    777  O   LYS A 123      60.532 163.807  35.820  1.00 86.01           O  
ANISOU  777  O   LYS A 123    16761   8265   7652    -68   -356   -701       O  
ATOM    778  CB  LYS A 123      62.777 162.258  37.522  1.00 81.53           C  
ANISOU  778  CB  LYS A 123    15803   7970   7203   -190   -442   -860       C  
ATOM    779  CG  LYS A 123      63.232 162.488  38.935  1.00108.31           C  
ANISOU  779  CG  LYS A 123    19239  11361  10554    -74   -631  -1024       C  
ATOM    780  CD  LYS A 123      64.675 162.970  38.988  1.00126.08           C  
ANISOU  780  CD  LYS A 123    21429  13496  12980   -331   -777  -1091       C  
ATOM    781  CE  LYS A 123      65.651 161.851  38.747  1.00141.16           C  
ANISOU  781  CE  LYS A 123    23040  15590  15004   -487   -667  -1026       C  
ATOM    782  NZ  LYS A 123      67.006 162.176  39.251  1.00155.27           N  
ANISOU  782  NZ  LYS A 123    24730  17323  16941   -670   -841  -1115       N  
ATOM    783  N   ARG A 124      60.980 161.750  34.972  1.00 79.83           N  
ANISOU  783  N   ARG A 124    15606   7802   6924   -212    -89   -542       N  
ATOM    784  CA  ARG A 124      60.687 162.073  33.574  1.00 79.65           C  
ANISOU  784  CA  ARG A 124    15654   7676   6933   -339      6   -416       C  
ATOM    785  C   ARG A 124      59.199 162.060  33.306  1.00 82.43           C  
ANISOU  785  C   ARG A 124    16098   8069   7152   -132     48   -351       C  
ATOM    786  O   ARG A 124      58.673 162.947  32.619  1.00 81.89           O  
ANISOU  786  O   ARG A 124    16204   7839   7070   -133     23   -310       O  
ATOM    787  CB  ARG A 124      61.417 161.097  32.641  1.00 78.98           C  
ANISOU  787  CB  ARG A 124    15386   7696   6928   -534    167   -309       C  
ATOM    788  CG  ARG A 124      62.903 161.341  32.635  1.00 88.96           C  
ANISOU  788  CG  ARG A 124    16555   8897   8347   -768    137   -343       C  
ATOM    789  CD  ARG A 124      63.704 160.154  32.171  1.00 93.13           C  
ANISOU  789  CD  ARG A 124    16856   9597   8931   -877    289   -274       C  
ATOM    790  NE  ARG A 124      65.118 160.518  32.090  1.00100.17           N  
ANISOU  790  NE  ARG A 124    17640  10433   9988  -1107    265   -289       N  
ATOM    791  CZ  ARG A 124      65.956 160.554  33.125  1.00108.25           C  
ANISOU  791  CZ  ARG A 124    18555  11490  11086  -1127    137   -399       C  
ATOM    792  NH1 ARG A 124      65.547 160.197  34.336  1.00 88.50           N  
ANISOU  792  NH1 ARG A 124    16056   9080   8491   -917     33   -508       N  
ATOM    793  NH2 ARG A 124      67.219 160.916  32.946  1.00 96.79           N  
ANISOU  793  NH2 ARG A 124    16984   9993   9801  -1358    115   -394       N  
ATOM    794  N   ASN A 125      58.522 161.048  33.852  1.00 77.93           N  
ANISOU  794  N   ASN A 125    15405   7716   6488     44    109   -336       N  
ATOM    795  CA  ASN A 125      57.097 160.914  33.685  1.00 77.43           C  
ANISOU  795  CA  ASN A 125    15377   7733   6310    239    150   -264       C  
ATOM    796  C   ASN A 125      56.437 160.579  35.016  1.00 82.45           C  
ANISOU  796  C   ASN A 125    15971   8525   6832    503    118   -329       C  
ATOM    797  O   ASN A 125      56.363 159.416  35.402  1.00 81.46           O  
ANISOU  797  O   ASN A 125    15680   8597   6672    543    195   -297       O  
ATOM    798  CB  ASN A 125      56.763 159.909  32.590  1.00 77.16           C  
ANISOU  798  CB  ASN A 125    15232   7810   6277    148    290   -118       C  
ATOM    799  CG  ASN A 125      55.285 159.715  32.382  1.00 92.63           C  
ANISOU  799  CG  ASN A 125    17196   9863   8135    326    317    -30       C  
ATOM    800  OD1 ASN A 125      54.448 160.495  32.876  1.00 82.50           O  
ANISOU  800  OD1 ASN A 125    16012   8550   6783    525    246    -64       O  
ATOM    801  ND2 ASN A 125      54.939 158.665  31.636  1.00 83.15           N  
ANISOU  801  ND2 ASN A 125    15889   8780   6923    261    415     87       N  
ATOM    802  N   PRO A 126      55.917 161.614  35.705  1.00 81.07           N  
ANISOU  802  N   PRO A 126    15965   8252   6586    694      8   -416       N  
ATOM    803  CA  PRO A 126      55.264 161.411  37.011  1.00 81.38           C  
ANISOU  803  CA  PRO A 126    15991   8436   6494    975    -13   -479       C  
ATOM    804  C   PRO A 126      53.995 160.571  36.960  1.00 86.87           C  
ANISOU  804  C   PRO A 126    16550   9357   7098   1137    109   -354       C  
ATOM    805  O   PRO A 126      53.581 160.031  37.985  1.00 87.84           O  
ANISOU  805  O   PRO A 126    16599   9653   7124   1324    139   -372       O  
ATOM    806  CB  PRO A 126      54.944 162.833  37.461  1.00 84.79           C  
ANISOU  806  CB  PRO A 126    16673   8677   6867   1140   -150   -583       C  
ATOM    807  CG  PRO A 126      55.873 163.691  36.689  1.00 90.01           C  
ANISOU  807  CG  PRO A 126    17465   9080   7657    889   -234   -612       C  
ATOM    808  CD  PRO A 126      55.967 163.044  35.361  1.00 84.34           C  
ANISOU  808  CD  PRO A 126    16613   8406   7027    670   -105   -464       C  
ATOM    809  N   ASP A 127      53.389 160.451  35.775  1.00 82.79           N  
ANISOU  809  N   ASP A 127    16003   8839   6614   1057    174   -223       N  
ATOM    810  CA  ASP A 127      52.182 159.659  35.576  1.00 81.79           C  
ANISOU  810  CA  ASP A 127    15735   8916   6425   1168    271    -88       C  
ATOM    811  C   ASP A 127      52.492 158.212  35.150  1.00 82.11           C  
ANISOU  811  C   ASP A 127    15588   9101   6510    993    372      6       C  
ATOM    812  O   ASP A 127      51.583 157.459  34.774  1.00 80.82           O  
ANISOU  812  O   ASP A 127    15305   9087   6317   1024    441    132       O  
ATOM    813  CB  ASP A 127      51.271 160.349  34.564  1.00 84.88           C  
ANISOU  813  CB  ASP A 127    16210   9224   6816   1198    255     -1       C  
ATOM    814  CG  ASP A 127      50.818 161.725  34.987  1.00103.49           C  
ANISOU  814  CG  ASP A 127    18765  11443   9112   1411    157    -83       C  
ATOM    815  OD1 ASP A 127      50.322 161.863  36.129  1.00105.97           O  
ANISOU  815  OD1 ASP A 127    19081  11858   9324   1669    148   -139       O  
ATOM    816  OD2 ASP A 127      50.943 162.666  34.171  1.00114.27           O  
ANISOU  816  OD2 ASP A 127    20302  12595  10520   1332     91    -86       O  
ATOM    817  N   ILE A 128      53.767 157.817  35.218  1.00 77.01           N  
ANISOU  817  N   ILE A 128    14915   8409   5935    815    374    -55       N  
ATOM    818  CA  ILE A 128      54.134 156.456  34.865  1.00 75.12           C  
ANISOU  818  CA  ILE A 128    14525   8292   5727    672    466     21       C  
ATOM    819  C   ILE A 128      53.503 155.466  35.864  1.00 79.66           C  
ANISOU  819  C   ILE A 128    14967   9088   6213    826    518     58       C  
ATOM    820  O   ILE A 128      53.362 155.786  37.052  1.00 80.24           O  
ANISOU  820  O   ILE A 128    15060   9215   6214   1011    483    -21       O  
ATOM    821  CB  ILE A 128      55.663 156.268  34.707  1.00 77.33           C  
ANISOU  821  CB  ILE A 128    14790   8490   6102    474    463    -48       C  
ATOM    822  CG1 ILE A 128      55.962 155.015  33.857  1.00 75.96           C  
ANISOU  822  CG1 ILE A 128    14510   8391   5962    315    567     52       C  
ATOM    823  CG2 ILE A 128      56.379 156.242  36.064  1.00 77.72           C  
ANISOU  823  CG2 ILE A 128    14814   8584   6134    560    403   -177       C  
ATOM    824  CD1 ILE A 128      57.404 154.696  33.653  1.00 81.42           C  
ANISOU  824  CD1 ILE A 128    15155   9039   6742    144    591      4       C  
ATOM    825  N   ILE A 129      53.095 154.289  35.367  1.00 74.56           N  
ANISOU  825  N   ILE A 129    14205   8560   5565    748    599    183       N  
ATOM    826  CA  ILE A 129      52.498 153.248  36.197  1.00 73.22           C  
ANISOU  826  CA  ILE A 129    13907   8592   5320    852    657    249       C  
ATOM    827  C   ILE A 129      53.604 152.304  36.694  1.00 74.42           C  
ANISOU  827  C   ILE A 129    14007   8784   5486    773    681    199       C  
ATOM    828  O   ILE A 129      54.427 151.847  35.898  1.00 73.79           O  
ANISOU  828  O   ILE A 129    13925   8635   5477    592    700    205       O  
ATOM    829  CB  ILE A 129      51.391 152.500  35.420  1.00 75.97           C  
ANISOU  829  CB  ILE A 129    14168   9034   5663    803    707    419       C  
ATOM    830  CG1 ILE A 129      50.279 153.468  34.956  1.00 77.25           C  
ANISOU  830  CG1 ILE A 129    14368   9170   5813    905    670    469       C  
ATOM    831  CG2 ILE A 129      50.818 151.351  36.257  1.00 76.94           C  
ANISOU  831  CG2 ILE A 129    14155   9359   5720    875    770    505       C  
ATOM    832  CD1 ILE A 129      49.323 152.906  33.886  1.00 85.82           C  
ANISOU  832  CD1 ILE A 129    15390  10297   6920    807    679    627       C  
ATOM    833  N   LEU A 130      53.617 152.012  37.998  1.00 69.45           N  
ANISOU  833  N   LEU A 130    13342   8270   4778    926    683    155       N  
ATOM    834  CA  LEU A 130      54.630 151.146  38.590  1.00 68.39           C  
ANISOU  834  CA  LEU A 130    13164   8179   4643    885    691    103       C  
ATOM    835  C   LEU A 130      54.093 149.781  39.037  1.00 74.07           C  
ANISOU  835  C   LEU A 130    13785   9067   5292    921    770    218       C  
ATOM    836  O   LEU A 130      53.061 149.702  39.710  1.00 74.54           O  
ANISOU  836  O   LEU A 130    13805   9253   5263   1071    807    287       O  
ATOM    837  CB  LEU A 130      55.360 151.856  39.748  1.00 68.58           C  
ANISOU  837  CB  LEU A 130    13253   8170   4633   1010    605    -57       C  
ATOM    838  CG  LEU A 130      56.082 153.167  39.413  1.00 71.97           C  
ANISOU  838  CG  LEU A 130    13791   8409   5143    947    503   -179       C  
ATOM    839  CD1 LEU A 130      56.648 153.791  40.664  1.00 72.87           C  
ANISOU  839  CD1 LEU A 130    13984   8497   5206   1084    394   -333       C  
ATOM    840  CD2 LEU A 130      57.179 152.969  38.373  1.00 70.18           C  
ANISOU  840  CD2 LEU A 130    13535   8080   5051    703    509   -183       C  
ATOM    841  N   MET A 131      54.813 148.708  38.668  1.00 70.72           N  
ANISOU  841  N   MET A 131    13323   8642   4903    784    800    244       N  
ATOM    842  CA  MET A 131      54.459 147.338  39.031  1.00 70.73           C  
ANISOU  842  CA  MET A 131    13260   8769   4844    789    863    351       C  
ATOM    843  C   MET A 131      55.655 146.603  39.621  1.00 74.03           C  
ANISOU  843  C   MET A 131    13676   9197   5253    787    852    276       C  
ATOM    844  O   MET A 131      56.782 146.771  39.147  1.00 73.40           O  
ANISOU  844  O   MET A 131    13613   9022   5254    692    820    188       O  
ATOM    845  CB  MET A 131      53.981 146.556  37.814  1.00 72.92           C  
ANISOU  845  CB  MET A 131    13520   9025   5163    624    903    485       C  
ATOM    846  CG  MET A 131      52.991 147.285  36.936  1.00 77.69           C  
ANISOU  846  CG  MET A 131    14130   9592   5797    593    892    554       C  
ATOM    847  SD  MET A 131      52.540 146.296  35.484  1.00 81.86           S  
ANISOU  847  SD  MET A 131    14665  10077   6362    391    908    699       S  
ATOM    848  CE  MET A 131      51.761 144.860  36.285  1.00 78.66           C  
ANISOU  848  CE  MET A 131    14172   9831   5883    414    950    837       C  
ATOM    849  N   GLY A 132      55.383 145.761  40.615  1.00 70.55           N  
ANISOU  849  N   GLY A 132    13210   8879   4717    890    883    323       N  
ATOM    850  CA  GLY A 132      56.377 144.914  41.264  1.00 70.40           C  
ANISOU  850  CA  GLY A 132    13195   8887   4668    915    870    272       C  
ATOM    851  C   GLY A 132      55.955 143.459  41.205  1.00 75.11           C  
ANISOU  851  C   GLY A 132    13775   9549   5215    868    936    415       C  
ATOM    852  O   GLY A 132      54.757 143.155  41.268  1.00 74.58           O  
ANISOU  852  O   GLY A 132    13678   9559   5099    879    987    550       O  
ATOM    853  N   LEU A 133      56.931 142.544  41.070  1.00 72.62           N  
ANISOU  853  N   LEU A 133    13478   9200   4914    814    931    392       N  
ATOM    854  CA  LEU A 133      56.656 141.109  40.997  1.00 72.58           C  
ANISOU  854  CA  LEU A 133    13495   9224   4858    767    977    518       C  
ATOM    855  C   LEU A 133      57.857 140.279  41.440  1.00 79.47           C  
ANISOU  855  C   LEU A 133    14400  10089   5708    811    954    452       C  
ATOM    856  O   LEU A 133      58.945 140.449  40.879  1.00 79.49           O  
ANISOU  856  O   LEU A 133    14396  10020   5789    764    927    355       O  
ATOM    857  CB  LEU A 133      56.242 140.713  39.552  1.00 71.35           C  
ANISOU  857  CB  LEU A 133    13361   8984   4766    586   1002    615       C  
ATOM    858  CG  LEU A 133      56.102 139.233  39.185  1.00 75.10           C  
ANISOU  858  CG  LEU A 133    13897   9433   5203    499   1024    730       C  
ATOM    859  CD1 LEU A 133      54.917 138.587  39.902  1.00 75.54           C  
ANISOU  859  CD1 LEU A 133    13933   9589   5179    520   1053    884       C  
ATOM    860  CD2 LEU A 133      55.933 139.078  37.686  1.00 78.43           C  
ANISOU  860  CD2 LEU A 133    14371   9744   5687    334   1024    778       C  
ATOM    861  N   PRO A 134      57.678 139.335  42.394  1.00 76.75           N  
ANISOU  861  N   PRO A 134    14088   9819   5256    900    969    515       N  
ATOM    862  CA  PRO A 134      58.807 138.459  42.760  1.00 76.85           C  
ANISOU  862  CA  PRO A 134    14142   9816   5240    955    939    460       C  
ATOM    863  C   PRO A 134      59.027 137.295  41.776  1.00 81.93           C  
ANISOU  863  C   PRO A 134    14850  10374   5905    838    967    534       C  
ATOM    864  O   PRO A 134      58.065 136.676  41.291  1.00 81.21           O  
ANISOU  864  O   PRO A 134    14803  10261   5793    736   1005    676       O  
ATOM    865  CB  PRO A 134      58.398 137.899  44.129  1.00 79.05           C  
ANISOU  865  CB  PRO A 134    14460  10196   5378   1098    948    518       C  
ATOM    866  CG  PRO A 134      57.115 138.592  44.498  1.00 83.36           C  
ANISOU  866  CG  PRO A 134    14967  10824   5883   1130    993    592       C  
ATOM    867  CD  PRO A 134      56.494 139.054  43.227  1.00 78.26           C  
ANISOU  867  CD  PRO A 134    14275  10116   5342    970   1016    642       C  
ATOM    868  N   TRP A 135      60.307 136.983  41.509  1.00 79.65           N  
ANISOU  868  N   TRP A 135    14570  10041   5654    860    942    440       N  
ATOM    869  CA  TRP A 135      60.715 135.804  40.733  1.00 79.77           C  
ANISOU  869  CA  TRP A 135    14673   9974   5661    807    965    488       C  
ATOM    870  C   TRP A 135      61.202 134.762  41.773  1.00 82.87           C  
ANISOU  870  C   TRP A 135    15131  10404   5950    948    937    493       C  
ATOM    871  O   TRP A 135      60.736 133.618  41.774  1.00 81.88           O  
ANISOU  871  O   TRP A 135    15124  10240   5748    926    954    609       O  
ATOM    872  CB  TRP A 135      61.876 136.125  39.773  1.00 78.72           C  
ANISOU  872  CB  TRP A 135    14499   9784   5629    772    973    385       C  
ATOM    873  CG  TRP A 135      61.538 136.465  38.347  1.00 79.41           C  
ANISOU  873  CG  TRP A 135    14607   9783   5783    618   1020    421       C  
ATOM    874  CD1 TRP A 135      61.931 135.781  37.230  1.00 82.49           C  
ANISOU  874  CD1 TRP A 135    15083  10083   6178    561   1061    443       C  
ATOM    875  CD2 TRP A 135      60.900 137.665  37.879  1.00 78.80           C  
ANISOU  875  CD2 TRP A 135    14474   9696   5772    526   1025    420       C  
ATOM    876  NE1 TRP A 135      61.549 136.465  36.094  1.00 81.57           N  
ANISOU  876  NE1 TRP A 135    14971   9903   6119    432   1093    462       N  
ATOM    877  CE2 TRP A 135      60.900 137.618  36.464  1.00 82.50           C  
ANISOU  877  CE2 TRP A 135    15000  10066   6280    405   1068    452       C  
ATOM    878  CE3 TRP A 135      60.298 138.762  38.518  1.00 79.99           C  
ANISOU  878  CE3 TRP A 135    14551   9903   5938    550    995    397       C  
ATOM    879  CZ2 TRP A 135      60.314 138.626  35.679  1.00 81.20           C  
ANISOU  879  CZ2 TRP A 135    14818   9860   6173    300   1077    466       C  
ATOM    880  CZ3 TRP A 135      59.721 139.756  37.742  1.00 80.99           C  
ANISOU  880  CZ3 TRP A 135    14659   9986   6128    454   1005    408       C  
ATOM    881  CH2 TRP A 135      59.729 139.683  36.339  1.00 81.18           C  
ANISOU  881  CH2 TRP A 135    14737   9913   6194    326   1043    445       C  
ATOM    882  N   SER A 136      62.157 135.170  42.649  1.00 78.92           N  
ANISOU  882  N   SER A 136    14565   9971   5452   1087    881    367       N  
ATOM    883  CA  SER A 136      62.708 134.310  43.702  1.00 78.88           C  
ANISOU  883  CA  SER A 136    14618  10006   5345   1245    836    356       C  
ATOM    884  C   SER A 136      62.390 134.905  45.067  1.00 83.15           C  
ANISOU  884  C   SER A 136    15135  10649   5809   1367    792    324       C  
ATOM    885  O   SER A 136      61.908 136.047  45.159  1.00 84.16           O  
ANISOU  885  O   SER A 136    15194  10810   5974   1340    791    289       O  
ATOM    886  CB  SER A 136      64.219 134.146  43.535  1.00 82.13           C  
ANISOU  886  CB  SER A 136    14978  10412   5814   1325    791    235       C  
ATOM    887  OG  SER A 136      64.907 135.387  43.620  1.00 88.92           O  
ANISOU  887  OG  SER A 136    15688  11318   6779   1334    736     97       O  
ATOM    888  N   PHE A 137      62.639 134.129  46.125  1.00 78.46           N  
ANISOU  888  N   PHE A 137    14620  10097   5094   1514    755    337       N  
ATOM    889  CA  PHE A 137      62.441 134.578  47.492  1.00 78.47           C  
ANISOU  889  CA  PHE A 137    14631  10193   4990   1663    710    302       C  
ATOM    890  C   PHE A 137      63.624 134.138  48.325  1.00 84.38           C  
ANISOU  890  C   PHE A 137    15407  10970   5683   1835    606    204       C  
ATOM    891  O   PHE A 137      64.171 133.070  48.062  1.00 84.01           O  
ANISOU  891  O   PHE A 137    15419  10877   5622   1857    604    233       O  
ATOM    892  CB  PHE A 137      61.180 133.962  48.100  1.00 80.20           C  
ANISOU  892  CB  PHE A 137    14950  10453   5069   1675    790    476       C  
ATOM    893  CG  PHE A 137      59.891 134.367  47.444  1.00 80.63           C  
ANISOU  893  CG  PHE A 137    14961  10508   5168   1523    883    592       C  
ATOM    894  CD1 PHE A 137      59.219 135.521  47.840  1.00 83.25           C  
ANISOU  894  CD1 PHE A 137    15225  10916   5492   1560    901    567       C  
ATOM    895  CD2 PHE A 137      59.322 133.577  46.457  1.00 82.08           C  
ANISOU  895  CD2 PHE A 137    15182  10613   5393   1355    940    726       C  
ATOM    896  CE1 PHE A 137      58.004 135.881  47.241  1.00 83.57           C  
ANISOU  896  CE1 PHE A 137    15209  10968   5575   1437    982    680       C  
ATOM    897  CE2 PHE A 137      58.108 133.938  45.857  1.00 84.16           C  
ANISOU  897  CE2 PHE A 137    15391  10884   5702   1213   1006    837       C  
ATOM    898  CZ  PHE A 137      57.457 135.085  46.251  1.00 82.13           C  
ANISOU  898  CZ  PHE A 137    15042  10717   5445   1259   1030    816       C  
ATOM    899  N   PRO A 138      64.004 134.900  49.375  1.00 82.95           N  
ANISOU  899  N   PRO A 138    15202  10860   5455   1973    509     87       N  
ATOM    900  CA  PRO A 138      65.092 134.443  50.252  1.00 84.16           C  
ANISOU  900  CA  PRO A 138    15387  11048   5543   2150    389     -2       C  
ATOM    901  C   PRO A 138      64.695 133.124  50.926  1.00 88.88           C  
ANISOU  901  C   PRO A 138    16155  11650   5965   2250    430    134       C  
ATOM    902  O   PRO A 138      63.513 132.918  51.228  1.00 89.26           O  
ANISOU  902  O   PRO A 138    16288  11717   5912   2226    529    273       O  
ATOM    903  CB  PRO A 138      65.230 135.592  51.253  1.00 86.70           C  
ANISOU  903  CB  PRO A 138    15687  11432   5822   2260    279   -131       C  
ATOM    904  CG  PRO A 138      64.662 136.787  50.543  1.00 90.32           C  
ANISOU  904  CG  PRO A 138    16057  11865   6396   2115    324   -155       C  
ATOM    905  CD  PRO A 138      63.497 136.221  49.804  1.00 84.83           C  
ANISOU  905  CD  PRO A 138    15400  11142   5691   1989    488     23       C  
ATOM    906  N   GLY A 139      65.663 132.223  51.083  1.00 84.93           N  
ANISOU  906  N   GLY A 139    15698  11132   5441   2354    362    106       N  
ATOM    907  CA  GLY A 139      65.429 130.887  51.624  1.00 84.99           C  
ANISOU  907  CA  GLY A 139    15889  11114   5289   2446    390    234       C  
ATOM    908  C   GLY A 139      64.767 130.819  52.989  1.00 88.53           C  
ANISOU  908  C   GLY A 139    16469  11630   5538   2579    393    301       C  
ATOM    909  O   GLY A 139      64.022 129.872  53.273  1.00 88.23           O  
ANISOU  909  O   GLY A 139    16581  11567   5375   2573    479    471       O  
ATOM    910  N   TRP A 140      65.026 131.826  53.847  1.00 84.78           N  
ANISOU  910  N   TRP A 140    15951  11238   5025   2697    300    173       N  
ATOM    911  CA  TRP A 140      64.469 131.845  55.197  1.00 85.80           C  
ANISOU  911  CA  TRP A 140    16218  11440   4941   2860    301    218       C  
ATOM    912  C   TRP A 140      62.947 131.860  55.238  1.00 88.30           C  
ANISOU  912  C   TRP A 140    16580  11787   5183   2772    477    397       C  
ATOM    913  O   TRP A 140      62.366 131.393  56.209  1.00 88.77           O  
ANISOU  913  O   TRP A 140    16780  11897   5050   2884    534    512       O  
ATOM    914  CB  TRP A 140      65.044 132.988  56.044  1.00 85.57           C  
ANISOU  914  CB  TRP A 140    16154  11476   4884   3005    148     28       C  
ATOM    915  CG  TRP A 140      64.666 134.374  55.608  1.00 85.50           C  
ANISOU  915  CG  TRP A 140    16020  11476   4990   2903    158    -57       C  
ATOM    916  CD1 TRP A 140      65.361 135.172  54.753  1.00 87.64           C  
ANISOU  916  CD1 TRP A 140    16123  11707   5470   2782     82   -191       C  
ATOM    917  CD2 TRP A 140      63.553 135.155  56.069  1.00 85.33           C  
ANISOU  917  CD2 TRP A 140    16043  11510   4869   2935    241    -18       C  
ATOM    918  NE1 TRP A 140      64.754 136.402  54.651  1.00 86.57           N  
ANISOU  918  NE1 TRP A 140    15943  11578   5370   2730    101   -240       N  
ATOM    919  CE2 TRP A 140      63.631 136.411  55.432  1.00 88.26           C  
ANISOU  919  CE2 TRP A 140    16285  11853   5398   2833    198   -140       C  
ATOM    920  CE3 TRP A 140      62.475 134.906  56.927  1.00 87.54           C  
ANISOU  920  CE3 TRP A 140    16459  11863   4940   3048    358    118       C  
ATOM    921  CZ2 TRP A 140      62.675 137.409  55.626  1.00 87.45           C  
ANISOU  921  CZ2 TRP A 140    16198  11785   5244   2858    256   -142       C  
ATOM    922  CZ3 TRP A 140      61.530 135.899  57.114  1.00 89.23           C  
ANISOU  922  CZ3 TRP A 140    16667  12133   5105   3079    428    118       C  
ATOM    923  CH2 TRP A 140      61.628 137.126  56.458  1.00 88.88           C  
ANISOU  923  CH2 TRP A 140    16504  12050   5216   2990    374    -14       C  
ATOM    924  N   LEU A 141      62.301 132.385  54.196  1.00 82.78           N  
ANISOU  924  N   LEU A 141    15758  11064   4633   2576    567    433       N  
ATOM    925  CA  LEU A 141      60.841 132.439  54.136  1.00 81.89           C  
ANISOU  925  CA  LEU A 141    15649  10993   4474   2483    729    610       C  
ATOM    926  C   LEU A 141      60.233 131.039  54.009  1.00 86.76           C  
ANISOU  926  C   LEU A 141    16377  11567   5021   2401    829    829       C  
ATOM    927  O   LEU A 141      59.032 130.872  54.239  1.00 86.72           O  
ANISOU  927  O   LEU A 141    16390  11620   4940   2353    960   1007       O  
ATOM    928  CB  LEU A 141      60.408 133.330  52.954  1.00 79.96           C  
ANISOU  928  CB  LEU A 141    15246  10721   4415   2292    777    589       C  
ATOM    929  CG  LEU A 141      59.209 134.284  53.133  1.00 84.03           C  
ANISOU  929  CG  LEU A 141    15700  11327   4900   2319    846    599       C  
ATOM    930  CD1 LEU A 141      59.371 135.248  54.312  1.00 84.29           C  
ANISOU  930  CD1 LEU A 141    15772  11418   4834   2533    743    431       C  
ATOM    931  CD2 LEU A 141      58.986 135.083  51.877  1.00 85.94           C  
ANISOU  931  CD2 LEU A 141    15803  11523   5328   2142    868    568       C  
ATOM    932  N   GLY A 142      61.060 130.068  53.620  1.00 83.55           N  
ANISOU  932  N   GLY A 142    16040  11060   4646   2385    766    819       N  
ATOM    933  CA  GLY A 142      60.629 128.701  53.384  1.00 83.69           C  
ANISOU  933  CA  GLY A 142    16194  10995   4610   2294    831   1011       C  
ATOM    934  C   GLY A 142      60.552 127.862  54.632  1.00 88.06           C  
ANISOU  934  C   GLY A 142    16932  11576   4948   2453    839   1115       C  
ATOM    935  O   GLY A 142      59.897 126.817  54.633  1.00 87.54           O  
ANISOU  935  O   GLY A 142    16990  11454   4817   2362    915   1314       O  
ATOM    936  N   LYS A 143      61.228 128.306  55.695  1.00 85.73           N  
ANISOU  936  N   LYS A 143    16672  11358   4542   2684    749    983       N  
ATOM    937  CA  LYS A 143      61.249 127.607  56.984  1.00 87.61           C  
ANISOU  937  CA  LYS A 143    17106  11631   4550   2872    743   1065       C  
ATOM    938  C   LYS A 143      61.554 126.108  56.848  1.00 91.77           C  
ANISOU  938  C   LYS A 143    17814  12029   5026   2858    723   1178       C  
ATOM    939  O   LYS A 143      60.885 125.272  57.463  1.00 92.29           O  
ANISOU  939  O   LYS A 143    18045  12085   4936   2867    805   1372       O  
ATOM    940  CB  LYS A 143      59.935 127.861  57.780  1.00 90.91           C  
ANISOU  940  CB  LYS A 143    17550  12164   4829   2872    906   1241       C  
ATOM    941  CG  LYS A 143      60.076 128.528  59.199  1.00 94.39           C  
ANISOU  941  CG  LYS A 143    18059  12736   5070   3132    884   1167       C  
ATOM    942  CD  LYS A 143      61.065 129.698  59.268  1.00 98.07           C  
ANISOU  942  CD  LYS A 143    18438  13226   5598   3261    714    888       C  
ATOM    943  CE  LYS A 143      60.455 131.055  59.571  1.00103.21           C  
ANISOU  943  CE  LYS A 143    19006  13986   6224   3321    756    817       C  
ATOM    944  NZ  LYS A 143      61.509 132.102  59.635  1.00108.71           N  
ANISOU  944  NZ  LYS A 143    19708  14692   6906   3498    554    560       N  
ATOM    945  N   GLY A 144      62.536 125.786  56.021  1.00 88.32           N  
ANISOU  945  N   GLY A 144    17349  11492   4718   2837    623   1064       N  
ATOM    946  CA  GLY A 144      62.924 124.399  55.810  1.00 89.78           C  
ANISOU  946  CA  GLY A 144    17718  11537   4860   2847    589   1146       C  
ATOM    947  C   GLY A 144      62.576 123.822  54.452  1.00 94.00           C  
ANISOU  947  C   GLY A 144    18249  11933   5535   2615    643   1228       C  
ATOM    948  O   GLY A 144      63.081 122.750  54.084  1.00 94.02           O  
ANISOU  948  O   GLY A 144    18401  11799   5526   2637    592   1248       O  
ATOM    949  N   PHE A 145      61.726 124.527  53.693  1.00 89.58           N  
ANISOU  949  N   PHE A 145    17535  11401   5100   2404    736   1270       N  
ATOM    950  CA  PHE A 145      61.319 124.081  52.367  1.00 88.33           C  
ANISOU  950  CA  PHE A 145    17377  11113   5070   2174    775   1344       C  
ATOM    951  C   PHE A 145      61.626 125.125  51.333  1.00 92.06           C  
ANISOU  951  C   PHE A 145    17634  11612   5731   2091    763   1188       C  
ATOM    952  O   PHE A 145      61.745 126.309  51.661  1.00 91.05           O  
ANISOU  952  O   PHE A 145    17342  11611   5642   2153    756   1071       O  
ATOM    953  CB  PHE A 145      59.818 123.787  52.334  1.00 89.98           C  
ANISOU  953  CB  PHE A 145    17617  11317   5255   1962    895   1583       C  
ATOM    954  CG  PHE A 145      59.339 122.878  53.417  1.00 92.92           C  
ANISOU  954  CG  PHE A 145    18182  11686   5439   2020    935   1768       C  
ATOM    955  CD1 PHE A 145      59.007 123.381  54.663  1.00 97.24           C  
ANISOU  955  CD1 PHE A 145    18697  12395   5854   2153    996   1805       C  
ATOM    956  CD2 PHE A 145      59.209 121.518  53.192  1.00 95.37           C  
ANISOU  956  CD2 PHE A 145    18726  11821   5689   1951    911   1908       C  
ATOM    957  CE1 PHE A 145      58.572 122.540  55.665  1.00100.27           C  
ANISOU  957  CE1 PHE A 145    19269  12780   6048   2215   1046   1985       C  
ATOM    958  CE2 PHE A 145      58.755 120.677  54.191  1.00100.02           C  
ANISOU  958  CE2 PHE A 145    19507  12397   6099   1997    950   2092       C  
ATOM    959  CZ  PHE A 145      58.442 121.191  55.421  1.00 99.63           C  
ANISOU  959  CZ  PHE A 145    19412  12524   5921   2127   1025   2134       C  
ATOM    960  N   SER A 146      61.738 124.701  50.074  1.00 89.31           N  
ANISOU  960  N   SER A 146    17307  11135   5494   1951    761   1190       N  
ATOM    961  CA  SER A 146      61.949 125.648  48.993  1.00 88.94           C  
ANISOU  961  CA  SER A 146    17072  11102   5619   1852    767   1067       C  
ATOM    962  C   SER A 146      60.533 126.016  48.463  1.00 92.81           C  
ANISOU  962  C   SER A 146    17495  11599   6168   1617    857   1205       C  
ATOM    963  O   SER A 146      60.195 125.746  47.311  1.00 93.73           O  
ANISOU  963  O   SER A 146    17631  11611   6373   1443    870   1248       O  
ATOM    964  CB  SER A 146      62.856 125.036  47.925  1.00 94.86           C  
ANISOU  964  CB  SER A 146    17884  11721   6437   1854    724    991       C  
ATOM    965  OG  SER A 146      63.245 125.970  46.928  1.00111.76           O  
ANISOU  965  OG  SER A 146    19851  13879   8736   1766    741    878       O  
ATOM    966  N   TRP A 147      59.697 126.600  49.340  1.00 87.51           N  
ANISOU  966  N   TRP A 147    16753  11059   5437   1627    915   1280       N  
ATOM    967  CA  TRP A 147      58.311 126.900  49.024  1.00 86.61           C  
ANISOU  967  CA  TRP A 147    16559  10984   5365   1435   1005   1434       C  
ATOM    968  C   TRP A 147      57.824 128.163  49.733  1.00 90.94           C  
ANISOU  968  C   TRP A 147    16942  11708   5901   1511   1058   1398       C  
ATOM    969  O   TRP A 147      57.934 128.265  50.955  1.00 92.11           O  
ANISOU  969  O   TRP A 147    17128  11954   5917   1688   1067   1391       O  
ATOM    970  CB  TRP A 147      57.458 125.689  49.411  1.00 86.75           C  
ANISOU  970  CB  TRP A 147    16735  10948   5280   1341   1049   1669       C  
ATOM    971  CG  TRP A 147      56.089 125.652  48.817  1.00 87.64           C  
ANISOU  971  CG  TRP A 147    16778  11058   5463   1092   1115   1853       C  
ATOM    972  CD1 TRP A 147      54.901 125.627  49.493  1.00 91.68           C  
ANISOU  972  CD1 TRP A 147    17235  11680   5920   1025   1213   2051       C  
ATOM    973  CD2 TRP A 147      55.764 125.574  47.424  1.00 86.38           C  
ANISOU  973  CD2 TRP A 147    16600  10783   5440    878   1084   1868       C  
ATOM    974  NE1 TRP A 147      53.856 125.557  48.604  1.00 90.93           N  
ANISOU  974  NE1 TRP A 147    17063  11553   5935    773   1233   2189       N  
ATOM    975  CE2 TRP A 147      54.358 125.518  47.325  1.00 90.98           C  
ANISOU  975  CE2 TRP A 147    17103  11412   6053    679   1145   2076       C  
ATOM    976  CE3 TRP A 147      56.529 125.565  46.245  1.00 86.23           C  
ANISOU  976  CE3 TRP A 147    16620  10632   5512    844   1012   1730       C  
ATOM    977  CZ2 TRP A 147      53.701 125.448  46.091  1.00 89.64           C  
ANISOU  977  CZ2 TRP A 147    16903  11152   6006    442   1112   2140       C  
ATOM    978  CZ3 TRP A 147      55.880 125.494  45.029  1.00 87.06           C  
ANISOU  978  CZ3 TRP A 147    16716  10641   5719    621    994   1792       C  
ATOM    979  CH2 TRP A 147      54.482 125.437  44.958  1.00 88.34           C  
ANISOU  979  CH2 TRP A 147    16809  10843   5913    420   1031   1990       C  
ATOM    980  N   PRO A 148      57.273 129.133  48.971  1.00 86.24           N  
ANISOU  980  N   PRO A 148    16186  11149   5432   1391   1090   1373       N  
ATOM    981  CA  PRO A 148      56.836 130.413  49.566  1.00 86.15           C  
ANISOU  981  CA  PRO A 148    16033  11289   5411   1482   1132   1320       C  
ATOM    982  C   PRO A 148      55.434 130.402  50.197  1.00 92.50           C  
ANISOU  982  C   PRO A 148    16795  12215   6136   1451   1252   1522       C  
ATOM    983  O   PRO A 148      54.992 131.409  50.763  1.00 94.24           O  
ANISOU  983  O   PRO A 148    16916  12567   6325   1555   1301   1491       O  
ATOM    984  CB  PRO A 148      56.890 131.358  48.373  1.00 86.00           C  
ANISOU  984  CB  PRO A 148    15883  11232   5562   1366   1109   1215       C  
ATOM    985  CG  PRO A 148      56.459 130.486  47.238  1.00 90.17           C  
ANISOU  985  CG  PRO A 148    16459  11636   6164   1147   1116   1338       C  
ATOM    986  CD  PRO A 148      57.069 129.131  47.513  1.00 86.49           C  
ANISOU  986  CD  PRO A 148    16178  11073   5610   1187   1078   1380       C  
ATOM    987  N   TYR A 149      54.730 129.277  50.101  1.00 87.90           N  
ANISOU  987  N   TYR A 149    16288  11588   5522   1310   1299   1734       N  
ATOM    988  CA  TYR A 149      53.390 129.194  50.648  1.00 87.91           C  
ANISOU  988  CA  TYR A 149    16221  11715   5465   1255   1424   1955       C  
ATOM    989  C   TYR A 149      53.344 128.420  51.963  1.00 91.49           C  
ANISOU  989  C   TYR A 149    16808  12226   5729   1382   1483   2079       C  
ATOM    990  O   TYR A 149      52.265 127.988  52.380  1.00 93.07           O  
ANISOU  990  O   TYR A 149    16977  12510   5874   1301   1596   2310       O  
ATOM    991  CB  TYR A 149      52.414 128.648  49.593  1.00 88.97           C  
ANISOU  991  CB  TYR A 149    16303  11781   5720    967   1438   2136       C  
ATOM    992  CG  TYR A 149      52.391 129.451  48.308  1.00 89.68           C  
ANISOU  992  CG  TYR A 149    16274  11822   5980    852   1384   2026       C  
ATOM    993  CD1 TYR A 149      52.317 130.842  48.330  1.00 91.01           C  
ANISOU  993  CD1 TYR A 149    16291  12100   6190    957   1406   1902       C  
ATOM    994  CD2 TYR A 149      52.432 128.819  47.066  1.00 90.07           C  
ANISOU  994  CD2 TYR A 149    16386  11701   6133    644   1307   2049       C  
ATOM    995  CE1 TYR A 149      52.299 131.584  47.145  1.00 90.75           C  
ANISOU  995  CE1 TYR A 149    16166  12012   6304    851   1357   1811       C  
ATOM    996  CE2 TYR A 149      52.421 129.551  45.875  1.00 89.46           C  
ANISOU  996  CE2 TYR A 149    16219  11576   6194    546   1260   1954       C  
ATOM    997  CZ  TYR A 149      52.348 130.931  45.919  1.00 95.28           C  
ANISOU  997  CZ  TYR A 149    16799  12427   6977    645   1289   1841       C  
ATOM    998  OH  TYR A 149      52.326 131.632  44.735  1.00 93.73           O  
ANISOU  998  OH  TYR A 149    16533  12173   6909    546   1244   1760       O  
ATOM    999  N   VAL A 150      54.506 128.285  52.640  1.00 85.78           N  
ANISOU  999  N   VAL A 150    16224  11467   4901   1584   1407   1931       N  
ATOM   1000  CA  VAL A 150      54.579 127.603  53.939  1.00 86.24           C  
ANISOU 1000  CA  VAL A 150    16438  11573   4757   1740   1448   2026       C  
ATOM   1001  C   VAL A 150      53.843 128.434  55.016  1.00 90.65           C  
ANISOU 1001  C   VAL A 150    16912  12340   5191   1902   1571   2073       C  
ATOM   1002  O   VAL A 150      53.081 127.884  55.811  1.00 91.68           O  
ANISOU 1002  O   VAL A 150    17084  12558   5193   1909   1697   2287       O  
ATOM   1003  CB  VAL A 150      56.023 127.221  54.329  1.00 88.88           C  
ANISOU 1003  CB  VAL A 150    16937  11816   5017   1925   1314   1848       C  
ATOM   1004  CG1 VAL A 150      56.048 126.476  55.647  1.00 90.33           C  
ANISOU 1004  CG1 VAL A 150    17304  12040   4979   2090   1349   1955       C  
ATOM   1005  CG2 VAL A 150      56.666 126.366  53.246  1.00 87.64           C  
ANISOU 1005  CG2 VAL A 150    16862  11463   4973   1789   1214   1812       C  
ATOM   1006  N   ASN A 151      54.055 129.756  55.015  1.00 85.61           N  
ANISOU 1006  N   ASN A 151    16164  11775   4588   2030   1540   1879       N  
ATOM   1007  CA  ASN A 151      53.353 130.684  55.906  1.00 85.19           C  
ANISOU 1007  CA  ASN A 151    16040  11908   4420   2204   1648   1893       C  
ATOM   1008  C   ASN A 151      52.908 131.836  55.030  1.00 87.29           C  
ANISOU 1008  C   ASN A 151    16112  12206   4849   2125   1651   1811       C  
ATOM   1009  O   ASN A 151      53.710 132.720  54.704  1.00 85.90           O  
ANISOU 1009  O   ASN A 151    15915  11976   4747   2191   1533   1579       O  
ATOM   1010  CB  ASN A 151      54.238 131.180  57.040  1.00 80.96           C  
ANISOU 1010  CB  ASN A 151    15636  11412   3715   2501   1572   1708       C  
ATOM   1011  CG  ASN A 151      53.519 132.013  58.066  1.00106.35           C  
ANISOU 1011  CG  ASN A 151    18837  14809   6762   2716   1689   1735       C  
ATOM   1012  OD1 ASN A 151      52.643 132.801  57.745  1.00101.36           O  
ANISOU 1012  OD1 ASN A 151    18051  14271   6190   2689   1780   1769       O  
ATOM   1013  ND2 ASN A 151      53.872 131.892  59.337  1.00107.36           N  
ANISOU 1013  ND2 ASN A 151    19137  14993   6661   2956   1688   1714       N  
ATOM   1014  N   LEU A 152      51.632 131.812  54.641  1.00 83.40           N  
ANISOU 1014  N   LEU A 152    15473  11798   4416   1979   1779   2012       N  
ATOM   1015  CA  LEU A 152      51.035 132.805  53.757  1.00 82.00           C  
ANISOU 1015  CA  LEU A 152    15108  11656   4392   1895   1791   1974       C  
ATOM   1016  C   LEU A 152      51.205 134.214  54.261  1.00 83.63           C  
ANISOU 1016  C   LEU A 152    15291  11947   4538   2135   1781   1787       C  
ATOM   1017  O   LEU A 152      51.634 135.093  53.517  1.00 81.44           O  
ANISOU 1017  O   LEU A 152    14959  11597   4388   2110   1684   1610       O  
ATOM   1018  CB  LEU A 152      49.546 132.511  53.530  1.00 83.75           C  
ANISOU 1018  CB  LEU A 152    15169  11997   4656   1739   1939   2248       C  
ATOM   1019  CG  LEU A 152      49.214 131.112  53.044  1.00 90.34           C  
ANISOU 1019  CG  LEU A 152    16034  12740   5551   1473   1942   2460       C  
ATOM   1020  CD1 LEU A 152      47.754 131.021  52.663  1.00 92.00           C  
ANISOU 1020  CD1 LEU A 152    16040  13071   5844   1293   2057   2713       C  
ATOM   1021  CD2 LEU A 152      50.120 130.703  51.864  1.00 93.32           C  
ANISOU 1021  CD2 LEU A 152    16491  12891   6074   1302   1775   2329       C  
ATOM   1022  N   GLN A 153      50.876 134.428  55.526  1.00 80.91           N  
ANISOU 1022  N   GLN A 153    15006  11748   3989   2372   1879   1828       N  
ATOM   1023  CA  GLN A 153      50.935 135.737  56.158  1.00 80.74           C  
ANISOU 1023  CA  GLN A 153    15002  11805   3870   2632   1870   1658       C  
ATOM   1024  C   GLN A 153      52.369 136.288  56.124  1.00 80.66           C  
ANISOU 1024  C   GLN A 153    15106  11649   3891   2710   1664   1364       C  
ATOM   1025  O   GLN A 153      52.567 137.462  55.802  1.00 79.68           O  
ANISOU 1025  O   GLN A 153    14944  11496   3835   2765   1589   1190       O  
ATOM   1026  CB  GLN A 153      50.380 135.675  57.608  1.00 85.09           C  
ANISOU 1026  CB  GLN A 153    15645  12528   4156   2894   2012   1758       C  
ATOM   1027  CG  GLN A 153      48.913 135.199  57.798  1.00104.08           C  
ANISOU 1027  CG  GLN A 153    17917  15121   6509   2852   2247   2068       C  
ATOM   1028  CD  GLN A 153      48.619 133.756  57.425  1.00122.01           C  
ANISOU 1028  CD  GLN A 153    20158  17352   8848   2584   2296   2310       C  
ATOM   1029  OE1 GLN A 153      49.416 132.838  57.639  1.00118.48           O  
ANISOU 1029  OE1 GLN A 153    19877  16794   8344   2552   2222   2304       O  
ATOM   1030  NE2 GLN A 153      47.454 133.526  56.840  1.00112.04           N  
ANISOU 1030  NE2 GLN A 153    18688  16168   7715   2382   2404   2524       N  
ATOM   1031  N   LEU A 154      53.363 135.430  56.402  1.00 75.14           N  
ANISOU 1031  N   LEU A 154    14541  10857   3152   2706   1566   1316       N  
ATOM   1032  CA  LEU A 154      54.762 135.842  56.430  1.00 73.78           C  
ANISOU 1032  CA  LEU A 154    14454  10566   3014   2777   1366   1057       C  
ATOM   1033  C   LEU A 154      55.258 136.272  55.055  1.00 76.15           C  
ANISOU 1033  C   LEU A 154    14636  10737   3559   2575   1266    940       C  
ATOM   1034  O   LEU A 154      55.897 137.325  54.930  1.00 74.99           O  
ANISOU 1034  O   LEU A 154    14480  10541   3472   2634   1147    732       O  
ATOM   1035  CB  LEU A 154      55.638 134.736  57.033  1.00 74.27           C  
ANISOU 1035  CB  LEU A 154    14669  10574   2976   2829   1293   1060       C  
ATOM   1036  CG  LEU A 154      57.158 135.003  57.151  1.00 78.56           C  
ANISOU 1036  CG  LEU A 154    15284  11016   3550   2915   1077    807       C  
ATOM   1037  CD1 LEU A 154      57.492 136.370  57.801  1.00 79.29           C  
ANISOU 1037  CD1 LEU A 154    15415  11145   3566   3121    979    602       C  
ATOM   1038  CD2 LEU A 154      57.866 133.869  57.877  1.00 81.51           C  
ANISOU 1038  CD2 LEU A 154    15817  11365   3789   3012   1022    838       C  
ATOM   1039  N   THR A 155      54.947 135.470  54.023  1.00 72.33           N  
ANISOU 1039  N   THR A 155    14077  10192   3212   2334   1311   1076       N  
ATOM   1040  CA  THR A 155      55.316 135.811  52.652  1.00 70.59           C  
ANISOU 1040  CA  THR A 155    13758   9854   3209   2141   1239    989       C  
ATOM   1041  C   THR A 155      54.638 137.114  52.224  1.00 75.01           C  
ANISOU 1041  C   THR A 155    14203  10455   3842   2138   1269    947       C  
ATOM   1042  O   THR A 155      55.281 137.948  51.582  1.00 73.82           O  
ANISOU 1042  O   THR A 155    14016  10217   3815   2097   1170    779       O  
ATOM   1043  CB  THR A 155      55.027 134.663  51.686  1.00 76.48           C  
ANISOU 1043  CB  THR A 155    14483  10521   4053   1904   1277   1150       C  
ATOM   1044  OG1 THR A 155      55.811 133.527  52.092  1.00 76.45           O  
ANISOU 1044  OG1 THR A 155    14614  10455   3979   1935   1225   1156       O  
ATOM   1045  CG2 THR A 155      55.322 135.045  50.215  1.00 72.40           C  
ANISOU 1045  CG2 THR A 155    13878   9889   3742   1713   1218   1073       C  
ATOM   1046  N   ALA A 156      53.354 137.291  52.579  1.00 72.97           N  
ANISOU 1046  N   ALA A 156    13884  10332   3508   2186   1410   1105       N  
ATOM   1047  CA  ALA A 156      52.629 138.514  52.233  1.00 73.37           C  
ANISOU 1047  CA  ALA A 156    13832  10431   3613   2218   1444   1074       C  
ATOM   1048  C   ALA A 156      53.225 139.718  52.961  1.00 77.72           C  
ANISOU 1048  C   ALA A 156    14472  10977   4083   2447   1353    851       C  
ATOM   1049  O   ALA A 156      53.312 140.802  52.383  1.00 76.19           O  
ANISOU 1049  O   ALA A 156    14239  10721   3988   2432   1290    727       O  
ATOM   1050  CB  ALA A 156      51.142 138.366  52.546  1.00 75.76           C  
ANISOU 1050  CB  ALA A 156    14036  10905   3844   2247   1621   1304       C  
ATOM   1051  N   TYR A 157      53.669 139.517  54.212  1.00 75.92           N  
ANISOU 1051  N   TYR A 157    14380  10796   3670   2651   1332    799       N  
ATOM   1052  CA  TYR A 157      54.315 140.574  54.977  1.00 76.75           C  
ANISOU 1052  CA  TYR A 157    14601  10878   3682   2868   1213    579       C  
ATOM   1053  C   TYR A 157      55.646 141.001  54.322  1.00 79.48           C  
ANISOU 1053  C   TYR A 157    14951  11056   4190   2757   1016    365       C  
ATOM   1054  O   TYR A 157      55.921 142.200  54.242  1.00 78.31           O  
ANISOU 1054  O   TYR A 157    14825  10846   4082   2812    917    198       O  
ATOM   1055  CB  TYR A 157      54.528 140.171  56.439  1.00 79.84           C  
ANISOU 1055  CB  TYR A 157    15154  11349   3831   3104   1217    575       C  
ATOM   1056  CG  TYR A 157      54.879 141.357  57.330  1.00 83.39           C  
ANISOU 1056  CG  TYR A 157    15743  11799   4143   3362   1115    374       C  
ATOM   1057  CD1 TYR A 157      54.518 142.661  56.979  1.00 85.54           C  
ANISOU 1057  CD1 TYR A 157    15989  12052   4460   3413   1104    284       C  
ATOM   1058  CD2 TYR A 157      55.575 141.182  58.515  1.00 85.89           C  
ANISOU 1058  CD2 TYR A 157    16240  12121   4275   3562   1015    271       C  
ATOM   1059  CE1 TYR A 157      54.894 143.763  57.762  1.00 87.68           C  
ANISOU 1059  CE1 TYR A 157    16422  12293   4600   3648    987     88       C  
ATOM   1060  CE2 TYR A 157      55.934 142.276  59.322  1.00 88.52           C  
ANISOU 1060  CE2 TYR A 157    16728  12433   4474   3795    892     74       C  
ATOM   1061  CZ  TYR A 157      55.564 143.565  58.959  1.00 95.08           C  
ANISOU 1061  CZ  TYR A 157    17544  13235   5349   3841    883    -15       C  
ATOM   1062  OH  TYR A 157      55.929 144.644  59.743  1.00 93.60           O  
ANISOU 1062  OH  TYR A 157    17541  13001   5022   4070    743   -217       O  
ATOM   1063  N   TYR A 158      56.453 140.030  53.837  1.00 75.76           N  
ANISOU 1063  N   TYR A 158    14461  10511   3815   2602    964    377       N  
ATOM   1064  CA  TYR A 158      57.703 140.294  53.115  1.00 74.74           C  
ANISOU 1064  CA  TYR A 158    14299  10246   3854   2481    806    209       C  
ATOM   1065  C   TYR A 158      57.437 141.188  51.879  1.00 76.59           C  
ANISOU 1065  C   TYR A 158    14423  10404   4273   2315    810    179       C  
ATOM   1066  O   TYR A 158      58.106 142.216  51.691  1.00 76.12           O  
ANISOU 1066  O   TYR A 158    14365  10261   4295   2313    687      5       O  
ATOM   1067  CB  TYR A 158      58.366 138.967  52.702  1.00 76.04           C  
ANISOU 1067  CB  TYR A 158    14452  10364   4074   2357    798    274       C  
ATOM   1068  CG  TYR A 158      59.463 139.091  51.654  1.00 79.09           C  
ANISOU 1068  CG  TYR A 158    14762  10631   4659   2196    695    157       C  
ATOM   1069  CD1 TYR A 158      60.797 139.291  52.020  1.00 81.53           C  
ANISOU 1069  CD1 TYR A 158    15087  10898   4993   2262    533    -18       C  
ATOM   1070  CD2 TYR A 158      59.182 138.925  50.302  1.00 80.42           C  
ANISOU 1070  CD2 TYR A 158    14838  10734   4983   1982    759    234       C  
ATOM   1071  CE1 TYR A 158      61.818 139.356  51.058  1.00 82.24           C  
ANISOU 1071  CE1 TYR A 158    15080  10899   5267   2118    460   -106       C  
ATOM   1072  CE2 TYR A 158      60.186 139.012  49.331  1.00 81.90           C  
ANISOU 1072  CE2 TYR A 158    14960  10823   5337   1848    689    139       C  
ATOM   1073  CZ  TYR A 158      61.506 139.219  49.710  1.00 93.46           C  
ANISOU 1073  CZ  TYR A 158    16419  12262   6831   1916    550    -25       C  
ATOM   1074  OH  TYR A 158      62.481 139.297  48.726  1.00 97.18           O  
ANISOU 1074  OH  TYR A 158    16800  12655   7470   1786    502    -99       O  
ATOM   1075  N   VAL A 159      56.463 140.787  51.041  1.00 70.91           N  
ANISOU 1075  N   VAL A 159    13616   9708   3620   2170    940    352       N  
ATOM   1076  CA  VAL A 159      56.114 141.528  49.827  1.00 68.55           C  
ANISOU 1076  CA  VAL A 159    13225   9339   3482   2014    948    347       C  
ATOM   1077  C   VAL A 159      55.587 142.937  50.156  1.00 72.12           C  
ANISOU 1077  C   VAL A 159    13695   9811   3895   2153    935    263       C  
ATOM   1078  O   VAL A 159      56.007 143.917  49.533  1.00 71.31           O  
ANISOU 1078  O   VAL A 159    13585   9602   3909   2090    848    137       O  
ATOM   1079  CB  VAL A 159      55.110 140.738  48.950  1.00 70.84           C  
ANISOU 1079  CB  VAL A 159    13428   9656   3832   1842   1072    558       C  
ATOM   1080  CG1 VAL A 159      54.670 141.553  47.738  1.00 69.73           C  
ANISOU 1080  CG1 VAL A 159    13206   9450   3837   1705   1072    555       C  
ATOM   1081  CG2 VAL A 159      55.696 139.404  48.511  1.00 69.55           C  
ANISOU 1081  CG2 VAL A 159    13283   9435   3710   1703   1064    621       C  
ATOM   1082  N   VAL A 160      54.655 143.030  51.117  1.00 68.83           N  
ANISOU 1082  N   VAL A 160    13314   9528   3311   2346   1027    341       N  
ATOM   1083  CA  VAL A 160      54.050 144.310  51.489  1.00 69.29           C  
ANISOU 1083  CA  VAL A 160    13411   9613   3303   2519   1029    272       C  
ATOM   1084  C   VAL A 160      55.103 145.263  52.083  1.00 75.60           C  
ANISOU 1084  C   VAL A 160    14345  10309   4070   2640    851     27       C  
ATOM   1085  O   VAL A 160      55.021 146.469  51.827  1.00 74.69           O  
ANISOU 1085  O   VAL A 160    14265  10115   3998   2674    786    -82       O  
ATOM   1086  CB  VAL A 160      52.787 144.123  52.362  1.00 73.78           C  
ANISOU 1086  CB  VAL A 160    13974  10370   3691   2713   1194    430       C  
ATOM   1087  CG1 VAL A 160      52.301 145.442  52.940  1.00 74.64           C  
ANISOU 1087  CG1 VAL A 160    14163  10508   3688   2959   1189    331       C  
ATOM   1088  CG2 VAL A 160      51.674 143.487  51.539  1.00 72.96           C  
ANISOU 1088  CG2 VAL A 160    13700  10349   3672   2550   1340    664       C  
ATOM   1089  N   ARG A 161      56.138 144.723  52.778  1.00 74.51           N  
ANISOU 1089  N   ARG A 161    14283  10152   3874   2683    752    -59       N  
ATOM   1090  CA  ARG A 161      57.245 145.540  53.302  1.00 75.44           C  
ANISOU 1090  CA  ARG A 161    14514  10166   3985   2761    550   -290       C  
ATOM   1091  C   ARG A 161      57.945 146.244  52.165  1.00 81.04           C  
ANISOU 1091  C   ARG A 161    15151  10719   4919   2549    443   -394       C  
ATOM   1092  O   ARG A 161      58.300 147.417  52.295  1.00 80.91           O  
ANISOU 1092  O   ARG A 161    15216  10603   4925   2593    310   -554       O  
ATOM   1093  CB  ARG A 161      58.236 144.718  54.133  1.00 72.97           C  
ANISOU 1093  CB  ARG A 161    14260   9870   3596   2818    455   -345       C  
ATOM   1094  CG  ARG A 161      57.734 144.627  55.569  1.00 69.48           C  
ANISOU 1094  CG  ARG A 161    13970   9542   2885   3104    492   -331       C  
ATOM   1095  CD  ARG A 161      58.678 143.979  56.523  1.00 73.80           C  
ANISOU 1095  CD  ARG A 161    14620  10103   3319   3213    373   -405       C  
ATOM   1096  NE  ARG A 161      58.446 142.536  56.577  1.00 87.16           N  
ANISOU 1096  NE  ARG A 161    16280  11891   4944   3192    513   -215       N  
ATOM   1097  CZ  ARG A 161      58.902 141.742  57.542  1.00103.96           C  
ANISOU 1097  CZ  ARG A 161    18518  14065   6917   3328    468   -215       C  
ATOM   1098  NH1 ARG A 161      59.606 142.245  58.550  1.00 97.07           N  
ANISOU 1098  NH1 ARG A 161    17788  13163   5932   3504    282   -398       N  
ATOM   1099  NH2 ARG A 161      58.655 140.437  57.508  1.00 80.57           N  
ANISOU 1099  NH2 ARG A 161    15539  11169   3906   3287    595    -30       N  
ATOM   1100  N   TRP A 162      58.113 145.541  51.035  1.00 78.69           N  
ANISOU 1100  N   TRP A 162    14721  10395   4784   2319    504   -298       N  
ATOM   1101  CA  TRP A 162      58.745 146.133  49.860  1.00 79.06           C  
ANISOU 1101  CA  TRP A 162    14694  10305   5039   2108    434   -369       C  
ATOM   1102  C   TRP A 162      57.930 147.326  49.349  1.00 81.97           C  
ANISOU 1102  C   TRP A 162    15082  10618   5443   2108    455   -376       C  
ATOM   1103  O   TRP A 162      58.510 148.359  48.999  1.00 82.28           O  
ANISOU 1103  O   TRP A 162    15153  10525   5583   2043    336   -508       O  
ATOM   1104  CB  TRP A 162      58.894 145.105  48.732  1.00 77.21           C  
ANISOU 1104  CB  TRP A 162    14341  10063   4933   1895    521   -245       C  
ATOM   1105  CG  TRP A 162      59.687 145.600  47.546  1.00 78.00           C  
ANISOU 1105  CG  TRP A 162    14370  10033   5232   1688    463   -313       C  
ATOM   1106  CD1 TRP A 162      61.046 145.611  47.419  1.00 81.16           C  
ANISOU 1106  CD1 TRP A 162    14731  10370   5736   1609    352   -427       C  
ATOM   1107  CD2 TRP A 162      59.164 146.141  46.316  1.00 77.23           C  
ANISOU 1107  CD2 TRP A 162    14229   9863   5251   1537    521   -257       C  
ATOM   1108  NE1 TRP A 162      61.404 146.122  46.189  1.00 80.14           N  
ANISOU 1108  NE1 TRP A 162    14533  10138   5778   1414    354   -438       N  
ATOM   1109  CE2 TRP A 162      60.270 146.460  45.493  1.00 80.85           C  
ANISOU 1109  CE2 TRP A 162    14636  10212   5873   1369    453   -339       C  
ATOM   1110  CE3 TRP A 162      57.865 146.388  45.828  1.00 78.35           C  
ANISOU 1110  CE3 TRP A 162    14365  10030   5376   1532    623   -140       C  
ATOM   1111  CZ2 TRP A 162      60.119 147.004  44.205  1.00 79.42           C  
ANISOU 1111  CZ2 TRP A 162    14421   9935   5819   1199    490   -306       C  
ATOM   1112  CZ3 TRP A 162      57.717 146.925  44.549  1.00 79.21           C  
ANISOU 1112  CZ3 TRP A 162    14440  10040   5616   1368    639   -117       C  
ATOM   1113  CH2 TRP A 162      58.833 147.225  43.754  1.00 79.40           C  
ANISOU 1113  CH2 TRP A 162    14438   9946   5785   1205    577   -199       C  
ATOM   1114  N   ILE A 163      56.593 147.176  49.299  1.00 76.29           N  
ANISOU 1114  N   ILE A 163    14340   9999   4649   2177    603   -227       N  
ATOM   1115  CA  ILE A 163      55.704 148.221  48.809  1.00 75.36           C  
ANISOU 1115  CA  ILE A 163    14231   9848   4556   2203    634   -214       C  
ATOM   1116  C   ILE A 163      55.772 149.429  49.713  1.00 79.75           C  
ANISOU 1116  C   ILE A 163    14944  10354   5002   2417    527   -376       C  
ATOM   1117  O   ILE A 163      55.877 150.557  49.228  1.00 79.58           O  
ANISOU 1117  O   ILE A 163    14979  10198   5061   2381    441   -472       O  
ATOM   1118  CB  ILE A 163      54.254 147.704  48.621  1.00 78.26           C  
ANISOU 1118  CB  ILE A 163    14507  10360   4869   2237    813     -4       C  
ATOM   1119  CG1 ILE A 163      54.210 146.587  47.564  1.00 77.16           C  
ANISOU 1119  CG1 ILE A 163    14240  10226   4853   1993    885    143       C  
ATOM   1120  CG2 ILE A 163      53.273 148.843  48.251  1.00 79.51           C  
ANISOU 1120  CG2 ILE A 163    14673  10501   5035   2314    838      5       C  
ATOM   1121  CD1 ILE A 163      52.899 145.789  47.547  1.00 84.92           C  
ANISOU 1121  CD1 ILE A 163    15123  11364   5779   2001   1040    365       C  
ATOM   1122  N   LEU A 164      55.732 149.189  51.026  1.00 77.50           N  
ANISOU 1122  N   LEU A 164    14754  10166   4527   2642    525   -406       N  
ATOM   1123  CA  LEU A 164      55.799 150.245  52.037  1.00 79.40           C  
ANISOU 1123  CA  LEU A 164    15184  10362   4623   2882    413   -568       C  
ATOM   1124  C   LEU A 164      57.132 150.991  51.992  1.00 85.18           C  
ANISOU 1124  C   LEU A 164    16002  10903   5458   2783    180   -779       C  
ATOM   1125  O   LEU A 164      57.145 152.230  52.089  1.00 86.18           O  
ANISOU 1125  O   LEU A 164    16267  10903   5576   2856     64   -912       O  
ATOM   1126  CB  LEU A 164      55.520 149.680  53.436  1.00 80.35           C  
ANISOU 1126  CB  LEU A 164    15395  10633   4502   3138    468   -543       C  
ATOM   1127  CG  LEU A 164      54.078 149.244  53.715  1.00 84.60           C  
ANISOU 1127  CG  LEU A 164    15871  11369   4906   3290    699   -341       C  
ATOM   1128  CD1 LEU A 164      53.975 148.571  55.040  1.00 85.81           C  
ANISOU 1128  CD1 LEU A 164    16114  11663   4828   3510    758   -305       C  
ATOM   1129  CD2 LEU A 164      53.104 150.424  53.657  1.00 87.29           C  
ANISOU 1129  CD2 LEU A 164    16268  11708   5190   3462    742   -356       C  
ATOM   1130  N   GLY A 165      58.223 150.233  51.814  1.00 80.95           N  
ANISOU 1130  N   GLY A 165    15381  10349   5026   2616    112   -801       N  
ATOM   1131  CA  GLY A 165      59.567 150.785  51.683  1.00 81.13           C  
ANISOU 1131  CA  GLY A 165    15425  10219   5184   2480   -100   -972       C  
ATOM   1132  C   GLY A 165      59.687 151.702  50.479  1.00 84.15           C  
ANISOU 1132  C   GLY A 165    15766  10445   5761   2274   -135   -997       C  
ATOM   1133  O   GLY A 165      60.293 152.776  50.575  1.00 84.20           O  
ANISOU 1133  O   GLY A 165    15874  10296   5822   2244   -314  -1151       O  
ATOM   1134  N   ALA A 166      59.080 151.297  49.339  1.00 79.34           N  
ANISOU 1134  N   ALA A 166    15026   9867   5252   2130     29   -840       N  
ATOM   1135  CA  ALA A 166      59.072 152.102  48.114  1.00 79.27           C  
ANISOU 1135  CA  ALA A 166    14989   9719   5412   1941     21   -838       C  
ATOM   1136  C   ALA A 166      58.504 153.483  48.401  1.00 86.24           C  
ANISOU 1136  C   ALA A 166    16046  10495   6226   2084    -56   -929       C  
ATOM   1137  O   ALA A 166      59.070 154.496  47.980  1.00 86.82           O  
ANISOU 1137  O   ALA A 166    16187  10389   6412   1968   -187  -1033       O  
ATOM   1138  CB  ALA A 166      58.251 151.415  47.033  1.00 78.48           C  
ANISOU 1138  CB  ALA A 166    14758   9689   5371   1826    208   -648       C  
ATOM   1139  N   LYS A 167      57.401 153.516  49.148  1.00 84.53           N  
ANISOU 1139  N   LYS A 167    15910  10388   5819   2344     27   -888       N  
ATOM   1140  CA  LYS A 167      56.766 154.757  49.544  1.00 86.33           C  
ANISOU 1140  CA  LYS A 167    16324  10533   5945   2542    -32   -974       C  
ATOM   1141  C   LYS A 167      57.605 155.524  50.584  1.00 92.55           C  
ANISOU 1141  C   LYS A 167    17314  11197   6654   2653   -255  -1188       C  
ATOM   1142  O   LYS A 167      57.940 156.692  50.371  1.00 93.26           O  
ANISOU 1142  O   LYS A 167    17541  11087   6805   2608   -409  -1312       O  
ATOM   1143  CB  LYS A 167      55.340 154.472  50.067  1.00 88.99           C  
ANISOU 1143  CB  LYS A 167    16663  11056   6093   2808    145   -852       C  
ATOM   1144  CG  LYS A 167      54.542 155.711  50.470  1.00 95.19           C  
ANISOU 1144  CG  LYS A 167    17640  11779   6748   3065    113   -927       C  
ATOM   1145  CD  LYS A 167      54.450 156.747  49.353  1.00 96.05           C  
ANISOU 1145  CD  LYS A 167    17779  11707   7007   2929     61   -945       C  
ATOM   1146  CE  LYS A 167      53.293 157.694  49.547  1.00105.06           C  
ANISOU 1146  CE  LYS A 167    19053  12851   8017   3206    104   -944       C  
ATOM   1147  NZ  LYS A 167      53.201 158.699  48.453  1.00110.68           N  
ANISOU 1147  NZ  LYS A 167    19818  13369   8865   3083     40   -961       N  
ATOM   1148  N   HIS A 168      57.937 154.868  51.693  1.00 89.33           N  
ANISOU 1148  N   HIS A 168    16939  10897   6107   2794   -284  -1227       N  
ATOM   1149  CA  HIS A 168      58.606 155.514  52.799  1.00 91.38           C  
ANISOU 1149  CA  HIS A 168    17409  11059   6251   2939   -502  -1425       C  
ATOM   1150  C   HIS A 168      60.015 156.017  52.506  1.00 97.21           C  
ANISOU 1150  C   HIS A 168    18149  11608   7177   2696   -741  -1571       C  
ATOM   1151  O   HIS A 168      60.376 157.079  53.000  1.00 98.88           O  
ANISOU 1151  O   HIS A 168    18568  11653   7350   2760   -952  -1742       O  
ATOM   1152  CB  HIS A 168      58.602 154.610  54.028  1.00 92.58           C  
ANISOU 1152  CB  HIS A 168    17592  11385   6199   3149   -466  -1414       C  
ATOM   1153  CG  HIS A 168      58.904 155.341  55.287  1.00 98.49           C  
ANISOU 1153  CG  HIS A 168    18612  12060   6748   3399   -655  -1601       C  
ATOM   1154  ND1 HIS A 168      60.206 155.552  55.695  1.00101.31           N  
ANISOU 1154  ND1 HIS A 168    19045  12290   7159   3311   -921  -1775       N  
ATOM   1155  CD2 HIS A 168      58.065 155.922  56.173  1.00102.51           C  
ANISOU 1155  CD2 HIS A 168    19336  12609   7003   3736   -616  -1636       C  
ATOM   1156  CE1 HIS A 168      60.123 156.242  56.819  1.00103.65           C  
ANISOU 1156  CE1 HIS A 168    19619  12536   7229   3588  -1054  -1919       C  
ATOM   1157  NE2 HIS A 168      58.854 156.492  57.144  1.00104.69           N  
ANISOU 1157  NE2 HIS A 168    19852  12764   7162   3861   -869  -1844       N  
ATOM   1158  N   TYR A 169      60.807 155.283  51.728  1.00 93.58           N  
ANISOU 1158  N   TYR A 169    17467  11173   6916   2425   -714  -1504       N  
ATOM   1159  CA  TYR A 169      62.189 155.694  51.489  1.00 94.46           C  
ANISOU 1159  CA  TYR A 169    17540  11138   7215   2194   -927  -1625       C  
ATOM   1160  C   TYR A 169      62.423 156.363  50.154  1.00 97.79           C  
ANISOU 1160  C   TYR A 169    17884  11408   7863   1919   -922  -1592       C  
ATOM   1161  O   TYR A 169      63.418 157.069  50.003  1.00 98.36           O  
ANISOU 1161  O   TYR A 169    17972  11321   8079   1741  -1115  -1701       O  
ATOM   1162  CB  TYR A 169      63.148 154.503  51.659  1.00 95.16           C  
ANISOU 1162  CB  TYR A 169    17443  11351   7364   2101   -936  -1598       C  
ATOM   1163  CG  TYR A 169      63.134 153.918  53.046  1.00 98.51           C  
ANISOU 1163  CG  TYR A 169    17969  11896   7566   2360   -985  -1648       C  
ATOM   1164  CD1 TYR A 169      62.292 152.859  53.365  1.00 99.78           C  
ANISOU 1164  CD1 TYR A 169    18098  12245   7567   2525   -774  -1508       C  
ATOM   1165  CD2 TYR A 169      63.971 154.412  54.038  1.00101.73           C  
ANISOU 1165  CD2 TYR A 169    18508  12224   7919   2430  -1250  -1831       C  
ATOM   1166  CE1 TYR A 169      62.262 152.323  54.649  1.00102.86           C  
ANISOU 1166  CE1 TYR A 169    18599  12745   7738   2768   -807  -1541       C  
ATOM   1167  CE2 TYR A 169      63.951 153.886  55.328  1.00104.22           C  
ANISOU 1167  CE2 TYR A 169    18943  12647   8009   2684  -1301  -1878       C  
ATOM   1168  CZ  TYR A 169      63.097 152.836  55.632  1.00113.38           C  
ANISOU 1168  CZ  TYR A 169    20081  13998   9002   2857  -1069  -1729       C  
ATOM   1169  OH  TYR A 169      63.096 152.293  56.901  1.00118.22           O  
ANISOU 1169  OH  TYR A 169    20822  14714   9382   3106  -1109  -1763       O  
ATOM   1170  N   HIS A 170      61.547 156.139  49.178  1.00 93.10           N  
ANISOU 1170  N   HIS A 170    17206  10861   7305   1871   -712  -1438       N  
ATOM   1171  CA  HIS A 170      61.788 156.679  47.848  1.00 92.84           C  
ANISOU 1171  CA  HIS A 170    17103  10694   7478   1609   -691  -1391       C  
ATOM   1172  C   HIS A 170      60.650 157.522  47.272  1.00 97.91           C  
ANISOU 1172  C   HIS A 170    17866  11251   8084   1675   -615  -1340       C  
ATOM   1173  O   HIS A 170      60.787 158.032  46.154  1.00 98.57           O  
ANISOU 1173  O   HIS A 170    17921  11210   8322   1469   -600  -1298       O  
ATOM   1174  CB  HIS A 170      62.146 155.527  46.900  1.00 91.73           C  
ANISOU 1174  CB  HIS A 170    16714  10669   7471   1410   -531  -1248       C  
ATOM   1175  CG  HIS A 170      63.312 154.705  47.364  1.00 95.28           C  
ANISOU 1175  CG  HIS A 170    17032  11200   7971   1347   -604  -1291       C  
ATOM   1176  ND1 HIS A 170      64.612 155.166  47.246  1.00 98.13           N  
ANISOU 1176  ND1 HIS A 170    17333  11453   8497   1155   -772  -1387       N  
ATOM   1177  CD2 HIS A 170      63.337 153.491  47.962  1.00 96.13           C  
ANISOU 1177  CD2 HIS A 170    17062  11483   7982   1460   -536  -1246       C  
ATOM   1178  CE1 HIS A 170      65.380 154.216  47.755  1.00 97.31           C  
ANISOU 1178  CE1 HIS A 170    17104  11474   8394   1171   -802  -1401       C  
ATOM   1179  NE2 HIS A 170      64.656 153.189  48.196  1.00 96.49           N  
ANISOU 1179  NE2 HIS A 170    17000  11532   8129   1355   -664  -1320       N  
ATOM   1180  N   ASP A 171      59.542 157.685  48.029  1.00 93.81           N  
ANISOU 1180  N   ASP A 171    17482  10803   7358   1972   -564  -1341       N  
ATOM   1181  CA  ASP A 171      58.342 158.407  47.602  1.00 93.23           C  
ANISOU 1181  CA  ASP A 171    17512  10686   7226   2095   -482  -1286       C  
ATOM   1182  C   ASP A 171      57.755 157.788  46.321  1.00 95.36           C  
ANISOU 1182  C   ASP A 171    17591  11042   7599   1945   -282  -1094       C  
ATOM   1183  O   ASP A 171      57.356 158.496  45.392  1.00 95.29           O  
ANISOU 1183  O   ASP A 171    17624  10919   7664   1871   -265  -1052       O  
ATOM   1184  CB  ASP A 171      58.592 159.918  47.481  1.00 96.55           C  
ANISOU 1184  CB  ASP A 171    18156  10838   7689   2065   -670  -1422       C  
ATOM   1185  CG  ASP A 171      57.325 160.731  47.275  1.00108.56           C  
ANISOU 1185  CG  ASP A 171    19827  12309   9111   2265   -610  -1390       C  
ATOM   1186  OD1 ASP A 171      56.337 160.478  47.993  1.00109.54           O  
ANISOU 1186  OD1 ASP A 171    19982  12594   9046   2560   -503  -1352       O  
ATOM   1187  OD2 ASP A 171      57.310 161.598  46.365  1.00116.69           O  
ANISOU 1187  OD2 ASP A 171    20935  13149  10253   2130   -661  -1390       O  
ATOM   1188  N   LEU A 172      57.728 156.450  46.272  1.00 89.47           N  
ANISOU 1188  N   LEU A 172    16655  10485   6854   1901   -147   -978       N  
ATOM   1189  CA  LEU A 172      57.198 155.734  45.127  1.00 86.85           C  
ANISOU 1189  CA  LEU A 172    16157  10234   6606   1759     23   -801       C  
ATOM   1190  C   LEU A 172      55.886 155.064  45.469  1.00 91.67           C  
ANISOU 1190  C   LEU A 172    16709  11046   7077   1953    184   -666       C  
ATOM   1191  O   LEU A 172      55.796 154.350  46.474  1.00 91.33           O  
ANISOU 1191  O   LEU A 172    16646  11148   6907   2101    220   -659       O  
ATOM   1192  CB  LEU A 172      58.206 154.686  44.624  1.00 84.99           C  
ANISOU 1192  CB  LEU A 172    15754  10039   6499   1527     54   -758       C  
ATOM   1193  CG  LEU A 172      59.536 155.205  44.078  1.00 89.22           C  
ANISOU 1193  CG  LEU A 172    16284  10409   7209   1292    -69   -850       C  
ATOM   1194  CD1 LEU A 172      60.509 154.089  43.935  1.00 87.94           C  
ANISOU 1194  CD1 LEU A 172    15955  10331   7127   1151    -37   -822       C  
ATOM   1195  CD2 LEU A 172      59.350 155.879  42.734  1.00 92.42           C  
ANISOU 1195  CD2 LEU A 172    16705  10674   7737   1118    -36   -791       C  
ATOM   1196  N   ASP A 173      54.868 155.280  44.624  1.00 89.01           N  
ANISOU 1196  N   ASP A 173    16336  10722   6764   1947    278   -548       N  
ATOM   1197  CA  ASP A 173      53.587 154.605  44.778  1.00 89.15           C  
ANISOU 1197  CA  ASP A 173    16250  10942   6683   2087    435   -390       C  
ATOM   1198  C   ASP A 173      53.549 153.421  43.834  1.00 90.79           C  
ANISOU 1198  C   ASP A 173    16279  11225   6994   1864    539   -235       C  
ATOM   1199  O   ASP A 173      53.562 153.604  42.609  1.00 89.57           O  
ANISOU 1199  O   ASP A 173    16097  10973   6963   1681    540   -187       O  
ATOM   1200  CB  ASP A 173      52.414 155.544  44.488  1.00 92.51           C  
ANISOU 1200  CB  ASP A 173    16734  11352   7064   2244    462   -350       C  
ATOM   1201  CG  ASP A 173      52.304 156.687  45.459  1.00108.13           C  
ANISOU 1201  CG  ASP A 173    18917  13261   8908   2512    370   -498       C  
ATOM   1202  OD1 ASP A 173      52.510 156.459  46.663  1.00109.51           O  
ANISOU 1202  OD1 ASP A 173    19146  13514   8947   2680    357   -566       O  
ATOM   1203  OD2 ASP A 173      52.010 157.809  45.016  1.00119.19           O  
ANISOU 1203  OD2 ASP A 173    20443  14519  10326   2566    306   -546       O  
ATOM   1204  N   ILE A 174      53.539 152.207  44.395  1.00 86.02           N  
ANISOU 1204  N   ILE A 174    15577  10777   6330   1879    617   -160       N  
ATOM   1205  CA  ILE A 174      53.431 150.997  43.581  1.00 83.86           C  
ANISOU 1205  CA  ILE A 174    15161  10569   6133   1685    708    -11       C  
ATOM   1206  C   ILE A 174      51.950 150.827  43.221  1.00 87.09           C  
ANISOU 1206  C   ILE A 174    15477  11101   6512   1737    816    163       C  
ATOM   1207  O   ILE A 174      51.092 150.779  44.111  1.00 87.43           O  
ANISOU 1207  O   ILE A 174    15495  11296   6430   1943    885    220       O  
ATOM   1208  CB  ILE A 174      54.002 149.744  44.294  1.00 86.09           C  
ANISOU 1208  CB  ILE A 174    15395  10951   6364   1676    738      8       C  
ATOM   1209  CG1 ILE A 174      55.462 149.954  44.768  1.00 86.37           C  
ANISOU 1209  CG1 ILE A 174    15503  10886   6428   1650    613   -168       C  
ATOM   1210  CG2 ILE A 174      53.847 148.504  43.417  1.00 84.85           C  
ANISOU 1210  CG2 ILE A 174    15126  10837   6279   1481    820    160       C  
ATOM   1211  CD1 ILE A 174      56.475 150.412  43.679  1.00 92.23           C  
ANISOU 1211  CD1 ILE A 174    16245  11455   7341   1426    536   -242       C  
ATOM   1212  N   ASP A 175      51.648 150.751  41.922  1.00 81.71           N  
ANISOU 1212  N   ASP A 175    14743  10362   5943   1556    829    250       N  
ATOM   1213  CA  ASP A 175      50.264 150.651  41.447  1.00 80.89           C  
ANISOU 1213  CA  ASP A 175    14537  10365   5834   1581    902    416       C  
ATOM   1214  C   ASP A 175      49.736 149.221  41.380  1.00 81.98           C  
ANISOU 1214  C   ASP A 175    14536  10648   5966   1484    990    590       C  
ATOM   1215  O   ASP A 175      48.556 148.983  41.673  1.00 81.38           O  
ANISOU 1215  O   ASP A 175    14349  10734   5838   1578   1067    731       O  
ATOM   1216  CB  ASP A 175      50.111 151.366  40.094  1.00 82.08           C  
ANISOU 1216  CB  ASP A 175    14720  10373   6092   1451    850    425       C  
ATOM   1217  CG  ASP A 175      50.561 152.828  40.127  1.00 89.00           C  
ANISOU 1217  CG  ASP A 175    15752  11088   6977   1538    758    269       C  
ATOM   1218  OD1 ASP A 175      49.881 153.644  40.766  1.00 89.97           O  
ANISOU 1218  OD1 ASP A 175    15916  11254   7014   1768    755    245       O  
ATOM   1219  OD2 ASP A 175      51.599 153.147  39.521  1.00 93.40           O  
ANISOU 1219  OD2 ASP A 175    16394  11473   7622   1379    690    176       O  
ATOM   1220  N   TYR A 176      50.605 148.276  40.990  1.00 76.99           N  
ANISOU 1220  N   TYR A 176    13910   9955   5389   1295    979    587       N  
ATOM   1221  CA  TYR A 176      50.226 146.874  40.842  1.00 76.21           C  
ANISOU 1221  CA  TYR A 176    13718   9949   5288   1179   1041    744       C  
ATOM   1222  C   TYR A 176      51.194 145.919  41.520  1.00 79.34           C  
ANISOU 1222  C   TYR A 176    14149  10354   5643   1160   1049    701       C  
ATOM   1223  O   TYR A 176      52.405 146.142  41.494  1.00 79.12           O  
ANISOU 1223  O   TYR A 176    14199  10214   5649   1126    989    557       O  
ATOM   1224  CB  TYR A 176      50.084 146.518  39.351  1.00 76.33           C  
ANISOU 1224  CB  TYR A 176    13720   9870   5410    952   1015    823       C  
ATOM   1225  CG  TYR A 176      48.909 147.194  38.683  1.00 77.94           C  
ANISOU 1225  CG  TYR A 176    13867  10100   5647    967   1005    911       C  
ATOM   1226  CD1 TYR A 176      49.023 148.477  38.160  1.00 80.52           C  
ANISOU 1226  CD1 TYR A 176    14270  10311   6011   1008    948    815       C  
ATOM   1227  CD2 TYR A 176      47.684 146.545  38.562  1.00 78.52           C  
ANISOU 1227  CD2 TYR A 176    13806  10312   5716    937   1045   1099       C  
ATOM   1228  CE1 TYR A 176      47.941 149.105  37.545  1.00 83.03           C  
ANISOU 1228  CE1 TYR A 176    14542  10653   6353   1045    931    896       C  
ATOM   1229  CE2 TYR A 176      46.599 147.155  37.938  1.00 79.54           C  
ANISOU 1229  CE2 TYR A 176    13862  10479   5882    959   1023   1184       C  
ATOM   1230  CZ  TYR A 176      46.729 148.438  37.436  1.00 86.80           C  
ANISOU 1230  CZ  TYR A 176    14868  11284   6828   1027    967   1079       C  
ATOM   1231  OH  TYR A 176      45.647 149.046  36.846  1.00 86.53           O  
ANISOU 1231  OH  TYR A 176    14768  11287   6822   1073    939   1162       O  
ATOM   1232  N   ILE A 177      50.657 144.846  42.112  1.00 75.17           N  
ANISOU 1232  N   ILE A 177    13556   9960   5044   1180   1120    835       N  
ATOM   1233  CA  ILE A 177      51.458 143.793  42.736  1.00 74.34           C  
ANISOU 1233  CA  ILE A 177    13492   9866   4887   1167   1130    821       C  
ATOM   1234  C   ILE A 177      51.089 142.424  42.132  1.00 78.85           C  
ANISOU 1234  C   ILE A 177    14027  10446   5488    982   1161    987       C  
ATOM   1235  O   ILE A 177      49.906 142.128  41.938  1.00 79.81           O  
ANISOU 1235  O   ILE A 177    14055  10657   5613    937   1207   1154       O  
ATOM   1236  CB  ILE A 177      51.396 143.817  44.297  1.00 77.89           C  
ANISOU 1236  CB  ILE A 177    13961  10445   5190   1395   1172    798       C  
ATOM   1237  CG1 ILE A 177      52.432 142.863  44.914  1.00 77.66           C  
ANISOU 1237  CG1 ILE A 177    14001  10397   5109   1395   1152    750       C  
ATOM   1238  CG2 ILE A 177      49.992 143.516  44.833  1.00 79.42           C  
ANISOU 1238  CG2 ILE A 177    14050  10822   5305   1480   1284    986       C  
ATOM   1239  CD1 ILE A 177      53.860 143.217  44.622  1.00 81.77           C  
ANISOU 1239  CD1 ILE A 177    14594  10775   5699   1352   1048    563       C  
ATOM   1240  N   GLY A 178      52.105 141.621  41.834  1.00 74.25           N  
ANISOU 1240  N   GLY A 178    13518   9765   4929    879   1128    940       N  
ATOM   1241  CA  GLY A 178      51.917 140.286  41.284  1.00 74.24           C  
ANISOU 1241  CA  GLY A 178    13531   9734   4942    714   1138   1073       C  
ATOM   1242  C   GLY A 178      52.071 139.198  42.328  1.00 80.17           C  
ANISOU 1242  C   GLY A 178    14314  10553   5592    773   1176   1135       C  
ATOM   1243  O   GLY A 178      52.252 139.484  43.514  1.00 80.59           O  
ANISOU 1243  O   GLY A 178    14371  10695   5555    953   1201   1082       O  
ATOM   1244  N   ILE A 179      52.009 137.936  41.898  1.00 77.15           N  
ANISOU 1244  N   ILE A 179    13981  10117   5214    628   1172   1244       N  
ATOM   1245  CA  ILE A 179      52.058 136.806  42.831  1.00 77.28           C  
ANISOU 1245  CA  ILE A 179    14048  10182   5132    666   1206   1331       C  
ATOM   1246  C   ILE A 179      53.442 136.143  42.833  1.00 82.06           C  
ANISOU 1246  C   ILE A 179    14782  10677   5720    684   1159   1215       C  
ATOM   1247  O   ILE A 179      54.263 136.482  43.691  1.00 81.92           O  
ANISOU 1247  O   ILE A 179    14786  10691   5649    845   1147   1089       O  
ATOM   1248  CB  ILE A 179      50.873 135.818  42.551  1.00 80.10           C  
ANISOU 1248  CB  ILE A 179    14373  10568   5494    501   1232   1563       C  
ATOM   1249  CG1 ILE A 179      49.505 136.551  42.509  1.00 80.10           C  
ANISOU 1249  CG1 ILE A 179    14205  10702   5528    495   1278   1681       C  
ATOM   1250  CG2 ILE A 179      50.845 134.641  43.523  1.00 80.63           C  
ANISOU 1250  CG2 ILE A 179    14505  10677   5455    526   1273   1677       C  
ATOM   1251  CD1 ILE A 179      49.177 137.455  43.706  1.00 74.93           C  
ANISOU 1251  CD1 ILE A 179    13463  10219   4788    730   1361   1655       C  
ATOM   1252  N   TRP A 180      53.698 135.214  41.881  1.00 78.61           N  
ANISOU 1252  N   TRP A 180    14435  10112   5323    530   1123   1255       N  
ATOM   1253  CA  TRP A 180      54.974 134.510  41.748  1.00 78.36           C  
ANISOU 1253  CA  TRP A 180    14523   9977   5275    557   1086   1158       C  
ATOM   1254  C   TRP A 180      55.223 134.232  40.273  1.00 83.33           C  
ANISOU 1254  C   TRP A 180    15222  10460   5981    403   1051   1146       C  
ATOM   1255  O   TRP A 180      54.543 133.383  39.680  1.00 83.97           O  
ANISOU 1255  O   TRP A 180    15373  10473   6058    259   1034   1279       O  
ATOM   1256  CB  TRP A 180      54.958 133.209  42.566  1.00 77.99           C  
ANISOU 1256  CB  TRP A 180    14575   9936   5120    591   1096   1261       C  
ATOM   1257  CG  TRP A 180      56.293 132.529  42.698  1.00 78.82           C  
ANISOU 1257  CG  TRP A 180    14798   9962   5188    679   1058   1154       C  
ATOM   1258  CD1 TRP A 180      57.520 133.047  42.392  1.00 81.16           C  
ANISOU 1258  CD1 TRP A 180    15079  10223   5537    755   1025    976       C  
ATOM   1259  CD2 TRP A 180      56.530 131.218  43.221  1.00 79.45           C  
ANISOU 1259  CD2 TRP A 180    15019   9997   5172    711   1047   1228       C  
ATOM   1260  NE1 TRP A 180      58.502 132.120  42.649  1.00 81.11           N  
ANISOU 1260  NE1 TRP A 180    15178  10163   5476    841    997    933       N  
ATOM   1261  CE2 TRP A 180      57.923 130.987  43.161  1.00 83.28           C  
ANISOU 1261  CE2 TRP A 180    15567  10423   5654    824   1005   1081       C  
ATOM   1262  CE3 TRP A 180      55.693 130.192  43.694  1.00 81.94           C  
ANISOU 1262  CE3 TRP A 180    15416  10311   5408    647   1068   1416       C  
ATOM   1263  CZ2 TRP A 180      58.503 129.781  43.581  1.00 83.52           C  
ANISOU 1263  CZ2 TRP A 180    15749  10391   5594    900    979   1104       C  
ATOM   1264  CZ3 TRP A 180      56.267 128.994  44.096  1.00 84.39           C  
ANISOU 1264  CZ3 TRP A 180    15895  10541   5627    702   1040   1443       C  
ATOM   1265  CH2 TRP A 180      57.656 128.798  44.041  1.00 84.79           C  
ANISOU 1265  CH2 TRP A 180    16018  10531   5666    840    994   1284       C  
ATOM   1266  N   ASN A 181      56.190 134.965  39.677  1.00 79.39           N  
ANISOU 1266  N   ASN A 181    14708   9909   5549    430   1037    991       N  
ATOM   1267  CA  ASN A 181      56.480 134.925  38.234  1.00 78.14           C  
ANISOU 1267  CA  ASN A 181    14613   9623   5454    307   1022    967       C  
ATOM   1268  C   ASN A 181      56.587 133.541  37.630  1.00 80.07           C  
ANISOU 1268  C   ASN A 181    15023   9748   5653    228   1001   1040       C  
ATOM   1269  O   ASN A 181      57.506 132.792  37.951  1.00 79.50           O  
ANISOU 1269  O   ASN A 181    15031   9643   5532    317   1000    990       O  
ATOM   1270  CB  ASN A 181      57.720 135.735  37.861  1.00 79.11           C  
ANISOU 1270  CB  ASN A 181    14700   9718   5642    365   1028    800       C  
ATOM   1271  CG  ASN A 181      57.910 135.810  36.367  1.00102.51           C  
ANISOU 1271  CG  ASN A 181    17730  12564   8657    246   1035    791       C  
ATOM   1272  OD1 ASN A 181      57.138 136.478  35.647  1.00 93.59           O  
ANISOU 1272  OD1 ASN A 181    16580  11411   7570    146   1029    835       O  
ATOM   1273  ND2 ASN A 181      58.908 135.079  35.873  1.00 95.44           N  
ANISOU 1273  ND2 ASN A 181    16926  11591   7744    267   1050    744       N  
ATOM   1274  N   GLU A 182      55.649 133.222  36.728  1.00 76.68           N  
ANISOU 1274  N   GLU A 182    14652   9246   5237     65    971   1154       N  
ATOM   1275  CA  GLU A 182      55.616 131.961  35.982  1.00 77.47           C  
ANISOU 1275  CA  GLU A 182    14944   9201   5292    -35    927   1224       C  
ATOM   1276  C   GLU A 182      55.659 130.740  36.877  1.00 84.03           C  
ANISOU 1276  C   GLU A 182    15871  10020   6035      6    914   1298       C  
ATOM   1277  O   GLU A 182      56.209 129.704  36.498  1.00 85.14           O  
ANISOU 1277  O   GLU A 182    16198  10032   6120      8    885   1293       O  
ATOM   1278  CB  GLU A 182      56.752 131.926  34.955  1.00 78.40           C  
ANISOU 1278  CB  GLU A 182    15170   9205   5415     -4    939   1103       C  
ATOM   1279  CG  GLU A 182      56.706 133.105  34.008  1.00 89.57           C  
ANISOU 1279  CG  GLU A 182    16512  10613   6906    -58    956   1045       C  
ATOM   1280  CD  GLU A 182      57.395 132.876  32.682  1.00115.22           C  
ANISOU 1280  CD  GLU A 182    19915  13724  10140    -90    965    994       C  
ATOM   1281  OE1 GLU A 182      58.390 132.119  32.664  1.00120.44           O  
ANISOU 1281  OE1 GLU A 182    20680  14334  10750      4    991    936       O  
ATOM   1282  OE2 GLU A 182      56.951 133.452  31.663  1.00110.89           O  
ANISOU 1282  OE2 GLU A 182    19391  13122   9621   -194    948   1013       O  
ATOM   1283  N   ARG A 183      55.094 130.861  38.074  1.00 80.84           N  
ANISOU 1283  N   ARG A 183    15358   9750   5608     54    941   1369       N  
ATOM   1284  CA  ARG A 183      55.076 129.783  39.045  1.00 81.65           C  
ANISOU 1284  CA  ARG A 183    15549   9854   5619     99    939   1454       C  
ATOM   1285  C   ARG A 183      53.662 129.646  39.606  1.00 87.51           C  
ANISOU 1285  C   ARG A 183    16207  10687   6355     -9    950   1646       C  
ATOM   1286  O   ARG A 183      52.836 130.551  39.393  1.00 87.37           O  
ANISOU 1286  O   ARG A 183    16031  10761   6405    -66    967   1682       O  
ATOM   1287  CB  ARG A 183      56.120 130.036  40.149  1.00 80.08           C  
ANISOU 1287  CB  ARG A 183    15308   9744   5373    320    975   1330       C  
ATOM   1288  CG  ARG A 183      57.582 129.938  39.708  1.00 87.99           C  
ANISOU 1288  CG  ARG A 183    16381  10671   6381    432    963   1164       C  
ATOM   1289  CD  ARG A 183      58.001 128.535  39.267  1.00 90.60           C  
ANISOU 1289  CD  ARG A 183    16938  10842   6644    418    925   1199       C  
ATOM   1290  NE  ARG A 183      59.392 128.474  38.790  1.00 93.25           N  
ANISOU 1290  NE  ARG A 183    17316  11127   6988    544    931   1047       N  
ATOM   1291  CZ  ARG A 183      59.786 128.733  37.540  1.00104.56           C  
ANISOU 1291  CZ  ARG A 183    18776  12481   8471    495    944    982       C  
ATOM   1292  NH1 ARG A 183      58.900 129.083  36.613  1.00 92.97           N  
ANISOU 1292  NH1 ARG A 183    17317  10961   7047    321    933   1046       N  
ATOM   1293  NH2 ARG A 183      61.065 128.639  37.209  1.00 86.59           N  
ANISOU 1293  NH2 ARG A 183    16517  10185   6198    627    969    859       N  
ATOM   1294  N   PRO A 184      53.342 128.518  40.296  1.00 84.45           N  
ANISOU 1294  N   PRO A 184    15921  10277   5890    -41    944   1784       N  
ATOM   1295  CA  PRO A 184      51.971 128.346  40.799  1.00 85.12           C  
ANISOU 1295  CA  PRO A 184    15903  10461   5978   -163    968   1993       C  
ATOM   1296  C   PRO A 184      51.513 129.432  41.757  1.00 87.82           C  
ANISOU 1296  C   PRO A 184    16024  11025   6320    -36   1063   1995       C  
ATOM   1297  O   PRO A 184      52.328 130.001  42.492  1.00 86.50           O  
ANISOU 1297  O   PRO A 184    15832  10927   6105    169   1104   1854       O  
ATOM   1298  CB  PRO A 184      52.021 126.996  41.515  1.00 88.13           C  
ANISOU 1298  CB  PRO A 184    16452  10774   6260   -178    958   2114       C  
ATOM   1299  CG  PRO A 184      53.198 126.292  40.961  1.00 91.78           C  
ANISOU 1299  CG  PRO A 184    17142  11047   6684   -125    892   1989       C  
ATOM   1300  CD  PRO A 184      54.184 127.347  40.625  1.00 85.81           C  
ANISOU 1300  CD  PRO A 184    16304  10332   5969     31    915   1769       C  
ATOM   1301  N   PHE A 185      50.209 129.722  41.735  1.00 84.69           N  
ANISOU 1301  N   PHE A 185    15469  10736   5973   -152   1090   2154       N  
ATOM   1302  CA  PHE A 185      49.636 130.674  42.675  1.00 84.93           C  
ANISOU 1302  CA  PHE A 185    15301  10984   5985    -17   1192   2181       C  
ATOM   1303  C   PHE A 185      48.913 129.887  43.753  1.00 91.25           C  
ANISOU 1303  C   PHE A 185    16079  11887   6703    -33   1267   2389       C  
ATOM   1304  O   PHE A 185      48.587 128.712  43.545  1.00 92.91           O  
ANISOU 1304  O   PHE A 185    16392  11998   6911   -213   1223   2542       O  
ATOM   1305  CB  PHE A 185      48.669 131.655  41.983  1.00 86.23           C  
ANISOU 1305  CB  PHE A 185    15277  11231   6256    -93   1190   2217       C  
ATOM   1306  CG  PHE A 185      47.403 131.053  41.405  1.00 88.19           C  
ANISOU 1306  CG  PHE A 185    15451  11481   6575   -338   1149   2441       C  
ATOM   1307  CD1 PHE A 185      46.257 130.924  42.180  1.00 91.65           C  
ANISOU 1307  CD1 PHE A 185    15721  12100   7002   -367   1233   2653       C  
ATOM   1308  CD2 PHE A 185      47.341 130.671  40.064  1.00 89.56           C  
ANISOU 1308  CD2 PHE A 185    15718  11484   6828   -538   1023   2442       C  
ATOM   1309  CE1 PHE A 185      45.083 130.390  41.633  1.00 93.62           C  
ANISOU 1309  CE1 PHE A 185    15874  12361   7337   -613   1181   2869       C  
ATOM   1310  CE2 PHE A 185      46.160 130.157  39.513  1.00 93.01           C  
ANISOU 1310  CE2 PHE A 185    16084  11917   7338   -776    955   2645       C  
ATOM   1311  CZ  PHE A 185      45.042 130.012  40.301  1.00 92.29           C  
ANISOU 1311  CZ  PHE A 185    15803  12009   7254   -823   1029   2860       C  
ATOM   1312  N   ASP A 186      48.668 130.519  44.902  1.00 87.24           N  
ANISOU 1312  N   ASP A 186    15456  11571   6122    153   1379   2400       N  
ATOM   1313  CA  ASP A 186      47.884 129.911  45.968  1.00 88.21           C  
ANISOU 1313  CA  ASP A 186    15533  11825   6157    154   1482   2616       C  
ATOM   1314  C   ASP A 186      46.712 130.857  46.164  1.00 90.16           C  
ANISOU 1314  C   ASP A 186    15526  12288   6444    190   1578   2714       C  
ATOM   1315  O   ASP A 186      46.929 132.044  46.402  1.00 88.25           O  
ANISOU 1315  O   ASP A 186    15211  12135   6186    388   1612   2562       O  
ATOM   1316  CB  ASP A 186      48.708 129.737  47.253  1.00 90.40           C  
ANISOU 1316  CB  ASP A 186    15936  12140   6274    388   1538   2542       C  
ATOM   1317  CG  ASP A 186      47.918 129.117  48.381  1.00104.14           C  
ANISOU 1317  CG  ASP A 186    17646  14019   7902    403   1663   2774       C  
ATOM   1318  OD1 ASP A 186      46.902 129.710  48.787  1.00105.13           O  
ANISOU 1318  OD1 ASP A 186    17574  14345   8027    440   1778   2895       O  
ATOM   1319  OD2 ASP A 186      48.318 128.038  48.860  1.00114.31           O  
ANISOU 1319  OD2 ASP A 186    19114  15218   9100    386   1652   2842       O  
ATOM   1320  N   ALA A 187      45.478 130.356  46.025  1.00 87.22           N  
ANISOU 1320  N   ALA A 187    15016  11996   6128     -3   1612   2966       N  
ATOM   1321  CA  ALA A 187      44.291 131.207  46.109  1.00 87.65           C  
ANISOU 1321  CA  ALA A 187    14799  12271   6235     27   1702   3080       C  
ATOM   1322  C   ALA A 187      44.193 131.914  47.453  1.00 90.10           C  
ANISOU 1322  C   ALA A 187    15038  12792   6403    323   1867   3066       C  
ATOM   1323  O   ALA A 187      43.851 133.097  47.512  1.00 89.48           O  
ANISOU 1323  O   ALA A 187    14819  12846   6334    487   1918   2993       O  
ATOM   1324  CB  ALA A 187      43.035 130.394  45.828  1.00 90.56           C  
ANISOU 1324  CB  ALA A 187    15023  12698   6688   -243   1708   3377       C  
ATOM   1325  N   ASN A 188      44.528 131.187  48.523  1.00 86.00           N  
ANISOU 1325  N   ASN A 188    14643  12293   5740    405   1942   3127       N  
ATOM   1326  CA  ASN A 188      44.525 131.725  49.869  1.00 86.16           C  
ANISOU 1326  CA  ASN A 188    14649  12498   5591    699   2094   3113       C  
ATOM   1327  C   ASN A 188      45.592 132.785  50.040  1.00 87.39           C  
ANISOU 1327  C   ASN A 188    14913  12604   5688    956   2039   2805       C  
ATOM   1328  O   ASN A 188      45.329 133.779  50.705  1.00 86.90           O  
ANISOU 1328  O   ASN A 188    14780  12700   5539   1199   2132   2749       O  
ATOM   1329  CB  ASN A 188      44.669 130.619  50.890  1.00 87.64           C  
ANISOU 1329  CB  ASN A 188    14973  12691   5634    705   2169   3261       C  
ATOM   1330  CG  ASN A 188      43.439 129.762  51.001  1.00118.21           C  
ANISOU 1330  CG  ASN A 188    18700  16669   9546    483   2264   3599       C  
ATOM   1331  OD1 ASN A 188      42.297 130.248  51.062  1.00114.06           O  
ANISOU 1331  OD1 ASN A 188    17919  16357   9063    484   2381   3757       O  
ATOM   1332  ND2 ASN A 188      43.646 128.463  51.045  1.00114.23           N  
ANISOU 1332  ND2 ASN A 188    18353  16018   9032    287   2214   3725       N  
ATOM   1333  N   TYR A 189      46.773 132.606  49.424  1.00 81.97           N  
ANISOU 1333  N   TYR A 189    14394  11700   5050    903   1887   2608       N  
ATOM   1334  CA  TYR A 189      47.809 133.631  49.488  1.00 80.13           C  
ANISOU 1334  CA  TYR A 189    14240  11411   4796   1103   1817   2323       C  
ATOM   1335  C   TYR A 189      47.281 134.913  48.859  1.00 82.60           C  
ANISOU 1335  C   TYR A 189    14394  11783   5207   1134   1813   2252       C  
ATOM   1336  O   TYR A 189      47.457 135.981  49.438  1.00 82.88           O  
ANISOU 1336  O   TYR A 189    14427  11892   5172   1367   1839   2112       O  
ATOM   1337  CB  TYR A 189      49.096 133.198  48.762  1.00 79.89           C  
ANISOU 1337  CB  TYR A 189    14375  11153   4827   1016   1666   2151       C  
ATOM   1338  CG  TYR A 189      50.101 134.326  48.634  1.00 80.30           C  
ANISOU 1338  CG  TYR A 189    14461  11150   4898   1171   1587   1876       C  
ATOM   1339  CD1 TYR A 189      50.832 134.761  49.734  1.00 82.49           C  
ANISOU 1339  CD1 TYR A 189    14824  11475   5043   1419   1587   1734       C  
ATOM   1340  CD2 TYR A 189      50.294 134.983  47.422  1.00 79.54           C  
ANISOU 1340  CD2 TYR A 189    14316  10956   4951   1064   1506   1765       C  
ATOM   1341  CE1 TYR A 189      51.735 135.817  49.633  1.00 81.93           C  
ANISOU 1341  CE1 TYR A 189    14779  11348   5003   1537   1497   1490       C  
ATOM   1342  CE2 TYR A 189      51.199 136.038  47.308  1.00 79.31           C  
ANISOU 1342  CE2 TYR A 189    14312  10873   4949   1184   1435   1530       C  
ATOM   1343  CZ  TYR A 189      51.920 136.450  48.418  1.00 87.11           C  
ANISOU 1343  CZ  TYR A 189    15375  11904   5819   1411   1426   1394       C  
ATOM   1344  OH  TYR A 189      52.834 137.473  48.332  1.00 88.61           O  
ANISOU 1344  OH  TYR A 189    15590  12032   6045   1506   1337   1169       O  
ATOM   1345  N   ILE A 190      46.645 134.812  47.674  1.00 77.43           N  
ANISOU 1345  N   ILE A 190    13629  11083   4708    907   1767   2343       N  
ATOM   1346  CA  ILE A 190      46.128 135.994  46.981  1.00 76.44           C  
ANISOU 1346  CA  ILE A 190    13364  11001   4680    930   1750   2284       C  
ATOM   1347  C   ILE A 190      45.158 136.748  47.880  1.00 81.34           C  
ANISOU 1347  C   ILE A 190    13832  11859   5214   1141   1895   2373       C  
ATOM   1348  O   ILE A 190      45.254 137.971  48.018  1.00 80.76           O  
ANISOU 1348  O   ILE A 190    13745  11821   5118   1337   1897   2223       O  
ATOM   1349  CB  ILE A 190      45.495 135.650  45.603  1.00 79.21           C  
ANISOU 1349  CB  ILE A 190    13625  11273   5196    650   1670   2393       C  
ATOM   1350  CG1 ILE A 190      46.507 134.934  44.691  1.00 78.42           C  
ANISOU 1350  CG1 ILE A 190    13709  10932   5157    475   1534   2292       C  
ATOM   1351  CG2 ILE A 190      44.956 136.915  44.924  1.00 79.69           C  
ANISOU 1351  CG2 ILE A 190    13555  11379   5345    701   1647   2330       C  
ATOM   1352  CD1 ILE A 190      45.999 134.566  43.294  1.00 85.08           C  
ANISOU 1352  CD1 ILE A 190    14518  11667   6142    205   1432   2377       C  
ATOM   1353  N   LYS A 191      44.246 136.005  48.513  1.00 78.54           N  
ANISOU 1353  N   LYS A 191    13374  11663   4805   1105   2021   2620       N  
ATOM   1354  CA  LYS A 191      43.265 136.572  49.421  1.00 79.38           C  
ANISOU 1354  CA  LYS A 191    13325  12022   4812   1315   2191   2740       C  
ATOM   1355  C   LYS A 191      43.936 137.233  50.626  1.00 83.38           C  
ANISOU 1355  C   LYS A 191    13983  12572   5127   1647   2245   2566       C  
ATOM   1356  O   LYS A 191      43.567 138.347  51.004  1.00 83.30           O  
ANISOU 1356  O   LYS A 191    13916  12681   5055   1886   2309   2499       O  
ATOM   1357  CB  LYS A 191      42.272 135.488  49.850  1.00 83.14           C  
ANISOU 1357  CB  LYS A 191    13668  12649   5271   1179   2319   3058       C  
ATOM   1358  CG  LYS A 191      41.316 135.041  48.740  1.00 85.96           C  
ANISOU 1358  CG  LYS A 191    13826  13014   5822    874   2266   3252       C  
ATOM   1359  CD  LYS A 191      40.480 133.831  49.158  1.00 94.65           C  
ANISOU 1359  CD  LYS A 191    14818  14223   6921    683   2363   3570       C  
ATOM   1360  CE  LYS A 191      39.629 133.302  48.035  1.00 99.00           C  
ANISOU 1360  CE  LYS A 191    15203  14740   7672    345   2262   3748       C  
ATOM   1361  NZ  LYS A 191      38.937 132.036  48.409  1.00105.74           N  
ANISOU 1361  NZ  LYS A 191    15987  15651   8538    111   2324   4052       N  
ATOM   1362  N   GLU A 192      44.940 136.557  51.207  1.00 80.40           N  
ANISOU 1362  N   GLU A 192    13812  12085   4653   1671   2202   2481       N  
ATOM   1363  CA  GLU A 192      45.688 137.036  52.388  1.00 81.24           C  
ANISOU 1363  CA  GLU A 192    14086  12211   4571   1971   2218   2308       C  
ATOM   1364  C   GLU A 192      46.458 138.303  52.047  1.00 81.64           C  
ANISOU 1364  C   GLU A 192    14209  12147   4661   2093   2089   2022       C  
ATOM   1365  O   GLU A 192      46.520 139.217  52.871  1.00 81.96           O  
ANISOU 1365  O   GLU A 192    14308  12262   4570   2370   2122   1905       O  
ATOM   1366  CB  GLU A 192      46.694 135.949  52.854  1.00 83.18           C  
ANISOU 1366  CB  GLU A 192    14532  12351   4723   1946   2172   2286       C  
ATOM   1367  CG  GLU A 192      46.830 135.640  54.342  1.00101.34           C  
ANISOU 1367  CG  GLU A 192    16846  14812   6847   2034   2339   2504       C  
ATOM   1368  CD  GLU A 192      45.920 136.309  55.342  1.00139.38           C  
ANISOU 1368  CD  GLU A 192    21664  19830  11463   2367   2485   2501       C  
ATOM   1369  OE1 GLU A 192      44.767 135.846  55.505  1.00138.22           O  
ANISOU 1369  OE1 GLU A 192    21392  19882  11245   2388   2674   2754       O  
ATOM   1370  OE2 GLU A 192      46.395 137.249  56.020  1.00149.11           O  
ANISOU 1370  OE2 GLU A 192    23025  21024  12608   2602   2410   2257       O  
ATOM   1371  N   LEU A 193      47.048 138.347  50.824  1.00 75.01           N  
ANISOU 1371  N   LEU A 193    13378  11125   3999   1886   1944   1918       N  
ATOM   1372  CA  LEU A 193      47.789 139.495  50.311  1.00 73.35           C  
ANISOU 1372  CA  LEU A 193    13226  10790   3853   1951   1819   1668       C  
ATOM   1373  C   LEU A 193      46.865 140.714  50.216  1.00 80.84           C  
ANISOU 1373  C   LEU A 193    14057  11849   4809   2091   1876   1671       C  
ATOM   1374  O   LEU A 193      47.274 141.811  50.589  1.00 81.43           O  
ANISOU 1374  O   LEU A 193    14221  11899   4820   2298   1833   1484       O  
ATOM   1375  CB  LEU A 193      48.465 139.198  48.953  1.00 70.84           C  
ANISOU 1375  CB  LEU A 193    12926  10273   3717   1691   1685   1598       C  
ATOM   1376  CG  LEU A 193      49.212 140.375  48.301  1.00 73.50           C  
ANISOU 1376  CG  LEU A 193    13312  10474   4142   1717   1563   1365       C  
ATOM   1377  CD1 LEU A 193      50.441 140.776  49.095  1.00 73.09           C  
ANISOU 1377  CD1 LEU A 193    13414  10357   3999   1888   1483   1148       C  
ATOM   1378  CD2 LEU A 193      49.616 140.060  46.894  1.00 75.11           C  
ANISOU 1378  CD2 LEU A 193    13508  10516   4514   1460   1472   1347       C  
ATOM   1379  N   ARG A 194      45.616 140.523  49.751  1.00 78.90           N  
ANISOU 1379  N   ARG A 194    13615  11731   4632   1992   1970   1888       N  
ATOM   1380  CA  ARG A 194      44.644 141.616  49.654  1.00 79.67           C  
ANISOU 1380  CA  ARG A 194    13578  11956   4736   2142   2034   1916       C  
ATOM   1381  C   ARG A 194      44.318 142.164  51.039  1.00 86.36           C  
ANISOU 1381  C   ARG A 194    14463  12978   5371   2485   2167   1909       C  
ATOM   1382  O   ARG A 194      44.265 143.380  51.236  1.00 87.04           O  
ANISOU 1382  O   ARG A 194    14595  13071   5404   2712   2153   1769       O  
ATOM   1383  CB  ARG A 194      43.365 141.153  48.941  1.00 80.02           C  
ANISOU 1383  CB  ARG A 194    13379  12120   4904   1954   2098   2171       C  
ATOM   1384  CG  ARG A 194      42.284 142.222  48.821  1.00 93.05           C  
ANISOU 1384  CG  ARG A 194    14862  13925   6568   2121   2167   2221       C  
ATOM   1385  CD  ARG A 194      42.609 143.274  47.777  1.00103.50           C  
ANISOU 1385  CD  ARG A 194    16230  15087   8008   2101   2023   2042       C  
ATOM   1386  NE  ARG A 194      43.387 144.391  48.320  1.00105.54           N  
ANISOU 1386  NE  ARG A 194    16683  15255   8162   2353   1974   1790       N  
ATOM   1387  CZ  ARG A 194      44.011 145.288  47.566  1.00116.20           C  
ANISOU 1387  CZ  ARG A 194    18143  16414   9593   2330   1833   1594       C  
ATOM   1388  NH1 ARG A 194      43.958 145.203  46.241  1.00103.35           N  
ANISOU 1388  NH1 ARG A 194    16458  14673   8137   2086   1737   1618       N  
ATOM   1389  NH2 ARG A 194      44.693 146.277  48.128  1.00 99.61           N  
ANISOU 1389  NH2 ARG A 194    16223  14228   7397   2546   1780   1377       N  
ATOM   1390  N   LYS A 195      44.116 141.266  51.991  1.00 84.88           N  
ANISOU 1390  N   LYS A 195    14283  12914   5054   2529   2288   2055       N  
ATOM   1391  CA  LYS A 195      43.811 141.613  53.375  1.00 87.37           C  
ANISOU 1391  CA  LYS A 195    14653  13404   5139   2858   2433   2072       C  
ATOM   1392  C   LYS A 195      44.943 142.447  53.988  1.00 91.08           C  
ANISOU 1392  C   LYS A 195    15381  13743   5482   3088   2316   1776       C  
ATOM   1393  O   LYS A 195      44.709 143.517  54.561  1.00 91.14           O  
ANISOU 1393  O   LYS A 195    15450  13815   5363   3381   2351   1675       O  
ATOM   1394  CB  LYS A 195      43.604 140.326  54.180  1.00 91.63           C  
ANISOU 1394  CB  LYS A 195    15184  14057   5573   2805   2564   2286       C  
ATOM   1395  CG  LYS A 195      42.280 139.623  53.897  1.00110.03           C  
ANISOU 1395  CG  LYS A 195    17243  16595   7967   2676   2732   2610       C  
ATOM   1396  CD  LYS A 195      42.208 138.342  54.698  1.00124.76           C  
ANISOU 1396  CD  LYS A 195    19136  18549   9719   2615   2856   2821       C  
ATOM   1397  CE  LYS A 195      40.825 137.761  54.838  1.00138.55           C  
ANISOU 1397  CE  LYS A 195    20596  20551  11495   2547   3058   3156       C  
ATOM   1398  NZ  LYS A 195      40.776 136.668  55.856  1.00144.67           N  
ANISOU 1398  NZ  LYS A 195    21395  21425  12149   2495   3203   3389       N  
ATOM   1399  N   MET A 196      46.172 141.958  53.822  1.00 87.39           N  
ANISOU 1399  N   MET A 196    15063  13084   5056   2950   2164   1637       N  
ATOM   1400  CA  MET A 196      47.414 142.568  54.304  1.00 87.32           C  
ANISOU 1400  CA  MET A 196    15284  12928   4967   3098   2011   1360       C  
ATOM   1401  C   MET A 196      47.588 143.978  53.721  1.00 89.61           C  
ANISOU 1401  C   MET A 196    15600  13106   5341   3160   1896   1162       C  
ATOM   1402  O   MET A 196      47.926 144.908  54.456  1.00 89.56           O  
ANISOU 1402  O   MET A 196    15750  13077   5200   3415   1845    988       O  
ATOM   1403  CB  MET A 196      48.600 141.653  53.895  1.00 88.44           C  
ANISOU 1403  CB  MET A 196    15510  12896   5198   2876   1873   1290       C  
ATOM   1404  CG  MET A 196      49.970 142.176  54.214  1.00 92.36           C  
ANISOU 1404  CG  MET A 196    16198  13235   5659   2971   1689   1014       C  
ATOM   1405  SD  MET A 196      50.410 141.704  55.856  1.00 99.81           S  
ANISOU 1405  SD  MET A 196    17348  14254   6323   3257   1702    963       S  
ATOM   1406  CE  MET A 196      50.328 139.914  55.726  1.00 96.30           C  
ANISOU 1406  CE  MET A 196    16861  13866   5865   3078   1807   1211       C  
ATOM   1407  N   LEU A 197      47.369 144.125  52.394  1.00 84.05           N  
ANISOU 1407  N   LEU A 197    14765  12320   4851   2929   1845   1190       N  
ATOM   1408  CA  LEU A 197      47.504 145.412  51.704  1.00 82.11           C  
ANISOU 1408  CA  LEU A 197    14547  11953   4698   2957   1736   1025       C  
ATOM   1409  C   LEU A 197      46.532 146.411  52.293  1.00 89.05           C  
ANISOU 1409  C   LEU A 197    15415  12972   5449   3258   1837   1040       C  
ATOM   1410  O   LEU A 197      46.931 147.519  52.646  1.00 88.81           O  
ANISOU 1410  O   LEU A 197    15547  12853   5346   3454   1748    840       O  
ATOM   1411  CB  LEU A 197      47.227 145.272  50.205  1.00 79.70           C  
ANISOU 1411  CB  LEU A 197    14095  11568   4619   2670   1695   1101       C  
ATOM   1412  CG  LEU A 197      48.276 144.639  49.324  1.00 81.53           C  
ANISOU 1412  CG  LEU A 197    14365  11613   5002   2388   1568   1033       C  
ATOM   1413  CD1 LEU A 197      47.661 144.267  47.995  1.00 81.19           C  
ANISOU 1413  CD1 LEU A 197    14168  11547   5132   2134   1573   1174       C  
ATOM   1414  CD2 LEU A 197      49.479 145.565  49.126  1.00 82.75           C  
ANISOU 1414  CD2 LEU A 197    14672  11570   5200   2406   1403    773       C  
ATOM   1415  N   ASP A 198      45.258 146.014  52.406  1.00 88.74           N  
ANISOU 1415  N   ASP A 198    15185  13153   5381   3296   2021   1281       N  
ATOM   1416  CA  ASP A 198      44.211 146.868  52.947  1.00 91.84           C  
ANISOU 1416  CA  ASP A 198    15529  13716   5649   3600   2149   1329       C  
ATOM   1417  C   ASP A 198      44.541 147.284  54.370  1.00100.88           C  
ANISOU 1417  C   ASP A 198    16891  14905   6535   3943   2181   1204       C  
ATOM   1418  O   ASP A 198      44.442 148.469  54.695  1.00102.11           O  
ANISOU 1418  O   ASP A 198    17174  15029   6593   4208   2148   1056       O  
ATOM   1419  CB  ASP A 198      42.845 146.172  52.863  1.00 94.84           C  
ANISOU 1419  CB  ASP A 198    15630  14351   6054   3555   2350   1639       C  
ATOM   1420  CG  ASP A 198      42.326 145.925  51.455  1.00103.78           C  
ANISOU 1420  CG  ASP A 198    16550  15452   7430   3254   2302   1761       C  
ATOM   1421  OD1 ASP A 198      42.844 146.571  50.495  1.00104.27           O  
ANISOU 1421  OD1 ASP A 198    16680  15313   7624   3146   2138   1602       O  
ATOM   1422  OD2 ASP A 198      41.407 145.090  51.304  1.00106.72           O  
ANISOU 1422  OD2 ASP A 198    16692  15998   7857   3124   2424   2021       O  
ATOM   1423  N   TYR A 199      44.995 146.324  55.198  1.00 99.48           N  
ANISOU 1423  N   TYR A 199    16788  14772   6239   3940   2225   1249       N  
ATOM   1424  CA  TYR A 199      45.363 146.584  56.588  1.00101.51           C  
ANISOU 1424  CA  TYR A 199    17272  15067   6229   4259   2245   1137       C  
ATOM   1425  C   TYR A 199      46.470 147.639  56.719  1.00102.56           C  
ANISOU 1425  C   TYR A 199    17668  14968   6334   4364   2014    815       C  
ATOM   1426  O   TYR A 199      46.484 148.417  57.680  1.00103.47           O  
ANISOU 1426  O   TYR A 199    17979  15100   6237   4692   2010    687       O  
ATOM   1427  CB  TYR A 199      45.788 145.289  57.318  1.00104.16           C  
ANISOU 1427  CB  TYR A 199    17655  15460   6460   4199   2302   1240       C  
ATOM   1428  CG  TYR A 199      46.031 145.544  58.797  1.00110.33           C  
ANISOU 1428  CG  TYR A 199    18678  16303   6938   4555   2337   1144       C  
ATOM   1429  CD1 TYR A 199      44.971 145.827  59.660  1.00116.07           C  
ANISOU 1429  CD1 TYR A 199    19393  17258   7452   4878   2552   1261       C  
ATOM   1430  CD2 TYR A 199      47.324 145.632  59.311  1.00111.25           C  
ANISOU 1430  CD2 TYR A 199    19042  16249   6977   4591   2143    923       C  
ATOM   1431  CE1 TYR A 199      45.188 146.151  61.005  1.00121.10           C  
ANISOU 1431  CE1 TYR A 199    20284  17941   7786   5232   2580   1161       C  
ATOM   1432  CE2 TYR A 199      47.555 145.981  60.652  1.00115.16           C  
ANISOU 1432  CE2 TYR A 199    19789  16784   7183   4933   2142    812       C  
ATOM   1433  CZ  TYR A 199      46.482 146.235  61.496  1.00129.77           C  
ANISOU 1433  CZ  TYR A 199    21651  18852   8805   5256   2363    930       C  
ATOM   1434  OH  TYR A 199      46.684 146.569  62.816  1.00136.66           O  
ANISOU 1434  OH  TYR A 199    22796  19763   9366   5610   2370    825       O  
ATOM   1435  N   GLN A 200      47.397 147.652  55.758  1.00 95.57           N  
ANISOU 1435  N   GLN A 200    16789  13865   5657   4085   1822    689       N  
ATOM   1436  CA  GLN A 200      48.513 148.583  55.775  1.00 94.08           C  
ANISOU 1436  CA  GLN A 200    16818  13448   5482   4122   1590    402       C  
ATOM   1437  C   GLN A 200      48.193 149.890  55.065  1.00 97.70           C  
ANISOU 1437  C   GLN A 200    17290  13800   6031   4164   1520    299       C  
ATOM   1438  O   GLN A 200      49.112 150.667  54.796  1.00 97.55           O  
ANISOU 1438  O   GLN A 200    17422  13563   6080   4116   1315     81       O  
ATOM   1439  CB  GLN A 200      49.773 147.920  55.195  1.00 92.74           C  
ANISOU 1439  CB  GLN A 200    16649  13108   5479   3817   1427    321       C  
ATOM   1440  CG  GLN A 200      50.286 146.729  56.015  1.00 97.65           C  
ANISOU 1440  CG  GLN A 200    17311  13801   5990   3811   1460    386       C  
ATOM   1441  CD  GLN A 200      50.730 147.120  57.398  1.00106.18           C  
ANISOU 1441  CD  GLN A 200    18633  14887   6825   4109   1395    237       C  
ATOM   1442  OE1 GLN A 200      51.308 148.196  57.614  1.00 94.73           O  
ANISOU 1442  OE1 GLN A 200    17351  13292   5352   4213   1219      9       O  
ATOM   1443  NE2 GLN A 200      50.466 146.248  58.361  1.00103.94           N  
ANISOU 1443  NE2 GLN A 200    18384  14759   6349   4243   1527    367       N  
ATOM   1444  N   GLY A 201      46.910 150.122  54.769  1.00 93.88           N  
ANISOU 1444  N   GLY A 201    16649  13472   5550   4253   1683    463       N  
ATOM   1445  CA  GLY A 201      46.441 151.333  54.096  1.00 93.40           C  
ANISOU 1445  CA  GLY A 201    16596  13332   5559   4327   1636    394       C  
ATOM   1446  C   GLY A 201      46.771 151.413  52.618  1.00 93.26           C  
ANISOU 1446  C   GLY A 201    16476  13147   5813   3989   1520    382       C  
ATOM   1447  O   GLY A 201      46.795 152.503  52.043  1.00 93.09           O  
ANISOU 1447  O   GLY A 201    16535  12977   5859   4014   1414    262       O  
ATOM   1448  N   LEU A 202      46.990 150.264  51.986  1.00 86.41           N  
ANISOU 1448  N   LEU A 202    15445  12298   5090   3683   1543    512       N  
ATOM   1449  CA  LEU A 202      47.327 150.217  50.582  1.00 83.54           C  
ANISOU 1449  CA  LEU A 202    14994  11783   4965   3362   1446    512       C  
ATOM   1450  C   LEU A 202      46.148 149.689  49.764  1.00 85.69           C  
ANISOU 1450  C   LEU A 202    15014  12200   5343   3235   1573    754       C  
ATOM   1451  O   LEU A 202      46.331 148.844  48.885  1.00 83.08           O  
ANISOU 1451  O   LEU A 202    14572  11828   5165   2940   1554    844       O  
ATOM   1452  CB  LEU A 202      48.596 149.373  50.366  1.00 82.07           C  
ANISOU 1452  CB  LEU A 202    14845  11472   4868   3109   1343    448       C  
ATOM   1453  CG  LEU A 202      49.897 149.829  51.064  1.00 87.11           C  
ANISOU 1453  CG  LEU A 202    15702  11955   5441   3184   1180    207       C  
ATOM   1454  CD1 LEU A 202      50.918 148.694  51.113  1.00 86.45           C  
ANISOU 1454  CD1 LEU A 202    15610  11836   5402   2998   1131    200       C  
ATOM   1455  CD2 LEU A 202      50.526 151.027  50.374  1.00 88.14           C  
ANISOU 1455  CD2 LEU A 202    15936  11862   5692   3111   1013     27       C  
ATOM   1456  N   GLN A 203      44.935 150.206  50.030  1.00 84.16           N  
ANISOU 1456  N   GLN A 203    14731  12175   5069   3464   1695    857       N  
ATOM   1457  CA  GLN A 203      43.717 149.798  49.318  1.00 84.81           C  
ANISOU 1457  CA  GLN A 203    14551  12420   5254   3367   1806   1094       C  
ATOM   1458  C   GLN A 203      43.809 150.155  47.852  1.00 91.85           C  
ANISOU 1458  C   GLN A 203    15405  13143   6350   3130   1678   1066       C  
ATOM   1459  O   GLN A 203      43.208 149.474  47.026  1.00 91.68           O  
ANISOU 1459  O   GLN A 203    15189  13187   6457   2918   1708   1243       O  
ATOM   1460  CB  GLN A 203      42.469 150.445  49.916  1.00 88.27           C  
ANISOU 1460  CB  GLN A 203    14900  13075   5562   3699   1954   1189       C  
ATOM   1461  CG  GLN A 203      42.135 149.965  51.323  1.00107.39           C  
ANISOU 1461  CG  GLN A 203    17319  15714   7769   3938   2129   1276       C  
ATOM   1462  CD  GLN A 203      42.891 150.709  52.398  1.00127.22           C  
ANISOU 1462  CD  GLN A 203    20130  18128  10078   4222   2071   1043       C  
ATOM   1463  OE1 GLN A 203      43.807 151.491  52.132  1.00123.35           O  
ANISOU 1463  OE1 GLN A 203    19851  17393   9622   4202   1883    810       O  
ATOM   1464  NE2 GLN A 203      42.503 150.494  53.641  1.00120.53           N  
ANISOU 1464  NE2 GLN A 203    19312  17473   9011   4493   2229   1108       N  
ATOM   1465  N   ARG A 204      44.579 151.207  47.521  1.00 90.28           N  
ANISOU 1465  N   ARG A 204    15404  12718   6179   3156   1528    848       N  
ATOM   1466  CA  ARG A 204      44.777 151.672  46.148  1.00 89.48           C  
ANISOU 1466  CA  ARG A 204    15311  12435   6254   2948   1406    806       C  
ATOM   1467  C   ARG A 204      45.612 150.703  45.300  1.00 90.75           C  
ANISOU 1467  C   ARG A 204    15446  12477   6560   2590   1339    822       C  
ATOM   1468  O   ARG A 204      45.517 150.738  44.073  1.00 90.59           O  
ANISOU 1468  O   ARG A 204    15379  12362   6682   2390   1279    860       O  
ATOM   1469  CB  ARG A 204      45.384 153.088  46.139  1.00 92.71           C  
ANISOU 1469  CB  ARG A 204    15956  12629   6639   3080   1271    577       C  
ATOM   1470  CG  ARG A 204      46.849 153.140  46.591  1.00110.75           C  
ANISOU 1470  CG  ARG A 204    18439  14735   8908   3011   1152    376       C  
ATOM   1471  CD  ARG A 204      47.565 154.442  46.279  1.00128.07           C  
ANISOU 1471  CD  ARG A 204    20850  16675  11134   3032    989    168       C  
ATOM   1472  NE  ARG A 204      47.527 154.779  44.854  1.00135.94           N  
ANISOU 1472  NE  ARG A 204    21815  17536  12301   2821    927    198       N  
ATOM   1473  CZ  ARG A 204      48.337 154.274  43.929  1.00145.66           C  
ANISOU 1473  CZ  ARG A 204    23015  18646  13681   2510    872    199       C  
ATOM   1474  NH1 ARG A 204      49.263 153.378  44.261  1.00130.08           N  
ANISOU 1474  NH1 ARG A 204    21026  16676  11723   2371    866    171       N  
ATOM   1475  NH2 ARG A 204      48.216 154.645  42.664  1.00130.72           N  
ANISOU 1475  NH2 ARG A 204    21116  16637  11916   2351    826    232       N  
ATOM   1476  N   VAL A 205      46.442 149.864  45.945  1.00 85.10           N  
ANISOU 1476  N   VAL A 205    14778  11759   5796   2529   1345    787       N  
ATOM   1477  CA  VAL A 205      47.289 148.918  45.230  1.00 82.81           C  
ANISOU 1477  CA  VAL A 205    14479  11360   5625   2228   1289    794       C  
ATOM   1478  C   VAL A 205      46.422 147.825  44.630  1.00 87.33           C  
ANISOU 1478  C   VAL A 205    14860  12055   6267   2050   1368   1026       C  
ATOM   1479  O   VAL A 205      45.628 147.217  45.339  1.00 88.47           O  
ANISOU 1479  O   VAL A 205    14889  12396   6330   2137   1488   1179       O  
ATOM   1480  CB  VAL A 205      48.399 148.307  46.117  1.00 86.28           C  
ANISOU 1480  CB  VAL A 205    15023  11770   5989   2236   1265    694       C  
ATOM   1481  CG1 VAL A 205      49.210 147.270  45.339  1.00 84.53           C  
ANISOU 1481  CG1 VAL A 205    14783  11450   5884   1950   1221    716       C  
ATOM   1482  CG2 VAL A 205      49.318 149.383  46.681  1.00 86.50           C  
ANISOU 1482  CG2 VAL A 205    15242  11662   5961   2384   1152    459       C  
ATOM   1483  N   ARG A 206      46.577 147.568  43.334  1.00 82.82           N  
ANISOU 1483  N   ARG A 206    14263  11365   5840   1800   1299   1056       N  
ATOM   1484  CA  ARG A 206      45.810 146.517  42.663  1.00 82.14           C  
ANISOU 1484  CA  ARG A 206    14022  11359   5829   1602   1336   1264       C  
ATOM   1485  C   ARG A 206      46.620 145.224  42.474  1.00 82.38           C  
ANISOU 1485  C   ARG A 206    14097  11315   5889   1387   1316   1282       C  
ATOM   1486  O   ARG A 206      47.848 145.267  42.360  1.00 79.83           O  
ANISOU 1486  O   ARG A 206    13910  10839   5582   1336   1249   1125       O  
ATOM   1487  CB  ARG A 206      45.284 147.007  41.314  1.00 81.97           C  
ANISOU 1487  CB  ARG A 206    13957  11259   5928   1479   1264   1302       C  
ATOM   1488  CG  ARG A 206      44.473 148.279  41.384  1.00 91.50           C  
ANISOU 1488  CG  ARG A 206    15127  12528   7112   1695   1272   1291       C  
ATOM   1489  CD  ARG A 206      44.276 148.795  39.986  1.00106.37           C  
ANISOU 1489  CD  ARG A 206    17024  14283   9111   1562   1173   1292       C  
ATOM   1490  NE  ARG A 206      43.003 149.489  39.824  1.00128.25           N  
ANISOU 1490  NE  ARG A 206    19673  17174  11882   1719   1189   1384       N  
ATOM   1491  CZ  ARG A 206      42.891 150.766  39.478  1.00154.05           C  
ANISOU 1491  CZ  ARG A 206    23036  20346  15151   1857   1130   1282       C  
ATOM   1492  NH1 ARG A 206      43.976 151.498  39.251  1.00143.91           N  
ANISOU 1492  NH1 ARG A 206    21966  18837  13874   1832   1050   1092       N  
ATOM   1493  NH2 ARG A 206      41.696 151.323  39.353  1.00150.50           N  
ANISOU 1493  NH2 ARG A 206    22463  20023  14697   2020   1148   1378       N  
ATOM   1494  N   ILE A 207      45.912 144.080  42.418  1.00 78.40           N  
ANISOU 1494  N   ILE A 207    13474  10917   5397   1259   1369   1481       N  
ATOM   1495  CA  ILE A 207      46.509 142.754  42.255  1.00 77.24           C  
ANISOU 1495  CA  ILE A 207    13380  10701   5267   1066   1352   1525       C  
ATOM   1496  C   ILE A 207      46.339 142.216  40.838  1.00 80.50           C  
ANISOU 1496  C   ILE A 207    13784  11001   5801    803   1271   1600       C  
ATOM   1497  O   ILE A 207      45.219 142.176  40.318  1.00 81.15           O  
ANISOU 1497  O   ILE A 207    13734  11160   5940    728   1267   1751       O  
ATOM   1498  CB  ILE A 207      45.953 141.739  43.293  1.00 81.48           C  
ANISOU 1498  CB  ILE A 207    13840  11407   5714   1099   1459   1693       C  
ATOM   1499  CG1 ILE A 207      46.316 142.145  44.732  1.00 82.89           C  
ANISOU 1499  CG1 ILE A 207    14077  11675   5741   1367   1532   1601       C  
ATOM   1500  CG2 ILE A 207      46.453 140.323  42.990  1.00 81.30           C  
ANISOU 1500  CG2 ILE A 207    13885  11291   5714    882   1426   1760       C  
ATOM   1501  CD1 ILE A 207      45.624 141.308  45.824  1.00 91.15           C  
ANISOU 1501  CD1 ILE A 207    15044  12912   6677   1435   1664   1786       C  
ATOM   1502  N   ILE A 208      47.450 141.743  40.247  1.00 74.90           N  
ANISOU 1502  N   ILE A 208    13217  10118   5126    671   1206   1499       N  
ATOM   1503  CA  ILE A 208      47.465 141.097  38.938  1.00 73.10           C  
ANISOU 1503  CA  ILE A 208    13033   9760   4982    434   1129   1552       C  
ATOM   1504  C   ILE A 208      47.882 139.627  39.120  1.00 76.99           C  
ANISOU 1504  C   ILE A 208    13597  10213   5443    314   1132   1618       C  
ATOM   1505  O   ILE A 208      48.843 139.332  39.837  1.00 75.75           O  
ANISOU 1505  O   ILE A 208    13523  10036   5223    399   1159   1524       O  
ATOM   1506  CB  ILE A 208      48.327 141.873  37.896  1.00 73.94           C  
ANISOU 1506  CB  ILE A 208    13256   9687   5150    390   1058   1390       C  
ATOM   1507  CG1 ILE A 208      48.416 141.115  36.544  1.00 73.15           C  
ANISOU 1507  CG1 ILE A 208    13237   9447   5108    163    986   1441       C  
ATOM   1508  CG2 ILE A 208      49.714 142.234  38.469  1.00 72.99           C  
ANISOU 1508  CG2 ILE A 208    13238   9498   4996    495   1067   1199       C  
ATOM   1509  CD1 ILE A 208      49.058 141.882  35.422  1.00 80.40           C  
ANISOU 1509  CD1 ILE A 208    14261  10209   6080    113    935   1321       C  
ATOM   1510  N   ALA A 209      47.149 138.715  38.481  1.00 74.98           N  
ANISOU 1510  N   ALA A 209    13316   9943   5228    122   1092   1782       N  
ATOM   1511  CA  ALA A 209      47.442 137.296  38.569  1.00 75.86           C  
ANISOU 1511  CA  ALA A 209    13522   9993   5308     -3   1080   1857       C  
ATOM   1512  C   ALA A 209      47.284 136.572  37.213  1.00 83.50           C  
ANISOU 1512  C   ALA A 209    14584  10805   6337   -237    971   1916       C  
ATOM   1513  O   ALA A 209      46.473 136.997  36.391  1.00 82.63           O  
ANISOU 1513  O   ALA A 209    14402  10698   6294   -325    912   1979       O  
ATOM   1514  CB  ALA A 209      46.550 136.660  39.619  1.00 78.17           C  
ANISOU 1514  CB  ALA A 209    13696  10454   5552     11   1155   2043       C  
ATOM   1515  N   SER A 210      48.037 135.479  36.965  1.00 84.01           N  
ANISOU 1515  N   SER A 210    14823  10728   6368   -326    936   1895       N  
ATOM   1516  CA  SER A 210      49.033 134.922  37.886  1.00 85.50           C  
ANISOU 1516  CA  SER A 210    15106  10905   6476   -215    990   1821       C  
ATOM   1517  C   SER A 210      50.423 134.993  37.271  1.00 91.22           C  
ANISOU 1517  C   SER A 210    15989  11472   7197   -183    964   1635       C  
ATOM   1518  O   SER A 210      51.334 134.289  37.723  1.00 92.63           O  
ANISOU 1518  O   SER A 210    16278  11601   7318   -126    978   1579       O  
ATOM   1519  CB  SER A 210      48.669 133.487  38.265  1.00 91.51           C  
ANISOU 1519  CB  SER A 210    15929  11650   7192   -328    979   1982       C  
ATOM   1520  OG  SER A 210      48.797 132.595  37.169  1.00102.71           O  
ANISOU 1520  OG  SER A 210    17514  12882   8629   -510    877   2010       O  
ATOM   1521  N   ASP A 211      50.585 135.846  36.231  1.00 86.35           N  
ANISOU 1521  N   ASP A 211    15382  10786   6643   -213    930   1548       N  
ATOM   1522  CA  ASP A 211      51.839 136.036  35.494  1.00 84.15           C  
ANISOU 1522  CA  ASP A 211    15229  10372   6373   -195    921   1390       C  
ATOM   1523  C   ASP A 211      52.366 134.705  34.972  1.00 86.07           C  
ANISOU 1523  C   ASP A 211    15657  10474   6571   -281    885   1408       C  
ATOM   1524  O   ASP A 211      53.538 134.363  35.143  1.00 85.59           O  
ANISOU 1524  O   ASP A 211    15682  10361   6476   -196    913   1302       O  
ATOM   1525  CB  ASP A 211      52.878 136.836  36.313  1.00 85.23           C  
ANISOU 1525  CB  ASP A 211    15319  10564   6503    -16    979   1229       C  
ATOM   1526  CG  ASP A 211      52.691 138.334  36.174  1.00 94.07           C  
ANISOU 1526  CG  ASP A 211    16340  11723   7678     40    986   1157       C  
ATOM   1527  OD1 ASP A 211      53.092 138.887  35.127  1.00 93.36           O  
ANISOU 1527  OD1 ASP A 211    16301  11532   7638    -18    967   1090       O  
ATOM   1528  OD2 ASP A 211      52.135 138.952  37.109  1.00101.03           O  
ANISOU 1528  OD2 ASP A 211    17109  12732   8544    150   1013   1172       O  
ATOM   1529  N   ASN A 212      51.457 133.940  34.361  1.00 82.14           N  
ANISOU 1529  N   ASN A 212    15222   9915   6075   -447    811   1549       N  
ATOM   1530  CA  ASN A 212      51.747 132.637  33.795  1.00 82.55           C  
ANISOU 1530  CA  ASN A 212    15483   9808   6074   -544    751   1584       C  
ATOM   1531  C   ASN A 212      50.829 132.444  32.569  1.00 88.32           C  
ANISOU 1531  C   ASN A 212    16283  10440   6834   -737    641   1680       C  
ATOM   1532  O   ASN A 212      50.845 133.278  31.663  1.00 86.70           O  
ANISOU 1532  O   ASN A 212    16074  10202   6665   -750    626   1619       O  
ATOM   1533  CB  ASN A 212      51.554 131.551  34.869  1.00 82.66           C  
ANISOU 1533  CB  ASN A 212    15519   9858   6032   -540    759   1687       C  
ATOM   1534  CG  ASN A 212      52.417 130.331  34.711  1.00101.37           C  
ANISOU 1534  CG  ASN A 212    18122  12072   8324   -531    732   1655       C  
ATOM   1535  OD1 ASN A 212      52.989 130.056  33.656  1.00 91.34           O  
ANISOU 1535  OD1 ASN A 212    17019  10652   7034   -555    695   1581       O  
ATOM   1536  ND2 ASN A 212      52.511 129.555  35.773  1.00 99.23           N  
ANISOU 1536  ND2 ASN A 212    17879  11832   7993   -480    754   1713       N  
ATOM   1537  N   LEU A 213      50.034 131.371  32.528  1.00 87.77           N  
ANISOU 1537  N   LEU A 213    16285  10316   6749   -892    552   1831       N  
ATOM   1538  CA  LEU A 213      49.119 131.135  31.406  1.00 88.77           C  
ANISOU 1538  CA  LEU A 213    16476  10346   6905  -1088    415   1927       C  
ATOM   1539  C   LEU A 213      47.712 131.606  31.760  1.00 92.80           C  
ANISOU 1539  C   LEU A 213    16737  11022   7499  -1174    388   2083       C  
ATOM   1540  O   LEU A 213      47.492 132.016  32.904  1.00 93.14           O  
ANISOU 1540  O   LEU A 213    16585  11245   7559  -1071    490   2116       O  
ATOM   1541  CB  LEU A 213      49.112 129.648  31.012  1.00 90.23           C  
ANISOU 1541  CB  LEU A 213    16911  10344   7028  -1228    303   2000       C  
ATOM   1542  CG  LEU A 213      50.452 129.057  30.571  1.00 94.59           C  
ANISOU 1542  CG  LEU A 213    17732  10725   7483  -1128    324   1861       C  
ATOM   1543  CD1 LEU A 213      50.311 127.604  30.246  1.00 96.96           C  
ANISOU 1543  CD1 LEU A 213    18291  10834   7716  -1264    198   1946       C  
ATOM   1544  CD2 LEU A 213      51.007 129.773  29.367  1.00 94.68           C  
ANISOU 1544  CD2 LEU A 213    17838  10656   7481  -1077    334   1725       C  
ATOM   1545  N   TRP A 214      46.757 131.540  30.800  1.00 88.52           N  
ANISOU 1545  N   TRP A 214    16202  10427   7004  -1352    249   2181       N  
ATOM   1546  CA  TRP A 214      45.368 131.932  31.050  1.00 89.12           C  
ANISOU 1546  CA  TRP A 214    16020  10670   7170  -1441    211   2346       C  
ATOM   1547  C   TRP A 214      44.744 131.052  32.109  1.00 92.81           C  
ANISOU 1547  C   TRP A 214    16385  11233   7647  -1524    230   2522       C  
ATOM   1548  O   TRP A 214      43.916 131.506  32.899  1.00 93.62           O  
ANISOU 1548  O   TRP A 214    16221  11546   7803  -1495    297   2637       O  
ATOM   1549  CB  TRP A 214      44.539 131.889  29.775  1.00 89.53           C  
ANISOU 1549  CB  TRP A 214    16119  10630   7268  -1627     28   2417       C  
ATOM   1550  CG  TRP A 214      45.011 132.854  28.737  1.00 90.21           C  
ANISOU 1550  CG  TRP A 214    16299  10637   7340  -1547     15   2268       C  
ATOM   1551  CD1 TRP A 214      45.615 132.550  27.552  1.00 93.14           C  
ANISOU 1551  CD1 TRP A 214    16952  10793   7644  -1592    -68   2174       C  
ATOM   1552  CD2 TRP A 214      44.977 134.288  28.816  1.00 89.30           C  
ANISOU 1552  CD2 TRP A 214    16014  10650   7266  -1395     98   2197       C  
ATOM   1553  NE1 TRP A 214      45.929 133.703  26.871  1.00 91.67           N  
ANISOU 1553  NE1 TRP A 214    16772  10601   7459  -1492    -36   2062       N  
ATOM   1554  CE2 TRP A 214      45.559 134.785  27.630  1.00 92.58           C  
ANISOU 1554  CE2 TRP A 214    16617  10916   7645  -1375     59   2072       C  
ATOM   1555  CE3 TRP A 214      44.498 135.203  29.770  1.00 90.45           C  
ANISOU 1555  CE3 TRP A 214    15886  11015   7467  -1265    202   2229       C  
ATOM   1556  CZ2 TRP A 214      45.683 136.153  27.378  1.00 91.10           C  
ANISOU 1556  CZ2 TRP A 214    16352  10780   7482  -1250    115   1986       C  
ATOM   1557  CZ3 TRP A 214      44.627 136.557  29.520  1.00 91.05           C  
ANISOU 1557  CZ3 TRP A 214    15897  11135   7562  -1126    247   2129       C  
ATOM   1558  CH2 TRP A 214      45.216 137.019  28.339  1.00 91.02           C  
ANISOU 1558  CH2 TRP A 214    16084  10968   7530  -1129    201   2012       C  
ATOM   1559  N   GLU A 215      45.176 129.796  32.144  1.00 88.08           N  
ANISOU 1559  N   GLU A 215    16008  10474   6986  -1612    181   2544       N  
ATOM   1560  CA  GLU A 215      44.702 128.844  33.123  1.00 88.25           C  
ANISOU 1560  CA  GLU A 215    15983  10547   7002  -1704    197   2714       C  
ATOM   1561  C   GLU A 215      45.828 128.415  34.071  1.00 87.62           C  
ANISOU 1561  C   GLU A 215    16027  10443   6821  -1530    322   2620       C  
ATOM   1562  O   GLU A 215      47.007 128.504  33.706  1.00 85.75           O  
ANISOU 1562  O   GLU A 215    15977  10083   6520  -1401    343   2433       O  
ATOM   1563  CB  GLU A 215      44.023 127.659  32.430  1.00 91.65           C  
ANISOU 1563  CB  GLU A 215    16568  10804   7453  -1989      1   2862       C  
ATOM   1564  CG  GLU A 215      42.777 128.059  31.644  1.00101.76           C  
ANISOU 1564  CG  GLU A 215    17681  12139   8844  -2173   -140   2985       C  
ATOM   1565  CD  GLU A 215      41.554 128.476  32.446  1.00114.81           C  
ANISOU 1565  CD  GLU A 215    18956  14066  10599  -2218    -78   3184       C  
ATOM   1566  OE1 GLU A 215      41.651 128.571  33.690  1.00 88.96           O  
ANISOU 1566  OE1 GLU A 215    15541  10959   7301  -2085     98   3224       O  
ATOM   1567  OE2 GLU A 215      40.490 128.702  31.828  1.00115.39           O  
ANISOU 1567  OE2 GLU A 215    18876  14195  10774  -2377   -208   3304       O  
ATOM   1568  N   PRO A 216      45.506 128.028  35.321  1.00 82.54           N  
ANISOU 1568  N   PRO A 216    15269   9933   6160  -1507    415   2745       N  
ATOM   1569  CA  PRO A 216      44.170 127.864  35.907  1.00 83.49           C  
ANISOU 1569  CA  PRO A 216    15151  10223   6348  -1647    426   2987       C  
ATOM   1570  C   PRO A 216      43.554 129.124  36.503  1.00 85.98           C  
ANISOU 1570  C   PRO A 216    15139  10814   6715  -1505    553   3011       C  
ATOM   1571  O   PRO A 216      42.464 129.020  37.063  1.00 87.27           O  
ANISOU 1571  O   PRO A 216    15081  11148   6929  -1592    589   3219       O  
ATOM   1572  CB  PRO A 216      44.413 126.807  36.980  1.00 86.42           C  
ANISOU 1572  CB  PRO A 216    15620  10576   6639  -1648    488   3084       C  
ATOM   1573  CG  PRO A 216      45.782 127.132  37.483  1.00 89.52           C  
ANISOU 1573  CG  PRO A 216    16136  10946   6930  -1375    594   2866       C  
ATOM   1574  CD  PRO A 216      46.554 127.616  36.273  1.00 83.55           C  
ANISOU 1574  CD  PRO A 216    15521  10041   6184  -1332    519   2661       C  
ATOM   1575  N   ILE A 217      44.211 130.298  36.389  1.00 79.68           N  
ANISOU 1575  N   ILE A 217    14311  10061   5904  -1289    621   2812       N  
ATOM   1576  CA  ILE A 217      43.677 131.515  37.002  1.00 78.62           C  
ANISOU 1576  CA  ILE A 217    13904  10168   5800  -1125    738   2819       C  
ATOM   1577  C   ILE A 217      42.261 131.885  36.507  1.00 81.25           C  
ANISOU 1577  C   ILE A 217    13999  10625   6246  -1263    672   2988       C  
ATOM   1578  O   ILE A 217      41.400 132.186  37.337  1.00 80.94           O  
ANISOU 1578  O   ILE A 217    13709  10816   6228  -1206    775   3130       O  
ATOM   1579  CB  ILE A 217      44.655 132.723  36.926  1.00 79.77           C  
ANISOU 1579  CB  ILE A 217    14085  10310   5916   -886    800   2572       C  
ATOM   1580  CG1 ILE A 217      44.223 133.848  37.906  1.00 80.77           C  
ANISOU 1580  CG1 ILE A 217    13979  10677   6034   -672    937   2574       C  
ATOM   1581  CG2 ILE A 217      44.836 133.265  35.504  1.00 78.93           C  
ANISOU 1581  CG2 ILE A 217    14062  10063   5864   -950    686   2462       C  
ATOM   1582  CD1 ILE A 217      44.096 133.447  39.375  1.00 86.37           C  
ANISOU 1582  CD1 ILE A 217    14617  11539   6660   -564   1073   2669       C  
ATOM   1583  N   SER A 218      42.024 131.839  35.182  1.00 77.62           N  
ANISOU 1583  N   SER A 218    13619  10022   5852  -1431    503   2978       N  
ATOM   1584  CA  SER A 218      40.748 132.243  34.582  1.00 78.74           C  
ANISOU 1584  CA  SER A 218    13543  10270   6106  -1556    410   3121       C  
ATOM   1585  C   SER A 218      39.562 131.434  35.092  1.00 83.59           C  
ANISOU 1585  C   SER A 218    13957  11017   6785  -1749    394   3400       C  
ATOM   1586  O   SER A 218      38.569 132.022  35.522  1.00 83.19           O  
ANISOU 1586  O   SER A 218    13599  11210   6799  -1702    461   3534       O  
ATOM   1587  CB  SER A 218      40.820 132.236  33.055  1.00 82.06           C  
ANISOU 1587  CB  SER A 218    14135  10483   6560  -1700    213   3048       C  
ATOM   1588  OG  SER A 218      41.788 133.157  32.579  1.00 86.64           O  
ANISOU 1588  OG  SER A 218    14849  10978   7092  -1518    251   2817       O  
ATOM   1589  N   SER A 219      39.681 130.101  35.088  1.00 81.56           N  
ANISOU 1589  N   SER A 219    13873  10608   6509  -1955    315   3492       N  
ATOM   1590  CA  SER A 219      38.619 129.236  35.589  1.00 84.60           C  
ANISOU 1590  CA  SER A 219    14087  11098   6960  -2172    297   3772       C  
ATOM   1591  C   SER A 219      38.442 129.365  37.101  1.00 88.93           C  
ANISOU 1591  C   SER A 219    14438  11892   7460  -2006    534   3874       C  
ATOM   1592  O   SER A 219      37.311 129.301  37.576  1.00 89.80           O  
ANISOU 1592  O   SER A 219    14257  12219   7646  -2093    585   4109       O  
ATOM   1593  CB  SER A 219      38.870 127.786  35.198  1.00 90.20           C  
ANISOU 1593  CB  SER A 219    15079  11546   7648  -2430    143   3834       C  
ATOM   1594  OG  SER A 219      40.165 127.371  35.600  1.00 97.52           O  
ANISOU 1594  OG  SER A 219    16295  12316   8440  -2287    218   3669       O  
ATOM   1595  N   SER A 220      39.543 129.573  37.850  1.00 84.73           N  
ANISOU 1595  N   SER A 220    14056  11339   6799  -1759    678   3701       N  
ATOM   1596  CA  SER A 220      39.498 129.750  39.309  1.00 85.29           C  
ANISOU 1596  CA  SER A 220    13989  11627   6791  -1562    900   3766       C  
ATOM   1597  C   SER A 220      38.665 130.974  39.690  1.00 89.84           C  
ANISOU 1597  C   SER A 220    14234  12492   7408  -1385   1021   3813       C  
ATOM   1598  O   SER A 220      37.919 130.935  40.667  1.00 90.67           O  
ANISOU 1598  O   SER A 220    14118  12832   7501  -1336   1173   4000       O  
ATOM   1599  CB  SER A 220      40.905 129.885  39.875  1.00 86.49           C  
ANISOU 1599  CB  SER A 220    14377  11683   6803  -1320    987   3535       C  
ATOM   1600  OG  SER A 220      41.641 128.696  39.642  1.00 93.88           O  
ANISOU 1600  OG  SER A 220    15608  12374   7688  -1453    894   3510       O  
ATOM   1601  N   LEU A 221      38.780 132.050  38.897  1.00 85.68           N  
ANISOU 1601  N   LEU A 221    13684  11947   6924  -1281    960   3650       N  
ATOM   1602  CA  LEU A 221      38.013 133.269  39.100  1.00 86.32           C  
ANISOU 1602  CA  LEU A 221    13484  12272   7043  -1098   1049   3675       C  
ATOM   1603  C   LEU A 221      36.514 133.039  38.871  1.00 93.74           C  
ANISOU 1603  C   LEU A 221    14109  13392   8115  -1290   1005   3954       C  
ATOM   1604  O   LEU A 221      35.700 133.684  39.524  1.00 95.55           O  
ANISOU 1604  O   LEU A 221    14053  13896   8356  -1135   1144   4067       O  
ATOM   1605  CB  LEU A 221      38.523 134.403  38.191  1.00 84.34           C  
ANISOU 1605  CB  LEU A 221    13321  11917   6808   -969    969   3440       C  
ATOM   1606  CG  LEU A 221      39.899 135.003  38.502  1.00 86.60           C  
ANISOU 1606  CG  LEU A 221    13834  12088   6981   -735   1035   3166       C  
ATOM   1607  CD1 LEU A 221      40.067 136.317  37.791  1.00 84.88           C  
ANISOU 1607  CD1 LEU A 221    13621  11838   6793   -597    989   2993       C  
ATOM   1608  CD2 LEU A 221      40.103 135.211  39.989  1.00 90.58           C  
ANISOU 1608  CD2 LEU A 221    14282  12762   7371   -492   1234   3162       C  
ATOM   1609  N   LEU A 222      36.146 132.128  37.960  1.00 90.73           N  
ANISOU 1609  N   LEU A 222    13780  12863   7832  -1619    807   4067       N  
ATOM   1610  CA  LEU A 222      34.737 131.852  37.668  1.00 92.80           C  
ANISOU 1610  CA  LEU A 222    13735  13283   8240  -1842    728   4340       C  
ATOM   1611  C   LEU A 222      34.106 130.952  38.703  1.00 99.31           C  
ANISOU 1611  C   LEU A 222    14393  14269   9071  -1964    853   4613       C  
ATOM   1612  O   LEU A 222      32.896 130.991  38.901  1.00101.42           O  
ANISOU 1612  O   LEU A 222    14311  14779   9446  -2052    885   4859       O  
ATOM   1613  CB  LEU A 222      34.565 131.250  36.265  1.00 92.71           C  
ANISOU 1613  CB  LEU A 222    13862  13035   8329  -2158    438   4351       C  
ATOM   1614  CG  LEU A 222      35.040 132.106  35.066  1.00 94.79           C  
ANISOU 1614  CG  LEU A 222    14280  13140   8595  -2076    296   4119       C  
ATOM   1615  CD1 LEU A 222      34.795 131.398  33.779  1.00 95.95           C  
ANISOU 1615  CD1 LEU A 222    14571  13065   8820  -2391     12   4158       C  
ATOM   1616  CD2 LEU A 222      34.327 133.438  34.992  1.00 96.11           C  
ANISOU 1616  CD2 LEU A 222    14158  13540   8818  -1874    349   4121       C  
ATOM   1617  N   LEU A 223      34.922 130.147  39.370  1.00 96.07           N  
ANISOU 1617  N   LEU A 223    14225  13731   8546  -1966    926   4580       N  
ATOM   1618  CA  LEU A 223      34.447 129.196  40.368  1.00 98.60           C  
ANISOU 1618  CA  LEU A 223    14448  14164   8851  -2092   1045   4839       C  
ATOM   1619  C   LEU A 223      34.475 129.731  41.789  1.00105.38           C  
ANISOU 1619  C   LEU A 223    15172  15283   9585  -1776   1338   4864       C  
ATOM   1620  O   LEU A 223      33.839 129.150  42.667  1.00108.05           O  
ANISOU 1620  O   LEU A 223    15348  15791   9914  -1849   1476   5117       O  
ATOM   1621  CB  LEU A 223      35.270 127.905  40.282  1.00 97.83           C  
ANISOU 1621  CB  LEU A 223    14721  13762   8690  -2283    941   4808       C  
ATOM   1622  CG  LEU A 223      35.221 127.162  38.944  1.00102.42           C  
ANISOU 1622  CG  LEU A 223    15488  14058   9369  -2612    644   4805       C  
ATOM   1623  CD1 LEU A 223      36.247 126.067  38.895  1.00101.47           C  
ANISOU 1623  CD1 LEU A 223    15783  13626   9146  -2700    567   4714       C  
ATOM   1624  CD2 LEU A 223      33.841 126.596  38.673  1.00108.54           C  
ANISOU 1624  CD2 LEU A 223    15991  14937  10313  -2953    531   5119       C  
ATOM   1625  N   ASP A 224      35.203 130.830  42.023  1.00101.16           N  
ANISOU 1625  N   ASP A 224    14718  14771   8947  -1431   1430   4607       N  
ATOM   1626  CA  ASP A 224      35.358 131.391  43.357  1.00101.72           C  
ANISOU 1626  CA  ASP A 224    14728  15051   8870  -1100   1685   4584       C  
ATOM   1627  C   ASP A 224      35.077 132.888  43.372  1.00104.74           C  
ANISOU 1627  C   ASP A 224    14931  15619   9247   -794   1766   4465       C  
ATOM   1628  O   ASP A 224      35.927 133.683  42.974  1.00100.93           O  
ANISOU 1628  O   ASP A 224    14629  14997   8721   -623   1705   4188       O  
ATOM   1629  CB  ASP A 224      36.774 131.085  43.870  1.00101.93           C  
ANISOU 1629  CB  ASP A 224    15120  14872   8735   -967   1708   4368       C  
ATOM   1630  CG  ASP A 224      37.080 131.508  45.298  1.00117.97           C  
ANISOU 1630  CG  ASP A 224    17160  17076  10589   -636   1943   4331       C  
ATOM   1631  OD1 ASP A 224      36.295 132.306  45.875  1.00120.06           O  
ANISOU 1631  OD1 ASP A 224    17167  17618  10831   -437   2105   4415       O  
ATOM   1632  OD2 ASP A 224      38.115 131.065  45.832  1.00127.15           O  
ANISOU 1632  OD2 ASP A 224    18594  18095  11624   -559   1958   4208       O  
ATOM   1633  N   GLN A 225      33.898 133.267  43.877  1.00104.70           N  
ANISOU 1633  N   GLN A 225    14574  15931   9278   -713   1913   4680       N  
ATOM   1634  CA  GLN A 225      33.453 134.655  43.980  1.00104.83           C  
ANISOU 1634  CA  GLN A 225    14397  16151   9281   -401   2005   4603       C  
ATOM   1635  C   GLN A 225      34.439 135.501  44.795  1.00105.77           C  
ANISOU 1635  C   GLN A 225    14732  16249   9208    -20   2133   4343       C  
ATOM   1636  O   GLN A 225      34.756 136.623  44.400  1.00102.65           O  
ANISOU 1636  O   GLN A 225    14393  15808   8802    183   2086   4127       O  
ATOM   1637  CB  GLN A 225      32.056 134.684  44.610  1.00110.21           C  
ANISOU 1637  CB  GLN A 225    14665  17199  10009   -367   2180   4915       C  
ATOM   1638  CG  GLN A 225      31.375 136.049  44.641  1.00136.46           C  
ANISOU 1638  CG  GLN A 225    17753  20754  13342    -57   2261   4875       C  
ATOM   1639  CD  GLN A 225      30.085 136.027  45.449  1.00169.85           C  
ANISOU 1639  CD  GLN A 225    21567  25374  17592     20   2476   5190       C  
ATOM   1640  OE1 GLN A 225      29.496 134.969  45.737  1.00168.97           O  
ANISOU 1640  OE1 GLN A 225    21287  25367  17545   -237   2528   5477       O  
ATOM   1641  NE2 GLN A 225      29.609 137.204  45.838  1.00166.00           N  
ANISOU 1641  NE2 GLN A 225    20907  25113  17051    382   2610   5151       N  
ATOM   1642  N   GLU A 226      34.930 134.956  45.921  1.00103.21           N  
ANISOU 1642  N   GLU A 226    14539  15944   8731     69   2280   4366       N  
ATOM   1643  CA  GLU A 226      35.867 135.667  46.786  1.00101.79           C  
ANISOU 1643  CA  GLU A 226    14572  15743   8361    419   2383   4129       C  
ATOM   1644  C   GLU A 226      37.186 135.977  46.096  1.00101.31           C  
ANISOU 1644  C   GLU A 226    14824  15373   8296    422   2203   3809       C  
ATOM   1645  O   GLU A 226      37.713 137.080  46.258  1.00 99.68           O  
ANISOU 1645  O   GLU A 226    14713  15147   8015    694   2216   3582       O  
ATOM   1646  CB  GLU A 226      36.071 134.928  48.114  1.00104.73           C  
ANISOU 1646  CB  GLU A 226    15025  16201   8566    500   2563   4239       C  
ATOM   1647  CG  GLU A 226      34.837 134.970  49.005  1.00122.01           C  
ANISOU 1647  CG  GLU A 226    16903  18743  10714    607   2801   4527       C  
ATOM   1648  CD  GLU A 226      34.206 136.340  49.175  1.00147.86           C  
ANISOU 1648  CD  GLU A 226    19975  22245  13959    935   2911   4482       C  
ATOM   1649  OE1 GLU A 226      34.902 137.268  49.649  1.00156.07           O  
ANISOU 1649  OE1 GLU A 226    21200  23249  14851   1265   2947   4234       O  
ATOM   1650  OE2 GLU A 226      33.015 136.491  48.818  1.00135.98           O  
ANISOU 1650  OE2 GLU A 226    18133  20948  12585    863   2947   4693       O  
ATOM   1651  N   LEU A 227      37.693 135.028  45.292  1.00 95.57           N  
ANISOU 1651  N   LEU A 227    14255  14405   7653    120   2034   3797       N  
ATOM   1652  CA  LEU A 227      38.925 135.224  44.540  1.00 91.81           C  
ANISOU 1652  CA  LEU A 227    14054  13645   7183    102   1872   3520       C  
ATOM   1653  C   LEU A 227      38.676 136.229  43.438  1.00 94.15           C  
ANISOU 1653  C   LEU A 227    14273  13905   7593    109   1758   3415       C  
ATOM   1654  O   LEU A 227      39.498 137.120  43.218  1.00 92.12           O  
ANISOU 1654  O   LEU A 227    14164  13535   7301    273   1715   3167       O  
ATOM   1655  CB  LEU A 227      39.434 133.896  43.964  1.00 91.10           C  
ANISOU 1655  CB  LEU A 227    14153  13321   7140   -204   1735   3556       C  
ATOM   1656  CG  LEU A 227      40.839 133.906  43.370  1.00 93.45           C  
ANISOU 1656  CG  LEU A 227    14751  13340   7417   -201   1604   3285       C  
ATOM   1657  CD1 LEU A 227      41.910 134.185  44.430  1.00 92.64           C  
ANISOU 1657  CD1 LEU A 227    14817  13227   7155     68   1697   3103       C  
ATOM   1658  CD2 LEU A 227      41.123 132.611  42.651  1.00 97.42           C  
ANISOU 1658  CD2 LEU A 227    15422  13623   7972   -499   1462   3344       C  
ATOM   1659  N   TRP A 228      37.519 136.115  42.775  1.00 91.68           N  
ANISOU 1659  N   TRP A 228    13724  13694   7417    -67   1704   3611       N  
ATOM   1660  CA  TRP A 228      37.137 137.042  41.719  1.00 90.91           C  
ANISOU 1660  CA  TRP A 228    13537  13578   7425    -60   1589   3541       C  
ATOM   1661  C   TRP A 228      37.192 138.476  42.233  1.00 92.70           C  
ANISOU 1661  C   TRP A 228    13728  13924   7571    306   1696   3391       C  
ATOM   1662  O   TRP A 228      37.724 139.341  41.549  1.00 90.45           O  
ANISOU 1662  O   TRP A 228    13566  13497   7303    382   1600   3187       O  
ATOM   1663  CB  TRP A 228      35.733 136.707  41.199  1.00 92.43           C  
ANISOU 1663  CB  TRP A 228    13428  13927   7765   -265   1537   3811       C  
ATOM   1664  CG  TRP A 228      35.345 137.483  39.981  1.00 93.34           C  
ANISOU 1664  CG  TRP A 228    13476  13994   7994   -297   1380   3751       C  
ATOM   1665  CD1 TRP A 228      35.479 137.095  38.682  1.00 95.54           C  
ANISOU 1665  CD1 TRP A 228    13865  14062   8375   -561   1159   3725       C  
ATOM   1666  CD2 TRP A 228      34.764 138.786  39.953  1.00 93.82           C  
ANISOU 1666  CD2 TRP A 228    13369  14214   8063    -40   1426   3710       C  
ATOM   1667  NE1 TRP A 228      35.025 138.083  37.845  1.00 95.07           N  
ANISOU 1667  NE1 TRP A 228    13714  14021   8385   -489   1064   3673       N  
ATOM   1668  CE2 TRP A 228      34.565 139.128  38.600  1.00 97.22           C  
ANISOU 1668  CE2 TRP A 228    13811  14519   8608   -172   1223   3666       C  
ATOM   1669  CE3 TRP A 228      34.407 139.711  40.941  1.00 96.17           C  
ANISOU 1669  CE3 TRP A 228    13532  14740   8269    306   1617   3702       C  
ATOM   1670  CZ2 TRP A 228      34.035 140.358  38.212  1.00 96.83           C  
ANISOU 1670  CZ2 TRP A 228    13641  14561   8589     27   1203   3616       C  
ATOM   1671  CZ3 TRP A 228      33.880 140.928  40.552  1.00 98.05           C  
ANISOU 1671  CZ3 TRP A 228    13654  15063   8536    510   1597   3646       C  
ATOM   1672  CH2 TRP A 228      33.695 141.239  39.203  1.00 97.96           C  
ANISOU 1672  CH2 TRP A 228    13652  14921   8646    368   1391   3608       C  
ATOM   1673  N   LYS A 229      36.674 138.720  43.440  1.00 89.91           N  
ANISOU 1673  N   LYS A 229    13229  13816   7117    535   1896   3489       N  
ATOM   1674  CA  LYS A 229      36.661 140.061  44.004  1.00 89.52           C  
ANISOU 1674  CA  LYS A 229    13164  13878   6969    904   1997   3352       C  
ATOM   1675  C   LYS A 229      38.055 140.666  44.228  1.00 91.08           C  
ANISOU 1675  C   LYS A 229    13678  13870   7060   1073   1960   3043       C  
ATOM   1676  O   LYS A 229      38.218 141.870  44.028  1.00 90.82           O  
ANISOU 1676  O   LYS A 229    13695  13803   7008   1276   1932   2874       O  
ATOM   1677  CB  LYS A 229      35.865 140.087  45.310  1.00 94.63           C  
ANISOU 1677  CB  LYS A 229    13617  14833   7505   1126   2232   3528       C  
ATOM   1678  CG  LYS A 229      34.363 139.909  45.147  1.00115.12           C  
ANISOU 1678  CG  LYS A 229    15834  17695  10212   1046   2295   3825       C  
ATOM   1679  CD  LYS A 229      33.699 139.735  46.510  1.00132.15           C  
ANISOU 1679  CD  LYS A 229    17814  20152  12243   1242   2555   4021       C  
ATOM   1680  CE  LYS A 229      32.254 139.302  46.428  1.00148.95           C  
ANISOU 1680  CE  LYS A 229    19539  22557  14497   1104   2629   4359       C  
ATOM   1681  NZ  LYS A 229      31.676 139.035  47.779  1.00157.65           N  
ANISOU 1681  NZ  LYS A 229    20475  23955  15469   1277   2907   4571       N  
ATOM   1682  N   VAL A 230      39.055 139.853  44.617  1.00 85.43           N  
ANISOU 1682  N   VAL A 230    13169  13012   6277    988   1949   2973       N  
ATOM   1683  CA  VAL A 230      40.389 140.366  44.978  1.00 82.95           C  
ANISOU 1683  CA  VAL A 230    13125  12532   5861   1151   1918   2697       C  
ATOM   1684  C   VAL A 230      41.375 140.513  43.809  1.00 83.88           C  
ANISOU 1684  C   VAL A 230    13427  12371   6072    991   1735   2504       C  
ATOM   1685  O   VAL A 230      42.389 141.210  43.964  1.00 82.00           O  
ANISOU 1685  O   VAL A 230    13371  12005   5779   1127   1697   2273       O  
ATOM   1686  CB  VAL A 230      41.020 139.563  46.133  1.00 87.00           C  
ANISOU 1686  CB  VAL A 230    13767  13059   6232   1208   2009   2704       C  
ATOM   1687  CG1 VAL A 230      40.091 139.558  47.333  1.00 89.74           C  
ANISOU 1687  CG1 VAL A 230    13950  13687   6461   1403   2212   2887       C  
ATOM   1688  CG2 VAL A 230      41.361 138.135  45.720  1.00 86.08           C  
ANISOU 1688  CG2 VAL A 230    13725  12809   6174    901   1936   2800       C  
ATOM   1689  N   VAL A 231      41.090 139.874  42.657  1.00 79.29           N  
ANISOU 1689  N   VAL A 231    12804  11697   5626    706   1621   2599       N  
ATOM   1690  CA  VAL A 231      41.969 139.959  41.486  1.00 76.30           C  
ANISOU 1690  CA  VAL A 231    12603  11065   5324    558   1464   2436       C  
ATOM   1691  C   VAL A 231      41.477 141.053  40.548  1.00 81.05           C  
ANISOU 1691  C   VAL A 231    13134  11651   6009    589   1389   2391       C  
ATOM   1692  O   VAL A 231      40.353 140.973  40.059  1.00 82.33           O  
ANISOU 1692  O   VAL A 231    13108  11920   6253    497   1364   2563       O  
ATOM   1693  CB  VAL A 231      42.115 138.609  40.758  1.00 78.49           C  
ANISOU 1693  CB  VAL A 231    12951  11205   5667    248   1368   2533       C  
ATOM   1694  CG1 VAL A 231      43.029 138.754  39.549  1.00 76.33           C  
ANISOU 1694  CG1 VAL A 231    12868  10683   5451    130   1227   2363       C  
ATOM   1695  CG2 VAL A 231      42.637 137.532  41.701  1.00 77.95           C  
ANISOU 1695  CG2 VAL A 231    12980  11132   5505    232   1436   2573       C  
ATOM   1696  N   ASP A 232      42.311 142.061  40.285  1.00 76.28           N  
ANISOU 1696  N   ASP A 232    12681  10912   5390    710   1344   2169       N  
ATOM   1697  CA  ASP A 232      41.898 143.171  39.426  1.00 76.10           C  
ANISOU 1697  CA  ASP A 232    12625  10857   5434    757   1273   2120       C  
ATOM   1698  C   ASP A 232      42.192 142.943  37.954  1.00 76.28           C  
ANISOU 1698  C   ASP A 232    12750  10679   5555    517   1126   2091       C  
ATOM   1699  O   ASP A 232      41.430 143.405  37.095  1.00 76.04           O  
ANISOU 1699  O   ASP A 232    12639  10656   5598    474   1050   2151       O  
ATOM   1700  CB  ASP A 232      42.528 144.488  39.903  1.00 78.29           C  
ANISOU 1700  CB  ASP A 232    13019  11087   5641   1015   1296   1911       C  
ATOM   1701  CG  ASP A 232      42.209 144.798  41.349  1.00101.84           C  
ANISOU 1701  CG  ASP A 232    15935  14259   8501   1285   1434   1924       C  
ATOM   1702  OD1 ASP A 232      41.082 145.265  41.620  1.00106.03           O  
ANISOU 1702  OD1 ASP A 232    16289  14977   9019   1435   1502   2040       O  
ATOM   1703  OD2 ASP A 232      43.076 144.535  42.221  1.00112.72           O  
ANISOU 1703  OD2 ASP A 232    17435  15606   9786   1357   1477   1825       O  
ATOM   1704  N   VAL A 233      43.321 142.275  37.660  1.00 69.31           N  
ANISOU 1704  N   VAL A 233    12054   9616   4664    384   1085   1992       N  
ATOM   1705  CA  VAL A 233      43.785 142.056  36.294  1.00 67.01           C  
ANISOU 1705  CA  VAL A 233    11902   9121   4438    186    963   1941       C  
ATOM   1706  C   VAL A 233      44.265 140.627  36.091  1.00 69.65           C  
ANISOU 1706  C   VAL A 233    12338   9359   4766    -15    933   1989       C  
ATOM   1707  O   VAL A 233      44.946 140.089  36.962  1.00 69.07           O  
ANISOU 1707  O   VAL A 233    12322   9293   4628     36   1001   1948       O  
ATOM   1708  CB  VAL A 233      44.919 143.068  35.943  1.00 69.34           C  
ANISOU 1708  CB  VAL A 233    12368   9255   4724    274    944   1717       C  
ATOM   1709  CG1 VAL A 233      45.493 142.803  34.561  1.00 68.02           C  
ANISOU 1709  CG1 VAL A 233    12358   8882   4603     83    847   1668       C  
ATOM   1710  CG2 VAL A 233      44.439 144.513  36.034  1.00 69.92           C  
ANISOU 1710  CG2 VAL A 233    12384   9383   4800    465    951   1666       C  
ATOM   1711  N   ILE A 234      43.932 140.023  34.931  1.00 66.51           N  
ANISOU 1711  N   ILE A 234    11987   8857   4428   -232    818   2067       N  
ATOM   1712  CA  ILE A 234      44.458 138.713  34.542  1.00 66.88           C  
ANISOU 1712  CA  ILE A 234    12186   8765   4461   -419    765   2090       C  
ATOM   1713  C   ILE A 234      45.664 138.993  33.639  1.00 71.91           C  
ANISOU 1713  C   ILE A 234    13042   9195   5088   -433    726   1907       C  
ATOM   1714  O   ILE A 234      45.496 139.527  32.536  1.00 72.54           O  
ANISOU 1714  O   ILE A 234    13171   9185   5204   -490    647   1883       O  
ATOM   1715  CB  ILE A 234      43.436 137.787  33.837  1.00 71.51           C  
ANISOU 1715  CB  ILE A 234    12726   9340   5103   -654    649   2283       C  
ATOM   1716  CG1 ILE A 234      42.219 137.526  34.729  1.00 74.43           C  
ANISOU 1716  CG1 ILE A 234    12843   9939   5499   -655    702   2489       C  
ATOM   1717  CG2 ILE A 234      44.112 136.463  33.435  1.00 71.44           C  
ANISOU 1717  CG2 ILE A 234    12934   9149   5060   -823    587   2278       C  
ATOM   1718  CD1 ILE A 234      41.039 136.858  34.041  1.00 84.20           C  
ANISOU 1718  CD1 ILE A 234    13973  11198   6822   -891    569   2694       C  
ATOM   1719  N   GLY A 235      46.859 138.673  34.128  1.00 67.90           N  
ANISOU 1719  N   GLY A 235    12652   8622   4525   -370    787   1788       N  
ATOM   1720  CA  GLY A 235      48.100 138.888  33.392  1.00 66.36           C  
ANISOU 1720  CA  GLY A 235    12637   8256   4321   -372    776   1624       C  
ATOM   1721  C   GLY A 235      48.666 137.588  32.872  1.00 69.05           C  
ANISOU 1721  C   GLY A 235    13151   8458   4627   -504    736   1637       C  
ATOM   1722  O   GLY A 235      49.015 136.703  33.662  1.00 68.44           O  
ANISOU 1722  O   GLY A 235    13100   8400   4503   -484    773   1656       O  
ATOM   1723  N   ALA A 236      48.738 137.458  31.540  1.00 64.91           N  
ANISOU 1723  N   ALA A 236    12766   7784   4112   -625    655   1627       N  
ATOM   1724  CA  ALA A 236      49.250 136.260  30.888  1.00 64.59           C  
ANISOU 1724  CA  ALA A 236    12931   7588   4023   -736    606   1631       C  
ATOM   1725  C   ALA A 236      50.559 136.530  30.162  1.00 67.36           C  
ANISOU 1725  C   ALA A 236    13442   7808   4346   -685    648   1473       C  
ATOM   1726  O   ALA A 236      50.798 137.651  29.719  1.00 65.57           O  
ANISOU 1726  O   ALA A 236    13191   7572   4150   -637    673   1395       O  
ATOM   1727  CB  ALA A 236      48.202 135.682  29.940  1.00 66.31           C  
ANISOU 1727  CB  ALA A 236    13206   7734   4254   -925    466   1766       C  
ATOM   1728  N   HIS A 237      51.408 135.509  30.046  1.00 66.00           N  
ANISOU 1728  N   HIS A 237    13434   7533   4112   -690    660   1434       N  
ATOM   1729  CA  HIS A 237      52.698 135.640  29.384  1.00 66.70           C  
ANISOU 1729  CA  HIS A 237    13659   7515   4168   -629    719   1299       C  
ATOM   1730  C   HIS A 237      52.706 135.018  27.998  1.00 73.37           C  
ANISOU 1730  C   HIS A 237    14736   8186   4954   -734    648   1317       C  
ATOM   1731  O   HIS A 237      52.137 133.943  27.811  1.00 74.45           O  
ANISOU 1731  O   HIS A 237    14988   8250   5048   -837    552   1410       O  
ATOM   1732  CB  HIS A 237      53.811 135.022  30.243  1.00 67.60           C  
ANISOU 1732  CB  HIS A 237    13790   7649   4245   -511    796   1224       C  
ATOM   1733  CG  HIS A 237      54.130 135.790  31.492  1.00 70.99           C  
ANISOU 1733  CG  HIS A 237    14028   8227   4717   -380    867   1162       C  
ATOM   1734  ND1 HIS A 237      55.224 135.466  32.271  1.00 72.82           N  
ANISOU 1734  ND1 HIS A 237    14254   8489   4925   -257    927   1074       N  
ATOM   1735  CD2 HIS A 237      53.495 136.842  32.062  1.00 73.12           C  
ANISOU 1735  CD2 HIS A 237    14127   8615   5041   -343    876   1172       C  
ATOM   1736  CE1 HIS A 237      55.227 136.320  33.282  1.00 72.26           C  
ANISOU 1736  CE1 HIS A 237    14020   8545   4892   -161    959   1031       C  
ATOM   1737  NE2 HIS A 237      54.212 137.172  33.197  1.00 72.73           N  
ANISOU 1737  NE2 HIS A 237    13984   8656   4993   -202    935   1083       N  
ATOM   1738  N   TYR A 238      53.361 135.699  27.028  1.00 70.44           N  
ANISOU 1738  N   TYR A 238    14448   7743   4574   -708    694   1230       N  
ATOM   1739  CA  TYR A 238      53.560 135.249  25.635  1.00 71.09           C  
ANISOU 1739  CA  TYR A 238    14779   7657   4575   -769    652   1224       C  
ATOM   1740  C   TYR A 238      52.305 134.553  25.062  1.00 76.40           C  
ANISOU 1740  C   TYR A 238    15561   8248   5218   -927    481   1349       C  
ATOM   1741  O   TYR A 238      52.359 133.362  24.715  1.00 77.22           O  
ANISOU 1741  O   TYR A 238    15868   8230   5241   -977    412   1376       O  
ATOM   1742  CB  TYR A 238      54.806 134.346  25.572  1.00 72.40           C  
ANISOU 1742  CB  TYR A 238    15099   7749   4661   -677    732   1146       C  
ATOM   1743  CG  TYR A 238      56.021 135.027  26.156  1.00 73.99           C  
ANISOU 1743  CG  TYR A 238    15159   8045   4910   -537    881   1034       C  
ATOM   1744  CD1 TYR A 238      56.765 135.929  25.404  1.00 74.59           C  
ANISOU 1744  CD1 TYR A 238    15240   8102   5000   -502    975    962       C  
ATOM   1745  CD2 TYR A 238      56.365 134.854  27.495  1.00 75.93           C  
ANISOU 1745  CD2 TYR A 238    15252   8404   5193   -450    920   1008       C  
ATOM   1746  CE1 TYR A 238      57.864 136.593  25.948  1.00 73.63           C  
ANISOU 1746  CE1 TYR A 238    14967   8068   4940   -401   1095    868       C  
ATOM   1747  CE2 TYR A 238      57.462 135.513  28.054  1.00 77.01           C  
ANISOU 1747  CE2 TYR A 238    15251   8628   5382   -333   1028    904       C  
ATOM   1748  CZ  TYR A 238      58.213 136.377  27.272  1.00 82.85           C  
ANISOU 1748  CZ  TYR A 238    15984   9345   6149   -318   1111    835       C  
ATOM   1749  OH  TYR A 238      59.307 137.011  27.806  1.00 82.40           O  
ANISOU 1749  OH  TYR A 238    15779   9371   6158   -228   1203    741       O  
ATOM   1750  N   PRO A 239      51.149 135.277  25.022  1.00 71.92           N  
ANISOU 1750  N   PRO A 239    14854   7751   4720  -1003    400   1429       N  
ATOM   1751  CA  PRO A 239      49.885 134.645  24.613  1.00 72.44           C  
ANISOU 1751  CA  PRO A 239    14968   7771   4784  -1167    220   1563       C  
ATOM   1752  C   PRO A 239      49.697 134.397  23.126  1.00 77.70           C  
ANISOU 1752  C   PRO A 239    15894   8258   5370  -1258     99   1567       C  
ATOM   1753  O   PRO A 239      48.733 133.726  22.748  1.00 77.62           O  
ANISOU 1753  O   PRO A 239    15954   8186   5354  -1409    -77   1673       O  
ATOM   1754  CB  PRO A 239      48.841 135.634  25.131  1.00 73.64           C  
ANISOU 1754  CB  PRO A 239    14846   8090   5042  -1175    199   1637       C  
ATOM   1755  CG  PRO A 239      49.494 136.930  24.985  1.00 76.84           C  
ANISOU 1755  CG  PRO A 239    15201   8527   5469  -1050    313   1526       C  
ATOM   1756  CD  PRO A 239      50.918 136.690  25.388  1.00 72.09           C  
ANISOU 1756  CD  PRO A 239    14665   7900   4828   -939    457   1405       C  
ATOM   1757  N   GLY A 240      50.575 134.985  22.307  1.00 75.13           N  
ANISOU 1757  N   GLY A 240    15703   7857   4987  -1173    188   1462       N  
ATOM   1758  CA  GLY A 240      50.473 134.910  20.856  1.00 75.62           C  
ANISOU 1758  CA  GLY A 240    16031   7753   4950  -1229     95   1457       C  
ATOM   1759  C   GLY A 240      49.231 135.601  20.335  1.00 78.50           C  
ANISOU 1759  C   GLY A 240    16325   8138   5362  -1328    -56   1543       C  
ATOM   1760  O   GLY A 240      48.553 135.074  19.452  1.00 77.96           O  
ANISOU 1760  O   GLY A 240    16438   7948   5234  -1444   -236   1600       O  
ATOM   1761  N   THR A 241      48.922 136.786  20.917  1.00 74.78           N  
ANISOU 1761  N   THR A 241    15592   7822   5000  -1273      7   1550       N  
ATOM   1762  CA  THR A 241      47.804 137.699  20.595  1.00 75.07           C  
ANISOU 1762  CA  THR A 241    15506   7919   5100  -1315   -103   1622       C  
ATOM   1763  C   THR A 241      46.407 137.178  20.966  1.00 80.65           C  
ANISOU 1763  C   THR A 241    16057   8706   5879  -1445   -280   1768       C  
ATOM   1764  O   THR A 241      45.440 137.930  20.819  1.00 80.46           O  
ANISOU 1764  O   THR A 241    15887   8764   5922  -1461   -369   1838       O  
ATOM   1765  CB  THR A 241      47.817 138.181  19.122  1.00 80.63           C  
ANISOU 1765  CB  THR A 241    16446   8475   5713  -1330   -170   1598       C  
ATOM   1766  OG1 THR A 241      47.325 137.169  18.255  1.00 73.15           O  
ANISOU 1766  OG1 THR A 241    15733   7383   4677  -1455   -355   1649       O  
ATOM   1767  CG2 THR A 241      49.185 138.641  18.670  1.00 83.40           C  
ANISOU 1767  CG2 THR A 241    16943   8752   5992  -1218     18   1477       C  
ATOM   1768  N   TYR A 242      46.291 135.935  21.467  1.00 78.08           N  
ANISOU 1768  N   TYR A 242    15750   8366   5549  -1533   -328   1824       N  
ATOM   1769  CA  TYR A 242      44.993 135.377  21.817  1.00 79.50           C  
ANISOU 1769  CA  TYR A 242    15774   8624   5807  -1684   -491   1982       C  
ATOM   1770  C   TYR A 242      44.773 135.182  23.292  1.00 87.31           C  
ANISOU 1770  C   TYR A 242    16489   9799   6884  -1655   -391   2046       C  
ATOM   1771  O   TYR A 242      45.725 135.018  24.063  1.00 86.22           O  
ANISOU 1771  O   TYR A 242    16351   9686   6722  -1543   -226   1964       O  
ATOM   1772  CB  TYR A 242      44.765 134.044  21.103  1.00 81.40           C  
ANISOU 1772  CB  TYR A 242    16273   8681   5976  -1858   -679   2034       C  
ATOM   1773  CG  TYR A 242      44.725 134.164  19.605  1.00 83.75           C  
ANISOU 1773  CG  TYR A 242    16849   8796   6174  -1902   -822   1996       C  
ATOM   1774  CD1 TYR A 242      43.604 134.668  18.957  1.00 87.20           C  
ANISOU 1774  CD1 TYR A 242    17213   9260   6660  -1993  -1010   2084       C  
ATOM   1775  CD2 TYR A 242      45.810 133.776  18.827  1.00 84.26           C  
ANISOU 1775  CD2 TYR A 242    17255   8671   6090  -1837   -769   1875       C  
ATOM   1776  CE1 TYR A 242      43.567 134.799  17.569  1.00 89.20           C  
ANISOU 1776  CE1 TYR A 242    17744   9341   6806  -2023  -1152   2048       C  
ATOM   1777  CE2 TYR A 242      45.789 133.905  17.438  1.00 86.17           C  
ANISOU 1777  CE2 TYR A 242    17777   8747   6218  -1859   -888   1840       C  
ATOM   1778  CZ  TYR A 242      44.663 134.416  16.811  1.00 96.16           C  
ANISOU 1778  CZ  TYR A 242    18983  10028   7524  -1956  -1086   1925       C  
ATOM   1779  OH  TYR A 242      44.636 134.548  15.441  1.00100.42           O  
ANISOU 1779  OH  TYR A 242    19821  10398   7935  -1970  -1215   1891       O  
ATOM   1780  N   THR A 243      43.484 135.142  23.668  1.00 87.56           N  
ANISOU 1780  N   THR A 243    16287   9967   7013  -1758   -498   2204       N  
ATOM   1781  CA  THR A 243      43.026 134.847  25.025  1.00 88.09           C  
ANISOU 1781  CA  THR A 243    16091  10222   7157  -1756   -419   2308       C  
ATOM   1782  C   THR A 243      42.182 133.563  25.004  1.00 92.65           C  
ANISOU 1782  C   THR A 243    16681  10757   7763  -1991   -589   2473       C  
ATOM   1783  O   THR A 243      42.187 132.846  24.008  1.00 92.54           O  
ANISOU 1783  O   THR A 243    16930  10540   7691  -2131   -754   2469       O  
ATOM   1784  CB  THR A 243      42.322 136.057  25.662  1.00 99.14           C  
ANISOU 1784  CB  THR A 243    17166  11855   8649  -1634   -345   2354       C  
ATOM   1785  OG1 THR A 243      42.141 135.796  27.056  1.00 96.59           O  
ANISOU 1785  OG1 THR A 243    16626  11710   8366  -1586   -221   2428       O  
ATOM   1786  CG2 THR A 243      40.982 136.381  24.998  1.00101.15           C  
ANISOU 1786  CG2 THR A 243    17281  12171   8980  -1743   -529   2488       C  
ATOM   1787  N   VAL A 244      41.477 133.268  26.098  1.00 90.12           N  
ANISOU 1787  N   VAL A 244    16097  10620   7526  -2034   -549   2620       N  
ATOM   1788  CA  VAL A 244      40.627 132.078  26.217  1.00 92.09           C  
ANISOU 1788  CA  VAL A 244    16319  10849   7822  -2277   -699   2804       C  
ATOM   1789  C   VAL A 244      39.221 132.513  26.625  1.00 97.01           C  
ANISOU 1789  C   VAL A 244    16561  11717   8582  -2343   -742   2995       C  
ATOM   1790  O   VAL A 244      39.054 133.617  27.154  1.00 96.50           O  
ANISOU 1790  O   VAL A 244    16260  11852   8555  -2154   -601   2976       O  
ATOM   1791  CB  VAL A 244      41.208 131.019  27.199  1.00 95.69           C  
ANISOU 1791  CB  VAL A 244    16853  11272   8232  -2291   -597   2824       C  
ATOM   1792  CG1 VAL A 244      42.615 130.585  26.795  1.00 93.88           C  
ANISOU 1792  CG1 VAL A 244    16984  10818   7869  -2200   -551   2636       C  
ATOM   1793  CG2 VAL A 244      41.181 131.521  28.639  1.00 94.91           C  
ANISOU 1793  CG2 VAL A 244    16468  11423   8169  -2127   -377   2860       C  
ATOM   1794  N   TRP A 245      38.224 131.643  26.424  1.00 94.02           N  
ANISOU 1794  N   TRP A 245    16120  11324   8277  -2604   -935   3183       N  
ATOM   1795  CA  TRP A 245      36.840 131.967  26.750  1.00 95.15           C  
ANISOU 1795  CA  TRP A 245    15876  11711   8564  -2689   -989   3390       C  
ATOM   1796  C   TRP A 245      36.633 132.396  28.191  1.00 96.12           C  
ANISOU 1796  C   TRP A 245    15673  12118   8729  -2530   -743   3470       C  
ATOM   1797  O   TRP A 245      36.019 133.433  28.435  1.00 95.26           O  
ANISOU 1797  O   TRP A 245    15278  12233   8685  -2390   -674   3511       O  
ATOM   1798  CB  TRP A 245      35.910 130.810  26.406  1.00 97.09           C  
ANISOU 1798  CB  TRP A 245    16118  11884   8889  -3029  -1237   3589       C  
ATOM   1799  CG  TRP A 245      34.466 131.205  26.379  1.00100.87           C  
ANISOU 1799  CG  TRP A 245    16203  12597   9527  -3135  -1344   3797       C  
ATOM   1800  CD1 TRP A 245      33.828 131.905  25.398  1.00104.64           C  
ANISOU 1800  CD1 TRP A 245    16600  13102  10057  -3139  -1514   3799       C  
ATOM   1801  CD2 TRP A 245      33.484 130.939  27.387  1.00103.14           C  
ANISOU 1801  CD2 TRP A 245    16112  13137   9939  -3241  -1282   4043       C  
ATOM   1802  NE1 TRP A 245      32.501 132.056  25.713  1.00106.76           N  
ANISOU 1802  NE1 TRP A 245    16450  13628  10484  -3240  -1573   4028       N  
ATOM   1803  CE2 TRP A 245      32.261 131.474  26.930  1.00109.14           C  
ANISOU 1803  CE2 TRP A 245    16555  14078  10836  -3308  -1424   4186       C  
ATOM   1804  CE3 TRP A 245      33.518 130.306  28.641  1.00105.41           C  
ANISOU 1804  CE3 TRP A 245    16295  13523  10232  -3277  -1111   4164       C  
ATOM   1805  CZ2 TRP A 245      31.084 131.398  27.682  1.00111.34           C  
ANISOU 1805  CZ2 TRP A 245    16394  14648  11263  -3408  -1389   4450       C  
ATOM   1806  CZ3 TRP A 245      32.347 130.216  29.378  1.00109.81           C  
ANISOU 1806  CZ3 TRP A 245    16439  14356  10927  -3387  -1074   4429       C  
ATOM   1807  CH2 TRP A 245      31.148 130.760  28.899  1.00112.54           C  
ANISOU 1807  CH2 TRP A 245    16451  14894  11416  -3451  -1205   4572       C  
ATOM   1808  N   ASN A 246      37.174 131.628  29.135  1.00 91.92           N  
ANISOU 1808  N   ASN A 246    15211  11571   8146  -2527   -608   3483       N  
ATOM   1809  CA  ASN A 246      37.038 131.925  30.555  1.00 92.37           C  
ANISOU 1809  CA  ASN A 246    15005  11880   8214  -2371   -371   3557       C  
ATOM   1810  C   ASN A 246      37.554 133.301  30.940  1.00 96.28           C  
ANISOU 1810  C   ASN A 246    15420  12499   8662  -2040   -182   3390       C  
ATOM   1811  O   ASN A 246      36.971 133.929  31.819  1.00 97.33           O  
ANISOU 1811  O   ASN A 246    15259  12890   8830  -1897    -38   3475       O  
ATOM   1812  CB  ASN A 246      37.669 130.832  31.409  1.00 93.12           C  
ANISOU 1812  CB  ASN A 246    15252  11893   8235  -2418   -280   3580       C  
ATOM   1813  CG  ASN A 246      36.902 129.538  31.362  1.00117.59           C  
ANISOU 1813  CG  ASN A 246    18343  14935  11403  -2744   -434   3807       C  
ATOM   1814  OD1 ASN A 246      35.714 129.498  31.005  1.00112.19           O  
ANISOU 1814  OD1 ASN A 246    17434  14350  10842  -2933   -575   3990       O  
ATOM   1815  ND2 ASN A 246      37.564 128.450  31.720  1.00110.99           N  
ANISOU 1815  ND2 ASN A 246    17747  13934  10489  -2820   -421   3804       N  
ATOM   1816  N   ALA A 247      38.605 133.792  30.268  1.00 91.00           N  
ANISOU 1816  N   ALA A 247    15011  11650   7913  -1921   -187   3161       N  
ATOM   1817  CA  ALA A 247      39.161 135.110  30.561  1.00 89.35           C  
ANISOU 1817  CA  ALA A 247    14762  11521   7665  -1634    -33   2995       C  
ATOM   1818  C   ALA A 247      38.251 136.244  30.076  1.00 94.98           C  
ANISOU 1818  C   ALA A 247    15265  12369   8453  -1562    -88   3035       C  
ATOM   1819  O   ALA A 247      38.072 137.227  30.804  1.00 95.25           O  
ANISOU 1819  O   ALA A 247    15111  12590   8491  -1339     55   3015       O  
ATOM   1820  CB  ALA A 247      40.559 135.243  29.980  1.00 87.88           C  
ANISOU 1820  CB  ALA A 247    14902  11106   7384  -1556    -20   2763       C  
ATOM   1821  N   LYS A 248      37.666 136.109  28.865  1.00 92.34           N  
ANISOU 1821  N   LYS A 248    14976  11938   8170  -1736   -305   3089       N  
ATOM   1822  CA  LYS A 248      36.725 137.098  28.318  1.00 93.24           C  
ANISOU 1822  CA  LYS A 248    14892  12176   8360  -1679   -390   3144       C  
ATOM   1823  C   LYS A 248      35.547 137.202  29.268  1.00100.90           C  
ANISOU 1823  C   LYS A 248    15461  13450   9425  -1655   -320   3355       C  
ATOM   1824  O   LYS A 248      35.160 138.308  29.656  1.00101.83           O  
ANISOU 1824  O   LYS A 248    15371  13756   9563  -1434   -224   3354       O  
ATOM   1825  CB  LYS A 248      36.185 136.670  26.938  1.00 96.21           C  
ANISOU 1825  CB  LYS A 248    15386  12397   8774  -1906   -665   3195       C  
ATOM   1826  CG  LYS A 248      37.237 136.432  25.878  1.00112.38           C  
ANISOU 1826  CG  LYS A 248    17844  14140  10715  -1953   -748   3016       C  
ATOM   1827  CD  LYS A 248      36.587 136.100  24.533  1.00125.69           C  
ANISOU 1827  CD  LYS A 248    19642  15688  12425  -2160  -1033   3077       C  
ATOM   1828  CE  LYS A 248      37.576 135.533  23.538  1.00133.29           C  
ANISOU 1828  CE  LYS A 248    21035  16343  13265  -2244  -1121   2936       C  
ATOM   1829  NZ  LYS A 248      36.908 135.037  22.313  1.00135.56           N  
ANISOU 1829  NZ  LYS A 248    21455  16489  13561  -2456  -1418   3005       N  
ATOM   1830  N   MET A 249      35.025 136.026  29.673  1.00 98.63           N  
ANISOU 1830  N   MET A 249    15078  13209   9189  -1876   -357   3539       N  
ATOM   1831  CA  MET A 249      33.873 135.866  30.547  1.00100.71           C  
ANISOU 1831  CA  MET A 249    14955  13763   9548  -1905   -287   3780       C  
ATOM   1832  C   MET A 249      34.039 136.416  31.929  1.00100.63           C  
ANISOU 1832  C   MET A 249    14783  13969   9483  -1628     -6   3765       C  
ATOM   1833  O   MET A 249      33.046 136.826  32.524  1.00101.72           O  
ANISOU 1833  O   MET A 249    14575  14388   9686  -1539     80   3927       O  
ATOM   1834  CB  MET A 249      33.465 134.403  30.607  1.00105.66           C  
ANISOU 1834  CB  MET A 249    15579  14337  10229  -2233   -393   3970       C  
ATOM   1835  CG  MET A 249      32.761 133.934  29.337  1.00112.27           C  
ANISOU 1835  CG  MET A 249    16445  15052  11162  -2527   -705   4067       C  
ATOM   1836  SD  MET A 249      32.484 135.194  28.011  1.00117.31           S  
ANISOU 1836  SD  MET A 249    17155  15611  11808  -2424   -889   3927       S  
ATOM   1837  CE  MET A 249      30.737 135.580  28.287  1.00117.50           C  
ANISOU 1837  CE  MET A 249    16647  15992  12007  -2432   -944   4186       C  
ATOM   1838  N   SER A 250      35.273 136.447  32.444  1.00 93.37           N  
ANISOU 1838  N   SER A 250    14109  12927   8441  -1480    132   3573       N  
ATOM   1839  CA  SER A 250      35.545 136.954  33.782  1.00 92.55           C  
ANISOU 1839  CA  SER A 250    13905  12997   8261  -1209    382   3533       C  
ATOM   1840  C   SER A 250      35.180 138.421  33.904  1.00 95.31           C  
ANISOU 1840  C   SER A 250    14097  13505   8612   -923    456   3467       C  
ATOM   1841  O   SER A 250      34.892 138.891  34.995  1.00 95.01           O  
ANISOU 1841  O   SER A 250    13871  13689   8538   -703    640   3512       O  
ATOM   1842  CB  SER A 250      37.014 136.758  34.149  1.00 94.69           C  
ANISOU 1842  CB  SER A 250    14489  13080   8409  -1121    470   3324       C  
ATOM   1843  OG  SER A 250      37.843 137.709  33.506  1.00103.02           O  
ANISOU 1843  OG  SER A 250    15738  13984   9420   -980    442   3091       O  
ATOM   1844  N   GLY A 251      35.228 139.137  32.791  1.00 91.39           N  
ANISOU 1844  N   GLY A 251    13701  12881   8141   -913    313   3358       N  
ATOM   1845  CA  GLY A 251      34.961 140.565  32.782  1.00 91.33           C  
ANISOU 1845  CA  GLY A 251    13601  12974   8127   -642    359   3277       C  
ATOM   1846  C   GLY A 251      36.116 141.378  33.338  1.00 93.23           C  
ANISOU 1846  C   GLY A 251    14048  13125   8251   -392    499   3040       C  
ATOM   1847  O   GLY A 251      35.973 142.585  33.551  1.00 93.84           O  
ANISOU 1847  O   GLY A 251    14082  13267   8304   -142    553   2956       O  
ATOM   1848  N   LYS A 252      37.263 140.723  33.594  1.00 86.60           N  
ANISOU 1848  N   LYS A 252    13436  12128   7340   -454    549   2931       N  
ATOM   1849  CA  LYS A 252      38.459 141.392  34.095  1.00 83.38           C  
ANISOU 1849  CA  LYS A 252    13223  11623   6833   -252    659   2706       C  
ATOM   1850  C   LYS A 252      39.260 141.961  32.960  1.00 85.90           C  
ANISOU 1850  C   LYS A 252    13787  11704   7149   -276    552   2527       C  
ATOM   1851  O   LYS A 252      39.155 141.500  31.812  1.00 85.18           O  
ANISOU 1851  O   LYS A 252    13788  11475   7100   -481    399   2559       O  
ATOM   1852  CB  LYS A 252      39.364 140.416  34.874  1.00 83.24           C  
ANISOU 1852  CB  LYS A 252    13338  11545   6746   -304    746   2669       C  
ATOM   1853  CG  LYS A 252      38.719 139.777  36.098  1.00 83.13           C  
ANISOU 1853  CG  LYS A 252    13123  11751   6712   -280    874   2846       C  
ATOM   1854  CD  LYS A 252      38.334 140.809  37.160  1.00 81.96           C  
ANISOU 1854  CD  LYS A 252    12810  11821   6508     30   1033   2836       C  
ATOM   1855  CE  LYS A 252      37.829 140.166  38.407  1.00 76.07           C  
ANISOU 1855  CE  LYS A 252    11894  11290   5718     70   1184   3007       C  
ATOM   1856  NZ  LYS A 252      37.614 141.172  39.476  1.00 76.39           N  
ANISOU 1856  NZ  LYS A 252    11830  11524   5670    407   1349   2969       N  
ATOM   1857  N   LYS A 253      40.091 142.950  33.289  1.00 81.88           N  
ANISOU 1857  N   LYS A 253    13396  11136   6579    -71    632   2340       N  
ATOM   1858  CA  LYS A 253      41.055 143.508  32.359  1.00 80.69           C  
ANISOU 1858  CA  LYS A 253    13490  10755   6414    -89    567   2163       C  
ATOM   1859  C   LYS A 253      42.037 142.382  32.045  1.00 84.57           C  
ANISOU 1859  C   LYS A 253    14174  11078   6880   -275    546   2115       C  
ATOM   1860  O   LYS A 253      42.393 141.597  32.934  1.00 84.33           O  
ANISOU 1860  O   LYS A 253    14132  11097   6813   -280    628   2132       O  
ATOM   1861  CB  LYS A 253      41.805 144.685  33.000  1.00 82.54           C  
ANISOU 1861  CB  LYS A 253    13800  10968   6593    151    664   1984       C  
ATOM   1862  CG  LYS A 253      41.011 145.983  33.012  1.00 98.67           C  
ANISOU 1862  CG  LYS A 253    15737  13107   8648    353    659   1990       C  
ATOM   1863  CD  LYS A 253      41.732 147.071  33.782  1.00108.14           C  
ANISOU 1863  CD  LYS A 253    17033  14273   9784    586    744   1815       C  
ATOM   1864  CE  LYS A 253      40.949 148.365  33.838  1.00123.78           C  
ANISOU 1864  CE  LYS A 253    18943  16328  11761    809    735   1814       C  
ATOM   1865  NZ  LYS A 253      40.834 149.025  32.513  1.00129.29           N  
ANISOU 1865  NZ  LYS A 253    19750  16870  12505    742    608   1788       N  
ATOM   1866  N   LEU A 254      42.424 142.269  30.780  1.00 81.19           N  
ANISOU 1866  N   LEU A 254    13930  10458   6462   -416    437   2064       N  
ATOM   1867  CA  LEU A 254      43.361 141.237  30.352  1.00 80.53           C  
ANISOU 1867  CA  LEU A 254    14050  10204   6343   -569    415   2013       C  
ATOM   1868  C   LEU A 254      44.595 141.901  29.818  1.00 84.03           C  
ANISOU 1868  C   LEU A 254    14698  10478   6750   -512    446   1826       C  
ATOM   1869  O   LEU A 254      44.494 142.750  28.931  1.00 83.68           O  
ANISOU 1869  O   LEU A 254    14718  10356   6720   -500    389   1787       O  
ATOM   1870  CB  LEU A 254      42.754 140.347  29.263  1.00 81.39           C  
ANISOU 1870  CB  LEU A 254    14223  10225   6478   -799    254   2131       C  
ATOM   1871  CG  LEU A 254      41.341 139.822  29.471  1.00 87.83           C  
ANISOU 1871  CG  LEU A 254    14812  11199   7359   -902    176   2343       C  
ATOM   1872  CD1 LEU A 254      40.938 138.966  28.306  1.00 89.20           C  
ANISOU 1872  CD1 LEU A 254    15102  11238   7553  -1142    -14   2428       C  
ATOM   1873  CD2 LEU A 254      41.220 139.035  30.762  1.00 89.24           C  
ANISOU 1873  CD2 LEU A 254    14857  11519   7531   -897    282   2435       C  
ATOM   1874  N   TRP A 255      45.757 141.549  30.374  1.00 80.18           N  
ANISOU 1874  N   TRP A 255    14304   9941   6221   -474    538   1718       N  
ATOM   1875  CA  TRP A 255      47.019 142.130  29.941  1.00 79.05           C  
ANISOU 1875  CA  TRP A 255    14325   9654   6056   -431    580   1550       C  
ATOM   1876  C   TRP A 255      47.976 141.058  29.488  1.00 81.87           C  
ANISOU 1876  C   TRP A 255    14857   9878   6372   -538    583   1510       C  
ATOM   1877  O   TRP A 255      48.011 139.973  30.074  1.00 81.73           O  
ANISOU 1877  O   TRP A 255    14828   9896   6330   -577    596   1563       O  
ATOM   1878  CB  TRP A 255      47.696 142.872  31.108  1.00 77.06           C  
ANISOU 1878  CB  TRP A 255    14012   9473   5795   -250    687   1433       C  
ATOM   1879  CG  TRP A 255      47.020 144.120  31.599  1.00 78.36           C  
ANISOU 1879  CG  TRP A 255    14055   9740   5980    -94    699   1428       C  
ATOM   1880  CD1 TRP A 255      45.790 144.599  31.248  1.00 82.15           C  
ANISOU 1880  CD1 TRP A 255    14433  10291   6489    -77    639   1531       C  
ATOM   1881  CD2 TRP A 255      47.547 145.033  32.562  1.00 78.06           C  
ANISOU 1881  CD2 TRP A 255    13993   9741   5925     85    768   1308       C  
ATOM   1882  NE1 TRP A 255      45.521 145.758  31.933  1.00 81.93           N  
ANISOU 1882  NE1 TRP A 255    14327  10345   6457    118    679   1482       N  
ATOM   1883  CE2 TRP A 255      46.585 146.050  32.745  1.00 82.74           C  
ANISOU 1883  CE2 TRP A 255    14490  10420   6528    216    753   1341       C  
ATOM   1884  CE3 TRP A 255      48.758 145.107  33.273  1.00 78.75           C  
ANISOU 1884  CE3 TRP A 255    14137   9795   5988    151    828   1171       C  
ATOM   1885  CZ2 TRP A 255      46.788 147.119  33.627  1.00 82.40           C  
ANISOU 1885  CZ2 TRP A 255    14434  10414   6460    415    796   1238       C  
ATOM   1886  CZ3 TRP A 255      48.959 146.165  34.146  1.00 80.58           C  
ANISOU 1886  CZ3 TRP A 255    14346  10067   6205    328    856   1071       C  
ATOM   1887  CH2 TRP A 255      47.984 147.158  34.314  1.00 82.10           C  
ANISOU 1887  CH2 TRP A 255    14471  10328   6397    460    841   1101       C  
ATOM   1888  N   SER A 256      48.813 141.385  28.488  1.00 76.41           N  
ANISOU 1888  N   SER A 256    14334   9033   5664   -569    584   1416       N  
ATOM   1889  CA  SER A 256      49.923 140.525  28.123  1.00 74.65           C  
ANISOU 1889  CA  SER A 256    14277   8694   5393   -619    619   1352       C  
ATOM   1890  C   SER A 256      51.022 141.065  29.049  1.00 77.89           C  
ANISOU 1890  C   SER A 256    14631   9149   5816   -484    734   1222       C  
ATOM   1891  O   SER A 256      51.762 141.976  28.662  1.00 77.03           O  
ANISOU 1891  O   SER A 256    14564   8978   5726   -448    777   1123       O  
ATOM   1892  CB  SER A 256      50.293 140.700  26.659  1.00 76.60           C  
ANISOU 1892  CB  SER A 256    14718   8777   5609   -694    587   1320       C  
ATOM   1893  OG  SER A 256      51.429 139.903  26.377  1.00 81.84           O  
ANISOU 1893  OG  SER A 256    15532   9345   6217   -706    645   1253       O  
ATOM   1894  N   SER A 257      51.054 140.574  30.321  1.00 74.76           N  
ANISOU 1894  N   SER A 257    14129   8865   5410   -413    773   1231       N  
ATOM   1895  CA  SER A 257      51.955 141.096  31.360  1.00 73.90           C  
ANISOU 1895  CA  SER A 257    13953   8816   5310   -277    852   1114       C  
ATOM   1896  C   SER A 257      53.458 140.794  31.119  1.00 76.92           C  
ANISOU 1896  C   SER A 257    14437   9109   5682   -270    907    999       C  
ATOM   1897  O   SER A 257      54.308 141.347  31.820  1.00 77.44           O  
ANISOU 1897  O   SER A 257    14447   9208   5770   -174    953    891       O  
ATOM   1898  CB  SER A 257      51.507 140.677  32.756  1.00 77.02           C  
ANISOU 1898  CB  SER A 257    14226   9358   5680   -190    874   1163       C  
ATOM   1899  OG  SER A 257      51.407 139.273  32.909  1.00 85.48           O  
ANISOU 1899  OG  SER A 257    15346  10424   6707   -260    862   1248       O  
ATOM   1900  N   GLU A 258      53.778 139.952  30.126  1.00 71.43           N  
ANISOU 1900  N   GLU A 258    13888   8302   4950   -363    897   1022       N  
ATOM   1901  CA  GLU A 258      55.136 139.713  29.659  1.00 70.39           C  
ANISOU 1901  CA  GLU A 258    13852   8089   4805   -349    961    927       C  
ATOM   1902  C   GLU A 258      55.086 139.200  28.230  1.00 77.56           C  
ANISOU 1902  C   GLU A 258    14944   8861   5663   -451    940    968       C  
ATOM   1903  O   GLU A 258      54.405 138.211  27.952  1.00 77.98           O  
ANISOU 1903  O   GLU A 258    15090   8873   5664   -521    870   1056       O  
ATOM   1904  CB  GLU A 258      55.957 138.801  30.568  1.00 71.22           C  
ANISOU 1904  CB  GLU A 258    13941   8238   4879   -268   1000    885       C  
ATOM   1905  CG  GLU A 258      57.458 138.996  30.397  1.00 80.80           C  
ANISOU 1905  CG  GLU A 258    15163   9424   6113   -209   1080    766       C  
ATOM   1906  CD  GLU A 258      58.326 137.997  31.145  1.00106.28           C  
ANISOU 1906  CD  GLU A 258    18392  12686   9303   -117   1108    726       C  
ATOM   1907  OE1 GLU A 258      58.230 137.923  32.393  1.00106.46           O  
ANISOU 1907  OE1 GLU A 258    18318  12806   9326    -38   1089    715       O  
ATOM   1908  OE2 GLU A 258      59.104 137.278  30.479  1.00101.02           O  
ANISOU 1908  OE2 GLU A 258    17834  11950   8599   -108   1151    704       O  
ATOM   1909  N   ASP A 259      55.775 139.901  27.311  1.00 75.63           N  
ANISOU 1909  N   ASP A 259    14765   8541   5431   -462    994    908       N  
ATOM   1910  CA  ASP A 259      55.806 139.551  25.888  1.00 76.22           C  
ANISOU 1910  CA  ASP A 259    15039   8483   5439   -537    987    937       C  
ATOM   1911  C   ASP A 259      57.145 139.977  25.288  1.00 79.89           C  
ANISOU 1911  C   ASP A 259    15547   8902   5906   -500   1112    852       C  
ATOM   1912  O   ASP A 259      58.048 140.363  26.037  1.00 79.67           O  
ANISOU 1912  O   ASP A 259    15383   8947   5940   -431   1185    775       O  
ATOM   1913  CB  ASP A 259      54.609 140.194  25.138  1.00 79.01           C  
ANISOU 1913  CB  ASP A 259    15431   8795   5796   -621    892   1014       C  
ATOM   1914  CG  ASP A 259      53.869 139.257  24.180  1.00 97.95           C  
ANISOU 1914  CG  ASP A 259    18016  11090   8110   -718    788   1100       C  
ATOM   1915  OD1 ASP A 259      54.526 138.381  23.574  1.00100.71           O  
ANISOU 1915  OD1 ASP A 259    18544  11345   8375   -718    818   1078       O  
ATOM   1916  OD2 ASP A 259      52.636 139.431  24.003  1.00105.14           O  
ANISOU 1916  OD2 ASP A 259    18900  12012   9036   -787    669   1187       O  
ATOM   1917  N   PHE A 260      57.284 139.889  23.948  1.00 76.78           N  
ANISOU 1917  N   PHE A 260    15339   8391   5441   -547   1134    872       N  
ATOM   1918  CA  PHE A 260      58.480 140.280  23.187  1.00 76.75           C  
ANISOU 1918  CA  PHE A 260    15388   8345   5427   -522   1271    819       C  
ATOM   1919  C   PHE A 260      59.665 139.289  23.354  1.00 80.46           C  
ANISOU 1919  C   PHE A 260    15879   8837   5857   -430   1371    768       C  
ATOM   1920  O   PHE A 260      59.675 138.263  22.681  1.00 80.42           O  
ANISOU 1920  O   PHE A 260    16070   8749   5737   -414   1363    791       O  
ATOM   1921  CB  PHE A 260      58.873 141.731  23.507  1.00 78.35           C  
ANISOU 1921  CB  PHE A 260    15429   8595   5744   -529   1324    775       C  
ATOM   1922  CG  PHE A 260      60.002 142.278  22.684  1.00 81.18           C  
ANISOU 1922  CG  PHE A 260    15823   8913   6108   -537   1467    747       C  
ATOM   1923  CD1 PHE A 260      59.882 142.395  21.305  1.00 85.58           C  
ANISOU 1923  CD1 PHE A 260    16582   9359   6577   -584   1502    796       C  
ATOM   1924  CD2 PHE A 260      61.179 142.706  23.288  1.00 84.02           C  
ANISOU 1924  CD2 PHE A 260    16012   9350   6563   -502   1563    679       C  
ATOM   1925  CE1 PHE A 260      60.922 142.917  20.540  1.00 87.56           C  
ANISOU 1925  CE1 PHE A 260    16861   9582   6827   -592   1655    788       C  
ATOM   1926  CE2 PHE A 260      62.223 143.232  22.523  1.00 87.83           C  
ANISOU 1926  CE2 PHE A 260    16499   9808   7064   -525   1705    672       C  
ATOM   1927  CZ  PHE A 260      62.082 143.342  21.152  1.00 86.70           C  
ANISOU 1927  CZ  PHE A 260    16556   9559   6827   -570   1762    732       C  
ATOM   1928  N   SER A 261      60.659 139.593  24.221  1.00 76.56           N  
ANISOU 1928  N   SER A 261    15194   8445   5450   -361   1450    697       N  
ATOM   1929  CA  SER A 261      61.824 138.735  24.485  1.00 76.58           C  
ANISOU 1929  CA  SER A 261    15179   8490   5428   -252   1540    646       C  
ATOM   1930  C   SER A 261      62.572 138.307  23.217  1.00 79.14           C  
ANISOU 1930  C   SER A 261    15675   8738   5654   -216   1662    652       C  
ATOM   1931  O   SER A 261      63.171 137.239  23.190  1.00 78.00           O  
ANISOU 1931  O   SER A 261    15614   8590   5433   -112   1706    634       O  
ATOM   1932  CB  SER A 261      61.406 137.528  25.319  1.00 82.46           C  
ANISOU 1932  CB  SER A 261    15958   9252   6122   -197   1451    658       C  
ATOM   1933  OG  SER A 261      62.502 136.713  25.709  1.00101.24           O  
ANISOU 1933  OG  SER A 261    18316  11674   8476    -70   1522    607       O  
ATOM   1934  N   THR A 262      62.564 139.159  22.180  1.00 76.16           N  
ANISOU 1934  N   THR A 262    15364   8302   5270   -287   1722    680       N  
ATOM   1935  CA  THR A 262      63.210 138.870  20.896  1.00 76.84           C  
ANISOU 1935  CA  THR A 262    15632   8319   5246   -248   1853    697       C  
ATOM   1936  C   THR A 262      64.338 139.867  20.660  1.00 81.68           C  
ANISOU 1936  C   THR A 262    16086   8999   5950   -255   2021    680       C  
ATOM   1937  O   THR A 262      64.224 141.002  21.118  1.00 81.47           O  
ANISOU 1937  O   THR A 262    15899   9006   6051   -344   1994    675       O  
ATOM   1938  CB  THR A 262      62.147 138.905  19.760  1.00 81.58           C  
ANISOU 1938  CB  THR A 262    16494   8774   5727   -328   1772    762       C  
ATOM   1939  OG1 THR A 262      61.001 138.123  20.116  1.00 76.56           O  
ANISOU 1939  OG1 THR A 262    15951   8090   5047   -360   1590    789       O  
ATOM   1940  CG2 THR A 262      62.689 138.408  18.436  1.00 82.84           C  
ANISOU 1940  CG2 THR A 262    16902   8846   5727   -262   1891    778       C  
ATOM   1941  N   ILE A 263      65.420 139.464  19.945  1.00 78.91           N  
ANISOU 1941  N   ILE A 263    15782   8666   5533   -162   2196    678       N  
ATOM   1942  CA  ILE A 263      66.553 140.361  19.599  1.00 79.03           C  
ANISOU 1942  CA  ILE A 263    15637   8755   5636   -180   2379    686       C  
ATOM   1943  C   ILE A 263      66.034 141.642  18.939  1.00 80.31           C  
ANISOU 1943  C   ILE A 263    15847   8839   5830   -331   2375    740       C  
ATOM   1944  O   ILE A 263      65.207 141.575  18.022  1.00 78.50           O  
ANISOU 1944  O   ILE A 263    15869   8485   5471   -362   2331    788       O  
ATOM   1945  CB  ILE A 263      67.639 139.688  18.728  1.00 83.75           C  
ANISOU 1945  CB  ILE A 263    16320   9380   6123    -45   2583    701       C  
ATOM   1946  CG1 ILE A 263      68.144 138.402  19.382  1.00 85.66           C  
ANISOU 1946  CG1 ILE A 263    16537   9686   6322    127   2574    645       C  
ATOM   1947  CG2 ILE A 263      68.799 140.644  18.465  1.00 84.19           C  
ANISOU 1947  CG2 ILE A 263    16161   9535   6292    -83   2779    728       C  
ATOM   1948  CD1 ILE A 263      69.108 137.567  18.510  1.00 99.50           C  
ANISOU 1948  CD1 ILE A 263    18422  11454   7931    308   2767    655       C  
ATOM   1949  N   ASN A 264      66.517 142.797  19.415  1.00 76.91           N  
ANISOU 1949  N   ASN A 264    15187   8468   5566   -423   2404    732       N  
ATOM   1950  CA  ASN A 264      66.044 144.097  18.963  1.00 77.20           C  
ANISOU 1950  CA  ASN A 264    15262   8422   5651   -565   2383    778       C  
ATOM   1951  C   ASN A 264      66.503 144.498  17.538  1.00 85.07           C  
ANISOU 1951  C   ASN A 264    16407   9355   6560   -599   2564    860       C  
ATOM   1952  O   ASN A 264      66.741 145.683  17.266  1.00 85.72           O  
ANISOU 1952  O   ASN A 264    16433   9408   6729   -718   2617    901       O  
ATOM   1953  CB  ASN A 264      66.374 145.183  19.993  1.00 75.86           C  
ANISOU 1953  CB  ASN A 264    14832   8312   5681   -654   2330    737       C  
ATOM   1954  CG  ASN A 264      67.835 145.311  20.358  1.00 96.66           C  
ANISOU 1954  CG  ASN A 264    17216  11071   8438   -648   2464    715       C  
ATOM   1955  OD1 ASN A 264      68.741 145.008  19.570  1.00 88.81           O  
ANISOU 1955  OD1 ASN A 264    16225  10118   7400   -609   2653    760       O  
ATOM   1956  ND2 ASN A 264      68.097 145.813  21.559  1.00 90.29           N  
ANISOU 1956  ND2 ASN A 264    16185  10332   7789   -683   2365    649       N  
ATOM   1957  N   SER A 265      66.542 143.518  16.618  1.00 83.11           N  
ANISOU 1957  N   SER A 265    16381   9068   6128   -494   2647    887       N  
ATOM   1958  CA  SER A 265      66.795 143.742  15.201  1.00 84.95           C  
ANISOU 1958  CA  SER A 265    16823   9229   6227   -496   2810    967       C  
ATOM   1959  C   SER A 265      65.483 144.269  14.574  1.00 91.47           C  
ANISOU 1959  C   SER A 265    17892   9896   6967   -584   2661   1009       C  
ATOM   1960  O   SER A 265      64.515 144.538  15.291  1.00 89.67           O  
ANISOU 1960  O   SER A 265    17618   9640   6812   -642   2458    979       O  
ATOM   1961  CB  SER A 265      67.189 142.434  14.521  1.00 87.78           C  
ANISOU 1961  CB  SER A 265    17370   9588   6392   -324   2918    965       C  
ATOM   1962  OG  SER A 265      66.069 141.576  14.383  1.00 93.95           O  
ANISOU 1962  OG  SER A 265    18404  10258   7033   -282   2732    941       O  
ATOM   1963  N   ASN A 266      65.439 144.383  13.234  1.00 91.79           N  
ANISOU 1963  N   ASN A 266    18195   9839   6843   -576   2762   1081       N  
ATOM   1964  CA  ASN A 266      64.228 144.797  12.526  1.00 92.24           C  
ANISOU 1964  CA  ASN A 266    18507   9743   6796   -638   2616   1125       C  
ATOM   1965  C   ASN A 266      63.137 143.718  12.699  1.00 95.35           C  
ANISOU 1965  C   ASN A 266    19056  10081   7090   -583   2397   1083       C  
ATOM   1966  O   ASN A 266      61.950 144.048  12.734  1.00 94.90           O  
ANISOU 1966  O   ASN A 266    19072   9948   7037   -652   2196   1095       O  
ATOM   1967  CB  ASN A 266      64.517 145.043  11.041  1.00 98.45           C  
ANISOU 1967  CB  ASN A 266    19563  10442   7402   -619   2781   1210       C  
ATOM   1968  CG  ASN A 266      65.019 143.806  10.348  1.00148.52           C
[truncated: 1,551,479 more chars]
