# Supplementary material for: Structural analysis of glycoproteins: building N-linked glycans with Coot
Source: Acta Crystallogr D Struct Biol. 2018 Apr 6;74(Pt 4):256–63. doi: 10.1107/S2059798318005119 (PMC5892875; doi:10.1107/S2059798318005119)
Supplement: Supplementary file 1 [file d-74-00256-sup1.tgz › results-pdb5o32.ent-LMA.pdb]

HEADER    IMMUNE SYSTEM                           23-MAY-17   5O32              
TITLE     THE STRUCTURE OF COMPLEMENT COMPLEX                                   
COMPND    MOL_ID: 1;                                                            
COMPND   2 MOLECULE: COMPLEMENT C3;                                             
COMPND   3 CHAIN: A, E;                                                         
COMPND   4 FRAGMENT: BETA CHAIN, UNP RESIDUES 23-667;                           
COMPND   5 SYNONYM: C3 AND PZP-LIKE ALPHA-2-MACROGLOBULIN DOMAIN-CONTAINING     
COMPND   6 PROTEIN 1;                                                           
COMPND   7 MOL_ID: 2;                                                           
COMPND   8 MOLECULE: COMPLEMENT C3;                                             
COMPND   9 CHAIN: B, F;                                                         
COMPND  10 FRAGMENT: ALPHA CHAIN, UNP RESIDUES 749-1663;                        
COMPND  11 SYNONYM: C3 AND PZP-LIKE ALPHA-2-MACROGLOBULIN DOMAIN-CONTAINING     
COMPND  12 PROTEIN 1;                                                           
COMPND  13 MOL_ID: 3;                                                           
COMPND  14 MOLECULE: COMPLEMENT FACTOR H,COMPLEMENT FACTOR H;                   
COMPND  15 CHAIN: C, G;                                                         
COMPND  16 FRAGMENT: UNP RESIDUES 19-264,UNP RESIDUES 1107-1230,UNP RESIDUES 19-
COMPND  17 264,UNP RESIDUES 1107-1230;                                          
COMPND  18 SYNONYM: H FACTOR 1,H FACTOR 1;                                      
COMPND  19 ENGINEERED: YES;                                                     
COMPND  20 MOL_ID: 4;                                                           
COMPND  21 MOLECULE: COMPLEMENT FACTOR I;                                       
COMPND  22 CHAIN: D, H;                                                         
COMPND  23 FRAGMENT: UNP RESIDUES 19-339;                                       
COMPND  24 SYNONYM: C3B/C4B INACTIVATOR;                                        
COMPND  25 EC: 3.4.21.45;                                                       
COMPND  26 ENGINEERED: YES;                                                     
COMPND  27 MOL_ID: 5;                                                           
COMPND  28 MOLECULE: COMPLEMENT FACTOR I;                                       
COMPND  29 CHAIN: I, J;                                                         
COMPND  30 FRAGMENT: UNP RESIDUES 340-583;                                      
COMPND  31 SYNONYM: C3B/C4B INACTIVATOR;                                        
COMPND  32 EC: 3.4.21.45;                                                       
COMPND  33 ENGINEERED: YES                                                      
SOURCE    MOL_ID: 1;                                                            
SOURCE   2 ORGANISM_SCIENTIFIC: HOMO SAPIENS;                                   
SOURCE   3 ORGANISM_COMMON: HUMAN;                                              
SOURCE   4 ORGANISM_TAXID: 9606;                                                
SOURCE   5 MOL_ID: 2;                                                           
SOURCE   6 ORGANISM_SCIENTIFIC: HOMO SAPIENS;                                   
SOURCE   7 ORGANISM_COMMON: HUMAN;                                              
SOURCE   8 ORGANISM_TAXID: 9606;                                                
SOURCE   9 MOL_ID: 3;                                                           
SOURCE  10 ORGANISM_SCIENTIFIC: HOMO SAPIENS;                                   
SOURCE  11 ORGANISM_COMMON: HUMAN;                                              
SOURCE  12 ORGANISM_TAXID: 9606;                                                
SOURCE  13 GENE: CFH, HF, HF1, HF2;                                             
SOURCE  14 EXPRESSION_SYSTEM: HOMO SAPIENS;                                     
SOURCE  15 EXPRESSION_SYSTEM_COMMON: HUMAN;                                     
SOURCE  16 EXPRESSION_SYSTEM_TAXID: 9606;                                       
SOURCE  17 EXPRESSION_SYSTEM_CELL_LINE: HEK293E;                                
SOURCE  18 MOL_ID: 4;                                                           
SOURCE  19 ORGANISM_SCIENTIFIC: HOMO SAPIENS;                                   
SOURCE  20 ORGANISM_COMMON: HUMAN;                                              
SOURCE  21 ORGANISM_TAXID: 9606;                                                
SOURCE  22 GENE: CFI, IF;                                                       
SOURCE  23 EXPRESSION_SYSTEM: HOMO SAPIENS;                                     
SOURCE  24 EXPRESSION_SYSTEM_COMMON: HUMAN;                                     
SOURCE  25 EXPRESSION_SYSTEM_TAXID: 9606;                                       
SOURCE  26 EXPRESSION_SYSTEM_CELL_LINE: HEK293E;                                
SOURCE  27 MOL_ID: 5;                                                           
SOURCE  28 ORGANISM_SCIENTIFIC: HOMO SAPIENS;                                   
SOURCE  29 ORGANISM_COMMON: HUMAN;                                              
SOURCE  30 ORGANISM_TAXID: 9606;                                                
SOURCE  31 GENE: CFI, IF;                                                       
SOURCE  32 EXPRESSION_SYSTEM: HOMO SAPIENS;                                     
SOURCE  33 EXPRESSION_SYSTEM_COMMON: HUMAN;                                     
SOURCE  34 EXPRESSION_SYSTEM_TAXID: 9606;                                       
SOURCE  35 EXPRESSION_SYSTEM_CELL_LINE: HEK293E                                 
KEYWDS    COMPLEMENT, COMPLEX, REGULATION, RCA, IMMUNE SYSTEM                   
EXPDTA    X-RAY DIFFRACTION                                                     
AUTHOR    X.XUE,J.WU,F.FORNERIS,P.GROS                                          
REVDAT   1   28-JUN-17 5O32    0                                                
JRNL        AUTH   X.XUE,J.WU,D.RICKLIN,F.FORNERIS,P.DI CRESCENZIO,C.SCHMIDT,   
JRNL        AUTH 2 J.GRANNEMAN,T.SHARP,J.LAMBRIS,P.GROS                         
JRNL        TITL   REGULATOR-DEPENDENT MECHANISMS OF C3B PROCESSING BY FACTOR I 
JRNL        TITL 2 ALLOW DIFFERENTIATION OF IMMUNE RESPONSES                    
JRNL        REF    NAT.STRUCT.MOL.BIOL.                       2017              
JRNL        REFN                   ESSN 1545-9985                               
JRNL        DOI    10.1038/NSMB.3427                                            
REMARK   2                                                                      
REMARK   2 RESOLUTION.    4.21 ANGSTROMS.                                       
REMARK   3                                                                      
REMARK   3 REFINEMENT.                                                          
REMARK   3   PROGRAM     : PHENIX 1.10.1_2155                                   
REMARK   3   AUTHORS     : PAUL ADAMS,PAVEL AFONINE,VINCENT CHEN,IAN            
REMARK   3               : DAVIS,KRESHNA GOPAL,RALF GROSSE-KUNSTLEVE,           
REMARK   3               : LI-WEI HUNG,ROBERT IMMORMINO,TOM IOERGER,            
REMARK   3               : AIRLIE MCCOY,ERIK MCKEE,NIGEL MORIARTY,              
REMARK   3               : REETAL PAI,RANDY READ,JANE RICHARDSON,               
REMARK   3               : DAVID RICHARDSON,TOD ROMO,JIM SACCHETTINI,           
REMARK   3               : NICHOLAS SAUTER,JACOB SMITH,LAURENT                  
REMARK   3               : STORONI,TOM TERWILLIGER,PETER ZWART                  
REMARK   3                                                                      
REMARK   3    REFINEMENT TARGET : GEOSTD + MONOMER LIBRARY + CDL V1.2           
REMARK   3                                                                      
REMARK   3  DATA USED IN REFINEMENT.                                            
REMARK   3   RESOLUTION RANGE HIGH (ANGSTROMS) : 4.21                           
REMARK   3   RESOLUTION RANGE LOW  (ANGSTROMS) : 49.13                          
REMARK   3   MIN(FOBS/SIGMA_FOBS)              : 1.986                          
REMARK   3   COMPLETENESS FOR RANGE        (%) : 93.4                           
REMARK   3   NUMBER OF REFLECTIONS             : 51590                          
REMARK   3                                                                      
REMARK   3  FIT TO DATA USED IN REFINEMENT.                                     
REMARK   3   R VALUE     (WORKING + TEST SET) : 0.230                           
REMARK   3   R VALUE            (WORKING SET) : 0.229                           
REMARK   3   FREE R VALUE                     : 0.254                           
REMARK   3   FREE R VALUE TEST SET SIZE   (%) : 5.082                           
REMARK   3   FREE R VALUE TEST SET COUNT      : 2622                            
REMARK   3                                                                      
REMARK   3  FIT TO DATA USED IN REFINEMENT (IN BINS).                           
REMARK   3   BIN  RESOLUTION RANGE  COMPL.    NWORK NFREE   RWORK  RFREE        
REMARK   3     1 49.1375 - 11.1819    0.99     2727   162  0.1652 0.1817        
REMARK   3     2 11.1819 -  8.8926    0.99     2744   132  0.1499 0.1558        
REMARK   3     3  8.8926 -  7.7735    1.00     2746   153  0.1880 0.2188        
REMARK   3     4  7.7735 -  7.0650    1.00     2781   143  0.2183 0.2710        
REMARK   3     5  7.0650 -  6.5599    1.00     2733   150  0.2383 0.2607        
REMARK   3     6  6.5599 -  6.1739    1.00     2771   150  0.2461 0.2660        
REMARK   3     7  6.1739 -  5.8653    1.00     2753   143  0.2564 0.2962        
REMARK   3     8  5.8653 -  5.6103    1.00     2735   157  0.2582 0.2684        
REMARK   3     9  5.6103 -  5.3946    1.00     2825   118  0.2432 0.3188        
REMARK   3    10  5.3946 -  5.2087    1.00     2763   135  0.2480 0.2772        
REMARK   3    11  5.2087 -  5.0460    1.00     2738   136  0.2409 0.2771        
REMARK   3    12  5.0460 -  4.9019    1.00     2765   129  0.2488 0.2821        
REMARK   3    13  4.9019 -  4.7729    1.00     2771   147  0.2468 0.2810        
REMARK   3    14  4.7729 -  4.6566    1.00     2742   168  0.2493 0.2708        
REMARK   3    15  4.6566 -  4.5508    1.00     2752   160  0.2545 0.2825        
REMARK   3    16  4.5508 -  4.4540    1.00     2751   151  0.2674 0.3056        
REMARK   3    17  4.4540 -  4.3650    0.97     2711   147  0.2966 0.2703        
REMARK   3    18  4.3650 -  4.2827    0.63     1675   115  0.3038 0.3125        
REMARK   3    19  4.2827 -  4.2062    0.17      485    26  0.3066 0.3094        
REMARK   3                                                                      
REMARK   3  BULK SOLVENT MODELLING.                                             
REMARK   3   METHOD USED        : FLAT BULK SOLVENT MODEL                       
REMARK   3   SOLVENT RADIUS     : 1.11                                          
REMARK   3   SHRINKAGE RADIUS   : 0.90                                          
REMARK   3   K_SOL              : NULL                                          
REMARK   3   B_SOL              : NULL                                          
REMARK   3                                                                      
REMARK   3  ERROR ESTIMATES.                                                    
REMARK   3   COORDINATE ERROR (MAXIMUM-LIKELIHOOD BASED)     : 0.513            
REMARK   3   PHASE ERROR (DEGREES, MAXIMUM-LIKELIHOOD BASED) : 25.322           
REMARK   3                                                                      
REMARK   3  B VALUES.                                                           
REMARK   3   FROM WILSON PLOT           (A**2) : 83.43                          
REMARK   3   MEAN B VALUE      (OVERALL, A**2) : 108.2                          
REMARK   3   OVERALL ANISOTROPIC B VALUE.                                       
REMARK   3    B11 (A**2) : NULL                                                 
REMARK   3    B22 (A**2) : NULL                                                 
REMARK   3    B33 (A**2) : NULL                                                 
REMARK   3    B12 (A**2) : NULL                                                 
REMARK   3    B13 (A**2) : NULL                                                 
REMARK   3    B23 (A**2) : NULL                                                 
REMARK   3                                                                      
REMARK   3  TWINNING INFORMATION.                                               
REMARK   3   FRACTION: NULL                                                     
REMARK   3   OPERATOR: NULL                                                     
REMARK   3                                                                      
REMARK   3  DEVIATIONS FROM IDEAL VALUES.                                       
REMARK   3                 RMSD          COUNT                                  
REMARK   3   BOND      :  0.004          40042                                  
REMARK   3   ANGLE     :  0.838          54225                                  
REMARK   3   CHIRALITY :  0.050           6020                                  
REMARK   3   PLANARITY :  0.005           6976                                  
REMARK   3   DIHEDRAL  : 14.516          24380                                  
REMARK   3                                                                      
REMARK   3  TLS DETAILS                                                         
REMARK   3   NUMBER OF TLS GROUPS  : 42                                         
REMARK   3   TLS GROUP : 1                                                      
REMARK   3    SELECTION: (CHAIN A AND RESSEQ 12:126) OR (CHAIN A AND RESSEQ     
REMARK   3               1669) OR (CHAIN A AND RESSEQ 1670) OR (CHAIN A AND     
REMARK   3               RESSEQ 1671) OR (CHAIN A AND RESSEQ 1672) OR (CHAIN    
REMARK   3               A AND RESSEQ 1674)                                     
REMARK   3    ORIGIN FOR THE GROUP (A):   2.1592 -37.4219 -52.6489              
REMARK   3    T TENSOR                                                          
REMARK   3      T11:   0.5681 T22:   0.6277                                     
REMARK   3      T33:   0.6936 T12:   0.2787                                     
REMARK   3      T13:  -0.0143 T23:   0.0674                                     
REMARK   3    L TENSOR                                                          
REMARK   3      L11:   1.8656 L22:   5.4446                                     
REMARK   3      L33:   4.3991 L12:   1.0686                                     
REMARK   3      L13:   0.3097 L23:  -0.6661                                     
REMARK   3    S TENSOR                                                          
REMARK   3      S11:  -0.8170 S12:  -0.2289 S13:   0.1213                       
REMARK   3      S21:  -0.9483 S22:   1.0042 S23:   0.9567                       
REMARK   3      S31:   0.2953 S32:  -0.5940 S33:   0.7405                       
REMARK   3   TLS GROUP : 2                                                      
REMARK   3    SELECTION: CHAIN A AND RESSEQ 127:228                             
REMARK   3    ORIGIN FOR THE GROUP (A):  11.0860 -38.8867 -17.7009              
REMARK   3    T TENSOR                                                          
REMARK   3      T11:   0.3568 T22:   0.7331                                     
REMARK   3      T33:   0.2688 T12:   0.5162                                     
REMARK   3      T13:   0.1538 T23:  -0.0456                                     
REMARK   3    L TENSOR                                                          
REMARK   3      L11:   4.3597 L22:   2.7015                                     
REMARK   3      L33:   1.5921 L12:   1.5280                                     
REMARK   3      L13:  -2.0445 L23:   0.3348                                     
REMARK   3    S TENSOR                                                          
REMARK   3      S11:   0.5412 S12:  -0.6305 S13:  -0.5770                       
REMARK   3      S21:   0.1024 S22:  -0.4526 S23:  -0.6904                       
REMARK   3      S31:   0.2566 S32:   0.8365 S33:  -0.0190                       
REMARK   3   TLS GROUP : 3                                                      
REMARK   3    SELECTION: CHAIN A AND RESSEQ 229:349                             
REMARK   3    ORIGIN FOR THE GROUP (A):  31.2928 -10.0150  -7.8706              
REMARK   3    T TENSOR                                                          
REMARK   3      T11:   1.4356 T22:   1.4875                                     
REMARK   3      T33:   0.6687 T12:  -0.4520                                     
REMARK   3      T13:   0.0103 T23:   0.1395                                     
REMARK   3    L TENSOR                                                          
REMARK   3      L11:   2.4931 L22:   3.9604                                     
REMARK   3      L33:   2.3811 L12:   0.8555                                     
REMARK   3      L13:   0.1324 L23:  -2.3002                                     
REMARK   3    S TENSOR                                                          
REMARK   3      S11:   0.5199 S12:  -0.9494 S13:   0.4077                       
REMARK   3      S21:   0.0851 S22:  -0.9558 S23:  -0.3703                       
REMARK   3      S31:  -0.6009 S32:   0.9055 S33:   0.5238                       
REMARK   3   TLS GROUP : 4                                                      
REMARK   3    SELECTION: CHAIN A AND RESSEQ 350:447                             
REMARK   3    ORIGIN FOR THE GROUP (A):  23.8845  -5.4274 -41.7031              
REMARK   3    T TENSOR                                                          
REMARK   3      T11:   0.8157 T22:   0.4945                                     
REMARK   3      T33:   0.6265 T12:   0.1087                                     
REMARK   3      T13:  -0.0150 T23:   0.0272                                     
REMARK   3    L TENSOR                                                          
REMARK   3      L11:   5.3654 L22:   5.2457                                     
REMARK   3      L33:   8.9083 L12:   3.6144                                     
REMARK   3      L13:   1.5947 L23:   2.8588                                     
REMARK   3    S TENSOR                                                          
REMARK   3      S11:  -0.2888 S12:  -0.2133 S13:   0.3599                       
REMARK   3      S21:   0.2386 S22:   0.3384 S23:   0.5992                       
REMARK   3      S31:  -0.1529 S32:   0.8437 S33:  -0.0227                       
REMARK   3   TLS GROUP : 5                                                      
REMARK   3    SELECTION: (CHAIN A AND RESSEQ 448:558) OR (CHAIN A AND RESSEQ    
REMARK   3               1667)                                                  
REMARK   3    ORIGIN FOR THE GROUP (A):   5.6052 -15.4227 -53.5929              
REMARK   3    T TENSOR                                                          
REMARK   3      T11:   1.0947 T22:   0.5322                                     
REMARK   3      T33:   0.6197 T12:   0.1933                                     
REMARK   3      T13:   0.0732 T23:   0.1033                                     
REMARK   3    L TENSOR                                                          
REMARK   3      L11:   5.0051 L22:   3.6875                                     
REMARK   3      L33:   4.3389 L12:   0.2772                                     
REMARK   3      L13:   0.8127 L23:  -0.5633                                     
REMARK   3    S TENSOR                                                          
REMARK   3      S11:   0.0440 S12:   0.5582 S13:   0.8818                       
REMARK   3      S21:  -0.7660 S22:   0.3900 S23:   0.5629                       
REMARK   3      S31:  -0.8333 S32:  -0.0554 S33:  -0.3944                       
REMARK   3   TLS GROUP : 6                                                      
REMARK   3    SELECTION: (CHAIN A AND RESSEQ 559:601) OR (CHAIN B AND RESSEQ    
REMARK   3               752:827)                                               
REMARK   3    ORIGIN FOR THE GROUP (A):  -3.1365 -21.8527  -6.3637              
REMARK   3    T TENSOR                                                          
REMARK   3      T11:   0.8217 T22:   0.8939                                     
REMARK   3      T33:   0.5818 T12:   0.2491                                     
REMARK   3      T13:   0.5902 T23:  -0.3049                                     
REMARK   3    L TENSOR                                                          
REMARK   3      L11:   0.9782 L22:   0.9874                                     
REMARK   3      L33:   1.3941 L12:  -0.1935                                     
REMARK   3      L13:  -0.5994 L23:  -0.1450                                     
REMARK   3    S TENSOR                                                          
REMARK   3      S11:   0.3798 S12:  -0.5282 S13:   0.2745                       
REMARK   3      S21:   0.4783 S22:  -0.2571 S23:   0.5961                       
REMARK   3      S31:  -0.6694 S32:   0.1189 S33:   0.4819                       
REMARK   3   TLS GROUP : 7                                                      
REMARK   3    SELECTION: CHAIN A AND RESSEQ 602:664                             
REMARK   3    ORIGIN FOR THE GROUP (A):  14.7680 -26.7702 -40.2065              
REMARK   3    T TENSOR                                                          
REMARK   3      T11:   0.3060 T22:   0.8543                                     
REMARK   3      T33:   0.6717 T12:   0.3716                                     
REMARK   3      T13:   0.0018 T23:   0.0692                                     
REMARK   3    L TENSOR                                                          
REMARK   3      L11:   1.2870 L22:   0.7327                                     
REMARK   3      L33:   0.2711 L12:   0.5631                                     
REMARK   3      L13:   0.2738 L23:  -0.2303                                     
REMARK   3    S TENSOR                                                          
REMARK   3      S11:  -0.2256 S12:  -0.2685 S13:  -0.3541                       
REMARK   3      S21:   0.0141 S22:   0.5803 S23:  -0.2253                       
REMARK   3      S31:   0.5295 S32:   0.5398 S33:  -0.0795                       
REMARK   3   TLS GROUP : 8                                                      
REMARK   3    SELECTION: CHAIN B AND RESSEQ 828:933                             
REMARK   3    ORIGIN FOR THE GROUP (A):  11.5303 -22.8966  18.7881              
REMARK   3    T TENSOR                                                          
REMARK   3      T11:   1.4509 T22:   1.4358                                     
REMARK   3      T33:   0.5421 T12:  -0.4299                                     
REMARK   3      T13:   0.1534 T23:  -0.1991                                     
REMARK   3    L TENSOR                                                          
REMARK   3      L11:   0.5939 L22:   0.5056                                     
REMARK   3      L33:   2.9927 L12:   0.4718                                     
REMARK   3      L13:  -0.4474 L23:  -0.9401                                     
REMARK   3    S TENSOR                                                          
REMARK   3      S11:   0.2644 S12:  -0.5418 S13:   0.1985                       
REMARK   3      S21:   1.1677 S22:  -0.4569 S23:   0.2883                       
REMARK   3      S31:  -0.5816 S32:   0.0679 S33:  -0.0070                       
REMARK   3   TLS GROUP : 9                                                      
REMARK   3    SELECTION: (CHAIN B AND RESSEQ 1356:1371) OR (CHAIN B AND         
REMARK   3               RESSEQ 1381:1496)                                      
REMARK   3    ORIGIN FOR THE GROUP (A):  32.6420 -15.5167  20.3165              
REMARK   3    T TENSOR                                                          
REMARK   3      T11:   1.6562 T22:   2.0311                                     
REMARK   3      T33:   0.7811 T12:  -0.6532                                     
REMARK   3      T13:  -0.2303 T23:   0.1840                                     
REMARK   3    L TENSOR                                                          
REMARK   3      L11:   1.6369 L22:   2.5477                                     
REMARK   3      L33:   5.2855 L12:  -1.6888                                     
REMARK   3      L13:   0.2274 L23:  -1.6616                                     
REMARK   3    S TENSOR                                                          
REMARK   3      S11:   0.3538 S12:  -0.0416 S13:   0.6841                       
REMARK   3      S21:   1.0576 S22:  -0.6276 S23:  -0.6348                       
REMARK   3      S31:  -0.7315 S32:   0.9013 S33:   0.3597                       
REMARK   3   TLS GROUP : 10                                                     
REMARK   3    SELECTION: (CHAIN B AND RESSEQ 934:989) OR (CHAIN B AND RESSEQ    
REMARK   3               1288:1355) OR (CHAIN B AND RESSEQ 1939) OR (CHAIN B    
REMARK   3               AND RESSEQ 1940)                                       
REMARK   3    ORIGIN FOR THE GROUP (A):  25.2404 -59.1405  -7.3354              
REMARK   3    T TENSOR                                                          
REMARK   3      T11:   0.9404 T22:   1.6926                                     
REMARK   3      T33:   1.1711 T12:   0.3524                                     
REMARK   3      T13:  -0.1073 T23:   0.0381                                     
REMARK   3    L TENSOR                                                          
REMARK   3      L11:   0.4072 L22:   0.9483                                     
REMARK   3      L33:   3.9114 L12:   0.6069                                     
REMARK   3      L13:   0.8544 L23:   0.7175                                     
REMARK   3    S TENSOR                                                          
REMARK   3      S11:   0.3277 S12:  -0.4771 S13:  -0.3509                       
REMARK   3      S21:   0.1578 S22:  -0.0702 S23:  -0.3215                       
REMARK   3      S31:   0.8873 S32:   0.4881 S33:  -0.2832                       
REMARK   3   TLS GROUP : 11                                                     
REMARK   3    SELECTION: CHAIN B AND RESSEQ 1497:1512                           
REMARK   3    ORIGIN FOR THE GROUP (A):  26.6919 -38.2854  28.2668              
REMARK   3    T TENSOR                                                          
REMARK   3      T11:   2.2961 T22:   1.6325                                     
REMARK   3      T33:   0.8547 T12:  -0.4249                                     
REMARK   3      T13:  -0.0589 T23:   0.4494                                     
REMARK   3    L TENSOR                                                          
REMARK   3      L11:   3.8778 L22:   3.9118                                     
REMARK   3      L33:   0.8450 L12:  -0.0832                                     
REMARK   3      L13:  -0.1180 L23:   1.7936                                     
REMARK   3    S TENSOR                                                          
REMARK   3      S11:  -0.4123 S12:  -0.3350 S13:  -0.3023                       
REMARK   3      S21:   1.6192 S22:   0.4398 S23:   0.2180                       
REMARK   3      S31:  -0.9284 S32:   0.3803 S33:  -0.3398                       
REMARK   3   TLS GROUP : 12                                                     
REMARK   3    SELECTION: CHAIN B AND RESSEQ 1518:1663                           
REMARK   3    ORIGIN FOR THE GROUP (A):  13.6534 -47.9941  46.4486              
REMARK   3    T TENSOR                                                          
REMARK   3      T11:   1.3304 T22:   1.8418                                     
REMARK   3      T33:   0.7635 T12:  -0.3610                                     
REMARK   3      T13:  -0.2113 T23:   0.2033                                     
REMARK   3    L TENSOR                                                          
REMARK   3      L11:   4.1430 L22:   2.6670                                     
REMARK   3      L33:   0.3099 L12:   0.5570                                     
REMARK   3      L13:  -0.9868 L23:  -0.0922                                     
REMARK   3    S TENSOR                                                          
REMARK   3      S11:   0.1654 S12:  -0.4980 S13:   0.0486                       
REMARK   3      S21:   0.2110 S22:  -0.2513 S23:   0.0719                       
REMARK   3      S31:  -0.2935 S32:   0.8869 S33:   0.1280                       
REMARK   3   TLS GROUP : 13                                                     
REMARK   3    SELECTION: CHAIN B AND RESSEQ 990:1287                            
REMARK   3    ORIGIN FOR THE GROUP (A):  24.9537 -68.1716 -61.8421              
REMARK   3    T TENSOR                                                          
REMARK   3      T11:   0.3496 T22:   0.7028                                     
REMARK   3      T33:   0.6273 T12:   0.2979                                     
REMARK   3      T13:   0.0979 T23:  -0.3964                                     
REMARK   3    L TENSOR                                                          
REMARK   3      L11:   3.3856 L22:   2.5513                                     
REMARK   3      L33:   2.3554 L12:  -0.8136                                     
REMARK   3      L13:   0.5654 L23:  -0.6604                                     
REMARK   3    S TENSOR                                                          
REMARK   3      S11:   0.1053 S12:  -0.3320 S13:  -0.8253                       
REMARK   3      S21:   0.1422 S22:   0.6622 S23:  -0.4510                       
REMARK   3      S31:   0.3777 S32:  -0.0472 S33:  -0.2316                       
REMARK   3   TLS GROUP : 14                                                     
REMARK   3    SELECTION: CHAIN C AND RESSEQ 19:83                               
REMARK   3    ORIGIN FOR THE GROUP (A): -20.9972 -16.4029  32.4711              
REMARK   3    T TENSOR                                                          
REMARK   3      T11:   1.6738 T22:   1.2672                                     
REMARK   3      T33:   1.0227 T12:   0.0215                                     
REMARK   3      T13:   0.4994 T23:  -0.3603                                     
REMARK   3    L TENSOR                                                          
REMARK   3      L11:   1.9307 L22:   1.1397                                     
REMARK   3      L33:   0.9457 L12:   1.0750                                     
REMARK   3      L13:  -0.3751 L23:  -0.8953                                     
REMARK   3    S TENSOR                                                          
REMARK   3      S11:  -0.3867 S12:  -0.2454 S13:   0.5095                       
REMARK   3      S21:   0.6922 S22:   0.0902 S23:   0.7150                       
REMARK   3      S31:  -0.0397 S32:  -0.5184 S33:   0.1934                       
REMARK   3   TLS GROUP : 15                                                     
REMARK   3    SELECTION: CHAIN C AND RESSEQ 84:144                              
REMARK   3    ORIGIN FOR THE GROUP (A):  -9.0099 -36.5286   3.8505              
REMARK   3    T TENSOR                                                          
REMARK   3      T11:   0.6560 T22:   0.8992                                     
REMARK   3      T33:   0.5408 T12:   0.0515                                     
REMARK   3      T13:   0.2133 T23:  -0.1311                                     
REMARK   3    L TENSOR                                                          
REMARK   3      L11:   2.3814 L22:   7.8311                                     
REMARK   3      L33:   2.1595 L12:  -1.6601                                     
REMARK   3      L13:  -0.3390 L23:   1.6332                                     
REMARK   3    S TENSOR                                                          
REMARK   3      S11:   0.3809 S12:   0.1818 S13:   0.6988                       
REMARK   3      S21:   0.3399 S22:  -0.9030 S23:  -0.1166                       
REMARK   3      S31:   0.2841 S32:  -1.2956 S33:   0.4788                       
REMARK   3   TLS GROUP : 16                                                     
REMARK   3    SELECTION: CHAIN C AND RESSEQ 145:209                             
REMARK   3    ORIGIN FOR THE GROUP (A):  -0.3123 -59.0683 -24.7381              
REMARK   3    T TENSOR                                                          
REMARK   3      T11:   1.2376 T22:   0.6024                                     
REMARK   3      T33:   0.6019 T12:   0.0883                                     
REMARK   3      T13:   0.2294 T23:   0.0592                                     
REMARK   3    L TENSOR                                                          
REMARK   3      L11:   4.9614 L22:   4.1221                                     
REMARK   3      L33:   5.0133 L12:  -0.4372                                     
REMARK   3      L13:  -3.2165 L23:   0.1375                                     
REMARK   3    S TENSOR                                                          
REMARK   3      S11:  -0.9825 S12:   0.6127 S13:  -0.5817                       
REMARK   3      S21:   0.2085 S22:   0.4044 S23:   0.0974                       
REMARK   3      S31:   1.8825 S32:   0.1760 S33:   0.4120                       
REMARK   3   TLS GROUP : 17                                                     
REMARK   3    SELECTION: CHAIN C AND RESSEQ 210:265                             
REMARK   3    ORIGIN FOR THE GROUP (A):  -0.9955 -61.6624 -58.8402              
REMARK   3    T TENSOR                                                          
REMARK   3      T11:   0.8378 T22:   1.2807                                     
REMARK   3      T33:   1.1757 T12:   0.2229                                     
REMARK   3      T13:   0.0412 T23:   0.1240                                     
REMARK   3    L TENSOR                                                          
REMARK   3      L11:   3.7390 L22:   5.5404                                     
REMARK   3      L33:   7.9591 L12:   3.2196                                     
REMARK   3      L13:  -5.1659 L23:  -5.0576                                     
REMARK   3    S TENSOR                                                          
REMARK   3      S11:   0.3879 S12:   0.8104 S13:   0.6478                       
REMARK   3      S21:   0.3599 S22:   1.3195 S23:   2.3320                       
REMARK   3      S31:  -1.1733 S32:  -1.8844 S33:  -1.6552                       
REMARK   3   TLS GROUP : 18                                                     
REMARK   3    SELECTION: CHAIN C AND RESSEQ 1107:1166                           
REMARK   3    ORIGIN FOR THE GROUP (A):  -0.8014 -86.0692 -73.0975              
REMARK   3    T TENSOR                                                          
REMARK   3      T11:   1.3960 T22:   1.2293                                     
REMARK   3      T33:   1.1866 T12:  -0.3619                                     
REMARK   3      T13:  -0.1784 T23:   0.1422                                     
REMARK   3    L TENSOR                                                          
REMARK   3      L11:   7.1256 L22:   6.3256                                     
REMARK   3      L33:   7.5104 L12:   2.8581                                     
REMARK   3      L13:   1.3447 L23:   1.9408                                     
REMARK   3    S TENSOR                                                          
REMARK   3      S11:  -0.7111 S12:  -0.2488 S13:  -0.4456                       
REMARK   3      S21:  -0.7264 S22:  -0.0987 S23:   0.4412                       
REMARK   3      S31:   1.6434 S32:  -2.5645 S33:   0.6370                       
REMARK   3   TLS GROUP : 19                                                     
REMARK   3    SELECTION: CHAIN C AND RESSEQ 1167:1230                           
REMARK   3    ORIGIN FOR THE GROUP (A):  27.1832-105.8526 -77.1201              
REMARK   3    T TENSOR                                                          
REMARK   3      T11:   1.2162 T22:   1.7064                                     
REMARK   3      T33:   1.9972 T12:   0.1012                                     
REMARK   3      T13:  -0.1521 T23:  -0.1181                                     
REMARK   3    L TENSOR                                                          
REMARK   3      L11:   0.2212 L22:   2.6884                                     
REMARK   3      L33:   3.1898 L12:  -0.2957                                     
REMARK   3      L13:   0.3505 L23:  -0.7061                                     
REMARK   3    S TENSOR                                                          
REMARK   3      S11:   0.9608 S12:  -0.5588 S13:  -1.6470                       
REMARK   3      S21:   0.4248 S22:  -0.2346 S23:   0.0879                       
REMARK   3      S31:   0.3381 S32:   1.4263 S33:  -0.6652                       
REMARK   3   TLS GROUP : 20                                                     
REMARK   3    SELECTION: (CHAIN D AND RESSEQ 26:295) OR (CHAIN D AND RESSEQ     
REMARK   3               302:326) OR (CHAIN D AND RESSEQ 670) OR (CHAIN D AND   
REMARK   3               RESSEQ 677) OR (CHAIN D AND RESSEQ 703) OR (CHAIN D    
REMARK   3               AND RESSEQ 618) OR (CHAIN D AND RESSEQ 619)            
REMARK   3    ORIGIN FOR THE GROUP (A):  -6.7212 -81.4820  48.3704              
REMARK   3    T TENSOR                                                          
REMARK   3      T11:   1.2733 T22:   1.2702                                     
REMARK   3      T33:   0.7393 T12:  -0.1621                                     
REMARK   3      T13:  -0.2495 T23:   0.3949                                     
REMARK   3    L TENSOR                                                          
REMARK   3      L11:   1.5665 L22:   3.6560                                     
REMARK   3      L33:   1.5678 L12:   0.0416                                     
REMARK   3      L13:   0.0185 L23:   0.0933                                     
REMARK   3    S TENSOR                                                          
REMARK   3      S11:   0.0961 S12:   0.1289 S13:  -0.0583                       
REMARK   3      S21:  -0.2462 S22:  -0.0445 S23:  -0.0731                       
REMARK   3      S31:   0.3032 S32:   0.0702 S33:  -0.0393                       
REMARK   3   TLS GROUP : 21                                                     
REMARK   3    SELECTION: (CHAIN D AND RESSEQ 327:332) OR (CHAIN D AND RESSEQ    
REMARK   3               340:580) OR (CHAIN D AND RESSEQ 636) OR (CHAIN D AND   
REMARK   3               RESSEQ 664) OR (CHAIN D AND RESSEQ 694)                
REMARK   3    ORIGIN FOR THE GROUP (A):   1.9715 -66.6384  10.4005              
REMARK   3    T TENSOR                                                          
REMARK   3      T11:   1.2637 T22:   0.9729                                     
REMARK   3      T33:   0.5931 T12:   0.0436                                     
REMARK   3      T13:  -0.0607 T23:   0.2495                                     
REMARK   3    L TENSOR                                                          
REMARK   3      L11:   2.6823 L22:   3.2929                                     
REMARK   3      L33:   4.0793 L12:   0.1251                                     
REMARK   3      L13:   0.3146 L23:  -1.3995                                     
REMARK   3    S TENSOR                                                          
REMARK   3      S11:   0.4995 S12:  -0.1858 S13:  -0.4082                       
REMARK   3      S21:   0.4478 S22:  -0.7339 S23:  -0.4693                       
REMARK   3      S31:   1.0370 S32:   0.5543 S33:   0.2000                       
REMARK   3   TLS GROUP : 22                                                     
REMARK   3    SELECTION: (CHAIN E AND RESSEQ 12:126) OR (CHAIN E AND RESSEQ     
REMARK   3               1669) OR (CHAIN E AND RESSEQ 1670) OR (CHAIN E AND     
REMARK   3               RESSEQ 1671) OR (CHAIN E AND RESSEQ 1672) OR (CHAIN    
REMARK   3               E AND RESSEQ 1674)                                     
REMARK   3    ORIGIN FOR THE GROUP (A): -30.3537 -83.9260 -54.2604              
REMARK   3    T TENSOR                                                          
REMARK   3      T11:   1.0220 T22:   0.3691                                     
REMARK   3      T33:   0.6852 T12:  -0.0144                                     
REMARK   3      T13:  -0.1890 T23:   0.0452                                     
REMARK   3    L TENSOR                                                          
REMARK   3      L11:   5.8356 L22:   6.1410                                     
REMARK   3      L33:   4.8539 L12:   0.0064                                     
REMARK   3      L13:  -1.8441 L23:   0.0973                                     
REMARK   3    S TENSOR                                                          
REMARK   3      S11:  -0.8983 S12:  -0.3857 S13:   0.4137                       
REMARK   3      S21:  -0.5120 S22:   0.2086 S23:  -1.2302                       
REMARK   3      S31:   0.4409 S32:   0.2558 S33:   0.5134                       
REMARK   3   TLS GROUP : 23                                                     
REMARK   3    SELECTION: CHAIN E AND RESSEQ 127:228                             
REMARK   3    ORIGIN FOR THE GROUP (A): -46.3963 -79.9694 -21.9805              
REMARK   3    T TENSOR                                                          
REMARK   3      T11:   0.4973 T22:   0.6144                                     
REMARK   3      T33:   0.3784 T12:   0.2736                                     
REMARK   3      T13:  -0.1655 T23:   0.0573                                     
REMARK   3    L TENSOR                                                          
REMARK   3      L11:   3.2681 L22:   2.2112                                     
REMARK   3      L33:   2.4456 L12:   0.0213                                     
REMARK   3      L13:   1.3425 L23:  -0.3204                                     
REMARK   3    S TENSOR                                                          
REMARK   3      S11:   0.2982 S12:  -0.1599 S13:   0.0209                       
REMARK   3      S21:  -0.2565 S22:   0.2098 S23:   0.2866                       
REMARK   3      S31:   0.1602 S32:  -1.1177 S33:  -0.3426                       
REMARK   3   TLS GROUP : 24                                                     
REMARK   3    SELECTION: CHAIN E AND RESSEQ 229:349                             
REMARK   3    ORIGIN FOR THE GROUP (A): -67.9359-108.4073 -14.2802              
REMARK   3    T TENSOR                                                          
REMARK   3      T11:   0.8741 T22:   1.2168                                     
REMARK   3      T33:   0.8280 T12:  -0.1494                                     
REMARK   3      T13:   0.1961 T23:  -0.1937                                     
REMARK   3    L TENSOR                                                          
REMARK   3      L11:   4.0512 L22:   5.2701                                     
REMARK   3      L33:   3.1373 L12:   2.7481                                     
REMARK   3      L13:   3.1828 L23:   3.4099                                     
REMARK   3    S TENSOR                                                          
REMARK   3      S11:  -0.0621 S12:  -0.4686 S13:   0.1537                       
REMARK   3      S21:   0.0304 S22:  -0.7591 S23:   0.9719                       
REMARK   3      S31:   0.3371 S32:  -0.8110 S33:   0.8229                       
REMARK   3   TLS GROUP : 25                                                     
REMARK   3    SELECTION: CHAIN E AND RESSEQ 350:447                             
REMARK   3    ORIGIN FOR THE GROUP (A): -53.9760-115.3090 -45.6634              
REMARK   3    T TENSOR                                                          
REMARK   3      T11:   0.6927 T22:   0.5762                                     
REMARK   3      T33:   0.9660 T12:  -0.0720                                     
REMARK   3      T13:  -0.2587 T23:  -0.0640                                     
REMARK   3    L TENSOR                                                          
REMARK   3      L11:   5.0258 L22:   7.1118                                     
REMARK   3      L33:   2.6024 L12:   2.3249                                     
REMARK   3      L13:  -2.4990 L23:  -1.7895                                     
REMARK   3    S TENSOR                                                          
REMARK   3      S11:  -0.6108 S12:  -0.1362 S13:   0.0280                       
REMARK   3      S21:  -0.9853 S22:   0.3256 S23:   0.0327                       
REMARK   3      S31:   0.0993 S32:  -0.3753 S33:   0.2261                       
REMARK   3   TLS GROUP : 26                                                     
REMARK   3    SELECTION: (CHAIN E AND RESSEQ 448:558) OR (CHAIN E AND RESSEQ    
REMARK   3               1667)                                                  
REMARK   3    ORIGIN FOR THE GROUP (A): -33.6050-106.0084 -54.2296              
REMARK   3    T TENSOR                                                          
REMARK   3      T11:   1.6821 T22:   0.4418                                     
REMARK   3      T33:   0.7316 T12:  -0.0263                                     
REMARK   3      T13:   0.0554 T23:  -0.1386                                     
REMARK   3    L TENSOR                                                          
REMARK   3      L11:   2.2434 L22:   2.6941                                     
REMARK   3      L33:   2.7024 L12:  -0.1422                                     
REMARK   3      L13:  -0.1252 L23:   2.5569                                     
REMARK   3    S TENSOR                                                          
REMARK   3      S11:  -0.2711 S12:   0.3677 S13:  -0.4491                       
REMARK   3      S21:  -0.9985 S22:   0.4752 S23:  -0.3608                       
REMARK   3      S31:   0.9321 S32:  -0.0698 S33:  -0.0998                       
REMARK   3   TLS GROUP : 27                                                     
REMARK   3    SELECTION: (CHAIN E AND RESSEQ 559:601) OR (CHAIN F AND RESSEQ    
REMARK   3               752:827)                                               
REMARK   3    ORIGIN FOR THE GROUP (A): -34.5552 -95.8333  -6.7841              
REMARK   3    T TENSOR                                                          
REMARK   3      T11:   0.7433 T22:   0.7831                                     
REMARK   3      T33:   0.5694 T12:  -0.0572                                     
REMARK   3      T13:  -0.3191 T23:   0.1667                                     
REMARK   3    L TENSOR                                                          
REMARK   3      L11:   1.2597 L22:   1.0878                                     
REMARK   3      L33:   3.3346 L12:  -0.5246                                     
REMARK   3      L13:   0.5435 L23:  -0.7758                                     
REMARK   3    S TENSOR                                                          
REMARK   3      S11:   0.3875 S12:  -0.3585 S13:  -0.2809                       
REMARK   3      S21:   0.7555 S22:  -0.3116 S23:  -0.6156                       
REMARK   3      S31:   0.0292 S32:   0.1106 S33:  -0.0284                       
REMARK   3   TLS GROUP : 28                                                     
REMARK   3    SELECTION: CHAIN E AND RESSEQ 602:664                             
REMARK   3    ORIGIN FOR THE GROUP (A): -45.3263 -93.7503 -43.8736              
REMARK   3    T TENSOR                                                          
REMARK   3      T11:   0.1961 T22:   0.9184                                     
REMARK   3      T33:   0.4800 T12:   0.1881                                     
REMARK   3      T13:  -0.3267 T23:  -0.0596                                     
REMARK   3    L TENSOR                                                          
REMARK   3      L11:   1.3713 L22:   3.7226                                     
REMARK   3      L33:   0.0825 L12:   0.1954                                     
REMARK   3      L13:   0.1484 L23:   0.5117                                     
REMARK   3    S TENSOR                                                          
REMARK   3      S11:  -0.0749 S12:  -0.4320 S13:   0.4074                       
REMARK   3      S21:  -1.1719 S22:   0.5597 S23:   0.0915                       
REMARK   3      S31:  -0.0776 S32:  -0.6808 S33:   1.7609                       
REMARK   3   TLS GROUP : 29                                                     
REMARK   3    SELECTION: CHAIN F AND RESSEQ 828:933                             
REMARK   3    ORIGIN FOR THE GROUP (A): -53.9742 -93.1139  14.8057              
REMARK   3    T TENSOR                                                          
REMARK   3      T11:   0.9653 T22:   1.2632                                     
REMARK   3      T33:   0.5670 T12:  -0.1682                                     
REMARK   3      T13:   0.0582 T23:   0.0037                                     
REMARK   3    L TENSOR                                                          
REMARK   3      L11:   1.3923 L22:   5.9111                                     
REMARK   3      L33:   2.1930 L12:   0.1554                                     
REMARK   3      L13:  -0.3713 L23:   0.9315                                     
REMARK   3    S TENSOR                                                          
REMARK   3      S11:   0.1077 S12:  -0.4282 S13:  -0.0312                       
REMARK   3      S21:   1.3553 S22:  -0.4366 S23:   0.2451                       
REMARK   3      S31:   0.5844 S32:  -0.3419 S33:   0.3593                       
REMARK   3   TLS GROUP : 30                                                     
REMARK   3    SELECTION: (CHAIN F AND RESSEQ 1356:1371) OR (CHAIN F AND         
REMARK   3               RESSEQ 1381:1496)                                      
REMARK   3    ORIGIN FOR THE GROUP (A): -74.8532-101.0160  12.6300              
REMARK   3    T TENSOR                                                          
REMARK   3      T11:   1.1428 T22:   1.7828                                     
REMARK   3      T33:   1.0649 T12:  -0.3382                                     
REMARK   3      T13:   0.4976 T23:  -0.2180                                     
REMARK   3    L TENSOR                                                          
REMARK   3      L11:   2.0433 L22:   3.3274                                     
REMARK   3      L33:   2.5886 L12:  -0.4551                                     
REMARK   3      L13:   0.6374 L23:  -0.4394                                     
REMARK   3    S TENSOR                                                          
REMARK   3      S11:  -0.3012 S12:   0.2004 S13:  -0.5910                       
REMARK   3      S21:   0.8636 S22:  -0.3728 S23:   0.6721                       
REMARK   3      S31:  -0.0745 S32:  -0.5753 S33:   0.5755                       
REMARK   3   TLS GROUP : 31                                                     
REMARK   3    SELECTION: (CHAIN F AND RESSEQ 934:989) OR (CHAIN F AND RESSEQ    
REMARK   3               1288:1355) OR (CHAIN F AND RESSEQ 1939) OR (CHAIN F    
REMARK   3               AND RESSEQ 1940)                                       
REMARK   3    ORIGIN FOR THE GROUP (A): -62.3972 -59.3405 -15.9030              
REMARK   3    T TENSOR                                                          
REMARK   3      T11:   0.8263 T22:   1.3389                                     
REMARK   3      T33:   0.9043 T12:   0.3947                                     
REMARK   3      T13:  -0.0712 T23:   0.0214                                     
REMARK   3    L TENSOR                                                          
REMARK   3      L11:   2.3490 L22:   1.8931                                     
REMARK   3      L33:   4.9246 L12:   1.0824                                     
REMARK   3      L13:  -1.0403 L23:  -1.2058                                     
REMARK   3    S TENSOR                                                          
REMARK   3      S11:   0.3071 S12:  -0.2269 S13:   0.2091                       
REMARK   3      S21:   0.0635 S22:   0.0472 S23:   0.5729                       
REMARK   3      S31:  -0.7143 S32:  -0.6930 S33:  -0.3906                       
REMARK   3   TLS GROUP : 32                                                     
REMARK   3    SELECTION: CHAIN F AND RESSEQ 1497:1512                           
REMARK   3    ORIGIN FOR THE GROUP (A): -70.3184 -77.3266  20.1867              
REMARK   3    T TENSOR                                                          
REMARK   3      T11:   1.8114 T22:   1.6603                                     
REMARK   3      T33:   1.2781 T12:   0.1367                                     
REMARK   3      T13:   0.3960 T23:  -0.6832                                     
REMARK   3    L TENSOR                                                          
REMARK   3      L11:   1.6550 L22:   5.9958                                     
REMARK   3      L33:   2.0297 L12:   1.2181                                     
REMARK   3      L13:   0.3070 L23:  -2.9496                                     
REMARK   3    S TENSOR                                                          
REMARK   3      S11:  -1.0801 S12:  -0.6753 S13:   0.6897                       
REMARK   3      S21:  -0.0310 S22:   0.9895 S23:  -0.0905                       
REMARK   3      S31:   1.5746 S32:  -0.5223 S33:   0.2099                       
REMARK   3   TLS GROUP : 33                                                     
REMARK   3    SELECTION: CHAIN F AND RESSEQ 1518:1663                           
REMARK   3    ORIGIN FOR THE GROUP (A): -61.4995 -65.9379  39.6694              
REMARK   3    T TENSOR                                                          
REMARK   3      T11:   0.7683 T22:   1.3514                                     
REMARK   3      T33:   0.9952 T12:   0.0026                                     
REMARK   3      T13:   0.2805 T23:  -0.1368                                     
REMARK   3    L TENSOR                                                          
REMARK   3      L11:   5.4719 L22:   6.6095                                     
REMARK   3      L33:   4.1443 L12:   1.2300                                     
REMARK   3      L13:   4.2253 L23:   0.5788                                     
REMARK   3    S TENSOR                                                          
REMARK   3      S11:  -0.2791 S12:  -0.6395 S13:  -0.5755                       
REMARK   3      S21:   0.3209 S22:  -0.0359 S23:  -0.2612                       
REMARK   3      S31:   0.5677 S32:  -0.5454 S33:   0.2671                       
REMARK   3   TLS GROUP : 34                                                     
REMARK   3    SELECTION: CHAIN F AND RESSEQ 990:1287                            
REMARK   3    ORIGIN FOR THE GROUP (A): -52.4435 -54.1900 -69.4672              
REMARK   3    T TENSOR                                                          
REMARK   3      T11:   0.3113 T22:   0.7573                                     
REMARK   3      T33:   0.9154 T12:   0.1522                                     
REMARK   3      T13:  -0.1565 T23:   0.2328                                     
REMARK   3    L TENSOR                                                          
REMARK   3      L11:   3.7428 L22:   2.8579                                     
REMARK   3      L33:   2.5076 L12:  -0.9667                                     
REMARK   3      L13:   0.1331 L23:  -0.3541                                     
REMARK   3    S TENSOR                                                          
REMARK   3      S11:  -0.0534 S12:   0.4254 S13:   1.2356                       
REMARK   3      S21:  -0.0389 S22:   0.2268 S23:   0.2019                       
REMARK   3      S31:  -0.1842 S32:  -0.2942 S33:  -0.0155                       
REMARK   3   TLS GROUP : 35                                                     
REMARK   3    SELECTION: CHAIN G AND RESSEQ 19:83                               
REMARK   3    ORIGIN FOR THE GROUP (A): -25.0718 -97.8183  35.1826              
REMARK   3    T TENSOR                                                          
REMARK   3      T11:   2.1925 T22:   1.5222                                     
REMARK   3      T33:   0.9618 T12:  -0.2847                                     
REMARK   3      T13:  -0.2372 T23:   0.4810                                     
REMARK   3    L TENSOR                                                          
REMARK   3      L11:   1.4304 L22:   0.4386                                     
REMARK   3      L33:   0.0565 L12:  -0.1486                                     
REMARK   3      L13:   0.1242 L23:   0.1331                                     
REMARK   3    S TENSOR                                                          
REMARK   3      S11:  -0.2814 S12:  -0.6292 S13:  -0.6325                       
REMARK   3      S21:   0.9166 S22:   0.7572 S23:  -0.4324                       
REMARK   3      S31:  -1.0420 S32:   0.5081 S33:  -0.2307                       
REMARK   3   TLS GROUP : 36                                                     
REMARK   3    SELECTION: CHAIN G AND RESSEQ 84:144                              
REMARK   3    ORIGIN FOR THE GROUP (A): -30.9469 -80.3102   3.3898              
REMARK   3    T TENSOR                                                          
REMARK   3      T11:   0.7858 T22:   0.8363                                     
REMARK   3      T33:   0.5260 T12:   0.0470                                     
REMARK   3      T13:  -0.2804 T23:   0.1018                                     
REMARK   3    L TENSOR                                                          
REMARK   3      L11:   1.9192 L22:   4.2496                                     
REMARK   3      L33:   1.6599 L12:  -1.8111                                     
REMARK   3      L13:  -0.9442 L23:  -0.0284                                     
REMARK   3    S TENSOR                                                          
REMARK   3      S11:   0.6895 S12:  -0.1261 S13:  -0.5358                       
REMARK   3      S21:   0.3140 S22:  -0.5632 S23:   0.0671                       
REMARK   3      S31:  -0.2288 S32:   1.0346 S33:  -0.0869                       
REMARK   3   TLS GROUP : 37                                                     
REMARK   3    SELECTION: CHAIN G AND RESSEQ 145:209                             
REMARK   3    ORIGIN FOR THE GROUP (A): -34.1240 -60.1719 -28.1556              
REMARK   3    T TENSOR                                                          
REMARK   3      T11:   1.6049 T22:   0.7907                                     
REMARK   3      T33:   0.4745 T12:  -0.2470                                     
REMARK   3      T13:  -0.1455 T23:  -0.0704                                     
REMARK   3    L TENSOR                                                          
REMARK   3      L11:   2.7262 L22:   3.0037                                     
REMARK   3      L33:   4.9225 L12:  -0.6931                                     
REMARK   3      L13:   1.1930 L23:  -3.8423                                     
REMARK   3    S TENSOR                                                          
REMARK   3      S11:  -0.8438 S12:   0.0382 S13:   0.3334                       
REMARK   3      S21:  -0.3666 S22:   0.7123 S23:  -0.0951                       
REMARK   3      S31:  -1.9416 S32:   0.5428 S33:   0.1064                       
REMARK   3   TLS GROUP : 38                                                     
REMARK   3    SELECTION: CHAIN G AND RESSEQ 210:265                             
REMARK   3    ORIGIN FOR THE GROUP (A): -26.7703 -59.5346 -61.8785              
REMARK   3    T TENSOR                                                          
REMARK   3      T11:   1.1408 T22:   1.4164                                     
REMARK   3      T33:   1.2293 T12:   0.1388                                     
REMARK   3      T13:  -0.3733 T23:  -0.0827                                     
REMARK   3    L TENSOR                                                          
REMARK   3      L11:   6.9603 L22:   6.4448                                     
REMARK   3      L33:   4.2830 L12:   3.7316                                     
REMARK   3      L13:   4.5817 L23:   1.7427                                     
REMARK   3    S TENSOR                                                          
REMARK   3      S11:   1.4610 S12:   1.3220 S13:  -1.5973                       
REMARK   3      S21:   0.6747 S22:   0.4801 S23:  -1.0381                       
REMARK   3      S31:   1.5476 S32:   2.3209 S33:  -1.8849                       
REMARK   3   TLS GROUP : 39                                                     
REMARK   3    SELECTION: CHAIN G AND RESSEQ 1107:1166                           
REMARK   3    ORIGIN FOR THE GROUP (A): -25.9565 -35.5135 -76.5277              
REMARK   3    T TENSOR                                                          
REMARK   3      T11:   0.7513 T22:   1.0436                                     
REMARK   3      T33:   1.4160 T12:  -0.1081                                     
REMARK   3      T13:  -0.3085 T23:   0.4053                                     
REMARK   3    L TENSOR                                                          
REMARK   3      L11:   0.6467 L22:   2.2402                                     
REMARK   3      L33:   7.0461 L12:   1.2020                                     
REMARK   3      L13:  -0.1049 L23:  -0.4069                                     
REMARK   3    S TENSOR                                                          
REMARK   3      S11:  -0.2942 S12:   0.8159 S13:   1.1014                       
REMARK   3      S21:   0.0301 S22:  -0.0713 S23:   0.6613                       
REMARK   3      S31:  -0.9011 S32:   0.7761 S33:   0.4129                       
REMARK   3   TLS GROUP : 40                                                     
REMARK   3    SELECTION: CHAIN G AND RESSEQ 1167:1230                           
REMARK   3    ORIGIN FOR THE GROUP (A): -54.7727 -18.6072 -84.7104              
REMARK   3    T TENSOR                                                          
REMARK   3      T11:   1.0005 T22:   1.7223                                     
REMARK   3      T33:   2.7305 T12:   0.0846                                     
REMARK   3      T13:  -0.3152 T23:   0.6558                                     
REMARK   3    L TENSOR                                                          
REMARK   3      L11:   2.0152 L22:   1.5442                                     
REMARK   3      L33:   0.2451 L12:  -1.7332                                     
REMARK   3      L13:   0.2303 L23:  -0.0879                                     
REMARK   3    S TENSOR                                                          
REMARK   3      S11:  -0.1021 S12:  -0.1953 S13:   0.3318                       
REMARK   3      S21:  -0.0205 S22:  -0.3479 S23:   0.1701                       
REMARK   3      S31:  -0.4813 S32:  -0.9735 S33:   0.4269                       
REMARK   3   TLS GROUP : 41                                                     
REMARK   3    SELECTION: (CHAIN H AND RESSEQ 26:295) OR (CHAIN H AND RESSEQ     
REMARK   3               302:326) OR (CHAIN H AND RESSEQ 670) OR (CHAIN H AND   
REMARK   3               RESSEQ 677) OR (CHAIN H AND RESSEQ 703) OR (CHAIN H    
REMARK   3               AND RESSEQ 618) OR (CHAIN H AND RESSEQ 619)            
REMARK   3    ORIGIN FOR THE GROUP (A): -42.2188 -31.7765  42.8052              
REMARK   3    T TENSOR                                                          
REMARK   3      T11:   0.7735 T22:   0.9470                                     
REMARK   3      T33:   0.5866 T12:   0.0648                                     
REMARK   3      T13:   0.2051 T23:  -0.2687                                     
REMARK   3    L TENSOR                                                          
REMARK   3      L11:   2.6970 L22:   2.2626                                     
REMARK   3      L33:   3.1546 L12:  -0.0277                                     
REMARK   3      L13:  -0.6905 L23:   0.2478                                     
REMARK   3    S TENSOR                                                          
REMARK   3      S11:  -0.0858 S12:  -0.0780 S13:  -0.1154                       
REMARK   3      S21:  -0.0887 S22:   0.0081 S23:   0.0515                       
REMARK   3      S31:  -0.1895 S32:  -0.0639 S33:   0.0704                       
REMARK   3   TLS GROUP : 42                                                     
REMARK   3    SELECTION: (CHAIN H AND RESSEQ 327:332) OR (CHAIN H AND RESSEQ    
REMARK   3               340:580) OR (CHAIN H AND RESSEQ 636) OR (CHAIN H AND   
REMARK   3               RESSEQ 664) OR (CHAIN H AND RESSEQ 694) OR CHAIN M     
REMARK   3    ORIGIN FOR THE GROUP (A): -43.2175 -50.0296   5.2587              
REMARK   3    T TENSOR                                                          
REMARK   3      T11:   1.0060 T22:   0.8695                                     
REMARK   3      T33:   0.4041 T12:   0.0791                                     
REMARK   3      T13:   0.0387 T23:  -0.2019                                     
REMARK   3    L TENSOR                                                          
REMARK   3      L11:   3.4379 L22:   4.1031                                     
REMARK   3      L33:   1.4363 L12:  -1.1389                                     
REMARK   3      L13:  -0.9063 L23:   0.7405                                     
REMARK   3    S TENSOR                                                          
REMARK   3      S11:   0.2143 S12:   0.1712 S13:   0.1406                       
REMARK   3      S21:   0.1068 S22:  -0.2341 S23:   0.4260                       
REMARK   3      S31:  -0.6782 S32:  -0.2256 S33:   0.0238                       
REMARK   3                                                                      
REMARK   3  NCS DETAILS                                                         
REMARK   3   NUMBER OF NCS GROUPS : 3                                           
REMARK   3   NCS GROUP : 1                                                      
REMARK   3    NCS OPERATOR : 1                                                  
REMARK   3     REFERENCE SELECTION: (CHAIN B AND (RESSEQ 752:778 OR RESSEQ      
REMARK   3                          780:878 OR RESSEQ 880:936 OR RESSEQ 938:    
REMARK   3                          953 OR RESSEQ 955:988 OR RESSEQ 991:1272    
REMARK   3                          OR (RESID 1273 AND (NAME N OR NAME CA OR    
REMARK   3                          NAME C OR NAME O OR NAME CB OR NAME CG OR   
REMARK   3                          NAME CD1 OR NAME CE1 OR NAME CZ )) OR       
REMARK   3                          RESSEQ 1274:1275 OR (RESID 1276 AND (NAME   
REMARK   3                          N OR NAME CA OR NAME C OR NAME O OR NAME    
REMARK   3                          CB OR NAME CG OR NAME CD1 OR NAME CE1 OR    
REMARK   3                          NAME CZ )) OR RESSEQ 1277:1305 OR RESSEQ    
REMARK   3                          1307:1352 OR RESSEQ 1354:1371 OR RESSEQ     
REMARK   3                          1381:1479 OR (RESID 1480 AND (NAME N OR     
REMARK   3                          NAME CA OR NAME C OR NAME O OR NAME CB OR   
REMARK   3                          NAME CG OR NAME CD1 OR NAME CE1 OR NAME     
REMARK   3                          CZ OR NAME OH )) OR RESSEQ 1481:1492 OR     
REMARK   3                          (RESID 1493 AND (NAME N OR NAME CA OR       
REMARK   3                          NAME C OR NAME O OR NAME CB OR NAME CG OR   
REMARK   3                          NAME CD1 OR NAME CE1 OR NAME CZ OR NAME     
REMARK   3                          OH )) OR RESSEQ 1494:1495 OR RESSEQ 1499:   
REMARK   3                          1500 OR RESSEQ 1502:1542 OR (RESID 1543     
REMARK   3                          AND (NAME N OR NAME CA OR NAME C OR NAME    
REMARK   3                          O OR NAME CB OR NAME CG OR NAME CD1 OR      
REMARK   3                          NAME CE1 OR NAME CZ OR NAME OH )) OR        
REMARK   3                          RESSEQ 1544:1575 OR RESSEQ 1577:1579 OR     
REMARK   3                          RESSEQ 1581:1591 OR RESSEQ 1593:1614 OR     
REMARK   3                          RESSEQ 1616:1662))                          
REMARK   3     SELECTION          : (CHAIN F AND (RESSEQ 752:778 OR RESSEQ      
REMARK   3                          780:878 OR RESSEQ 880:936 OR RESSEQ 938:    
REMARK   3                          953 OR RESSEQ 955:988 OR RESSEQ 991:1272    
REMARK   3                          OR (RESID 1273 AND (NAME N OR NAME CA OR    
REMARK   3                          NAME C OR NAME O OR NAME CB OR NAME CG OR   
REMARK   3                          NAME CD1 OR NAME CE1 OR NAME CZ )) OR       
REMARK   3                          RESSEQ 1274:1275 OR (RESID 1276 AND (NAME   
REMARK   3                          N OR NAME CA OR NAME C OR NAME O OR NAME    
REMARK   3                          CB OR NAME CG OR NAME CD1 OR NAME CE1 OR    
REMARK   3                          NAME CZ )) OR RESSEQ 1277:1305 OR RESSEQ    
REMARK   3                          1307:1352 OR RESSEQ 1354:1371 OR RESSEQ     
REMARK   3                          1381:1479 OR (RESID 1480 AND (NAME N OR     
REMARK   3                          NAME CA OR NAME C OR NAME O OR NAME CB OR   
REMARK   3                          NAME CG OR NAME CD1 OR NAME CE1 OR NAME     
REMARK   3                          CZ OR NAME OH )) OR RESSEQ 1481:1492 OR     
REMARK   3                          (RESID 1493 AND (NAME N OR NAME CA OR       
REMARK   3                          NAME C OR NAME O OR NAME CB OR NAME CG OR   
REMARK   3                          NAME CD1 OR NAME CE1 OR NAME CZ OR NAME     
REMARK   3                          OH )) OR RESSEQ 1494:1495 OR RESSEQ 1499:   
REMARK   3                          1500 OR RESSEQ 1502:1542 OR (RESID 1543     
REMARK   3                          AND (NAME N OR NAME CA OR NAME C OR NAME    
REMARK   3                          O OR NAME CB OR NAME CG OR NAME CD1 OR      
REMARK   3                          NAME CE1 OR NAME CZ OR NAME OH )) OR        
REMARK   3                          RESSEQ 1544:1575 OR RESSEQ 1577:1579 OR     
REMARK   3                          RESSEQ 1581:1591 OR RESSEQ 1593:1614 OR     
REMARK   3                          RESSEQ 1616:1662))                          
REMARK   3     ATOM PAIRS NUMBER  : NULL                                        
REMARK   3     RMSD               : NULL                                        
REMARK   3   NCS GROUP : 2                                                      
REMARK   3    NCS OPERATOR : 1                                                  
REMARK   3     REFERENCE SELECTION: (CHAIN H AND (RESSEQ 27:166 OR RESSEQ 169   
REMARK   3                          OR RESSEQ 171:172 OR RESSEQ 178:182 OR      
REMARK   3                          RESSEQ 184:186 OR RESSEQ 188:197 OR         
REMARK   3                          (RESID 198 AND (NAME N OR NAME CA OR NAME   
REMARK   3                          C OR NAME O OR NAME CB OR NAME CG OR NAME   
REMARK   3                          CD1 OR NAME CE1 OR NAME CZ )) OR RESSEQ     
REMARK   3                          199:200 OR RESSEQ 204:205 OR RESSEQ 208     
REMARK   3                          OR RESSEQ 210:217 OR RESSEQ 228:236 OR      
REMARK   3                          RESSEQ 238:295 OR RESSEQ 306:322 OR         
REMARK   3                          RESSEQ 325:330 OR RESSEQ 340:389 OR         
REMARK   3                          (RESID 390 AND (NAME N OR NAME CA OR NAME   
REMARK   3                          C OR NAME O OR NAME CB OR NAME CG OR NAME   
REMARK   3                          CD2 OR NAME CE2 OR NAME CZ OR NAME OH ))    
REMARK   3                          OR RESSEQ 391:395 OR RESSEQ 397:404 OR      
REMARK   3                          RESSEQ 406:418 OR RESSEQ 420:441 OR         
REMARK   3                          RESSEQ 443:471 OR RESSEQ 473:475 OR         
REMARK   3                          RESSEQ 477:551 OR RESSEQ 553 OR RESSEQ      
REMARK   3                          555:567 OR RESSEQ 569:575 OR RESSEQ 577:    
REMARK   3                          580 OR RESSEQ 618:619 OR RESSEQ 670 OR      
REMARK   3                          RESSEQ 703))                                
REMARK   3     SELECTION          : (CHAIN D AND (RESSEQ 27:166 OR RESSEQ 169   
REMARK   3                          OR RESSEQ 171:172 OR RESSEQ 178:182 OR      
REMARK   3                          RESSEQ 184:186 OR RESSEQ 188:197 OR         
REMARK   3                          (RESID 198 AND (NAME N OR NAME CA OR NAME   
REMARK   3                          C OR NAME O OR NAME CB OR NAME CG OR NAME   
REMARK   3                          CD1 OR NAME CE1 OR NAME CZ )) OR RESSEQ     
REMARK   3                          199:200 OR RESSEQ 204:205 OR RESSEQ 208     
REMARK   3                          OR RESSEQ 210:217 OR RESSEQ 228:236 OR      
REMARK   3                          RESSEQ 238:295 OR RESSEQ 306:322 OR         
REMARK   3                          RESSEQ 325:330 OR RESSEQ 340:389 OR         
REMARK   3                          (RESID 390 AND (NAME N OR NAME CA OR NAME   
REMARK   3                          C OR NAME O OR NAME CB OR NAME CG OR NAME   
REMARK   3                          CD2 OR NAME CE2 OR NAME CZ OR NAME OH ))    
REMARK   3                          OR RESSEQ 391:395 OR RESSEQ 397:404 OR      
REMARK   3                          RESSEQ 406:418 OR RESSEQ 420:441 OR         
REMARK   3                          RESSEQ 443:471 OR RESSEQ 473:475 OR         
REMARK   3                          RESSEQ 477:551 OR RESSEQ 553 OR RESSEQ      
REMARK   3                          555:567 OR RESSEQ 569:575 OR RESSEQ 577:    
REMARK   3                          580 OR RESSEQ 618:619 OR RESSEQ 670 OR      
REMARK   3                          RESSEQ 703))                                
REMARK   3     ATOM PAIRS NUMBER  : NULL                                        
REMARK   3     RMSD               : NULL                                        
REMARK   3   NCS GROUP : 3                                                      
REMARK   3    NCS OPERATOR : 1                                                  
REMARK   3     REFERENCE SELECTION: (CHAIN A AND (RESSEQ 23:97 OR RESSEQ        
REMARK   3                          101:445 OR (RESID 446 AND (NAME N OR NAME   
REMARK   3                          CA OR NAME C OR NAME O OR NAME CB OR NAME   
REMARK   3                          CG OR NAME CD2 OR NAME CE2 OR NAME CZ OR    
REMARK   3                          NAME OH )) OR RESSEQ 447:480 OR RESSEQ      
REMARK   3                          482:664 OR RESSEQ 1665 OR RESSEQ 1669:      
REMARK   3                          1672 OR RESSEQ 1674))                       
REMARK   3     SELECTION          : (CHAIN E AND (RESSEQ 23:97 OR RESSEQ        
REMARK   3                          101:445 OR (RESID 446 AND (NAME N OR NAME   
REMARK   3                          CA OR NAME C OR NAME O OR NAME CB OR NAME   
REMARK   3                          CG OR NAME CD2 OR NAME CE2 OR NAME CZ OR    
REMARK   3                          NAME OH )) OR RESSEQ 447:480 OR RESSEQ      
REMARK   3                          482:664 OR RESSEQ 1665 OR RESSEQ 1669:      
REMARK   3                          1672 OR RESSEQ 1674))                       
REMARK   3     ATOM PAIRS NUMBER  : NULL                                        
REMARK   3     RMSD               : NULL                                        
REMARK   3                                                                      
REMARK   3  OTHER REFINEMENT REMARKS: NULL                                      
REMARK   4                                                                      
REMARK   4 5O32 COMPLIES WITH FORMAT V. 3.30, 13-JUL-11                         
REMARK 100                                                                      
REMARK 100 THIS ENTRY HAS BEEN PROCESSED BY PDBE ON 23-MAY-17.                  
REMARK 100 THE DEPOSITION ID IS D_1200004325.                                   
REMARK 200                                                                      
REMARK 200 EXPERIMENTAL DETAILS                                                 
REMARK 200  EXPERIMENT TYPE                : X-RAY DIFFRACTION                  
REMARK 200  DATE OF DATA COLLECTION        : 04-MAY-15                          
REMARK 200  TEMPERATURE           (KELVIN) : 100                                
REMARK 200  PH                             : NULL                               
REMARK 200  NUMBER OF CRYSTALS USED        : 1                                  
REMARK 200                                                                      
REMARK 200  SYNCHROTRON              (Y/N) : Y                                  
REMARK 200  RADIATION SOURCE               : ESRF                               
REMARK 200  BEAMLINE                       : ID23-1                             
REMARK 200  X-RAY GENERATOR MODEL          : NULL                               
REMARK 200  MONOCHROMATIC OR LAUE    (M/L) : M                                  
REMARK 200  WAVELENGTH OR RANGE        (A) : 0.988                              
REMARK 200  MONOCHROMATOR                  : NULL                               
REMARK 200  OPTICS                         : NULL                               
REMARK 200                                                                      
REMARK 200  DETECTOR TYPE                  : PIXEL                              
REMARK 200  DETECTOR MANUFACTURER          : DECTRIS PILATUS 2M                 
REMARK 200  INTENSITY-INTEGRATION SOFTWARE : XDS 20161101                       
REMARK 200  DATA SCALING SOFTWARE          : AIMLESS 0.5.32                     
REMARK 200                                                                      
REMARK 200  NUMBER OF UNIQUE REFLECTIONS   : 55430                              
REMARK 200  RESOLUTION RANGE HIGH      (A) : 4.200                              
REMARK 200  RESOLUTION RANGE LOW       (A) : 49.200                             
REMARK 200  REJECTION CRITERIA  (SIGMA(I)) : NULL                               
REMARK 200                                                                      
REMARK 200 OVERALL.                                                             
REMARK 200  COMPLETENESS FOR RANGE     (%) : 93.4                               
REMARK 200  DATA REDUNDANCY                : 3.500                              
REMARK 200  R MERGE                    (I) : 0.17400                            
REMARK 200  R SYM                      (I) : NULL                               
REMARK 200  <I/SIGMA(I)> FOR THE DATA SET  : 6.1000                             
REMARK 200                                                                      
REMARK 200 IN THE HIGHEST RESOLUTION SHELL.                                     
REMARK 200  HIGHEST RESOLUTION SHELL, RANGE HIGH (A) : NULL                     
REMARK 200  HIGHEST RESOLUTION SHELL, RANGE LOW  (A) : NULL                     
REMARK 200  COMPLETENESS FOR SHELL     (%) : NULL                               
REMARK 200  DATA REDUNDANCY IN SHELL       : NULL                               
REMARK 200  R MERGE FOR SHELL          (I) : NULL                               
REMARK 200  R SYM FOR SHELL            (I) : NULL                               
REMARK 200  <I/SIGMA(I)> FOR SHELL         : NULL                               
REMARK 200                                                                      
REMARK 200 DIFFRACTION PROTOCOL: SINGLE WAVELENGTH                              
REMARK 200 METHOD USED TO DETERMINE THE STRUCTURE: MOLECULAR REPLACEMENT        
REMARK 200 SOFTWARE USED: PHASER 2.7.17                                         
REMARK 200 STARTING MODEL: NULL                                                 
REMARK 200                                                                      
REMARK 200 REMARK: NULL                                                         
REMARK 280                                                                      
REMARK 280 CRYSTAL                                                              
REMARK 280 SOLVENT CONTENT, VS   (%): 65.47                                     
REMARK 280 MATTHEWS COEFFICIENT, VM (ANGSTROMS**3/DA): 3.56                     
REMARK 280                                                                      
REMARK 280 CRYSTALLIZATION CONDITIONS: 60MM SODIUM MALONATE PH5.0 6% W/V        
REMARK 280  PEG3350, VAPOR DIFFUSION, HANGING DROP, TEMPERATURE 291.15K         
REMARK 290                                                                      
REMARK 290 CRYSTALLOGRAPHIC SYMMETRY                                            
REMARK 290 SYMMETRY OPERATORS FOR SPACE GROUP: P 1                              
REMARK 290                                                                      
REMARK 290      SYMOP   SYMMETRY                                                
REMARK 290     NNNMMM   OPERATOR                                                
REMARK 290       1555   X,Y,Z                                                   
REMARK 290                                                                      
REMARK 290     WHERE NNN -> OPERATOR NUMBER                                     
REMARK 290           MMM -> TRANSLATION VECTOR                                  
REMARK 290                                                                      
REMARK 290 CRYSTALLOGRAPHIC SYMMETRY TRANSFORMATIONS                            
REMARK 290 THE FOLLOWING TRANSFORMATIONS OPERATE ON THE ATOM/HETATM             
REMARK 290 RECORDS IN THIS ENTRY TO PRODUCE CRYSTALLOGRAPHICALLY                
REMARK 290 RELATED MOLECULES.                                                   
REMARK 290   SMTRY1   1  1.000000  0.000000  0.000000        0.00000            
REMARK 290   SMTRY2   1  0.000000  1.000000  0.000000        0.00000            
REMARK 290   SMTRY3   1  0.000000  0.000000  1.000000        0.00000            
REMARK 290                                                                      
REMARK 290 REMARK: NULL                                                         
REMARK 300                                                                      
REMARK 300 BIOMOLECULE: 1                                                       
REMARK 300 SEE REMARK 350 FOR THE AUTHOR PROVIDED AND/OR PROGRAM                
REMARK 300 GENERATED ASSEMBLY INFORMATION FOR THE STRUCTURE IN                  
REMARK 300 THIS ENTRY. THE REMARK MAY ALSO PROVIDE INFORMATION ON               
REMARK 300 BURIED SURFACE AREA.                                                 
REMARK 350                                                                      
REMARK 350 COORDINATES FOR A COMPLETE MULTIMER REPRESENTING THE KNOWN           
REMARK 350 BIOLOGICALLY SIGNIFICANT OLIGOMERIZATION STATE OF THE                
REMARK 350 MOLECULE CAN BE GENERATED BY APPLYING BIOMT TRANSFORMATIONS          
REMARK 350 GIVEN BELOW.  BOTH NON-CRYSTALLOGRAPHIC AND                          
REMARK 350 CRYSTALLOGRAPHIC OPERATIONS ARE GIVEN.                               
REMARK 350                                                                      
REMARK 350 BIOMOLECULE: 1                                                       
REMARK 350 AUTHOR DETERMINED BIOLOGICAL UNIT: DECAMERIC                         
REMARK 350 SOFTWARE DETERMINED QUATERNARY STRUCTURE: DECAMERIC                  
REMARK 350 SOFTWARE USED: PISA                                                  
REMARK 350 TOTAL BURIED SURFACE AREA: 55510 ANGSTROM**2                         
REMARK 350 SURFACE AREA OF THE COMPLEX: 221440 ANGSTROM**2                      
REMARK 350 CHANGE IN SOLVENT FREE ENERGY: -107.0 KCAL/MOL                       
REMARK 350 APPLY THE FOLLOWING TO CHAINS: A, B, C, D, I, E, F, G, H, J          
REMARK 350   BIOMT1   1  1.000000  0.000000  0.000000        0.00000            
REMARK 350   BIOMT2   1  0.000000  1.000000  0.000000        0.00000            
REMARK 350   BIOMT3   1  0.000000  0.000000  1.000000        0.00000            
REMARK 465                                                                      
REMARK 465 MISSING RESIDUES                                                     
REMARK 465 THE FOLLOWING RESIDUES WERE NOT LOCATED IN THE                       
REMARK 465 EXPERIMENT. (M=MODEL NUMBER; RES=RESIDUE NAME; C=CHAIN               
REMARK 465 IDENTIFIER; SSSEQ=SEQUENCE NUMBER; I=INSERTION CODE.)                
REMARK 465                                                                      
REMARK 465   M RES C SSSEQI                                                     
REMARK 465     SER A    98                                                      
REMARK 465     GLU A    99                                                      
REMARK 465     PRO A   665                                                      
REMARK 465     ALA A   666                                                      
REMARK 465     ALA A   667                                                      
REMARK 465     SER B   749                                                      
REMARK 465     ASN B   750                                                      
REMARK 465     LEU B   751                                                      
REMARK 465     GLU B  1372                                                      
REMARK 465     THR B  1373                                                      
REMARK 465     GLU B  1374                                                      
REMARK 465     LYS B  1375                                                      
REMARK 465     ARG B  1376                                                      
REMARK 465     PRO B  1377                                                      
REMARK 465     GLN B  1378                                                      
REMARK 465     ASP B  1379                                                      
REMARK 465     ALA B  1380                                                      
REMARK 465     GLY C  1095                                                      
REMARK 465     GLY C  1096                                                      
REMARK 465     GLY C  1097                                                      
REMARK 465     GLY C  1098                                                      
REMARK 465     GLY C  1099                                                      
REMARK 465     GLY C  1100                                                      
REMARK 465     GLY C  1101                                                      
REMARK 465     GLY C  1102                                                      
REMARK 465     GLY C  1103                                                      
REMARK 465     GLY C  1104                                                      
REMARK 465     GLY C  1105                                                      
REMARK 465     GLY C  1106                                                      
REMARK 465     LYS D    19                                                      
REMARK 465     VAL D    20                                                      
REMARK 465     THR D    21                                                      
REMARK 465     TYR D    22                                                      
REMARK 465     THR D    23                                                      
REMARK 465     SER D    24                                                      
REMARK 465     GLN D    25                                                      
REMARK 465     PHE D   296                                                      
REMARK 465     ALA D   297                                                      
REMARK 465     SER D   298                                                      
REMARK 465     VAL D   299                                                      
REMARK 465     THR D   300                                                      
REMARK 465     GLN D   301                                                      
REMARK 465     MET D   333                                                      
REMARK 465     HIS D   334                                                      
REMARK 465     ILE D   335                                                      
REMARK 465     ARG D   336                                                      
REMARK 465     ARG D   337                                                      
REMARK 465     LYS D   338                                                      
REMARK 465     ARG D   339                                                      
REMARK 465     TYR I   581                                                      
REMARK 465     ASN I   582                                                      
REMARK 465     VAL I   583                                                      
REMARK 465     SER E    98                                                      
REMARK 465     GLU E    99                                                      
REMARK 465     PRO E   665                                                      
REMARK 465     ALA E   666                                                      
REMARK 465     ALA E   667                                                      
REMARK 465     SER F   749                                                      
REMARK 465     ASN F   750                                                      
REMARK 465     LEU F   751                                                      
REMARK 465     GLU F  1372                                                      
REMARK 465     THR F  1373                                                      
REMARK 465     GLU F  1374                                                      
REMARK 465     LYS F  1375                                                      
REMARK 465     ARG F  1376                                                      
REMARK 465     PRO F  1377                                                      
REMARK 465     GLN F  1378                                                      
REMARK 465     ASP F  1379                                                      
REMARK 465     ALA F  1380                                                      
REMARK 465     GLY G  1095                                                      
REMARK 465     GLY G  1096                                                      
REMARK 465     GLY G  1097                                                      
REMARK 465     GLY G  1098                                                      
REMARK 465     GLY G  1099                                                      
REMARK 465     GLY G  1100                                                      
REMARK 465     GLY G  1101                                                      
REMARK 465     GLY G  1102                                                      
REMARK 465     GLY G  1103                                                      
REMARK 465     GLY G  1104                                                      
REMARK 465     GLY G  1105                                                      
REMARK 465     GLY G  1106                                                      
REMARK 465     LYS H    19                                                      
REMARK 465     VAL H    20                                                      
REMARK 465     THR H    21                                                      
REMARK 465     TYR H    22                                                      
REMARK 465     THR H    23                                                      
REMARK 465     SER H    24                                                      
REMARK 465     GLN H    25                                                      
REMARK 465     PHE H   296                                                      
REMARK 465     ALA H   297                                                      
REMARK 465     SER H   298                                                      
REMARK 465     VAL H   299                                                      
REMARK 465     THR H   300                                                      
REMARK 465     GLN H   301                                                      
REMARK 465     MET H   333                                                      
REMARK 465     HIS H   334                                                      
REMARK 465     ILE H   335                                                      
REMARK 465     ARG H   336                                                      
REMARK 465     ARG H   337                                                      
REMARK 465     LYS H   338                                                      
REMARK 465     ARG H   339                                                      
REMARK 465     TYR J   581                                                      
REMARK 465     ASN J   582                                                      
REMARK 465     VAL J   583                                                      
REMARK 470                                                                      
REMARK 470 MISSING ATOM                                                         
REMARK 470 THE FOLLOWING RESIDUES HAVE MISSING ATOMS (M=MODEL NUMBER;           
REMARK 470 RES=RESIDUE NAME; C=CHAIN IDENTIFIER; SSEQ=SEQUENCE NUMBER;          
REMARK 470 I=INSERTION CODE):                                                   
REMARK 470   M RES CSSEQI  ATOMS                                                
REMARK 470     GLN B1521    CG   CD   OE1  NE2                                  
REMARK 470     LYS B1522    CG   CD   CE   NZ                                   
REMARK 470     LYS I 497    CG   CD   CE   NZ                                   
REMARK 470     SER I 525    OG                                                  
REMARK 470     GLN F1521    CG   CD   OE1  NE2                                  
REMARK 470     LYS F1522    CG   CD   CE   NZ                                   
REMARK 470     LYS J 497    CG   CD   CE   NZ                                   
REMARK 470     SER J 525    OG                                                  
REMARK 500                                                                      
REMARK 500 GEOMETRY AND STEREOCHEMISTRY                                         
REMARK 500 SUBTOPIC: CLOSE CONTACTS IN SAME ASYMMETRIC UNIT                     
REMARK 500                                                                      
REMARK 500 THE FOLLOWING ATOMS ARE IN CLOSE CONTACT.                            
REMARK 500                                                                      
REMARK 500  ATM1  RES C  SSEQI   ATM2  RES C  SSEQI           DISTANCE          
REMARK 500   ND2  ASN E    85     O5   NAG E   702              2.03            
REMARK 500   OG   SER E   650     OE1  GLN E   652              2.04            
REMARK 500   OG   SER A   650     OE1  GLN A   652              2.04            
REMARK 500   ND2  ASN A    85     O5   NAG A   702              2.07            
REMARK 500   NH1  ARG B  1303     O    ALA I   520              2.09            
REMARK 500   OE2  GLU F  1654     NH2  ARG H    80              2.12            
REMARK 500   ND2  ASN H   103     O5   NAG H   405              2.14            
REMARK 500   ND2  ASN H   177     O5   NAG H   404              2.14            
REMARK 500   ND2  ASN J   536     O5   NAG J   601              2.15            
REMARK 500   O4   NAG A   702     O5   NAG A   703              2.19            
REMARK 500                                                                      
REMARK 500 REMARK: NULL                                                         
REMARK 500                                                                      
REMARK 500 GEOMETRY AND STEREOCHEMISTRY                                         
REMARK 500 SUBTOPIC: COVALENT BOND LENGTHS                                      
REMARK 500                                                                      
REMARK 500 THE STEREOCHEMICAL PARAMETERS OF THE FOLLOWING RESIDUES              
REMARK 500 HAVE VALUES WHICH DEVIATE FROM EXPECTED VALUES BY MORE               
REMARK 500 THAN 6*RMSD (M=MODEL NUMBER; RES=RESIDUE NAME; C=CHAIN               
REMARK 500 IDENTIFIER; SSEQ=SEQUENCE NUMBER; I=INSERTION CODE).                 
REMARK 500                                                                      
REMARK 500 STANDARD TABLE:                                                      
REMARK 500 FORMAT: (10X,I3,1X,2(A3,1X,A1,I4,A1,1X,A4,3X),1X,F6.3)               
REMARK 500                                                                      
REMARK 500 EXPECTED VALUES PROTEIN: ENGH AND HUBER, 1999                        
REMARK 500 EXPECTED VALUES NUCLEIC ACID: CLOWNEY ET AL 1996                     
REMARK 500                                                                      
REMARK 500  M RES CSSEQI ATM1   RES CSSEQI ATM2   DEVIATION                     
REMARK 500    GLU E 430   CD    GLU E 430   OE1    -0.071                       
REMARK 500    ARG G 257   C     PRO G 258   N       0.156                       
REMARK 500                                                                      
REMARK 500 REMARK: NULL                                                         
REMARK 500                                                                      
REMARK 500 GEOMETRY AND STEREOCHEMISTRY                                         
REMARK 500 SUBTOPIC: COVALENT BOND ANGLES                                       
REMARK 500                                                                      
REMARK 500 THE STEREOCHEMICAL PARAMETERS OF THE FOLLOWING RESIDUES              
REMARK 500 HAVE VALUES WHICH DEVIATE FROM EXPECTED VALUES BY MORE               
REMARK 500 THAN 6*RMSD (M=MODEL NUMBER; RES=RESIDUE NAME; C=CHAIN               
REMARK 500 IDENTIFIER; SSEQ=SEQUENCE NUMBER; I=INSERTION CODE).                 
REMARK 500                                                                      
REMARK 500 STANDARD TABLE:                                                      
REMARK 500 FORMAT: (10X,I3,1X,A3,1X,A1,I4,A1,3(1X,A4,2X),12X,F5.1)              
REMARK 500                                                                      
REMARK 500 EXPECTED VALUES PROTEIN: ENGH AND HUBER, 1999                        
REMARK 500 EXPECTED VALUES NUCLEIC ACID: CLOWNEY ET AL 1996                     
REMARK 500                                                                      
REMARK 500  M RES CSSEQI ATM1   ATM2   ATM3                                     
REMARK 500    CYS A 559   CA  -  CB  -  SG  ANGL. DEV. =   8.1 DEGREES          
REMARK 500    CYS B1661   C   -  N   -  CA  ANGL. DEV. =  22.0 DEGREES          
REMARK 500    PRO I 402   C   -  N   -  CD  ANGL. DEV. = -13.3 DEGREES          
REMARK 500    CYS E 559   CA  -  CB  -  SG  ANGL. DEV. =   8.7 DEGREES          
REMARK 500                                                                      
REMARK 500 REMARK: NULL                                                         
REMARK 500                                                                      
REMARK 500 GEOMETRY AND STEREOCHEMISTRY                                         
REMARK 500 SUBTOPIC: TORSION ANGLES                                             
REMARK 500                                                                      
REMARK 500 TORSION ANGLES OUTSIDE THE EXPECTED RAMACHANDRAN REGIONS:            
REMARK 500 (M=MODEL NUMBER; RES=RESIDUE NAME; C=CHAIN IDENTIFIER;               
REMARK 500 SSEQ=SEQUENCE NUMBER; I=INSERTION CODE).                             
REMARK 500                                                                      
REMARK 500 STANDARD TABLE:                                                      
REMARK 500 FORMAT:(10X,I3,1X,A3,1X,A1,I4,A1,4X,F7.2,3X,F7.2)                    
REMARK 500                                                                      
REMARK 500 EXPECTED VALUES: GJ KLEYWEGT AND TA JONES (1996). PHI/PSI-           
REMARK 500 CHOLOGY: RAMACHANDRAN REVISITED. STRUCTURE 4, 1395 - 1400            
REMARK 500                                                                      
REMARK 500  M RES CSSEQI        PSI       PHI                                   
REMARK 500    SER A  71       99.59   -161.89                                   
REMARK 500    ASN A 153     -169.67   -102.17                                   
REMARK 500    SER A 231       -6.91     64.82                                   
REMARK 500    GLN A 312       37.18    -90.24                                   
REMARK 500    GLU A 464      107.60    -49.84                                   
REMARK 500    THR A 522     -164.44   -111.75                                   
REMARK 500    ALA A 540     -115.97     53.80                                   
REMARK 500    SER A 541       43.39    -88.12                                   
REMARK 500    LYS A 556      109.50    -55.03                                   
REMARK 500    PRO A 577      106.62    -54.17                                   
REMARK 500    SER A 631     -169.94     58.28                                   
REMARK 500    THR B 800     -167.11   -163.94                                   
REMARK 500    PRO B 933      153.50    -47.40                                   
REMARK 500    ASP B 948       81.30   -158.54                                   
REMARK 500    ASP B 973     -133.31     61.04                                   
REMARK 500    GLU B 975      162.31    -26.33                                   
REMARK 500    VAL B 987      -85.20   -126.40                                   
REMARK 500    ALA B 988       89.93     57.18                                   
REMARK 500    GLN B 989      -22.72   -147.97                                   
REMARK 500    ARG B 999        4.13    -67.56                                   
REMARK 500    CYS B1010     -157.73   -102.67                                   
REMARK 500    ALA B1065     -169.61   -107.98                                   
REMARK 500    GLU B1110      -76.64    -99.73                                   
REMARK 500    LYS B1111       39.06    -60.99                                   
REMARK 500    ASN B1135       12.75     50.30                                   
REMARK 500    GLN B1184      -44.17   -132.33                                   
REMARK 500    ASP B1288      -83.85    -51.37                                   
REMARK 500    ASN B1293       80.02   -156.19                                   
REMARK 500    SER B1304     -138.85   -164.54                                   
REMARK 500    THR B1399     -157.90    -86.64                                   
REMARK 500    THR B1409      109.97    -57.22                                   
REMARK 500    VAL B1425       28.59     45.05                                   
REMARK 500    ARG B1441       69.68   -115.83                                   
REMARK 500    GLU B1496       -9.86     77.16                                   
REMARK 500    ASP B1499     -147.61    -93.27                                   
REMARK 500    ASP B1508     -122.73     54.37                                   
REMARK 500    GLU B1515       67.56   -117.53                                   
REMARK 500    PHE B1519     -148.56   -162.68                                   
REMARK 500    GLN B1521        4.54     59.19                                   
REMARK 500    LYS B1522        6.92    -38.17                                   
REMARK 500    ASP B1525     -154.06   -115.80                                   
REMARK 500    THR B1528     -165.66    -70.56                                   
REMARK 500    ILE B1565       93.94    -66.35                                   
REMARK 500    LEU B1594       89.43   -150.37                                   
REMARK 500    LYS B1595       98.26    -63.19                                   
REMARK 500    TRP B1612       98.21   -165.93                                   
REMARK 500    LYS B1615      -42.55    166.18                                   
REMARK 500    ASN B1617       55.07   -119.34                                   
REMARK 500    TRP C  37       85.94     56.49                                   
REMARK 500    PRO C  43     -148.55    -77.22                                   
REMARK 500                                                                      
REMARK 500 THIS ENTRY HAS     218 RAMACHANDRAN OUTLIERS.                        
REMARK 500                                                                      
REMARK 500 REMARK: NULL                                                         
REMARK 500                                                                      
REMARK 500 GEOMETRY AND STEREOCHEMISTRY                                         
REMARK 500 SUBTOPIC: NON-CIS, NON-TRANS                                         
REMARK 500                                                                      
REMARK 500 THE FOLLOWING PEPTIDE BONDS DEVIATE SIGNIFICANTLY FROM BOTH          
REMARK 500 CIS AND TRANS CONFORMATION.  CIS BONDS, IF ANY, ARE LISTED           
REMARK 500 ON CISPEP RECORDS.  TRANS IS DEFINED AS 180 +/- 30 AND               
REMARK 500 CIS IS DEFINED AS 0 +/- 30 DEGREES.                                  
REMARK 500                                 MODEL     OMEGA                      
REMARK 500 GLU B 1509     LEU B 1510                 -148.57                    
REMARK 500 VAL B 1576     GLN B 1577                  134.39                    
REMARK 500 TYR C 1190     SER C 1191                  144.32                    
REMARK 500 PRO D  222     MET D  223                 -149.27                    
REMARK 500 ILE I  400     HIS I  401                  136.95                    
REMARK 500 GLU F 1509     LEU F 1510                 -147.91                    
REMARK 500 GLU F 1575     VAL F 1576                  139.56                    
REMARK 500 MET G  162     GLU G  163                  146.40                    
REMARK 500 GLU G  163     PRO G  164                 -129.59                    
REMARK 500 GLU G  263     GLU G  264                 -149.02                    
REMARK 500 MET H  223     ASP H  224                  138.47                    
REMARK 500 LYS H  330     ASN H  331                 -149.86                    
REMARK 500                                                                      
REMARK 500 REMARK: NULL                                                         
REMARK 620                                                                      
REMARK 620 METAL COORDINATION                                                   
REMARK 620 (M=MODEL NUMBER; RES=RESIDUE NAME; C=CHAIN IDENTIFIER;               
REMARK 620 SSEQ=SEQUENCE NUMBER; I=INSERTION CODE):                             
REMARK 620                                                                      
REMARK 620 COORDINATION ANGLES FOR:  M RES CSSEQI METAL                         
REMARK 620                              CA A 701  CA                            
REMARK 620 N RES CSSEQI ATOM                                                    
REMARK 620 1 ASP A 554   OD1                                                    
REMARK 620 2 ASP A 557   OD1 129.6                                              
REMARK 620 N                    1                                               
REMARK 620                                                                      
REMARK 620 COORDINATION ANGLES FOR:  M RES CSSEQI METAL                         
REMARK 620                              CA D 402  CA                            
REMARK 620 N RES CSSEQI ATOM                                                    
REMARK 620 1 LYS D 239   O                                                      
REMARK 620 2 ASP D 242   OD1  75.5                                              
REMARK 620 3 ILE D 244   O   151.3  95.2                                        
REMARK 620 4 ASP D 246   OD1  71.2  95.8  83.1                                  
REMARK 620 5 ASP D 252   OD2  91.2 166.6  97.4  81.2                            
REMARK 620 6 GLU D 253   OE2 130.5  88.1  75.0 158.0  99.6                      
REMARK 620 N                    1     2     3     4     5                       
REMARK 620                                                                      
REMARK 620 COORDINATION ANGLES FOR:  M RES CSSEQI METAL                         
REMARK 620                              CA D 401  CA                            
REMARK 620 N RES CSSEQI ATOM                                                    
REMARK 620 1 TYR D 276   O                                                      
REMARK 620 2 ASN D 279   OD1  76.3                                              
REMARK 620 3 GLU D 281   O   155.6  86.8                                        
REMARK 620 4 ASP D 283   OD2  74.4 105.6  93.8                                  
REMARK 620 5 ASP D 289   OD2  95.5 169.7 102.9  77.7                            
REMARK 620 6 GLU D 290   OE1  78.3  77.4 115.4 150.8  95.0                      
REMARK 620 N                    1     2     3     4     5                       
REMARK 620                                                                      
REMARK 620 COORDINATION ANGLES FOR:  M RES CSSEQI METAL                         
REMARK 620                              CA E 701  CA                            
REMARK 620 N RES CSSEQI ATOM                                                    
REMARK 620 1 ASP E 554   OD1                                                    
REMARK 620 2 ASP E 554   OD2  45.7                                              
REMARK 620 3 ASP E 557   OD1 124.6 134.4                                        
REMARK 620 N                    1     2                                         
REMARK 620                                                                      
REMARK 620 COORDINATION ANGLES FOR:  M RES CSSEQI METAL                         
REMARK 620                              CA H 402  CA                            
REMARK 620 N RES CSSEQI ATOM                                                    
REMARK 620 1 LYS H 239   O                                                      
REMARK 620 2 ASP H 242   OD1  80.2                                              
REMARK 620 3 ILE H 244   O   152.8  89.6                                        
REMARK 620 4 ASP H 246   OD1  77.0  95.1  78.9                                  
REMARK 620 5 ASP H 252   OD2  90.5 170.4  97.7  80.3                            
REMARK 620 6 GLU H 253   OE2 130.6  87.6  73.4 152.2 100.4                      
REMARK 620 N                    1     2     3     4     5                       
REMARK 620                                                                      
REMARK 620 COORDINATION ANGLES FOR:  M RES CSSEQI METAL                         
REMARK 620                              CA H 401  CA                            
REMARK 620 N RES CSSEQI ATOM                                                    
REMARK 620 1 TYR H 276   O                                                      
REMARK 620 2 ASN H 279   OD1  79.2                                              
REMARK 620 3 GLU H 281   O   160.5  84.8                                        
REMARK 620 4 ASP H 283   OD2  71.3 105.4 102.8                                  
REMARK 620 5 ASP H 289   OD2  94.7 168.5 102.9  81.5                            
REMARK 620 6 GLU H 290   OE1  79.1  73.2 106.9 149.9  96.2                      
REMARK 620 N                    1     2     3     4     5                       
REMARK 800                                                                      
REMARK 800 SITE                                                                 
REMARK 800 SITE_IDENTIFIER: AC1                                                 
REMARK 800 EVIDENCE_CODE: SOFTWARE                                              
REMARK 800 SITE_DESCRIPTION: binding site for residue CA A 701                  
REMARK 800                                                                      
REMARK 800 SITE_IDENTIFIER: AC2                                                 
REMARK 800 EVIDENCE_CODE: SOFTWARE                                              
REMARK 800 SITE_DESCRIPTION: binding site for residue CA D 401                  
REMARK 800                                                                      
REMARK 800 SITE_IDENTIFIER: AC3                                                 
REMARK 800 EVIDENCE_CODE: SOFTWARE                                              
REMARK 800 SITE_DESCRIPTION: binding site for residue CA D 402                  
REMARK 800                                                                      
REMARK 800 SITE_IDENTIFIER: AC4                                                 
REMARK 800 EVIDENCE_CODE: SOFTWARE                                              
REMARK 800 SITE_DESCRIPTION: binding site for residue CA E 701                  
REMARK 800                                                                      
REMARK 800 SITE_IDENTIFIER: AC5                                                 
REMARK 800 EVIDENCE_CODE: SOFTWARE                                              
REMARK 800 SITE_DESCRIPTION: binding site for residue NAG E 707                 
REMARK 800                                                                      
REMARK 800 SITE_IDENTIFIER: AC6                                                 
REMARK 800 EVIDENCE_CODE: SOFTWARE                                              
REMARK 800 SITE_DESCRIPTION: binding site for residue NAG F 1701                
REMARK 800                                                                      
REMARK 800 SITE_IDENTIFIER: AC7                                                 
REMARK 800 EVIDENCE_CODE: SOFTWARE                                              
REMARK 800 SITE_DESCRIPTION: binding site for residue CA H 401                  
REMARK 800                                                                      
REMARK 800 SITE_IDENTIFIER: AC8                                                 
REMARK 800 EVIDENCE_CODE: SOFTWARE                                              
REMARK 800 SITE_DESCRIPTION: binding site for residue CA H 402                  
REMARK 800                                                                      
REMARK 800 SITE_IDENTIFIER: AC9                                                 
REMARK 800 EVIDENCE_CODE: SOFTWARE                                              
REMARK 800 SITE_DESCRIPTION: binding site for residue MLI J 604                 
REMARK 800                                                                      
REMARK 800 SITE_IDENTIFIER: AD1                                                 
REMARK 800 EVIDENCE_CODE: SOFTWARE                                              
REMARK 800 SITE_DESCRIPTION: binding site for Poly-Saccharide residues NAG A    
REMARK 800  702 through BMA A 706 bound to ASN A 85                             
REMARK 800                                                                      
REMARK 800 SITE_IDENTIFIER: AD2                                                 
REMARK 800 EVIDENCE_CODE: SOFTWARE                                              
REMARK 800 SITE_DESCRIPTION: binding site for Mono-Saccharide NAG D 403 bound   
REMARK 800  to ASN D 70                                                         
REMARK 800                                                                      
REMARK 800 SITE_IDENTIFIER: AD3                                                 
REMARK 800 EVIDENCE_CODE: SOFTWARE                                              
REMARK 800 SITE_DESCRIPTION: binding site for Mono-Saccharide NAG D 405 bound   
REMARK 800  to ASN D 103                                                        
REMARK 800                                                                      
REMARK 800 SITE_IDENTIFIER: AD4                                                 
REMARK 800 EVIDENCE_CODE: SOFTWARE                                              
REMARK 800 SITE_DESCRIPTION: binding site for Mono-Saccharide NAG D 404 bound   
REMARK 800  to ASN D 177                                                        
REMARK 800                                                                      
REMARK 800 SITE_IDENTIFIER: AD5                                                 
REMARK 800 EVIDENCE_CODE: SOFTWARE                                              
REMARK 800 SITE_DESCRIPTION: binding site for Poly-Saccharide residues NAG E    
REMARK 800  702 through BMA E 706 bound to ASN E 85                             
REMARK 800                                                                      
REMARK 800 SITE_IDENTIFIER: AD6                                                 
REMARK 800 EVIDENCE_CODE: SOFTWARE                                              
REMARK 800 SITE_DESCRIPTION: binding site for Mono-Saccharide NAG H 403 bound   
REMARK 800  to ASN H 70                                                         
REMARK 800                                                                      
REMARK 800 SITE_IDENTIFIER: AD7                                                 
REMARK 800 EVIDENCE_CODE: SOFTWARE                                              
REMARK 800 SITE_DESCRIPTION: binding site for Mono-Saccharide NAG H 405 bound   
REMARK 800  to ASN H 103                                                        
REMARK 800                                                                      
REMARK 800 SITE_IDENTIFIER: AD8                                                 
REMARK 800 EVIDENCE_CODE: SOFTWARE                                              
REMARK 800 SITE_DESCRIPTION: binding site for Mono-Saccharide NAG H 404 bound   
REMARK 800  to ASN H 177                                                        
REMARK 800                                                                      
REMARK 800 SITE_IDENTIFIER: AD9                                                 
REMARK 800 EVIDENCE_CODE: SOFTWARE                                              
REMARK 800 SITE_DESCRIPTION: binding site for Mono-Saccharide NAG I 602 bound   
REMARK 800  to ASN I 464                                                        
REMARK 800                                                                      
REMARK 800 SITE_IDENTIFIER: AE1                                                 
REMARK 800 EVIDENCE_CODE: SOFTWARE                                              
REMARK 800 SITE_DESCRIPTION: binding site for Mono-Saccharide NAG I 603 bound   
REMARK 800  to ASN I 494                                                        
REMARK 800                                                                      
REMARK 800 SITE_IDENTIFIER: AE2                                                 
REMARK 800 EVIDENCE_CODE: SOFTWARE                                              
REMARK 800 SITE_DESCRIPTION: binding site for Mono-Saccharide NAG I 601 bound   
REMARK 800  to ASN I 536                                                        
REMARK 800                                                                      
REMARK 800 SITE_IDENTIFIER: AE3                                                 
REMARK 800 EVIDENCE_CODE: SOFTWARE                                              
REMARK 800 SITE_DESCRIPTION: binding site for Mono-Saccharide NAG J 602 bound   
REMARK 800  to ASN J 464                                                        
REMARK 800                                                                      
REMARK 800 SITE_IDENTIFIER: AE4                                                 
REMARK 800 EVIDENCE_CODE: SOFTWARE                                              
REMARK 800 SITE_DESCRIPTION: binding site for Mono-Saccharide NAG J 603 bound   
REMARK 800  to ASN J 494                                                        
REMARK 800                                                                      
REMARK 800 SITE_IDENTIFIER: AE5                                                 
REMARK 800 EVIDENCE_CODE: SOFTWARE                                              
REMARK 800 SITE_DESCRIPTION: binding site for Mono-Saccharide NAG J 601 bound   
REMARK 800  to ASN J 536                                                        
REMARK 800                                                                      
REMARK 800 SITE_IDENTIFIER: AE6                                                 
REMARK 800 EVIDENCE_CODE: SOFTWARE                                              
REMARK 800 SITE_DESCRIPTION: binding site for Poly-Saccharide residues NAG B    
REMARK 800  1701 through NAG B 1702                                             
DBREF  5O32 A   23   667  UNP    P01024   CO3_HUMAN       23    667             
DBREF  5O32 B  749  1663  UNP    P01024   CO3_HUMAN      749   1663             
DBREF  5O32 C   19   264  UNP    P08603   CFAH_HUMAN      19    264             
DBREF  5O32 C 1107  1230  UNP    P08603   CFAH_HUMAN    1107   1230             
DBREF  5O32 D   19   339  UNP    P05156   CFAI_HUMAN      19    339             
DBREF  5O32 I  340   583  UNP    P05156   CFAI_HUMAN     340    583             
DBREF  5O32 E   23   667  UNP    P01024   CO3_HUMAN       23    667             
DBREF  5O32 F  749  1663  UNP    P01024   CO3_HUMAN      749   1663             
DBREF  5O32 G   19   264  UNP    P08603   CFAH_HUMAN      19    264             
DBREF  5O32 G 1107  1230  UNP    P08603   CFAH_HUMAN    1107   1230             
DBREF  5O32 H   19   339  UNP    P05156   CFAI_HUMAN      19    339             
DBREF  5O32 J  340   583  UNP    P05156   CFAI_HUMAN     340    583             
SEQADV 5O32 LYS C  265  UNP  P08603              LINKER                         
SEQADV 5O32 GLY C 1095  UNP  P08603              LINKER                         
SEQADV 5O32 GLY C 1096  UNP  P08603              LINKER                         
SEQADV 5O32 GLY C 1097  UNP  P08603              LINKER                         
SEQADV 5O32 GLY C 1098  UNP  P08603              LINKER                         
SEQADV 5O32 GLY C 1099  UNP  P08603              LINKER                         
SEQADV 5O32 GLY C 1100  UNP  P08603              LINKER                         
SEQADV 5O32 GLY C 1101  UNP  P08603              LINKER                         
SEQADV 5O32 GLY C 1102  UNP  P08603              LINKER                         
SEQADV 5O32 GLY C 1103  UNP  P08603              LINKER                         
SEQADV 5O32 GLY C 1104  UNP  P08603              LINKER                         
SEQADV 5O32 GLY C 1105  UNP  P08603              LINKER                         
SEQADV 5O32 GLY C 1106  UNP  P08603              LINKER                         
SEQADV 5O32 LYS G  265  UNP  P08603              LINKER                         
SEQADV 5O32 GLY G 1095  UNP  P08603              LINKER                         
SEQADV 5O32 GLY G 1096  UNP  P08603              LINKER                         
SEQADV 5O32 GLY G 1097  UNP  P08603              LINKER                         
SEQADV 5O32 GLY G 1098  UNP  P08603              LINKER                         
SEQADV 5O32 GLY G 1099  UNP  P08603              LINKER                         
SEQADV 5O32 GLY G 1100  UNP  P08603              LINKER                         
SEQADV 5O32 GLY G 1101  UNP  P08603              LINKER                         
SEQADV 5O32 GLY G 1102  UNP  P08603              LINKER                         
SEQADV 5O32 GLY G 1103  UNP  P08603              LINKER                         
SEQADV 5O32 GLY G 1104  UNP  P08603              LINKER                         
SEQADV 5O32 GLY G 1105  UNP  P08603              LINKER                         
SEQADV 5O32 GLY G 1106  UNP  P08603              LINKER                         
SEQRES   1 A  645  SER PRO MET TYR SER ILE ILE THR PRO ASN ILE LEU ARG          
SEQRES   2 A  645  LEU GLU SER GLU GLU THR MET VAL LEU GLU ALA HIS ASP          
SEQRES   3 A  645  ALA GLN GLY ASP VAL PRO VAL THR VAL THR VAL HIS ASP          
SEQRES   4 A  645  PHE PRO GLY LYS LYS LEU VAL LEU SER SER GLU LYS THR          
SEQRES   5 A  645  VAL LEU THR PRO ALA THR ASN HIS MET GLY ASN VAL THR          
SEQRES   6 A  645  PHE THR ILE PRO ALA ASN ARG GLU PHE LYS SER GLU LYS          
SEQRES   7 A  645  GLY ARG ASN LYS PHE VAL THR VAL GLN ALA THR PHE GLY          
SEQRES   8 A  645  THR GLN VAL VAL GLU LYS VAL VAL LEU VAL SER LEU GLN          
SEQRES   9 A  645  SER GLY TYR LEU PHE ILE GLN THR ASP LYS THR ILE TYR          
SEQRES  10 A  645  THR PRO GLY SER THR VAL LEU TYR ARG ILE PHE THR VAL          
SEQRES  11 A  645  ASN HIS LYS LEU LEU PRO VAL GLY ARG THR VAL MET VAL          
SEQRES  12 A  645  ASN ILE GLU ASN PRO GLU GLY ILE PRO VAL LYS GLN ASP          
SEQRES  13 A  645  SER LEU SER SER GLN ASN GLN LEU GLY VAL LEU PRO LEU          
SEQRES  14 A  645  SER TRP ASP ILE PRO GLU LEU VAL ASN MET GLY GLN TRP          
SEQRES  15 A  645  LYS ILE ARG ALA TYR TYR GLU ASN SER PRO GLN GLN VAL          
SEQRES  16 A  645  PHE SER THR GLU PHE GLU VAL LYS GLU TYR VAL LEU PRO          
SEQRES  17 A  645  SER PHE GLU VAL ILE VAL GLU PRO THR GLU LYS PHE TYR          
SEQRES  18 A  645  TYR ILE TYR ASN GLU LYS GLY LEU GLU VAL THR ILE THR          
SEQRES  19 A  645  ALA ARG PHE LEU TYR GLY LYS LYS VAL GLU GLY THR ALA          
SEQRES  20 A  645  PHE VAL ILE PHE GLY ILE GLN ASP GLY GLU GLN ARG ILE          
SEQRES  21 A  645  SER LEU PRO GLU SER LEU LYS ARG ILE PRO ILE GLU ASP          
SEQRES  22 A  645  GLY SER GLY GLU VAL VAL LEU SER ARG LYS VAL LEU LEU          
SEQRES  23 A  645  ASP GLY VAL GLN ASN PRO ARG ALA GLU ASP LEU VAL GLY          
SEQRES  24 A  645  LYS SER LEU TYR VAL SER ALA THR VAL ILE LEU HIS SER          
SEQRES  25 A  645  GLY SER ASP MET VAL GLN ALA GLU ARG SER GLY ILE PRO          
SEQRES  26 A  645  ILE VAL THR SER PRO TYR GLN ILE HIS PHE THR LYS THR          
SEQRES  27 A  645  PRO LYS TYR PHE LYS PRO GLY MET PRO PHE ASP LEU MET          
SEQRES  28 A  645  VAL PHE VAL THR ASN PRO ASP GLY SER PRO ALA TYR ARG          
SEQRES  29 A  645  VAL PRO VAL ALA VAL GLN GLY GLU ASP THR VAL GLN SER          
SEQRES  30 A  645  LEU THR GLN GLY ASP GLY VAL ALA LYS LEU SER ILE ASN          
SEQRES  31 A  645  THR HIS PRO SER GLN LYS PRO LEU SER ILE THR VAL ARG          
SEQRES  32 A  645  THR LYS LYS GLN GLU LEU SER GLU ALA GLU GLN ALA THR          
SEQRES  33 A  645  ARG THR MET GLN ALA LEU PRO TYR SER THR VAL GLY ASN          
SEQRES  34 A  645  SER ASN ASN TYR LEU HIS LEU SER VAL LEU ARG THR GLU          
SEQRES  35 A  645  LEU ARG PRO GLY GLU THR LEU ASN VAL ASN PHE LEU LEU          
SEQRES  36 A  645  ARG MET ASP ARG ALA HIS GLU ALA LYS ILE ARG TYR TYR          
SEQRES  37 A  645  THR TYR LEU ILE MET ASN LYS GLY ARG LEU LEU LYS ALA          
SEQRES  38 A  645  GLY ARG GLN VAL ARG GLU PRO GLY GLN ASP LEU VAL VAL          
SEQRES  39 A  645  LEU PRO LEU SER ILE THR THR ASP PHE ILE PRO SER PHE          
SEQRES  40 A  645  ARG LEU VAL ALA TYR TYR THR LEU ILE GLY ALA SER GLY          
SEQRES  41 A  645  GLN ARG GLU VAL VAL ALA ASP SER VAL TRP VAL ASP VAL          
SEQRES  42 A  645  LYS ASP SER CYS VAL GLY SER LEU VAL VAL LYS SER GLY          
SEQRES  43 A  645  GLN SER GLU ASP ARG GLN PRO VAL PRO GLY GLN GLN MET          
SEQRES  44 A  645  THR LEU LYS ILE GLU GLY ASP HIS GLY ALA ARG VAL VAL          
SEQRES  45 A  645  LEU VAL ALA VAL ASP LYS GLY VAL PHE VAL LEU ASN LYS          
SEQRES  46 A  645  LYS ASN LYS LEU THR GLN SER LYS ILE TRP ASP VAL VAL          
SEQRES  47 A  645  GLU LYS ALA ASP ILE GLY CYS THR PRO GLY SER GLY LYS          
SEQRES  48 A  645  ASP TYR ALA GLY VAL PHE SER ASP ALA GLY LEU THR PHE          
SEQRES  49 A  645  THR SER SER SER GLY GLN GLN THR ALA GLN ARG ALA GLU          
SEQRES  50 A  645  LEU GLN CYS PRO GLN PRO ALA ALA                              
SEQRES   1 B  915  SER ASN LEU ASP GLU ASP ILE ILE ALA GLU GLU ASN ILE          
SEQRES   2 B  915  VAL SER ARG SER GLU PHE PRO GLU SER TRP LEU TRP ASN          
SEQRES   3 B  915  VAL GLU ASP LEU LYS GLU PRO PRO LYS ASN GLY ILE SER          
SEQRES   4 B  915  THR LYS LEU MET ASN ILE PHE LEU LYS ASP SER ILE THR          
SEQRES   5 B  915  THR TRP GLU ILE LEU ALA VAL SER MET SER ASP LYS LYS          
SEQRES   6 B  915  GLY ILE CYS VAL ALA ASP PRO PHE GLU VAL THR VAL MET          
SEQRES   7 B  915  GLN ASP PHE PHE ILE ASP LEU ARG LEU PRO TYR SER VAL          
SEQRES   8 B  915  VAL ARG ASN GLU GLN VAL GLU ILE ARG ALA VAL LEU TYR          
SEQRES   9 B  915  ASN TYR ARG GLN ASN GLN GLU LEU LYS VAL ARG VAL GLU          
SEQRES  10 B  915  LEU LEU HIS ASN PRO ALA PHE CYS SER LEU ALA THR THR          
SEQRES  11 B  915  LYS ARG ARG HIS GLN GLN THR VAL THR ILE PRO PRO LYS          
SEQRES  12 B  915  SER SER LEU SER VAL PRO TYR VAL ILE VAL PRO LEU LYS          
SEQRES  13 B  915  THR GLY LEU GLN GLU VAL GLU VAL LYS ALA ALA VAL TYR          
SEQRES  14 B  915  HIS HIS PHE ILE SER ASP GLY VAL ARG LYS SER LEU LYS          
SEQRES  15 B  915  VAL VAL PRO GLU GLY ILE ARG MET ASN LYS THR VAL ALA          
SEQRES  16 B  915  VAL ARG THR LEU ASP PRO GLU ARG LEU GLY ARG GLU GLY          
SEQRES  17 B  915  VAL GLN LYS GLU ASP ILE PRO PRO ALA ASP LEU SER ASP          
SEQRES  18 B  915  GLN VAL PRO ASP THR GLU SER GLU THR ARG ILE LEU LEU          
SEQRES  19 B  915  GLN GLY THR PRO VAL ALA GLN MET THR GLU ASP ALA VAL          
SEQRES  20 B  915  ASP ALA GLU ARG LEU LYS HIS LEU ILE VAL THR PRO SER          
SEQRES  21 B  915  GLY CYS GLY GLU GLN ASN MET ILE GLY MET THR PRO THR          
SEQRES  22 B  915  VAL ILE ALA VAL HIS TYR LEU ASP GLU THR GLU GLN TRP          
SEQRES  23 B  915  GLU LYS PHE GLY LEU GLU LYS ARG GLN GLY ALA LEU GLU          
SEQRES  24 B  915  LEU ILE LYS LYS GLY TYR THR GLN GLN LEU ALA PHE ARG          
SEQRES  25 B  915  GLN PRO SER SER ALA PHE ALA ALA PHE VAL LYS ARG ALA          
SEQRES  26 B  915  PRO SER THR TRP LEU THR ALA TYR VAL VAL LYS VAL PHE          
SEQRES  27 B  915  SER LEU ALA VAL ASN LEU ILE ALA ILE ASP SER GLN VAL          
SEQRES  28 B  915  LEU CYS GLY ALA VAL LYS TRP LEU ILE LEU GLU LYS GLN          
SEQRES  29 B  915  LYS PRO ASP GLY VAL PHE GLN GLU ASP ALA PRO VAL ILE          
SEQRES  30 B  915  HIS GLN GLU MET ILE GLY GLY LEU ARG ASN ASN ASN GLU          
SEQRES  31 B  915  LYS ASP MET ALA LEU THR ALA PHE VAL LEU ILE SER LEU          
SEQRES  32 B  915  GLN GLU ALA LYS ASP ILE CYS GLU GLU GLN VAL ASN SER          
SEQRES  33 B  915  LEU PRO GLY SER ILE THR LYS ALA GLY ASP PHE LEU GLU          
SEQRES  34 B  915  ALA ASN TYR MET ASN LEU GLN ARG SER TYR THR VAL ALA          
SEQRES  35 B  915  ILE ALA GLY TYR ALA LEU ALA GLN MET GLY ARG LEU LYS          
SEQRES  36 B  915  GLY PRO LEU LEU ASN LYS PHE LEU THR THR ALA LYS ASP          
SEQRES  37 B  915  LYS ASN ARG TRP GLU ASP PRO GLY LYS GLN LEU TYR ASN          
SEQRES  38 B  915  VAL GLU ALA THR SER TYR ALA LEU LEU ALA LEU LEU GLN          
SEQRES  39 B  915  LEU LYS ASP PHE ASP PHE VAL PRO PRO VAL VAL ARG TRP          
SEQRES  40 B  915  LEU ASN GLU GLN ARG TYR TYR GLY GLY GLY TYR GLY SER          
SEQRES  41 B  915  THR GLN ALA THR PHE MET VAL PHE GLN ALA LEU ALA GLN          
SEQRES  42 B  915  TYR GLN LYS ASP ALA PRO ASP HIS GLN GLU LEU ASN LEU          
SEQRES  43 B  915  ASP VAL SER LEU GLN LEU PRO SER ARG SER SER LYS ILE          
SEQRES  44 B  915  THR HIS ARG ILE HIS TRP GLU SER ALA SER LEU LEU ARG          
SEQRES  45 B  915  SER GLU GLU THR LYS GLU ASN GLU GLY PHE THR VAL THR          
SEQRES  46 B  915  ALA GLU GLY LYS GLY GLN GLY THR LEU SER VAL VAL THR          
SEQRES  47 B  915  MET TYR HIS ALA LYS ALA LYS ASP GLN LEU THR CYS ASN          
SEQRES  48 B  915  LYS PHE ASP LEU LYS VAL THR ILE LYS PRO ALA PRO GLU          
SEQRES  49 B  915  THR GLU LYS ARG PRO GLN ASP ALA LYS ASN THR MET ILE          
SEQRES  50 B  915  LEU GLU ILE CYS THR ARG TYR ARG GLY ASP GLN ASP ALA          
SEQRES  51 B  915  THR MET SER ILE LEU ASP ILE SER MET MET THR GLY PHE          
SEQRES  52 B  915  ALA PRO ASP THR ASP ASP LEU LYS GLN LEU ALA ASN GLY          
SEQRES  53 B  915  VAL ASP ARG TYR ILE SER LYS TYR GLU LEU ASP LYS ALA          
SEQRES  54 B  915  PHE SER ASP ARG ASN THR LEU ILE ILE TYR LEU ASP LYS          
SEQRES  55 B  915  VAL SER HIS SER GLU ASP ASP CYS LEU ALA PHE LYS VAL          
SEQRES  56 B  915  HIS GLN TYR PHE ASN VAL GLU LEU ILE GLN PRO GLY ALA          
SEQRES  57 B  915  VAL LYS VAL TYR ALA TYR TYR ASN LEU GLU GLU SER CYS          
SEQRES  58 B  915  THR ARG PHE TYR HIS PRO GLU LYS GLU ASP GLY LYS LEU          
SEQRES  59 B  915  ASN LYS LEU CYS ARG ASP GLU LEU CYS ARG CYS ALA GLU          
SEQRES  60 B  915  GLU ASN CYS PHE ILE GLN LYS SER ASP ASP LYS VAL THR          
SEQRES  61 B  915  LEU GLU GLU ARG LEU ASP LYS ALA CYS GLU PRO GLY VAL          
SEQRES  62 B  915  ASP TYR VAL TYR LYS THR ARG LEU VAL LYS VAL GLN LEU          
SEQRES  63 B  915  SER ASN ASP PHE ASP GLU TYR ILE MET ALA ILE GLU GLN          
SEQRES  64 B  915  THR ILE LYS SER GLY SER ASP GLU VAL GLN VAL GLY GLN          
SEQRES  65 B  915  GLN ARG THR PHE ILE SER PRO ILE LYS CYS ARG GLU ALA          
SEQRES  66 B  915  LEU LYS LEU GLU GLU LYS LYS HIS TYR LEU MET TRP GLY          
SEQRES  67 B  915  LEU SER SER ASP PHE TRP GLY GLU LYS PRO ASN LEU SER          
SEQRES  68 B  915  TYR ILE ILE GLY LYS ASP THR TRP VAL GLU HIS TRP PRO          
SEQRES  69 B  915  GLU GLU ASP GLU CYS GLN ASP GLU GLU ASN GLN LYS GLN          
SEQRES  70 B  915  CYS GLN ASP LEU GLY ALA PHE THR GLU SER MET VAL VAL          
SEQRES  71 B  915  PHE GLY CYS PRO ASN                                          
SEQRES   1 C  383  GLU ASP CYS ASN GLU LEU PRO PRO ARG ARG ASN THR GLU          
SEQRES   2 C  383  ILE LEU THR GLY SER TRP SER ASP GLN THR TYR PRO GLU          
SEQRES   3 C  383  GLY THR GLN ALA ILE TYR LYS CYS ARG PRO GLY TYR ARG          
SEQRES   4 C  383  SER LEU GLY ASN VAL ILE MET VAL CYS ARG LYS GLY GLU          
SEQRES   5 C  383  TRP VAL ALA LEU ASN PRO LEU ARG LYS CYS GLN LYS ARG          
SEQRES   6 C  383  PRO CYS GLY HIS PRO GLY ASP THR PRO PHE GLY THR PHE          
SEQRES   7 C  383  THR LEU THR GLY GLY ASN VAL PHE GLU TYR GLY VAL LYS          
SEQRES   8 C  383  ALA VAL TYR THR CYS ASN GLU GLY TYR GLN LEU LEU GLY          
SEQRES   9 C  383  GLU ILE ASN TYR ARG GLU CYS ASP THR ASP GLY TRP THR          
SEQRES  10 C  383  ASN ASP ILE PRO ILE CYS GLU VAL VAL LYS CYS LEU PRO          
SEQRES  11 C  383  VAL THR ALA PRO GLU ASN GLY LYS ILE VAL SER SER ALA          
SEQRES  12 C  383  MET GLU PRO ASP ARG GLU TYR HIS PHE GLY GLN ALA VAL          
SEQRES  13 C  383  ARG PHE VAL CYS ASN SER GLY TYR LYS ILE GLU GLY ASP          
SEQRES  14 C  383  GLU GLU MET HIS CYS SER ASP ASP GLY PHE TRP SER LYS          
SEQRES  15 C  383  GLU LYS PRO LYS CYS VAL GLU ILE SER CYS LYS SER PRO          
SEQRES  16 C  383  ASP VAL ILE ASN GLY SER PRO ILE SER GLN LYS ILE ILE          
SEQRES  17 C  383  TYR LYS GLU ASN GLU ARG PHE GLN TYR LYS CYS ASN MET          
SEQRES  18 C  383  GLY TYR GLU TYR SER GLU ARG GLY ASP ALA VAL CYS THR          
SEQRES  19 C  383  GLU SER GLY TRP ARG PRO LEU PRO SER CYS GLU GLU LYS          
SEQRES  20 C  383  GLY GLY GLY GLY GLY GLY GLY GLY GLY GLY GLY GLY GLY          
SEQRES  21 C  383  LYS CYS GLY PRO PRO PRO PRO ILE ASP ASN GLY ASP ILE          
SEQRES  22 C  383  THR SER PHE PRO LEU SER VAL TYR ALA PRO ALA SER SER          
SEQRES  23 C  383  VAL GLU TYR GLN CYS GLN ASN LEU TYR GLN LEU GLU GLY          
SEQRES  24 C  383  ASN LYS ARG ILE THR CYS ARG ASN GLY GLN TRP SER GLU          
SEQRES  25 C  383  PRO PRO LYS CYS LEU HIS PRO CYS VAL ILE SER ARG GLU          
SEQRES  26 C  383  ILE MET GLU ASN TYR ASN ILE ALA LEU ARG TRP THR ALA          
SEQRES  27 C  383  LYS GLN LYS LEU TYR SER ARG THR GLY GLU SER VAL GLU          
SEQRES  28 C  383  PHE VAL CYS LYS ARG GLY TYR ARG LEU SER SER ARG SER          
SEQRES  29 C  383  HIS THR LEU ARG THR THR CYS TRP ASP GLY LYS LEU GLU          
SEQRES  30 C  383  TYR PRO THR CYS ALA LYS                                      
SEQRES   1 D  321  LYS VAL THR TYR THR SER GLN GLU ASP LEU VAL GLU LYS          
SEQRES   2 D  321  LYS CYS LEU ALA LYS LYS TYR THR HIS LEU SER CYS ASP          
SEQRES   3 D  321  LYS VAL PHE CYS GLN PRO TRP GLN ARG CYS ILE GLU GLY          
SEQRES   4 D  321  THR CYS VAL CYS LYS LEU PRO TYR GLN CYS PRO LYS ASN          
SEQRES   5 D  321  GLY THR ALA VAL CYS ALA THR ASN ARG ARG SER PHE PRO          
SEQRES   6 D  321  THR TYR CYS GLN GLN LYS SER LEU GLU CYS LEU HIS PRO          
SEQRES   7 D  321  GLY THR LYS PHE LEU ASN ASN GLY THR CYS THR ALA GLU          
SEQRES   8 D  321  GLY LYS PHE SER VAL SER LEU LYS HIS GLY ASN THR ASP          
SEQRES   9 D  321  SER GLU GLY ILE VAL GLU VAL LYS LEU VAL ASP GLN ASP          
SEQRES  10 D  321  LYS THR MET PHE ILE CYS LYS SER SER TRP SER MET ARG          
SEQRES  11 D  321  GLU ALA ASN VAL ALA CYS LEU ASP LEU GLY PHE GLN GLN          
SEQRES  12 D  321  GLY ALA ASP THR GLN ARG ARG PHE LYS LEU SER ASP LEU          
SEQRES  13 D  321  SER ILE ASN SER THR GLU CYS LEU HIS VAL HIS CYS ARG          
SEQRES  14 D  321  GLY LEU GLU THR SER LEU ALA GLU CYS THR PHE THR LYS          
SEQRES  15 D  321  ARG ARG THR MET GLY TYR GLN ASP PHE ALA ASP VAL VAL          
SEQRES  16 D  321  CYS TYR THR GLN LYS ALA ASP SER PRO MET ASP ASP PHE          
SEQRES  17 D  321  PHE GLN CYS VAL ASN GLY LYS TYR ILE SER GLN MET LYS          
SEQRES  18 D  321  ALA CYS ASP GLY ILE ASN ASP CYS GLY ASP GLN SER ASP          
SEQRES  19 D  321  GLU LEU CYS CYS LYS ALA CYS GLN GLY LYS GLY PHE HIS          
SEQRES  20 D  321  CYS LYS SER GLY VAL CYS ILE PRO SER GLN TYR GLN CYS          
SEQRES  21 D  321  ASN GLY GLU VAL ASP CYS ILE THR GLY GLU ASP GLU VAL          
SEQRES  22 D  321  GLY CYS ALA GLY PHE ALA SER VAL THR GLN GLU GLU THR          
SEQRES  23 D  321  GLU ILE LEU THR ALA ASP MET ASP ALA GLU ARG ARG ARG          
SEQRES  24 D  321  ILE LYS SER LEU LEU PRO LYS LEU SER CYS GLY VAL LYS          
SEQRES  25 D  321  ASN ARG MET HIS ILE ARG ARG LYS ARG                          
SEQRES   1 I  244  ILE VAL GLY GLY LYS ARG ALA GLN LEU GLY ASP LEU PRO          
SEQRES   2 I  244  TRP GLN VAL ALA ILE LYS ASP ALA SER GLY ILE THR CYS          
SEQRES   3 I  244  GLY GLY ILE TYR ILE GLY GLY CYS TRP ILE LEU THR ALA          
SEQRES   4 I  244  ALA HIS CYS LEU ARG ALA SER LYS THR HIS ARG TYR GLN          
SEQRES   5 I  244  ILE TRP THR THR VAL VAL ASP TRP ILE HIS PRO ASP LEU          
SEQRES   6 I  244  LYS ARG ILE VAL ILE GLU TYR VAL ASP ARG ILE ILE PHE          
SEQRES   7 I  244  HIS GLU ASN TYR ASN ALA GLY THR TYR GLN ASN ASP ILE          
SEQRES   8 I  244  ALA LEU ILE GLU MET LYS LYS ASP GLY ASN LYS LYS ASP          
SEQRES   9 I  244  CYS GLU LEU PRO ARG SER ILE PRO ALA CYS VAL PRO TRP          
SEQRES  10 I  244  SER PRO TYR LEU PHE GLN PRO ASN ASP THR CYS ILE VAL          
SEQRES  11 I  244  SER GLY TRP GLY ARG GLU LYS ASP ASN GLU ARG VAL PHE          
SEQRES  12 I  244  SER LEU GLN TRP GLY GLU VAL LYS LEU ILE SER ASN CYS          
SEQRES  13 I  244  SER LYS PHE TYR GLY ASN ARG PHE TYR GLU LYS GLU MET          
SEQRES  14 I  244  GLU CYS ALA GLY THR TYR ASP GLY SER ILE ASP ALA CYS          
SEQRES  15 I  244  LYS GLY ASP SER GLY GLY PRO LEU VAL CYS MET ASP ALA          
SEQRES  16 I  244  ASN ASN VAL THR TYR VAL TRP GLY VAL VAL SER TRP GLY          
SEQRES  17 I  244  GLU ASN CYS GLY LYS PRO GLU PHE PRO GLY VAL TYR THR          
SEQRES  18 I  244  LYS VAL ALA ASN TYR PHE ASP TRP ILE SER TYR HIS VAL          
SEQRES  19 I  244  GLY ARG PRO PHE ILE SER GLN TYR ASN VAL                      
SEQRES   1 E  645  SER PRO MET TYR SER ILE ILE THR PRO ASN ILE LEU ARG          
SEQRES   2 E  645  LEU GLU SER GLU GLU THR MET VAL LEU GLU ALA HIS ASP          
SEQRES   3 E  645  ALA GLN GLY ASP VAL PRO VAL THR VAL THR VAL HIS ASP          
SEQRES   4 E  645  PHE PRO GLY LYS LYS LEU VAL LEU SER SER GLU LYS THR          
SEQRES   5 E  645  VAL LEU THR PRO ALA THR ASN HIS MET GLY ASN VAL THR          
SEQRES   6 E  645  PHE THR ILE PRO ALA ASN ARG GLU PHE LYS SER GLU LYS          
SEQRES   7 E  645  GLY ARG ASN LYS PHE VAL THR VAL GLN ALA THR PHE GLY          
SEQRES   8 E  645  THR GLN VAL VAL GLU LYS VAL VAL LEU VAL SER LEU GLN          
SEQRES   9 E  645  SER GLY TYR LEU PHE ILE GLN THR ASP LYS THR ILE TYR          
SEQRES  10 E  645  THR PRO GLY SER THR VAL LEU TYR ARG ILE PHE THR VAL          
SEQRES  11 E  645  ASN HIS LYS LEU LEU PRO VAL GLY ARG THR VAL MET VAL          
SEQRES  12 E  645  ASN ILE GLU ASN PRO GLU GLY ILE PRO VAL LYS GLN ASP          
SEQRES  13 E  645  SER LEU SER SER GLN ASN GLN LEU GLY VAL LEU PRO LEU          
SEQRES  14 E  645  SER TRP ASP ILE PRO GLU LEU VAL ASN MET GLY GLN TRP          
SEQRES  15 E  645  LYS ILE ARG ALA TYR TYR GLU ASN SER PRO GLN GLN VAL          
SEQRES  16 E  645  PHE SER THR GLU PHE GLU VAL LYS GLU TYR VAL LEU PRO          
SEQRES  17 E  645  SER PHE GLU VAL ILE VAL GLU PRO THR GLU LYS PHE TYR          
SEQRES  18 E  645  TYR ILE TYR ASN GLU LYS GLY LEU GLU VAL THR ILE THR          
SEQRES  19 E  645  ALA ARG PHE LEU TYR GLY LYS LYS VAL GLU GLY THR ALA          
SEQRES  20 E  645  PHE VAL ILE PHE GLY ILE GLN ASP GLY GLU GLN ARG ILE          
SEQRES  21 E  645  SER LEU PRO GLU SER LEU LYS ARG ILE PRO ILE GLU ASP          
SEQRES  22 E  645  GLY SER GLY GLU VAL VAL LEU SER ARG LYS VAL LEU LEU          
SEQRES  23 E  645  ASP GLY VAL GLN ASN PRO ARG ALA GLU ASP LEU VAL GLY          
SEQRES  24 E  645  LYS SER LEU TYR VAL SER ALA THR VAL ILE LEU HIS SER          
SEQRES  25 E  645  GLY SER ASP MET VAL GLN ALA GLU ARG SER GLY ILE PRO          
SEQRES  26 E  645  ILE VAL THR SER PRO TYR GLN ILE HIS PHE THR LYS THR          
SEQRES  27 E  645  PRO LYS TYR PHE LYS PRO GLY MET PRO PHE ASP LEU MET          
SEQRES  28 E  645  VAL PHE VAL THR ASN PRO ASP GLY SER PRO ALA TYR ARG          
SEQRES  29 E  645  VAL PRO VAL ALA VAL GLN GLY GLU ASP THR VAL GLN SER          
SEQRES  30 E  645  LEU THR GLN GLY ASP GLY VAL ALA LYS LEU SER ILE ASN          
SEQRES  31 E  645  THR HIS PRO SER GLN LYS PRO LEU SER ILE THR VAL ARG          
SEQRES  32 E  645  THR LYS LYS GLN GLU LEU SER GLU ALA GLU GLN ALA THR          
SEQRES  33 E  645  ARG THR MET GLN ALA LEU PRO TYR SER THR VAL GLY ASN          
SEQRES  34 E  645  SER ASN ASN TYR LEU HIS LEU SER VAL LEU ARG THR GLU          
SEQRES  35 E  645  LEU ARG PRO GLY GLU THR LEU ASN VAL ASN PHE LEU LEU          
SEQRES  36 E  645  ARG MET ASP ARG ALA HIS GLU ALA LYS ILE ARG TYR TYR          
SEQRES  37 E  645  THR TYR LEU ILE MET ASN LYS GLY ARG LEU LEU LYS ALA          
SEQRES  38 E  645  GLY ARG GLN VAL ARG GLU PRO GLY GLN ASP LEU VAL VAL          
SEQRES  39 E  645  LEU PRO LEU SER ILE THR THR ASP PHE ILE PRO SER PHE          
SEQRES  40 E  645  ARG LEU VAL ALA TYR TYR THR LEU ILE GLY ALA SER GLY          
SEQRES  41 E  645  GLN ARG GLU VAL VAL ALA ASP SER VAL TRP VAL ASP VAL          
SEQRES  42 E  645  LYS ASP SER CYS VAL GLY SER LEU VAL VAL LYS SER GLY          
SEQRES  43 E  645  GLN SER GLU ASP ARG GLN PRO VAL PRO GLY GLN GLN MET          
SEQRES  44 E  645  THR LEU LYS ILE GLU GLY ASP HIS GLY ALA ARG VAL VAL          
SEQRES  45 E  645  LEU VAL ALA VAL ASP LYS GLY VAL PHE VAL LEU ASN LYS          
SEQRES  46 E  645  LYS ASN LYS LEU THR GLN SER LYS ILE TRP ASP VAL VAL          
SEQRES  47 E  645  GLU LYS ALA ASP ILE GLY CYS THR PRO GLY SER GLY LYS          
SEQRES  48 E  645  ASP TYR ALA GLY VAL PHE SER ASP ALA GLY LEU THR PHE          
SEQRES  49 E  645  THR SER SER SER GLY GLN GLN THR ALA GLN ARG ALA GLU          
SEQRES  50 E  645  LEU GLN CYS PRO GLN PRO ALA ALA                              
SEQRES   1 F  915  SER ASN LEU ASP GLU ASP ILE ILE ALA GLU GLU ASN ILE          
SEQRES   2 F  915  VAL SER ARG SER GLU PHE PRO GLU SER TRP LEU TRP ASN          
SEQRES   3 F  915  VAL GLU ASP LEU LYS GLU PRO PRO LYS ASN GLY ILE SER          
SEQRES   4 F  915  THR LYS LEU MET ASN ILE PHE LEU LYS ASP SER ILE THR          
SEQRES   5 F  915  THR TRP GLU ILE LEU ALA VAL SER MET SER ASP LYS LYS          
SEQRES   6 F  915  GLY ILE CYS VAL ALA ASP PRO PHE GLU VAL THR VAL MET          
SEQRES   7 F  915  GLN ASP PHE PHE ILE ASP LEU ARG LEU PRO TYR SER VAL          
SEQRES   8 F  915  VAL ARG ASN GLU GLN VAL GLU ILE ARG ALA VAL LEU TYR          
SEQRES   9 F  915  ASN TYR ARG GLN ASN GLN GLU LEU LYS VAL ARG VAL GLU          
SEQRES  10 F  915  LEU LEU HIS ASN PRO ALA PHE CYS SER LEU ALA THR THR          
SEQRES  11 F  915  LYS ARG ARG HIS GLN GLN THR VAL THR ILE PRO PRO LYS          
SEQRES  12 F  915  SER SER LEU SER VAL PRO TYR VAL ILE VAL PRO LEU LYS          
SEQRES  13 F  915  THR GLY LEU GLN GLU VAL GLU VAL LYS ALA ALA VAL TYR          
SEQRES  14 F  915  HIS HIS PHE ILE SER ASP GLY VAL ARG LYS SER LEU LYS          
SEQRES  15 F  915  VAL VAL PRO GLU GLY ILE ARG MET ASN LYS THR VAL ALA          
SEQRES  16 F  915  VAL ARG THR LEU ASP PRO GLU ARG LEU GLY ARG GLU GLY          
SEQRES  17 F  915  VAL GLN LYS GLU ASP ILE PRO PRO ALA ASP LEU SER ASP          
SEQRES  18 F  915  GLN VAL PRO ASP THR GLU SER GLU THR ARG ILE LEU LEU          
SEQRES  19 F  915  GLN GLY THR PRO VAL ALA GLN MET THR GLU ASP ALA VAL          
SEQRES  20 F  915  ASP ALA GLU ARG LEU LYS HIS LEU ILE VAL THR PRO SER          
SEQRES  21 F  915  GLY CYS GLY GLU GLN ASN MET ILE GLY MET THR PRO THR          
SEQRES  22 F  915  VAL ILE ALA VAL HIS TYR LEU ASP GLU THR GLU GLN TRP          
SEQRES  23 F  915  GLU LYS PHE GLY LEU GLU LYS ARG GLN GLY ALA LEU GLU          
SEQRES  24 F  915  LEU ILE LYS LYS GLY TYR THR GLN GLN LEU ALA PHE ARG          
SEQRES  25 F  915  GLN PRO SER SER ALA PHE ALA ALA PHE VAL LYS ARG ALA          
SEQRES  26 F  915  PRO SER THR TRP LEU THR ALA TYR VAL VAL LYS VAL PHE          
SEQRES  27 F  915  SER LEU ALA VAL ASN LEU ILE ALA ILE ASP SER GLN VAL          
SEQRES  28 F  915  LEU CYS GLY ALA VAL LYS TRP LEU ILE LEU GLU LYS GLN          
SEQRES  29 F  915  LYS PRO ASP GLY VAL PHE GLN GLU ASP ALA PRO VAL ILE          
SEQRES  30 F  915  HIS GLN GLU MET ILE GLY GLY LEU ARG ASN ASN ASN GLU          
SEQRES  31 F  915  LYS ASP MET ALA LEU THR ALA PHE VAL LEU ILE SER LEU          
SEQRES  32 F  915  GLN GLU ALA LYS ASP ILE CYS GLU GLU GLN VAL ASN SER          
SEQRES  33 F  915  LEU PRO GLY SER ILE THR LYS ALA GLY ASP PHE LEU GLU          
SEQRES  34 F  915  ALA ASN TYR MET ASN LEU GLN ARG SER TYR THR VAL ALA          
SEQRES  35 F  915  ILE ALA GLY TYR ALA LEU ALA GLN MET GLY ARG LEU LYS          
SEQRES  36 F  915  GLY PRO LEU LEU ASN LYS PHE LEU THR THR ALA LYS ASP          
SEQRES  37 F  915  LYS ASN ARG TRP GLU ASP PRO GLY LYS GLN LEU TYR ASN          
SEQRES  38 F  915  VAL GLU ALA THR SER TYR ALA LEU LEU ALA LEU LEU GLN          
SEQRES  39 F  915  LEU LYS ASP PHE ASP PHE VAL PRO PRO VAL VAL ARG TRP          
SEQRES  40 F  915  LEU ASN GLU GLN ARG TYR TYR GLY GLY GLY TYR GLY SER          
SEQRES  41 F  915  THR GLN ALA THR PHE MET VAL PHE GLN ALA LEU ALA GLN          
SEQRES  42 F  915  TYR GLN LYS ASP ALA PRO ASP HIS GLN GLU LEU ASN LEU          
SEQRES  43 F  915  ASP VAL SER LEU GLN LEU PRO SER ARG SER SER LYS ILE          
SEQRES  44 F  915  THR HIS ARG ILE HIS TRP GLU SER ALA SER LEU LEU ARG          
SEQRES  45 F  915  SER GLU GLU THR LYS GLU ASN GLU GLY PHE THR VAL THR          
SEQRES  46 F  915  ALA GLU GLY LYS GLY GLN GLY THR LEU SER VAL VAL THR          
SEQRES  47 F  915  MET TYR HIS ALA LYS ALA LYS ASP GLN LEU THR CYS ASN          
SEQRES  48 F  915  LYS PHE ASP LEU LYS VAL THR ILE LYS PRO ALA PRO GLU          
SEQRES  49 F  915  THR GLU LYS ARG PRO GLN ASP ALA LYS ASN THR MET ILE          
SEQRES  50 F  915  LEU GLU ILE CYS THR ARG TYR ARG GLY ASP GLN ASP ALA          
SEQRES  51 F  915  THR MET SER ILE LEU ASP ILE SER MET MET THR GLY PHE          
SEQRES  52 F  915  ALA PRO ASP THR ASP ASP LEU LYS GLN LEU ALA ASN GLY          
SEQRES  53 F  915  VAL ASP ARG TYR ILE SER LYS TYR GLU LEU ASP LYS ALA          
SEQRES  54 F  915  PHE SER ASP ARG ASN THR LEU ILE ILE TYR LEU ASP LYS          
SEQRES  55 F  915  VAL SER HIS SER GLU ASP ASP CYS LEU ALA PHE LYS VAL          
SEQRES  56 F  915  HIS GLN TYR PHE ASN VAL GLU LEU ILE GLN PRO GLY ALA          
SEQRES  57 F  915  VAL LYS VAL TYR ALA TYR TYR ASN LEU GLU GLU SER CYS          
SEQRES  58 F  915  THR ARG PHE TYR HIS PRO GLU LYS GLU ASP GLY LYS LEU          
SEQRES  59 F  915  ASN LYS LEU CYS ARG ASP GLU LEU CYS ARG CYS ALA GLU          
SEQRES  60 F  915  GLU ASN CYS PHE ILE GLN LYS SER ASP ASP LYS VAL THR          
SEQRES  61 F  915  LEU GLU GLU ARG LEU ASP LYS ALA CYS GLU PRO GLY VAL          
SEQRES  62 F  915  ASP TYR VAL TYR LYS THR ARG LEU VAL LYS VAL GLN LEU          
SEQRES  63 F  915  SER ASN ASP PHE ASP GLU TYR ILE MET ALA ILE GLU GLN          
SEQRES  64 F  915  THR ILE LYS SER GLY SER ASP GLU VAL GLN VAL GLY GLN          
SEQRES  65 F  915  GLN ARG THR PHE ILE SER PRO ILE LYS CYS ARG GLU ALA          
SEQRES  66 F  915  LEU LYS LEU GLU GLU LYS LYS HIS TYR LEU MET TRP GLY          
SEQRES  67 F  915  LEU SER SER ASP PHE TRP GLY GLU LYS PRO ASN LEU SER          
SEQRES  68 F  915  TYR ILE ILE GLY LYS ASP THR TRP VAL GLU HIS TRP PRO          
SEQRES  69 F  915  GLU GLU ASP GLU CYS GLN ASP GLU GLU ASN GLN LYS GLN          
SEQRES  70 F  915  CYS GLN ASP LEU GLY ALA PHE THR GLU SER MET VAL VAL          
SEQRES  71 F  915  PHE GLY CYS PRO ASN                                          
SEQRES   1 G  383  GLU ASP CYS ASN GLU LEU PRO PRO ARG ARG ASN THR GLU          
SEQRES   2 G  383  ILE LEU THR GLY SER TRP SER ASP GLN THR TYR PRO GLU          
SEQRES   3 G  383  GLY THR GLN ALA ILE TYR LYS CYS ARG PRO GLY TYR ARG          
SEQRES   4 G  383  SER LEU GLY ASN VAL ILE MET VAL CYS ARG LYS GLY GLU          
SEQRES   5 G  383  TRP VAL ALA LEU ASN PRO LEU ARG LYS CYS GLN LYS ARG          
SEQRES   6 G  383  PRO CYS GLY HIS PRO GLY ASP THR PRO PHE GLY THR PHE          
SEQRES   7 G  383  THR LEU THR GLY GLY ASN VAL PHE GLU TYR GLY VAL LYS          
SEQRES   8 G  383  ALA VAL TYR THR CYS ASN GLU GLY TYR GLN LEU LEU GLY          
SEQRES   9 G  383  GLU ILE ASN TYR ARG GLU CYS ASP THR ASP GLY TRP THR          
SEQRES  10 G  383  ASN ASP ILE PRO ILE CYS GLU VAL VAL LYS CYS LEU PRO          
SEQRES  11 G  383  VAL THR ALA PRO GLU ASN GLY LYS ILE VAL SER SER ALA          
SEQRES  12 G  383  MET GLU PRO ASP ARG GLU TYR HIS PHE GLY GLN ALA VAL          
SEQRES  13 G  383  ARG PHE VAL CYS ASN SER GLY TYR LYS ILE GLU GLY ASP          
SEQRES  14 G  383  GLU GLU MET HIS CYS SER ASP ASP GLY PHE TRP SER LYS          
SEQRES  15 G  383  GLU LYS PRO LYS CYS VAL GLU ILE SER CYS LYS SER PRO          
SEQRES  16 G  383  ASP VAL ILE ASN GLY SER PRO ILE SER GLN LYS ILE ILE          
SEQRES  17 G  383  TYR LYS GLU ASN GLU ARG PHE GLN TYR LYS CYS ASN MET          
SEQRES  18 G  383  GLY TYR GLU TYR SER GLU ARG GLY ASP ALA VAL CYS THR          
SEQRES  19 G  383  GLU SER GLY TRP ARG PRO LEU PRO SER CYS GLU GLU LYS          
SEQRES  20 G  383  GLY GLY GLY GLY GLY GLY GLY GLY GLY GLY GLY GLY GLY          
SEQRES  21 G  383  LYS CYS GLY PRO PRO PRO PRO ILE ASP ASN GLY ASP ILE          
SEQRES  22 G  383  THR SER PHE PRO LEU SER VAL TYR ALA PRO ALA SER SER          
SEQRES  23 G  383  VAL GLU TYR GLN CYS GLN ASN LEU TYR GLN LEU GLU GLY          
SEQRES  24 G  383  ASN LYS ARG ILE THR CYS ARG ASN GLY GLN TRP SER GLU          
SEQRES  25 G  383  PRO PRO LYS CYS LEU HIS PRO CYS VAL ILE SER ARG GLU          
SEQRES  26 G  383  ILE MET GLU ASN TYR ASN ILE ALA LEU ARG TRP THR ALA          
SEQRES  27 G  383  LYS GLN LYS LEU TYR SER ARG THR GLY GLU SER VAL GLU          
SEQRES  28 G  383  PHE VAL CYS LYS ARG GLY TYR ARG LEU SER SER ARG SER          
SEQRES  29 G  383  HIS THR LEU ARG THR THR CYS TRP ASP GLY LYS LEU GLU          
SEQRES  30 G  383  TYR PRO THR CYS ALA LYS                                      
SEQRES   1 H  321  LYS VAL THR TYR THR SER GLN GLU ASP LEU VAL GLU LYS          
SEQRES   2 H  321  LYS CYS LEU ALA LYS LYS TYR THR HIS LEU SER CYS ASP          
SEQRES   3 H  321  LYS VAL PHE CYS GLN PRO TRP GLN ARG CYS ILE GLU GLY          
SEQRES   4 H  321  THR CYS VAL CYS LYS LEU PRO TYR GLN CYS PRO LYS ASN          
SEQRES   5 H  321  GLY THR ALA VAL CYS ALA THR ASN ARG ARG SER PHE PRO          
SEQRES   6 H  321  THR TYR CYS GLN GLN LYS SER LEU GLU CYS LEU HIS PRO          
SEQRES   7 H  321  GLY THR LYS PHE LEU ASN ASN GLY THR CYS THR ALA GLU          
SEQRES   8 H  321  GLY LYS PHE SER VAL SER LEU LYS HIS GLY ASN THR ASP          
SEQRES   9 H  321  SER GLU GLY ILE VAL GLU VAL LYS LEU VAL ASP GLN ASP          
SEQRES  10 H  321  LYS THR MET PHE ILE CYS LYS SER SER TRP SER MET ARG          
SEQRES  11 H  321  GLU ALA ASN VAL ALA CYS LEU ASP LEU GLY PHE GLN GLN          
SEQRES  12 H  321  GLY ALA ASP THR GLN ARG ARG PHE LYS LEU SER ASP LEU          
SEQRES  13 H  321  SER ILE ASN SER THR GLU CYS LEU HIS VAL HIS CYS ARG          
SEQRES  14 H  321  GLY LEU GLU THR SER LEU ALA GLU CYS THR PHE THR LYS          
SEQRES  15 H  321  ARG ARG THR MET GLY TYR GLN ASP PHE ALA ASP VAL VAL          
SEQRES  16 H  321  CYS TYR THR GLN LYS ALA ASP SER PRO MET ASP ASP PHE          
SEQRES  17 H  321  PHE GLN CYS VAL ASN GLY LYS TYR ILE SER GLN MET LYS          
SEQRES  18 H  321  ALA CYS ASP GLY ILE ASN ASP CYS GLY ASP GLN SER ASP          
SEQRES  19 H  321  GLU LEU CYS CYS LYS ALA CYS GLN GLY LYS GLY PHE HIS          
SEQRES  20 H  321  CYS LYS SER GLY VAL CYS ILE PRO SER GLN TYR GLN CYS          
SEQRES  21 H  321  ASN GLY GLU VAL ASP CYS ILE THR GLY GLU ASP GLU VAL          
SEQRES  22 H  321  GLY CYS ALA GLY PHE ALA SER VAL THR GLN GLU GLU THR          
SEQRES  23 H  321  GLU ILE LEU THR ALA ASP MET ASP ALA GLU ARG ARG ARG          
SEQRES  24 H  321  ILE LYS SER LEU LEU PRO LYS LEU SER CYS GLY VAL LYS          
SEQRES  25 H  321  ASN ARG MET HIS ILE ARG ARG LYS ARG                          
SEQRES   1 J  244  ILE VAL GLY GLY LYS ARG ALA GLN LEU GLY ASP LEU PRO          
SEQRES   2 J  244  TRP GLN VAL ALA ILE LYS ASP ALA SER GLY ILE THR CYS          
SEQRES   3 J  244  GLY GLY ILE TYR ILE GLY GLY CYS TRP ILE LEU THR ALA          
SEQRES   4 J  244  ALA HIS CYS LEU ARG ALA SER LYS THR HIS ARG TYR GLN          
SEQRES   5 J  244  ILE TRP THR THR VAL VAL ASP TRP ILE HIS PRO ASP LEU          
SEQRES   6 J  244  LYS ARG ILE VAL ILE GLU TYR VAL ASP ARG ILE ILE PHE          
SEQRES   7 J  244  HIS GLU ASN TYR ASN ALA GLY THR TYR GLN ASN ASP ILE          
SEQRES   8 J  244  ALA LEU ILE GLU MET LYS LYS ASP GLY ASN LYS LYS ASP          
SEQRES   9 J  244  CYS GLU LEU PRO ARG SER ILE PRO ALA CYS VAL PRO TRP          
SEQRES  10 J  244  SER PRO TYR LEU PHE GLN PRO ASN ASP THR CYS ILE VAL          
SEQRES  11 J  244  SER GLY TRP GLY ARG GLU LYS ASP ASN GLU ARG VAL PHE          
SEQRES  12 J  244  SER LEU GLN TRP GLY GLU VAL LYS LEU ILE SER ASN CYS          
SEQRES  13 J  244  SER LYS PHE TYR GLY ASN ARG PHE TYR GLU LYS GLU MET          
SEQRES  14 J  244  GLU CYS ALA GLY THR TYR ASP GLY SER ILE ASP ALA CYS          
SEQRES  15 J  244  LYS GLY ASP SER GLY GLY PRO LEU VAL CYS MET ASP ALA          
SEQRES  16 J  244  ASN ASN VAL THR TYR VAL TRP GLY VAL VAL SER TRP GLY          
SEQRES  17 J  244  GLU ASN CYS GLY LYS PRO GLU PHE PRO GLY VAL TYR THR          
SEQRES  18 J  244  LYS VAL ALA ASN TYR PHE ASP TRP ILE SER TYR HIS VAL          
SEQRES  19 J  244  GLY ARG PRO PHE ILE SER GLN TYR ASN VAL                      
HET     CA  A 701       1                                                       
HET    NAG  A 702      14                                                       
HET    NAG  A 703      14                                                       
HET    BMA  A 704      11                                                       
HET    BMA  A 705      11                                                       
HET    BMA  A 706      11                                                       
HET    NAG  B1701      14                                                       
HET    NAG  B1702      14                                                       
HET     CA  D 401       1                                                       
HET     CA  D 402       1                                                       
HET    NAG  D 403      14                                                       
HET    NAG  D 404      14                                                       
HET    NAG  D 405      14                                                       
HET    NAG  I 601      14                                                       
HET    NAG  I 602      14                                                       
HET    NAG  I 603      14                                                       
HET     CA  E 701       1                                                       
HET    NAG  E 702      14                                                       
HET    NAG  E 703      14                                                       
HET    BMA  E 704      11                                                       
HET    BMA  E 705      11                                                       
HET    BMA  E 706      11                                                       
HET    NAG  E 707      14                                                       
HET    NAG  F1701      14                                                       
HET     CA  H 401       1                                                       
HET     CA  H 402       1                                                       
HET    NAG  H 403      14                                                       
HET    NAG  H 404      14                                                       
HET    NAG  H 405      14                                                       
HET    NAG  J 601      14                                                       
HET    NAG  J 602      14                                                       
HET    NAG  J 603      14                                                       
HET    MLI  J 604       7                                                       
HETNAM      CA CALCIUM ION                                                      
HETNAM     NAG N-ACETYL-D-GLUCOSAMINE                                           
HETNAM     BMA BETA-D-MANNOSE                                                   
HETNAM     MLI MALONATE ION                                                     
FORMUL   1   CA    6(CA 2+)                                                     
FORMUL   2  NAG    20(C8 H15 N O6)                                              
FORMUL   2  BMA    6(C6 H12 O6)                                                 
FORMUL   3  MLI    C3 H2 O4 2-                                                  
HELIX    1 AA1 THR A   77  ASN A   81  5                                   5    
HELIX    2 AA2 SER A  303  VAL A  311  1                                   9    
HELIX    3 AA3 ARG A  315  VAL A  320  5                                   6    
HELIX    4 AA4 THR A  448  SER A  452  5                                   5    
HELIX    5 AA5 THR A  522  ILE A  526  5                                   5    
HELIX    6 AA6 LYS A  600  ASN A  606  1                                   7    
HELIX    7 AA7 THR A  612  ALA A  623  1                                  12    
HELIX    8 AA8 ASP A  634  ALA A  642  1                                   9    
HELIX    9 AA9 ALA B  757  ILE B  761  5                                   5    
HELIX   10 AB1 ASP B  948  GLY B  953  1                                   6    
HELIX   11 AB2 ALA B  997  ILE B 1004  5                                   8    
HELIX   12 AB3 GLU B 1012  GLU B 1032  1                                  21    
HELIX   13 AB4 GLN B 1033  GLY B 1038  1                                   6    
HELIX   14 AB5 GLU B 1040  LEU B 1057  1                                  18    
HELIX   15 AB6 SER B 1075  ALA B 1089  1                                  15    
HELIX   16 AB7 ASP B 1096  GLU B 1110  1                                  15    
HELIX   17 AB8 ILE B 1130  ARG B 1134  5                                   5    
HELIX   18 AB9 GLU B 1138  ALA B 1154  1                                  17    
HELIX   19 AC1 SER B 1164  ASN B 1179  1                                  16    
HELIX   20 AC2 ARG B 1185  GLN B 1198  1                                  14    
HELIX   21 AC3 GLY B 1204  THR B 1213  1                                  10    
HELIX   22 AC4 ALA B 1214  ASN B 1218  5                                   5    
HELIX   23 AC5 LYS B 1225  LEU B 1241  1                                  17    
HELIX   24 AC6 PHE B 1248  GLN B 1259  1                                  12    
HELIX   25 AC7 SER B 1268  ASP B 1285  1                                  18    
HELIX   26 AC8 ASP B 1414  ASN B 1423  1                                  10    
HELIX   27 AC9 SER B 1430  LYS B 1436  1                                   7    
HELIX   28 AD1 THR B 1528  CYS B 1537  1                                  10    
HELIX   29 AD2 LYS B 1589  ARG B 1591  5                                   3    
HELIX   30 AD3 GLU B 1633  GLN B 1638  1                                   6    
HELIX   31 AD4 ASN B 1642  PHE B 1659  1                                  18    
HELIX   32 AD5 SER C 1170  ASN C 1178  1                                   9    
HELIX   33 AD6 LYS D   32  LYS D   36  5                                   5    
HELIX   34 AD7 LEU D   63  CYS D   67  5                                   5    
HELIX   35 AD8 THR D   84  HIS D   95  1                                  12    
HELIX   36 AD9 SER D  146  ASP D  156  1                                  11    
HELIX   37 AE1 PRO D  273  GLN D  277  5                                   5    
HELIX   38 AE2 GLY D  287  VAL D  291  5                                   5    
HELIX   39 AE3 MET D  311  LEU D  321  1                                  11    
HELIX   40 AE4 CYS I  495  GLY I  500  1                                   6    
HELIX   41 AE5 ASN I  501  PHE I  503  5                                   3    
HELIX   42 AE6 GLY I  551  PHE I  555  5                                   5    
HELIX   43 AE7 TYR I  565  GLY I  574  1                                  10    
HELIX   44 AE8 THR E   77  ASN E   81  5                                   5    
HELIX   45 AE9 PRO E  285  LEU E  288  5                                   4    
HELIX   46 AF1 SER E  303  VAL E  311  1                                   9    
HELIX   47 AF2 ARG E  315  VAL E  320  5                                   6    
HELIX   48 AF3 THR E  448  SER E  452  5                                   5    
HELIX   49 AF4 THR E  522  ILE E  526  5                                   5    
HELIX   50 AF5 LYS E  600  ASN E  606  1                                   7    
HELIX   51 AF6 THR E  612  ALA E  623  1                                  12    
HELIX   52 AF7 ASP E  634  ALA E  642  1                                   9    
HELIX   53 AF8 ALA F  757  ILE F  761  5                                   5    
HELIX   54 AF9 ASP F  948  GLY F  953  1                                   6    
HELIX   55 AG1 ASP F  996  ILE F 1004  5                                   9    
HELIX   56 AG2 GLU F 1012  GLU F 1032  1                                  21    
HELIX   57 AG3 GLN F 1033  GLY F 1038  1                                   6    
HELIX   58 AG4 GLU F 1040  LEU F 1057  1                                  18    
HELIX   59 AG5 SER F 1075  ALA F 1089  1                                  15    
HELIX   60 AG6 ASP F 1096  GLU F 1110  1                                  15    
HELIX   61 AG7 ILE F 1130  ARG F 1134  5                                   5    
HELIX   62 AG8 GLU F 1138  ALA F 1154  1                                  17    
HELIX   63 AG9 SER F 1164  ASN F 1179  1                                  16    
HELIX   64 AH1 ARG F 1185  GLN F 1198  1                                  14    
HELIX   65 AH2 GLY F 1204  THR F 1213  1                                  10    
HELIX   66 AH3 ALA F 1214  ASN F 1218  5                                   5    
HELIX   67 AH4 LYS F 1225  LEU F 1241  1                                  17    
HELIX   68 AH5 PHE F 1248  ARG F 1260  1                                  13    
HELIX   69 AH6 SER F 1268  ASP F 1285  1                                  18    
HELIX   70 AH7 ASP F 1414  ASN F 1423  1                                  10    
HELIX   71 AH8 SER F 1430  LYS F 1436  1                                   7    
HELIX   72 AH9 THR F 1528  CYS F 1537  1                                  10    
HELIX   73 AI1 LYS F 1589  ARG F 1591  5                                   3    
HELIX   74 AI2 GLU F 1633  GLN F 1638  1                                   6    
HELIX   75 AI3 ASN F 1642  PHE F 1659  1                                  18    
HELIX   76 AI4 SER G 1170  TYR G 1177  1                                   8    
HELIX   77 AI5 GLU H   30  ALA H   35  1                                   6    
HELIX   78 AI6 LEU H   63  CYS H   67  5                                   5    
HELIX   79 AI7 THR H   84  HIS H   95  1                                  12    
HELIX   80 AI8 SER H  146  ASP H  156  1                                  11    
HELIX   81 AI9 SER H  236  ALA H  240  5                                   5    
HELIX   82 AJ1 PRO H  273  GLN H  277  5                                   5    
HELIX   83 AJ2 GLY H  287  VAL H  291  5                                   5    
HELIX   84 AJ3 ASP H  310  LEU H  321  1                                  12    
HELIX   85 AJ4 LYS J  386  TYR J  390  5                                   5    
HELIX   86 AJ5 ASN J  494  PHE J  498  5                                   5    
HELIX   87 AJ6 TYR J  499  PHE J  503  5                                   5    
HELIX   88 AJ7 TYR J  565  GLY J  574  1                                  10    
SHEET    1 AA1 4 MET A  83  THR A  89  0                                        
SHEET    2 AA1 4 GLU A  39  HIS A  47 -1  N  LEU A  44   O  GLY A  84           
SHEET    3 AA1 4 MET A  25  PRO A  31 -1  N  SER A  27   O  GLU A  45           
SHEET    4 AA1 4 LEU A 644  SER A 648 -1  O  THR A 645   N  THR A  30           
SHEET    1 AA2 5 ILE A  33  ARG A  35  0                                        
SHEET    2 AA2 5 GLN A 115  SER A 124  1  O  LEU A 122   N  LEU A  34           
SHEET    3 AA2 5 PHE A 105  PHE A 112 -1  N  VAL A 108   O  LYS A 119           
SHEET    4 AA2 5 VAL A  53  ASP A  61 -1  N  HIS A  60   O  THR A 107           
SHEET    5 AA2 5 VAL A  68  LEU A  76 -1  O  THR A  74   N  VAL A  55           
SHEET    1 AA3 3 TYR A 129  THR A 134  0                                        
SHEET    2 AA3 3 THR A 144  VAL A 152 -1  O  PHE A 150   N  PHE A 131           
SHEET    3 AA3 3 VAL A 188  ASP A 194 -1  O  LEU A 191   N  TYR A 147           
SHEET    1 AA4 5 ILE A 138  TYR A 139  0                                        
SHEET    2 AA4 5 PHE A 218  VAL A 224  1  O  GLU A 223   N  TYR A 139           
SHEET    3 AA4 5 GLY A 202  TYR A 210 -1  N  GLY A 202   O  VAL A 224           
SHEET    4 AA4 5 THR A 162  GLU A 168 -1  N  ASN A 166   O  ARG A 207           
SHEET    5 AA4 5 PRO A 174  SER A 181 -1  O  VAL A 175   N  ILE A 167           
SHEET    1 AA5 3 PHE A 232  PRO A 238  0                                        
SHEET    2 AA5 3 LEU A 251  PHE A 259 -1  O  ARG A 258   N  GLU A 233           
SHEET    3 AA5 3 SER A 297  LEU A 302 -1  O  GLY A 298   N  ILE A 255           
SHEET    1 AA6 5 TYR A 243  TYR A 244  0                                        
SHEET    2 AA6 5 MET A 338  VAL A 349  1  O  PRO A 347   N  TYR A 243           
SHEET    3 AA6 5 SER A 323  LEU A 332 -1  N  ALA A 328   O  ALA A 341           
SHEET    4 AA6 5 GLY A 267  ASP A 277 -1  N  PHE A 270   O  THR A 329           
SHEET    5 AA6 5 GLN A 280  ILE A 293 -1  O  LYS A 289   N  VAL A 271           
SHEET    1 AA7 3 GLN A 354  HIS A 356  0                                        
SHEET    2 AA7 3 PRO A 369  THR A 377 -1  O  THR A 377   N  GLN A 354           
SHEET    3 AA7 3 VAL A 406  ASN A 412 -1  O  ALA A 407   N  VAL A 374           
SHEET    1 AA8 5 TYR A 363  PHE A 364  0                                        
SHEET    2 AA8 5 THR A 438  PRO A 445  1  O  LEU A 444   N  PHE A 364           
SHEET    3 AA8 5 LEU A 420  THR A 426 -1  N  ILE A 422   O  MET A 441           
SHEET    4 AA8 5 PRO A 388  VAL A 391 -1  N  ALA A 390   O  ARG A 425           
SHEET    5 AA8 5 GLU A 394  LEU A 400 -1  O  SER A 399   N  VAL A 389           
SHEET    1 AA9 3 TYR A 455  SER A 459  0                                        
SHEET    2 AA9 3 THR A 470  ARG A 478 -1  O  ARG A 478   N  TYR A 455           
SHEET    3 AA9 3 LEU A 514  SER A 520 -1  O  LEU A 519   N  LEU A 471           
SHEET    1 AB1 4 ARG A 499  VAL A 507  0                                        
SHEET    2 AB1 4 TYR A 489  ASN A 496 -1  N  ASN A 496   O  ARG A 499           
SHEET    3 AB1 4 SER A 528  GLY A 539 -1  O  TYR A 534   N  THR A 491           
SHEET    4 AB1 4 GLN A 543  ASP A 554 -1  O  VAL A 551   N  LEU A 531           
SHEET    1 AB2 3 LEU A 563  SER A 567  0                                        
SHEET    2 AB2 3 GLN A 580  ASP A 588 -1  O  LYS A 584   N  LYS A 566           
SHEET    3 AB2 3 ILE B 786  PHE B 794 -1  O  LYS B 789   N  ILE A 585           
SHEET    1 AB3 4 SER B 770  TRP B 771  0                                        
SHEET    2 AB3 4 ARG A 592  ASP A 599 -1  N  ALA A 597   O  TRP B 771           
SHEET    3 AB3 4 THR B 801  SER B 810 -1  O  GLU B 803   N  VAL A 598           
SHEET    4 AB3 4 GLY B 814  VAL B 817 -1  O  CYS B 816   N  SER B 808           
SHEET    1 AB4 4 VAL B 775  ASP B 777  0                                        
SHEET    2 AB4 4 ARG A 592  ASP A 599 -1  N  VAL A 593   O  GLU B 776           
SHEET    3 AB4 4 THR B 801  SER B 810 -1  O  GLU B 803   N  VAL A 598           
SHEET    4 AB4 4 PHE B 821  THR B 824 -1  O  VAL B 823   N  TRP B 802           
SHEET    1 AB5 4 PHE B 829  ARG B 834  0                                        
SHEET    2 AB5 4 VAL B 845  ASN B 853 -1  O  TYR B 852   N  PHE B 830           
SHEET    3 AB5 4 SER B 892  PRO B 902 -1  O  LEU B 894   N  LEU B 851           
SHEET    4 AB5 4 PHE B 872  CYS B 873 -1  N  CYS B 873   O  VAL B 901           
SHEET    1 AB6 5 SER B 838  VAL B 840  0                                        
SHEET    2 AB6 5 SER B 922  VAL B 932  1  O  VAL B 932   N  VAL B 839           
SHEET    3 AB6 5 GLY B 906  VAL B 916 -1  N  VAL B 912   O  VAL B 925           
SHEET    4 AB6 5 LEU B 860  LEU B 866 -1  N  GLU B 865   O  LYS B 913           
SHEET    5 AB6 5 GLN B 883  ILE B 888 -1  O  VAL B 886   N  VAL B 862           
SHEET    1 AB7 4 ILE B 936  LEU B 947  0                                        
SHEET    2 AB7 4 GLN B1339  ALA B1350 -1  O  ALA B1350   N  ILE B 936           
SHEET    3 AB7 4 GLU B 977  THR B 985 -1  N  ARG B 979   O  VAL B1345           
SHEET    4 AB7 4 ARG B1320  THR B1324 -1  O  ARG B1320   N  LEU B 982           
SHEET    1 AB8 4 VAL B 957  ILE B 962  0                                        
SHEET    2 AB8 4 PHE B1330  GLU B1335 -1  O  ALA B1334   N  GLN B 958           
SHEET    3 AB8 4 ASN B1293  LEU B1298 -1  N  SER B1297   O  THR B1333           
SHEET    4 AB8 4 ARG B1310  HIS B1312 -1  O  ILE B1311   N  LEU B1294           
SHEET    1 AB9 2 ARG B1060  GLN B1061  0                                        
SHEET    2 AB9 2 ALA B1065  PHE B1066 -1  O  ALA B1065   N  GLN B1061           
SHEET    1 AC1 4 PHE B1361  PRO B1369  0                                        
SHEET    2 AC1 4 THR B1383  TYR B1392 -1  O  ILE B1385   N  LYS B1368           
SHEET    3 AC1 4 ASP B1457  GLN B1465 -1  O  VAL B1463   N  MET B1384           
SHEET    4 AC1 4 PHE B1411  PRO B1413 -1  N  ALA B1412   O  HIS B1464           
SHEET    1 AC2 5 ARG B1427  TYR B1428  0                                        
SHEET    2 AC2 5 THR B1443  LEU B1448 -1  O  TYR B1447   N  TYR B1428           
SHEET    3 AC2 5 SER B1401  SER B1406 -1  N  ILE B1405   O  LEU B1444           
SHEET    4 AC2 5 GLY B1475  ALA B1481 -1  O  ALA B1476   N  SER B1406           
SHEET    5 AC2 5 ASN B1484  TYR B1493 -1  O  ARG B1491   N  VAL B1477           
SHEET    1 AC3 2 LYS B1504  ARG B1507  0                                        
SHEET    2 AC3 2 LEU B1510  CYS B1513 -1  O  LEU B1510   N  ARG B1507           
SHEET    1 AC4 7 PHE B1611  TRP B1612  0                                        
SHEET    2 AC4 7 SER B1619  ILE B1621 -1  O  SER B1619   N  TRP B1612           
SHEET    3 AC4 7 GLN B1581  PRO B1587  1  N  ILE B1585   O  TYR B1620           
SHEET    4 AC4 7 PHE B1558  LYS B1570 -1  N  MET B1563   O  ARG B1582           
SHEET    5 AC4 7 VAL B1541  LEU B1554 -1  N  VAL B1544   O  LYS B1570           
SHEET    6 AC4 7 HIS B1601  LEU B1607 -1  O  MET B1604   N  TYR B1545           
SHEET    7 AC4 7 TRP B1627  TRP B1631 -1  O  TRP B1631   N  HIS B1601           
SHEET    1 AC5 4 GLU C  31  LEU C  33  0                                        
SHEET    2 AC5 4 THR C  46  CYS C  52 -1  O  LYS C  51   N  ILE C  32           
SHEET    3 AC5 4 VAL C  62  CYS C  66 -1  O  MET C  64   N  ALA C  48           
SHEET    4 AC5 4 VAL C  72  ALA C  73 -1  O  VAL C  72   N  VAL C  65           
SHEET    1 AC6 2 TYR C  56  ARG C  57  0                                        
SHEET    2 AC6 2 GLN C  81  LYS C  82 -1  O  GLN C  81   N  ARG C  57           
SHEET    1 AC7 2 GLY C  94  THR C  99  0                                        
SHEET    2 AC7 2 LYS C 109  CYS C 114 -1  O  LYS C 109   N  THR C  99           
SHEET    1 AC8 2 TYR C 118  LEU C 121  0                                        
SHEET    2 AC8 2 ILE C 140  VAL C 143 -1  O  GLU C 142   N  GLN C 119           
SHEET    1 AC9 2 LYS C 145  CYS C 146  0                                        
SHEET    2 AC9 2 TYR C 168  HIS C 169 -1  O  TYR C 168   N  CYS C 146           
SHEET    1 AD1 3 GLY C 155  ILE C 157  0                                        
SHEET    2 AD1 3 ALA C 173  CYS C 178 -1  O  VAL C 177   N  LYS C 156           
SHEET    3 AD1 3 GLU C 189  HIS C 191 -1  O  MET C 190   N  VAL C 174           
SHEET    1 AD2 2 TYR C 182  GLU C 185  0                                        
SHEET    2 AD2 2 LYS C 204  GLU C 207 -1  O  VAL C 206   N  LYS C 183           
SHEET    1 AD3 4 GLY C 218  PRO C 220  0                                        
SHEET    2 AD3 4 ARG C 232  CYS C 237 -1  O  LYS C 236   N  SER C 219           
SHEET    3 AD3 4 ASP C 248  THR C 252 -1  O  ALA C 249   N  PHE C 233           
SHEET    4 AD3 4 GLY C 255  TRP C 256 -1  O  GLY C 255   N  THR C 252           
SHEET    1 AD4 2 TYR C 241  TYR C 243  0                                        
SHEET    2 AD4 2 CYS C 262  GLU C 264 -1  O  GLU C 263   N  GLU C 242           
SHEET    1 AD5 4 GLY C1118  ILE C1120  0                                        
SHEET    2 AD5 4 SER C1133  CYS C1138 -1  O  GLN C1137   N  ASP C1119           
SHEET    3 AD5 4 ARG C1149  ARG C1153 -1  O  ILE C1150   N  VAL C1134           
SHEET    4 AD5 4 GLN C1156  TRP C1157 -1  O  GLN C1156   N  ARG C1153           
SHEET    1 AD6 2 GLN C1143  GLU C1145  0                                        
SHEET    2 AD6 2 LYS C1162  LEU C1164 -1  O  LEU C1164   N  GLN C1143           
SHEET    1 AD7 2 ILE C1179  ALA C1180  0                                        
SHEET    2 AD7 2 VAL C1200  CYS C1201 -1  O  VAL C1200   N  ALA C1180           
SHEET    1 AD8 2 SER C1196  VAL C1197  0                                        
SHEET    2 AD8 2 THR C1216  THR C1217 -1  O  THR C1216   N  VAL C1197           
SHEET    1 AD9 2 ARG C1206  LEU C1207  0                                        
SHEET    2 AD9 2 CYS C1228  ALA C1229 -1  O  ALA C1229   N  ARG C1206           
SHEET    1 AE1 2 GLN D  52  ILE D  55  0                                        
SHEET    2 AE1 2 THR D  58  CYS D  61 -1  O  VAL D  60   N  ARG D  53           
SHEET    1 AE2 3 SER D  81  PHE D  82  0                                        
SHEET    2 AE2 3 VAL D  74  ALA D  76 -1  N  VAL D  74   O  PHE D  82           
SHEET    3 AE2 3 PHE D 100  ASN D 103 -1  O  LEU D 101   N  CYS D  75           
SHEET    1 AE3 5 SER D 113  LYS D 117  0                                        
SHEET    2 AE3 5 GLU D 124  LYS D 130 -1  O  LYS D 130   N  SER D 113           
SHEET    3 AE3 5 THR D 137  ILE D 140 -1  O  MET D 138   N  VAL D 129           
SHEET    4 AE3 5 CYS D 181  HIS D 185  1  O  LEU D 182   N  PHE D 139           
SHEET    5 AE3 5 THR D 197  ARG D 201 -1  O  THR D 199   N  HIS D 183           
SHEET    1 AE4 3 SER D 113  LYS D 117  0                                        
SHEET    2 AE4 3 GLU D 124  LYS D 130 -1  O  LYS D 130   N  SER D 113           
SHEET    3 AE4 3 ASP D 211  VAL D 213 -1  O  VAL D 212   N  GLY D 125           
SHEET    1 AE5 2 PHE D 264  HIS D 265  0                                        
SHEET    2 AE5 2 CYS D 271  ILE D 272 -1  O  ILE D 272   N  PHE D 264           
SHEET    1 AE6 8 LYS I 344  ARG I 345  0                                        
SHEET    2 AE6 8 GLN I 485  ILE I 492 -1  O  TRP I 486   N  LYS I 344           
SHEET    3 AE6 8 MET I 508  ALA I 511 -1  O  CYS I 510   N  ILE I 492           
SHEET    4 AE6 8 GLY I 557  LYS I 561 -1  O  TYR I 559   N  GLU I 509           
SHEET    5 AE6 8 THR I 538  VAL I 544 -1  N  VAL I 543   O  THR I 560           
SHEET    6 AE6 8 PRO I 528  MET I 532 -1  N  LEU I 529   O  GLY I 542           
SHEET    7 AE6 8 THR I 466  GLY I 471 -1  N  ILE I 468   O  VAL I 530           
SHEET    8 AE6 8 GLN I 485  ILE I 492 -1  O  VAL I 489   N  CYS I 467           
SHEET    1 AE7 7 ILE I 363  CYS I 365  0                                        
SHEET    2 AE7 7 VAL I 355  LYS I 358 -1  N  ILE I 357   O  CYS I 365           
SHEET    3 AE7 7 GLN I 391  THR I 394 -1  O  TRP I 393   N  ALA I 356           
SHEET    4 AE7 7 ILE I 409  PHE I 417 -1  O  GLU I 410   N  ILE I 392           
SHEET    5 AE7 7 ALA I 431  LYS I 436 -1  O  GLU I 434   N  ASP I 413           
SHEET    6 AE7 7 TRP I 374  THR I 377 -1  N  THR I 377   O  ALA I 431           
SHEET    7 AE7 7 ILE I 368  TYR I 369 -1  N  ILE I 368   O  LEU I 376           
SHEET    1 AE8 4 MET E  83  THR E  89  0                                        
SHEET    2 AE8 4 GLU E  39  HIS E  47 -1  N  LEU E  44   O  GLY E  84           
SHEET    3 AE8 4 MET E  25  PRO E  31 -1  N  SER E  27   O  GLU E  45           
SHEET    4 AE8 4 LEU E 644  SER E 648 -1  O  THR E 645   N  THR E  30           
SHEET    1 AE9 5 ILE E  33  ARG E  35  0                                        
SHEET    2 AE9 5 GLN E 115  SER E 124  1  O  SER E 124   N  LEU E  34           
SHEET    3 AE9 5 PHE E 105  PHE E 112 -1  N  ALA E 110   O  VAL E 117           
SHEET    4 AE9 5 VAL E  53  PHE E  62 -1  N  HIS E  60   O  THR E 107           
SHEET    5 AE9 5 VAL E  68  LEU E  76 -1  O  THR E  74   N  VAL E  55           
SHEET    1 AF1 3 TYR E 129  THR E 134  0                                        
SHEET    2 AF1 3 THR E 144  VAL E 152 -1  O  PHE E 150   N  PHE E 131           
SHEET    3 AF1 3 VAL E 188  ASP E 194 -1  O  TRP E 193   N  VAL E 145           
SHEET    1 AF2 5 ILE E 138  TYR E 139  0                                        
SHEET    2 AF2 5 VAL E 217  VAL E 224  1  O  GLU E 223   N  TYR E 139           
SHEET    3 AF2 5 GLY E 202  TYR E 210 -1  N  ALA E 208   O  PHE E 218           
SHEET    4 AF2 5 THR E 162  GLU E 168 -1  N  ASN E 166   O  ARG E 207           
SHEET    5 AF2 5 PRO E 174  SER E 181 -1  O  VAL E 175   N  ILE E 167           
SHEET    1 AF3 3 PHE E 232  PRO E 238  0                                        
SHEET    2 AF3 3 LEU E 251  PHE E 259 -1  O  ARG E 258   N  GLU E 233           
SHEET    3 AF3 3 SER E 297  LEU E 302 -1  O  VAL E 300   N  VAL E 253           
SHEET    1 AF4 5 TYR E 243  TYR E 244  0                                        
SHEET    2 AF4 5 MET E 338  VAL E 349  1  O  PRO E 347   N  TYR E 243           
SHEET    3 AF4 5 SER E 323  LEU E 332 -1  N  ALA E 328   O  ALA E 341           
SHEET    4 AF4 5 GLY E 267  ASP E 277 -1  N  THR E 268   O  ILE E 331           
SHEET    5 AF4 5 GLN E 280  SER E 283 -1  O  GLN E 280   N  ASP E 277           
SHEET    1 AF5 5 TYR E 243  TYR E 244  0                                        
SHEET    2 AF5 5 MET E 338  VAL E 349  1  O  PRO E 347   N  TYR E 243           
SHEET    3 AF5 5 SER E 323  LEU E 332 -1  N  ALA E 328   O  ALA E 341           
SHEET    4 AF5 5 GLY E 267  ASP E 277 -1  N  THR E 268   O  ILE E 331           
SHEET    5 AF5 5 LYS E 289  ILE E 293 -1  O  ILE E 291   N  ALA E 269           
SHEET    1 AF6 3 GLN E 354  HIS E 356  0                                        
SHEET    2 AF6 3 PRO E 369  THR E 377 -1  O  THR E 377   N  GLN E 354           
SHEET    3 AF6 3 VAL E 406  ASN E 412 -1  O  ILE E 411   N  PHE E 370           
SHEET    1 AF7 5 TYR E 363  PHE E 364  0                                        
SHEET    2 AF7 5 THR E 438  PRO E 445  1  O  LEU E 444   N  PHE E 364           
SHEET    3 AF7 5 LEU E 420  THR E 426 -1  N  ILE E 422   O  MET E 441           
SHEET    4 AF7 5 PRO E 388  VAL E 391 -1  N  ALA E 390   O  ARG E 425           
SHEET    5 AF7 5 GLU E 394  LEU E 400 -1  O  SER E 399   N  VAL E 389           
SHEET    1 AF8 3 TYR E 455  SER E 459  0                                        
SHEET    2 AF8 3 THR E 470  ARG E 478 -1  O  ARG E 478   N  TYR E 455           
SHEET    3 AF8 3 LEU E 514  SER E 520 -1  O  VAL E 515   N  PHE E 475           
SHEET    1 AF9 4 ARG E 499  VAL E 507  0                                        
SHEET    2 AF9 4 TYR E 489  ASN E 496 -1  N  ILE E 494   O  LEU E 501           
SHEET    3 AF9 4 SER E 528  GLY E 539 -1  O  TYR E 534   N  THR E 491           
SHEET    4 AF9 4 GLN E 543  ASP E 554 -1  O  VAL E 553   N  PHE E 529           
SHEET    1 AG1 3 LEU E 563  SER E 567  0                                        
SHEET    2 AG1 3 GLN E 580  ASP E 588 -1  O  LYS E 584   N  LYS E 566           
SHEET    3 AG1 3 ILE F 786  PHE F 794 -1  O  LYS F 789   N  ILE E 585           
SHEET    1 AG2 4 SER F 770  TRP F 771  0                                        
SHEET    2 AG2 4 ARG E 592  ASP E 599 -1  N  ALA E 597   O  TRP F 771           
SHEET    3 AG2 4 THR F 801  SER F 810 -1  O  GLU F 803   N  VAL E 598           
SHEET    4 AG2 4 GLY F 814  VAL F 817 -1  O  CYS F 816   N  SER F 808           
SHEET    1 AG3 4 VAL F 775  ASP F 777  0                                        
SHEET    2 AG3 4 ARG E 592  ASP E 599 -1  N  VAL E 593   O  GLU F 776           
SHEET    3 AG3 4 THR F 801  SER F 810 -1  O  GLU F 803   N  VAL E 598           
SHEET    4 AG3 4 PHE F 821  THR F 824 -1  O  VAL F 823   N  TRP F 802           
SHEET    1 AG4 4 PHE F 829  ARG F 834  0                                        
SHEET    2 AG4 4 VAL F 845  ASN F 853 -1  O  TYR F 852   N  PHE F 830           
SHEET    3 AG4 4 SER F 892  PRO F 902 -1  O  LEU F 894   N  LEU F 851           
SHEET    4 AG4 4 PHE F 872  CYS F 873 -1  N  CYS F 873   O  VAL F 901           
SHEET    1 AG5 5 SER F 838  VAL F 840  0                                        
SHEET    2 AG5 5 SER F 922  VAL F 932  1  O  LYS F 930   N  VAL F 839           
SHEET    3 AG5 5 GLY F 906  VAL F 916 -1  N  VAL F 910   O  LYS F 927           
SHEET    4 AG5 5 LEU F 860  LEU F 866 -1  N  GLU F 865   O  LYS F 913           
SHEET    5 AG5 5 GLN F 883  ILE F 888 -1  O  VAL F 886   N  VAL F 862           
SHEET    1 AG6 4 ILE F 936  LEU F 947  0                                        
SHEET    2 AG6 4 GLN F1339  ALA F1350 -1  O  TYR F1348   N  MET F 938           
SHEET    3 AG6 4 GLU F 977  THR F 985 -1  N  ARG F 979   O  VAL F1345           
SHEET    4 AG6 4 ARG F1320  THR F1324 -1  O  GLU F1322   N  ILE F 980           
SHEET    1 AG7 4 VAL F 957  ILE F 962  0                                        
SHEET    2 AG7 4 PHE F1330  GLU F1335 -1  O  VAL F1332   N  GLU F 960           
SHEET    3 AG7 4 ASN F1293  GLN F1299 -1  N  SER F1297   O  THR F1333           
SHEET    4 AG7 4 ARG F1310  HIS F1312 -1  O  ILE F1311   N  LEU F1294           
SHEET    1 AG8 2 ARG F1060  GLN F1061  0                                        
SHEET    2 AG8 2 ALA F1065  PHE F1066 -1  O  ALA F1065   N  GLN F1061           
SHEET    1 AG9 4 PHE F1361  PRO F1369  0                                        
SHEET    2 AG9 4 THR F1383  TYR F1392 -1  O  ILE F1385   N  LYS F1368           
SHEET    3 AG9 4 ASP F1457  GLN F1465 -1  O  VAL F1463   N  MET F1384           
SHEET    4 AG9 4 PHE F1411  PRO F1413 -1  N  ALA F1412   O  HIS F1464           
SHEET    1 AH1 5 ARG F1427  TYR F1428  0                                        
SHEET    2 AH1 5 THR F1443  LEU F1448 -1  O  TYR F1447   N  TYR F1428           
SHEET    3 AH1 5 SER F1401  SER F1406 -1  N  LEU F1403   O  ILE F1446           
SHEET    4 AH1 5 GLY F1475  ALA F1481 -1  O  ALA F1476   N  SER F1406           
SHEET    5 AH1 5 ASN F1484  TYR F1493 -1  O  ARG F1491   N  VAL F1477           
SHEET    1 AH2 2 LYS F1504  ARG F1507  0                                        
SHEET    2 AH2 2 LEU F1510  CYS F1513 -1  O  ARG F1512   N  LEU F1505           
SHEET    1 AH3 7 PHE F1611  TRP F1612  0                                        
SHEET    2 AH3 7 SER F1619  ILE F1621 -1  O  SER F1619   N  TRP F1612           
SHEET    3 AH3 7 GLN F1581  PRO F1587  1  N  THR F1583   O  TYR F1620           
SHEET    4 AH3 7 PHE F1558  LYS F1570 -1  N  MET F1563   O  ARG F1582           
SHEET    5 AH3 7 VAL F1541  LEU F1554 -1  N  VAL F1544   O  LYS F1570           
SHEET    6 AH3 7 HIS F1601  LEU F1607 -1  O  MET F1604   N  TYR F1545           
SHEET    7 AH3 7 TRP F1627  TRP F1631 -1  O  TRP F1631   N  HIS F1601           
SHEET    1 AH4 4 GLU G  31  LEU G  33  0                                        
SHEET    2 AH4 4 ALA G  48  CYS G  52 -1  O  LYS G  51   N  ILE G  32           
SHEET    3 AH4 4 VAL G  62  ARG G  67 -1  O  MET G  64   N  ALA G  48           
SHEET    4 AH4 4 GLU G  70  ALA G  73 -1  O  VAL G  72   N  VAL G  65           
SHEET    1 AH5 2 TYR G  56  ARG G  57  0                                        
SHEET    2 AH5 2 GLN G  81  LYS G  82 -1  O  GLN G  81   N  ARG G  57           
SHEET    1 AH6 3 GLY G  94  THR G  99  0                                        
SHEET    2 AH6 3 LYS G 109  CYS G 114 -1  O  LYS G 109   N  THR G  99           
SHEET    3 AH6 3 TYR G 126  GLU G 128 -1  O  ARG G 127   N  ALA G 110           
SHEET    1 AH7 2 TYR G 118  LEU G 121  0                                        
SHEET    2 AH7 2 ILE G 140  VAL G 143 -1  O  GLU G 142   N  GLN G 119           
SHEET    1 AH8 2 LYS G 145  CYS G 146  0                                        
SHEET    2 AH8 2 TYR G 168  HIS G 169 -1  O  TYR G 168   N  CYS G 146           
SHEET    1 AH9 2 GLY G 155  LYS G 156  0                                        
SHEET    2 AH9 2 VAL G 177  CYS G 178 -1  O  VAL G 177   N  LYS G 156           
SHEET    1 AI1 2 ALA G 173  ARG G 175  0                                        
SHEET    2 AI1 2 GLU G 189  HIS G 191 -1  O  MET G 190   N  VAL G 174           
SHEET    1 AI2 2 TYR G 182  GLU G 185  0                                        
SHEET    2 AI2 2 LYS G 204  GLU G 207 -1  O  VAL G 206   N  LYS G 183           
SHEET    1 AI3 2 CYS G 210  LYS G 211  0                                        
SHEET    2 AI3 2 ILE G 226  TYR G 227 -1  O  TYR G 227   N  CYS G 210           
SHEET    1 AI4 3 GLY G 218  PRO G 220  0                                        
SHEET    2 AI4 3 ARG G 232  CYS G 237 -1  O  LYS G 236   N  SER G 219           
SHEET    3 AI4 3 ASP G 248  VAL G 250 -1  O  ALA G 249   N  PHE G 233           
SHEET    1 AI5 4 GLY G1118  ILE G1120  0                                        
SHEET    2 AI5 4 SER G1133  CYS G1138 -1  O  GLN G1137   N  ASP G1119           
SHEET    3 AI5 4 ARG G1149  ARG G1153 -1  O  ILE G1150   N  VAL G1134           
SHEET    4 AI5 4 GLN G1156  TRP G1157 -1  O  GLN G1156   N  ARG G1153           
SHEET    1 AI6 2 GLN G1143  GLU G1145  0                                        
SHEET    2 AI6 2 LYS G1162  LEU G1164 -1  O  LEU G1164   N  GLN G1143           
SHEET    1 AI7 2 CYS G1167  VAL G1168  0                                        
SHEET    2 AI7 2 TYR G1190  SER G1191 -1  O  SER G1191   N  CYS G1167           
SHEET    1 AI8 3 ILE G1179  LEU G1181  0                                        
SHEET    2 AI8 3 SER G1196  CYS G1201 -1  O  VAL G1200   N  ALA G1180           
SHEET    3 AI8 3 ARG G1215  THR G1217 -1  O  THR G1216   N  VAL G1197           
SHEET    1 AI9 2 ARG G1206  LEU G1207  0                                        
SHEET    2 AI9 2 CYS G1228  ALA G1229 -1  O  ALA G1229   N  ARG G1206           
SHEET    1 AJ1 2 GLN H  52  ILE H  55  0                                        
SHEET    2 AJ1 2 THR H  58  CYS H  61 -1  O  VAL H  60   N  ARG H  53           
SHEET    1 AJ2 3 SER H  81  PHE H  82  0                                        
SHEET    2 AJ2 3 VAL H  74  ALA H  76 -1  N  VAL H  74   O  PHE H  82           
SHEET    3 AJ2 3 PHE H 100  ASN H 103 -1  O  LEU H 101   N  CYS H  75           
SHEET    1 AJ3 5 SER H 113  LYS H 117  0                                        
SHEET    2 AJ3 5 GLU H 124  LYS H 130 -1  O  LYS H 130   N  SER H 113           
SHEET    3 AJ3 5 THR H 137  ILE H 140 -1  O  MET H 138   N  VAL H 129           
SHEET    4 AJ3 5 CYS H 181  HIS H 185  1  O  LEU H 182   N  PHE H 139           
SHEET    5 AJ3 5 THR H 197  THR H 199 -1  O  THR H 199   N  HIS H 183           
SHEET    1 AJ4 3 SER H 113  LYS H 117  0                                        
SHEET    2 AJ4 3 GLU H 124  LYS H 130 -1  O  LYS H 130   N  SER H 113           
SHEET    3 AJ4 3 ASP H 211  VAL H 213 -1  O  VAL H 212   N  GLY H 125           
SHEET    1 AJ5 2 PHE H 227  GLN H 228  0                                        
SHEET    2 AJ5 2 TYR H 234  ILE H 235 -1  O  ILE H 235   N  PHE H 227           
SHEET    1 AJ6 2 PHE H 264  HIS H 265  0                                        
SHEET    2 AJ6 2 CYS H 271  ILE H 272 -1  O  ILE H 272   N  PHE H 264           
SHEET    1 AJ7 8 LYS J 344  ARG J 345  0                                        
SHEET    2 AJ7 8 GLN J 485  ILE J 492 -1  O  TRP J 486   N  LYS J 344           
SHEET    3 AJ7 8 MET J 508  ALA J 511 -1  O  CYS J 510   N  ILE J 492           
SHEET    4 AJ7 8 GLY J 557  LYS J 561 -1  O  TYR J 559   N  GLU J 509           
SHEET    5 AJ7 8 THR J 538  VAL J 544 -1  N  VAL J 543   O  THR J 560           
SHEET    6 AJ7 8 PRO J 528  MET J 532 -1  N  CYS J 531   O  TYR J 539           
SHEET    7 AJ7 8 THR J 466  GLY J 471 -1  N  ILE J 468   O  VAL J 530           
SHEET    8 AJ7 8 GLN J 485  ILE J 492 -1  O  VAL J 489   N  CYS J 467           
SHEET    1 AJ8 7 ILE J 409  GLU J 410  0                                        
SHEET    2 AJ8 7 ILE J 392  THR J 394 -1  N  ILE J 392   O  GLU J 410           
SHEET    3 AJ8 7 GLN J 354  LYS J 358 -1  N  ALA J 356   O  TRP J 393           
SHEET    4 AJ8 7 ILE J 363  TYR J 369 -1  O  GLY J 367   N  VAL J 355           
SHEET    5 AJ8 7 TRP J 374  THR J 377 -1  O  LEU J 376   N  ILE J 368           
SHEET    6 AJ8 7 ALA J 431  MET J 435 -1  O  ALA J 431   N  THR J 377           
SHEET    7 AJ8 7 VAL J 412  PHE J 417 -1  N  ASP J 413   O  GLU J 434           
LINK         OD1 ASP A 554                CA    CA A 701     1555   1555 2.430  
LINK         OD1 ASP A 557                CA    CA A 701     1555   1555 2.310  
LINK         O   LYS D 239                CA    CA D 402     1555   1555 2.340  
LINK         OD1 ASP D 242                CA    CA D 402     1555   1555 2.430  
LINK         O   ILE D 244                CA    CA D 402     1555   1555 2.120  
LINK         OD1 ASP D 246                CA    CA D 402     1555   1555 2.470  
LINK         OD2 ASP D 252                CA    CA D 402     1555   1555 2.410  
LINK         OE2 GLU D 253                CA    CA D 402     1555   1555 2.390  
LINK         O   TYR D 276                CA    CA D 401     1555   1555 2.310  
LINK         OD1 ASN D 279                CA    CA D 401     1555   1555 2.320  
LINK         O   GLU D 281                CA    CA D 401     1555   1555 2.430  
LINK         OD2 ASP D 283                CA    CA D 401     1555   1555 2.410  
LINK         OD2 ASP D 289                CA    CA D 401     1555   1555 2.470  
LINK         OE1 GLU D 290                CA    CA D 401     1555   1555 2.390  
LINK         OD1 ASP E 554                CA    CA E 701     1555   1555 2.450  
LINK         OD2 ASP E 554                CA    CA E 701     1555   1555 3.030  
LINK         OD1 ASP E 557                CA    CA E 701     1555   1555 2.290  
LINK         O   LYS H 239                CA    CA H 402     1555   1555 2.280  
LINK         OD1 ASP H 242                CA    CA H 402     1555   1555 2.410  
LINK         O   ILE H 244                CA    CA H 402     1555   1555 2.380  
LINK         OD1 ASP H 246                CA    CA H 402     1555   1555 2.350  
LINK         OD2 ASP H 252                CA    CA H 402     1555   1555 2.370  
LINK         OE2 GLU H 253                CA    CA H 402     1555   1555 2.360  
LINK         O   TYR H 276                CA    CA H 401     1555   1555 2.380  
LINK         OD1 ASN H 279                CA    CA H 401     1555   1555 2.350  
LINK         O   GLU H 281                CA    CA H 401     1555   1555 2.260  
LINK         OD2 ASP H 283                CA    CA H 401     1555   1555 2.310  
LINK         OD2 ASP H 289                CA    CA H 401     1555   1555 2.420  
LINK         OE1 GLU H 290                CA    CA H 401     1555   1555 2.390  
LINK         C1  NAG A 702                 ND2 ASN A  85     1555   1555        
LINK         O4  NAG A 702                 C1  NAG A 703     1555   1555        
LINK         O4  NAG A 703                 C1  BMA A 704     1555   1555        
LINK         O3  BMA A 704                 C1  MAN A 706     1555   1555        
CISPEP   1 PHE A   62    PRO A   63          0        -0.96                     
CISPEP   2 ILE A  526    PRO A  527          0         0.97                     
CISPEP   3 PHE E   62    PRO E   63          0        -0.85                     
CISPEP   4 ILE E  526    PRO E  527          0         1.13                     
SSBOND   1 CYS A  559    CYS B  816                          1555   1555  2.02  
SSBOND   2 CYS A  627    CYS A  662                          1555   1555  2.06  
SSBOND   3 CYS B  873    CYS B 1513                          1555   1555  2.04  
SSBOND   4 CYS B 1101    CYS B 1158                          1555   1555  2.03  
SSBOND   5 CYS B 1358    CYS B 1489                          1555   1555  2.03  
SSBOND   6 CYS B 1389    CYS B 1458                          1555   1555  2.03  
SSBOND   7 CYS B 1506    CYS B 1511                          1555   1555  2.01  
SSBOND   8 CYS B 1518    CYS B 1590                          1555   1555  2.04  
SSBOND   9 CYS B 1537    CYS B 1661                          1555   1555  2.02  
SSBOND  10 CYS B 1637    CYS B 1646                          1555   1555  2.03  
SSBOND  11 CYS C   21    CYS C   66                          1555   1555  2.03  
SSBOND  12 CYS C   52    CYS C   80                          1555   1555  2.03  
SSBOND  13 CYS C   85    CYS C  129                          1555   1555  2.03  
SSBOND  14 CYS C  114    CYS C  141                          1555   1555  2.03  
SSBOND  15 CYS C  146    CYS C  192                          1555   1555  2.03  
SSBOND  16 CYS C  178    CYS C  205                          1555   1555  2.04  
SSBOND  17 CYS C  210    CYS C  251                          1555   1555  2.03  
SSBOND  18 CYS C  237    CYS C  262                          1555   1555  2.03  
SSBOND  19 CYS C 1109    CYS C 1152                          1555   1555  2.03  
SSBOND  20 CYS C 1138    CYS C 1163                          1555   1555  2.03  
SSBOND  21 CYS C 1167    CYS C 1218                          1555   1555  2.03  
SSBOND  22 CYS C 1201    CYS C 1228                          1555   1555  2.03  
SSBOND  23 CYS D   33    CYS D  255                          1555   1555  2.03  
SSBOND  24 CYS D   43    CYS D   54                          1555   1555  2.03  
SSBOND  25 CYS D   48    CYS D   59                          1555   1555  2.03  
SSBOND  26 CYS D   61    CYS D   93                          1555   1555  2.03  
SSBOND  27 CYS D   67    CYS D   86                          1555   1555  2.03  
SSBOND  28 CYS D   75    CYS D  106                          1555   1555  2.03  
SSBOND  29 CYS D  141    CYS D  181                          1555   1555  2.03  
SSBOND  30 CYS D  154    CYS D  214                          1555   1555  2.04  
SSBOND  31 CYS D  186    CYS D  196                          1555   1555  2.03  
SSBOND  32 CYS D  229    CYS D  247                          1555   1555  2.03  
SSBOND  33 CYS D  241    CYS D  256                          1555   1555  2.03  
SSBOND  34 CYS D  259    CYS D  271                          1555   1555  2.03  
SSBOND  35 CYS D  266    CYS D  284                          1555   1555  2.03  
SSBOND  36 CYS D  278    CYS D  293                          1555   1555  2.03  
SSBOND  37 CYS D  327    CYS I  453                          1555   1555  2.03  
SSBOND  38 CYS I  365    CYS I  381                          1555   1555  2.04  
SSBOND  39 CYS I  373    CYS I  444                          1555   1555  2.03  
SSBOND  40 CYS I  467    CYS I  531                          1555   1555  2.03  
SSBOND  41 CYS I  495    CYS I  510                          1555   1555  2.03  
SSBOND  42 CYS I  521    CYS I  550                          1555   1555  2.09  
SSBOND  43 CYS E  559    CYS F  816                          1555   1555  2.02  
SSBOND  44 CYS E  627    CYS E  662                          1555   1555  2.06  
SSBOND  45 CYS F  873    CYS F 1513                          1555   1555  2.03  
SSBOND  46 CYS F 1101    CYS F 1158                          1555   1555  2.03  
SSBOND  47 CYS F 1358    CYS F 1489                          1555   1555  2.03  
SSBOND  48 CYS F 1389    CYS F 1458                          1555   1555  2.03  
SSBOND  49 CYS F 1506    CYS F 1511                          1555   1555  2.01  
SSBOND  50 CYS F 1518    CYS F 1590                          1555   1555  2.02  
SSBOND  51 CYS F 1537    CYS F 1661                          1555   1555  2.02  
SSBOND  52 CYS F 1637    CYS F 1646                          1555   1555  2.03  
SSBOND  53 CYS G   21    CYS G   66                          1555   1555  2.03  
SSBOND  54 CYS G   52    CYS G   80                          1555   1555  2.04  
SSBOND  55 CYS G   85    CYS G  129                          1555   1555  2.03  
SSBOND  56 CYS G  114    CYS G  141                          1555   1555  2.03  
SSBOND  57 CYS G  146    CYS G  192                          1555   1555  2.03  
SSBOND  58 CYS G  178    CYS G  205                          1555   1555  2.04  
SSBOND  59 CYS G  210    CYS G  251                          1555   1555  2.03  
SSBOND  60 CYS G  237    CYS G  262                          1555   1555  2.03  
SSBOND  61 CYS G 1109    CYS G 1152                          1555   1555  2.03  
SSBOND  62 CYS G 1138    CYS G 1163                          1555   1555  2.03  
SSBOND  63 CYS G 1167    CYS G 1218                          1555   1555  2.03  
SSBOND  64 CYS G 1201    CYS G 1228                          1555   1555  2.03  
SSBOND  65 CYS H   33    CYS H  255                          1555   1555  2.03  
SSBOND  66 CYS H   43    CYS H   54                          1555   1555  2.03  
SSBOND  67 CYS H   48    CYS H   59                          1555   1555  2.03  
SSBOND  68 CYS H   61    CYS H   93                          1555   1555  2.03  
SSBOND  69 CYS H   67    CYS H   86                          1555   1555  2.03  
SSBOND  70 CYS H   75    CYS H  106                          1555   1555  2.03  
SSBOND  71 CYS H  141    CYS H  181                          1555   1555  2.03  
SSBOND  72 CYS H  154    CYS H  214                          1555   1555  2.03  
SSBOND  73 CYS H  186    CYS H  196                          1555   1555  2.03  
SSBOND  74 CYS H  229    CYS H  247                          1555   1555  2.03  
SSBOND  75 CYS H  241    CYS H  256                          1555   1555  2.03  
SSBOND  76 CYS H  259    CYS H  271                          1555   1555  2.03  
SSBOND  77 CYS H  266    CYS H  284                          1555   1555  2.03  
SSBOND  78 CYS H  278    CYS H  293                          1555   1555  2.03  
SSBOND  79 CYS H  327    CYS J  453                          1555   1555  2.03  
SSBOND  80 CYS J  365    CYS J  381                          1555   1555  2.03  
SSBOND  81 CYS J  373    CYS J  444                          1555   1555  2.03  
SSBOND  82 CYS J  467    CYS J  531                          1555   1555  2.03  
SSBOND  83 CYS J  495    CYS J  510                          1555   1555  2.03  
SSBOND  84 CYS J  521    CYS J  550                          1555   1555  2.03  
SITE     1 AC1  3 ASP A 554  VAL A 555  ASP A 557                               
SITE     1 AC2  6 TYR D 276  ASN D 279  GLU D 281  ASP D 283                    
SITE     2 AC2  6 ASP D 289  GLU D 290                                          
SITE     1 AC3  6 LYS D 239  ASP D 242  ILE D 244  ASP D 246                    
SITE     2 AC3  6 ASP D 252  GLU D 253                                          
SITE     1 AC4  3 ASP E 554  VAL E 555  ASP E 557                               
SITE     1 AC5  1 NAG F1701                                                     
SITE     1 AC6  3 ASN E 200  NAG E 707  ASN F 939                               
SITE     1 AC7  6 TYR H 276  ASN H 279  GLU H 281  ASP H 283                    
SITE     2 AC7  6 ASP H 289  GLU H 290                                          
SITE     1 AC8  6 LYS H 239  ASP H 242  ILE H 244  ASP H 246                    
SITE     2 AC8  6 ASP H 252  GLU H 253                                          
SITE     1 AC9  3 ARG I 448  LYS J 405  ARG J 448                               
SITE     1 AD1  7 THR A  41  ASN A  85  LEU A 500  LEU A 501                    
SITE     2 AD1  7 LYS A 502  ALA A 503  ASP E 395                               
SITE     1 AD2  3 ASN D  70  ARG D 317  NAG H 403                               
SITE     1 AD3  2 THR D  72  ASN D 103                                          
SITE     1 AD4  3 ASN D 177  SER G1158  GLU G1159                               
SITE     1 AD5  6 ASP A 395  THR E  41  ASN E  85  LEU E 500                    
SITE     2 AD5  6 LEU E 501  LYS E 502                                          
SITE     1 AD6  3 NAG D 403  ASN H  70  ARG H 317                               
SITE     1 AD7  2 THR H  72  ASN H 103                                          
SITE     1 AD8  2 GLY F1224  ASN H 177                                          
SITE     1 AD9  2 ASN I 464  LYS I 490                                          
SITE     1 AE1  2 ASN I 494  SER I 496                                          
SITE     1 AE2  2 ASP I 533  ASN I 536                                          
SITE     1 AE3  2 ASN J 464  LYS J 490                                          
SITE     1 AE4  1 ASN J 494                                                     
SITE     1 AE5  2 ALA J 534  ASN J 536                                          
SITE     1 AE6  2 ASN B 939  THR B 941                                          
CRYST1  116.370  122.790  157.200  69.76  76.10  70.13 P 1           2          
ORIGX1      1.000000  0.000000  0.000000        0.00000                         
ORIGX2      0.000000  1.000000  0.000000        0.00000                         
ORIGX3      0.000000  0.000000  1.000000        0.00000                         
SCALE1      0.008593 -0.003106 -0.001282        0.00000                         
SCALE2      0.000000  0.008660 -0.002619        0.00000                         
SCALE3      0.000000  0.000000  0.006846        0.00000                         
ATOM      1  N   SER A  23       3.542 -29.446 -74.092  1.00111.90           N  
ANISOU    1  N   SER A  23    22408  10093  10015  -4675  -4403   1453       N  
ATOM      2  CA  SER A  23       3.157 -28.134 -73.577  1.00111.52           C  
ANISOU    2  CA  SER A  23    22083   9959  10331  -4458  -4835   1580       C  
ATOM      3  C   SER A  23       2.564 -28.178 -72.154  1.00109.56           C  
ANISOU    3  C   SER A  23    20991   9897  10740  -3876  -4893   1636       C  
ATOM      4  O   SER A  23       2.946 -27.360 -71.316  1.00108.10           O  
ANISOU    4  O   SER A  23    20398   9840  10835  -3451  -4715   1532       O  
ATOM      5  CB  SER A  23       2.176 -27.452 -74.542  1.00115.97           C  
ANISOU    5  CB  SER A  23    22765  10381  10919  -4692  -5473   1817       C  
ATOM      6  OG  SER A  23       1.643 -26.265 -73.981  1.00115.87           O  
ANISOU    6  OG  SER A  23    22432  10241  11354  -4450  -5924   1951       O  
ATOM      7  N   PRO A  24       1.649 -29.111 -71.860  1.00 97.91           N  
ANISOU    7  N   PRO A  24    19185   8532   9485  -3799  -5087   1791       N  
ATOM      8  CA  PRO A  24       1.159 -29.218 -70.480  1.00 96.35           C  
ANISOU    8  CA  PRO A  24    18110   8637   9861  -3181  -5006   1816       C  
ATOM      9  C   PRO A  24       2.215 -29.808 -69.561  1.00 95.06           C  
ANISOU    9  C   PRO A  24    17665   8714   9739  -2853  -4253   1445       C  
ATOM     10  O   PRO A  24       2.919 -30.755 -69.919  1.00 93.98           O  
ANISOU   10  O   PRO A  24    17873   8554   9281  -3093  -3843   1233       O  
ATOM     11  CB  PRO A  24      -0.055 -30.151 -70.598  1.00 98.48           C  
ANISOU   11  CB  PRO A  24    18204   8933  10280  -3315  -5406   2090       C  
ATOM     12  CG  PRO A  24      -0.403 -30.171 -72.042  1.00100.45           C  
ANISOU   12  CG  PRO A  24    19199   8865  10102  -3966  -5896   2284       C  
ATOM     13  CD  PRO A  24       0.897 -30.012 -72.753  1.00100.08           C  
ANISOU   13  CD  PRO A  24    19855   8651   9519  -4283  -5462   1990       C  
ATOM     14  N   MET A  25       2.320 -29.238 -68.362  1.00 89.26           N  
ANISOU   14  N   MET A  25    16312   8199   9405  -2288  -4082   1370       N  
ATOM     15  CA  MET A  25       3.350 -29.621 -67.405  1.00 88.94           C  
ANISOU   15  CA  MET A  25    15972   8392   9429  -1939  -3426   1036       C  
ATOM     16  C   MET A  25       2.699 -29.996 -66.084  1.00 92.59           C  
ANISOU   16  C   MET A  25    15687   9132  10360  -1406  -3378   1097       C  
ATOM     17  O   MET A  25       1.960 -29.195 -65.503  1.00 91.70           O  
ANISOU   17  O   MET A  25    15160   9080  10601  -1077  -3674   1267       O  
ATOM     18  CB  MET A  25       4.359 -28.492 -67.188  1.00 87.13           C  
ANISOU   18  CB  MET A  25    15792   8156   9156  -1804  -3195    830       C  
ATOM     19  CG  MET A  25       5.578 -28.920 -66.391  1.00 85.90           C  
ANISOU   19  CG  MET A  25    15414   8222   9004  -1542  -2534    476       C  
ATOM     20  SD  MET A  25       6.546 -27.520 -65.803  1.00 84.21           S  
ANISOU   20  SD  MET A  25    15061   8058   8876  -1293  -2349    277       S  
ATOM     21  CE  MET A  25       5.416 -26.797 -64.617  1.00 88.92           C  
ANISOU   21  CE  MET A  25    15020   8775   9991   -719  -2714    476       C  
ATOM     22  N   TYR A  26       2.978 -31.206 -65.614  1.00 83.60           N  
ANISOU   22  N   TYR A  26    14402   8147   9215  -1317  -2988    959       N  
ATOM     23  CA  TYR A  26       2.471 -31.703 -64.344  1.00 84.89           C  
ANISOU   23  CA  TYR A  26    13912   8578   9765   -846  -2864    998       C  
ATOM     24  C   TYR A  26       3.585 -31.601 -63.313  1.00 85.29           C  
ANISOU   24  C   TYR A  26    13698   8830   9877   -435  -2326    686       C  
ATOM     25  O   TYR A  26       4.708 -32.049 -63.565  1.00 83.97           O  
ANISOU   25  O   TYR A  26    13816   8643   9446   -565  -1919    429       O  
ATOM     26  CB  TYR A  26       1.974 -33.142 -64.473  1.00 86.06           C  
ANISOU   26  CB  TYR A  26    14091   8739   9867  -1034  -2835   1086       C  
ATOM     27  CG  TYR A  26       1.041 -33.347 -65.644  1.00 85.89           C  
ANISOU   27  CG  TYR A  26    14444   8492   9700  -1547  -3365   1365       C  
ATOM     28  CD1 TYR A  26      -0.287 -32.942 -65.578  1.00 85.44           C  
ANISOU   28  CD1 TYR A  26    14041   8458   9964  -1500  -3908   1711       C  
ATOM     29  CD2 TYR A  26       1.487 -33.938 -66.817  1.00 84.54           C  
ANISOU   29  CD2 TYR A  26    14972   8081   9068  -2078  -3328   1285       C  
ATOM     30  CE1 TYR A  26      -1.144 -33.126 -66.646  1.00 85.68           C  
ANISOU   30  CE1 TYR A  26    14396   8287   9871  -1985  -4450   1986       C  
ATOM     31  CE2 TYR A  26       0.639 -34.127 -67.890  1.00 84.47           C  
ANISOU   31  CE2 TYR A  26    15352   7853   8888  -2578  -3849   1542       C  
ATOM     32  CZ  TYR A  26      -0.675 -33.719 -67.800  1.00 86.39           C  
ANISOU   32  CZ  TYR A  26    15225   8133   9466  -2538  -4435   1901       C  
ATOM     33  OH  TYR A  26      -1.521 -33.908 -68.869  1.00 90.61           O  
ANISOU   33  OH  TYR A  26    16133   8455   9840  -3052  -5007   2176       O  
ATOM     34  N   SER A  27       3.279 -31.020 -62.157  1.00 79.27           N  
ANISOU   34  N   SER A  27    12394   8260   9465     60  -2324    707       N  
ATOM     35  CA  SER A  27       4.291 -30.843 -61.128  1.00 78.94           C  
ANISOU   35  CA  SER A  27    12104   8409   9481    446  -1880    428       C  
ATOM     36  C   SER A  27       3.734 -31.147 -59.747  1.00 75.57           C  
ANISOU   36  C   SER A  27    11082   8240   9392    947  -1774    477       C  
ATOM     37  O   SER A  27       2.576 -30.847 -59.447  1.00 72.72           O  
ANISOU   37  O   SER A  27    10414   7914   9303   1106  -2076    716       O  
ATOM     38  CB  SER A  27       4.843 -29.414 -61.151  1.00 78.13           C  
ANISOU   38  CB  SER A  27    12092   8232   9363    512  -1946    323       C  
ATOM     39  OG  SER A  27       3.832 -28.474 -60.829  1.00 74.76           O  
ANISOU   39  OG  SER A  27    11409   7777   9218    741  -2332    533       O  
ATOM     40  N   ILE A  28       4.581 -31.744 -58.916  1.00 69.94           N  
ANISOU   40  N   ILE A  28    10209   7705   8659   1194  -1335    254       N  
ATOM     41  CA  ILE A  28       4.254 -32.127 -57.551  1.00 68.47           C  
ANISOU   41  CA  ILE A  28     9527   7766   8721   1655  -1160    264       C  
ATOM     42  C   ILE A  28       5.264 -31.461 -56.631  1.00 66.53           C  
ANISOU   42  C   ILE A  28     9128   7658   8493   2002   -892      6       C  
ATOM     43  O   ILE A  28       6.434 -31.285 -56.988  1.00 65.90           O  
ANISOU   43  O   ILE A  28     9294   7531   8215   1864   -702   -215       O  
ATOM     44  CB  ILE A  28       4.246 -33.657 -57.355  1.00 67.92           C  
ANISOU   44  CB  ILE A  28     9436   7771   8601   1615   -921    274       C  
ATOM     45  CG1 ILE A  28       5.642 -34.237 -57.574  1.00 66.71           C  
ANISOU   45  CG1 ILE A  28     9558   7594   8195   1524   -537     -5       C  
ATOM     46  CG2 ILE A  28       3.259 -34.297 -58.304  1.00 70.22           C  
ANISOU   46  CG2 ILE A  28     9921   7907   8854   1216  -1219    526       C  
ATOM     47  CD1 ILE A  28       5.724 -35.724 -57.331  1.00 66.38           C  
ANISOU   47  CD1 ILE A  28     9526   7590   8106   1532   -285    -14       C  
ATOM     48  N   ILE A  29       4.810 -31.082 -55.441  1.00 75.67           N  
ANISOU   48  N   ILE A  29     9878   8987   9885   2441   -874     35       N  
ATOM     49  CA  ILE A  29       5.694 -30.580 -54.397  1.00 68.38           C  
ANISOU   49  CA  ILE A  29     8795   8212   8973   2790   -631   -201       C  
ATOM     50  C   ILE A  29       5.397 -31.343 -53.116  1.00 60.25           C  
ANISOU   50  C   ILE A  29     7401   7418   8074   3172   -412   -181       C  
ATOM     51  O   ILE A  29       4.237 -31.444 -52.701  1.00 60.00           O  
ANISOU   51  O   ILE A  29     7109   7449   8239   3331   -523     26       O  
ATOM     52  CB  ILE A  29       5.529 -29.061 -54.193  1.00 66.85           C  
ANISOU   52  CB  ILE A  29     8571   7947   8884   2950   -841   -222       C  
ATOM     53  CG1 ILE A  29       5.545 -28.345 -55.549  1.00 75.25           C  
ANISOU   53  CG1 ILE A  29    10021   8742   9828   2537  -1127   -161       C  
ATOM     54  CG2 ILE A  29       6.631 -28.525 -53.301  1.00 61.05           C  
ANISOU   54  CG2 ILE A  29     7776   7326   8094   3199   -615   -496       C  
ATOM     55  CD1 ILE A  29       5.259 -26.865 -55.487  1.00 74.44           C  
ANISOU   55  CD1 ILE A  29     9944   8505   9834   2664  -1387   -140       C  
ATOM     56  N   THR A  30       6.452 -31.877 -52.490  1.00 61.75           N  
ANISOU   56  N   THR A  30     7567   7739   8157   3314   -101   -386       N  
ATOM     57  CA  THR A  30       6.373 -32.576 -51.216  1.00 58.26           C  
ANISOU   57  CA  THR A  30     6882   7469   7786   3215    113   -342       C  
ATOM     58  C   THR A  30       7.519 -32.143 -50.316  1.00 56.47           C  
ANISOU   58  C   THR A  30     6638   7316   7504   3100    259   -512       C  
ATOM     59  O   THR A  30       8.611 -31.835 -50.816  1.00 56.11           O  
ANISOU   59  O   THR A  30     6737   7243   7341   3068    306   -680       O  
ATOM     60  CB  THR A  30       6.485 -34.094 -51.404  1.00 58.24           C  
ANISOU   60  CB  THR A  30     6934   7487   7706   3204    276   -310       C  
ATOM     61  OG1 THR A  30       7.764 -34.396 -51.970  1.00 58.17           O  
ANISOU   61  OG1 THR A  30     7149   7432   7523   3151    440   -514       O  
ATOM     62  CG2 THR A  30       5.455 -34.586 -52.374  1.00 62.53           C  
ANISOU   62  CG2 THR A  30     7565   7915   8276   3212     98   -101       C  
ATOM     63  N   PRO A  31       7.284 -32.050 -49.005  1.00 56.37           N  
ANISOU   63  N   PRO A  31     6471   7374   7574   3048    310   -470       N  
ATOM     64  CA  PRO A  31       8.347 -31.638 -48.080  1.00 55.70           C  
ANISOU   64  CA  PRO A  31     6394   7336   7431   2971    386   -590       C  
ATOM     65  C   PRO A  31       9.648 -32.389 -48.347  1.00 54.89           C  
ANISOU   65  C   PRO A  31     6366   7256   7235   2881    507   -698       C  
ATOM     66  O   PRO A  31       9.641 -33.534 -48.806  1.00 54.74           O  
ANISOU   66  O   PRO A  31     6375   7228   7195   2861    588   -672       O  
ATOM     67  CB  PRO A  31       7.766 -31.986 -46.707  1.00 55.98           C  
ANISOU   67  CB  PRO A  31     6314   7433   7523   2969    436   -512       C  
ATOM     68  CG  PRO A  31       6.294 -31.815 -46.897  1.00 57.10           C  
ANISOU   68  CG  PRO A  31     6345   7537   7815   3044    362   -378       C  
ATOM     69  CD  PRO A  31       6.005 -32.276 -48.307  1.00 57.25           C  
ANISOU   69  CD  PRO A  31     6409   7509   7833   3082    289   -317       C  
ATOM     70  N   ASN A  32      10.775 -31.727 -48.061  1.00 58.46           N  
ANISOU   70  N   ASN A  32     6842   7730   7642   2840    522   -819       N  
ATOM     71  CA  ASN A  32      12.083 -32.353 -48.254  1.00 58.22           C  
ANISOU   71  CA  ASN A  32     6828   7716   7578   2753    647   -918       C  
ATOM     72  C   ASN A  32      12.181 -33.702 -47.554  1.00 58.22           C  
ANISOU   72  C   ASN A  32     6776   7765   7582   2742    725   -850       C  
ATOM     73  O   ASN A  32      12.711 -34.667 -48.117  1.00 58.15           O  
ANISOU   73  O   ASN A  32     6790   7711   7592   2678    844   -886       O  
ATOM     74  CB  ASN A  32      13.193 -31.430 -47.755  1.00 58.53           C  
ANISOU   74  CB  ASN A  32     6848   7799   7593   2742    630  -1030       C  
ATOM     75  CG  ASN A  32      13.853 -30.659 -48.871  1.00 59.10           C  
ANISOU   75  CG  ASN A  32     7010   7838   7609   2737    640  -1188       C  
ATOM     76  OD1 ASN A  32      13.646 -30.954 -50.046  1.00 59.27           O  
ANISOU   76  OD1 ASN A  32     7138   7793   7589   2727    691  -1231       O  
ATOM     77  ND2 ASN A  32      14.672 -29.678 -48.513  1.00 59.71           N  
ANISOU   77  ND2 ASN A  32     7074   7958   7657   2754    594  -1302       N  
ATOM     78  N   ILE A  33      11.695 -33.779 -46.319  1.00 57.88           N  
ANISOU   78  N   ILE A  33     6696   7837   7458   2861    659   -769       N  
ATOM     79  CA  ILE A  33      11.707 -34.997 -45.517  1.00 58.56           C  
ANISOU   79  CA  ILE A  33     6774   8006   7470   2932    705   -698       C  
ATOM     80  C   ILE A  33      10.278 -35.304 -45.091  1.00 58.81           C  
ANISOU   80  C   ILE A  33     6781   8053   7511   2990    692   -565       C  
ATOM     81  O   ILE A  33       9.551 -34.405 -44.651  1.00 59.28           O  
ANISOU   81  O   ILE A  33     6810   8140   7576   3047    630   -539       O  
ATOM     82  CB  ILE A  33      12.630 -34.870 -44.293  1.00 59.68           C  
ANISOU   82  CB  ILE A  33     6905   8284   7487   3038    666   -740       C  
ATOM     83  CG1 ILE A  33      13.981 -34.280 -44.696  1.00 59.72           C  
ANISOU   83  CG1 ILE A  33     6884   8279   7527   2985    668   -878       C  
ATOM     84  CG2 ILE A  33      12.850 -36.228 -43.666  1.00 60.44           C  
ANISOU   84  CG2 ILE A  33     7010   8434   7521   3112    722   -673       C  
ATOM     85  CD1 ILE A  33      14.975 -34.217 -43.557  1.00 60.99           C  
ANISOU   85  CD1 ILE A  33     7007   8572   7594   3095    612   -928       C  
ATOM     86  N   LEU A  34       9.876 -36.567 -45.215  1.00 55.27           N  
ANISOU   86  N   LEU A  34     6337   7580   7081   2982    764   -485       N  
ATOM     87  CA  LEU A  34       8.550 -36.993 -44.793  1.00 55.75           C  
ANISOU   87  CA  LEU A  34     6346   7662   7176   3034    775   -353       C  
ATOM     88  C   LEU A  34       8.635 -37.709 -43.453  1.00 56.96           C  
ANISOU   88  C   LEU A  34     6521   7935   7185   3155    824   -286       C  
ATOM     89  O   LEU A  34       9.492 -38.576 -43.254  1.00 57.15           O  
ANISOU   89  O   LEU A  34     6605   7971   7138   3176    866   -301       O  
ATOM     90  CB  LEU A  34       7.926 -37.925 -45.832  1.00 55.04           C  
ANISOU   90  CB  LEU A  34     6247   7451   7214   2951    817   -302       C  
ATOM     91  CG  LEU A  34       7.583 -37.349 -47.203  1.00 54.65           C  
ANISOU   91  CG  LEU A  34     6211   7312   7241   2925    761   -317       C  
ATOM     92  CD1 LEU A  34       6.941 -38.422 -48.070  1.00 55.40           C  
ANISOU   92  CD1 LEU A  34     6372   7371   7307   3007    813   -208       C  
ATOM     93  CD2 LEU A  34       6.665 -36.146 -47.058  1.00 55.12           C  
ANISOU   93  CD2 LEU A  34     6161   7382   7399   2964    646   -267       C  
ATOM     94  N   ARG A  35       7.747 -37.333 -42.541  1.00 54.85           N  
ANISOU   94  N   ARG A  35     6205   7749   6886   3250    825   -214       N  
ATOM     95  CA  ARG A  35       7.687 -37.873 -41.193  1.00 56.19           C  
ANISOU   95  CA  ARG A  35     6408   8036   6907   3383    882   -143       C  
ATOM     96  C   ARG A  35       6.581 -38.920 -41.092  1.00 56.70           C  
ANISOU   96  C   ARG A  35     6419   8089   7036   3396    979      1       C  
ATOM     97  O   ARG A  35       5.597 -38.880 -41.833  1.00 56.43           O  
ANISOU   97  O   ARG A  35     6277   7988   7174   3327    979     48       O  
ATOM     98  CB  ARG A  35       7.467 -36.737 -40.197  1.00 57.40           C  
ANISOU   98  CB  ARG A  35     6555   8282   6972   3496    851   -173       C  
ATOM     99  CG  ARG A  35       8.650 -35.783 -40.166  1.00 57.06           C  
ANISOU   99  CG  ARG A  35     6570   8256   6854   3496    750   -317       C  
ATOM    100  CD  ARG A  35       8.285 -34.424 -39.607  1.00 58.03           C  
ANISOU  100  CD  ARG A  35     6688   8412   6947   3579    706   -373       C  
ATOM    101  NE  ARG A  35       9.458 -33.560 -39.525  1.00 57.79           N  
ANISOU  101  NE  ARG A  35     6715   8398   6845   3581    604   -515       N  
ATOM    102  CZ  ARG A  35       9.413 -32.264 -39.239  1.00 58.44           C  
ANISOU  102  CZ  ARG A  35     6817   8476   6910   3637    544   -601       C  
ATOM    103  NH1 ARG A  35       8.249 -31.672 -39.011  1.00 59.52           N  
ANISOU  103  NH1 ARG A  35     6920   8590   7106   3708    585   -560       N  
ATOM    104  NH2 ARG A  35      10.533 -31.557 -39.189  1.00 58.24           N  
ANISOU  104  NH2 ARG A  35     6835   8463   6830   3630    449   -732       N  
ATOM    105  N   LEU A  36       6.745 -39.852 -40.160  1.00 56.43           N  
ANISOU  105  N   LEU A  36     6448   8119   6874   3492   1054     76       N  
ATOM    106  CA  LEU A  36       5.764 -40.909 -39.955  1.00 57.10           C  
ANISOU  106  CA  LEU A  36     6489   8197   7010   3513   1164    220       C  
ATOM    107  C   LEU A  36       4.695 -40.509 -38.943  1.00 58.83           C  
ANISOU  107  C   LEU A  36     6621   8522   7211   3620   1239    309       C  
ATOM    108  O   LEU A  36       4.932 -39.697 -38.044  1.00 59.79           O  
ANISOU  108  O   LEU A  36     6781   8734   7204   3726   1227    265       O  
ATOM    109  CB  LEU A  36       6.452 -42.189 -39.475  1.00 57.44           C  
ANISOU  109  CB  LEU A  36     6657   8234   6934   3577   1223    270       C  
ATOM    110  CG  LEU A  36       7.404 -42.894 -40.440  1.00 56.37           C  
ANISOU  110  CG  LEU A  36     6601   7977   6840   3499   1199    199       C  
ATOM    111  CD1 LEU A  36       7.882 -44.208 -39.841  1.00 57.29           C  
ANISOU  111  CD1 LEU A  36     6832   8074   6861   3600   1272    270       C  
ATOM    112  CD2 LEU A  36       6.720 -43.130 -41.776  1.00 55.23           C  
ANISOU  112  CD2 LEU A  36     6396   7702   6888   3358   1207    197       C  
ATOM    113  N   GLU A  37       3.501 -41.086 -39.116  1.00 59.10           N  
ANISOU  113  N   GLU A  37     6523   8543   7388   3596   1325    431       N  
ATOM    114  CA  GLU A  37       2.330 -40.797 -38.281  1.00 61.17           C  
ANISOU  114  CA  GLU A  37     6649   8905   7689   3691   1433    526       C  
ATOM    115  C   GLU A  37       1.973 -39.313 -38.246  1.00 61.92           C  
ANISOU  115  C   GLU A  37     6654   9027   7846   3727   1377    445       C  
ATOM    116  O   GLU A  37       1.365 -38.832 -37.286  1.00 64.01           O  
ANISOU  116  O   GLU A  37     6863   9383   8075   3856   1474    476       O  
ATOM    117  CB  GLU A  37       2.515 -41.345 -36.863  1.00 62.68           C  
ANISOU  117  CB  GLU A  37     6952   9195   7667   3843   1560    601       C  
ATOM    118  CG  GLU A  37       2.683 -42.856 -36.829  1.00 62.40           C  
ANISOU  118  CG  GLU A  37     6995   9117   7596   3833   1636    706       C  
ATOM    119  CD  GLU A  37       2.680 -43.419 -35.425  1.00 64.30           C  
ANISOU  119  CD  GLU A  37     7340   9457   7635   4008   1778    816       C  
ATOM    120  OE1 GLU A  37       3.346 -42.838 -34.541  1.00 64.81           O  
ANISOU  120  OE1 GLU A  37     7521   9587   7518   4117   1739    744       O  
ATOM    121  OE2 GLU A  37       2.011 -44.450 -35.206  1.00 66.16           O  
ANISOU  121  OE2 GLU A  37     7565   9744   7828   4118   1966   1043       O  
ATOM    122  N   SER A  38       2.348 -38.573 -39.281  1.00 65.16           N  
ANISOU  122  N   SER A  38     7059   9347   8353   3628   1234    337       N  
ATOM    123  CA  SER A  38       2.086 -37.144 -39.357  1.00 65.83           C  
ANISOU  123  CA  SER A  38     7078   9423   8512   3665   1167    254       C  
ATOM    124  C   SER A  38       1.360 -36.849 -40.658  1.00 65.29           C  
ANISOU  124  C   SER A  38     6839   9247   8720   3556   1061    267       C  
ATOM    125  O   SER A  38       1.646 -37.462 -41.691  1.00 63.52           O  
ANISOU  125  O   SER A  38     6635   8933   8567   3427    988    269       O  
ATOM    126  CB  SER A  38       3.378 -36.336 -39.282  1.00 64.78           C  
ANISOU  126  CB  SER A  38     7119   9278   8215   3670   1070    107       C  
ATOM    127  OG  SER A  38       4.353 -36.885 -40.147  1.00 62.66           O  
ANISOU  127  OG  SER A  38     6943   8938   7927   3543    997     59       O  
ATOM    128  N   GLU A  39       0.419 -35.912 -40.601  1.00 70.58           N  
ANISOU  128  N   GLU A  39     7343   9918   9556   3627   1045    276       N  
ATOM    129  CA  GLU A  39      -0.341 -35.536 -41.785  1.00 70.57           C  
ANISOU  129  CA  GLU A  39     7156   9812   9844   3552    896    303       C  
ATOM    130  C   GLU A  39       0.516 -34.699 -42.729  1.00 68.65           C  
ANISOU  130  C   GLU A  39     7035   9439   9612   3470    737    188       C  
ATOM    131  O   GLU A  39       0.985 -33.618 -42.359  1.00 68.98           O  
ANISOU  131  O   GLU A  39     7167   9473   9570   3539    728     91       O  
ATOM    132  CB  GLU A  39      -1.580 -34.752 -41.358  1.00 73.64           C  
ANISOU  132  CB  GLU A  39     7316  10242  10424   3686    921    346       C  
ATOM    133  CG  GLU A  39      -2.578 -34.453 -42.461  1.00 74.49           C  
ANISOU  133  CG  GLU A  39     7177  10264  10863   3642    726    408       C  
ATOM    134  CD  GLU A  39      -3.859 -33.842 -41.921  1.00 78.25           C  
ANISOU  134  CD  GLU A  39     7385  10808  11537   3802    775    458       C  
ATOM    135  OE1 GLU A  39      -3.950 -33.643 -40.691  1.00 80.07           O  
ANISOU  135  OE1 GLU A  39     7640  11142  11639   3947    993    437       O  
ATOM    136  OE2 GLU A  39      -4.773 -33.556 -42.724  1.00 79.80           O  
ANISOU  136  OE2 GLU A  39     7348  10969  12002   3809    591    529       O  
ATOM    137  N   GLU A  40       0.707 -35.192 -43.952  1.00 65.19           N  
ANISOU  137  N   GLU A  40     6603   8892   9274   3328    615    205       N  
ATOM    138  CA  GLU A  40       1.514 -34.519 -44.959  1.00 63.52           C  
ANISOU  138  CA  GLU A  40     6511   8561   9064   3252    488    124       C  
ATOM    139  C   GLU A  40       0.662 -34.216 -46.182  1.00 64.78           C  
ANISOU  139  C   GLU A  40     6538   8667   9409   3295    300    263       C  
ATOM    140  O   GLU A  40      -0.136 -35.053 -46.618  1.00 65.99           O  
ANISOU  140  O   GLU A  40     6564   8879   9630   3327    261    440       O  
ATOM    141  CB  GLU A  40       2.723 -35.373 -45.374  1.00 61.45           C  
ANISOU  141  CB  GLU A  40     6448   8296   8606   3170    544     68       C  
ATOM    142  CG  GLU A  40       3.708 -35.695 -44.259  1.00 61.06           C  
ANISOU  142  CG  GLU A  40     6543   8342   8316   3192    676    -16       C  
ATOM    143  CD  GLU A  40       4.616 -34.524 -43.923  1.00 60.94           C  
ANISOU  143  CD  GLU A  40     6638   8346   8172   3229    644   -141       C  
ATOM    144  OE1 GLU A  40       4.432 -33.435 -44.506  1.00 60.95           O  
ANISOU  144  OE1 GLU A  40     6607   8260   8290   3218    546   -175       O  
ATOM    145  OE2 GLU A  40       5.521 -34.694 -43.078  1.00 61.00           O  
ANISOU  145  OE2 GLU A  40     6760   8447   7971   3276    697   -197       O  
ATOM    146  N   THR A  41       0.810 -33.008 -46.713  1.00 63.66           N  
ANISOU  146  N   THR A  41     6423   8417   9348   3305    163    221       N  
ATOM    147  CA  THR A  41       0.061 -32.565 -47.877  1.00 65.15           C  
ANISOU  147  CA  THR A  41     6510   8528   9718   3351    -88    377       C  
ATOM    148  C   THR A  41       0.946 -32.545 -49.120  1.00 63.72           C  
ANISOU  148  C   THR A  41     6551   8275   9384   3321   -195    381       C  
ATOM    149  O   THR A  41       2.155 -32.310 -49.038  1.00 61.83           O  
ANISOU  149  O   THR A  41     6519   8025   8950   3281    -79    202       O  
ATOM    150  CB  THR A  41      -0.542 -31.176 -47.644  1.00 66.99           C  
ANISOU  150  CB  THR A  41     6624   8664  10166   3423   -198    364       C  
ATOM    151  OG1 THR A  41      -1.054 -31.096 -46.309  1.00 68.19           O  
ANISOU  151  OG1 THR A  41     6648   8883  10378   3481    -29    286       O  
ATOM    152  CG2 THR A  41      -1.683 -30.928 -48.612  1.00 69.55           C  
ANISOU  152  CG2 THR A  41     6761   8923  10740   3476   -512    570       C  
ATOM    153  N   MET A  42       0.331 -32.798 -50.274  1.00 69.12           N  
ANISOU  153  N   MET A  42     7203   8917  10141   3346   -445    598       N  
ATOM    154  CA  MET A  42       1.011 -32.790 -51.564  1.00 69.68           C  
ANISOU  154  CA  MET A  42     7552   8897  10027   3357   -610    628       C  
ATOM    155  C   MET A  42       0.172 -31.972 -52.526  1.00 73.14           C  
ANISOU  155  C   MET A  42     7965   9211  10614   3361  -1036    850       C  
ATOM    156  O   MET A  42      -1.006 -32.278 -52.727  1.00 75.58           O  
ANISOU  156  O   MET A  42     8033   9552  11132   3326  -1240   1129       O  
ATOM    157  CB  MET A  42       1.215 -34.175 -52.180  1.00 71.80           C  
ANISOU  157  CB  MET A  42     7985   9168  10127   3267   -569    720       C  
ATOM    158  CG  MET A  42       2.277 -35.030 -51.574  1.00 68.81           C  
ANISOU  158  CG  MET A  42     7716   8870   9557   3362   -206    515       C  
ATOM    159  SD  MET A  42       2.280 -36.601 -52.456  1.00 74.80           S  
ANISOU  159  SD  MET A  42     8768   9493  10160   2938   -181    611       S  
ATOM    160  CE  MET A  42       3.197 -37.658 -51.352  1.00 68.83           C  
ANISOU  160  CE  MET A  42     7991   8875   9288   3223    249    448       C  
ATOM    161  N   VAL A  43       0.773 -30.966 -53.150  1.00 63.75           N  
ANISOU  161  N   VAL A  43     7045   7864   9313   3340  -1209    731       N  
ATOM    162  CA  VAL A  43       0.037 -30.078 -54.039  1.00 66.65           C  
ANISOU  162  CA  VAL A  43     7469   8043   9810   3184  -1635    913       C  
ATOM    163  C   VAL A  43       0.330 -30.482 -55.476  1.00 72.37           C  
ANISOU  163  C   VAL A  43     8644   8556  10298   2629  -1850    960       C  
ATOM    164  O   VAL A  43       1.485 -30.738 -55.840  1.00 74.63           O  
ANISOU  164  O   VAL A  43     9286   8778  10292   2434  -1660    740       O  
ATOM    165  CB  VAL A  43       0.398 -28.604 -53.778  1.00 65.57           C  
ANISOU  165  CB  VAL A  43     7390   7823   9700   3363  -1652    774       C  
ATOM    166  CG1 VAL A  43       1.898 -28.377 -53.913  1.00 64.47           C  
ANISOU  166  CG1 VAL A  43     7618   7614   9263   3324  -1506    458       C  
ATOM    167  CG2 VAL A  43      -0.379 -27.689 -54.717  1.00 68.56           C  
ANISOU  167  CG2 VAL A  43     7853   7982  10215   3254  -2132    980       C  
ATOM    168  N   LEU A  44      -0.725 -30.585 -56.282  1.00 68.97           N  
ANISOU  168  N   LEU A  44     8193   8021   9990   2369  -2237   1251       N  
ATOM    169  CA  LEU A  44      -0.629 -31.082 -57.646  1.00 70.00           C  
ANISOU  169  CA  LEU A  44     8775   7945   9878   1810  -2472   1331       C  
ATOM    170  C   LEU A  44      -1.075 -29.994 -58.610  1.00 72.63           C  
ANISOU  170  C   LEU A  44     9307   8046  10244   1621  -2957   1489       C  
ATOM    171  O   LEU A  44      -2.142 -29.400 -58.429  1.00 75.04           O  
ANISOU  171  O   LEU A  44     9265   8368  10879   1819  -3256   1720       O  
ATOM    172  CB  LEU A  44      -1.482 -32.340 -57.813  1.00 71.39           C  
ANISOU  172  CB  LEU A  44     8818   8182  10124   1583  -2550   1557       C  
ATOM    173  CG  LEU A  44      -1.326 -33.316 -56.644  1.00 69.44           C  
ANISOU  173  CG  LEU A  44     8274   8177   9934   1859  -2109   1469       C  
ATOM    174  CD1 LEU A  44      -2.511 -34.256 -56.546  1.00 71.62           C  
ANISOU  174  CD1 LEU A  44     8250   8548  10415   1736  -2236   1761       C  
ATOM    175  CD2 LEU A  44      -0.029 -34.099 -56.760  1.00 66.91           C  
ANISOU  175  CD2 LEU A  44     8342   7815   9267   1723  -1746   1193       C  
ATOM    176  N   GLU A  45      -0.258 -29.731 -59.628  1.00 80.56           N  
ANISOU  176  N   GLU A  45    10868   8831  10910   1247  -3026   1371       N  
ATOM    177  CA  GLU A  45      -0.531 -28.693 -60.612  1.00 80.81           C  
ANISOU  177  CA  GLU A  45    11198   8606  10901   1021  -3483   1511       C  
ATOM    178  C   GLU A  45      -0.369 -29.239 -62.022  1.00 84.65           C  
ANISOU  178  C   GLU A  45    12263   8872  11028    396  -3690   1578       C  
ATOM    179  O   GLU A  45       0.532 -30.039 -62.291  1.00 87.46           O  
ANISOU  179  O   GLU A  45    12939   9222  11068    163  -3353   1371       O  
ATOM    180  CB  GLU A  45       0.341 -27.456 -60.400  1.00 79.54           C  
ANISOU  180  CB  GLU A  45    11197   8358  10667   1209  -3376   1292       C  
ATOM    181  CG  GLU A  45       0.559 -27.137 -58.939  1.00 75.11           C  
ANISOU  181  CG  GLU A  45    10188   8020  10330   1782  -3032   1119       C  
ATOM    182  CD  GLU A  45       1.207 -25.795 -58.731  1.00 74.00           C  
ANISOU  182  CD  GLU A  45    10195   7761  10163   1960  -3025    948       C  
ATOM    183  OE1 GLU A  45       2.333 -25.576 -59.223  1.00 77.09           O  
ANISOU  183  OE1 GLU A  45    10999   8045  10246   1695  -2885    745       O  
ATOM    184  OE2 GLU A  45       0.549 -24.942 -58.105  1.00 70.96           O  
ANISOU  184  OE2 GLU A  45     9516   7373  10073   2354  -3166   1028       O  
ATOM    185  N   ALA A  46      -1.248 -28.793 -62.921  1.00 83.18           N  
ANISOU  185  N   ALA A  46    12222   8494  10889    137  -4250   1869       N  
ATOM    186  CA  ALA A  46      -1.212 -29.154 -64.339  1.00 85.49           C  
ANISOU  186  CA  ALA A  46    13132   8539  10813   -488  -4538   1967       C  
ATOM    187  C   ALA A  46      -1.333 -27.857 -65.136  1.00 88.17           C  
ANISOU  187  C   ALA A  46    13798   8613  11090   -631  -4988   2096       C  
ATOM    188  O   ALA A  46      -2.404 -27.517 -65.643  1.00 91.77           O  
ANISOU  188  O   ALA A  46    14196   8954  11719   -737  -5560   2426       O  
ATOM    189  CB  ALA A  46      -2.319 -30.147 -64.688  1.00 87.96           C  
ANISOU  189  CB  ALA A  46    13317   8877  11228   -744  -4857   2252       C  
ATOM    190  N   HIS A  47      -0.223 -27.126 -65.224  1.00 93.00           N  
ANISOU  190  N   HIS A  47    14742   9127  11466   -635  -4737   1846       N  
ATOM    191  CA  HIS A  47      -0.216 -25.833 -65.891  1.00 92.18           C  
ANISOU  191  CA  HIS A  47    14985   8754  11286   -754  -5113   1945       C  
ATOM    192  C   HIS A  47      -0.377 -26.005 -67.397  1.00 92.99           C  
ANISOU  192  C   HIS A  47    15756   8575  11002  -1403  -5512   2122       C  
ATOM    193  O   HIS A  47       0.108 -26.975 -67.987  1.00 94.52           O  
ANISOU  193  O   HIS A  47    16333   8748  10831  -1805  -5295   2009       O  
ATOM    194  CB  HIS A  47       1.097 -25.101 -65.614  1.00 93.12           C  
ANISOU  194  CB  HIS A  47    15316   8845  11219   -662  -4703   1620       C  
ATOM    195  CG  HIS A  47       1.455 -25.021 -64.163  1.00 92.40           C  
ANISOU  195  CG  HIS A  47    14671   9025  11413    -89  -4272   1399       C  
ATOM    196  ND1 HIS A  47       0.939 -24.063 -63.317  1.00 89.74           N  
ANISOU  196  ND1 HIS A  47    13932   8715  11450    405  -4409   1460       N  
ATOM    197  CD2 HIS A  47       2.286 -25.780 -63.410  1.00 93.66           C  
ANISOU  197  CD2 HIS A  47    14643   9423  11520     68  -3714   1119       C  
ATOM    198  CE1 HIS A  47       1.435 -24.236 -62.105  1.00 88.96           C  
ANISOU  198  CE1 HIS A  47    13450   8865  11486    816  -3955   1221       C  
ATOM    199  NE2 HIS A  47       2.255 -25.272 -62.134  1.00 91.41           N  
ANISOU  199  NE2 HIS A  47    13870   9311  11549    621  -3548   1023       N  
ATOM    200  N   ASP A  48      -1.066 -25.044 -68.017  1.00102.96           N  
ANISOU  200  N   ASP A  48    17185   9600  12335  -1495  -6108   2402       N  
ATOM    201  CA  ASP A  48      -1.312 -25.052 -69.461  1.00105.68           C  
ANISOU  201  CA  ASP A  48    18119   9685  12350  -2114  -6474   2528       C  
ATOM    202  C   ASP A  48      -2.081 -26.306 -69.881  1.00107.25           C  
ANISOU  202  C   ASP A  48    18262   9952  12538  -2418  -6633   2672       C  
ATOM    203  O   ASP A  48      -1.737 -26.979 -70.855  1.00108.50           O  
ANISOU  203  O   ASP A  48    19018   9964  12244  -2963  -6622   2624       O  
ATOM    204  CB  ASP A  48      -0.004 -24.915 -70.248  1.00105.37           C  
ANISOU  204  CB  ASP A  48    18889   9440  11705  -2551  -6227   2332       C  
ATOM    205  CG  ASP A  48       0.765 -23.654 -69.891  1.00104.43           C  
ANISOU  205  CG  ASP A  48    18851   9234  11595  -2321  -6077   2192       C  
ATOM    206  OD1 ASP A  48       0.121 -22.629 -69.582  1.00105.70           O  
ANISOU  206  OD1 ASP A  48    18686   9347  12127  -2005  -6372   2304       O  
ATOM    207  OD2 ASP A  48       2.013 -23.688 -69.920  1.00103.49           O  
ANISOU  207  OD2 ASP A  48    19013   9136  11170  -2460  -5548   1876       O  
ATOM    208  N   ALA A  49      -3.141 -26.613 -69.138  1.00102.42           N  
ANISOU  208  N   ALA A  49    16932   9557  12426  -2073  -6754   2836       N  
ATOM    209  CA  ALA A  49      -3.968 -27.781 -69.402  1.00104.15           C  
ANISOU  209  CA  ALA A  49    17016   9853  12703  -2336  -6928   3002       C  
ATOM    210  C   ALA A  49      -5.435 -27.381 -69.445  1.00108.33           C  
ANISOU  210  C   ALA A  49    17003  10418  13739  -2225  -7347   3269       C  
ATOM    211  O   ALA A  49      -5.837 -26.344 -68.911  1.00109.02           O  
ANISOU  211  O   ALA A  49    16661  10559  14202  -1789  -7382   3301       O  
ATOM    212  CB  ALA A  49      -3.757 -28.876 -68.347  1.00101.42           C  
ANISOU  212  CB  ALA A  49    16315   9780  12441  -2061  -6569   2945       C  
ATOM    213  N   GLN A  50      -6.234 -28.226 -70.095  1.00111.84           N  
ANISOU  213  N   GLN A  50    17496  10821  14177  -2635  -7645   3458       N  
ATOM    214  CA  GLN A  50      -7.670 -28.028 -70.196  1.00116.46           C  
ANISOU  214  CA  GLN A  50    17577  11444  15229  -2594  -8046   3744       C  
ATOM    215  C   GLN A  50      -8.392 -29.270 -69.693  1.00116.53           C  
ANISOU  215  C   GLN A  50    17133  11685  15460  -2612  -8024   3888       C  
ATOM    216  O   GLN A  50      -7.810 -30.351 -69.574  1.00113.79           O  
ANISOU  216  O   GLN A  50    17025  11389  14820  -2798  -7800   3787       O  
ATOM    217  CB  GLN A  50      -8.113 -27.731 -71.640  1.00121.89           C  
ANISOU  217  CB  GLN A  50    18785  11795  15732  -3154  -8550   3900       C  
ATOM    218  CG  GLN A  50      -7.287 -26.677 -72.362  1.00122.23           C  
ANISOU  218  CG  GLN A  50    19449  11557  15437  -3300  -8584   3755       C  
ATOM    219  CD  GLN A  50      -6.066 -27.260 -73.049  1.00120.17           C  
ANISOU  219  CD  GLN A  50    20011  11126  14523  -3769  -8342   3526       C  
ATOM    220  OE1 GLN A  50      -5.849 -28.471 -73.032  1.00118.65           O  
ANISOU  220  OE1 GLN A  50    19962  11004  14114  -3990  -8163   3472       O  
ATOM    221  NE2 GLN A  50      -5.255 -26.396 -73.648  1.00120.42           N  
ANISOU  221  NE2 GLN A  50    20595  10931  14228  -3923  -8304   3379       N  
ATOM    222  N   GLY A  51      -9.678 -29.097 -69.406  1.00110.41           N  
ANISOU  222  N   GLY A  51    15713  11043  15196  -2423  -8253   4129       N  
ATOM    223  CA  GLY A  51     -10.516 -30.181 -68.940  1.00111.42           C  
ANISOU  223  CA  GLY A  51    15351  11392  15590  -2458  -8267   4307       C  
ATOM    224  C   GLY A  51     -10.136 -30.691 -67.557  1.00106.56           C  
ANISOU  224  C   GLY A  51    14262  11100  15124  -1987  -7752   4166       C  
ATOM    225  O   GLY A  51      -9.393 -30.067 -66.797  1.00102.74           O  
ANISOU  225  O   GLY A  51    13685  10704  14647  -1524  -7378   3947       O  
ATOM    226  N   ASP A  52     -10.683 -31.862 -67.241  1.00110.03           N  
ANISOU  226  N   ASP A  52    14414  11703  15689  -2134  -7750   4309       N  
ATOM    227  CA  ASP A  52     -10.453 -32.521 -65.963  1.00106.17           C  
ANISOU  227  CA  ASP A  52    13467  11515  15356  -1751  -7295   4224       C  
ATOM    228  C   ASP A  52      -9.256 -33.457 -66.069  1.00102.08           C  
ANISOU  228  C   ASP A  52    13545  10915  14325  -1998  -7091   4047       C  
ATOM    229  O   ASP A  52      -9.143 -34.219 -67.034  1.00103.65           O  
ANISOU  229  O   ASP A  52    14333  10909  14140  -2590  -7340   4096       O  
ATOM    230  CB  ASP A  52     -11.696 -33.303 -65.534  1.00109.36           C  
ANISOU  230  CB  ASP A  52    13240  12140  16171  -1795  -7388   4490       C  
ATOM    231  CG  ASP A  52     -12.832 -32.400 -65.096  1.00113.06           C  
ANISOU  231  CG  ASP A  52    13018  12767  17174  -1398  -7424   4624       C  
ATOM    232  OD1 ASP A  52     -12.851 -31.221 -65.507  1.00114.58           O  
ANISOU  232  OD1 ASP A  52    13332  12816  17389  -1258  -7569   4582       O  
ATOM    233  OD2 ASP A  52     -13.709 -32.872 -64.341  1.00114.78           O  
ANISOU  233  OD2 ASP A  52    12594  13247  17771  -1233  -7296   4770       O  
ATOM    234  N   VAL A  53      -8.369 -33.405 -65.079  1.00 95.12           N  
ANISOU  234  N   VAL A  53    12547  10177  13419  -1540  -6619   3833       N  
ATOM    235  CA  VAL A  53      -7.204 -34.285 -65.083  1.00 91.43           C  
ANISOU  235  CA  VAL A  53    12603   9650  12488  -1706  -6121   3510       C  
ATOM    236  C   VAL A  53      -7.254 -35.223 -63.882  1.00 89.08           C  
ANISOU  236  C   VAL A  53    11822   9628  12396  -1412  -5615   3426       C  
ATOM    237  O   VAL A  53      -7.034 -34.789 -62.742  1.00 86.40           O  
ANISOU  237  O   VAL A  53    11017   9504  12308   -843  -5222   3296       O  
ATOM    238  CB  VAL A  53      -5.898 -33.471 -65.082  1.00 87.95           C  
ANISOU  238  CB  VAL A  53    12555   9105  11758  -1497  -5758   3162       C  
ATOM    239  CG1 VAL A  53      -4.692 -34.395 -65.105  1.00 84.69           C  
ANISOU  239  CG1 VAL A  53    12627   8643  10909  -1647  -5194   2809       C  
ATOM    240  CG2 VAL A  53      -5.862 -32.518 -66.264  1.00 90.61           C  
ANISOU  240  CG2 VAL A  53    13400   9153  11874  -1806  -6254   3263       C  
ATOM    241  N   PRO A  54      -7.553 -36.507 -64.091  1.00 92.13           N  
ANISOU  241  N   PRO A  54    12338   9999  12669  -1798  -5621   3503       N  
ATOM    242  CA  PRO A  54      -7.578 -37.464 -62.974  1.00 90.17           C  
ANISOU  242  CA  PRO A  54    11697   9982  12580  -1557  -5140   3436       C  
ATOM    243  C   PRO A  54      -6.181 -37.660 -62.403  1.00 85.26           C  
ANISOU  243  C   PRO A  54    11347   9370  11677  -1267  -4471   3019       C  
ATOM    244  O   PRO A  54      -5.243 -37.990 -63.133  1.00 84.19           O  
ANISOU  244  O   PRO A  54    11886   9011  11092  -1552  -4333   2792       O  
ATOM    245  CB  PRO A  54      -8.115 -38.750 -63.614  1.00 93.16           C  
ANISOU  245  CB  PRO A  54    12348  10240  12807  -2155  -5379   3607       C  
ATOM    246  CG  PRO A  54      -8.780 -38.305 -64.885  1.00 97.59           C  
ANISOU  246  CG  PRO A  54    13184  10593  13302  -2636  -6104   3869       C  
ATOM    247  CD  PRO A  54      -7.988 -37.125 -65.354  1.00 96.00           C  
ANISOU  247  CD  PRO A  54    13343  10244  12889  -2494  -6120   3688       C  
ATOM    248  N   VAL A  55      -6.038 -37.451 -61.097  1.00 90.61           N  
ANISOU  248  N   VAL A  55    11498  10310  12618   -700  -4055   2919       N  
ATOM    249  CA  VAL A  55      -4.748 -37.592 -60.435  1.00 86.26           C  
ANISOU  249  CA  VAL A  55    11120   9802  11852   -382  -3457   2547       C  
ATOM    250  C   VAL A  55      -4.865 -38.634 -59.333  1.00 85.11           C  
ANISOU  250  C   VAL A  55    10645   9859  11835   -172  -3059   2540       C  
ATOM    251  O   VAL A  55      -5.781 -38.569 -58.504  1.00 86.30           O  
ANISOU  251  O   VAL A  55    10184  10240  12366     76  -3077   2744       O  
ATOM    252  CB  VAL A  55      -4.263 -36.255 -59.848  1.00 84.09           C  
ANISOU  252  CB  VAL A  55    10620   9626  11704    119  -3316   2390       C  
ATOM    253  CG1 VAL A  55      -2.835 -36.394 -59.347  1.00 80.08           C  
ANISOU  253  CG1 VAL A  55    10356   9136  10934    355  -2769   2007       C  
ATOM    254  CG2 VAL A  55      -4.406 -35.136 -60.864  1.00 86.03           C  
ANISOU  254  CG2 VAL A  55    11111   9674  11901    -71  -3783   2477       C  
ATOM    255  N   THR A  56      -3.940 -39.592 -59.329  1.00 87.40           N  
ANISOU  255  N   THR A  56    11348  10052  11808   -267  -2689   2308       N  
ATOM    256  CA  THR A  56      -3.873 -40.631 -58.308  1.00 86.24           C  
ANISOU  256  CA  THR A  56    10997  10050  11720    -71  -2289   2276       C  
ATOM    257  C   THR A  56      -2.457 -40.658 -57.754  1.00 82.44           C  
ANISOU  257  C   THR A  56    10714   9585  11026    274  -1781   1911       C  
ATOM    258  O   THR A  56      -1.507 -40.937 -58.494  1.00 81.66           O  
ANISOU  258  O   THR A  56    11163   9273  10590     68  -1665   1693       O  
ATOM    259  CB  THR A  56      -4.259 -42.000 -58.874  1.00 88.60           C  
ANISOU  259  CB  THR A  56    11622  10176  11866   -571  -2390   2402       C  
ATOM    260  OG1 THR A  56      -5.610 -41.959 -59.350  1.00 92.55           O  
ANISOU  260  OG1 THR A  56    11880  10687  12596   -909  -2904   2765       O  
ATOM    261  CG2 THR A  56      -4.137 -43.071 -57.802  1.00 88.64           C  
ANISOU  261  CG2 THR A  56    11463  10299  11915   -362  -1970   2372       C  
ATOM    262  N   VAL A  57      -2.311 -40.370 -56.464  1.00 90.72           N  
ANISOU  262  N   VAL A  57    11319  10885  12267    790  -1477   1847       N  
ATOM    263  CA  VAL A  57      -1.009 -40.313 -55.810  1.00 87.78           C  
ANISOU  263  CA  VAL A  57    11051  10564  11737   1152  -1040   1525       C  
ATOM    264  C   VAL A  57      -0.838 -41.558 -54.952  1.00 87.64           C  
ANISOU  264  C   VAL A  57    10991  10617  11693   1283   -693   1509       C  
ATOM    265  O   VAL A  57      -1.692 -41.861 -54.111  1.00 85.63           O  
ANISOU  265  O   VAL A  57    10330  10541  11663   1422   -662   1711       O  
ATOM    266  CB  VAL A  57      -0.854 -39.037 -54.966  1.00 79.63           C  
ANISOU  266  CB  VAL A  57     9633   9735  10888   1635   -967   1439       C  
ATOM    267  CG1 VAL A  57       0.402 -39.120 -54.122  1.00 73.34           C  
ANISOU  267  CG1 VAL A  57     8884   9028   9955   2002   -536   1142       C  
ATOM    268  CG2 VAL A  57      -0.817 -37.811 -55.864  1.00 79.90           C  
ANISOU  268  CG2 VAL A  57     9811   9644  10902   1504  -1286   1420       C  
ATOM    269  N   THR A  58       0.261 -42.279 -55.167  1.00 85.30           N  
ANISOU  269  N   THR A  58    11114  10172  11126   1243   -424   1278       N  
ATOM    270  CA  THR A  58       0.596 -43.462 -54.386  1.00 83.72           C  
ANISOU  270  CA  THR A  58    10944   9991  10873   1396    -92   1240       C  
ATOM    271  C   THR A  58       1.999 -43.308 -53.815  1.00 75.57           C  
ANISOU  271  C   THR A  58     9978   9014   9721   1787    268    930       C  
ATOM    272  O   THR A  58       2.920 -42.882 -54.519  1.00 75.58           O  
ANISOU  272  O   THR A  58    10261   8899   9556   1722    308    708       O  
ATOM    273  CB  THR A  58       0.511 -44.744 -55.227  1.00 90.87           C  
ANISOU  273  CB  THR A  58    12330  10614  11583    950   -125   1287       C  
ATOM    274  OG1 THR A  58       1.465 -44.686 -56.294  1.00 91.35           O  
ANISOU  274  OG1 THR A  58    12904  10439  11368    749    -83   1049       O  
ATOM    275  CG2 THR A  58      -0.885 -44.914 -55.809  1.00 96.65           C  
ANISOU  275  CG2 THR A  58    12990  11296  12437    514   -532   1610       C  
ATOM    276  N   VAL A  59       2.157 -43.643 -52.537  1.00 87.37           N  
ANISOU  276  N   VAL A  59    11206  10692  11299   2177    521    924       N  
ATOM    277  CA  VAL A  59       3.452 -43.606 -51.865  1.00 76.97           C  
ANISOU  277  CA  VAL A  59     9911   9444   9888   2560    830    662       C  
ATOM    278  C   VAL A  59       3.866 -45.038 -51.558  1.00 76.74           C  
ANISOU  278  C   VAL A  59    10112   9296   9750   2591   1073    647       C  
ATOM    279  O   VAL A  59       3.147 -45.765 -50.861  1.00 77.75           O  
ANISOU  279  O   VAL A  59    10110   9478   9954   2624   1110    849       O  
ATOM    280  CB  VAL A  59       3.404 -42.761 -50.583  1.00 65.95           C  
ANISOU  280  CB  VAL A  59     8074   8342   8644   3014    903    653       C  
ATOM    281  CG1 VAL A  59       4.770 -42.732 -49.918  1.00 60.16           C  
ANISOU  281  CG1 VAL A  59     7371   7678   7807   3373   1165    392       C  
ATOM    282  CG2 VAL A  59       2.930 -41.352 -50.894  1.00 66.17           C  
ANISOU  282  CG2 VAL A  59     7900   8445   8795   2998    656    676       C  
ATOM    283  N   HIS A  60       5.029 -45.438 -52.066  1.00 66.64           N  
ANISOU  283  N   HIS A  60     9173   7848   8301   2589   1254    412       N  
ATOM    284  CA  HIS A  60       5.565 -46.774 -51.862  1.00 65.35           C  
ANISOU  284  CA  HIS A  60     9273   7523   8036   2656   1494    367       C  
ATOM    285  C   HIS A  60       6.909 -46.694 -51.154  1.00 62.88           C  
ANISOU  285  C   HIS A  60     8874   7312   7706   3101   1758    131       C  
ATOM    286  O   HIS A  60       7.551 -45.642 -51.109  1.00 61.38           O  
ANISOU  286  O   HIS A  60     8511   7268   7541   3260   1758    -35       O  
ATOM    287  CB  HIS A  60       5.734 -47.523 -53.189  1.00 73.50           C  
ANISOU  287  CB  HIS A  60    10835   8209   8882   2244   1496    300       C  
ATOM    288  CG  HIS A  60       4.444 -47.853 -53.869  1.00 85.84           C  
ANISOU  288  CG  HIS A  60    12541   9636  10438   1768   1212    548       C  
ATOM    289  ND1 HIS A  60       3.737 -46.931 -54.610  1.00 91.81           N  
ANISOU  289  ND1 HIS A  60    13230  10423  11229   1472    893    642       N  
ATOM    290  CD2 HIS A  60       3.735 -49.005 -53.927  1.00 92.30           C  
ANISOU  290  CD2 HIS A  60    13567  10278  11226   1519   1170    733       C  
ATOM    291  CE1 HIS A  60       2.646 -47.499 -55.091  1.00 99.07           C  
ANISOU  291  CE1 HIS A  60    14279  11212  12151   1063    652    879       C  
ATOM    292  NE2 HIS A  60       2.621 -48.758 -54.691  1.00 99.45           N  
ANISOU  292  NE2 HIS A  60    14497  11133  12156   1067    819    935       N  
ATOM    293  N   ASP A  61       7.332 -47.829 -50.604  1.00 71.39           N  
ANISOU  293  N   ASP A  61    10079   8299   8746   3291   1961    130       N  
ATOM    294  CA  ASP A  61       8.621 -47.903 -49.940  1.00 68.44           C  
ANISOU  294  CA  ASP A  61     9543   8077   8384   3330   1957    -40       C  
ATOM    295  C   ASP A  61       9.730 -48.052 -50.975  1.00 69.03           C  
ANISOU  295  C   ASP A  61     9858   7986   8386   3205   2071   -271       C  
ATOM    296  O   ASP A  61       9.510 -48.506 -52.101  1.00 70.63           O  
ANISOU  296  O   ASP A  61    10514   7866   8454   3133   2251   -318       O  
ATOM    297  CB  ASP A  61       8.668 -49.075 -48.959  1.00 69.57           C  
ANISOU  297  CB  ASP A  61     9708   8205   8521   3441   2014     76       C  
ATOM    298  CG  ASP A  61       8.459 -50.415 -49.640  1.00 71.89           C  
ANISOU  298  CG  ASP A  61    10492   8109   8714   3486   2255    127       C  
ATOM    299  OD1 ASP A  61       7.294 -50.844 -49.776  1.00 75.57           O  
ANISOU  299  OD1 ASP A  61    11117   8423   9172   3404   2262    337       O  
ATOM    300  OD2 ASP A  61       9.464 -51.037 -50.045  1.00 72.94           O  
ANISOU  300  OD2 ASP A  61    10817   8099   8797   3438   2343    -29       O  
ATOM    301  N   PHE A  62      10.936 -47.668 -50.579  1.00 62.01           N  
ANISOU  301  N   PHE A  62     8699   7276   7586   3146   1978   -428       N  
ATOM    302  CA  PHE A  62      12.066 -47.738 -51.489  1.00 62.93           C  
ANISOU  302  CA  PHE A  62     8932   7294   7682   3038   2091   -641       C  
ATOM    303  C   PHE A  62      13.085 -48.770 -51.027  1.00 64.48           C  
ANISOU  303  C   PHE A  62     9088   7466   7945   3112   2148   -701       C  
ATOM    304  O   PHE A  62      13.428 -48.826 -49.846  1.00 64.06           O  
ANISOU  304  O   PHE A  62     8766   7572   8001   3193   2020   -660       O  
ATOM    305  CB  PHE A  62      12.737 -46.369 -51.614  1.00 61.48           C  
ANISOU  305  CB  PHE A  62     8473   7301   7587   2925   1977   -793       C  
ATOM    306  CG  PHE A  62      13.744 -46.290 -52.721  1.00 62.70           C  
ANISOU  306  CG  PHE A  62     8754   7368   7700   2803   2128  -1006       C  
ATOM    307  CD1 PHE A  62      13.352 -45.961 -54.006  1.00 63.24           C  
ANISOU  307  CD1 PHE A  62     9182   7257   7588   2673   2255  -1054       C  
ATOM    308  CD2 PHE A  62      15.080 -46.559 -52.482  1.00 63.73           C  
ANISOU  308  CD2 PHE A  62     8678   7578   7960   2811   2158  -1159       C  
ATOM    309  CE1 PHE A  62      14.275 -45.890 -55.028  1.00 64.72           C  
ANISOU  309  CE1 PHE A  62     9517   7369   7704   2526   2415  -1245       C  
ATOM    310  CE2 PHE A  62      16.005 -46.495 -53.500  1.00 65.31           C  
ANISOU  310  CE2 PHE A  62     8959   7731   8123   2718   2315  -1355       C  
ATOM    311  CZ  PHE A  62      15.603 -46.157 -54.774  1.00 65.78           C  
ANISOU  311  CZ  PHE A  62     9376   7636   7982   2569   2449  -1391       C  
ATOM    312  N   PRO A  63      13.573 -49.595 -51.963  1.00 65.86           N  
ANISOU  312  N   PRO A  63     9571   7411   8041   3080   2351   -800       N  
ATOM    313  CA  PRO A  63      13.175 -49.576 -53.373  1.00 66.81           C  
ANISOU  313  CA  PRO A  63    10132   7272   7980   2920   2527   -861       C  
ATOM    314  C   PRO A  63      12.184 -50.686 -53.755  1.00 68.52           C  
ANISOU  314  C   PRO A  63    10891   7117   8027   2906   2686   -738       C  
ATOM    315  O   PRO A  63      11.666 -50.686 -54.872  1.00 69.50           O  
ANISOU  315  O   PRO A  63    11504   6945   7958   2694   2808   -792       O  
ATOM    316  CB  PRO A  63      14.510 -49.765 -54.105  1.00 68.67           C  
ANISOU  316  CB  PRO A  63    10374   7480   8236   2848   2663  -1079       C  
ATOM    317  CG  PRO A  63      15.515 -50.239 -53.031  1.00 69.25           C  
ANISOU  317  CG  PRO A  63    10064   7732   8515   3035   2581  -1111       C  
ATOM    318  CD  PRO A  63      14.750 -50.451 -51.760  1.00 67.90           C  
ANISOU  318  CD  PRO A  63     9765   7644   8389   3168   2422   -904       C  
ATOM    319  N   GLY A  64      11.931 -51.613 -52.826  1.00 72.63           N  
ANISOU  319  N   GLY A  64    11388   7612   8597   3085   2675   -589       N  
ATOM    320  CA  GLY A  64      11.175 -52.825 -53.113  1.00 74.85           C  
ANISOU  320  CA  GLY A  64    12219   7485   8735   3069   2843   -492       C  
ATOM    321  C   GLY A  64       9.713 -52.621 -53.461  1.00 75.97           C  
ANISOU  321  C   GLY A  64    12670   7423   8774   2903   2800   -355       C  
ATOM    322  O   GLY A  64       9.131 -53.467 -54.149  1.00 80.10           O  
ANISOU  322  O   GLY A  64    13648   7628   9158   2542   2760   -281       O  
ATOM    323  N   LYS A  65       9.111 -51.520 -53.012  1.00 70.69           N  
ANISOU  323  N   LYS A  65    11564   7083   8210   2891   2567   -232       N  
ATOM    324  CA  LYS A  65       7.672 -51.271 -53.171  1.00 76.73           C  
ANISOU  324  CA  LYS A  65    12273   7894   8988   2504   2250     31       C  
ATOM    325  C   LYS A  65       6.790 -52.408 -52.648  1.00 81.99           C  
ANISOU  325  C   LYS A  65    13060   8430   9664   2402   2200    288       C  
ATOM    326  O   LYS A  65       5.779 -52.757 -53.260  1.00 91.28           O  
ANISOU  326  O   LYS A  65    14450   9450  10783   1946   1998    461       O  
ATOM    327  CB  LYS A  65       7.283 -50.940 -54.614  1.00 83.75           C  
ANISOU  327  CB  LYS A  65    13494   8599   9726   1986   2085     -6       C  
ATOM    328  CG  LYS A  65       7.770 -49.604 -55.141  1.00 81.21           C  
ANISOU  328  CG  LYS A  65    13018   8439   9398   1974   2038   -172       C  
ATOM    329  CD  LYS A  65       7.191 -49.363 -56.532  1.00 89.62           C  
ANISOU  329  CD  LYS A  65    14462   9301  10287   1414   1817   -146       C  
ATOM    330  CE  LYS A  65       7.550 -47.989 -57.076  1.00 88.30           C  
ANISOU  330  CE  LYS A  65    14172   9276  10101   1354   1730   -270       C  
ATOM    331  NZ  LYS A  65       6.993 -47.779 -58.444  1.00 95.07           N  
ANISOU  331  NZ  LYS A  65    15452   9916  10754    796   1488   -227       N  
ATOM    332  N   LYS A  66       7.171 -53.006 -51.513  1.00 81.92           N  
ANISOU  332  N   LYS A  66    12929   8475   9721   2805   2367    327       N  
ATOM    333  CA  LYS A  66       6.376 -54.113 -50.977  1.00 86.79           C  
ANISOU  333  CA  LYS A  66    13689   8952  10333   2699   2341    580       C  
ATOM    334  C   LYS A  66       4.979 -53.665 -50.576  1.00 92.96           C  
ANISOU  334  C   LYS A  66    14129   9968  11226   2464   2093    876       C  
ATOM    335  O   LYS A  66       4.004 -54.390 -50.809  1.00101.88           O  
ANISOU  335  O   LYS A  66    15443  10934  12332   2080   1969   1095       O  
ATOM    336  CB  LYS A  66       7.079 -54.798 -49.805  1.00 82.05           C  
ANISOU  336  CB  LYS A  66    13045   8363   9766   3188   2552    580       C  
ATOM    337  CG  LYS A  66       8.451 -55.366 -50.088  1.00 81.80           C  
ANISOU  337  CG  LYS A  66    13304   8098   9680   3481   2807    316       C  
ATOM    338  CD  LYS A  66       8.204 -56.417 -51.160  1.00 86.02           C  
ANISOU  338  CD  LYS A  66    14448   8173  10062   3089   2846    300       C  
ATOM    339  CE  LYS A  66       9.431 -57.160 -51.611  1.00 86.58           C  
ANISOU  339  CE  LYS A  66    14901   7926  10071   3331   3136     41       C  
ATOM    340  NZ  LYS A  66       9.035 -58.160 -52.648  1.00 90.71           N  
ANISOU  340  NZ  LYS A  66    16074   7978  10412   2903   3159     34       N  
ATOM    341  N   LEU A  67       4.844 -52.483 -49.989  1.00 85.28           N  
ANISOU  341  N   LEU A  67    12656   9364  10382   2676   2021    888       N  
ATOM    342  CA  LEU A  67       3.525 -52.038 -49.566  1.00 88.11           C  
ANISOU  342  CA  LEU A  67    12646   9953  10878   2508   1827   1163       C  
ATOM    343  C   LEU A  67       3.217 -50.674 -50.158  1.00 87.94           C  
ANISOU  343  C   LEU A  67    12357  10115  10942   2391   1617   1116       C  
ATOM    344  O   LEU A  67       4.117 -49.863 -50.423  1.00 82.95           O  
ANISOU  344  O   LEU A  67    11693   9543  10280   2581   1662    873       O  
ATOM    345  CB  LEU A  67       3.398 -52.003 -48.042  1.00 84.91           C  
ANISOU  345  CB  LEU A  67    11888   9819  10557   2902   1957   1288       C  
ATOM    346  CG  LEU A  67       3.564 -53.387 -47.410  1.00 86.89           C  
ANISOU  346  CG  LEU A  67    12424   9873  10719   2987   2130   1391       C  
ATOM    347  CD1 LEU A  67       3.496 -53.311 -45.904  1.00 86.63           C  
ANISOU  347  CD1 LEU A  67    12089  10105  10720   3370   2258   1510       C  
ATOM    348  CD2 LEU A  67       2.508 -54.348 -47.940  1.00 94.93           C  
ANISOU  348  CD2 LEU A  67    13698  10653  11719   2476   2017   1631       C  
ATOM    349  N   VAL A  68       1.928 -50.443 -50.375  1.00 89.45           N  
ANISOU  349  N   VAL A  68    12353  10383  11252   2064   1376   1364       N  
ATOM    350  CA  VAL A  68       1.403 -49.149 -50.791  1.00 90.28           C  
ANISOU  350  CA  VAL A  68    12145  10671  11484   1975   1136   1389       C  
ATOM    351  C   VAL A  68       1.040 -48.357 -49.536  1.00 82.21           C  
ANISOU  351  C   VAL A  68    10580  10013  10644   2365   1203   1474       C  
ATOM    352  O   VAL A  68      -0.027 -48.550 -48.931  1.00 85.26           O  
ANISOU  352  O   VAL A  68    10676  10543  11177   2309   1174   1736       O  
ATOM    353  CB  VAL A  68       0.234 -49.302 -51.775  1.00100.94           C  
ANISOU  353  CB  VAL A  68    13572  11897  12885   1419    805   1613       C  
ATOM    354  CG1 VAL A  68      -0.789 -50.324 -51.257  1.00105.63           C  
ANISOU  354  CG1 VAL A  68    14088  12482  13565   1215    795   1915       C  
ATOM    355  CG2 VAL A  68      -0.435 -47.949 -52.049  1.00101.12           C  
ANISOU  355  CG2 VAL A  68    13203  12128  13090   1383    531   1691       C  
ATOM    356  N   LEU A  69       1.951 -47.481 -49.112  1.00 87.35           N  
ANISOU  356  N   LEU A  69    11100  10810  11276   2757   1316   1246       N  
ATOM    357  CA  LEU A  69       1.756 -46.750 -47.860  1.00 78.32           C  
ANISOU  357  CA  LEU A  69     9525   9982  10251   3158   1412   1280       C  
ATOM    358  C   LEU A  69       0.564 -45.806 -47.947  1.00 80.46           C  
ANISOU  358  C   LEU A  69     9407  10426  10738   3057   1203   1458       C  
ATOM    359  O   LEU A  69      -0.163 -45.629 -46.963  1.00 79.00           O  
ANISOU  359  O   LEU A  69     8867  10466  10685   3246   1289   1615       O  
ATOM    360  CB  LEU A  69       3.029 -45.982 -47.492  1.00 72.04           C  
ANISOU  360  CB  LEU A  69     8717   9278   9377   3546   1531    986       C  
ATOM    361  CG  LEU A  69       4.307 -46.817 -47.390  1.00 70.79           C  
ANISOU  361  CG  LEU A  69     8882   8976   9040   3599   1686    785       C  
ATOM    362  CD1 LEU A  69       5.480 -45.961 -46.933  1.00 68.82           C  
ANISOU  362  CD1 LEU A  69     8568   8856   8725   3462   1546    485       C  
ATOM    363  CD2 LEU A  69       4.107 -47.993 -46.444  1.00 72.22           C  
ANISOU  363  CD2 LEU A  69     9121   9144   9174   3695   1840    941       C  
ATOM    364  N   SER A  70       0.334 -45.211 -49.115  1.00 76.39           N  
ANISOU  364  N   SER A  70     8960   9803  10261   2765    933   1446       N  
ATOM    365  CA  SER A  70      -0.824 -44.347 -49.308  1.00 78.67           C  
ANISOU  365  CA  SER A  70     8883  10224  10785   2663    686   1637       C  
ATOM    366  C   SER A  70      -1.282 -44.425 -50.756  1.00 89.73           C  
ANISOU  366  C   SER A  70    10510  11404  12178   2151    343   1730       C  
ATOM    367  O   SER A  70      -0.507 -44.754 -51.659  1.00 93.93           O  
ANISOU  367  O   SER A  70    11499  11697  12495   1938    317   1566       O  
ATOM    368  CB  SER A  70      -0.514 -42.899 -48.922  1.00 69.17           C  
ANISOU  368  CB  SER A  70     7430   9191   9660   3026    680   1482       C  
ATOM    369  OG  SER A  70      -0.360 -42.768 -47.520  1.00 65.13           O  
ANISOU  369  OG  SER A  70     6684   8901   9163   3453    951   1436       O  
ATOM    370  N   SER A  71      -2.555 -44.078 -50.969  1.00 77.98           N  
ANISOU  370  N   SER A  71     8693  10004  10931   1964     79   1997       N  
ATOM    371  CA  SER A  71      -3.150 -44.088 -52.307  1.00 87.05           C  
ANISOU  371  CA  SER A  71    10019  10962  12092   1458   -323   2135       C  
ATOM    372  C   SER A  71      -4.414 -43.229 -52.249  1.00 85.56           C  
ANISOU  372  C   SER A  71     9298  10962  12250   1465   -599   2392       C  
ATOM    373  O   SER A  71      -5.461 -43.699 -51.796  1.00 87.76           O  
ANISOU  373  O   SER A  71     9221  11377  12748   1380   -615   2663       O  
ATOM    374  CB  SER A  71      -3.462 -45.505 -52.765  1.00 96.29           C  
ANISOU  374  CB  SER A  71    11508  11931  13147   1013   -366   2272       C  
ATOM    375  OG  SER A  71      -4.009 -45.516 -54.072  1.00102.15           O  
ANISOU  375  OG  SER A  71    12474  12476  13861    495   -783   2397       O  
ATOM    376  N   GLU A  72      -4.304 -41.984 -52.707  1.00 89.73           N  
ANISOU  376  N   GLU A  72     9768  11489  12838   1567   -805   2314       N  
ATOM    377  CA  GLU A  72      -5.431 -41.067 -52.738  1.00 87.44           C  
ANISOU  377  CA  GLU A  72     8991  11340  12893   1618  -1092   2543       C  
ATOM    378  C   GLU A  72      -5.687 -40.602 -54.168  1.00 91.90           C  
ANISOU  378  C   GLU A  72     9797  11690  13430   1209  -1588   2624       C  
ATOM    379  O   GLU A  72      -4.841 -40.753 -55.054  1.00 95.15           O  
ANISOU  379  O   GLU A  72    10765  11862  13525    959  -1648   2444       O  
ATOM    380  CB  GLU A  72      -5.165 -39.857 -51.836  1.00 77.92           C  
ANISOU  380  CB  GLU A  72     7472  10321  11813   2185   -901   2395       C  
ATOM    381  CG  GLU A  72      -4.803 -40.220 -50.400  1.00 72.87           C  
ANISOU  381  CG  GLU A  72     6663   9883  11140   2601   -420   2287       C  
ATOM    382  CD  GLU A  72      -5.991 -40.660 -49.570  1.00 74.69           C  
ANISOU  382  CD  GLU A  72     6390  10341  11647   2667   -301   2568       C  
ATOM    383  OE1 GLU A  72      -7.142 -40.486 -50.023  1.00 78.09           O  
ANISOU  383  OE1 GLU A  72     6488  10813  12368   2463   -594   2843       O  
ATOM    384  OE2 GLU A  72      -5.769 -41.185 -48.458  1.00 73.37           O  
ANISOU  384  OE2 GLU A  72     6154  10316  11409   2916     84   2521       O  
ATOM    385  N   LYS A  73      -6.869 -40.022 -54.383  1.00 82.49           N  
ANISOU  385  N   LYS A  73     8179  10588  12576   1149  -1940   2905       N  
ATOM    386  CA  LYS A  73      -7.279 -39.550 -55.698  1.00 84.73           C  
ANISOU  386  CA  LYS A  73     8648  10680  12868    759  -2481   3042       C  
ATOM    387  C   LYS A  73      -7.900 -38.165 -55.593  1.00 86.21           C  
ANISOU  387  C   LYS A  73     8389  10974  13394   1069  -2717   3154       C  
ATOM    388  O   LYS A  73      -8.457 -37.790 -54.558  1.00 86.95           O  
ANISOU  388  O   LYS A  73     7913  11316  13808   1490  -2520   3231       O  
ATOM    389  CB  LYS A  73      -8.292 -40.485 -56.379  1.00 88.68           C  
ANISOU  389  CB  LYS A  73     9131  11112  13451    203  -2842   3362       C  
ATOM    390  CG  LYS A  73      -7.799 -41.888 -56.684  1.00 88.13           C  
ANISOU  390  CG  LYS A  73     9584  10862  13039   -185  -2690   3280       C  
ATOM    391  CD  LYS A  73      -8.923 -42.713 -57.302  1.00 92.63           C  
ANISOU  391  CD  LYS A  73    10098  11372  13724   -749  -3093   3620       C  
ATOM    392  CE  LYS A  73      -8.478 -44.128 -57.641  1.00 98.47           C  
ANISOU  392  CE  LYS A  73    11418  11882  14114  -1156  -2959   3539       C  
ATOM    393  NZ  LYS A  73      -7.985 -44.867 -56.448  1.00 98.99           N  
ANISOU  393  NZ  LYS A  73    11404  12066  14140   -826  -2390   3406       N  
ATOM    394  N   THR A  74      -7.792 -37.412 -56.685  1.00 90.94           N  
ANISOU  394  N   THR A  74     9287  11363  13904    859  -3131   3160       N  
ATOM    395  CA  THR A  74      -8.376 -36.082 -56.795  1.00 86.64           C  
ANISOU  395  CA  THR A  74     8412  10843  13665   1105  -3442   3284       C  
ATOM    396  C   THR A  74      -8.491 -35.746 -58.275  1.00 89.40           C  
ANISOU  396  C   THR A  74     9186  10914  13869    629  -4020   3403       C  
ATOM    397  O   THR A  74      -7.966 -36.458 -59.134  1.00 93.75           O  
ANISOU  397  O   THR A  74    10324  11258  14038    158  -4098   3326       O  
ATOM    398  CB  THR A  74      -7.546 -35.028 -56.054  1.00 81.43           C  
ANISOU  398  CB  THR A  74     7743  10228  12970   1652  -3113   2992       C  
ATOM    399  OG1 THR A  74      -8.188 -33.751 -56.159  1.00 82.18           O  
ANISOU  399  OG1 THR A  74     7615  10323  13288   1860  -3330   3033       O  
ATOM    400  CG2 THR A  74      -6.148 -34.939 -56.647  1.00 82.16           C  
ANISOU  400  CG2 THR A  74     8523  10100  12596   1493  -3005   2672       C  
ATOM    401  N   VAL A  75      -9.193 -34.653 -58.567  1.00 83.58           N  
ANISOU  401  N   VAL A  75     8171  10156  13429    763  -4425   3593       N  
ATOM    402  CA  VAL A  75      -9.400 -34.202 -59.938  1.00 86.21           C  
ANISOU  402  CA  VAL A  75     8895  10225  13638    337  -5011   3729       C  
ATOM    403  C   VAL A  75      -9.035 -32.727 -60.029  1.00 85.68           C  
ANISOU  403  C   VAL A  75     8962  10057  13534    642  -4969   3520       C  
ATOM    404  O   VAL A  75      -9.472 -31.923 -59.199  1.00 86.36           O  
ANISOU  404  O   VAL A  75     8628  10319  13865   1113  -4687   3418       O  
ATOM    405  CB  VAL A  75     -10.853 -34.424 -60.402  1.00 91.73           C  
ANISOU  405  CB  VAL A  75     9253  10974  14627     32  -5390   4044       C  
ATOM    406  CG1 VAL A  75     -11.038 -33.921 -61.826  1.00 94.75           C  
ANISOU  406  CG1 VAL A  75    10095  11064  14841   -413  -5955   4150       C  
ATOM    407  CG2 VAL A  75     -11.226 -35.894 -60.300  1.00 92.58           C  
ANISOU  407  CG2 VAL A  75     9232  11178  14767   -318  -5452   4268       C  
ATOM    408  N   LEU A  76      -8.232 -32.378 -61.032  1.00 89.60           N  
ANISOU  408  N   LEU A  76    10100  10264  13679    353  -5240   3453       N  
ATOM    409  CA  LEU A  76      -7.833 -30.993 -61.272  1.00 89.43           C  
ANISOU  409  CA  LEU A  76    10286  10100  13593    552  -5266   3291       C  
ATOM    410  C   LEU A  76      -8.793 -30.410 -62.302  1.00 94.45           C  
ANISOU  410  C   LEU A  76    10974  10585  14330    256  -5768   3505       C  
ATOM    411  O   LEU A  76      -8.683 -30.688 -63.499  1.00 96.01           O  
ANISOU  411  O   LEU A  76    11692  10538  14249   -285  -6171   3612       O  
ATOM    412  CB  LEU A  76      -6.386 -30.921 -61.741  1.00 85.93           C  
ANISOU  412  CB  LEU A  76    10528   9434  12688    393  -5198   3068       C  
ATOM    413  CG  LEU A  76      -5.364 -31.452 -60.736  1.00 81.28           C  
ANISOU  413  CG  LEU A  76     9920   9016  11946    668  -4503   2716       C  
ATOM    414  CD1 LEU A  76      -3.950 -31.230 -61.242  1.00 78.54           C  
ANISOU  414  CD1 LEU A  76    10220   8488  11132    492  -4273   2392       C  
ATOM    415  CD2 LEU A  76      -5.565 -30.801 -59.379  1.00 80.23           C  
ANISOU  415  CD2 LEU A  76     9194   9110  12179   1326  -4218   2653       C  
ATOM    416  N   THR A  77      -9.741 -29.587 -61.835  1.00 93.91           N  
ANISOU  416  N   THR A  77    10402  10650  14629    613  -5726   3558       N  
ATOM    417  CA  THR A  77     -10.747 -28.981 -62.691  1.00 99.27           C  
ANISOU  417  CA  THR A  77    11041  11200  15478    418  -6190   3778       C  
ATOM    418  C   THR A  77     -10.401 -27.530 -63.005  1.00 99.84           C  
ANISOU  418  C   THR A  77    11371  11080  15483    609  -6272   3662       C  
ATOM    419  O   THR A  77      -9.705 -26.868 -62.229  1.00 96.77           O  
ANISOU  419  O   THR A  77    10972  10747  15049   1032  -5895   3420       O  
ATOM    420  CB  THR A  77     -12.128 -29.031 -62.027  1.00103.20           C  
ANISOU  420  CB  THR A  77    10815  11962  16436    679  -6127   3947       C  
ATOM    421  OG1 THR A  77     -12.098 -28.294 -60.798  1.00101.86           O  
ANISOU  421  OG1 THR A  77    10287  12001  16413   1318  -5639   3737       O  
ATOM    422  CG2 THR A  77     -12.528 -30.470 -61.739  1.00103.17           C  
ANISOU  422  CG2 THR A  77    10548  12134  16518    442  -6072   4096       C  
ATOM    423  N   PRO A  78     -10.865 -27.021 -64.150  1.00101.09           N  
ANISOU  423  N   PRO A  78    11792  10994  15624    279  -6775   3837       N  
ATOM    424  CA  PRO A  78     -10.630 -25.604 -64.472  1.00102.33           C  
ANISOU  424  CA  PRO A  78    12188  10948  15746    449  -6891   3761       C  
ATOM    425  C   PRO A  78     -11.195 -24.648 -63.436  1.00103.66           C  
ANISOU  425  C   PRO A  78    11824  11306  16256   1094  -6607   3699       C  
ATOM    426  O   PRO A  78     -10.714 -23.512 -63.337  1.00103.19           O  
ANISOU  426  O   PRO A  78    11960  11116  16132   1343  -6536   3560       O  
ATOM    427  CB  PRO A  78     -11.321 -25.434 -65.831  1.00107.67           C  
ANISOU  427  CB  PRO A  78    13132  11366  16410    -33  -7506   4019       C  
ATOM    428  CG  PRO A  78     -11.298 -26.798 -66.427  1.00107.36           C  
ANISOU  428  CG  PRO A  78    13323  11301  16166   -587  -7679   4132       C  
ATOM    429  CD  PRO A  78     -11.478 -27.746 -65.276  1.00104.78           C  
ANISOU  429  CD  PRO A  78    12461  11316  16034   -324  -7275   4099       C  
ATOM    430  N   ALA A  79     -12.203 -25.067 -62.664  1.00105.66           N  
ANISOU  430  N   ALA A  79    11446  11853  16846   1354  -6437   3796       N  
ATOM    431  CA  ALA A  79     -12.752 -24.204 -61.625  1.00107.28           C  
ANISOU  431  CA  ALA A  79    11194  12256  17312   1974  -6116   3712       C  
ATOM    432  C   ALA A  79     -11.773 -24.014 -60.477  1.00102.08           C  
ANISOU  432  C   ALA A  79    10572  11735  16480   2381  -5535   3389       C  
ATOM    433  O   ALA A  79     -11.870 -23.018 -59.751  1.00102.88           O  
ANISOU  433  O   ALA A  79    10536  11902  16654   2861  -5283   3264       O  
ATOM    434  CB  ALA A  79     -14.071 -24.777 -61.103  1.00111.11           C  
ANISOU  434  CB  ALA A  79    11028  13026  18164   2107  -6068   3887       C  
ATOM    435  N   THR A  80     -10.838 -24.948 -60.297  1.00102.55           N  
ANISOU  435  N   THR A  80    10831  11830  16301   2196  -5329   3261       N  
ATOM    436  CA  THR A  80      -9.817 -24.873 -59.261  1.00 97.64           C  
ANISOU  436  CA  THR A  80    10276  11327  15497   2529  -4806   2961       C  
ATOM    437  C   THR A  80      -8.457 -24.512 -59.847  1.00 94.22           C  
ANISOU  437  C   THR A  80    10446  10614  14742   2316  -4892   2813       C  
ATOM    438  O   THR A  80      -7.430 -24.702 -59.189  1.00 89.86           O  
ANISOU  438  O   THR A  80    10013  10120  14008   2460  -4528   2582       O  
ATOM    439  CB  THR A  80      -9.728 -26.192 -58.493  1.00 94.86           C  
ANISOU  439  CB  THR A  80     9675  11233  15133   2535  -4472   2909       C  
ATOM    440  OG1 THR A  80      -9.360 -27.246 -59.392  1.00 93.60           O  
ANISOU  440  OG1 THR A  80     9796  10933  14834   2002  -4761   3039       O  
ATOM    441  CG2 THR A  80     -11.067 -26.525 -57.852  1.00 98.54           C  
ANISOU  441  CG2 THR A  80     9556  11972  15914   2732  -4370   3034       C  
ATOM    442  N   ASN A  81      -8.441 -23.996 -61.080  1.00101.90           N  
ANISOU  442  N   ASN A  81    11813  11275  15628   1961  -5376   2940       N  
ATOM    443  CA  ASN A  81      -7.219 -23.562 -61.760  1.00 99.57           C  
ANISOU  443  CA  ASN A  81    12154  10682  14997   1708  -5506   2809       C  
ATOM    444  C   ASN A  81      -6.190 -24.684 -61.870  1.00 95.27           C  
ANISOU  444  C   ASN A  81    11914  10133  14150   1424  -5386   2703       C  
ATOM    445  O   ASN A  81      -4.983 -24.427 -61.878  1.00 92.17           O  
ANISOU  445  O   ASN A  81    11929   9605  13488   1400  -5262   2501       O  
ATOM    446  CB  ASN A  81      -6.605 -22.336 -61.078  1.00 98.34           C  
ANISOU  446  CB  ASN A  81    12063  10475  14828   2114  -5241   2588       C  
ATOM    447  CG  ASN A  81      -7.548 -21.148 -61.059  1.00103.00           C  
ANISOU  447  CG  ASN A  81    12450  11014  15673   2386  -5384   2699       C  
ATOM    448  OD1 ASN A  81      -8.395 -21.000 -61.940  1.00107.30           O  
ANISOU  448  OD1 ASN A  81    12999  11435  16333   2166  -5815   2933       O  
ATOM    449  ND2 ASN A  81      -7.403 -20.294 -60.053  1.00102.54           N  
ANISOU  449  ND2 ASN A  81    12230  11038  15692   2862  -5028   2537       N  
ATOM    450  N   HIS A  82      -6.661 -25.932 -61.963  1.00 91.73           N  
ANISOU  450  N   HIS A  82    11291   9821  13741   1204  -5434   2847       N  
ATOM    451  CA  HIS A  82      -5.786 -27.098 -62.107  1.00 88.29           C  
ANISOU  451  CA  HIS A  82    11164   9371  13012    925  -5344   2783       C  
ATOM    452  C   HIS A  82      -4.781 -27.180 -60.961  1.00 84.01           C  
ANISOU  452  C   HIS A  82    10524   8971  12424   1332  -4833   2501       C  
ATOM    453  O   HIS A  82      -3.596 -27.446 -61.168  1.00 82.85           O  
ANISOU  453  O   HIS A  82    10829   8717  11933   1170  -4682   2308       O  
ATOM    454  CB  HIS A  82      -5.067 -27.083 -63.458  1.00 88.63           C  
ANISOU  454  CB  HIS A  82    11983   9081  12610    366  -5684   2801       C  
ATOM    455  CG  HIS A  82      -5.981 -27.242 -64.632  1.00 93.18           C  
ANISOU  455  CG  HIS A  82    12723   9512  13169   -116  -6177   3060       C  
ATOM    456  ND1 HIS A  82      -6.664 -26.183 -65.191  1.00 97.21           N  
ANISOU  456  ND1 HIS A  82    13226   9877  13834   -134  -6501   3178       N  
ATOM    457  CD2 HIS A  82      -6.328 -28.335 -65.353  1.00 94.68           C  
ANISOU  457  CD2 HIS A  82    13111   9662  13202   -605  -6413   3222       C  
ATOM    458  CE1 HIS A  82      -7.391 -26.616 -66.205  1.00101.03           C  
ANISOU  458  CE1 HIS A  82    13873  10241  14274   -608  -6922   3402       C  
ATOM    459  NE2 HIS A  82      -7.205 -27.918 -66.324  1.00 99.58           N  
ANISOU  459  NE2 HIS A  82    13825  10118  13895   -914  -6875   3427       N  
ATOM    460  N   MET A  83      -5.258 -26.953 -59.738  1.00 80.96           N  
ANISOU  460  N   MET A  83     9574   8861  12326   1830  -4457   2422       N  
ATOM    461  CA  MET A  83      -4.412 -27.026 -58.552  1.00 77.11           C  
ANISOU  461  CA  MET A  83     8961   8542  11797   2222  -3941   2145       C  
ATOM    462  C   MET A  83      -5.174 -27.657 -57.398  1.00 77.25           C  
ANISOU  462  C   MET A  83     8407   8917  12028   2534  -3562   2160       C  
ATOM    463  O   MET A  83      -6.208 -27.135 -56.973  1.00 80.20           O  
ANISOU  463  O   MET A  83     8427   9443  12603   2770  -3508   2233       O  
ATOM    464  CB  MET A  83      -3.914 -25.637 -58.147  1.00 76.74           C  
ANISOU  464  CB  MET A  83     9013   8424  11722   2526  -3789   1942       C  
ATOM    465  CG  MET A  83      -3.054 -25.642 -56.897  1.00 73.24           C  
ANISOU  465  CG  MET A  83     8456   8164  11209   2891  -3254   1650       C  
ATOM    466  SD  MET A  83      -2.779 -23.986 -56.249  1.00 73.86           S  
ANISOU  466  SD  MET A  83     8564   8193  11307   3223  -3059   1478       S  
ATOM    467  CE  MET A  83      -4.459 -23.515 -55.841  1.00 78.39           C  
ANISOU  467  CE  MET A  83     8664   8964  12158   3490  -3033   1719       C  
ATOM    468  N   GLY A  84      -4.684 -28.789 -56.917  1.00 77.89           N  
ANISOU  468  N   GLY A  84     8440   9116  12037   2534  -3306   2087       N  
ATOM    469  CA  GLY A  84      -5.375 -29.522 -55.878  1.00 77.58           C  
ANISOU  469  CA  GLY A  84     7944   9397  12136   2768  -2948   2093       C  
ATOM    470  C   GLY A  84      -4.391 -30.045 -54.861  1.00 74.06           C  
ANISOU  470  C   GLY A  84     7534   9083  11521   3006  -2470   1828       C  
ATOM    471  O   GLY A  84      -3.213 -30.231 -55.165  1.00 72.06           O  
ANISOU  471  O   GLY A  84     7618   8666  11095   2974  -2443   1654       O  
ATOM    472  N   ASN A  85      -4.862 -30.280 -53.647  1.00 74.19           N  
ANISOU  472  N   ASN A  85     7240   9372  11579   3223  -2130   1749       N  
ATOM    473  CA  ASN A  85      -3.981 -30.801 -52.624  1.00 70.94           C  
ANISOU  473  CA  ASN A  85     6886   9049  11019   3377  -1738   1452       C  
ATOM    474  C   ASN A  85      -4.410 -32.193 -52.188  1.00 71.19           C  
ANISOU  474  C   ASN A  85     6686   9224  11140   3258  -1572   1606       C  
ATOM    475  O   ASN A  85      -5.580 -32.555 -52.288  1.00 74.20           O  
ANISOU  475  O   ASN A  85     6775   9690  11727   3149  -1711   1866       O  
ATOM    476  CB  ASN A  85      -3.893 -29.835 -51.444  1.00 70.54           C  
ANISOU  476  CB  ASN A  85     6763   8934  11105   3537  -1536   1069       C  
ATOM    477  CG  ASN A  85      -5.195 -29.704 -50.694  1.00 74.01           C  
ANISOU  477  CG  ASN A  85     6896   9521  11703   3718  -1551   1059       C  
ATOM    478  OD1 ASN A  85      -6.051 -30.584 -50.737  1.00 75.84           O  
ANISOU  478  OD1 ASN A  85     6866   9941  12008   3684  -1498   1270       O  
ATOM    479  ND2 ASN A  85      -5.345 -28.599 -49.997  1.00 75.27           N  
ANISOU  479  ND2 ASN A  85     7065   9545  11988   3802  -1566    884       N  
ATOM    480  N   VAL A  86      -3.447 -32.977 -51.728  1.00 67.58           N  
ANISOU  480  N   VAL A  86     6364   8795  10519   3269  -1259   1466       N  
ATOM    481  CA  VAL A  86      -3.714 -34.334 -51.283  1.00 67.60           C  
ANISOU  481  CA  VAL A  86     6215   8946  10523   3215  -1026   1592       C  
ATOM    482  C   VAL A  86      -3.136 -34.576 -49.900  1.00 65.76           C  
ANISOU  482  C   VAL A  86     6023   8797  10165   3343   -614   1241       C  
ATOM    483  O   VAL A  86      -1.958 -34.333 -49.655  1.00 63.05           O  
ANISOU  483  O   VAL A  86     5942   8387   9626   3353   -446    999       O  
ATOM    484  CB  VAL A  86      -3.134 -35.368 -52.254  1.00 66.44           C  
ANISOU  484  CB  VAL A  86     6373   8684  10187   2919  -1066   1716       C  
ATOM    485  CG1 VAL A  86      -3.254 -36.765 -51.669  1.00 65.88           C  
ANISOU  485  CG1 VAL A  86     6250   8738  10045   2929   -740   1737       C  
ATOM    486  CG2 VAL A  86      -3.845 -35.280 -53.592  1.00 69.11           C  
ANISOU  486  CG2 VAL A  86     6812   8854  10593   2441  -1525   1966       C  
ATOM    487  N   THR A  87      -3.982 -35.058 -49.001  1.00 71.97           N  
ANISOU  487  N   THR A  87     6554   9724  11068   3392   -465   1256       N  
ATOM    488  CA  THR A  87      -3.617 -35.233 -47.598  1.00 70.91           C  
ANISOU  488  CA  THR A  87     6468   9657  10819   3449   -124   1025       C  
ATOM    489  C   THR A  87      -3.561 -36.720 -47.261  1.00 70.57           C  
ANISOU  489  C   THR A  87     6421   9736  10656   3410     97   1172       C  
ATOM    490  O   THR A  87      -4.522 -37.453 -47.517  1.00 72.89           O  
ANISOU  490  O   THR A  87     6459  10133  11101   3369     61   1487       O  
ATOM    491  CB  THR A  87      -4.604 -34.511 -46.679  1.00 73.59           C  
ANISOU  491  CB  THR A  87     6569  10058  11333   3560    -75    964       C  
ATOM    492  OG1 THR A  87      -5.934 -34.977 -46.938  1.00 76.99           O  
ANISOU  492  OG1 THR A  87     6658  10631  11962   3566   -153   1258       O  
ATOM    493  CG2 THR A  87      -4.536 -33.008 -46.908  1.00 73.98           C  
ANISOU  493  CG2 THR A  87     6658   9944  11506   3625   -266    802       C  
ATOM    494  N   PHE A  88      -2.435 -37.168 -46.709  1.00 68.06           N  
ANISOU  494  N   PHE A  88     6369   9395  10094   3398    306    982       N  
ATOM    495  CA  PHE A  88      -2.250 -38.580 -46.408  1.00 67.77           C  
ANISOU  495  CA  PHE A  88     6387   9436   9927   3390    509   1105       C  
ATOM    496  C   PHE A  88      -1.441 -38.710 -45.128  1.00 66.30           C  
ANISOU  496  C   PHE A  88     6395   9269   9528   3405    726    871       C  
ATOM    497  O   PHE A  88      -0.618 -37.846 -44.813  1.00 64.69           O  
ANISOU  497  O   PHE A  88     6345   8987   9245   3372    698    627       O  
ATOM    498  CB  PHE A  88      -1.488 -39.295 -47.522  1.00 66.32           C  
ANISOU  498  CB  PHE A  88     6407   9153   9637   3358    463   1187       C  
ATOM    499  CG  PHE A  88      -0.117 -38.742 -47.734  1.00 63.62           C  
ANISOU  499  CG  PHE A  88     6372   8695   9106   3339    466    881       C  
ATOM    500  CD1 PHE A  88       0.099 -37.694 -48.599  1.00 63.19           C  
ANISOU  500  CD1 PHE A  88     6366   8542   9100   3326    261    821       C  
ATOM    501  CD2 PHE A  88       0.971 -39.304 -47.078  1.00 61.87           C  
ANISOU  501  CD2 PHE A  88     6374   8465   8670   3319    660    689       C  
ATOM    502  CE1 PHE A  88       1.361 -37.179 -48.763  1.00 61.07           C  
ANISOU  502  CE1 PHE A  88     6343   8191   8670   3294    299    569       C  
ATOM    503  CE2 PHE A  88       2.240 -38.806 -47.255  1.00 59.83           C  
ANISOU  503  CE2 PHE A  88     6330   8125   8278   3259    659    446       C  
ATOM    504  CZ  PHE A  88       2.438 -37.745 -48.100  1.00 59.42           C  
ANISOU  504  CZ  PHE A  88     6307   7996   8274   3247    503    385       C  
ATOM    505  N   THR A  89      -1.691 -39.777 -44.376  1.00 62.19           N  
ANISOU  505  N   THR A  89     5848   8850   8931   3442    924    996       N  
ATOM    506  CA  THR A  89      -0.921 -40.067 -43.173  1.00 61.19           C  
ANISOU  506  CA  THR A  89     5918   8743   8590   3459   1084    842       C  
ATOM    507  C   THR A  89      -0.321 -41.453 -43.353  1.00 60.48           C  
ANISOU  507  C   THR A  89     6000   8631   8348   3466   1199    935       C  
ATOM    508  O   THR A  89      -1.057 -42.434 -43.501  1.00 62.25           O  
ANISOU  508  O   THR A  89     6100   8914   8638   3513   1310   1210       O  
ATOM    509  CB  THR A  89      -1.792 -40.007 -41.917  1.00 63.55           C  
ANISOU  509  CB  THR A  89     6058   9175   8914   3548   1235    912       C  
ATOM    510  OG1 THR A  89      -2.368 -38.700 -41.797  1.00 64.62           O  
ANISOU  510  OG1 THR A  89     6041   9302   9211   3574   1143    814       O  
ATOM    511  CG2 THR A  89      -0.959 -40.305 -40.680  1.00 62.78           C  
ANISOU  511  CG2 THR A  89     6181   9095   8578   3582   1362    796       C  
ATOM    512  N   ILE A  90       1.007 -41.536 -43.336  1.00 64.51           N  
ANISOU  512  N   ILE A  90     6774   9050   8688   3418   1182    734       N  
ATOM    513  CA  ILE A  90       1.684 -42.816 -43.524  1.00 64.08           C  
ANISOU  513  CA  ILE A  90     6914   8937   8497   3445   1288    783       C  
ATOM    514  C   ILE A  90       1.786 -43.602 -42.224  1.00 64.99           C  
ANISOU  514  C   ILE A  90     7098   9122   8471   3523   1440    841       C  
ATOM    515  O   ILE A  90       2.439 -43.142 -41.275  1.00 64.31           O  
ANISOU  515  O   ILE A  90     7091   9062   8284   3510   1409    686       O  
ATOM    516  CB  ILE A  90       3.086 -42.615 -44.120  1.00 61.89           C  
ANISOU  516  CB  ILE A  90     6852   8537   8127   3361   1207    554       C  
ATOM    517  CG1 ILE A  90       3.019 -41.736 -45.369  1.00 61.21           C  
ANISOU  517  CG1 ILE A  90     6727   8383   8147   3311   1072    504       C  
ATOM    518  CG2 ILE A  90       3.732 -43.956 -44.418  1.00 61.98           C  
ANISOU  518  CG2 ILE A  90     7071   8453   8024   3410   1327    594       C  
ATOM    519  CD1 ILE A  90       4.372 -41.435 -45.973  1.00 59.44           C  
ANISOU  519  CD1 ILE A  90     6688   8058   7839   3229   1031    289       C  
ATOM    520  N   PRO A  91       1.157 -44.774 -42.129  1.00 78.01           N  
ANISOU  520  N   PRO A  91     8724  10798  10119   3621   1613   1099       N  
ATOM    521  CA  PRO A  91       1.247 -45.556 -40.893  1.00 79.20           C  
ANISOU  521  CA  PRO A  91     8966  11008  10118   3728   1774   1186       C  
ATOM    522  C   PRO A  91       2.691 -45.954 -40.628  1.00 77.74           C  
ANISOU  522  C   PRO A  91     9058  10724   9753   3729   1726   1005       C  
ATOM    523  O   PRO A  91       3.485 -46.131 -41.555  1.00 76.40           O  
ANISOU  523  O   PRO A  91     9019  10423   9589   3668   1655    888       O  
ATOM    524  CB  PRO A  91       0.365 -46.776 -41.179  1.00 81.48           C  
ANISOU  524  CB  PRO A  91     9179  11293  10487   3820   1985   1534       C  
ATOM    525  CG  PRO A  91       0.390 -46.907 -42.668  1.00 80.81           C  
ANISOU  525  CG  PRO A  91     9104  11065  10535   3767   1909   1572       C  
ATOM    526  CD  PRO A  91       0.436 -45.497 -43.190  1.00 79.25           C  
ANISOU  526  CD  PRO A  91     8788  10900  10423   3650   1677   1361       C  
ATOM    527  N   ALA A  92       3.040 -46.092 -39.350  1.00 75.40           N  
ANISOU  527  N   ALA A  92     8841  10499   9307   3812   1769    996       N  
ATOM    528  CA  ALA A  92       4.385 -46.539 -38.991  1.00 74.63           C  
ANISOU  528  CA  ALA A  92     8955  10332   9069   3838   1713    874       C  
ATOM    529  C   ALA A  92       4.414 -48.059 -39.129  1.00 76.08           C  
ANISOU  529  C   ALA A  92     9311  10414   9183   3970   1877   1057       C  
ATOM    530  O   ALA A  92       4.333 -48.808 -38.152  1.00 77.86           O  
ANISOU  530  O   ALA A  92     9637  10674   9272   4133   2010   1211       O  
ATOM    531  CB  ALA A  92       4.749 -46.086 -37.584  1.00 75.14           C  
ANISOU  531  CB  ALA A  92     9048  10508   8994   3914   1687    826       C  
ATOM    532  N   ASN A  93       4.505 -48.524 -40.373  1.00 87.91           N  
ANISOU  532  N   ASN A  93    10877  11758  10767   3924   1892   1054       N  
ATOM    533  CA  ASN A  93       4.494 -49.962 -40.598  1.00 89.58           C  
ANISOU  533  CA  ASN A  93    11305  11801  10930   4061   2077   1230       C  
ATOM    534  C   ASN A  93       5.754 -50.634 -40.064  1.00 89.84           C  
ANISOU  534  C   ASN A  93    11557  11751  10826   4143   2044   1130       C  
ATOM    535  O   ASN A  93       6.828 -50.034 -39.977  1.00 88.40           O  
ANISOU  535  O   ASN A  93    11341  11607  10640   4056   1865    900       O  
ATOM    536  CB  ASN A  93       4.360 -50.261 -42.091  1.00 89.33           C  
ANISOU  536  CB  ASN A  93    11362  11568  11012   4010   2116   1234       C  
ATOM    537  CG  ASN A  93       2.920 -50.421 -42.526  1.00 91.53           C  
ANISOU  537  CG  ASN A  93    11488  11841  11448   4049   2262   1531       C  
ATOM    538  OD1 ASN A  93       2.024 -49.767 -41.994  1.00 91.96           O  
ANISOU  538  OD1 ASN A  93    11238  12120  11582   4025   2253   1642       O  
ATOM    539  ND2 ASN A  93       2.688 -51.292 -43.500  1.00 94.72           N  
ANISOU  539  ND2 ASN A  93    12124  11959  11908   3981   2337   1655       N  
ATOM    540  N   ARG A  94       5.600 -51.912 -39.721  1.00 95.37           N  
ANISOU  540  N   ARG A  94    12474  12320  11442   4324   2232   1332       N  
ATOM    541  CA  ARG A  94       6.634 -52.794 -39.198  1.00 96.51           C  
ANISOU  541  CA  ARG A  94    12850  12354  11465   4459   2231   1302       C  
ATOM    542  C   ARG A  94       7.681 -53.171 -40.242  1.00 95.99           C  
ANISOU  542  C   ARG A  94    12927  12082  11465   4394   2165   1107       C  
ATOM    543  O   ARG A  94       8.615 -53.920 -39.933  1.00 97.24           O  
ANISOU  543  O   ARG A  94    13245  12136  11567   4505   2154   1066       O  
ATOM    544  CB  ARG A  94       5.901 -54.043 -38.710  1.00 99.41           C  
ANISOU  544  CB  ARG A  94    13444  12576  11750   4672   2492   1616       C  
ATOM    545  CG  ARG A  94       4.953 -53.760 -37.553  1.00100.59           C  
ANISOU  545  CG  ARG A  94    13447  12951  11823   4770   2613   1832       C  
ATOM    546  CD  ARG A  94       4.180 -54.991 -37.091  1.00105.89           C  
ANISOU  546  CD  ARG A  94    14335  13456  12443   4985   2920   2194       C  
ATOM    547  NE  ARG A  94       4.873 -56.259 -37.281  1.00107.79           N  
ANISOU  547  NE  ARG A  94    14990  13343  12622   5107   2959   2227       N  
ATOM    548  CZ  ARG A  94       4.368 -57.433 -36.913  1.00112.99           C  
ANISOU  548  CZ  ARG A  94    15970  13724  13236   5247   3160   2552       C  
ATOM    549  NH1 ARG A  94       3.173 -57.488 -36.339  1.00117.54           N  
ANISOU  549  NH1 ARG A  94    16423  14457  13778   5008   3276   2816       N  
ATOM    550  NH2 ARG A  94       5.049 -58.551 -37.125  1.00114.24           N  
ANISOU  550  NH2 ARG A  94    16559  13506  13340   5314   3141   2558       N  
ATOM    551  N   GLU A  95       7.532 -52.659 -41.463  1.00101.18           N  
ANISOU  551  N   GLU A  95    13526  12679  12239   4233   2134    993       N  
ATOM    552  CA  GLU A  95       8.426 -52.918 -42.587  1.00100.92           C  
ANISOU  552  CA  GLU A  95    13632  12451  12261   4160   2118    805       C  
ATOM    553  C   GLU A  95       9.754 -52.168 -42.579  1.00 99.50           C  
ANISOU  553  C   GLU A  95    13267  12392  12144   4053   1926    542       C  
ATOM    554  O   GLU A  95      10.753 -52.691 -43.084  1.00100.30           O  
ANISOU  554  O   GLU A  95    13471  12353  12284   4067   1943    415       O  
ATOM    555  CB  GLU A  95       7.672 -52.589 -43.871  1.00100.25           C  
ANISOU  555  CB  GLU A  95    13592  12248  12249   4052   2187    808       C  
ATOM    556  CG  GLU A  95       6.233 -53.056 -43.824  1.00101.69           C  
ANISOU  556  CG  GLU A  95    13855  12333  12451   4145   2366   1105       C  
ATOM    557  CD  GLU A  95       6.082 -54.571 -43.735  1.00105.39           C  
ANISOU  557  CD  GLU A  95    14735  12445  12863   4296   2578   1288       C  
ATOM    558  OE1 GLU A  95       6.954 -55.309 -44.248  1.00105.94           O  
ANISOU  558  OE1 GLU A  95    15116  12255  12880   4297   2614   1148       O  
ATOM    559  OE2 GLU A  95       5.084 -55.025 -43.131  1.00108.34           O  
ANISOU  559  OE2 GLU A  95    15115  12803  13247   4319   2671   1579       O  
ATOM    560  N   PHE A  96       9.799 -50.965 -42.016  1.00 85.41           N  
ANISOU  560  N   PHE A  96    11223  10838  10392   3952   1767    465       N  
ATOM    561  CA  PHE A  96      11.031 -50.186 -41.995  1.00 84.31           C  
ANISOU  561  CA  PHE A  96    10919  10773  10342   3847   1615    244       C  
ATOM    562  C   PHE A  96      12.031 -50.641 -40.938  1.00 85.72           C  
ANISOU  562  C   PHE A  96    11096  10986  10486   3988   1565    234       C  
ATOM    563  O   PHE A  96      11.678 -50.852 -39.773  1.00 86.62           O  
ANISOU  563  O   PHE A  96    11246  11192  10473   4123   1566    373       O  
ATOM    564  CB  PHE A  96      10.662 -48.718 -41.797  1.00 82.30           C  
ANISOU  564  CB  PHE A  96    10455  10685  10131   3697   1488    179       C  
ATOM    565  CG  PHE A  96      10.130 -48.069 -43.044  1.00 80.99           C  
ANISOU  565  CG  PHE A  96    10254  10476  10041   3553   1493    122       C  
ATOM    566  CD1 PHE A  96       8.866 -48.395 -43.515  1.00 81.42           C  
ANISOU  566  CD1 PHE A  96    10385  10485  10064   3595   1596    282       C  
ATOM    567  CD2 PHE A  96      10.880 -47.149 -43.748  1.00 79.75           C  
ANISOU  567  CD2 PHE A  96    10002  10319   9980   3411   1418    -64       C  
ATOM    568  CE1 PHE A  96       8.365 -47.815 -44.660  1.00 80.60           C  
ANISOU  568  CE1 PHE A  96    10268  10338  10020   3505   1598    250       C  
ATOM    569  CE2 PHE A  96      10.382 -46.562 -44.897  1.00 78.77           C  
ANISOU  569  CE2 PHE A  96     9879  10151   9900   3307   1427   -106       C  
ATOM    570  CZ  PHE A  96       9.122 -46.896 -45.353  1.00 79.25           C  
ANISOU  570  CZ  PHE A  96    10027  10168   9916   3367   1507     52       C  
ATOM    571  N   LYS A  97      13.289 -50.779 -41.364  1.00 86.37           N  
ANISOU  571  N   LYS A  97    11156  11010  10650   4011   1550     94       N  
ATOM    572  CA  LYS A  97      14.419 -51.155 -40.514  1.00 88.58           C  
ANISOU  572  CA  LYS A  97    11425  11333  10896   4214   1509     92       C  
ATOM    573  C   LYS A  97      14.840 -50.006 -39.601  1.00 88.41           C  
ANISOU  573  C   LYS A  97    11260  11544  10790   4257   1377     72       C  
ATOM    574  O   LYS A  97      15.558 -49.094 -40.020  1.00 88.00           O  
ANISOU  574  O   LYS A  97    11071  11560  10805   4189   1320    -61       O  
ATOM    575  CB  LYS A  97      15.599 -51.609 -41.383  1.00 90.09           C  
ANISOU  575  CB  LYS A  97    11605  11394  11231   4248   1565    -54       C  
ATOM    576  CG  LYS A  97      16.891 -51.926 -40.640  1.00 92.76           C  
ANISOU  576  CG  LYS A  97    11870  11772  11600   4468   1514    -81       C  
ATOM    577  CD  LYS A  97      18.082 -51.823 -41.589  1.00 94.01           C  
ANISOU  577  CD  LYS A  97    11906  11869  11945   4458   1570   -267       C  
ATOM    578  CE  LYS A  97      19.368 -52.328 -40.954  1.00 97.29           C  
ANISOU  578  CE  LYS A  97    12222  12287  12455   4704   1535   -294       C  
ATOM    579  NZ  LYS A  97      19.780 -51.506 -39.783  1.00 97.45           N  
ANISOU  579  NZ  LYS A  97    12096  12527  12404   4790   1368   -261       N  
ATOM    580  N   LYS A 100      20.791 -47.042 -34.815  1.00103.03           N  
ANISOU  580  N   LYS A 100    12451  14183  12512   5043    612   -267       N  
ATOM    581  CA  LYS A 100      21.114 -46.402 -36.085  1.00101.77           C  
ANISOU  581  CA  LYS A 100    12146  13979  12544   4848    679   -394       C  
ATOM    582  C   LYS A 100      20.432 -47.109 -37.256  1.00100.52           C  
ANISOU  582  C   LYS A 100    12079  13644  12471   4712    856   -365       C  
ATOM    583  O   LYS A 100      19.206 -47.125 -37.352  1.00 98.56           O  
ANISOU  583  O   LYS A 100    11982  13374  12094   4607    908   -280       O  
ATOM    584  CB  LYS A 100      22.630 -46.368 -36.296  1.00104.25           C  
ANISOU  584  CB  LYS A 100    12213  14293  13104   4940    639   -505       C  
ATOM    585  CG  LYS A 100      23.184 -44.995 -36.658  1.00103.43           C  
ANISOU  585  CG  LYS A 100    11929  14289  13081   4807    586   -643       C  
ATOM    586  CD  LYS A 100      24.703 -45.025 -36.749  1.00106.41           C  
ANISOU  586  CD  LYS A 100    12023  14676  13730   4922    556   -729       C  
ATOM    587  CE  LYS A 100      25.249 -43.761 -37.394  1.00105.60           C  
ANISOU  587  CE  LYS A 100    11735  14636  13754   4760    564   -864       C  
ATOM    588  NZ  LYS A 100      24.773 -42.532 -36.705  1.00103.78           N  
ANISOU  588  NZ  LYS A 100    11581  14554  13296   4692    406   -889       N  
ATOM    589  N   GLY A 101      21.228 -47.691 -38.146  1.00 97.14           N  
ANISOU  589  N   GLY A 101    11550  13085  12274   4724    956   -441       N  
ATOM    590  CA  GLY A 101      20.708 -48.392 -39.301  1.00 96.33           C  
ANISOU  590  CA  GLY A 101    11546  12800  12254   4611   1124   -445       C  
ATOM    591  C   GLY A 101      20.728 -47.512 -40.539  1.00 94.57           C  
ANISOU  591  C   GLY A 101    11236  12551  12144   4382   1202   -576       C  
ATOM    592  O   GLY A 101      20.971 -46.304 -40.484  1.00 93.61           O  
ANISOU  592  O   GLY A 101    10998  12550  12019   4294   1125   -644       O  
ATOM    593  N   ARG A 102      20.469 -48.134 -41.687  1.00 86.28           N  
ANISOU  593  N   ARG A 102    10264  11331  11186   4288   1359   -620       N  
ATOM    594  CA  ARG A 102      20.475 -47.356 -42.916  1.00 84.80           C  
ANISOU  594  CA  ARG A 102    10020  11104  11094   4074   1446   -753       C  
ATOM    595  C   ARG A 102      19.295 -46.393 -42.957  1.00 81.70           C  
ANISOU  595  C   ARG A 102     9704  10782  10555   3897   1368   -695       C  
ATOM    596  O   ARG A 102      18.250 -46.623 -42.341  1.00 80.65           O  
ANISOU  596  O   ARG A 102     9699  10676  10267   3916   1309   -554       O  
ATOM    597  CB  ARG A 102      20.404 -48.281 -44.132  1.00 85.39           C  
ANISOU  597  CB  ARG A 102    10202  10981  11263   4021   1634   -831       C  
ATOM    598  CG  ARG A 102      21.462 -49.367 -44.197  1.00 88.89           C  
ANISOU  598  CG  ARG A 102    10593  11318  11861   4215   1740   -898       C  
ATOM    599  CD  ARG A 102      22.844 -48.770 -44.374  1.00 90.87           C  
ANISOU  599  CD  ARG A 102    10566  11633  12328   4251   1784  -1055       C  
ATOM    600  NE  ARG A 102      23.820 -49.775 -44.784  1.00 94.49           N  
ANISOU  600  NE  ARG A 102    10952  11965  12986   4415   1938  -1167       N  
ATOM    601  CZ  ARG A 102      24.982 -49.490 -45.360  1.00 96.77           C  
ANISOU  601  CZ  ARG A 102    11001  12256  13513   4427   2070  -1353       C  
ATOM    602  NH1 ARG A 102      25.813 -50.465 -45.704  1.00100.50           N  
ANISOU  602  NH1 ARG A 102    11403  12613  14168   4605   2215  -1464       N  
ATOM    603  NH2 ARG A 102      25.310 -48.228 -45.601  1.00 95.59           N  
ANISOU  603  NH2 ARG A 102    10680  12214  13424   4267   2072  -1431       N  
ATOM    604  N   ASN A 103      19.480 -45.299 -43.690  1.00 79.79           N  
ANISOU  604  N   ASN A 103     9373  10563  10382   3735   1381   -806       N  
ATOM    605  CA  ASN A 103      18.402 -44.347 -43.914  1.00 77.14           C  
ANISOU  605  CA  ASN A 103     9098  10264   9948   3574   1316   -769       C  
ATOM    606  C   ASN A 103      17.323 -44.962 -44.794  1.00 75.87           C  
ANISOU  606  C   ASN A 103     9094   9963   9771   3465   1404   -732       C  
ATOM    607  O   ASN A 103      17.614 -45.734 -45.711  1.00 76.70           O  
ANISOU  607  O   ASN A 103     9255   9929   9960   3436   1545   -815       O  
ATOM    608  CB  ASN A 103      18.941 -43.066 -44.543  1.00 76.45           C  
ANISOU  608  CB  ASN A 103     8893  10208   9948   3440   1321   -900       C  
ATOM    609  CG  ASN A 103      19.729 -42.228 -43.559  1.00 77.28           C  
ANISOU  609  CG  ASN A 103     8861  10470  10032   3532   1194   -918       C  
ATOM    610  OD1 ASN A 103      20.166 -42.720 -42.519  1.00 78.87           O  
ANISOU  610  OD1 ASN A 103     9029  10749  10188   3709   1121   -867       O  
ATOM    611  ND2 ASN A 103      19.912 -40.953 -43.881  1.00 76.32           N  
ANISOU  611  ND2 ASN A 103     8672  10390   9935   3420   1161   -995       N  
ATOM    612  N   LYS A 104      16.074 -44.616 -44.519  1.00 73.97           N  
ANISOU  612  N   LYS A 104     8921   9760   9425   3411   1328   -620       N  
ATOM    613  CA  LYS A 104      14.954 -45.114 -45.299  1.00 72.79           C  
ANISOU  613  CA  LYS A 104     8895   9488   9273   3310   1391   -577       C  
ATOM    614  C   LYS A 104      14.372 -44.031 -46.196  1.00 70.90           C  
ANISOU  614  C   LYS A 104     8635   9234   9069   3134   1368   -637       C  
ATOM    615  O   LYS A 104      14.370 -42.844 -45.859  1.00 70.19           O  
ANISOU  615  O   LYS A 104     8457   9248   8963   3109   1269   -644       O  
ATOM    616  CB  LYS A 104      13.875 -45.724 -44.407  1.00 72.64           C  
ANISOU  616  CB  LYS A 104     8950   9497   9154   3392   1357   -399       C  
ATOM    617  CG  LYS A 104      14.432 -46.776 -43.480  1.00 74.59           C  
ANISOU  617  CG  LYS A 104     9242   9750   9351   3579   1378   -332       C  
ATOM    618  CD  LYS A 104      15.152 -47.806 -44.353  1.00 75.95           C  
ANISOU  618  CD  LYS A 104     9488   9750   9618   3597   1507   -423       C  
ATOM    619  CE  LYS A 104      15.137 -49.199 -43.771  1.00 77.66           C  
ANISOU  619  CE  LYS A 104     9833   9878   9798   3760   1562   -321       C  
ATOM    620  NZ  LYS A 104      15.771 -50.188 -44.693  1.00 79.27           N  
ANISOU  620  NZ  LYS A 104    10139   9888  10093   3784   1701   -424       N  
ATOM    621  N   PHE A 105      13.883 -44.471 -47.349  1.00 62.36           N  
ANISOU  621  N   PHE A 105     7660   8009   8026   3024   1458   -687       N  
ATOM    622  CA  PHE A 105      13.339 -43.606 -48.379  1.00 60.80           C  
ANISOU  622  CA  PHE A 105     7476   7764   7861   2862   1449   -759       C  
ATOM    623  C   PHE A 105      11.999 -44.168 -48.819  1.00 60.96           C  
ANISOU  623  C   PHE A 105     7675   7720   7766   2937   1485   -612       C  
ATOM    624  O   PHE A 105      11.667 -45.325 -48.552  1.00 61.98           O  
ANISOU  624  O   PHE A 105     7920   7788   7843   3038   1554   -510       O  
ATOM    625  CB  PHE A 105      14.282 -43.469 -49.583  1.00 61.50           C  
ANISOU  625  CB  PHE A 105     7620   7777   7972   2771   1581   -954       C  
ATOM    626  CG  PHE A 105      15.620 -42.875 -49.244  1.00 62.42           C  
ANISOU  626  CG  PHE A 105     7578   7973   8166   2785   1594  -1056       C  
ATOM    627  CD1 PHE A 105      16.651 -43.671 -48.775  1.00 64.51           C  
ANISOU  627  CD1 PHE A 105     7789   8249   8471   2913   1661  -1084       C  
ATOM    628  CD2 PHE A 105      15.850 -41.518 -49.407  1.00 61.57           C  
ANISOU  628  CD2 PHE A 105     7383   7920   8089   2700   1550  -1114       C  
ATOM    629  CE1 PHE A 105      17.885 -43.123 -48.466  1.00 65.76           C  
ANISOU  629  CE1 PHE A 105     7784   8484   8719   2954   1682  -1171       C  
ATOM    630  CE2 PHE A 105      17.081 -40.966 -49.102  1.00 62.70           C  
ANISOU  630  CE2 PHE A 105     7390   8131   8302   2729   1580  -1197       C  
ATOM    631  CZ  PHE A 105      18.099 -41.769 -48.630  1.00 64.81           C  
ANISOU  631  CZ  PHE A 105     7578   8419   8627   2854   1646  -1226       C  
ATOM    632  N   VAL A 106      11.228 -43.332 -49.506  1.00 59.74           N  
ANISOU  632  N   VAL A 106     7563   7563   7571   2918   1451   -584       N  
ATOM    633  CA  VAL A 106       9.978 -43.760 -50.114  1.00 60.38           C  
ANISOU  633  CA  VAL A 106     7837   7548   7558   3017   1508   -434       C  
ATOM    634  C   VAL A 106       9.900 -43.206 -51.526  1.00 60.68           C  
ANISOU  634  C   VAL A 106     8109   7447   7499   2982   1579   -517       C  
ATOM    635  O   VAL A 106      10.499 -42.176 -51.851  1.00 60.01           O  
ANISOU  635  O   VAL A 106     7953   7416   7430   2893   1529   -653       O  
ATOM    636  CB  VAL A 106       8.752 -43.308 -49.290  1.00 59.89           C  
ANISOU  636  CB  VAL A 106     7580   7618   7558   3090   1370   -250       C  
ATOM    637  CG1 VAL A 106       8.686 -44.064 -47.975  1.00 60.18           C  
ANISOU  637  CG1 VAL A 106     7518   7735   7612   3132   1365   -160       C  
ATOM    638  CG2 VAL A 106       8.802 -41.808 -49.044  1.00 58.66           C  
ANISOU  638  CG2 VAL A 106     7228   7579   7481   3015   1209   -316       C  
ATOM    639  N   THR A 107       9.143 -43.902 -52.365  1.00 58.68           N  
ANISOU  639  N   THR A 107     8217   6958   7122   3045   1718   -436       N  
ATOM    640  CA  THR A 107       8.882 -43.485 -53.734  1.00 62.51           C  
ANISOU  640  CA  THR A 107     9026   7244   7480   2724   1646   -467       C  
ATOM    641  C   THR A 107       7.497 -42.859 -53.788  1.00 68.64           C  
ANISOU  641  C   THR A 107     9657   8075   8348   2539   1300   -219       C  
ATOM    642  O   THR A 107       6.497 -43.517 -53.478  1.00 73.30           O  
ANISOU  642  O   THR A 107    10193   8653   9004   2479   1202      6       O  
ATOM    643  CB  THR A 107       8.982 -44.660 -54.707  1.00 67.16           C  
ANISOU  643  CB  THR A 107    10095   7526   7896   2425   1771   -495       C  
ATOM    644  OG1 THR A 107      10.276 -45.266 -54.597  1.00 63.09           O  
ANISOU  644  OG1 THR A 107     9672   6961   7339   2660   2121   -724       O  
ATOM    645  CG2 THR A 107       8.776 -44.183 -56.137  1.00 74.59           C  
ANISOU  645  CG2 THR A 107    11394   8277   8669   1948   1620   -520       C  
ATOM    646  N   VAL A 108       7.445 -41.592 -54.176  1.00 63.89           N  
ANISOU  646  N   VAL A 108     8980   7528   7766   2452   1118   -253       N  
ATOM    647  CA  VAL A 108       6.197 -40.866 -54.361  1.00 65.59           C  
ANISOU  647  CA  VAL A 108     9056   7773   8092   2290    769    -28       C  
ATOM    648  C   VAL A 108       5.873 -40.871 -55.841  1.00 75.62           C  
ANISOU  648  C   VAL A 108    10739   8790   9203   1779    565     22       C  
ATOM    649  O   VAL A 108       6.673 -40.410 -56.662  1.00 75.80           O  
ANISOU  649  O   VAL A 108    11035   8702   9062   1611    621   -159       O  
ATOM    650  CB  VAL A 108       6.295 -39.430 -53.831  1.00 63.08           C  
ANISOU  650  CB  VAL A 108     8432   7637   7897   2535    667    -83       C  
ATOM    651  CG1 VAL A 108       4.974 -38.735 -54.026  1.00 65.21           C  
ANISOU  651  CG1 VAL A 108     8544   7918   8316   2411    314    160       C  
ATOM    652  CG2 VAL A 108       6.667 -39.447 -52.364  1.00 61.71           C  
ANISOU  652  CG2 VAL A 108     7916   7701   7831   3019    865   -148       C  
ATOM    653  N   GLN A 109       4.698 -41.387 -56.181  1.00 76.05           N  
ANISOU  653  N   GLN A 109    10846   8756   9295   1510    323    274       N  
ATOM    654  CA  GLN A 109       4.304 -41.593 -57.568  1.00 84.01           C  
ANISOU  654  CA  GLN A 109    12300   9501  10120    984     93    349       C  
ATOM    655  C   GLN A 109       2.961 -40.924 -57.804  1.00 86.97           C  
ANISOU  655  C   GLN A 109    12471   9910  10663    803   -364    639       C  
ATOM    656  O   GLN A 109       1.937 -41.377 -57.289  1.00 88.01           O  
ANISOU  656  O   GLN A 109    12324  10131  10984    824   -494    876       O  
ATOM    657  CB  GLN A 109       4.233 -43.089 -57.877  1.00 86.14           C  
ANISOU  657  CB  GLN A 109    12911   9574  10246    763    220    374       C  
ATOM    658  CG  GLN A 109       3.817 -43.448 -59.284  1.00 88.91           C  
ANISOU  658  CG  GLN A 109    13794   9627  10360    190    -15    444       C  
ATOM    659  CD  GLN A 109       3.863 -44.945 -59.525  1.00 88.86           C  
ANISOU  659  CD  GLN A 109    14176   9395  10193      0    154    427       C  
ATOM    660  OE1 GLN A 109       4.774 -45.634 -59.060  1.00 86.68           O  
ANISOU  660  OE1 GLN A 109    13967   9097   9870    270    552    234       O  
ATOM    661  NE2 GLN A 109       2.880 -45.456 -60.254  1.00 89.95           N  
ANISOU  661  NE2 GLN A 109    14580   9347  10249   -468   -169    636       N  
ATOM    662  N   ALA A 110       2.978 -39.843 -58.578  1.00 85.38           N  
ANISOU  662  N   ALA A 110    12399   9637  10404    629   -605    628       N  
ATOM    663  CA  ALA A 110       1.781 -39.105 -58.951  1.00 85.83           C  
ANISOU  663  CA  ALA A 110    12297   9691  10622    457  -1081    902       C  
ATOM    664  C   ALA A 110       1.469 -39.430 -60.402  1.00 87.69           C  
ANISOU  664  C   ALA A 110    13071   9641  10606   -132  -1375    993       C  
ATOM    665  O   ALA A 110       2.364 -39.394 -61.254  1.00 87.05           O  
ANISOU  665  O   ALA A 110    13485   9375  10214   -358  -1247    790       O  
ATOM    666  CB  ALA A 110       1.973 -37.601 -58.763  1.00 82.66           C  
ANISOU  666  CB  ALA A 110    11691   9380  10334    692  -1190    847       C  
ATOM    667  N   THR A 111       0.211 -39.746 -60.686  1.00 89.35           N  
ANISOU  667  N   THR A 111    13190   9817  10942   -394  -1765   1299       N  
ATOM    668  CA  THR A 111      -0.208 -40.130 -62.028  1.00 89.87           C  
ANISOU  668  CA  THR A 111    13781   9607  10760   -990  -2108   1418       C  
ATOM    669  C   THR A 111      -1.261 -39.150 -62.527  1.00 89.79           C  
ANISOU  669  C   THR A 111    13602   9590  10924  -1158  -2688   1706       C  
ATOM    670  O   THR A 111      -2.375 -39.106 -61.994  1.00 90.63           O  
ANISOU  670  O   THR A 111    13194   9858  11382  -1049  -2938   1979       O  
ATOM    671  CB  THR A 111      -0.750 -41.559 -62.037  1.00 91.53           C  
ANISOU  671  CB  THR A 111    14108   9736  10935  -1243  -2104   1540       C  
ATOM    672  OG1 THR A 111       0.286 -42.469 -61.646  1.00 90.97           O  
ANISOU  672  OG1 THR A 111    14250   9624  10692  -1074  -1575   1268       O  
ATOM    673  CG2 THR A 111      -1.245 -41.930 -63.425  1.00 91.02           C  
ANISOU  673  CG2 THR A 111    14614   9373  10596  -1893  -2510   1671       C  
ATOM    674  N   PHE A 112      -0.914 -38.367 -63.548  1.00 92.49           N  
ANISOU  674  N   PHE A 112    14372   9744  11027  -1417  -2896   1654       N  
ATOM    675  CA  PHE A 112      -1.858 -37.459 -64.186  1.00 92.15           C  
ANISOU  675  CA  PHE A 112    14274   9634  11104  -1620  -3498   1936       C  
ATOM    676  C   PHE A 112      -2.141 -38.050 -65.559  1.00 92.60           C  
ANISOU  676  C   PHE A 112    14988   9394  10804  -2287  -3841   2041       C  
ATOM    677  O   PHE A 112      -1.258 -38.060 -66.423  1.00 90.44           O  
ANISOU  677  O   PHE A 112    15362   8899  10100  -2568  -3695   1831       O  
ATOM    678  CB  PHE A 112      -1.277 -36.052 -64.333  1.00 89.84           C  
ANISOU  678  CB  PHE A 112    14036   9318  10782  -1440  -3523   1822       C  
ATOM    679  CG  PHE A 112      -0.748 -35.453 -63.058  1.00 88.27           C  
ANISOU  679  CG  PHE A 112    13336   9367  10837   -824  -3139   1647       C  
ATOM    680  CD1 PHE A 112       0.501 -35.804 -62.569  1.00 88.66           C  
ANISOU  680  CD1 PHE A 112    13485   9478  10722   -617  -2573   1312       C  
ATOM    681  CD2 PHE A 112      -1.472 -34.485 -62.386  1.00 85.51           C  
ANISOU  681  CD2 PHE A 112    12442   9170  10880   -455  -3358   1812       C  
ATOM    682  CE1 PHE A 112       0.994 -35.235 -61.407  1.00 86.83           C  
ANISOU  682  CE1 PHE A 112    12826   9467  10697    -85  -2269   1157       C  
ATOM    683  CE2 PHE A 112      -0.986 -33.912 -61.224  1.00 82.82           C  
ANISOU  683  CE2 PHE A 112    11708   9031  10728     88  -3015   1638       C  
ATOM    684  CZ  PHE A 112       0.250 -34.287 -60.736  1.00 83.55           C  
ANISOU  684  CZ  PHE A 112    11920   9190  10634    255  -2489   1313       C  
ATOM    685  N   GLY A 113      -3.371 -38.516 -65.766  1.00 96.12           N  
ANISOU  685  N   GLY A 113    15271   9833  11418  -2556  -4298   2368       N  
ATOM    686  CA  GLY A 113      -3.726 -39.145 -67.025  1.00 99.98           C  
ANISOU  686  CA  GLY A 113    16392  10034  11561  -3221  -4674   2485       C  
ATOM    687  C   GLY A 113      -2.778 -40.280 -67.359  1.00 99.23           C  
ANISOU  687  C   GLY A 113    16920   9751  11030  -3440  -4206   2187       C  
ATOM    688  O   GLY A 113      -2.657 -41.260 -66.616  1.00 97.78           O  
ANISOU  688  O   GLY A 113    16557   9659  10937  -3267  -3843   2103       O  
ATOM    689  N   THR A 114      -2.098 -40.132 -68.498  1.00115.68           N  
ANISOU  689  N   THR A 114    19766  11556  12630  -3820  -4205   2026       N  
ATOM    690  CA  THR A 114      -1.075 -41.077 -68.931  1.00112.87           C  
ANISOU  690  CA  THR A 114    20062  10992  11832  -4006  -3711   1703       C  
ATOM    691  C   THR A 114       0.248 -40.829 -68.208  1.00110.68           C  
ANISOU  691  C   THR A 114    19625  10855  11571  -3496  -3027   1346       C  
ATOM    692  O   THR A 114       0.946 -41.776 -67.830  1.00109.15           O  
ANISOU  692  O   THR A 114    19536  10646  11291  -3348  -2519   1114       O  
ATOM    693  CB  THR A 114      -0.885 -40.986 -70.448  1.00113.21           C  
ANISOU  693  CB  THR A 114    20999  10684  11333  -4624  -3953   1671       C  
ATOM    694  OG1 THR A 114      -2.122 -41.289 -71.107  1.00116.62           O  
ANISOU  694  OG1 THR A 114    21588  10981  11742  -5126  -4634   2014       O  
ATOM    695  CG2 THR A 114       0.178 -41.972 -70.916  1.00111.32           C  
ANISOU  695  CG2 THR A 114    21450  10214  10634  -4795  -3388   1316       C  
ATOM    696  N   GLN A 115       0.588 -39.556 -68.011  1.00101.84           N  
ANISOU  696  N   GLN A 115    18255   9865  10576  -3229  -3038   1312       N  
ATOM    697  CA  GLN A 115       1.883 -39.157 -67.478  1.00100.31           C  
ANISOU  697  CA  GLN A 115    17957   9789  10367  -2827  -2462    982       C  
ATOM    698  C   GLN A 115       2.018 -39.549 -66.013  1.00103.02           C  
ANISOU  698  C   GLN A 115    17633  10421  11088  -2251  -2107    916       C  
ATOM    699  O   GLN A 115       1.058 -39.472 -65.236  1.00106.09           O  
ANISOU  699  O   GLN A 115    17456  10999  11856  -2033  -2356   1154       O  
ATOM    700  CB  GLN A 115       2.074 -37.649 -67.641  1.00 99.62           C  
ANISOU  700  CB  GLN A 115    17780   9743  10327  -2737  -2645   1003       C  
ATOM    701  CG  GLN A 115       2.342 -37.214 -69.078  1.00 96.05           C  
ANISOU  701  CG  GLN A 115    18089   8994   9413  -3280  -2840    985       C  
ATOM    702  CD  GLN A 115       3.764 -37.453 -69.525  1.00 93.07           C  
ANISOU  702  CD  GLN A 115    18204   8508   8650  -3368  -2240    613       C  
ATOM    703  OE1 GLN A 115       4.584 -37.972 -68.770  1.00 90.88           O  
ANISOU  703  OE1 GLN A 115    17684   8375   8470  -3010  -1693    366       O  
ATOM    704  NE2 GLN A 115       4.064 -37.085 -70.765  1.00 93.56           N  
ANISOU  704  NE2 GLN A 115    18963   8313   8271  -3851  -2338    578       N  
ATOM    705  N   VAL A 116       3.220 -39.969 -65.638  1.00 90.50           N  
ANISOU  705  N   VAL A 116    16115   8872   9400  -2005  -1520    597       N  
ATOM    706  CA  VAL A 116       3.552 -40.362 -64.273  1.00 87.44           C  
ANISOU  706  CA  VAL A 116    15180   8736   9307  -1461  -1150    501       C  
ATOM    707  C   VAL A 116       4.816 -39.624 -63.839  1.00 84.86           C  
ANISOU  707  C   VAL A 116    14706   8547   8991  -1107   -749    218       C  
ATOM    708  O   VAL A 116       5.818 -39.609 -64.558  1.00 85.50           O  
ANISOU  708  O   VAL A 116    15223   8487   8776  -1278   -466    -18       O  
ATOM    709  CB  VAL A 116       3.716 -41.890 -64.141  1.00 88.03           C  
ANISOU  709  CB  VAL A 116    15464   8705   9279  -1501   -854    420       C  
ATOM    710  CG1 VAL A 116       4.630 -42.431 -65.247  1.00 89.94           C  
ANISOU  710  CG1 VAL A 116    16444   8653   9076  -1837   -563    168       C  
ATOM    711  CG2 VAL A 116       4.280 -42.247 -62.764  1.00 85.01           C  
ANISOU  711  CG2 VAL A 116    14586   8564   9150   -925   -437    292       C  
ATOM    712  N   VAL A 117       4.755 -38.987 -62.666  1.00 86.49           N  
ANISOU  712  N   VAL A 117    14300   9028   9536   -630   -725    245       N  
ATOM    713  CA  VAL A 117       5.884 -38.241 -62.115  1.00 83.72           C  
ANISOU  713  CA  VAL A 117    13746   8831   9233   -287   -401     -1       C  
ATOM    714  C   VAL A 117       6.221 -38.851 -60.764  1.00 83.45           C  
ANISOU  714  C   VAL A 117    13262   9024   9423    210    -74    -87       C  
ATOM    715  O   VAL A 117       5.383 -38.855 -59.852  1.00 86.69           O  
ANISOU  715  O   VAL A 117    13233   9601  10103    465   -228     96       O  
ATOM    716  CB  VAL A 117       5.555 -36.750 -61.967  1.00 85.15           C  
ANISOU  716  CB  VAL A 117    13680   9099   9573   -185   -711     96       C  
ATOM    717  CG1 VAL A 117       6.680 -36.016 -61.265  1.00 81.23           C  
ANISOU  717  CG1 VAL A 117    12947   8771   9145    168   -396   -150       C  
ATOM    718  CG2 VAL A 117       5.240 -36.132 -63.309  1.00 84.10           C  
ANISOU  718  CG2 VAL A 117    14029   8722   9204   -678  -1064    202       C  
ATOM    719  N   GLU A 118       7.446 -39.343 -60.635  1.00 90.95           N  
ANISOU  719  N   GLU A 118    14314   9981  10262    351    378   -357       N  
ATOM    720  CA  GLU A 118       7.924 -39.965 -59.414  1.00 87.04           C  
ANISOU  720  CA  GLU A 118    13453   9675   9942    813    688   -451       C  
ATOM    721  C   GLU A 118       9.123 -39.239 -58.820  1.00 79.41           C  
ANISOU  721  C   GLU A 118    12236   8891   9043   1140    951   -688       C  
ATOM    722  O   GLU A 118       9.947 -38.666 -59.541  1.00 77.14           O  
ANISOU  722  O   GLU A 118    12174   8535   8600    961   1069   -859       O  
ATOM    723  CB  GLU A 118       8.319 -41.424 -59.666  1.00 84.99           C  
ANISOU  723  CB  GLU A 118    13506   9253   9535    744    988   -545       C  
ATOM    724  CG  GLU A 118       9.394 -41.582 -60.724  1.00 80.56           C  
ANISOU  724  CG  GLU A 118    13417   8499   8691    503   1287   -796       C  
ATOM    725  CD  GLU A 118       9.848 -43.013 -60.892  1.00 78.00           C  
ANISOU  725  CD  GLU A 118    13395   7998   8246    511   1627   -916       C  
ATOM    726  OE1 GLU A 118       9.551 -43.848 -60.010  1.00 78.37           O  
ANISOU  726  OE1 GLU A 118    13227   8101   8448    777   1672   -830       O  
ATOM    727  OE2 GLU A 118      10.503 -43.302 -61.912  1.00 75.43           O  
ANISOU  727  OE2 GLU A 118    13546   7458   7657    250   1864  -1096       O  
ATOM    728  N   LYS A 119       9.201 -39.269 -57.492  1.00 81.33           N  
ANISOU  728  N   LYS A 119    12022   9368   9509   1595   1035   -688       N  
ATOM    729  CA  LYS A 119      10.274 -38.632 -56.744  1.00 72.95           C  
ANISOU  729  CA  LYS A 119    10676   8505   8537   1927   1236   -890       C  
ATOM    730  C   LYS A 119      10.591 -39.491 -55.527  1.00 66.04           C  
ANISOU  730  C   LYS A 119     9511   7789   7794   2354   1453   -921       C  
ATOM    731  O   LYS A 119       9.683 -40.030 -54.887  1.00 66.77           O  
ANISOU  731  O   LYS A 119     9457   7925   7987   2480   1347   -731       O  
ATOM    732  CB  LYS A 119       9.912 -37.203 -56.313  1.00 73.24           C  
ANISOU  732  CB  LYS A 119    10452   8672   8703   2035    970   -834       C  
ATOM    733  CG  LYS A 119      11.051 -36.469 -55.619  1.00 65.18           C  
ANISOU  733  CG  LYS A 119     9189   7832   7745   2309   1139  -1052       C  
ATOM    734  CD  LYS A 119      12.287 -36.396 -56.505  1.00 65.33           C  
ANISOU  734  CD  LYS A 119     9458   7764   7599   2078   1390  -1278       C  
ATOM    735  CE  LYS A 119      13.409 -35.617 -55.835  1.00 62.56           C  
ANISOU  735  CE  LYS A 119     8832   7605   7335   2303   1520  -1478       C  
ATOM    736  NZ  LYS A 119      14.622 -35.538 -56.697  1.00 63.20           N  
ANISOU  736  NZ  LYS A 119     9102   7626   7284   2065   1798  -1691       N  
ATOM    737  N   VAL A 120      11.877 -39.621 -55.217  1.00 62.24           N  
ANISOU  737  N   VAL A 120     8930   7395   7322   2545   1738  -1141       N  
ATOM    738  CA  VAL A 120      12.344 -40.409 -54.081  1.00 60.50           C  
ANISOU  738  CA  VAL A 120     8327   7352   7310   2599   1713  -1092       C  
ATOM    739  C   VAL A 120      12.573 -39.444 -52.928  1.00 59.02           C  
ANISOU  739  C   VAL A 120     7726   7376   7321   2630   1516  -1065       C  
ATOM    740  O   VAL A 120      13.424 -38.551 -53.018  1.00 58.90           O  
ANISOU  740  O   VAL A 120     7618   7413   7348   2544   1524  -1196       O  
ATOM    741  CB  VAL A 120      13.624 -41.189 -54.418  1.00 61.82           C  
ANISOU  741  CB  VAL A 120     8512   7492   7484   2474   1908  -1259       C  
ATOM    742  CG1 VAL A 120      14.032 -42.062 -53.244  1.00 61.65           C  
ANISOU  742  CG1 VAL A 120     8199   7577   7648   2557   1855  -1211       C  
ATOM    743  CG2 VAL A 120      13.415 -42.028 -55.667  1.00 63.69           C  
ANISOU  743  CG2 VAL A 120     9269   7449   7483   2355   2131  -1294       C  
ATOM    744  N   VAL A 121      11.826 -39.618 -51.842  1.00 59.14           N  
ANISOU  744  N   VAL A 121     7552   7481   7436   2723   1370   -896       N  
ATOM    745  CA  VAL A 121      11.861 -38.689 -50.721  1.00 58.05           C  
ANISOU  745  CA  VAL A 121     7157   7473   7428   2712   1208   -853       C  
ATOM    746  C   VAL A 121      12.445 -39.359 -49.486  1.00 57.93           C  
ANISOU  746  C   VAL A 121     6990   7512   7510   2687   1209   -832       C  
ATOM    747  O   VAL A 121      12.145 -40.520 -49.182  1.00 58.41           O  
ANISOU  747  O   VAL A 121     7087   7554   7551   2741   1249   -759       O  
ATOM    748  CB  VAL A 121      10.456 -38.133 -50.421  1.00 57.69           C  
ANISOU  748  CB  VAL A 121     7057   7470   7393   2816   1046   -691       C  
ATOM    749  CG1 VAL A 121      10.548 -36.947 -49.479  1.00 56.98           C  
ANISOU  749  CG1 VAL A 121     6796   7464   7389   2782    917   -690       C  
ATOM    750  CG2 VAL A 121       9.768 -37.734 -51.711  1.00 58.35           C  
ANISOU  750  CG2 VAL A 121     7343   7453   7373   2913   1023   -681       C  
ATOM    751  N   LEU A 122      13.276 -38.604 -48.776  1.00 60.03           N  
ANISOU  751  N   LEU A 122     7131   7840   7837   2652   1164   -883       N  
ATOM    752  CA  LEU A 122      13.876 -39.020 -47.518  1.00 61.24           C  
ANISOU  752  CA  LEU A 122     7221   8115   7932   2789   1130   -830       C  
ATOM    753  C   LEU A 122      12.813 -39.097 -46.428  1.00 61.18           C  
ANISOU  753  C   LEU A 122     7201   8198   7845   2893   1024   -674       C  
ATOM    754  O   LEU A 122      11.804 -38.387 -46.462  1.00 60.42           O  
ANISOU  754  O   LEU A 122     7089   8106   7763   2874    950   -620       O  
ATOM    755  CB  LEU A 122      14.992 -38.058 -47.110  1.00 61.84           C  
ANISOU  755  CB  LEU A 122     7213   8274   8009   2809   1095   -915       C  
ATOM    756  CG  LEU A 122      15.749 -38.372 -45.815  1.00 63.28           C  
ANISOU  756  CG  LEU A 122     7329   8588   8128   2961   1040   -887       C  
ATOM    757  CD1 LEU A 122      16.373 -39.760 -45.871  1.00 64.61           C  
ANISOU  757  CD1 LEU A 122     7501   8712   8337   3019   1152   -894       C  
ATOM    758  CD2 LEU A 122      16.805 -37.317 -45.533  1.00 63.86           C  
ANISOU  758  CD2 LEU A 122     7309   8736   8217   2970    994   -988       C  
ATOM    759  N   VAL A 123      13.038 -39.977 -45.459  1.00 55.25           N  
ANISOU  759  N   VAL A 123     6456   7515   7022   3013   1032   -607       N  
ATOM    760  CA  VAL A 123      12.107 -40.185 -44.360  1.00 55.59           C  
ANISOU  760  CA  VAL A 123     6503   7647   6972   3114    983   -470       C  
ATOM    761  C   VAL A 123      12.861 -39.951 -43.060  1.00 56.80           C  
ANISOU  761  C   VAL A 123     6637   7941   7005   3250    921   -473       C  
ATOM    762  O   VAL A 123      13.959 -40.481 -42.862  1.00 57.80           O  
ANISOU  762  O   VAL A 123     6755   8079   7128   3309    942   -521       O  
ATOM    763  CB  VAL A 123      11.502 -41.601 -44.389  1.00 55.89           C  
ANISOU  763  CB  VAL A 123     6602   7617   7015   3143   1069   -369       C  
ATOM    764  CG1 VAL A 123      10.815 -41.921 -43.069  1.00 56.74           C  
ANISOU  764  CG1 VAL A 123     6712   7832   7014   3269   1055   -233       C  
ATOM    765  CG2 VAL A 123      10.535 -41.738 -45.548  1.00 54.74           C  
ANISOU  765  CG2 VAL A 123     6473   7346   6981   3024   1102   -361       C  
ATOM    766  N   SER A 124      12.253 -39.161 -42.180  1.00 56.45           N  
ANISOU  766  N   SER A 124     6582   7998   6870   3312    848   -432       N  
ATOM    767  CA  SER A 124      12.733 -38.928 -40.827  1.00 57.71           C  
ANISOU  767  CA  SER A 124     6751   8294   6880   3458    787   -432       C  
ATOM    768  C   SER A 124      12.037 -39.891 -39.885  1.00 58.62           C  
ANISOU  768  C   SER A 124     6922   8456   6893   3574    842   -293       C  
ATOM    769  O   SER A 124      10.862 -40.219 -40.072  1.00 58.27           O  
ANISOU  769  O   SER A 124     6879   8372   6889   3541    907   -195       O  
ATOM    770  CB  SER A 124      12.470 -37.486 -40.387  1.00 57.68           C  
ANISOU  770  CB  SER A 124     6731   8359   6824   3474    699   -487       C  
ATOM    771  OG  SER A 124      12.905 -37.266 -39.056  1.00 59.00           O  
ANISOU  771  OG  SER A 124     6930   8657   6831   3627    640   -502       O  
ATOM    772  N   LEU A 125      12.762 -40.348 -38.872  1.00 65.47           N  
ANISOU  772  N   LEU A 125     7827   9408   7640   3718    819   -284       N  
ATOM    773  CA  LEU A 125      12.148 -41.305 -37.973  1.00 66.46           C  
ANISOU  773  CA  LEU A 125     8024   9568   7660   3838    887   -144       C  
ATOM    774  C   LEU A 125      11.358 -40.638 -36.860  1.00 67.19           C  
ANISOU  774  C   LEU A 125     8143   9774   7614   3936    882    -94       C  
ATOM    775  O   LEU A 125      10.575 -41.319 -36.198  1.00 67.99           O  
ANISOU  775  O   LEU A 125     8290   9896   7646   4018    973     36       O  
ATOM    776  CB  LEU A 125      13.237 -42.178 -37.331  1.00 67.86           C  
ANISOU  776  CB  LEU A 125     8244   9776   7766   3978    869   -144       C  
ATOM    777  CG  LEU A 125      13.795 -43.434 -38.010  1.00 68.17           C  
ANISOU  777  CG  LEU A 125     8296   9692   7915   3970    936   -130       C  
ATOM    778  CD1 LEU A 125      12.716 -44.483 -38.242  1.00 67.92           C  
ANISOU  778  CD1 LEU A 125     8337   9561   7906   3948   1058      7       C  
ATOM    779  CD2 LEU A 125      14.527 -43.086 -39.305  1.00 67.36           C  
ANISOU  779  CD2 LEU A 125     8108   9499   7985   3831    933   -264       C  
ATOM    780  N   GLN A 126      11.482 -39.322 -36.694  1.00 56.27           N  
ANISOU  780  N   GLN A 126     6732   8447   6201   3931    798   -195       N  
ATOM    781  CA  GLN A 126      10.799 -38.628 -35.608  1.00 57.36           C  
ANISOU  781  CA  GLN A 126     6908   8680   6207   4050    806   -170       C  
ATOM    782  C   GLN A 126       9.285 -38.754 -35.744  1.00 57.43           C  
ANISOU  782  C   GLN A 126     6875   8655   6291   4019    931    -52       C  
ATOM    783  O   GLN A 126       8.709 -38.356 -36.761  1.00 56.38           O  
ANISOU  783  O   GLN A 126     6658   8440   6325   3886    937    -66       O  
ATOM    784  CB  GLN A 126      11.215 -37.159 -35.566  1.00 57.28           C  
ANISOU  784  CB  GLN A 126     6883   8702   6181   4044    694   -317       C  
ATOM    785  CG  GLN A 126      10.537 -36.379 -34.451  1.00 58.74           C  
ANISOU  785  CG  GLN A 126     7121   8965   6232   4186    714   -313       C  
ATOM    786  CD  GLN A 126      11.104 -34.986 -34.275  1.00 58.94           C  
ANISOU  786  CD  GLN A 126     7163   9012   6220   4211    593   -474       C  
ATOM    787  OE1 GLN A 126      12.064 -34.605 -34.944  1.00 57.98           O  
ANISOU  787  OE1 GLN A 126     7001   8860   6171   4117    490   -585       O  
ATOM    788  NE2 GLN A 126      10.518 -34.220 -33.362  1.00 60.42           N  
ANISOU  788  NE2 GLN A 126     7412   9243   6302   4344    618   -491       N  
ATOM    789  N   SER A 127       8.639 -39.299 -34.713  1.00 54.64           N  
ANISOU  789  N   SER A 127     7387   8283   5090   3496   1049   -510       N  
ATOM    790  CA  SER A 127       7.197 -39.519 -34.766  1.00 53.80           C  
ANISOU  790  CA  SER A 127     7334   8216   4893   3509    919   -500       C  
ATOM    791  C   SER A 127       6.430 -38.266 -34.372  1.00 52.08           C  
ANISOU  791  C   SER A 127     7168   8045   4575   3515    814   -324       C  
ATOM    792  O   SER A 127       5.283 -38.083 -34.793  1.00 51.83           O  
ANISOU  792  O   SER A 127     7173   8072   4450   3553    732   -302       O  
ATOM    793  CB  SER A 127       6.790 -40.687 -33.865  1.00 53.19           C  
ANISOU  793  CB  SER A 127     7235   8065   4910   3469    860   -562       C  
ATOM    794  OG  SER A 127       7.581 -41.833 -34.114  1.00 54.97           O  
ANISOU  794  OG  SER A 127     7397   8209   5280   3466    990   -719       O  
ATOM    795  N   GLY A 128       7.053 -37.397 -33.581  1.00 53.17           N  
ANISOU  795  N   GLY A 128     7296   8156   4752   3474    834   -217       N  
ATOM    796  CA  GLY A 128       6.442 -36.177 -33.095  1.00 51.78           C  
ANISOU  796  CA  GLY A 128     7155   7988   4530   3455    784    -73       C  
ATOM    797  C   GLY A 128       7.273 -35.591 -31.973  1.00 50.93           C  
ANISOU  797  C   GLY A 128     7005   7833   4514   3373    826    -23       C  
ATOM    798  O   GLY A 128       8.503 -35.572 -32.076  1.00 51.88           O  
ANISOU  798  O   GLY A 128     7073   7941   4698   3366    929    -64       O  
ATOM    799  N   TYR A 129       6.651 -35.111 -30.902  1.00 46.28           N  
ANISOU  799  N   TYR A 129     6422   7219   3942   3304    765     41       N  
ATOM    800  CA  TYR A 129       7.420 -34.516 -29.823  1.00 45.68           C  
ANISOU  800  CA  TYR A 129     6287   7113   3957   3217    816     59       C  
ATOM    801  C   TYR A 129       7.016 -35.100 -28.480  1.00 44.37           C  
ANISOU  801  C   TYR A 129     6098   6934   3826   3146    727     41       C  
ATOM    802  O   TYR A 129       5.861 -35.476 -28.264  1.00 43.53           O  
ANISOU  802  O   TYR A 129     6037   6820   3682   3139    636     46       O  
ATOM    803  CB  TYR A 129       7.223 -32.996 -29.777  1.00 45.43           C  
ANISOU  803  CB  TYR A 129     6267   7048   3947   3179    894    141       C  
ATOM    804  CG  TYR A 129       7.649 -32.278 -31.033  1.00 46.84           C  
ANISOU  804  CG  TYR A 129     6473   7234   4092   3252   1006    180       C  
ATOM    805  CD1 TYR A 129       6.776 -32.143 -32.103  1.00 47.35           C  
ANISOU  805  CD1 TYR A 129     6611   7330   4049   3350    983    238       C  
ATOM    806  CD2 TYR A 129       8.914 -31.722 -31.144  1.00 47.85           C  
ANISOU  806  CD2 TYR A 129     6545   7344   4291   3226   1142    155       C  
ATOM    807  CE1 TYR A 129       7.153 -31.485 -33.252  1.00 48.82           C  
ANISOU  807  CE1 TYR A 129     6825   7533   4191   3429   1093    284       C  
ATOM    808  CE2 TYR A 129       9.302 -31.060 -32.292  1.00 49.28           C  
ANISOU  808  CE2 TYR A 129     6758   7525   4442   3290   1262    189       C  
ATOM    809  CZ  TYR A 129       8.415 -30.945 -33.342  1.00 49.78           C  
ANISOU  809  CZ  TYR A 129     6905   7622   4387   3395   1238    262       C  
ATOM    810  OH  TYR A 129       8.785 -30.290 -34.493  1.00 51.39           O  
ANISOU  810  OH  TYR A 129     7142   7837   4545   3471   1365    306       O  
ATOM    811  N   LEU A 130       7.995 -35.176 -27.582  1.00 43.92           N  
ANISOU  811  N   LEU A 130     5962   6884   3844   3097    760     12       N  
ATOM    812  CA  LEU A 130       7.786 -35.565 -26.195  1.00 42.85           C  
ANISOU  812  CA  LEU A 130     5790   6752   3740   3031    697      2       C  
ATOM    813  C   LEU A 130       8.402 -34.489 -25.318  1.00 42.60           C  
ANISOU  813  C   LEU A 130     5674   6729   3784   2940    768      0       C  
ATOM    814  O   LEU A 130       9.569 -34.132 -25.503  1.00 43.59           O  
ANISOU  814  O   LEU A 130     5727   6877   3956   2944    856    -28       O  
ATOM    815  CB  LEU A 130       8.401 -36.932 -25.881  1.00 43.45           C  
ANISOU  815  CB  LEU A 130     5828   6847   3835   3077    672    -45       C  
ATOM    816  CG  LEU A 130       7.824 -38.134 -26.622  1.00 43.99           C  
ANISOU  816  CG  LEU A 130     5957   6884   3874   3146    633    -86       C  
ATOM    817  CD1 LEU A 130       8.525 -39.405 -26.184  1.00 44.89           C  
ANISOU  817  CD1 LEU A 130     6014   6980   4062   3186    654   -135       C  
ATOM    818  CD2 LEU A 130       6.335 -38.230 -26.348  1.00 42.77           C  
ANISOU  818  CD2 LEU A 130     5876   6707   3668   3111    539    -69       C  
ATOM    819  N   PHE A 131       7.626 -33.972 -24.371  1.00 41.64           N  
ANISOU  819  N   PHE A 131     5548   6584   3691   2848    748      4       N  
ATOM    820  CA  PHE A 131       8.120 -32.976 -23.434  1.00 41.58           C  
ANISOU  820  CA  PHE A 131     5444   6582   3773   2735    835    -41       C  
ATOM    821  C   PHE A 131       7.968 -33.501 -22.017  1.00 40.82           C  
ANISOU  821  C   PHE A 131     5292   6533   3687   2675    772    -76       C  
ATOM    822  O   PHE A 131       6.906 -34.020 -21.656  1.00 39.91           O  
ANISOU  822  O   PHE A 131     5236   6386   3543   2668    693    -58       O  
ATOM    823  CB  PHE A 131       7.358 -31.659 -23.585  1.00 41.35           C  
ANISOU  823  CB  PHE A 131     5442   6466   3804   2654    928    -36       C  
ATOM    824  CG  PHE A 131       7.572 -30.983 -24.906  1.00 42.30           C  
ANISOU  824  CG  PHE A 131     5611   6550   3913   2718   1012     13       C  
ATOM    825  CD1 PHE A 131       8.705 -30.224 -25.140  1.00 43.42           C  
ANISOU  825  CD1 PHE A 131     5684   6693   4119   2690   1146    -26       C  
ATOM    826  CD2 PHE A 131       6.633 -31.106 -25.916  1.00 42.25           C  
ANISOU  826  CD2 PHE A 131     5710   6517   3824   2808    965     93       C  
ATOM    827  CE1 PHE A 131       8.897 -29.602 -26.357  1.00 44.43           C  
ANISOU  827  CE1 PHE A 131     5863   6786   4234   2754   1238     27       C  
ATOM    828  CE2 PHE A 131       6.819 -30.487 -27.134  1.00 43.29           C  
ANISOU  828  CE2 PHE A 131     5888   6634   3926   2882   1047    151       C  
ATOM    829  CZ  PHE A 131       7.953 -29.734 -27.356  1.00 44.37           C  
ANISOU  829  CZ  PHE A 131     5969   6760   4131   2857   1186    125       C  
ATOM    830  N   ILE A 132       9.025 -33.375 -21.222  1.00 44.09           N  
ANISOU  830  N   ILE A 132     5584   7033   4137   2634    815   -128       N  
ATOM    831  CA  ILE A 132       9.054 -33.902 -19.866  1.00 43.69           C  
ANISOU  831  CA  ILE A 132     5462   7069   4071   2595    762   -152       C  
ATOM    832  C   ILE A 132       9.064 -32.711 -18.921  1.00 43.71           C  
ANISOU  832  C   ILE A 132     5370   7091   4149   2417    876   -254       C  
ATOM    833  O   ILE A 132       9.856 -31.778 -19.099  1.00 44.62           O  
ANISOU  833  O   ILE A 132     5411   7218   4324   2348   1001   -321       O  
ATOM    834  CB  ILE A 132      10.274 -34.808 -19.629  1.00 44.64           C  
ANISOU  834  CB  ILE A 132     5493   7312   4157   2693    730   -135       C  
ATOM    835  CG1 ILE A 132      10.373 -35.873 -20.720  1.00 45.16           C  
ANISOU  835  CG1 ILE A 132     5646   7325   4187   2835    688    -81       C  
ATOM    836  CG2 ILE A 132      10.196 -35.461 -18.261  1.00 44.34           C  
ANISOU  836  CG2 ILE A 132     5388   7383   4075   2682    667   -127       C  
ATOM    837  CD1 ILE A 132      11.567 -36.790 -20.562  1.00 46.47           C  
ANISOU  837  CD1 ILE A 132     5714   7573   4371   2935    695    -73       C  
ATOM    838  N   GLN A 133       8.195 -32.742 -17.917  1.00 46.64           N  
ANISOU  838  N   GLN A 133     5743   7457   4521   2320    862   -291       N  
ATOM    839  CA  GLN A 133       8.120 -31.675 -16.927  1.00 46.95           C  
ANISOU  839  CA  GLN A 133     5702   7513   4625   2104   1009   -426       C  
ATOM    840  C   GLN A 133       8.243 -32.303 -15.550  1.00 46.98           C  
ANISOU  840  C   GLN A 133     5628   7675   4547   2050    965   -455       C  
ATOM    841  O   GLN A 133       7.344 -33.032 -15.120  1.00 46.15           O  
ANISOU  841  O   GLN A 133     5583   7542   4408   2072    882   -417       O  
ATOM    842  CB  GLN A 133       6.818 -30.886 -17.051  1.00 46.38           C  
ANISOU  842  CB  GLN A 133     5711   7269   4642   1988   1098   -474       C  
ATOM    843  CG  GLN A 133       6.604 -29.892 -15.922  1.00 46.93           C  
ANISOU  843  CG  GLN A 133     5722   7331   4778   1723   1292   -646       C  
ATOM    844  CD  GLN A 133       5.144 -29.546 -15.713  1.00 46.30           C  
ANISOU  844  CD  GLN A 133     5715   7099   4776   1614   1355   -696       C  
ATOM    845  OE1 GLN A 133       4.255 -30.344 -16.011  1.00 45.28           O  
ANISOU  845  OE1 GLN A 133     5664   6920   4619   1733   1213   -600       O  
ATOM    846  NE2 GLN A 133       4.888 -28.351 -15.192  1.00 47.10           N  
ANISOU  846  NE2 GLN A 133     5791   7118   4985   1373   1593   -862       N  
ATOM    847  N   THR A 134       9.333 -32.016 -14.852  1.00 49.99           N  
ANISOU  847  N   THR A 134     5872   8236   4885   1970   1028   -518       N  
ATOM    848  CA  THR A 134       9.447 -32.450 -13.471  1.00 50.40           C  
ANISOU  848  CA  THR A 134     5841   8490   4818   1880   1006   -542       C  
ATOM    849  C   THR A 134       8.948 -31.339 -12.558  1.00 50.97           C  
ANISOU  849  C   THR A 134     5928   8543   4896   1573   1195   -704       C  
ATOM    850  O   THR A 134       9.071 -30.151 -12.869  1.00 51.59           O  
ANISOU  850  O   THR A 134     6020   8508   5075   1440   1372   -808       O  
ATOM    851  CB  THR A 134      10.895 -32.811 -13.128  1.00 51.65           C  
ANISOU  851  CB  THR A 134     5830   8913   4882   1949    965   -506       C  
ATOM    852  OG1 THR A 134      11.733 -31.663 -13.308  1.00 52.85           O  
ANISOU  852  OG1 THR A 134     5904   9092   5086   1818   1115   -618       O  
ATOM    853  CG2 THR A 134      11.390 -33.938 -14.020  1.00 51.42           C  
ANISOU  853  CG2 THR A 134     5810   8864   4863   2239    823   -354       C  
ATOM    854  N   ASP A 135       8.360 -31.739 -11.427  1.00 54.00           N  
ANISOU  854  N   ASP A 135     6333   9017   5167   1453   1182   -722       N  
ATOM    855  CA  ASP A 135       7.778 -30.755 -10.521  1.00 54.81           C  
ANISOU  855  CA  ASP A 135     6501   9073   5253   1150   1376   -868       C  
ATOM    856  C   ASP A 135       8.845 -29.817  -9.972  1.00 56.76           C  
ANISOU  856  C   ASP A 135     6645   9496   5425    978   1499   -961       C  
ATOM    857  O   ASP A 135       8.601 -28.617  -9.806  1.00 57.61           O  
ANISOU  857  O   ASP A 135     6808   9475   5604    808   1702  -1073       O  
ATOM    858  CB  ASP A 135       7.027 -31.451  -9.384  1.00 54.86           C  
ANISOU  858  CB  ASP A 135     6568   9166   5109   1044   1328   -855       C  
ATOM    859  CG  ASP A 135       7.924 -32.342  -8.547  1.00 55.92           C  
ANISOU  859  CG  ASP A 135     6585   9655   5007   1067   1184   -758       C  
ATOM    860  OD1 ASP A 135       8.303 -33.428  -9.030  1.00 55.89           O  
ANISOU  860  OD1 ASP A 135     6478   9802   4955   1385   1000   -609       O  
ATOM    861  OD2 ASP A 135       8.253 -31.954  -7.406  1.00 58.13           O  
ANISOU  861  OD2 ASP A 135     6790  10224   5071    841   1213   -822       O  
ATOM    862  N   LYS A 136      10.032 -30.345  -9.690  1.00 56.46           N  
ANISOU  862  N   LYS A 136     6444   9764   5244   1041   1380   -903       N  
ATOM    863  CA  LYS A 136      11.146 -29.560  -9.183  1.00 58.51           C  
ANISOU  863  CA  LYS A 136     6559  10258   5414    879   1458   -991       C  
ATOM    864  C   LYS A 136      12.373 -29.779 -10.060  1.00 58.65           C  
ANISOU  864  C   LYS A 136     6440  10352   5493   1084   1401   -930       C  
ATOM    865  O   LYS A 136      12.359 -30.562 -11.014  1.00 57.30           O  
ANISOU  865  O   LYS A 136     6294  10062   5417   1351   1289   -812       O  
ATOM    866  CB  LYS A 136      11.456 -29.928  -7.729  1.00 60.95           C  
ANISOU  866  CB  LYS A 136     6689  11082   5388    700   1339  -1009       C  
ATOM    867  CG  LYS A 136      10.370 -29.541  -6.751  1.00 61.10           C  
ANISOU  867  CG  LYS A 136     6866  10987   5361    426   1427  -1093       C  
ATOM    868  CD  LYS A 136      10.794 -29.851  -5.333  1.00 64.46           C  
ANISOU  868  CD  LYS A 136     7056  12027   5409    170   1283  -1126       C  
ATOM    869  CE  LYS A 136      11.183 -31.315  -5.198  1.00 65.41           C  
ANISOU  869  CE  LYS A 136     6999  12575   5278    403   1027   -903       C  
ATOM    870  NZ  LYS A 136      11.994 -31.581  -3.981  1.00 69.41           N  
ANISOU  870  NZ  LYS A 136     7210  13773   5390    165    861   -849       N  
ATOM    871  N   THR A 137      13.446 -29.065  -9.718  1.00 64.89           N  
ANISOU  871  N   THR A 137     7063  11380   6212    954   1469  -1022       N  
ATOM    872  CA  THR A 137      14.713 -29.132 -10.430  1.00 65.81           C  
ANISOU  872  CA  THR A 137     7007  11634   6365   1122   1437   -998       C  
ATOM    873  C   THR A 137      15.777 -29.914  -9.675  1.00 68.87           C  
ANISOU  873  C   THR A 137     7007  12747   6412   1220   1216   -944       C  
ATOM    874  O   THR A 137      16.746 -30.365 -10.292  1.00 69.63           O  
ANISOU  874  O   THR A 137     6945  12986   6524   1467   1142   -861       O  
ATOM    875  CB  THR A 137      15.241 -27.721 -10.726  1.00 66.75           C  
ANISOU  875  CB  THR A 137     7150  11575   6636    949   1677  -1140       C  
ATOM    876  OG1 THR A 137      15.579 -27.067  -9.497  1.00 69.02           O  
ANISOU  876  OG1 THR A 137     7300  12179   6746    651   1715  -1278       O  
ATOM    877  CG2 THR A 137      14.185 -26.904 -11.455  1.00 65.67           C  
ANISOU  877  CG2 THR A 137     7242  11009   6700    937   1855  -1177       C  
ATOM    878  N   ILE A 138      15.611 -30.085  -8.363  1.00 66.80           N  
ANISOU  878  N   ILE A 138     6587  12951   5842   1016   1117   -967       N  
ATOM    879  CA  ILE A 138      16.571 -30.783  -7.518  1.00 70.59           C  
ANISOU  879  CA  ILE A 138     6660  14220   5942   1044    905   -861       C  
ATOM    880  C   ILE A 138      15.783 -31.525  -6.448  1.00 71.71           C  
ANISOU  880  C   ILE A 138     6796  14640   5810    941    764   -736       C  
ATOM    881  O   ILE A 138      14.726 -31.069  -6.003  1.00 70.04           O  
ANISOU  881  O   ILE A 138     6835  14112   5666    674    867   -857       O  
ATOM    882  CB  ILE A 138      17.604 -29.809  -6.901  1.00 73.43           C  
ANISOU  882  CB  ILE A 138     6758  14976   6165    695    959  -1058       C  
ATOM    883  CG1 ILE A 138      18.691 -30.578  -6.145  1.00 78.26           C  
ANISOU  883  CG1 ILE A 138     6894  16475   6368    731    721   -889       C  
ATOM    884  CG2 ILE A 138      16.920 -28.792  -5.997  1.00 73.88           C  
ANISOU  884  CG2 ILE A 138     6955  14914   6202    212   1092  -1286       C  
ATOM    885  CD1 ILE A 138      19.831 -29.711  -5.663  1.00 81.44           C  
ANISOU  885  CD1 ILE A 138     6991  17320   6633    398    748  -1088       C  
ATOM    886  N   TYR A 139      16.298 -32.685  -6.041  1.00 73.19           N  
ANISOU  886  N   TYR A 139     6714  15392   5703   1166    543   -451       N  
ATOM    887  CA  TYR A 139      15.562 -33.589  -5.168  1.00 74.52           C  
ANISOU  887  CA  TYR A 139     6946  15717   5651   1124    394   -236       C  
ATOM    888  C   TYR A 139      16.499 -34.175  -4.123  1.00 79.89           C  
ANISOU  888  C   TYR A 139     7287  17127   5942   1011    134     41       C  
ATOM    889  O   TYR A 139      17.680 -34.416  -4.389  1.00 83.33           O  
ANISOU  889  O   TYR A 139     7414  17965   6284   1222     17    195       O  
ATOM    890  CB  TYR A 139      14.899 -34.730  -5.956  1.00 73.47           C  
ANISOU  890  CB  TYR A 139     7001  15240   5674   1611    352    -19       C  
ATOM    891  CG  TYR A 139      13.841 -34.283  -6.942  1.00 67.67           C  
ANISOU  891  CG  TYR A 139     6634  13744   5332   1668    535   -227       C  
ATOM    892  CD1 TYR A 139      14.194 -33.688  -8.147  1.00 65.21           C  
ANISOU  892  CD1 TYR A 139     6405  13046   5326   1796    651   -355       C  
ATOM    893  CD2 TYR A 139      12.490 -34.449  -6.667  1.00 65.38           C  
ANISOU  893  CD2 TYR A 139     6634  13093   5115   1542    576   -262       C  
ATOM    894  CE1 TYR A 139      13.237 -33.272  -9.048  1.00 60.98           C  
ANISOU  894  CE1 TYR A 139     6214  11824   5131   1772    783   -468       C  
ATOM    895  CE2 TYR A 139      11.522 -34.038  -7.567  1.00 61.23           C  
ANISOU  895  CE2 TYR A 139     6416  11913   4935   1559    719   -403       C  
ATOM    896  CZ  TYR A 139      11.903 -33.449  -8.756  1.00 59.19           C  
ANISOU  896  CZ  TYR A 139     6218  11316   4953   1662    811   -485       C  
ATOM    897  OH  TYR A 139      10.952 -33.037  -9.660  1.00 55.59           O  
ANISOU  897  OH  TYR A 139     6052  10252   4819   1616    931   -564       O  
ATOM    898  N   THR A 140      15.933 -34.412  -2.875  1.00 71.80           N  
ANISOU  898  N   THR A 140     6354  16200   4729    645     16    133       N  
ATOM    899  CA  THR A 140      16.684 -35.089  -1.829  1.00 76.50           C  
ANISOU  899  CA  THR A 140     6723  17277   5067    508   -282    474       C  
ATOM    900  C   THR A 140      16.518 -36.601  -1.938  1.00 76.90           C  
ANISOU  900  C   THR A 140     6870  17114   5235    907   -508    927       C  
ATOM    901  O   THR A 140      15.472 -37.090  -2.379  1.00 73.84           O  
ANISOU  901  O   THR A 140     6773  16279   5002   1114   -426    932       O  
ATOM    902  CB  THR A 140      16.210 -34.634  -0.450  1.00 78.90           C  
ANISOU  902  CB  THR A 140     7098  17730   5151    -75   -283    360       C  
ATOM    903  OG1 THR A 140      14.809 -34.904  -0.314  1.00 76.39           O  
ANISOU  903  OG1 THR A 140     7153  16943   4928   -103   -192    314       O  
ATOM    904  CG2 THR A 140      16.451 -33.146  -0.263  1.00 79.20           C  
ANISOU  904  CG2 THR A 140     7023  17915   5154   -504    -60    -89       C  
ATOM    905  N   PRO A 141      17.550 -37.349  -1.547  1.00 76.41           N  
ANISOU  905  N   PRO A 141     6571  17296   5166   1006   -781   1298       N  
ATOM    906  CA  PRO A 141      17.427 -38.813  -1.453  1.00 77.74           C  
ANISOU  906  CA  PRO A 141     6841  17173   5525   1306   -990   1734       C  
ATOM    907  C   PRO A 141      16.281 -39.228  -0.544  1.00 77.97           C  
ANISOU  907  C   PRO A 141     7154  17058   5412   1063  -1023   1804       C  
ATOM    908  O   PRO A 141      16.222 -38.846   0.627  1.00 80.79           O  
ANISOU  908  O   PRO A 141     7493  17723   5481    609  -1085   1775       O  
ATOM    909  CB  PRO A 141      18.783 -39.238  -0.881  1.00 83.07           C  
ANISOU  909  CB  PRO A 141     7197  18175   6191   1285  -1260   2060       C  
ATOM    910  CG  PRO A 141      19.719 -38.173  -1.329  1.00 83.04           C  
ANISOU  910  CG  PRO A 141     6914  18505   6134   1221  -1161   1795       C  
ATOM    911  CD  PRO A 141      18.927 -36.895  -1.289  1.00 80.01           C  
ANISOU  911  CD  PRO A 141     6652  18232   5517    874   -890   1319       C  
ATOM    912  N   GLY A 142      15.363 -40.025  -1.098  1.00 83.44           N  
ANISOU  912  N   GLY A 142     8110  17274   6318   1362   -967   1879       N  
ATOM    913  CA  GLY A 142      14.177 -40.478  -0.403  1.00 83.16           C  
ANISOU  913  CA  GLY A 142     8369  17038   6189   1186   -970   1923       C  
ATOM    914  C   GLY A 142      12.886 -39.930  -0.978  1.00 78.62           C  
ANISOU  914  C   GLY A 142     8083  16122   5666   1171   -693   1554       C  
ATOM    915  O   GLY A 142      11.841 -40.583  -0.866  1.00 77.50           O  
ANISOU  915  O   GLY A 142     8206  15663   5576   1215   -671   1612       O  
ATOM    916  N   SER A 143      12.938 -38.752  -1.593  1.00 75.90           N  
ANISOU  916  N   SER A 143     7693  15810   5336   1106   -475   1177       N  
ATOM    917  CA  SER A 143      11.756 -38.108  -2.140  1.00 72.10           C  
ANISOU  917  CA  SER A 143     7478  14938   4978   1063   -202    812       C  
ATOM    918  C   SER A 143      11.342 -38.749  -3.463  1.00 69.59           C  
ANISOU  918  C   SER A 143     7280  14217   4943   1586   -121    844       C  
ATOM    919  O   SER A 143      12.078 -39.530  -4.073  1.00 70.34           O  
ANISOU  919  O   SER A 143     7234  14330   5160   1990   -232   1092       O  
ATOM    920  CB  SER A 143      12.007 -36.612  -2.329  1.00 71.08           C  
ANISOU  920  CB  SER A 143     7265  14882   4860    800      6    414       C  
ATOM    921  OG  SER A 143      13.184 -36.380  -3.084  1.00 71.87           O  
ANISOU  921  OG  SER A 143     7091  15213   5002   1047     -8    431       O  
ATOM    922  N   THR A 144      10.133 -38.407  -3.902  1.00 64.76           N  
ANISOU  922  N   THR A 144     6936  13185   4486   1558     81    580       N  
ATOM    923  CA  THR A 144       9.552 -38.941  -5.125  1.00 61.57           C  
ANISOU  923  CA  THR A 144     6671  12374   4350   1995    175    558       C  
ATOM    924  C   THR A 144       9.569 -37.863  -6.199  1.00 58.67           C  
ANISOU  924  C   THR A 144     6311  11754   4225   2042    363    247       C  
ATOM    925  O   THR A 144       9.182 -36.717  -5.945  1.00 57.80           O  
ANISOU  925  O   THR A 144     6290  11496   4176   1656    492    -14       O  
ATOM    926  CB  THR A 144       8.121 -39.428  -4.885  1.00 60.06           C  
ANISOU  926  CB  THR A 144     6774  11829   4217   1914    226    520       C  
ATOM    927  OG1 THR A 144       8.129 -40.459  -3.891  1.00 63.04           O  
ANISOU  927  OG1 THR A 144     7171  12375   4408   1850     33    842       O  
ATOM    928  CG2 THR A 144       7.520 -39.978  -6.170  1.00 57.05           C  
ANISOU  928  CG2 THR A 144     6518  11043   4117   2349    313    478       C  
ATOM    929  N   VAL A 145      10.012 -38.236  -7.394  1.00 54.71           N  
ANISOU  929  N   VAL A 145     5752  11133   3901   2490    370    302       N  
ATOM    930  CA  VAL A 145      10.013 -37.349  -8.551  1.00 52.10           C  
ANISOU  930  CA  VAL A 145     5507  10420   3868   2490    471     83       C  
ATOM    931  C   VAL A 145       8.697 -37.503  -9.303  1.00 48.97           C  
ANISOU  931  C   VAL A 145     5409   9457   3742   2493    514     -2       C  
ATOM    932  O   VAL A 145       8.394 -38.580  -9.826  1.00 48.46           O  
ANISOU  932  O   VAL A 145     5432   9258   3721   2812    439    140       O  
ATOM    933  CB  VAL A 145      11.207 -37.637  -9.472  1.00 52.72           C  
ANISOU  933  CB  VAL A 145     5440  10601   3990   2848    414    196       C  
ATOM    934  CG1 VAL A 145      11.142 -36.757 -10.712  1.00 50.15           C  
ANISOU  934  CG1 VAL A 145     5308   9769   3978   2703    500     10       C  
ATOM    935  CG2 VAL A 145      12.509 -37.419  -8.726  1.00 56.41           C  
ANISOU  935  CG2 VAL A 145     5550  11692   4190   2821    374    283       C  
ATOM    936  N   LEU A 146       7.913 -36.431  -9.355  1.00 49.14           N  
ANISOU  936  N   LEU A 146     5586   9152   3935   2120    645   -216       N  
ATOM    937  CA  LEU A 146       6.665 -36.415 -10.106  1.00 46.38           C  
ANISOU  937  CA  LEU A 146     5462   8317   3844   2055    687   -283       C  
ATOM    938  C   LEU A 146       6.927 -35.710 -11.429  1.00 44.69           C  
ANISOU  938  C   LEU A 146     5296   7808   3876   2020    728   -336       C  
ATOM    939  O   LEU A 146       7.357 -34.552 -11.443  1.00 45.31           O  
ANISOU  939  O   LEU A 146     5324   7913   3981   1857    839   -445       O  
ATOM    940  CB  LEU A 146       5.562 -35.699  -9.332  1.00 45.78           C  
ANISOU  940  CB  LEU A 146     5518   8076   3802   1663    836   -445       C  
ATOM    941  CG  LEU A 146       5.234 -36.235  -7.943  1.00 47.67           C  
ANISOU  941  CG  LEU A 146     5765   8579   3768   1551    820   -414       C  
ATOM    942  CD1 LEU A 146       4.181 -35.358  -7.300  1.00 47.09           C  
ANISOU  942  CD1 LEU A 146     5876   8259   3756   1136   1007   -594       C  
ATOM    943  CD2 LEU A 146       4.759 -37.672  -8.027  1.00 47.64           C  
ANISOU  943  CD2 LEU A 146     5804   8581   3716   1860    697   -250       C  
ATOM    944  N   TYR A 147       6.668 -36.403 -12.535  1.00 46.65           N  
ANISOU  944  N   TYR A 147     5632   7889   4203   2244    625   -237       N  
ATOM    945  CA  TYR A 147       6.896 -35.837 -13.854  1.00 46.28           C  
ANISOU  945  CA  TYR A 147     5628   7714   4242   2305    628   -236       C  
ATOM    946  C   TYR A 147       5.776 -36.236 -14.803  1.00 45.30           C  
ANISOU  946  C   TYR A 147     5665   7378   4168   2381    569   -191       C  
ATOM    947  O   TYR A 147       5.192 -37.317 -14.685  1.00 44.91           O  
ANISOU  947  O   TYR A 147     5692   7286   4086   2467    495   -130       O  
ATOM    948  CB  TYR A 147       8.254 -36.283 -14.418  1.00 47.15           C  
ANISOU  948  CB  TYR A 147     5669   7933   4315   2472    581   -156       C  
ATOM    949  CG  TYR A 147       8.409 -37.784 -14.547  1.00 47.35           C  
ANISOU  949  CG  TYR A 147     5741   7967   4283   2667    488    -30       C  
ATOM    950  CD1 TYR A 147       8.685 -38.571 -13.436  1.00 49.52           C  
ANISOU  950  CD1 TYR A 147     5928   8510   4379   2834    440     69       C  
ATOM    951  CD2 TYR A 147       8.300 -38.413 -15.781  1.00 47.42           C  
ANISOU  951  CD2 TYR A 147     5876   7830   4311   2781    461     14       C  
ATOM    952  CE1 TYR A 147       8.831 -39.942 -13.545  1.00 50.52           C  
ANISOU  952  CE1 TYR A 147     6112   8658   4427   3058    403    200       C  
ATOM    953  CE2 TYR A 147       8.449 -39.786 -15.902  1.00 48.13           C  
ANISOU  953  CE2 TYR A 147     6008   7894   4384   2915    440     86       C  
ATOM    954  CZ  TYR A 147       8.715 -40.545 -14.780  1.00 49.14           C  
ANISOU  954  CZ  TYR A 147     6059   8178   4434   3016    427    168       C  
ATOM    955  OH  TYR A 147       8.862 -41.910 -14.890  1.00 50.53           O  
ANISOU  955  OH  TYR A 147     6257   8294   4650   3163    443    244       O  
ATOM    956  N   ARG A 148       5.487 -35.345 -15.749  1.00 47.23           N  
ANISOU  956  N   ARG A 148     5956   7505   4482   2340    618   -221       N  
ATOM    957  CA  ARG A 148       4.488 -35.570 -16.783  1.00 46.61           C  
ANISOU  957  CA  ARG A 148     6008   7278   4422   2400    570   -176       C  
ATOM    958  C   ARG A 148       5.148 -35.532 -18.153  1.00 47.15           C  
ANISOU  958  C   ARG A 148     6112   7340   4462   2513    554   -120       C  
ATOM    959  O   ARG A 148       5.966 -34.651 -18.434  1.00 47.75           O  
ANISOU  959  O   ARG A 148     6125   7448   4571   2483    632   -146       O  
ATOM    960  CB  ARG A 148       3.385 -34.513 -16.715  1.00 46.15           C  
ANISOU  960  CB  ARG A 148     5973   7102   4462   2248    664   -254       C  
ATOM    961  CG  ARG A 148       2.522 -34.610 -15.478  1.00 45.76           C  
ANISOU  961  CG  ARG A 148     5913   7028   4444   2109    708   -335       C  
ATOM    962  CD  ARG A 148       1.415 -33.574 -15.488  1.00 45.56           C  
ANISOU  962  CD  ARG A 148     5910   6868   4532   1950    832   -427       C  
ATOM    963  NE  ARG A 148       1.936 -32.232 -15.247  1.00 46.30           N  
ANISOU  963  NE  ARG A 148     5930   6966   4696   1791   1006   -534       N  
ATOM    964  CZ  ARG A 148       1.787 -31.570 -14.104  1.00 46.83           C  
ANISOU  964  CZ  ARG A 148     5953   7038   4802   1550   1177   -690       C  
ATOM    965  NH1 ARG A 148       1.124 -32.123 -13.098  1.00 46.63           N  
ANISOU  965  NH1 ARG A 148     5954   7022   4741   1449   1187   -744       N  
ATOM    966  NH2 ARG A 148       2.294 -30.352 -13.969  1.00 47.77           N  
ANISOU  966  NH2 ARG A 148     6019   7145   4988   1389   1366   -805       N  
ATOM    967  N   ILE A 149       4.791 -36.491 -19.001  1.00 43.73           N  
ANISOU  967  N   ILE A 149     5777   6868   3971   2624    478    -66       N  
ATOM    968  CA  ILE A 149       5.254 -36.544 -20.382  1.00 44.44           C  
ANISOU  968  CA  ILE A 149     5910   6950   4026   2716    481    -36       C  
ATOM    969  C   ILE A 149       4.099 -36.153 -21.293  1.00 44.07           C  
ANISOU  969  C   ILE A 149     5950   6820   3976   2709    472    -27       C  
ATOM    970  O   ILE A 149       3.078 -36.851 -21.344  1.00 43.66           O  
ANISOU  970  O   ILE A 149     5960   6725   3903   2719    412    -33       O  
ATOM    971  CB  ILE A 149       5.797 -37.933 -20.744  1.00 45.24           C  
ANISOU  971  CB  ILE A 149     6037   7077   4074   2833    443    -19       C  
ATOM    972  CG1 ILE A 149       6.987 -38.285 -19.853  1.00 45.87           C  
ANISOU  972  CG1 ILE A 149     6014   7255   4160   2860    463    -11       C  
ATOM    973  CG2 ILE A 149       6.192 -37.983 -22.208  1.00 46.18           C  
ANISOU  973  CG2 ILE A 149     6191   7180   4176   2910    469    -20       C  
ATOM    974  CD1 ILE A 149       7.544 -39.663 -20.107  1.00 47.03           C  
ANISOU  974  CD1 ILE A 149     6165   7398   4307   2974    468      1       C  
ATOM    975  N   PHE A 150       4.258 -35.051 -22.023  1.00 40.57           N  
ANISOU  975  N   PHE A 150     5502   6358   3556   2698    542    -15       N  
ATOM    976  CA  PHE A 150       3.247 -34.606 -22.973  1.00 40.50           C  
ANISOU  976  CA  PHE A 150     5564   6295   3529   2717    542     12       C  
ATOM    977  C   PHE A 150       3.565 -35.220 -24.330  1.00 41.39           C  
ANISOU  977  C   PHE A 150     5729   6447   3551   2844    507     37       C  
ATOM    978  O   PHE A 150       4.657 -35.014 -24.869  1.00 42.26           O  
ANISOU  978  O   PHE A 150     5813   6590   3653   2890    561     46       O  
ATOM    979  CB  PHE A 150       3.187 -33.081 -23.068  1.00 40.66           C  
ANISOU  979  CB  PHE A 150     5558   6263   3627   2647    664     18       C  
ATOM    980  CG  PHE A 150       3.020 -32.392 -21.744  1.00 40.18           C  
ANISOU  980  CG  PHE A 150     5424   6158   3685   2494    745    -55       C  
ATOM    981  CD1 PHE A 150       1.762 -32.236 -21.187  1.00 39.52           C  
ANISOU  981  CD1 PHE A 150     5354   6001   3660   2411    755    -91       C  
ATOM    982  CD2 PHE A 150       4.113 -31.883 -21.067  1.00 40.60           C  
ANISOU  982  CD2 PHE A 150     5382   6248   3797   2420    830   -113       C  
ATOM    983  CE1 PHE A 150       1.599 -31.598 -19.974  1.00 39.34           C  
ANISOU  983  CE1 PHE A 150     5258   5934   3755   2246    861   -193       C  
ATOM    984  CE2 PHE A 150       3.955 -31.242 -19.851  1.00 40.46           C  
ANISOU  984  CE2 PHE A 150     5286   6205   3880   2253    930   -220       C  
ATOM    985  CZ  PHE A 150       2.696 -31.100 -19.306  1.00 39.85           C  
ANISOU  985  CZ  PHE A 150     5231   6047   3862   2160    953   -264       C  
ATOM    986  N   THR A 151       2.617 -35.976 -24.876  1.00 40.39           N  
ANISOU  986  N   THR A 151     5663   6316   3369   2893    432     24       N  
ATOM    987  CA  THR A 151       2.801 -36.686 -26.137  1.00 41.44           C  
ANISOU  987  CA  THR A 151     5830   6486   3429   3001    408      7       C  
ATOM    988  C   THR A 151       1.955 -36.032 -27.224  1.00 41.75           C  
ANISOU  988  C   THR A 151     5913   6540   3412   3053    404     39       C  
ATOM    989  O   THR A 151       0.723 -36.134 -27.207  1.00 41.30           O  
ANISOU  989  O   THR A 151     5879   6472   3342   3041    349     24       O  
ATOM    990  CB  THR A 151       2.432 -38.158 -25.974  1.00 41.57           C  
ANISOU  990  CB  THR A 151     5863   6490   3444   3020    345    -63       C  
ATOM    991  OG1 THR A 151       1.006 -38.292 -25.934  1.00 40.99           O  
ANISOU  991  OG1 THR A 151     5821   6391   3363   2994    284    -87       O  
ATOM    992  CG2 THR A 151       3.014 -38.706 -24.682  1.00 41.17           C  
ANISOU  992  CG2 THR A 151     5775   6423   3446   2973    352    -69       C  
ATOM    993  N   VAL A 152       2.619 -35.348 -28.157  1.00 44.39           N  
ANISOU  993  N   VAL A 152     6250   6903   3713   3115    471     82       N  
ATOM    994  CA  VAL A 152       1.965 -34.685 -29.275  1.00 45.00           C  
ANISOU  994  CA  VAL A 152     6367   7014   3718   3194    481    133       C  
ATOM    995  C   VAL A 152       2.635 -35.123 -30.574  1.00 46.50           C  
ANISOU  995  C   VAL A 152     6563   7265   3838   3305    500    106       C  
ATOM    996  O   VAL A 152       3.659 -35.807 -30.575  1.00 47.07           O  
ANISOU  996  O   VAL A 152     6608   7336   3943   3306    530     47       O  
ATOM    997  CB  VAL A 152       1.998 -33.151 -29.141  1.00 44.90           C  
ANISOU  997  CB  VAL A 152     6354   6957   3749   3161    589    225       C  
ATOM    998  CG1 VAL A 152       1.078 -32.705 -28.017  1.00 43.73           C  
ANISOU  998  CG1 VAL A 152     6192   6738   3686   3049    592    221       C  
ATOM    999  CG2 VAL A 152       3.421 -32.672 -28.901  1.00 45.31           C  
ANISOU  999  CG2 VAL A 152     6363   6985   3866   3125    694    231       C  
ATOM   1000  N   ASN A 153       2.041 -34.703 -31.687  1.00 49.54           N  
ANISOU 1000  N   ASN A 153     6978   7709   4135   3402    498    144       N  
ATOM   1001  CA  ASN A 153       2.571 -34.912 -33.025  1.00 51.20           C  
ANISOU 1001  CA  ASN A 153     7191   7988   4276   3510    539    116       C  
ATOM   1002  C   ASN A 153       3.218 -33.619 -33.524  1.00 51.91           C  
ANISOU 1002  C   ASN A 153     7297   8072   4352   3550    663    228       C  
ATOM   1003  O   ASN A 153       3.405 -32.662 -32.767  1.00 51.15           O  
ANISOU 1003  O   ASN A 153     7201   7906   4328   3479    728    307       O  
ATOM   1004  CB  ASN A 153       1.467 -35.415 -33.960  1.00 51.96           C  
ANISOU 1004  CB  ASN A 153     7292   8176   4275   3602    456     62       C  
ATOM   1005  CG  ASN A 153       0.257 -34.494 -33.999  1.00 51.49           C  
ANISOU 1005  CG  ASN A 153     7253   8149   4160   3642    418    166       C  
ATOM   1006  OD1 ASN A 153       0.360 -33.292 -33.753  1.00 51.16           O  
ANISOU 1006  OD1 ASN A 153     7236   8066   4136   3631    498    295       O  
ATOM   1007  ND2 ASN A 153      -0.900 -35.061 -34.318  1.00 51.65           N  
ANISOU 1007  ND2 ASN A 153     7256   8240   4128   3684    316     98       N  
ATOM   1008  N   HIS A 154       3.564 -33.580 -34.814  1.00 51.66           N  
ANISOU 1008  N   HIS A 154     7273   8111   4243   3656    718    220       N  
ATOM   1009  CA  HIS A 154       4.271 -32.423 -35.353  1.00 52.60           C  
ANISOU 1009  CA  HIS A 154     7412   8218   4357   3696    859    321       C  
ATOM   1010  C   HIS A 154       3.381 -31.195 -35.455  1.00 52.44           C  
ANISOU 1010  C   HIS A 154     7430   8195   4299   3750    886    480       C  
ATOM   1011  O   HIS A 154       3.872 -30.117 -35.805  1.00 53.26           O  
ANISOU 1011  O   HIS A 154     7554   8264   4417   3780   1025    584       O  
ATOM   1012  CB  HIS A 154       4.890 -32.754 -36.712  1.00 54.68           C  
ANISOU 1012  CB  HIS A 154     7673   8560   4543   3787    934    254       C  
ATOM   1013  CG  HIS A 154       5.822 -33.924 -36.675  1.00 55.23           C  
ANISOU 1013  CG  HIS A 154     7700   8612   4672   3727    956     86       C  
ATOM   1014  ND1 HIS A 154       7.149 -33.802 -36.321  1.00 55.49           N  
ANISOU 1014  ND1 HIS A 154     7702   8577   4806   3659   1068     57       N  
ATOM   1015  CD2 HIS A 154       5.620 -35.238 -36.929  1.00 55.75           C  
ANISOU 1015  CD2 HIS A 154     7742   8711   4731   3723    903    -70       C  
ATOM   1016  CE1 HIS A 154       7.725 -34.990 -36.365  1.00 56.16           C  
ANISOU 1016  CE1 HIS A 154     7743   8653   4942   3628   1082    -97       C  
ATOM   1017  NE2 HIS A 154       6.820 -35.878 -36.733  1.00 56.36           N  
ANISOU 1017  NE2 HIS A 154     7777   8729   4909   3660    994   -178       N  
ATOM   1018  N   LYS A 155       2.091 -31.334 -35.164  1.00 52.76           N  
ANISOU 1018  N   LYS A 155     7478   8264   4305   3760    776    496       N  
ATOM   1019  CA  LYS A 155       1.172 -30.211 -35.092  1.00 52.60           C  
ANISOU 1019  CA  LYS A 155     7485   8227   4272   3793    820    639       C  
ATOM   1020  C   LYS A 155       0.906 -29.815 -33.647  1.00 50.99           C  
ANISOU 1020  C   LYS A 155     7272   7895   4208   3630    844    637       C  
ATOM   1021  O   LYS A 155       0.014 -29.001 -33.389  1.00 50.82           O  
ANISOU 1021  O   LYS A 155     7260   7835   4212   3621    895    720       O  
ATOM   1022  CB  LYS A 155      -0.145 -30.547 -35.795  1.00 53.04           C  
ANISOU 1022  CB  LYS A 155     7538   8417   4199   3914    705    644       C  
ATOM   1023  CG  LYS A 155       0.002 -31.027 -37.227  1.00 54.88           C  
ANISOU 1023  CG  LYS A 155     7750   8802   4302   4071    678    604       C  
ATOM   1024  CD  LYS A 155      -1.325 -31.561 -37.745  1.00 55.29           C  
ANISOU 1024  CD  LYS A 155     7758   9001   4248   4167    541    552       C  
ATOM   1025  CE  LYS A 155      -2.380 -30.467 -37.817  1.00 55.41           C  
ANISOU 1025  CE  LYS A 155     7770   9033   4248   4201    587    696       C  
ATOM   1026  NZ  LYS A 155      -3.686 -30.985 -38.313  1.00 55.93           N  
ANISOU 1026  NZ  LYS A 155     7756   9235   4258   4236    477    598       N  
ATOM   1027  N   LEU A 156       1.660 -30.386 -32.704  1.00 44.74           N  
ANISOU 1027  N   LEU A 156     6446   7041   3514   3503    825    535       N  
ATOM   1028  CA  LEU A 156       1.508 -30.153 -31.269  1.00 43.36           C  
ANISOU 1028  CA  LEU A 156     6238   6760   3478   3343    844    498       C  
ATOM   1029  C   LEU A 156       0.129 -30.554 -30.753  1.00 42.41           C  
ANISOU 1029  C   LEU A 156     6119   6643   3352   3308    744    462       C  
ATOM   1030  O   LEU A 156      -0.304 -30.078 -29.700  1.00 41.56           O  
ANISOU 1030  O   LEU A 156     5985   6441   3366   3186    793    445       O  
ATOM   1031  CB  LEU A 156       1.807 -28.694 -30.912  1.00 43.68           C  
ANISOU 1031  CB  LEU A 156     6266   6690   3641   3280   1028    575       C  
ATOM   1032  CG  LEU A 156       3.285 -28.313 -30.998  1.00 44.42           C  
ANISOU 1032  CG  LEU A 156     6333   6752   3795   3255   1142    563       C  
ATOM   1033  CD1 LEU A 156       3.492 -26.884 -30.541  1.00 44.87           C  
ANISOU 1033  CD1 LEU A 156     6362   6681   4005   3169   1339    604       C  
ATOM   1034  CD2 LEU A 156       4.145 -29.269 -30.188  1.00 43.67           C  
ANISOU 1034  CD2 LEU A 156     6180   6673   3742   3168   1069    436       C  
ATOM   1035  N   LEU A 157      -0.579 -31.414 -31.480  1.00 46.17           N  
ANISOU 1035  N   LEU A 157     6612   7224   3708   3404    617    426       N  
ATOM   1036  CA  LEU A 157      -1.879 -31.866 -30.998  1.00 45.40           C  
ANISOU 1036  CA  LEU A 157     6504   7129   3616   3364    526    366       C  
ATOM   1037  C   LEU A 157      -1.741 -33.173 -30.221  1.00 44.51           C  
ANISOU 1037  C   LEU A 157     6368   6998   3545   3281    423    238       C  
ATOM   1038  O   LEU A 157      -1.020 -34.076 -30.664  1.00 45.01           O  
ANISOU 1038  O   LEU A 157     6428   7107   3568   3327    377    182       O  
ATOM   1039  CB  LEU A 157      -2.833 -32.064 -32.165  1.00 46.39           C  
ANISOU 1039  CB  LEU A 157     6640   7386   3600   3509    450    377       C  
ATOM   1040  CG  LEU A 157      -3.146 -30.803 -32.971  1.00 47.50           C  
ANISOU 1040  CG  LEU A 157     6804   7567   3677   3620    555    529       C  
ATOM   1041  CD1 LEU A 157      -4.067 -31.125 -34.140  1.00 48.66           C  
ANISOU 1041  CD1 LEU A 157     6936   7885   3666   3778    461    524       C  
ATOM   1042  CD2 LEU A 157      -3.739 -29.716 -32.085  1.00 46.99           C  
ANISOU 1042  CD2 LEU A 157     6732   7376   3748   3516    685    589       C  
ATOM   1043  N   PRO A 158      -2.393 -33.289 -29.064  1.00 45.05           N  
ANISOU 1043  N   PRO A 158     6415   6989   3712   3160    410    189       N  
ATOM   1044  CA  PRO A 158      -2.288 -34.509 -28.249  1.00 44.31           C  
ANISOU 1044  CA  PRO A 158     6304   6870   3662   3088    331     88       C  
ATOM   1045  C   PRO A 158      -2.642 -35.771 -29.027  1.00 44.97           C  
ANISOU 1045  C   PRO A 158     6391   7028   3669   3170    224      0       C  
ATOM   1046  O   PRO A 158      -3.629 -35.811 -29.764  1.00 45.52           O  
ANISOU 1046  O   PRO A 158     6458   7161   3676   3238    172    -25       O  
ATOM   1047  CB  PRO A 158      -3.282 -34.256 -27.108  1.00 43.31           C  
ANISOU 1047  CB  PRO A 158     6153   6656   3645   2965    348     53       C  
ATOM   1048  CG  PRO A 158      -4.167 -33.144 -27.597  1.00 43.74           C  
ANISOU 1048  CG  PRO A 158     6212   6708   3700   2995    413    110       C  
ATOM   1049  CD  PRO A 158      -3.288 -32.296 -28.451  1.00 44.62           C  
ANISOU 1049  CD  PRO A 158     6347   6856   3751   3083    492    218       C  
ATOM   1050  N   VAL A 159      -1.821 -36.812 -28.863  1.00 45.14           N  
ANISOU 1050  N   VAL A 159     6404   7040   3707   3163    205    -61       N  
ATOM   1051  CA  VAL A 159      -2.067 -38.103 -29.492  1.00 46.01           C  
ANISOU 1051  CA  VAL A 159     6505   7184   3794   3215    145   -177       C  
ATOM   1052  C   VAL A 159      -1.912 -39.206 -28.451  1.00 45.51           C  
ANISOU 1052  C   VAL A 159     6432   7039   3821   3134    138   -248       C  
ATOM   1053  O   VAL A 159      -1.356 -39.002 -27.370  1.00 44.64           O  
ANISOU 1053  O   VAL A 159     6321   6876   3764   3062    172   -198       O  
ATOM   1054  CB  VAL A 159      -1.125 -38.364 -30.687  1.00 47.50           C  
ANISOU 1054  CB  VAL A 159     6688   7434   3924   3315    181   -199       C  
ATOM   1055  CG1 VAL A 159      -1.425 -37.400 -31.822  1.00 48.28           C  
ANISOU 1055  CG1 VAL A 159     6796   7628   3920   3419    187   -132       C  
ATOM   1056  CG2 VAL A 159       0.327 -38.252 -30.252  1.00 47.45           C  
ANISOU 1056  CG2 VAL A 159     6680   7387   3961   3287    260   -156       C  
ATOM   1057  N   GLY A 160      -2.430 -40.388 -28.792  1.00 54.93           N  
ANISOU 1057  N   GLY A 160     7611   8222   5038   3150    107   -371       N  
ATOM   1058  CA  GLY A 160      -2.305 -41.555 -27.936  1.00 54.84           C  
ANISOU 1058  CA  GLY A 160     7596   8119   5123   3091    126   -440       C  
ATOM   1059  C   GLY A 160      -1.382 -42.627 -28.488  1.00 56.33           C  
ANISOU 1059  C   GLY A 160     7769   8281   5352   3139    193   -526       C  
ATOM   1060  O   GLY A 160      -1.794 -43.422 -29.338  1.00 57.64           O  
ANISOU 1060  O   GLY A 160     7914   8448   5540   3171    207   -658       O  
ATOM   1061  N   ARG A 161      -0.134 -42.664 -28.018  1.00 54.21           N  
ANISOU 1061  N   ARG A 161     7499   7987   5112   3140    253   -471       N  
ATOM   1062  CA  ARG A 161       0.854 -43.637 -28.473  1.00 55.82           C  
ANISOU 1062  CA  ARG A 161     7674   8145   5391   3185    348   -553       C  
ATOM   1063  C   ARG A 161       1.550 -44.296 -27.284  1.00 55.68           C  
ANISOU 1063  C   ARG A 161     7640   8042   5472   3160    398   -523       C  
ATOM   1064  O   ARG A 161       1.355 -43.917 -26.127  1.00 54.28           O  
ANISOU 1064  O   ARG A 161     7481   7865   5278   3106    355   -436       O  
ATOM   1065  CB  ARG A 161       1.871 -42.986 -29.423  1.00 56.65           C  
ANISOU 1065  CB  ARG A 161     7766   8319   5441   3246    398   -526       C  
ATOM   1066  CG  ARG A 161       1.201 -42.185 -30.531  1.00 56.84           C  
ANISOU 1066  CG  ARG A 161     7805   8442   5349   3290    349   -522       C  
ATOM   1067  CD  ARG A 161       2.168 -41.683 -31.580  1.00 58.03           C  
ANISOU 1067  CD  ARG A 161     7945   8650   5453   3355    424   -515       C  
ATOM   1068  NE  ARG A 161       1.451 -40.964 -32.629  1.00 58.41           N  
ANISOU 1068  NE  ARG A 161     8007   8802   5384   3415    382   -503       N  
ATOM   1069  CZ  ARG A 161       2.022 -40.139 -33.499  1.00 59.17           C  
ANISOU 1069  CZ  ARG A 161     8108   8966   5406   3477    432   -451       C  
ATOM   1070  NH1 ARG A 161       3.329 -39.922 -33.450  1.00 59.57           N  
ANISOU 1070  NH1 ARG A 161     8150   8987   5499   3473    529   -422       N  
ATOM   1071  NH2 ARG A 161       1.284 -39.528 -34.416  1.00 59.67           N  
ANISOU 1071  NH2 ARG A 161     8180   9132   5358   3549    396   -429       N  
ATOM   1072  N   THR A 162       2.354 -45.315 -27.591  1.00 56.33           N  
ANISOU 1072  N   THR A 162     7679   8046   5678   3204    506   -606       N  
ATOM   1073  CA  THR A 162       3.173 -46.017 -26.605  1.00 56.75           C  
ANISOU 1073  CA  THR A 162     7692   8016   5855   3218    573   -572       C  
ATOM   1074  C   THR A 162       4.555 -45.379 -26.497  1.00 56.90           C  
ANISOU 1074  C   THR A 162     7668   8094   5856   3253    607   -489       C  
ATOM   1075  O   THR A 162       5.230 -45.173 -27.511  1.00 57.99           O  
ANISOU 1075  O   THR A 162     7777   8255   6001   3294    666   -535       O  
ATOM   1076  CB  THR A 162       3.309 -47.493 -26.975  1.00 58.90           C  
ANISOU 1076  CB  THR A 162     7908   8133   6339   3257    699   -710       C  
ATOM   1077  OG1 THR A 162       2.019 -48.116 -26.943  1.00 58.84           O  
ANISOU 1077  OG1 THR A 162     7930   8059   6369   3212    682   -799       O  
ATOM   1078  CG2 THR A 162       4.234 -48.203 -25.999  1.00 59.73           C  
ANISOU 1078  CG2 THR A 162     7944   8140   6612   3303    774   -651       C  
ATOM   1079  N   VAL A 163       4.973 -45.072 -25.268  1.00 48.96           N  
ANISOU 1079  N   VAL A 163     6649   7119   4834   3236    581   -381       N  
ATOM   1080  CA  VAL A 163       6.230 -44.380 -25.003  1.00 49.04           C  
ANISOU 1080  CA  VAL A 163     6601   7203   4829   3257    607   -308       C  
ATOM   1081  C   VAL A 163       7.111 -45.233 -24.098  1.00 50.15           C  
ANISOU 1081  C   VAL A 163     6649   7288   5118   3314    669   -275       C  
ATOM   1082  O   VAL A 163       6.636 -45.815 -23.117  1.00 49.83           O  
ANISOU 1082  O   VAL A 163     6615   7204   5112   3306    648   -240       O  
ATOM   1083  CB  VAL A 163       5.982 -42.997 -24.366  1.00 47.09           C  
ANISOU 1083  CB  VAL A 163     6390   7068   4436   3184    525   -214       C  
ATOM   1084  CG1 VAL A 163       7.298 -42.304 -24.057  1.00 47.37           C  
ANISOU 1084  CG1 VAL A 163     6345   7177   4476   3198    565   -162       C  
ATOM   1085  CG2 VAL A 163       5.130 -42.140 -25.283  1.00 46.38           C  
ANISOU 1085  CG2 VAL A 163     6363   7010   4248   3154    474   -222       C  
ATOM   1086  N   MET A 164       8.394 -45.320 -24.449  1.00 49.21           N  
ANISOU 1086  N   MET A 164     6426   7162   5109   3380    751   -283       N  
ATOM   1087  CA  MET A 164       9.409 -46.012 -23.661  1.00 50.69           C  
ANISOU 1087  CA  MET A 164     6478   7304   5479   3459    805   -230       C  
ATOM   1088  C   MET A 164      10.148 -44.990 -22.803  1.00 49.81           C  
ANISOU 1088  C   MET A 164     6312   7348   5264   3438    760   -132       C  
ATOM   1089  O   MET A 164      10.637 -43.983 -23.324  1.00 49.43           O  
ANISOU 1089  O   MET A 164     6263   7385   5133   3408    767   -146       O  
ATOM   1090  CB  MET A 164      10.390 -46.750 -24.571  1.00 53.30           C  
ANISOU 1090  CB  MET A 164     6687   7515   6052   3549    930   -312       C  
ATOM   1091  CG  MET A 164       9.728 -47.655 -25.600  1.00 54.44           C  
ANISOU 1091  CG  MET A 164     6866   7512   6307   3556   1004   -456       C  
ATOM   1092  SD  MET A 164       9.091 -49.195 -24.917  1.00 55.65           S  
ANISOU 1092  SD  MET A 164     6979   7469   6698   3601   1035   -464       S  
ATOM   1093  CE  MET A 164      10.554 -49.833 -24.107  1.00 58.08           C  
ANISOU 1093  CE  MET A 164     7064   7690   7312   3736   1081   -351       C  
ATOM   1094  N   VAL A 165      10.231 -45.243 -21.496  1.00 51.25           N  
ANISOU 1094  N   VAL A 165     6438   7569   5465   3454    723    -37       N  
ATOM   1095  CA  VAL A 165      10.883 -44.338 -20.552  1.00 50.58           C  
ANISOU 1095  CA  VAL A 165     6275   7654   5289   3429    683     40       C  
ATOM   1096  C   VAL A 165      12.065 -45.038 -19.890  1.00 52.85           C  
ANISOU 1096  C   VAL A 165     6352   7941   5786   3545    705    130       C  
ATOM   1097  O   VAL A 165      11.948 -46.192 -19.462  1.00 54.25           O  
ANISOU 1097  O   VAL A 165     6471   8002   6139   3625    704    194       O  
ATOM   1098  CB  VAL A 165       9.899 -43.828 -19.484  1.00 48.47           C  
ANISOU 1098  CB  VAL A 165     6096   7477   4844   3336    604     81       C  
ATOM   1099  CG1 VAL A 165      10.506 -42.663 -18.718  1.00 47.72           C  
ANISOU 1099  CG1 VAL A 165     5916   7567   4646   3282    576    115       C  
ATOM   1100  CG2 VAL A 165       8.585 -43.421 -20.124  1.00 46.79           C  
ANISOU 1100  CG2 VAL A 165     6054   7211   4511   3245    564     16       C  
ATOM   1101  N   ASN A 166      13.199 -44.337 -19.809  1.00 56.05           N  
ANISOU 1101  N   ASN A 166     6623   8466   6209   3558    715    148       N  
ATOM   1102  CA  ASN A 166      14.421 -44.847 -19.191  1.00 58.51           C  
ANISOU 1102  CA  ASN A 166     6686   8805   6740   3671    704    255       C  
ATOM   1103  C   ASN A 166      14.888 -43.862 -18.127  1.00 57.81           C  
ANISOU 1103  C   ASN A 166     6489   8963   6512   3617    638    319       C  
ATOM   1104  O   ASN A 166      15.086 -42.677 -18.417  1.00 56.56           O  
ANISOU 1104  O   ASN A 166     6364   8915   6210   3527    666    234       O  
ATOM   1105  CB  ASN A 166      15.528 -45.070 -20.227  1.00 60.70           C  
ANISOU 1105  CB  ASN A 166     6838   8983   7242   3750    791    193       C  
ATOM   1106  CG  ASN A 166      15.230 -46.220 -21.167  1.00 62.11           C  
ANISOU 1106  CG  ASN A 166     7055   8920   7626   3817    868    122       C  
ATOM   1107  OD1 ASN A 166      14.091 -46.417 -21.588  1.00 60.74           O  
ANISOU 1107  OD1 ASN A 166     7068   8673   7335   3759    879     53       O  
ATOM   1108  ND2 ASN A 166      16.259 -46.989 -21.500  1.00 65.12           N  
ANISOU 1108  ND2 ASN A 166     7233   9171   8337   3939    921    128       N  
ATOM   1109  N   ILE A 167      15.052 -44.353 -16.900  1.00 63.30           N  
ANISOU 1109  N   ILE A 167     7038   9744   7268   3665    543    476       N  
ATOM   1110  CA  ILE A 167      15.695 -43.619 -15.812  1.00 64.46           C  
ANISOU 1110  CA  ILE A 167     7016  10258   7219   3722    478    594       C  
ATOM   1111  C   ILE A 167      17.195 -43.890 -15.822  1.00 67.75           C  
ANISOU 1111  C   ILE A 167     7143  10730   7870   3839    443    695       C  
ATOM   1112  O   ILE A 167      17.624 -45.050 -15.853  1.00 70.29           O  
ANISOU 1112  O   ILE A 167     7339  10875   8494   3952    392    818       O  
ATOM   1113  CB  ILE A 167      15.079 -43.998 -14.455  1.00 65.34           C  
ANISOU 1113  CB  ILE A 167     7103  10582   7142   3798    384    782       C  
ATOM   1114  CG1 ILE A 167      13.581 -43.695 -14.453  1.00 62.16           C  
ANISOU 1114  CG1 ILE A 167     6977  10112   6528   3688    429    658       C  
ATOM   1115  CG2 ILE A 167      15.774 -43.252 -13.326  1.00 67.12           C  
ANISOU 1115  CG2 ILE A 167     7090  11279   7133   3834    300    913       C  
ATOM   1116  CD1 ILE A 167      13.259 -42.224 -14.328  1.00 59.92           C  
ANISOU 1116  CD1 ILE A 167     6767  10040   5960   3564    457    521       C  
ATOM   1117  N   GLU A 168      17.998 -42.825 -15.783  1.00 68.49           N  
ANISOU 1117  N   GLU A 168     7112  11057   7854   3808    463    641       N  
ATOM   1118  CA  GLU A 168      19.440 -42.927 -15.975  1.00 71.41           C  
ANISOU 1118  CA  GLU A 168     7207  11462   8464   3893    446    690       C  
ATOM   1119  C   GLU A 168      20.171 -42.193 -14.860  1.00 73.39           C  
ANISOU 1119  C   GLU A 168     7192  12193   8501   3919    348    814       C  
ATOM   1120  O   GLU A 168      19.869 -41.029 -14.573  1.00 71.65           O  
ANISOU 1120  O   GLU A 168     7019  12228   7976   3810    392    697       O  
ATOM   1121  CB  GLU A 168      19.853 -42.327 -17.325  1.00 70.01           C  
ANISOU 1121  CB  GLU A 168     7106  11067   8428   3790    598    453       C  
ATOM   1122  CG  GLU A 168      21.348 -42.381 -17.602  1.00 73.01           C  
ANISOU 1122  CG  GLU A 168     7199  11462   9079   3874    610    464       C  
ATOM   1123  CD  GLU A 168      21.700 -41.969 -19.020  1.00 72.32           C  
ANISOU 1123  CD  GLU A 168     7199  11161   9116   3812    785    250       C  
ATOM   1124  OE1 GLU A 168      20.941 -42.310 -19.952  1.00 71.22           O  
ANISOU 1124  OE1 GLU A 168     7292  10823   8944   3809    868    166       O  
ATOM   1125  OE2 GLU A 168      22.734 -41.290 -19.201  1.00 73.44           O  
ANISOU 1125  OE2 GLU A 168     7170  11393   9340   3794    840    183       O  
ATOM   1126  N   ASN A 169      21.135 -42.879 -14.242  1.00 71.91           N  
ANISOU 1126  N   ASN A 169     6700  12130   8493   4039    198   1049       N  
ATOM   1127  CA  ASN A 169      21.946 -42.330 -13.167  1.00 74.64           C  
ANISOU 1127  CA  ASN A 169     6725  12977   8659   4028     53   1203       C  
ATOM   1128  C   ASN A 169      23.040 -41.419 -13.718  1.00 75.19           C  
ANISOU 1128  C   ASN A 169     6623  13148   8796   3991    146   1031       C  
ATOM   1129  O   ASN A 169      23.323 -41.435 -14.919  1.00 74.13           O  
ANISOU 1129  O   ASN A 169     6595  12651   8920   4002    300    847       O  
ATOM   1130  CB  ASN A 169      22.548 -43.468 -12.341  1.00 79.10           C  
ANISOU 1130  CB  ASN A 169     7036  13596   9421   4136   -185   1557       C  
ATOM   1131  CG  ASN A 169      23.434 -44.399 -13.160  1.00 81.42           C  
ANISOU 1131  CG  ASN A 169     7218  13502  10218   4281   -176   1578       C  
ATOM   1132  OD1 ASN A 169      24.167 -43.973 -14.051  1.00 81.19           O  
ANISOU 1132  OD1 ASN A 169     7127  13359  10364   4287    -45   1380       O  
ATOM   1133  ND2 ASN A 169      23.364 -45.688 -12.851  1.00 83.92           N  
ANISOU 1133  ND2 ASN A 169     7498  13606  10781   4393   -308   1808       N  
ATOM   1134  N   PRO A 170      23.651 -40.586 -12.865  1.00 77.12           N  
ANISOU 1134  N   PRO A 170     6593  13904   8806   3910     59   1069       N  
ATOM   1135  CA  PRO A 170      24.701 -39.680 -13.361  1.00 77.81           C  
ANISOU 1135  CA  PRO A 170     6503  14092   8969   3856    165    881       C  
ATOM   1136  C   PRO A 170      25.807 -40.395 -14.113  1.00 80.31           C  
ANISOU 1136  C   PRO A 170     6664  14100   9751   3993    172    920       C  
ATOM   1137  O   PRO A 170      26.447 -39.796 -14.987  1.00 79.86           O  
ANISOU 1137  O   PRO A 170     6590  13905   9849   3957    341    703       O  
ATOM   1138  CB  PRO A 170      25.224 -39.031 -12.075  1.00 80.55           C  
ANISOU 1138  CB  PRO A 170     6496  15100   9010   3729     -2    981       C  
ATOM   1139  CG  PRO A 170      24.041 -38.999 -11.189  1.00 79.12           C  
ANISOU 1139  CG  PRO A 170     6446  15150   8464   3636    -77   1057       C  
ATOM   1140  CD  PRO A 170      23.288 -40.277 -11.470  1.00 78.23           C  
ANISOU 1140  CD  PRO A 170     6592  14575   8557   3797   -109   1223       C  
ATOM   1141  N   GLU A 171      26.057 -41.667 -13.789  1.00 87.60           N  
ANISOU 1141  N   GLU A 171     7464  14892  10926   4136     -3   1186       N  
ATOM   1142  CA  GLU A 171      27.096 -42.418 -14.482  1.00 90.35           C  
ANISOU 1142  CA  GLU A 171     7635  14933  11762   4273      3   1203       C  
ATOM   1143  C   GLU A 171      26.709 -42.708 -15.926  1.00 87.61           C  
ANISOU 1143  C   GLU A 171     7574  14051  11664   4283    239    949       C  
ATOM   1144  O   GLU A 171      27.584 -42.818 -16.792  1.00 88.91           O  
ANISOU 1144  O   GLU A 171     7620  13993  12169   4325    345    814       O  
ATOM   1145  CB  GLU A 171      27.367 -43.729 -13.744  1.00 94.38           C  
ANISOU 1145  CB  GLU A 171     7958  15408  12494   4416   -251   1548       C  
ATOM   1146  CG  GLU A 171      27.598 -43.575 -12.250  1.00 97.41           C  
ANISOU 1146  CG  GLU A 171     8093  16328  12591   4352   -531   1854       C  
ATOM   1147  CD  GLU A 171      27.804 -44.908 -11.554  1.00101.61           C  
ANISOU 1147  CD  GLU A 171     8489  16771  13347   4481   -788   2222       C  
ATOM   1148  OE1 GLU A 171      26.854 -45.388 -10.899  1.00101.03           O  
ANISOU 1148  OE1 GLU A 171     8591  16706  13089   4452   -880   2398       O  
ATOM   1149  OE2 GLU A 171      28.909 -45.479 -11.666  1.00105.69           O  
ANISOU 1149  OE2 GLU A 171     8724  17198  14236   4616   -891   2331       O  
ATOM   1150  N   GLY A 172      25.414 -42.831 -16.205  1.00 86.53           N  
ANISOU 1150  N   GLY A 172     7794  13724  11359   4220    317    872       N  
ATOM   1151  CA  GLY A 172      24.923 -43.112 -17.542  1.00 84.05           C  
ANISOU 1151  CA  GLY A 172     7747  12961  11226   4171    507    642       C  
ATOM   1152  C   GLY A 172      24.175 -44.423 -17.673  1.00 84.12           C  
ANISOU 1152  C   GLY A 172     7886  12665  11409   4241    461    718       C  
ATOM   1153  O   GLY A 172      23.591 -44.684 -18.735  1.00 82.33           O  
ANISOU 1153  O   GLY A 172     7884  12155  11244   4198    611    539       O  
ATOM   1154  N   ILE A 173      24.182 -45.265 -16.649  1.00 80.69           N  
ANISOU 1154  N   ILE A 173     7310  12327  11024   4363    264    997       N  
ATOM   1155  CA  ILE A 173      23.563 -46.590 -16.730  1.00 81.38           C  
ANISOU 1155  CA  ILE A 173     7490  12104  11327   4441    222   1071       C  
ATOM   1156  C   ILE A 173      22.055 -46.461 -16.533  1.00 77.72           C  
ANISOU 1156  C   ILE A 173     7355  11637  10540   4330    259   1041       C  
ATOM   1157  O   ILE A 173      21.617 -45.875 -15.530  1.00 76.92           O  
ANISOU 1157  O   ILE A 173     7284  11862  10081   4288    173   1171       O  
ATOM   1158  CB  ILE A 173      24.171 -47.529 -15.696  1.00 86.02           C  
ANISOU 1158  CB  ILE A 173     7806  12776  12102   4609    -14   1408       C  
ATOM   1159  CG1 ILE A 173      25.691 -47.581 -15.859  1.00 89.90           C  
ANISOU 1159  CG1 ILE A 173     7947  13300  12909   4722    -67   1433       C  
ATOM   1160  CG2 ILE A 173      23.569 -48.919 -15.827  1.00 87.05           C  
ANISOU 1160  CG2 ILE A 173     8032  12557  12485   4702    -37   1464       C  
ATOM   1161  CD1 ILE A 173      26.145 -47.968 -17.252  1.00 90.02           C  
ANISOU 1161  CD1 ILE A 173     7958  12936  13309   4759    115   1135       C  
ATOM   1162  N   PRO A 174      21.242 -46.971 -17.459  1.00 84.98           N  
ANISOU 1162  N   PRO A 174     8501  12242  11546   4290    391    867       N  
ATOM   1163  CA  PRO A 174      19.786 -46.982 -17.249  1.00 81.95           C  
ANISOU 1163  CA  PRO A 174     8404  11839  10894   4196    410    846       C  
ATOM   1164  C   PRO A 174      19.430 -47.953 -16.129  1.00 83.93           C  
ANISOU 1164  C   PRO A 174     8594  12095  11202   4289    244   1112       C  
ATOM   1165  O   PRO A 174      19.907 -49.089 -16.103  1.00 87.21           O  
ANISOU 1165  O   PRO A 174     8855  12312  11970   4424    174   1229       O  
ATOM   1166  CB  PRO A 174      19.232 -47.447 -18.601  1.00 81.23           C  
ANISOU 1166  CB  PRO A 174     8504  11480  10881   4204    594    644       C  
ATOM   1167  CG  PRO A 174      20.325 -47.143 -19.584  1.00 82.66           C  
ANISOU 1167  CG  PRO A 174     8557  11615  11237   4241    706    507       C  
ATOM   1168  CD  PRO A 174      21.601 -47.369 -18.830  1.00 86.01           C  
ANISOU 1168  CD  PRO A 174     8642  12124  11913   4355    569    678       C  
ATOM   1169  N   VAL A 175      18.586 -47.500 -15.204  1.00 76.14           N  
ANISOU 1169  N   VAL A 175     7731  11348   9852   4234    188   1215       N  
ATOM   1170  CA  VAL A 175      18.230 -48.292 -14.031  1.00 78.33           C  
ANISOU 1170  CA  VAL A 175     7958  11696  10108   4313     30   1510       C  
ATOM   1171  C   VAL A 175      16.756 -48.669 -13.959  1.00 75.89           C  
ANISOU 1171  C   VAL A 175     7920  11241   9674   4251     88   1452       C  
ATOM   1172  O   VAL A 175      16.396 -49.500 -13.111  1.00 77.86           O  
ANISOU 1172  O   VAL A 175     8150  11469   9963   4316    -24   1689       O  
ATOM   1173  CB  VAL A 175      18.643 -47.577 -12.726  1.00 79.85           C  
ANISOU 1173  CB  VAL A 175     7980  12367   9993   4299   -133   1745       C  
ATOM   1174  CG1 VAL A 175      20.145 -47.362 -12.691  1.00 83.05           C  
ANISOU 1174  CG1 VAL A 175     8069  12930  10556   4365   -224   1839       C  
ATOM   1175  CG2 VAL A 175      17.910 -46.253 -12.598  1.00 76.10           C  
ANISOU 1175  CG2 VAL A 175     7671  12164   9079   4158    -38   1560       C  
ATOM   1176  N   LYS A 176      15.887 -48.118 -14.807  1.00 77.39           N  
ANISOU 1176  N   LYS A 176     8356  11326   9724   4119    243   1164       N  
ATOM   1177  CA  LYS A 176      14.480 -48.523 -14.781  1.00 75.32           C  
ANISOU 1177  CA  LYS A 176     8329  10917   9371   4057    291   1098       C  
ATOM   1178  C   LYS A 176      13.812 -48.215 -16.114  1.00 72.24           C  
ANISOU 1178  C   LYS A 176     8147  10336   8965   3923    442    790       C  
ATOM   1179  O   LYS A 176      13.653 -47.043 -16.468  1.00 69.75           O  
ANISOU 1179  O   LYS A 176     7941  10166   8395   3812    494    647       O  
ATOM   1180  CB  LYS A 176      13.741 -47.828 -13.644  1.00 74.04           C  
ANISOU 1180  CB  LYS A 176     8255  11068   8811   4019    240   1192       C  
ATOM   1181  CG  LYS A 176      12.284 -48.242 -13.524  1.00 72.14           C  
ANISOU 1181  CG  LYS A 176     8244  10681   8483   3968    287   1130       C  
ATOM   1182  CD  LYS A 176      11.631 -47.613 -12.308  1.00 71.45           C  
ANISOU 1182  CD  LYS A 176     8206  10913   8029   3949    237   1231       C  
ATOM   1183  CE  LYS A 176      11.742 -48.516 -11.095  1.00 74.91           C  
ANISOU 1183  CE  LYS A 176     8517  11422   8524   4038     83   1582       C  
ATOM   1184  NZ  LYS A 176      11.037 -49.809 -11.315  1.00 75.57           N  
ANISOU 1184  NZ  LYS A 176     8709  11136   8868   4088    113   1614       N  
ATOM   1185  N   GLN A 177      13.422 -49.258 -16.843  1.00 74.82           N  
ANISOU 1185  N   GLN A 177     8530  10399   9498   3986    519    730       N  
ATOM   1186  CA  GLN A 177      12.689 -49.084 -18.087  1.00 73.05           C  
ANISOU 1186  CA  GLN A 177     8505  10074   9176   3912    649    498       C  
ATOM   1187  C   GLN A 177      11.201 -49.314 -17.851  1.00 71.09           C  
ANISOU 1187  C   GLN A 177     8461   9771   8781   3831    650    452       C  
ATOM   1188  O   GLN A 177      10.790 -49.941 -16.870  1.00 71.69           O  
ANISOU 1188  O   GLN A 177     8513   9804   8920   3863    587    588       O  
ATOM   1189  CB  GLN A 177      13.190 -50.052 -19.162  1.00 75.66           C  
ANISOU 1189  CB  GLN A 177     8747  10164   9836   4015    747    414       C  
ATOM   1190  CG  GLN A 177      14.616 -49.821 -19.615  1.00 77.63           C  
ANISOU 1190  CG  GLN A 177     8801  10438  10257   4090    772    411       C  
ATOM   1191  CD  GLN A 177      15.099 -50.909 -20.552  1.00 80.64           C  
ANISOU 1191  CD  GLN A 177     9066  10558  11015   4203    876    315       C  
ATOM   1192  OE1 GLN A 177      14.349 -51.821 -20.899  1.00 81.21           O  
ANISOU 1192  OE1 GLN A 177     9207  10437  11213   4218    934    239       O  
ATOM   1193  NE2 GLN A 177      16.354 -50.814 -20.973  1.00 82.73           N  
ANISOU 1193  NE2 GLN A 177     9141  10814  11477   4280    908    294       N  
ATOM   1194  N   ASP A 178      10.394 -48.813 -18.785  1.00 69.22           N  
ANISOU 1194  N   ASP A 178     8412   9530   8360   3727    707    272       N  
ATOM   1195  CA  ASP A 178       8.946 -48.957 -18.720  1.00 67.44           C  
ANISOU 1195  CA  ASP A 178     8369   9253   8003   3640    702    205       C  
ATOM   1196  C   ASP A 178       8.362 -48.645 -20.088  1.00 66.48           C  
ANISOU 1196  C   ASP A 178     8378   9093   7788   3566    746     27       C  
ATOM   1197  O   ASP A 178       8.966 -47.933 -20.893  1.00 66.35           O  
ANISOU 1197  O   ASP A 178     8352   9152   7708   3553    764    -28       O  
ATOM   1198  CB  ASP A 178       8.333 -48.050 -17.647  1.00 65.02           C  
ANISOU 1198  CB  ASP A 178     8147   9129   7428   3542    624    258       C  
ATOM   1199  CG  ASP A 178       7.226 -48.735 -16.869  1.00 64.62           C  
ANISOU 1199  CG  ASP A 178     8171   8986   7395   3524    607    293       C  
ATOM   1200  OD1 ASP A 178       6.594 -49.659 -17.422  1.00 65.42           O  
ANISOU 1200  OD1 ASP A 178     8321   8893   7642   3542    657    222       O  
ATOM   1201  OD2 ASP A 178       6.997 -48.357 -15.700  1.00 63.65           O  
ANISOU 1201  OD2 ASP A 178     8046   8984   7154   3490    552    383       O
[truncated: 6,081,728 more chars]
