# Supplementary material for: Structural analysis of glycoproteins: building N-linked glycans with Coot
Source: Acta Crystallogr D Struct Biol. 2018 Apr 6;74(Pt 4):256–63. doi: 10.1107/S2059798318005119 (PMC5892875; doi:10.1107/S2059798318005119)
Supplement: Supplementary file 1 [file d-74-00256-sup1.tgz › results-pdb5ug0.ent-WTA.pdb]

HEADER    VIRAL PROTEIN/IMMUNE SYSTEM             06-JAN-17   5UG0              
TITLE     HUMAN ANTIBODY H2897 IN COMPLEX WITH INFLUENZA HEMAGGLUTININ H1       
TITLE    2 SOLOMON ISLANDS/03/2006                                              
COMPND    MOL_ID: 1;                                                            
COMPND   2 MOLECULE: HEMAGGLUTININ HA1;                                         
COMPND   3 CHAIN: A;                                                            
COMPND   4 FRAGMENT: UNP RESIDUES 18-343;                                       
COMPND   5 ENGINEERED: YES;                                                     
COMPND   6 MOL_ID: 2;                                                           
COMPND   7 MOLECULE: HEMAGGLUTININ HA2;                                         
COMPND   8 CHAIN: B;                                                            
COMPND   9 FRAGMENT: UNP RESIDUES 344-519;                                      
COMPND  10 ENGINEERED: YES;                                                     
COMPND  11 MOL_ID: 3;                                                           
COMPND  12 MOLECULE: 2897 LIGHT CHAIN;                                          
COMPND  13 CHAIN: C;                                                            
COMPND  14 ENGINEERED: YES;                                                     
COMPND  15 MOL_ID: 4;                                                           
COMPND  16 MOLECULE: 2897 HEAVY CHAIN;                                          
COMPND  17 CHAIN: D;                                                            
COMPND  18 ENGINEERED: YES                                                      
SOURCE    MOL_ID: 1;                                                            
SOURCE   2 ORGANISM_SCIENTIFIC: INFLUENZA A VIRUS (A/SOLOMON                    
SOURCE   3 ISLANDS/3/2006(H1N1));                                               
SOURCE   4 ORGANISM_TAXID: 464623;                                              
SOURCE   5 STRAIN: A/SOLOMON ISLANDS/3/2006(H1N1);                              
SOURCE   6 GENE: HA;                                                            
SOURCE   7 EXPRESSION_SYSTEM: TRICHOPLUSIA NI;                                  
SOURCE   8 EXPRESSION_SYSTEM_COMMON: CABBAGE LOOPER;                            
SOURCE   9 EXPRESSION_SYSTEM_TAXID: 7111;                                       
SOURCE  10 MOL_ID: 2;                                                           
SOURCE  11 ORGANISM_SCIENTIFIC: INFLUENZA A VIRUS (A/SOLOMON                    
SOURCE  12 ISLANDS/3/2006(H1N1));                                               
SOURCE  13 ORGANISM_TAXID: 464623;                                              
SOURCE  14 STRAIN: A/SOLOMON ISLANDS/3/2006(H1N1);                              
SOURCE  15 GENE: HA;                                                            
SOURCE  16 EXPRESSION_SYSTEM: TRICHOPLUSIA NI;                                  
SOURCE  17 EXPRESSION_SYSTEM_COMMON: CABBAGE LOOPER;                            
SOURCE  18 EXPRESSION_SYSTEM_TAXID: 7111;                                       
SOURCE  19 MOL_ID: 3;                                                           
SOURCE  20 ORGANISM_SCIENTIFIC: HOMO SAPIENS;                                   
SOURCE  21 ORGANISM_COMMON: HUMAN;                                              
SOURCE  22 ORGANISM_TAXID: 9606;                                                
SOURCE  23 GENE: IGK@;                                                          
SOURCE  24 EXPRESSION_SYSTEM: HOMO SAPIENS;                                     
SOURCE  25 EXPRESSION_SYSTEM_COMMON: HUMAN;                                     
SOURCE  26 EXPRESSION_SYSTEM_TAXID: 9606;                                       
SOURCE  27 MOL_ID: 4;                                                           
SOURCE  28 ORGANISM_SCIENTIFIC: HOMO SAPIENS;                                   
SOURCE  29 ORGANISM_COMMON: HUMAN;                                              
SOURCE  30 ORGANISM_TAXID: 9606;                                                
SOURCE  31 GENE: DKFZP686P15220;                                                
SOURCE  32 EXPRESSION_SYSTEM: HOMO SAPIENS;                                     
SOURCE  33 EXPRESSION_SYSTEM_COMMON: HUMAN;                                     
SOURCE  34 EXPRESSION_SYSTEM_TAXID: 9606                                        
KEYWDS    INFLUENZA HA, ANTIBODY, COMPLEX,                                      
KEYWDS   2 VIRAL PROTEIN-IMMUNE SYSTEM                                          
EXPDTA    X-RAY DIFFRACTION                                                     
AUTHOR    D.D.RAYMOND,T.CARADONNA,A.G.SCHMIDT,S.C.HARRISON                      
REVDAT   2   21-JUN-17 5UG0    1       JRNL                                     
REVDAT   1 2 31-MAY-17 5UG0    0                                                
JRNL        AUTH   Y.LIU,J.PAN,S.JENNI,D.D.RAYMOND,T.CARADONNA,K.T.DO,          
JRNL        AUTH 2 A.G.SCHMIDT,S.C.HARRISON,N.GRIGORIEFF                        
JRNL        TITL   CRYOEM STRUCTURE OF AN INFLUENZA VIRUS RECEPTOR-BINDING SITE 
JRNL        TITL 2 ANTIBODY-ANTIGEN INTERFACE.                                  
JRNL        REF    J. MOL. BIOL.                 V. 429  1829 2017              
JRNL        REFN                   ESSN 1089-8638                               
JRNL        PMID   28506635                                                     
JRNL        DOI    10.1016/J.JMB.2017.05.011                                    
REMARK   2                                                                      
REMARK   2 RESOLUTION.    3.40 ANGSTROMS.                                       
REMARK   3                                                                      
REMARK   3 REFINEMENT.                                                          
REMARK   3   PROGRAM     : BUSTER 2.10.2                                        
REMARK   3   AUTHORS     : BRICOGNE,BLANC,BRANDL,FLENSBURG,KELLER,              
REMARK   3               : PACIOREK,ROVERSI,SHARFF,SMART,VONRHEIN,              
REMARK   3               : WOMACK,MATTHEWS,TEN EYCK,TRONRUD                     
REMARK   3                                                                      
REMARK   3  DATA USED IN REFINEMENT.                                            
REMARK   3   RESOLUTION RANGE HIGH (ANGSTROMS) : 3.40                           
REMARK   3   RESOLUTION RANGE LOW  (ANGSTROMS) : 46.41                          
REMARK   3   DATA CUTOFF            (SIGMA(F)) : 0.000                          
REMARK   3   COMPLETENESS FOR RANGE        (%) : 98.6                           
REMARK   3   NUMBER OF REFLECTIONS             : 32418                          
REMARK   3                                                                      
REMARK   3  FIT TO DATA USED IN REFINEMENT.                                     
REMARK   3   CROSS-VALIDATION METHOD           : THROUGHOUT                     
REMARK   3   FREE R VALUE TEST SET SELECTION   : RANDOM                         
REMARK   3   R VALUE     (WORKING + TEST SET)  : 0.242                          
REMARK   3   R VALUE            (WORKING SET)  : 0.240                          
REMARK   3   FREE R VALUE                      : 0.278                          
REMARK   3   FREE R VALUE TEST SET SIZE   (%)  : 5.000                          
REMARK   3   FREE R VALUE TEST SET COUNT       : 1621                           
REMARK   3   ESTIMATED ERROR OF FREE R VALUE   : 0.000                          
REMARK   3                                                                      
REMARK   3  FIT IN THE HIGHEST RESOLUTION BIN.                                  
REMARK   3   TOTAL NUMBER OF BINS USED               : 16                       
REMARK   3   BIN RESOLUTION RANGE HIGH   (ANGSTROMS) : 3.40                     
REMARK   3   BIN RESOLUTION RANGE LOW    (ANGSTROMS) : 3.51                     
REMARK   3   BIN COMPLETENESS (WORKING+TEST)     (%) : 95.23                    
REMARK   3   REFLECTIONS IN BIN (WORKING + TEST SET) : 2854                     
REMARK   3   BIN R VALUE        (WORKING + TEST SET) : 0.3140                   
REMARK   3   REFLECTIONS IN BIN        (WORKING SET) : 2711                     
REMARK   3   BIN R VALUE               (WORKING SET) : 0.3130                   
REMARK   3   BIN FREE R VALUE                        : 0.3340                   
REMARK   3   BIN FREE R VALUE TEST SET SIZE      (%) : 5.01                     
REMARK   3   BIN FREE R VALUE TEST SET COUNT         : 143                      
REMARK   3   ESTIMATED ERROR OF BIN FREE R VALUE     : 0.000                    
REMARK   3                                                                      
REMARK   3  NUMBER OF NON-HYDROGEN ATOMS USED IN REFINEMENT.                    
REMARK   3   PROTEIN ATOMS            : 7240                                    
REMARK   3   NUCLEIC ACID ATOMS       : 0                                       
REMARK   3   HETEROGEN ATOMS          : 176                                     
REMARK   3   SOLVENT ATOMS            : 0                                       
REMARK   3                                                                      
REMARK   3  B VALUES.                                                           
REMARK   3   FROM WILSON PLOT           (A**2) : 116.3                          
REMARK   3   MEAN B VALUE      (OVERALL, A**2) : 158.4                          
REMARK   3   OVERALL ANISOTROPIC B VALUE.                                       
REMARK   3    B11 (A**2) : -36.07060                                            
REMARK   3    B22 (A**2) : -36.07060                                            
REMARK   3    B33 (A**2) : 72.14120                                             
REMARK   3    B12 (A**2) : 0.00000                                              
REMARK   3    B13 (A**2) : 0.00000                                              
REMARK   3    B23 (A**2) : 0.00000                                              
REMARK   3                                                                      
REMARK   3  ESTIMATED COORDINATE ERROR.                                         
REMARK   3   ESD FROM LUZZATI PLOT                    (A) : 0.870               
REMARK   3   DPI (BLOW EQ-10) BASED ON R VALUE        (A) : 1.218               
REMARK   3   DPI (BLOW EQ-9) BASED ON FREE R VALUE    (A) : 0.442               
REMARK   3   DPI (CRUICKSHANK) BASED ON R VALUE       (A) : 1.344               
REMARK   3   DPI (CRUICKSHANK) BASED ON FREE R VALUE  (A) : 0.453               
REMARK   3                                                                      
REMARK   3   REFERENCES: BLOW, D. (2002) ACTA CRYST D58, 792-797                
REMARK   3               CRUICKSHANK, D.W.J. (1999) ACTA CRYST D55, 583-601     
REMARK   3                                                                      
REMARK   3 CORRELATION COEFFICIENTS.                                            
REMARK   3   CORRELATION COEFFICIENT FO-FC      : 0.865                         
REMARK   3   CORRELATION COEFFICIENT FO-FC FREE : 0.848                         
REMARK   3                                                                      
REMARK   3   NUMBER OF GEOMETRIC FUNCTION TERMS DEFINED : 15                    
REMARK   3   TERM                          COUNT    WEIGHT   FUNCTION.          
REMARK   3    BOND LENGTHS              : 7610   ; 2.000  ; HARMONIC            
REMARK   3    BOND ANGLES               : 10360  ; 2.000  ; HARMONIC            
REMARK   3    TORSION ANGLES            : 2611   ; 2.000  ; SINUSOIDAL          
REMARK   3    TRIGONAL CARBON PLANES    : 185    ; 2.000  ; HARMONIC            
REMARK   3    GENERAL PLANES            : 1103   ; 5.000  ; HARMONIC            
REMARK   3    ISOTROPIC THERMAL FACTORS : 7610   ; 20.000 ; HARMONIC            
REMARK   3    BAD NON-BONDED CONTACTS   : NULL   ; NULL   ; NULL                
REMARK   3    IMPROPER TORSIONS         : NULL   ; NULL   ; NULL                
REMARK   3    PSEUDOROTATION ANGLES     : NULL   ; NULL   ; NULL                
REMARK   3    CHIRAL IMPROPER TORSION   : 1020   ; 5.000  ; SEMIHARMONIC        
REMARK   3    SUM OF OCCUPANCIES        : NULL   ; NULL   ; NULL                
REMARK   3    UTILITY DISTANCES         : NULL   ; NULL   ; NULL                
REMARK   3    UTILITY ANGLES            : NULL   ; NULL   ; NULL                
REMARK   3    UTILITY TORSION           : NULL   ; NULL   ; NULL                
REMARK   3    IDEAL-DIST CONTACT TERM   : 8361   ; 4.000  ; SEMIHARMONIC        
REMARK   3                                                                      
REMARK   3   RMS DEVIATIONS FROM IDEAL VALUES.                                  
REMARK   3    BOND LENGTHS                       (A) : 0.009                    
REMARK   3    BOND ANGLES                  (DEGREES) : 1.26                     
REMARK   3    PEPTIDE OMEGA TORSION ANGLES (DEGREES) : 2.61                     
REMARK   3    OTHER TORSION ANGLES         (DEGREES) : 18.57                    
REMARK   3                                                                      
REMARK   3  TLS DETAILS                                                         
REMARK   3   NUMBER OF TLS GROUPS  : NULL                                       
REMARK   3                                                                      
REMARK   3  OTHER REFINEMENT REMARKS: NULL                                      
REMARK   4                                                                      
REMARK   4 5UG0 COMPLIES WITH FORMAT V. 3.30, 13-JUL-11                         
REMARK 100                                                                      
REMARK 100 THIS ENTRY HAS BEEN PROCESSED BY RCSB ON 13-JAN-17.                  
REMARK 100 THE DEPOSITION ID IS D_1000225806.                                   
REMARK 200                                                                      
REMARK 200 EXPERIMENTAL DETAILS                                                 
REMARK 200  EXPERIMENT TYPE                : X-RAY DIFFRACTION                  
REMARK 200  DATE OF DATA COLLECTION        : 05-AUG-15                          
REMARK 200  TEMPERATURE           (KELVIN) : 293.15                             
REMARK 200  PH                             : NULL                               
REMARK 200  NUMBER OF CRYSTALS USED        : 1                                  
REMARK 200                                                                      
REMARK 200  SYNCHROTRON              (Y/N) : Y                                  
REMARK 200  RADIATION SOURCE               : APS                                
REMARK 200  BEAMLINE                       : 24-ID-E                            
REMARK 200  X-RAY GENERATOR MODEL          : NULL                               
REMARK 200  MONOCHROMATIC OR LAUE    (M/L) : M                                  
REMARK 200  WAVELENGTH OR RANGE        (A) : 0.97923                            
REMARK 200  MONOCHROMATOR                  : CRYOGENICALLY-COOLED SINGLE        
REMARK 200                                   CRYSTAL SI(220)                    
REMARK 200  OPTICS                         : NULL                               
REMARK 200                                                                      
REMARK 200  DETECTOR TYPE                  : CCD                                
REMARK 200  DETECTOR MANUFACTURER          : ADSC QUANTUM 315                   
REMARK 200  INTENSITY-INTEGRATION SOFTWARE : XDS                                
REMARK 200  DATA SCALING SOFTWARE          : XSCALE                             
REMARK 200                                                                      
REMARK 200  NUMBER OF UNIQUE REFLECTIONS   : 32426                              
REMARK 200  RESOLUTION RANGE HIGH      (A) : 3.400                              
REMARK 200  RESOLUTION RANGE LOW       (A) : 46.410                             
REMARK 200  REJECTION CRITERIA  (SIGMA(I)) : -3.000                             
REMARK 200                                                                      
REMARK 200 OVERALL.                                                             
REMARK 200  COMPLETENESS FOR RANGE     (%) : 98.6                               
REMARK 200  DATA REDUNDANCY                : 3.672                              
REMARK 200  R MERGE                    (I) : 0.27400                            
REMARK 200  R SYM                      (I) : NULL                               
REMARK 200  <I/SIGMA(I)> FOR THE DATA SET  : 5.7500                             
REMARK 200                                                                      
REMARK 200 IN THE HIGHEST RESOLUTION SHELL.                                     
REMARK 200  HIGHEST RESOLUTION SHELL, RANGE HIGH (A) : 3.40                     
REMARK 200  HIGHEST RESOLUTION SHELL, RANGE LOW  (A) : 3.61                     
REMARK 200  COMPLETENESS FOR SHELL     (%) : 97.0                               
REMARK 200  DATA REDUNDANCY IN SHELL       : 3.73                               
REMARK 200  R MERGE FOR SHELL          (I) : 3.47300                            
REMARK 200  R SYM FOR SHELL            (I) : NULL                               
REMARK 200  <I/SIGMA(I)> FOR SHELL         : 0.440                              
REMARK 200                                                                      
REMARK 200 DIFFRACTION PROTOCOL: SINGLE WAVELENGTH                              
REMARK 200 METHOD USED TO DETERMINE THE STRUCTURE: MOLECULAR REPLACEMENT        
REMARK 200 SOFTWARE USED: PHASER                                                
REMARK 200 STARTING MODEL: PDB ENTRY 3SM5                                       
REMARK 200                                                                      
REMARK 200 REMARK: NULL                                                         
REMARK 280                                                                      
REMARK 280 CRYSTAL                                                              
REMARK 280 SOLVENT CONTENT, VS   (%): 78.35                                     
REMARK 280 MATTHEWS COEFFICIENT, VM (ANGSTROMS**3/DA): 5.68                     
REMARK 280                                                                      
REMARK 280 CRYSTALLIZATION CONDITIONS: 10% W/V PEG8000, 100 MM HEPES, VAPOR     
REMARK 280  DIFFUSION, HANGING DROP, TEMPERATURE 293.15K                        
REMARK 290                                                                      
REMARK 290 CRYSTALLOGRAPHIC SYMMETRY                                            
REMARK 290 SYMMETRY OPERATORS FOR SPACE GROUP: P 3 2 1                          
REMARK 290                                                                      
REMARK 290      SYMOP   SYMMETRY                                                
REMARK 290     NNNMMM   OPERATOR                                                
REMARK 290       1555   X,Y,Z                                                   
REMARK 290       2555   -Y,X-Y,Z                                                
REMARK 290       3555   -X+Y,-X,Z                                               
REMARK 290       4555   Y,X,-Z                                                  
REMARK 290       5555   X-Y,-Y,-Z                                               
REMARK 290       6555   -X,-X+Y,-Z                                              
REMARK 290                                                                      
REMARK 290     WHERE NNN -> OPERATOR NUMBER                                     
REMARK 290           MMM -> TRANSLATION VECTOR                                  
REMARK 290                                                                      
REMARK 290 CRYSTALLOGRAPHIC SYMMETRY TRANSFORMATIONS                            
REMARK 290 THE FOLLOWING TRANSFORMATIONS OPERATE ON THE ATOM/HETATM             
REMARK 290 RECORDS IN THIS ENTRY TO PRODUCE CRYSTALLOGRAPHICALLY                
REMARK 290 RELATED MOLECULES.                                                   
REMARK 290   SMTRY1   1  1.000000  0.000000  0.000000        0.00000            
REMARK 290   SMTRY2   1  0.000000  1.000000  0.000000        0.00000            
REMARK 290   SMTRY3   1  0.000000  0.000000  1.000000        0.00000            
REMARK 290   SMTRY1   2 -0.500000 -0.866025  0.000000        0.00000            
REMARK 290   SMTRY2   2  0.866025 -0.500000  0.000000        0.00000            
REMARK 290   SMTRY3   2  0.000000  0.000000  1.000000        0.00000            
REMARK 290   SMTRY1   3 -0.500000  0.866025  0.000000        0.00000            
REMARK 290   SMTRY2   3 -0.866025 -0.500000  0.000000        0.00000            
REMARK 290   SMTRY3   3  0.000000  0.000000  1.000000        0.00000            
REMARK 290   SMTRY1   4 -0.500000  0.866025  0.000000        0.00000            
REMARK 290   SMTRY2   4  0.866025  0.500000  0.000000        0.00000            
REMARK 290   SMTRY3   4  0.000000  0.000000 -1.000000        0.00000            
REMARK 290   SMTRY1   5  1.000000  0.000000  0.000000        0.00000            
REMARK 290   SMTRY2   5  0.000000 -1.000000  0.000000        0.00000            
REMARK 290   SMTRY3   5  0.000000  0.000000 -1.000000        0.00000            
REMARK 290   SMTRY1   6 -0.500000 -0.866025  0.000000        0.00000            
REMARK 290   SMTRY2   6 -0.866025  0.500000  0.000000        0.00000            
REMARK 290   SMTRY3   6  0.000000  0.000000 -1.000000        0.00000            
REMARK 290                                                                      
REMARK 290 REMARK: NULL                                                         
REMARK 300                                                                      
REMARK 300 BIOMOLECULE: 1                                                       
REMARK 300 SEE REMARK 350 FOR THE AUTHOR PROVIDED AND/OR PROGRAM                
REMARK 300 GENERATED ASSEMBLY INFORMATION FOR THE STRUCTURE IN                  
REMARK 300 THIS ENTRY. THE REMARK MAY ALSO PROVIDE INFORMATION ON               
REMARK 300 BURIED SURFACE AREA.                                                 
REMARK 350                                                                      
REMARK 350 COORDINATES FOR A COMPLETE MULTIMER REPRESENTING THE KNOWN           
REMARK 350 BIOLOGICALLY SIGNIFICANT OLIGOMERIZATION STATE OF THE                
REMARK 350 MOLECULE CAN BE GENERATED BY APPLYING BIOMT TRANSFORMATIONS          
REMARK 350 GIVEN BELOW.  BOTH NON-CRYSTALLOGRAPHIC AND                          
REMARK 350 CRYSTALLOGRAPHIC OPERATIONS ARE GIVEN.                               
REMARK 350                                                                      
REMARK 350 BIOMOLECULE: 1                                                       
REMARK 350 AUTHOR DETERMINED BIOLOGICAL UNIT: DODECAMERIC                       
REMARK 350 APPLY THE FOLLOWING TO CHAINS: A, B, C, D                            
REMARK 350   BIOMT1   1  1.000000  0.000000  0.000000        0.00000            
REMARK 350   BIOMT2   1  0.000000  1.000000  0.000000        0.00000            
REMARK 350   BIOMT3   1  0.000000  0.000000  1.000000        0.00000            
REMARK 350 APPLY THE FOLLOWING TO CHAINS: A, B, C, D                            
REMARK 350   BIOMT1   2 -0.500000 -0.866025  0.000000      -71.10000            
REMARK 350   BIOMT2   2  0.866025 -0.500000  0.000000      123.14881            
REMARK 350   BIOMT3   2  0.000000  0.000000  1.000000        0.00000            
REMARK 350 APPLY THE FOLLOWING TO CHAINS: A, B, C, D                            
REMARK 350   BIOMT1   3 -0.500000  0.866025  0.000000     -142.20000            
REMARK 350   BIOMT2   3 -0.866025 -0.500000  0.000000        0.00000            
REMARK 350   BIOMT3   3  0.000000  0.000000  1.000000        0.00000            
REMARK 465                                                                      
REMARK 465 MISSING RESIDUES                                                     
REMARK 465 THE FOLLOWING RESIDUES WERE NOT LOCATED IN THE                       
REMARK 465 EXPERIMENT. (M=MODEL NUMBER; RES=RESIDUE NAME; C=CHAIN               
REMARK 465 IDENTIFIER; SSSEQ=SEQUENCE NUMBER; I=INSERTION CODE.)                
REMARK 465                                                                      
REMARK 465   M RES C SSSEQI                                                     
REMARK 465     ARG A   330                                                      
REMARK 465     GLY B     1                                                      
REMARK 465     LEU B     2                                                      
REMARK 465     PHE B     3                                                      
REMARK 465     ASP B   174                                                      
REMARK 465     GLY B   175                                                      
REMARK 465     VAL B   176                                                      
REMARK 465     ARG B   177                                                      
REMARK 465     SER B   178                                                      
REMARK 465     LEU B   179                                                      
REMARK 465     VAL B   180                                                      
REMARK 465     PRO B   181                                                      
REMARK 465     ARG B   182                                                      
REMARK 465     ARG C   213                                                      
REMARK 465     GLY C   214                                                      
REMARK 465     GLU C   215                                                      
REMARK 465     CYS C   216                                                      
REMARK 465     LYS D   228                                                      
REMARK 465     SER D   229                                                      
REMARK 465     CYS D   230                                                      
REMARK 465     ASP D   231                                                      
REMARK 465     LYS D   232                                                      
REMARK 500                                                                      
REMARK 500 GEOMETRY AND STEREOCHEMISTRY                                         
REMARK 500 SUBTOPIC: COVALENT BOND ANGLES                                       
REMARK 500                                                                      
REMARK 500 THE STEREOCHEMICAL PARAMETERS OF THE FOLLOWING RESIDUES              
REMARK 500 HAVE VALUES WHICH DEVIATE FROM EXPECTED VALUES BY MORE               
REMARK 500 THAN 6*RMSD (M=MODEL NUMBER; RES=RESIDUE NAME; C=CHAIN               
REMARK 500 IDENTIFIER; SSEQ=SEQUENCE NUMBER; I=INSERTION CODE).                 
REMARK 500                                                                      
REMARK 500 STANDARD TABLE:                                                      
REMARK 500 FORMAT: (10X,I3,1X,A3,1X,A1,I4,A1,3(1X,A4,2X),12X,F5.1)              
REMARK 500                                                                      
REMARK 500 EXPECTED VALUES PROTEIN: ENGH AND HUBER, 1999                        
REMARK 500 EXPECTED VALUES NUCLEIC ACID: CLOWNEY ET AL 1996                     
REMARK 500                                                                      
REMARK 500  M RES CSSEQI ATM1   ATM2   ATM3                                     
REMARK 500    THR C  52   C   -  N   -  CA  ANGL. DEV. =  15.0 DEGREES          
REMARK 500                                                                      
REMARK 500 REMARK: NULL                                                         
REMARK 500                                                                      
REMARK 500 GEOMETRY AND STEREOCHEMISTRY                                         
REMARK 500 SUBTOPIC: TORSION ANGLES                                             
REMARK 500                                                                      
REMARK 500 TORSION ANGLES OUTSIDE THE EXPECTED RAMACHANDRAN REGIONS:            
REMARK 500 (M=MODEL NUMBER; RES=RESIDUE NAME; C=CHAIN IDENTIFIER;               
REMARK 500 SSEQ=SEQUENCE NUMBER; I=INSERTION CODE).                             
REMARK 500                                                                      
REMARK 500 STANDARD TABLE:                                                      
REMARK 500 FORMAT:(10X,I3,1X,A3,1X,A1,I4,A1,4X,F7.2,3X,F7.2)                    
REMARK 500                                                                      
REMARK 500 EXPECTED VALUES: GJ KLEYWEGT AND TA JONES (1996). PHI/PSI-           
REMARK 500 CHOLOGY: RAMACHANDRAN REVISITED. STRUCTURE 4, 1395 - 1400            
REMARK 500                                                                      
REMARK 500  M RES CSSEQI        PSI       PHI                                   
REMARK 500    ASN A  15       79.21   -104.20                                   
REMARK 500    ASP A  18      104.98    -57.45                                   
REMARK 500    THR A  22     -168.25   -127.51                                   
REMARK 500    LYS A  49      -38.33     71.80                                   
REMARK 500    ASN A  58       -7.99    -58.80                                   
REMARK 500    LEU A  73       13.95   -148.18                                   
REMARK 500    LEU A  74        5.00    -61.83                                   
REMARK 500    ILE A  75     -151.93    -69.69                                   
REMARK 500    SER A  76        6.29    -61.46                                   
REMARK 500    GLU A  78      -22.40   -140.50                                   
REMARK 500    PRO A  87      -62.11    -20.49                                   
REMARK 500    ASN A  91       79.78   -105.88                                   
REMARK 500    GLU A 119       85.92    -61.96                                   
REMARK 500    GLU A 124       41.80    -78.58                                   
REMARK 500    SER A 125      -68.93   -169.40                                   
REMARK 500    THR A 133       27.71    -73.36                                   
REMARK 500    CYS A 139       47.55   -105.35                                   
REMARK 500    ASN A 142       17.88     59.41                                   
REMARK 500    SER A 146     -154.93   -147.92                                   
REMARK 500    ASN A 158      -67.80     64.52                                   
REMARK 500    LYS A 172      -27.53    -33.95                                   
REMARK 500    HIS A 196        1.70     51.06                                   
REMARK 500    ARG A 262      166.43     64.90                                   
REMARK 500    SER A 291       37.67    -59.73                                   
REMARK 500    VAL A 298      -71.62    -69.44                                   
REMARK 500    SER A 326     -176.04    -60.68                                   
REMARK 500    ILE A 327      -99.63     15.11                                   
REMARK 500    ILE B   6     -120.12     60.65                                   
REMARK 500    ALA B   7      166.23     54.35                                   
REMARK 500    PHE B   9      -79.28     58.85                                   
REMARK 500    HIS B  25      -64.89   -109.33                                   
REMARK 500    HIS B  26      134.30     69.09                                   
REMARK 500    GLN B  30       41.58   -102.82                                   
REMARK 500    VAL B  66      -53.17   -129.21                                   
REMARK 500    LEU B  73       44.90    -96.35                                   
REMARK 500    GLU B  74       10.01   -143.25                                   
REMARK 500    LYS B 127     -134.53     72.46                                   
REMARK 500    ASN B 129        7.90    -64.45                                   
REMARK 500    ASN B 135      111.53     50.66                                   
REMARK 500    HIS B 142       -9.08   -145.30                                   
REMARK 500    LYS B 143      112.00     64.03                                   
REMARK 500    TYR B 157      -69.22     60.09                                   
REMARK 500    ASP B 158       83.58     79.55                                   
REMARK 500    SER C  31      -68.12     25.11                                   
REMARK 500    TYR C  32      -20.09    -35.36                                   
REMARK 500    GLU C  51       21.07     45.23                                   
REMARK 500    THR C  52      -67.74     84.50                                   
REMARK 500    ARG C  54      138.65    -34.80                                   
REMARK 500    THR C  57       30.00    -69.34                                   
REMARK 500    GLU C  80     -179.07    -61.25                                   
REMARK 500                                                                      
REMARK 500 THIS ENTRY HAS      91 RAMACHANDRAN OUTLIERS.                        
REMARK 500                                                                      
REMARK 500 REMARK: NULL                                                         
REMARK 610                                                                      
REMARK 610 MISSING HETEROATOM                                                   
REMARK 610 THE FOLLOWING RESIDUES HAVE MISSING ATOMS (M=MODEL NUMBER;           
REMARK 610 RES=RESIDUE NAME; C=CHAIN IDENTIFIER; SSEQ=SEQUENCE NUMBER;          
REMARK 610 I=INSERTION CODE):                                                   
REMARK 610   M RES C SSEQI                                                      
REMARK 610     NAG A  407                                                       
REMARK 800                                                                      
REMARK 800 SITE                                                                 
REMARK 800 SITE_IDENTIFIER: AC1                                                 
REMARK 800 EVIDENCE_CODE: SOFTWARE                                              
REMARK 800 SITE_DESCRIPTION: binding site for residue NAG A 407                 
REMARK 800                                                                      
REMARK 800 SITE_IDENTIFIER: AC2                                                 
REMARK 800 EVIDENCE_CODE: SOFTWARE                                              
REMARK 800 SITE_DESCRIPTION: binding site for Mono-Saccharide NAG A 402 bound   
REMARK 800  to ASN A 15                                                         
REMARK 800                                                                      
REMARK 800 SITE_IDENTIFIER: AC3                                                 
REMARK 800 EVIDENCE_CODE: SOFTWARE                                              
REMARK 800 SITE_DESCRIPTION: binding site for Mono-Saccharide NAG A 406 bound   
REMARK 800  to ASN A 27                                                         
REMARK 800                                                                      
REMARK 800 SITE_IDENTIFIER: AC4                                                 
REMARK 800 EVIDENCE_CODE: SOFTWARE                                              
REMARK 800 SITE_DESCRIPTION: binding site for Mono-Saccharide NAG A 401 bound   
REMARK 800  to ASN A 58                                                         
REMARK 800                                                                      
REMARK 800 SITE_IDENTIFIER: AC5                                                 
REMARK 800 EVIDENCE_CODE: SOFTWARE                                              
REMARK 800 SITE_DESCRIPTION: binding site for Poly-Saccharide residues BMA A    
REMARK 800  403 through NAG A 405 bound to ASN A 91                             
REMARK 800                                                                      
REMARK 800 SITE_IDENTIFIER: AC6                                                 
REMARK 800 EVIDENCE_CODE: SOFTWARE                                              
REMARK 800 SITE_DESCRIPTION: binding site for Poly-Saccharide residues NAG A    
REMARK 800  408 through NAG A 409 bound to ASN A 129                            
REMARK 800                                                                      
REMARK 800 SITE_IDENTIFIER: AC7                                                 
REMARK 800 EVIDENCE_CODE: SOFTWARE                                              
REMARK 800 SITE_DESCRIPTION: binding site for Poly-Saccharide residues BMA A    
REMARK 800  410 through NAG A 412 bound to ASN A 163                            
REMARK 800                                                                      
REMARK 800 SITE_IDENTIFIER: AC8                                                 
REMARK 800 EVIDENCE_CODE: SOFTWARE                                              
REMARK 800 SITE_DESCRIPTION: binding site for Mono-Saccharide NAG B 201 bound   
REMARK 800  to ASN B 154                                                        
DBREF  5UG0 A    5   330  UNP    A7UPX0   A7UPX0_9INFA    18    343             
DBREF  5UG0 B    1   176  UNP    A7UPX0   A7UPX0_9INFA   344    519             
DBREF  5UG0 C    1   107  PDB    5UG0     5UG0             1    107             
DBREF  5UG0 C  108   216  UNP    Q6PIL8   Q6PIL8_HUMAN   128    236             
DBREF  5UG0 D    1   127  PDB    5UG0     5UG0             1    127             
DBREF  5UG0 D  128   232  UNP    Q6N089   Q6N089_HUMAN   143    247             
SEQADV 5UG0 GLU A    4  UNP  A7UPX0              EXPRESSION TAG                 
SEQADV 5UG0 ARG B  177  UNP  A7UPX0              EXPRESSION TAG                 
SEQADV 5UG0 SER B  178  UNP  A7UPX0              EXPRESSION TAG                 
SEQADV 5UG0 LEU B  179  UNP  A7UPX0              EXPRESSION TAG                 
SEQADV 5UG0 VAL B  180  UNP  A7UPX0              EXPRESSION TAG                 
SEQADV 5UG0 PRO B  181  UNP  A7UPX0              EXPRESSION TAG                 
SEQADV 5UG0 ARG B  182  UNP  A7UPX0              EXPRESSION TAG                 
SEQRES   1 A  327  GLU ASP THR ILE CYS ILE GLY TYR HIS ALA ASN ASN SER          
SEQRES   2 A  327  THR ASP THR VAL ASP THR VAL LEU GLU LYS ASN VAL THR          
SEQRES   3 A  327  VAL THR HIS SER VAL ASN LEU LEU GLU ASP SER HIS ASN          
SEQRES   4 A  327  GLY LYS LEU CYS LEU LEU LYS GLY ILE ALA PRO LEU GLN          
SEQRES   5 A  327  LEU GLY ASN CYS SER VAL ALA GLY TRP ILE LEU GLY ASN          
SEQRES   6 A  327  PRO GLU CYS GLU LEU LEU ILE SER ARG GLU SER TRP SER          
SEQRES   7 A  327  TYR ILE VAL GLU LYS PRO ASN PRO GLU ASN GLY THR CYS          
SEQRES   8 A  327  TYR PRO GLY HIS PHE ALA ASP TYR GLU GLU LEU ARG GLU          
SEQRES   9 A  327  GLN LEU SER SER VAL SER SER PHE GLU ARG PHE GLU ILE          
SEQRES  10 A  327  PHE PRO LYS GLU SER SER TRP PRO ASN HIS THR THR THR          
SEQRES  11 A  327  GLY VAL SER ALA SER CYS SER HIS ASN GLY GLU SER SER          
SEQRES  12 A  327  PHE TYR LYS ASN LEU LEU TRP LEU THR GLY LYS ASN GLY          
SEQRES  13 A  327  LEU TYR PRO ASN LEU SER LYS SER TYR ALA ASN ASN LYS          
SEQRES  14 A  327  GLU LYS GLU VAL LEU VAL LEU TRP GLY VAL HIS HIS PRO          
SEQRES  15 A  327  PRO ASN ILE GLY ASP GLN ARG ALA LEU TYR HIS THR GLU          
SEQRES  16 A  327  ASN ALA TYR VAL SER VAL VAL SER SER HIS TYR SER ARG          
SEQRES  17 A  327  LYS PHE THR PRO GLU ILE ALA LYS ARG PRO LYS VAL ARG          
SEQRES  18 A  327  ASP ARG GLU GLY ARG ILE ASN TYR TYR TRP THR LEU LEU          
SEQRES  19 A  327  GLU PRO GLY ASP THR ILE ILE PHE GLU ALA ASN GLY ASN          
SEQRES  20 A  327  LEU ILE ALA PRO ARG TYR ALA PHE ALA LEU SER ARG GLY          
SEQRES  21 A  327  PHE GLY SER GLY ILE ILE ASN SER ASN ALA PRO MET ASP          
SEQRES  22 A  327  GLU CYS ASP ALA LYS CYS GLN THR PRO GLN GLY ALA ILE          
SEQRES  23 A  327  ASN SER SER LEU PRO PHE GLN ASN VAL HIS PRO VAL THR          
SEQRES  24 A  327  ILE GLY GLU CYS PRO LYS TYR VAL ARG SER ALA LYS LEU          
SEQRES  25 A  327  ARG MET VAL THR GLY LEU ARG ASN ILE PRO SER ILE GLN          
SEQRES  26 A  327  SER ARG                                                      
SEQRES   1 B  182  GLY LEU PHE GLY ALA ILE ALA GLY PHE ILE GLU GLY GLY          
SEQRES   2 B  182  TRP THR GLY MET VAL ASP GLY TRP TYR GLY TYR HIS HIS          
SEQRES   3 B  182  GLN ASN GLU GLN GLY SER GLY TYR ALA ALA ASP GLN LYS          
SEQRES   4 B  182  SER THR GLN ASN ALA ILE ASN GLY ILE THR ASN LYS VAL          
SEQRES   5 B  182  ASN SER VAL ILE GLU LYS MET ASN THR GLN PHE THR ALA          
SEQRES   6 B  182  VAL GLY LYS GLU PHE ASN LYS LEU GLU ARG ARG MET GLU          
SEQRES   7 B  182  ASN LEU ASN LYS LYS VAL ASP ASP GLY PHE ILE ASP ILE          
SEQRES   8 B  182  TRP THR TYR ASN ALA GLU LEU LEU VAL LEU LEU GLU ASN          
SEQRES   9 B  182  GLU ARG THR LEU ASP PHE HIS ASP SER ASN VAL LYS ASN          
SEQRES  10 B  182  LEU TYR GLU LYS VAL LYS SER GLN LEU LYS ASN ASN ALA          
SEQRES  11 B  182  LYS GLU ILE GLY ASN GLY CYS PHE GLU PHE TYR HIS LYS          
SEQRES  12 B  182  CYS ASN ASP GLU CYS MET GLU SER VAL LYS ASN GLY THR          
SEQRES  13 B  182  TYR ASP TYR PRO LYS TYR SER GLU GLU SER LYS LEU ASN          
SEQRES  14 B  182  ARG GLU LYS ILE ASP GLY VAL ARG SER LEU VAL PRO ARG          
SEQRES   1 C  216  GLU ILE VAL LEU THR GLN SER PRO GLY THR LEU SER LEU          
SEQRES   2 C  216  SER PRO GLY GLU LYS ALA THR LEU SER CYS ARG ALA SER          
SEQRES   3 C  216  GLN SER VAL SER SER TYR TYR LEU GLY TRP TYR GLN GLN          
SEQRES   4 C  216  LYS PRO GLY GLN ALA PRO ARG LEU LEU ILE TYR GLU THR          
SEQRES   5 C  216  SER ARG ARG ALA THR GLY ILE PRO ASP ARG PHE SER GLY          
SEQRES   6 C  216  SER GLY SER GLY THR ASP PHE THR LEU THR ILE SER GLY          
SEQRES   7 C  216  LEU GLU PRO GLU ASP PHE ALA VAL TYR TYR CYS GLN HIS          
SEQRES   8 C  216  TYR GLY VAL SER PRO VAL ILE THR PHE GLY GLY GLY THR          
SEQRES   9 C  216  LYS VAL GLU ILE LYS ARG THR VAL ALA ALA PRO SER VAL          
SEQRES  10 C  216  PHE ILE PHE PRO PRO SER ASP GLU GLN LEU LYS SER GLY          
SEQRES  11 C  216  THR ALA SER VAL VAL CYS LEU LEU ASN ASN PHE TYR PRO          
SEQRES  12 C  216  ARG GLU ALA LYS VAL GLN TRP LYS VAL ASP ASN ALA LEU          
SEQRES  13 C  216  GLN SER GLY ASN SER GLN GLU SER VAL THR GLU GLN ASP          
SEQRES  14 C  216  SER LYS ASP SER THR TYR SER LEU SER SER THR LEU THR          
SEQRES  15 C  216  LEU SER LYS ALA ASP TYR GLU LYS HIS LYS VAL TYR ALA          
SEQRES  16 C  216  CYS GLU VAL THR HIS GLN GLY LEU SER SER PRO VAL THR          
SEQRES  17 C  216  LYS SER PHE ASN ARG GLY GLU CYS                              
SEQRES   1 D  232  GLU VAL GLN LEU VAL GLU SER GLY GLY GLY LEU VAL GLN          
SEQRES   2 D  232  PRO GLY GLY SER LEU ARG LEU SER CYS ALA ALA SER GLY          
SEQRES   3 D  232  PHE THR PHE ASN ILE TYR ASP MET HIS TRP VAL ARG GLN          
SEQRES   4 D  232  ALA PRO GLY LYS GLY LEU GLU TRP VAL SER SER ILE THR          
SEQRES   5 D  232  THR ALA GLY ASP THR TYR TYR PRO GLY SER VAL LYS GLY          
SEQRES   6 D  232  ARG PHE THR THR SER ARG GLU ASN ALA LYS ASN SER LEU          
SEQRES   7 D  232  TYR LEU GLN MET ASN SER LEU ARG ALA GLY ASP THR GLY          
SEQRES   8 D  232  VAL TYR TYR CYS THR ARG GLY VAL ARG GLU VAL GLY ALA          
SEQRES   9 D  232  THR GLY ASP ASP PRO PHE TYR TYR GLY MET TYR VAL TRP          
SEQRES  10 D  232  GLY GLN GLY THR THR VAL THR VAL SER GLY ALA SER THR          
SEQRES  11 D  232  LYS GLY PRO SER VAL PHE PRO LEU ALA PRO SER SER LYS          
SEQRES  12 D  232  SER THR SER GLY GLY THR ALA ALA LEU GLY CYS LEU VAL          
SEQRES  13 D  232  LYS ASP TYR PHE PRO GLU PRO VAL THR VAL SER TRP ASN          
SEQRES  14 D  232  SER GLY ALA LEU THR SER GLY VAL HIS THR PHE PRO ALA          
SEQRES  15 D  232  VAL LEU GLN SER SER GLY LEU TYR SER LEU SER SER VAL          
SEQRES  16 D  232  VAL THR VAL PRO SER SER SER LEU GLY THR GLN THR TYR          
SEQRES  17 D  232  ILE CYS ASN VAL ASN HIS LYS PRO SER ASN THR LYS VAL          
SEQRES  18 D  232  ASP LYS ARG VAL GLU PRO LYS SER CYS ASP LYS                  
HET    NAG  A 401      14                                                       
HET    NAG  A 402      14                                                       
HET    BMA  A 403      11                                                       
HET    NAG  A 404      14                                                       
HET    NAG  A 405      14                                                       
HET    NAG  A 406      14                                                       
HET    NAG  A 407      14                                                       
HET    NAG  A 408      14                                                       
HET    NAG  A 409      14                                                       
HET    BMA  A 410      11                                                       
HET    NAG  A 411      14                                                       
HET    NAG  A 412      14                                                       
HET    NAG  B 201      14                                                       
HETNAM     NAG N-ACETYL-D-GLUCOSAMINE                                           
HETNAM     BMA BETA-D-MANNOSE                                                   
FORMUL   5  NAG    11(C8 H15 N O6)                                              
FORMUL   7  BMA    2(C6 H12 O6)                                                 
HELIX    1 AA1 SER A   60  GLY A   67  1                                   8    
HELIX    2 AA2 ASP A  101  SER A  111  1                                  11    
HELIX    3 AA3 PRO A  122  TRP A  127  1                                   6    
HELIX    4 AA4 ASN A  187  TYR A  195  1                                   9    
HELIX    5 AA5 ASP B   37  MET B   59  1                                  23    
HELIX    6 AA6 ASN B   71  LEU B   73  5                                   3    
HELIX    7 AA7 GLU B   74  LYS B  127  1                                  54    
HELIX    8 AA8 ASN B  145  ASN B  154  1                                  10    
HELIX    9 AA9 ASP B  158  GLU B  171  1                                  14    
HELIX   10 AB1 GLU C  125  SER C  129  5                                   5    
HELIX   11 AB2 SER C  184  GLU C  189  1                                   6    
HELIX   12 AB3 THR D   28  ASN D   30  5                                   3    
SHEET    1 AA1 5 ALA B  35  ALA B  36  0                                        
SHEET    2 AA1 5 TYR B  22  TYR B  24 -1  N  TYR B  24   O  ALA B  35           
SHEET    3 AA1 5 THR A   6  TYR A  11 -1  N  GLY A  10   O  GLY B  23           
SHEET    4 AA1 5 CYS B 137  PHE B 140 -1  O  PHE B 138   N  ILE A   7           
SHEET    5 AA1 5 ALA B 130  LYS B 131 -1  O  LYS B 131   N  GLU B 139           
SHEET    1 AA2 2 THR A  19  VAL A  20  0                                        
SHEET    2 AA2 2 VAL A  28  THR A  29 -1  O  VAL A  28   N  VAL A  20           
SHEET    1 AA3 2 SER A  33  ASN A  35  0                                        
SHEET    2 AA3 2 ARG A 316  VAL A 318 -1  O  MET A 317   N  VAL A  34           
SHEET    1 AA4 2 LEU A  37  GLU A  38  0                                        
SHEET    2 AA4 2 PHE A 295  GLN A 296  1  O  PHE A 295   N  GLU A  38           
SHEET    1 AA5 2 LEU A  45  LEU A  48  0                                        
SHEET    2 AA5 2 MET A 275  ALA A 280  1  O  ASP A 276   N  LEU A  45           
SHEET    1 AA6 3 LEU A  54  GLN A  55  0                                        
SHEET    2 AA6 3 ILE A  83  GLU A  85  1  O  VAL A  84   N  LEU A  54           
SHEET    3 AA6 3 ILE A 268  ASN A 270  1  O  ILE A 269   N  ILE A  83           
SHEET    1 AA7 5 ARG A 117  PHE A 118  0                                        
SHEET    2 AA7 5 ALA A 257  LEU A 260 -1  O  ALA A 257   N  PHE A 118           
SHEET    3 AA7 5 GLU A 175  HIS A 184 -1  N  LEU A 177   O  PHE A 258           
SHEET    4 AA7 5 LEU A 251  PRO A 254 -1  O  ILE A 252   N  GLY A 181           
SHEET    5 AA7 5 LEU A 151  TRP A 153 -1  N  LEU A 152   O  ALA A 253           
SHEET    1 AA8 4 ARG A 117  PHE A 118  0                                        
SHEET    2 AA8 4 ALA A 257  LEU A 260 -1  O  ALA A 257   N  PHE A 118           
SHEET    3 AA8 4 GLU A 175  HIS A 184 -1  N  LEU A 177   O  PHE A 258           
SHEET    4 AA8 4 ARG A 229  LEU A 237 -1  O  ARG A 229   N  HIS A 184           
SHEET    1 AA9 2 SER A 136  HIS A 141  0                                        
SHEET    2 AA9 2 GLU A 144  SER A 146 -1  O  SER A 146   N  SER A 136           
SHEET    1 AB1 4 LEU A 164  ALA A 169  0                                        
SHEET    2 AB1 4 THR A 242  ALA A 247 -1  O  PHE A 245   N  LYS A 166           
SHEET    3 AB1 4 VAL A 202  SER A 206 -1  N  SER A 203   O  GLU A 246           
SHEET    4 AB1 4 TYR A 209  PHE A 213 -1  O  PHE A 213   N  VAL A 202           
SHEET    1 AB2 4 GLY A 287  ILE A 289  0                                        
SHEET    2 AB2 4 CYS A 282  THR A 284 -1  N  THR A 284   O  GLY A 287           
SHEET    3 AB2 4 ILE A 303  CYS A 306 -1  O  ILE A 303   N  GLN A 283           
SHEET    4 AB2 4 GLN B  62  PHE B  63 -1  O  GLN B  62   N  CYS A 306           
SHEET    1 AB3 4 LEU C   4  SER C   7  0                                        
SHEET    2 AB3 4 ALA C  19  ALA C  25 -1  O  SER C  22   N  SER C   7           
SHEET    3 AB3 4 ASP C  71  ILE C  76 -1  O  ILE C  76   N  ALA C  19           
SHEET    4 AB3 4 PHE C  63  SER C  68 -1  N  SER C  66   O  THR C  73           
SHEET    1 AB4 3 LEU C  47  ILE C  49  0                                        
SHEET    2 AB4 3 LEU C  34  TYR C  37 -1  N  TRP C  36   O  LEU C  48           
SHEET    3 AB4 3 TYR C  88  HIS C  91 -1  O  TYR C  88   N  TYR C  37           
SHEET    1 AB5 3 PHE C 118  ILE C 119  0                                        
SHEET    2 AB5 3 CYS C 136  PHE C 141 -1  O  LEU C 137   N  PHE C 118           
SHEET    3 AB5 3 TYR C 175  LEU C 177 -1  O  TYR C 175   N  PHE C 141           
SHEET    1 AB6 2 ALA C 132  VAL C 134  0                                        
SHEET    2 AB6 2 LEU C 181  LEU C 183 -1  O  LEU C 181   N  VAL C 134           
SHEET    1 AB7 3 LYS C 147  VAL C 152  0                                        
SHEET    2 AB7 3 TYR C 194  THR C 199 -1  O  GLU C 197   N  GLN C 149           
SHEET    3 AB7 3 THR C 208  PHE C 211 -1  O  LYS C 209   N  CYS C 196           
SHEET    1 AB8 4 GLN D   3  SER D   7  0                                        
SHEET    2 AB8 4 LEU D  18  SER D  25 -1  O  SER D  21   N  SER D   7           
SHEET    3 AB8 4 SER D  77  MET D  82 -1  O  MET D  82   N  LEU D  18           
SHEET    4 AB8 4 PHE D  67  GLU D  72 -1  N  GLU D  72   O  SER D  77           
SHEET    1 AB9 6 LEU D  11  VAL D  12  0                                        
SHEET    2 AB9 6 THR D 121  VAL D 125  1  O  THR D 124   N  VAL D  12           
SHEET    3 AB9 6 GLY D  91  ARG D 100 -1  N  GLY D  91   O  VAL D 123           
SHEET    4 AB9 6 TYR D  32  GLN D  39 -1  N  GLN D  39   O  VAL D  92           
SHEET    5 AB9 6 LEU D  45  ILE D  51 -1  O  VAL D  48   N  TRP D  36           
SHEET    6 AB9 6 THR D  57  TYR D  58 -1  O  TYR D  58   N  SER D  50           
SHEET    1 AC1 4 LEU D  11  VAL D  12  0                                        
SHEET    2 AC1 4 THR D 121  VAL D 125  1  O  THR D 124   N  VAL D  12           
SHEET    3 AC1 4 GLY D  91  ARG D 100 -1  N  GLY D  91   O  VAL D 123           
SHEET    4 AC1 4 MET D 114  TRP D 117 -1  O  TYR D 115   N  ARG D  97           
SHEET    1 AC2 4 SER D 134  VAL D 135  0                                        
SHEET    2 AC2 4 LEU D 152  TYR D 159 -1  O  LYS D 157   N  SER D 134           
SHEET    3 AC2 4 TYR D 190  VAL D 196 -1  O  TYR D 190   N  TYR D 159           
SHEET    4 AC2 4 VAL D 177  THR D 179 -1  N  HIS D 178   O  VAL D 195           
SHEET    1 AC3 4 SER D 134  VAL D 135  0                                        
SHEET    2 AC3 4 LEU D 152  TYR D 159 -1  O  LYS D 157   N  SER D 134           
SHEET    3 AC3 4 TYR D 190  VAL D 196 -1  O  TYR D 190   N  TYR D 159           
SHEET    4 AC3 4 VAL D 183  LEU D 184 -1  N  VAL D 183   O  SER D 191           
SHEET    1 AC4 3 VAL D 164  TRP D 168  0                                        
SHEET    2 AC4 3 CYS D 210  HIS D 214 -1  O  ASN D 211   N  SER D 167           
SHEET    3 AC4 3 THR D 219  VAL D 221 -1  O  THR D 219   N  HIS D 214           
LINK         C1  NAG A 330                 ND2 ASN A  91     1555   1555        
LINK         O4  NAG A 330                 C1  NAG A 331     1555   1555        
LINK         O4  NAG A 331                 C1  BMA A 332     1555   1555        
LINK         O6  BMA A 332                 C1  MAN A 333     1555   1555        
CISPEP   1 SER C    7    PRO C    8          0         1.35                     
CISPEP   2 SER C   95    PRO C   96          0         2.97                     
CISPEP   3 PHE D  160    PRO D  161          0        -3.30                     
CISPEP   4 GLU D  162    PRO D  163          0         4.91                     
SSBOND   1 CYS A    8    CYS B  137                          1555   1555  2.05  
SSBOND   2 CYS A   46    CYS A  278                          1555   1555  2.04  
SSBOND   3 CYS A   59    CYS A   71                          1555   1555  2.05  
SSBOND   4 CYS A   94    CYS A  139                          1555   1555  2.05  
SSBOND   5 CYS A  282    CYS A  306                          1555   1555  2.04  
SSBOND   6 CYS B  144    CYS B  148                          1555   1555  2.03  
SSBOND   7 CYS C   23    CYS C   89                          1555   1555  2.05  
SSBOND   8 CYS C  136    CYS C  196                          1555   1555  2.04  
SSBOND   9 CYS D   22    CYS D   95                          1555   1555  2.04  
SSBOND  10 CYS D  154    CYS D  210                          1555   1555  2.03  
SITE     1 AC1  1 NAG A 402                                                     
SITE     1 AC2  2 ASN A  15  NAG A 407                                          
SITE     1 AC3  2 THR A  19  ASN A  27                                          
SITE     1 AC4  2 ASN A  58  GLU A  90                                          
SITE     1 AC5  5 ASN A  68  GLU A  90  ASN A  91  SER A 140                    
SITE     2 AC5  5 ARG A 224                                                     
SITE     1 AC6  3 PRO A 128  ASN A 129  SER A 165                               
SITE     1 AC7  3 ASN A 163  ARG A 192  TYR A 201                               
SITE     1 AC8  3 GLU B 147  ASN B 154  THR B 156                               
CRYST1  142.200  142.200  200.410  90.00  90.00 120.00 P 3 2 1       6          
ORIGX1      1.000000  0.000000  0.000000        0.00000                         
ORIGX2      0.000000  1.000000  0.000000        0.00000                         
ORIGX3      0.000000  0.000000  1.000000        0.00000                         
SCALE1      0.007032  0.004060  0.000000        0.00000                         
SCALE2      0.000000  0.008120  0.000000        0.00000                         
SCALE3      0.000000  0.000000  0.004990        0.00000                         
ATOM      1  N   GLU A   4     -48.301  41.087 -62.269  1.00142.04           N  
ATOM      2  CA  GLU A   4     -49.541  41.812 -61.978  1.00142.35           C  
ATOM      3  C   GLU A   4     -49.514  42.413 -60.571  1.00146.68           C  
ATOM      4  O   GLU A   4     -48.927  41.818 -59.662  1.00146.58           O  
ATOM      5  CB  GLU A   4     -50.774  40.900 -62.185  1.00143.98           C  
ATOM      6  CG  GLU A   4     -52.147  41.569 -62.081  1.00156.74           C  
ATOM      7  CD  GLU A   4     -52.576  42.516 -63.192  1.00179.42           C  
ATOM      8  OE1 GLU A   4     -53.059  42.033 -64.242  1.00164.37           O  
ATOM      9  OE2 GLU A   4     -52.506  43.747 -62.975  1.00176.91           O  
ATOM     10  N   ASP A   5     -50.164  43.588 -60.397  1.00143.11           N  
ATOM     11  CA  ASP A   5     -50.232  44.342 -59.135  1.00142.94           C  
ATOM     12  C   ASP A   5     -51.334  43.893 -58.157  1.00145.12           C  
ATOM     13  O   ASP A   5     -52.468  43.675 -58.579  1.00144.70           O  
ATOM     14  CB  ASP A   5     -50.366  45.853 -59.423  1.00145.21           C  
ATOM     15  CG  ASP A   5     -49.101  46.549 -59.922  1.00158.00           C  
ATOM     16  OD1 ASP A   5     -48.006  45.924 -59.858  1.00159.02           O  
ATOM     17  OD2 ASP A   5     -49.174  47.769 -60.232  1.00164.47           O  
ATOM     18  N   THR A   6     -50.993  43.768 -56.847  1.00140.49           N  
ATOM     19  CA  THR A   6     -51.924  43.375 -55.770  1.00139.76           C  
ATOM     20  C   THR A   6     -51.900  44.344 -54.566  1.00142.70           C  
ATOM     21  O   THR A   6     -51.120  45.297 -54.549  1.00142.49           O  
ATOM     22  CB  THR A   6     -51.746  41.898 -55.314  1.00146.23           C  
ATOM     23  OG1 THR A   6     -50.469  41.682 -54.715  1.00143.39           O  
ATOM     24  CG2 THR A   6     -52.012  40.890 -56.418  1.00145.23           C  
ATOM     25  N   ILE A   7     -52.800  44.104 -53.585  1.00138.31           N  
ATOM     26  CA  ILE A   7     -52.967  44.840 -52.323  1.00137.90           C  
ATOM     27  C   ILE A   7     -53.577  43.886 -51.302  1.00144.08           C  
ATOM     28  O   ILE A   7     -54.466  43.109 -51.662  1.00143.44           O  
ATOM     29  CB  ILE A   7     -53.766  46.174 -52.462  1.00140.21           C  
ATOM     30  CG1 ILE A   7     -53.700  46.995 -51.156  1.00139.87           C  
ATOM     31  CG2 ILE A   7     -55.216  45.959 -52.936  1.00140.67           C  
ATOM     32  CD1 ILE A   7     -54.164  48.401 -51.245  1.00143.36           C  
ATOM     33  N   CYS A   8     -53.088  43.917 -50.045  1.00142.83           N  
ATOM     34  CA  CYS A   8     -53.590  43.019 -49.002  1.00143.87           C  
ATOM     35  C   CYS A   8     -53.899  43.717 -47.655  1.00145.82           C  
ATOM     36  O   CYS A   8     -53.259  44.707 -47.313  1.00145.76           O  
ATOM     37  CB  CYS A   8     -52.636  41.841 -48.813  1.00145.63           C  
ATOM     38  SG  CYS A   8     -52.442  40.788 -50.282  1.00150.17           S  
ATOM     39  N   ILE A   9     -54.892  43.184 -46.904  1.00140.07           N  
ATOM     40  CA  ILE A   9     -55.301  43.637 -45.564  1.00138.45           C  
ATOM     41  C   ILE A   9     -54.977  42.509 -44.598  1.00139.68           C  
ATOM     42  O   ILE A   9     -55.386  41.376 -44.834  1.00138.83           O  
ATOM     43  CB  ILE A   9     -56.798  44.054 -45.516  1.00141.22           C  
ATOM     44  CG1 ILE A   9     -56.998  45.307 -46.384  1.00141.65           C  
ATOM     45  CG2 ILE A   9     -57.297  44.265 -44.061  1.00141.28           C  
ATOM     46  CD1 ILE A   9     -58.317  45.611 -46.787  1.00151.73           C  
ATOM     47  N   GLY A  10     -54.239  42.822 -43.540  1.00135.11           N  
ATOM     48  CA  GLY A  10     -53.832  41.826 -42.557  1.00134.55           C  
ATOM     49  C   GLY A  10     -53.480  42.345 -41.181  1.00137.17           C  
ATOM     50  O   GLY A  10     -53.048  43.490 -41.014  1.00137.00           O  
ATOM     51  N   TYR A  11     -53.660  41.483 -40.189  1.00132.39           N  
ATOM     52  CA  TYR A  11     -53.383  41.821 -38.808  1.00131.84           C  
ATOM     53  C   TYR A  11     -51.936  41.503 -38.414  1.00132.64           C  
ATOM     54  O   TYR A  11     -51.247  40.739 -39.100  1.00131.82           O  
ATOM     55  CB  TYR A  11     -54.418  41.179 -37.857  1.00134.01           C  
ATOM     56  CG  TYR A  11     -54.501  39.668 -37.939  1.00137.29           C  
ATOM     57  CD1 TYR A  11     -53.742  38.861 -37.095  1.00139.64           C  
ATOM     58  CD2 TYR A  11     -55.360  39.045 -38.837  1.00138.49           C  
ATOM     59  CE1 TYR A  11     -53.828  37.471 -37.152  1.00140.96           C  
ATOM     60  CE2 TYR A  11     -55.438  37.657 -38.919  1.00139.77           C  
ATOM     61  CZ  TYR A  11     -54.673  36.874 -38.071  1.00148.92           C  
ATOM     62  OH  TYR A  11     -54.750  35.506 -38.150  1.00152.09           O  
ATOM     63  N   HIS A  12     -51.494  42.116 -37.302  1.00126.87           N  
ATOM     64  CA  HIS A  12     -50.173  42.002 -36.696  1.00125.28           C  
ATOM     65  C   HIS A  12     -49.952  40.627 -36.037  1.00129.02           C  
ATOM     66  O   HIS A  12     -50.907  39.904 -35.756  1.00128.81           O  
ATOM     67  CB  HIS A  12     -50.001  43.136 -35.677  1.00125.18           C  
ATOM     68  CG  HIS A  12     -48.642  43.210 -35.074  1.00128.16           C  
ATOM     69  ND1 HIS A  12     -47.575  43.728 -35.771  1.00129.79           N  
ATOM     70  CD2 HIS A  12     -48.220  42.813 -33.852  1.00129.70           C  
ATOM     71  CE1 HIS A  12     -46.537  43.630 -34.956  1.00129.16           C  
ATOM     72  NE2 HIS A  12     -46.878  43.086 -33.790  1.00129.42           N  
ATOM     73  N   ALA A  13     -48.680  40.261 -35.834  1.00125.32           N  
ATOM     74  CA  ALA A  13     -48.224  39.031 -35.189  1.00125.17           C  
ATOM     75  C   ALA A  13     -46.750  39.202 -34.820  1.00130.18           C  
ATOM     76  O   ALA A  13     -45.986  39.794 -35.593  1.00130.00           O  
ATOM     77  CB  ALA A  13     -48.400  37.833 -36.115  1.00125.80           C  
ATOM     78  N   ASN A  14     -46.360  38.705 -33.626  1.00127.10           N  
ATOM     79  CA  ASN A  14     -44.994  38.760 -33.096  1.00127.03           C  
ATOM     80  C   ASN A  14     -44.596  37.496 -32.325  1.00133.19           C  
ATOM     81  O   ASN A  14     -45.260  36.468 -32.426  1.00132.20           O  
ATOM     82  CB  ASN A  14     -44.787  40.018 -32.244  1.00124.99           C  
ATOM     83  CG  ASN A  14     -45.831  40.234 -31.185  1.00142.78           C  
ATOM     84  OD1 ASN A  14     -46.144  39.357 -30.369  1.00135.56           O  
ATOM     85  ND2 ASN A  14     -46.386  41.429 -31.173  1.00135.63           N  
ATOM     86  N   ASN A  15     -43.487  37.568 -31.582  1.00132.82           N  
ATOM     87  CA  ASN A  15     -42.995  36.459 -30.772  1.00133.98           C  
ATOM     88  C   ASN A  15     -43.306  36.730 -29.316  1.00137.56           C  
ATOM     89  O   ASN A  15     -42.461  37.212 -28.555  1.00136.66           O  
ATOM     90  CB  ASN A  15     -41.504  36.154 -31.025  1.00142.01           C  
ATOM     91  CG  ASN A  15     -40.599  37.354 -31.249  1.00192.70           C  
ATOM     92  OD1 ASN A  15     -40.658  38.024 -32.298  1.00191.69           O  
ATOM     93  ND2 ASN A  15     -39.722  37.610 -30.265  1.00192.35           N  
ATOM     94  N   SER A  16     -44.557  36.477 -28.954  1.00134.89           N  
ATOM     95  CA  SER A  16     -45.033  36.665 -27.596  1.00135.42           C  
ATOM     96  C   SER A  16     -45.631  35.348 -27.118  1.00139.30           C  
ATOM     97  O   SER A  16     -46.262  34.650 -27.913  1.00138.81           O  
ATOM     98  CB  SER A  16     -46.062  37.788 -27.544  1.00140.27           C  
ATOM     99  OG  SER A  16     -46.475  38.057 -26.215  1.00152.54           O  
ATOM    100  N   THR A  17     -45.391  34.985 -25.838  1.00135.67           N  
ATOM    101  CA  THR A  17     -45.881  33.741 -25.223  1.00135.52           C  
ATOM    102  C   THR A  17     -47.011  34.008 -24.213  1.00138.19           C  
ATOM    103  O   THR A  17     -47.490  33.074 -23.568  1.00137.56           O  
ATOM    104  CB  THR A  17     -44.709  32.946 -24.603  1.00149.94           C  
ATOM    105  OG1 THR A  17     -44.030  33.771 -23.654  1.00152.90           O  
ATOM    106  CG2 THR A  17     -43.717  32.431 -25.646  1.00150.05           C  
ATOM    107  N   ASP A  18     -47.429  35.287 -24.089  1.00134.44           N  
ATOM    108  CA  ASP A  18     -48.493  35.762 -23.201  1.00134.44           C  
ATOM    109  C   ASP A  18     -49.828  35.046 -23.481  1.00138.03           C  
ATOM    110  O   ASP A  18     -50.467  35.322 -24.496  1.00137.92           O  
ATOM    111  CB  ASP A  18     -48.664  37.294 -23.341  1.00136.70           C  
ATOM    112  CG  ASP A  18     -47.478  38.151 -22.912  1.00151.79           C  
ATOM    113  OD1 ASP A  18     -46.365  37.597 -22.760  1.00154.03           O  
ATOM    114  OD2 ASP A  18     -47.660  39.388 -22.753  1.00157.54           O  
ATOM    115  N   THR A  19     -50.225  34.104 -22.600  1.00134.13           N  
ATOM    116  CA  THR A  19     -51.478  33.351 -22.733  1.00133.53           C  
ATOM    117  C   THR A  19     -52.532  33.925 -21.813  1.00137.07           C  
ATOM    118  O   THR A  19     -52.336  33.950 -20.596  1.00136.81           O  
ATOM    119  CB  THR A  19     -51.284  31.833 -22.485  1.00140.05           C  
ATOM    120  OG1 THR A  19     -50.814  31.599 -21.153  1.00138.60           O  
ATOM    121  CG2 THR A  19     -50.357  31.182 -23.495  1.00137.66           C  
ATOM    122  N   VAL A  20     -53.642  34.392 -22.395  1.00133.51           N  
ATOM    123  CA  VAL A  20     -54.791  34.933 -21.656  1.00133.69           C  
ATOM    124  C   VAL A  20     -55.944  33.919 -21.735  1.00138.07           C  
ATOM    125  O   VAL A  20     -55.785  32.883 -22.388  1.00138.08           O  
ATOM    126  CB  VAL A  20     -55.218  36.339 -22.148  1.00137.80           C  
ATOM    127  CG1 VAL A  20     -54.162  37.390 -21.832  1.00137.73           C  
ATOM    128  CG2 VAL A  20     -55.547  36.333 -23.638  1.00137.80           C  
ATOM    129  N   ASP A  21     -57.083  34.186 -21.067  1.00134.33           N  
ATOM    130  CA  ASP A  21     -58.221  33.261 -21.115  1.00134.24           C  
ATOM    131  C   ASP A  21     -59.529  33.991 -21.348  1.00136.78           C  
ATOM    132  O   ASP A  21     -59.641  35.165 -20.997  1.00136.46           O  
ATOM    133  CB  ASP A  21     -58.312  32.403 -19.843  1.00136.78           C  
ATOM    134  CG  ASP A  21     -57.053  31.626 -19.514  1.00151.53           C  
ATOM    135  OD1 ASP A  21     -56.937  30.464 -19.962  1.00152.74           O  
ATOM    136  OD2 ASP A  21     -56.185  32.179 -18.801  1.00159.01           O  
ATOM    137  N   THR A  22     -60.516  33.299 -21.955  1.00132.38           N  
ATOM    138  CA  THR A  22     -61.855  33.839 -22.230  1.00131.67           C  
ATOM    139  C   THR A  22     -62.945  32.905 -21.684  1.00135.61           C  
ATOM    140  O   THR A  22     -62.667  31.957 -20.935  1.00134.74           O  
ATOM    141  CB  THR A  22     -62.097  34.134 -23.741  1.00132.37           C  
ATOM    142  OG1 THR A  22     -62.281  32.922 -24.469  1.00127.06           O  
ATOM    143  CG2 THR A  22     -61.032  35.005 -24.379  1.00129.96           C  
ATOM    144  N   VAL A  23     -64.189  33.182 -22.097  1.00132.13           N  
ATOM    145  CA  VAL A  23     -65.387  32.427 -21.753  1.00131.76           C  
ATOM    146  C   VAL A  23     -65.378  31.099 -22.553  1.00134.30           C  
ATOM    147  O   VAL A  23     -65.502  30.030 -21.952  1.00133.12           O  
ATOM    148  CB  VAL A  23     -66.670  33.278 -22.021  1.00135.85           C  
ATOM    149  CG1 VAL A  23     -67.934  32.494 -21.705  1.00135.76           C  
ATOM    150  CG2 VAL A  23     -66.655  34.595 -21.244  1.00135.60           C  
ATOM    151  N   LEU A  24     -65.176  31.182 -23.898  1.00130.56           N  
ATOM    152  CA  LEU A  24     -65.180  30.047 -24.848  1.00129.89           C  
ATOM    153  C   LEU A  24     -63.828  29.384 -25.058  1.00135.37           C  
ATOM    154  O   LEU A  24     -63.775  28.186 -25.359  1.00135.07           O  
ATOM    155  CB  LEU A  24     -65.729  30.474 -26.221  1.00129.12           C  
ATOM    156  CG  LEU A  24     -67.102  31.103 -26.262  1.00132.85           C  
ATOM    157  CD1 LEU A  24     -67.377  31.626 -27.617  1.00132.97           C  
ATOM    158  CD2 LEU A  24     -68.175  30.088 -25.993  1.00134.37           C  
ATOM    159  N   GLU A  25     -62.745  30.166 -24.941  1.00132.60           N  
ATOM    160  CA  GLU A  25     -61.383  29.698 -25.153  1.00132.65           C  
ATOM    161  C   GLU A  25     -60.511  29.901 -23.926  1.00137.56           C  
ATOM    162  O   GLU A  25     -60.770  30.803 -23.126  1.00136.83           O  
ATOM    163  CB  GLU A  25     -60.776  30.444 -26.333  1.00134.02           C  
ATOM    164  CG  GLU A  25     -61.224  29.935 -27.684  1.00146.43           C  
ATOM    165  CD  GLU A  25     -60.387  30.488 -28.818  1.00169.35           C  
ATOM    166  OE1 GLU A  25     -59.222  30.051 -28.967  1.00162.92           O  
ATOM    167  OE2 GLU A  25     -60.888  31.378 -29.543  1.00163.73           O  
ATOM    168  N   LYS A  26     -59.472  29.058 -23.780  1.00135.08           N  
ATOM    169  CA  LYS A  26     -58.503  29.129 -22.682  1.00135.08           C  
ATOM    170  C   LYS A  26     -57.083  28.812 -23.171  1.00138.12           C  
ATOM    171  O   LYS A  26     -56.929  28.002 -24.092  1.00137.22           O  
ATOM    172  CB  LYS A  26     -58.924  28.249 -21.493  1.00138.09           C  
ATOM    173  CG  LYS A  26     -59.960  28.912 -20.584  1.00150.75           C  
ATOM    174  CD  LYS A  26     -60.147  28.166 -19.272  1.00159.45           C  
ATOM    175  CE  LYS A  26     -61.170  28.825 -18.375  1.00167.85           C  
ATOM    176  NZ  LYS A  26     -60.713  30.150 -17.881  1.00174.64           N  
ATOM    177  N   ASN A  27     -56.054  29.467 -22.552  1.00134.74           N  
ATOM    178  CA  ASN A  27     -54.621  29.389 -22.898  1.00134.90           C  
ATOM    179  C   ASN A  27     -54.440  29.807 -24.383  1.00136.73           C  
ATOM    180  O   ASN A  27     -53.890  29.063 -25.206  1.00135.69           O  
ATOM    181  CB  ASN A  27     -54.026  27.988 -22.627  1.00142.47           C  
ATOM    182  CG  ASN A  27     -53.505  27.646 -21.240  1.00196.10           C  
ATOM    183  OD1 ASN A  27     -53.468  28.473 -20.309  1.00188.66           O  
ATOM    184  ND2 ASN A  27     -53.077  26.359 -21.172  1.00206.99           N  
ATOM    185  N   VAL A  28     -54.969  30.991 -24.714  1.00132.28           N  
ATOM    186  CA  VAL A  28     -54.935  31.585 -26.050  1.00131.58           C  
ATOM    187  C   VAL A  28     -53.772  32.574 -26.088  1.00134.71           C  
ATOM    188  O   VAL A  28     -53.861  33.640 -25.475  1.00134.84           O  
ATOM    189  CB  VAL A  28     -56.293  32.259 -26.378  1.00135.34           C  
ATOM    190  CG1 VAL A  28     -56.264  32.952 -27.736  1.00135.14           C  
ATOM    191  CG2 VAL A  28     -57.426  31.249 -26.317  1.00135.19           C  
ATOM    192  N   THR A  29     -52.672  32.202 -26.772  1.00129.99           N  
ATOM    193  CA  THR A  29     -51.459  33.022 -26.887  1.00129.01           C  
ATOM    194  C   THR A  29     -51.796  34.305 -27.657  1.00128.87           C  
ATOM    195  O   THR A  29     -52.525  34.229 -28.642  1.00128.99           O  
ATOM    196  CB  THR A  29     -50.294  32.185 -27.470  1.00143.32           C  
ATOM    197  OG1 THR A  29     -50.067  31.031 -26.653  1.00144.27           O  
ATOM    198  CG2 THR A  29     -48.995  32.967 -27.556  1.00143.96           C  
ATOM    199  N   VAL A  30     -51.342  35.476 -27.164  1.00122.15           N  
ATOM    200  CA  VAL A  30     -51.643  36.778 -27.769  1.00120.97           C  
ATOM    201  C   VAL A  30     -50.408  37.656 -27.950  1.00123.83           C  
ATOM    202  O   VAL A  30     -49.428  37.472 -27.240  1.00122.92           O  
ATOM    203  CB  VAL A  30     -52.772  37.546 -27.029  1.00124.71           C  
ATOM    204  CG1 VAL A  30     -54.118  36.840 -27.173  1.00124.51           C  
ATOM    205  CG2 VAL A  30     -52.434  37.792 -25.561  1.00124.54           C  
ATOM    206  N   THR A  31     -50.484  38.634 -28.887  1.00120.48           N  
ATOM    207  CA  THR A  31     -49.424  39.601 -29.226  1.00119.78           C  
ATOM    208  C   THR A  31     -49.109  40.490 -28.031  1.00123.47           C  
ATOM    209  O   THR A  31     -47.949  40.590 -27.628  1.00123.24           O  
ATOM    210  CB  THR A  31     -49.797  40.448 -30.472  1.00122.87           C  
ATOM    211  OG1 THR A  31     -50.866  41.348 -30.168  1.00118.07           O  
ATOM    212  CG2 THR A  31     -50.147  39.600 -31.691  1.00121.54           C  
ATOM    213  N   HIS A  32     -50.141  41.132 -27.466  1.00119.79           N  
ATOM    214  CA  HIS A  32     -49.988  42.020 -26.317  1.00120.03           C  
ATOM    215  C   HIS A  32     -51.023  41.715 -25.263  1.00125.15           C  
ATOM    216  O   HIS A  32     -52.101  41.215 -25.591  1.00126.06           O  
ATOM    217  CB  HIS A  32     -50.097  43.482 -26.748  1.00120.77           C  
ATOM    218  CG  HIS A  32     -49.213  43.809 -27.896  1.00124.04           C  
ATOM    219  ND1 HIS A  32     -49.643  43.647 -29.195  1.00125.71           N  
ATOM    220  CD2 HIS A  32     -47.923  44.216 -27.902  1.00125.80           C  
ATOM    221  CE1 HIS A  32     -48.616  43.984 -29.953  1.00125.34           C  
ATOM    222  NE2 HIS A  32     -47.558  44.340 -29.215  1.00125.69           N  
ATOM    223  N   SER A  33     -50.703  42.021 -23.997  1.00120.89           N  
ATOM    224  CA  SER A  33     -51.581  41.768 -22.857  1.00120.63           C  
ATOM    225  C   SER A  33     -51.081  42.532 -21.653  1.00125.70           C  
ATOM    226  O   SER A  33     -49.881  42.796 -21.563  1.00125.93           O  
ATOM    227  CB  SER A  33     -51.580  40.282 -22.521  1.00123.46           C  
ATOM    228  OG  SER A  33     -50.263  39.878 -22.183  1.00131.13           O  
ATOM    229  N   VAL A  34     -51.975  42.824 -20.698  1.00122.68           N  
ATOM    230  CA  VAL A  34     -51.619  43.514 -19.465  1.00123.24           C  
ATOM    231  C   VAL A  34     -52.140  42.732 -18.221  1.00127.83           C  
ATOM    232  O   VAL A  34     -53.262  42.211 -18.231  1.00126.80           O  
ATOM    233  CB  VAL A  34     -52.024  45.018 -19.505  1.00127.69           C  
ATOM    234  CG1 VAL A  34     -53.542  45.215 -19.511  1.00127.63           C  
ATOM    235  CG2 VAL A  34     -51.350  45.825 -18.390  1.00127.62           C  
ATOM    236  N   ASN A  35     -51.276  42.617 -17.186  1.00125.70           N  
ATOM    237  CA  ASN A  35     -51.530  41.922 -15.914  1.00126.27           C  
ATOM    238  C   ASN A  35     -52.251  42.836 -14.905  1.00131.03           C  
ATOM    239  O   ASN A  35     -52.094  44.060 -14.971  1.00130.98           O  
ATOM    240  CB  ASN A  35     -50.202  41.398 -15.322  1.00128.81           C  
ATOM    241  CG  ASN A  35     -50.298  40.702 -13.971  1.00153.64           C  
ATOM    242  OD1 ASN A  35     -51.224  39.919 -13.688  1.00148.64           O  
ATOM    243  ND2 ASN A  35     -49.323  40.967 -13.109  1.00144.41           N  
ATOM    244  N   LEU A  36     -53.034  42.233 -13.973  1.00127.44           N  
ATOM    245  CA  LEU A  36     -53.809  42.947 -12.945  1.00127.27           C  
ATOM    246  C   LEU A  36     -53.563  42.408 -11.529  1.00131.99           C  
ATOM    247  O   LEU A  36     -53.955  43.039 -10.541  1.00130.81           O  
ATOM    248  CB  LEU A  36     -55.300  42.877 -13.280  1.00127.17           C  
ATOM    249  CG  LEU A  36     -55.672  43.468 -14.625  1.00131.75           C  
ATOM    250  CD1 LEU A  36     -56.097  42.386 -15.599  1.00131.69           C  
ATOM    251  CD2 LEU A  36     -56.706  44.555 -14.474  1.00134.60           C  
ATOM    252  N   LEU A  37     -52.917  41.240 -11.443  1.00129.86           N  
ATOM    253  CA  LEU A  37     -52.617  40.577 -10.185  1.00130.13           C  
ATOM    254  C   LEU A  37     -51.194  40.848  -9.705  1.00134.57           C  
ATOM    255  O   LEU A  37     -50.242  40.714 -10.474  1.00134.06           O  
ATOM    256  CB  LEU A  37     -52.866  39.065 -10.322  1.00130.29           C  
ATOM    257  CG  LEU A  37     -52.613  38.223  -9.070  1.00135.15           C  
ATOM    258  CD1 LEU A  37     -53.640  38.526  -8.011  1.00135.57           C  
ATOM    259  CD2 LEU A  37     -52.733  36.780  -9.370  1.00137.05           C  
ATOM    260  N   GLU A  38     -51.058  41.190  -8.421  1.00131.81           N  
ATOM    261  CA  GLU A  38     -49.768  41.451  -7.806  1.00132.28           C  
ATOM    262  C   GLU A  38     -49.358  40.312  -6.872  1.00138.69           C  
ATOM    263  O   GLU A  38     -50.158  39.860  -6.047  1.00138.48           O  
ATOM    264  CB  GLU A  38     -49.787  42.804  -7.078  1.00133.63           C  
ATOM    265  CG  GLU A  38     -48.442  43.262  -6.533  1.00145.46           C  
ATOM    266  CD  GLU A  38     -47.298  43.587  -7.477  1.00168.39           C  
ATOM    267  OE1 GLU A  38     -47.504  43.593  -8.711  1.00170.88           O  
ATOM    268  OE2 GLU A  38     -46.190  43.871  -6.972  1.00162.72           O  
ATOM    269  N   ASP A  39     -48.095  39.867  -7.007  1.00137.02           N  
ATOM    270  CA  ASP A  39     -47.476  38.803  -6.211  1.00137.79           C  
ATOM    271  C   ASP A  39     -46.114  39.252  -5.638  1.00142.63           C  
ATOM    272  O   ASP A  39     -45.385  38.426  -5.071  1.00141.97           O  
ATOM    273  CB  ASP A  39     -47.331  37.517  -7.051  1.00140.29           C  
ATOM    274  CG  ASP A  39     -46.649  37.729  -8.392  1.00157.87           C  
ATOM    275  OD1 ASP A  39     -47.249  38.398  -9.264  1.00159.68           O  
ATOM    276  OD2 ASP A  39     -45.524  37.203  -8.581  1.00166.60           O  
ATOM    277  N   SER A  40     -45.788  40.566  -5.759  1.00140.50           N  
ATOM    278  CA  SER A  40     -44.506  41.123  -5.314  1.00141.21           C  
ATOM    279  C   SER A  40     -44.527  41.798  -3.912  1.00146.24           C  
ATOM    280  O   SER A  40     -44.933  42.954  -3.737  1.00145.48           O  
ATOM    281  CB  SER A  40     -43.919  42.059  -6.373  1.00145.46           C  
ATOM    282  OG  SER A  40     -42.832  42.853  -5.921  1.00156.84           O  
ATOM    283  N   HIS A  41     -44.019  41.041  -2.931  1.00143.84           N  
ATOM    284  CA  HIS A  41     -43.810  41.465  -1.554  1.00144.02           C  
ATOM    285  C   HIS A  41     -42.299  41.388  -1.297  1.00146.72           C  
ATOM    286  O   HIS A  41     -41.664  40.366  -1.576  1.00146.09           O  
ATOM    287  CB  HIS A  41     -44.643  40.635  -0.553  1.00145.33           C  
ATOM    288  CG  HIS A  41     -44.288  39.178  -0.473  1.00149.25           C  
ATOM    289  ND1 HIS A  41     -43.288  38.726   0.371  1.00151.21           N  
ATOM    290  CD2 HIS A  41     -44.831  38.113  -1.111  1.00151.38           C  
ATOM    291  CE1 HIS A  41     -43.247  37.412   0.214  1.00150.77           C  
ATOM    292  NE2 HIS A  41     -44.155  36.995  -0.668  1.00151.14           N  
ATOM    293  N   ASN A  42     -41.718  42.493  -0.831  1.00142.77           N  
ATOM    294  CA  ASN A  42     -40.281  42.591  -0.580  1.00142.51           C  
ATOM    295  C   ASN A  42     -39.817  41.943   0.739  1.00148.70           C  
ATOM    296  O   ASN A  42     -38.620  41.981   1.044  1.00148.51           O  
ATOM    297  CB  ASN A  42     -39.817  44.051  -0.669  1.00138.11           C  
ATOM    298  CG  ASN A  42     -40.697  45.038   0.047  1.00131.20           C  
ATOM    299  OD1 ASN A  42     -41.086  44.852   1.209  1.00115.52           O  
ATOM    300  ND2 ASN A  42     -41.008  46.122  -0.640  1.00117.40           N  
ATOM    301  N   GLY A  43     -40.755  41.371   1.502  1.00146.76           N  
ATOM    302  CA  GLY A  43     -40.499  40.715   2.787  1.00147.03           C  
ATOM    303  C   GLY A  43     -39.960  41.643   3.858  1.00151.78           C  
ATOM    304  O   GLY A  43     -39.500  41.186   4.908  1.00150.86           O  
ATOM    305  N   LYS A  44     -39.994  42.955   3.579  1.00149.89           N  
ATOM    306  CA  LYS A  44     -39.487  43.998   4.457  1.00150.46           C  
ATOM    307  C   LYS A  44     -40.616  44.919   4.904  1.00155.63           C  
ATOM    308  O   LYS A  44     -41.426  45.351   4.080  1.00154.70           O  
ATOM    309  CB  LYS A  44     -38.379  44.820   3.747  1.00153.10           C  
ATOM    310  CG  LYS A  44     -37.131  44.038   3.292  1.00165.01           C  
ATOM    311  CD  LYS A  44     -36.124  43.774   4.424  1.00172.35           C  
ATOM    312  CE  LYS A  44     -34.845  43.128   3.939  1.00176.99           C  
ATOM    313  NZ  LYS A  44     -33.793  44.133   3.629  1.00181.81           N  
ATOM    314  N   LEU A  45     -40.666  45.221   6.210  1.00153.87           N  
ATOM    315  CA  LEU A  45     -41.653  46.133   6.783  1.00154.43           C  
ATOM    316  C   LEU A  45     -41.132  47.548   6.548  1.00159.35           C  
ATOM    317  O   LEU A  45     -40.083  47.915   7.072  1.00158.82           O  
ATOM    318  CB  LEU A  45     -41.856  45.869   8.295  1.00154.71           C  
ATOM    319  CG  LEU A  45     -42.419  44.517   8.734  1.00159.92           C  
ATOM    320  CD1 LEU A  45     -42.460  44.441  10.210  1.00160.34           C  
ATOM    321  CD2 LEU A  45     -43.836  44.322   8.268  1.00163.28           C  
ATOM    322  N   CYS A  46     -41.807  48.312   5.700  1.00157.09           N  
ATOM    323  CA  CYS A  46     -41.346  49.662   5.401  1.00157.61           C  
ATOM    324  C   CYS A  46     -42.162  50.671   6.173  1.00158.14           C  
ATOM    325  O   CYS A  46     -43.187  50.323   6.761  1.00157.03           O  
ATOM    326  CB  CYS A  46     -41.381  49.945   3.899  1.00159.33           C  
ATOM    327  SG  CYS A  46     -40.576  48.682   2.869  1.00164.07           S  
ATOM    328  N   LEU A  47     -41.703  51.922   6.182  1.00153.48           N  
ATOM    329  CA  LEU A  47     -42.427  53.000   6.836  1.00152.85           C  
ATOM    330  C   LEU A  47     -43.497  53.521   5.898  1.00157.25           C  
ATOM    331  O   LEU A  47     -43.193  54.103   4.852  1.00157.64           O  
ATOM    332  CB  LEU A  47     -41.523  54.138   7.364  1.00152.53           C  
ATOM    333  CG  LEU A  47     -40.174  54.373   6.702  1.00156.65           C  
ATOM    334  CD1 LEU A  47     -39.830  55.830   6.702  1.00156.64           C  
ATOM    335  CD2 LEU A  47     -39.075  53.583   7.395  1.00158.67           C  
ATOM    336  N   LEU A  48     -44.751  53.233   6.244  1.00153.16           N  
ATOM    337  CA  LEU A  48     -45.923  53.682   5.514  1.00152.77           C  
ATOM    338  C   LEU A  48     -46.017  55.203   5.717  1.00156.98           C  
ATOM    339  O   LEU A  48     -45.775  55.685   6.828  1.00156.49           O  
ATOM    340  CB  LEU A  48     -47.161  52.967   6.079  1.00152.74           C  
ATOM    341  CG  LEU A  48     -48.523  53.439   5.592  1.00157.19           C  
ATOM    342  CD1 LEU A  48     -48.800  52.910   4.218  1.00157.56           C  
ATOM    343  CD2 LEU A  48     -49.596  52.884   6.455  1.00158.48           C  
ATOM    344  N   LYS A  49     -46.288  55.959   4.624  1.00154.12           N  
ATOM    345  CA  LYS A  49     -46.389  57.436   4.580  1.00154.00           C  
ATOM    346  C   LYS A  49     -45.012  58.117   4.728  1.00157.57           C  
ATOM    347  O   LYS A  49     -44.741  59.127   4.079  1.00157.45           O  
ATOM    348  CB  LYS A  49     -47.384  58.011   5.631  1.00156.39           C  
ATOM    349  CG  LYS A  49     -48.785  57.394   5.657  1.00165.94           C  
ATOM    350  CD  LYS A  49     -49.472  57.594   7.011  1.00171.24           C  
ATOM    351  CE  LYS A  49     -50.836  56.959   7.073  1.00177.55           C  
ATOM    352  NZ  LYS A  49     -51.791  57.602   6.125  1.00184.90           N  
ATOM    353  N   GLY A  50     -44.176  57.547   5.585  1.00153.45           N  
ATOM    354  CA  GLY A  50     -42.850  58.030   5.949  1.00152.97           C  
ATOM    355  C   GLY A  50     -42.710  57.970   7.456  1.00155.88           C  
ATOM    356  O   GLY A  50     -41.657  58.289   8.028  1.00155.49           O  
ATOM    357  N   ILE A  51     -43.813  57.565   8.102  1.00151.24           N  
ATOM    358  CA  ILE A  51     -43.906  57.422   9.543  1.00150.41           C  
ATOM    359  C   ILE A  51     -43.458  56.013   9.935  1.00150.18           C  
ATOM    360  O   ILE A  51     -44.102  55.035   9.554  1.00149.51           O  
ATOM    361  CB  ILE A  51     -45.326  57.809  10.072  1.00154.24           C  
ATOM    362  CG1 ILE A  51     -45.666  59.284   9.773  1.00154.89           C  
ATOM    363  CG2 ILE A  51     -45.393  57.615  11.572  1.00155.96           C  
ATOM    364  CD1 ILE A  51     -46.663  59.521   8.835  1.00162.47           C  
ATOM    365  N   ALA A  52     -42.319  55.912  10.638  1.00144.18           N  
ATOM    366  CA  ALA A  52     -41.792  54.623  11.070  1.00143.21           C  
ATOM    367  C   ALA A  52     -42.792  53.973  12.036  1.00145.78           C  
ATOM    368  O   ALA A  52     -43.276  54.649  12.946  1.00146.38           O  
ATOM    369  CB  ALA A  52     -40.434  54.797  11.730  1.00143.99           C  
ATOM    370  N   PRO A  53     -43.191  52.706  11.812  1.00140.14           N  
ATOM    371  CA  PRO A  53     -44.197  52.093  12.692  1.00139.46           C  
ATOM    372  C   PRO A  53     -43.659  51.626  14.041  1.00142.68           C  
ATOM    373  O   PRO A  53     -42.445  51.605  14.259  1.00142.41           O  
ATOM    374  CB  PRO A  53     -44.706  50.927  11.864  1.00141.13           C  
ATOM    375  CG  PRO A  53     -43.555  50.553  11.026  1.00145.52           C  
ATOM    376  CD  PRO A  53     -42.759  51.773  10.755  1.00141.18           C  
ATOM    377  N   LEU A  54     -44.570  51.227  14.939  1.00138.72           N  
ATOM    378  CA  LEU A  54     -44.196  50.756  16.266  1.00138.34           C  
ATOM    379  C   LEU A  54     -43.858  49.256  16.300  1.00142.91           C  
ATOM    380  O   LEU A  54     -44.749  48.399  16.310  1.00142.92           O  
ATOM    381  CB  LEU A  54     -45.254  51.133  17.320  1.00138.02           C  
ATOM    382  CG  LEU A  54     -44.824  51.011  18.785  1.00141.95           C  
ATOM    383  CD1 LEU A  54     -43.688  51.952  19.115  1.00141.51           C  
ATOM    384  CD2 LEU A  54     -45.970  51.299  19.698  1.00144.63           C  
ATOM    385  N   GLN A  55     -42.548  48.960  16.326  1.00139.15           N  
ATOM    386  CA  GLN A  55     -41.990  47.611  16.394  1.00138.81           C  
ATOM    387  C   GLN A  55     -41.846  47.206  17.891  1.00142.75           C  
ATOM    388  O   GLN A  55     -40.797  47.427  18.506  1.00142.64           O  
ATOM    389  CB  GLN A  55     -40.652  47.572  15.615  1.00140.12           C  
ATOM    390  CG  GLN A  55     -39.888  46.244  15.640  1.00161.01           C  
ATOM    391  CD  GLN A  55     -40.424  45.201  14.695  1.00182.50           C  
ATOM    392  OE1 GLN A  55     -41.524  44.664  14.874  1.00178.94           O  
ATOM    393  NE2 GLN A  55     -39.616  44.835  13.709  1.00173.30           N  
ATOM    394  N   LEU A  56     -42.931  46.645  18.473  1.00138.77           N  
ATOM    395  CA  LEU A  56     -43.014  46.217  19.880  1.00138.17           C  
ATOM    396  C   LEU A  56     -41.935  45.209  20.313  1.00142.86           C  
ATOM    397  O   LEU A  56     -41.472  45.276  21.455  1.00142.65           O  
ATOM    398  CB  LEU A  56     -44.406  45.644  20.217  1.00137.91           C  
ATOM    399  CG  LEU A  56     -45.641  46.523  19.998  1.00142.15           C  
ATOM    400  CD1 LEU A  56     -46.903  45.708  20.175  1.00142.00           C  
ATOM    401  CD2 LEU A  56     -45.665  47.709  20.946  1.00144.54           C  
ATOM    402  N   GLY A  57     -41.571  44.285  19.419  1.00139.66           N  
ATOM    403  CA  GLY A  57     -40.586  43.243  19.698  1.00139.71           C  
ATOM    404  C   GLY A  57     -41.198  42.082  20.458  1.00144.18           C  
ATOM    405  O   GLY A  57     -42.377  41.775  20.247  1.00144.50           O  
ATOM    406  N   ASN A  58     -40.418  41.457  21.393  1.00139.76           N  
ATOM    407  CA  ASN A  58     -40.851  40.322  22.236  1.00138.80           C  
ATOM    408  C   ASN A  58     -42.082  40.657  23.105  1.00139.78           C  
ATOM    409  O   ASN A  58     -42.659  39.760  23.717  1.00139.67           O  
ATOM    410  CB  ASN A  58     -39.688  39.787  23.115  1.00141.58           C  
ATOM    411  CG  ASN A  58     -38.601  38.997  22.401  1.00177.86           C  
ATOM    412  OD1 ASN A  58     -38.730  38.626  21.225  1.00169.15           O  
ATOM    413  ND2 ASN A  58     -37.505  38.719  23.129  1.00180.70           N  
ATOM    414  N   CYS A  59     -42.498  41.940  23.124  1.00133.54           N  
ATOM    415  CA  CYS A  59     -43.636  42.447  23.886  1.00132.08           C  
ATOM    416  C   CYS A  59     -44.977  42.299  23.191  1.00130.20           C  
ATOM    417  O   CYS A  59     -45.059  42.120  21.976  1.00129.50           O  
ATOM    418  CB  CYS A  59     -43.399  43.893  24.305  1.00132.97           C  
ATOM    419  SG  CYS A  59     -42.003  44.115  25.437  1.00138.63           S  
ATOM    420  N   SER A  60     -46.030  42.419  24.001  1.00123.20           N  
ATOM    421  CA  SER A  60     -47.433  42.395  23.627  1.00121.75           C  
ATOM    422  C   SER A  60     -47.970  43.794  23.852  1.00121.82           C  
ATOM    423  O   SER A  60     -47.317  44.606  24.518  1.00120.92           O  
ATOM    424  CB  SER A  60     -48.201  41.430  24.529  1.00126.77           C  
ATOM    425  OG  SER A  60     -48.482  41.984  25.809  1.00137.41           O  
ATOM    426  N   VAL A  61     -49.189  44.046  23.360  1.00116.00           N  
ATOM    427  CA  VAL A  61     -49.896  45.307  23.506  1.00114.56           C  
ATOM    428  C   VAL A  61     -50.030  45.610  24.979  1.00118.86           C  
ATOM    429  O   VAL A  61     -49.619  46.689  25.394  1.00118.92           O  
ATOM    430  CB  VAL A  61     -51.253  45.258  22.790  1.00117.57           C  
ATOM    431  CG1 VAL A  61     -51.978  46.591  22.884  1.00116.99           C  
ATOM    432  CG2 VAL A  61     -51.073  44.836  21.337  1.00117.41           C  
ATOM    433  N   ALA A  62     -50.508  44.634  25.779  1.00116.45           N  
ATOM    434  CA  ALA A  62     -50.642  44.778  27.239  1.00117.07           C  
ATOM    435  C   ALA A  62     -49.307  45.171  27.852  1.00121.47           C  
ATOM    436  O   ALA A  62     -49.227  46.213  28.514  1.00120.56           O  
ATOM    437  CB  ALA A  62     -51.137  43.478  27.870  1.00117.85           C  
ATOM    438  N   GLY A  63     -48.279  44.355  27.571  1.00118.37           N  
ATOM    439  CA  GLY A  63     -46.914  44.539  28.046  1.00118.12           C  
ATOM    440  C   GLY A  63     -46.456  45.960  27.841  1.00121.49           C  
ATOM    441  O   GLY A  63     -46.172  46.665  28.814  1.00121.51           O  
ATOM    442  N   TRP A  64     -46.500  46.403  26.577  1.00116.86           N  
ATOM    443  CA  TRP A  64     -46.127  47.731  26.128  1.00116.70           C  
ATOM    444  C   TRP A  64     -46.786  48.867  26.931  1.00118.76           C  
ATOM    445  O   TRP A  64     -46.055  49.638  27.554  1.00118.10           O  
ATOM    446  CB  TRP A  64     -46.391  47.856  24.617  1.00116.31           C  
ATOM    447  CG  TRP A  64     -46.566  49.256  24.101  1.00118.02           C  
ATOM    448  CD1 TRP A  64     -45.700  50.300  24.240  1.00121.05           C  
ATOM    449  CD2 TRP A  64     -47.675  49.754  23.342  1.00118.17           C  
ATOM    450  NE1 TRP A  64     -46.209  51.424  23.635  1.00120.69           N  
ATOM    451  CE2 TRP A  64     -47.413  51.113  23.060  1.00122.31           C  
ATOM    452  CE3 TRP A  64     -48.870  49.182  22.870  1.00119.50           C  
ATOM    453  CZ2 TRP A  64     -48.321  51.919  22.364  1.00121.69           C  
ATOM    454  CZ3 TRP A  64     -49.765  49.980  22.174  1.00121.00           C  
ATOM    455  CH2 TRP A  64     -49.486  51.329  21.922  1.00121.70           C  
ATOM    456  N   ILE A  65     -48.136  48.966  26.932  1.00114.54           N  
ATOM    457  CA  ILE A  65     -48.871  50.042  27.635  1.00113.98           C  
ATOM    458  C   ILE A  65     -48.812  49.990  29.155  1.00116.94           C  
ATOM    459  O   ILE A  65     -48.945  51.037  29.787  1.00116.54           O  
ATOM    460  CB  ILE A  65     -50.333  50.175  27.200  1.00117.01           C  
ATOM    461  CG1 ILE A  65     -51.115  48.879  27.442  1.00117.37           C  
ATOM    462  CG2 ILE A  65     -50.412  50.659  25.774  1.00118.73           C  
ATOM    463  CD1 ILE A  65     -52.491  49.054  27.465  1.00127.79           C  
ATOM    464  N   LEU A  66     -48.696  48.799  29.751  1.00112.32           N  
ATOM    465  CA  LEU A  66     -48.638  48.746  31.204  1.00111.53           C  
ATOM    466  C   LEU A  66     -47.238  49.096  31.691  1.00116.77           C  
ATOM    467  O   LEU A  66     -47.070  49.516  32.838  1.00117.12           O  
ATOM    468  CB  LEU A  66     -49.109  47.392  31.761  1.00111.03           C  
ATOM    469  CG  LEU A  66     -50.600  47.032  31.671  1.00114.33           C  
ATOM    470  CD1 LEU A  66     -50.929  45.937  32.661  1.00114.03           C  
ATOM    471  CD2 LEU A  66     -51.500  48.222  31.933  1.00114.99           C  
ATOM    472  N   GLY A  67     -46.255  48.933  30.812  1.00113.42           N  
ATOM    473  CA  GLY A  67     -44.870  49.256  31.114  1.00113.52           C  
ATOM    474  C   GLY A  67     -44.074  48.153  31.767  1.00117.65           C  
ATOM    475  O   GLY A  67     -43.388  48.395  32.762  1.00116.03           O  
ATOM    476  N   ASN A  68     -44.115  46.951  31.168  1.00116.06           N  
ATOM    477  CA  ASN A  68     -43.341  45.798  31.607  1.00116.90           C  
ATOM    478  C   ASN A  68     -41.892  46.257  31.668  1.00123.10           C  
ATOM    479  O   ASN A  68     -41.466  47.017  30.797  1.00122.42           O  
ATOM    480  CB  ASN A  68     -43.514  44.632  30.637  1.00118.10           C  
ATOM    481  CG  ASN A  68     -42.853  43.348  31.067  1.00144.09           C  
ATOM    482  OD1 ASN A  68     -41.622  43.220  31.060  1.00140.79           O  
ATOM    483  ND2 ASN A  68     -43.654  42.349  31.407  1.00135.06           N  
ATOM    484  N   PRO A  69     -41.118  45.876  32.701  1.00122.37           N  
ATOM    485  CA  PRO A  69     -39.741  46.389  32.826  1.00123.00           C  
ATOM    486  C   PRO A  69     -38.835  46.052  31.668  1.00128.51           C  
ATOM    487  O   PRO A  69     -37.756  46.626  31.584  1.00129.08           O  
ATOM    488  CB  PRO A  69     -39.237  45.790  34.151  1.00124.94           C  
ATOM    489  CG  PRO A  69     -40.092  44.578  34.323  1.00129.79           C  
ATOM    490  CD  PRO A  69     -41.440  44.971  33.813  1.00125.03           C  
ATOM    491  N   GLU A  70     -39.278  45.188  30.765  1.00125.42           N  
ATOM    492  CA  GLU A  70     -38.481  44.814  29.602  1.00125.74           C  
ATOM    493  C   GLU A  70     -38.816  45.686  28.395  1.00131.10           C  
ATOM    494  O   GLU A  70     -37.936  45.986  27.592  1.00129.59           O  
ATOM    495  CB  GLU A  70     -38.703  43.325  29.286  1.00126.97           C  
ATOM    496  CG  GLU A  70     -38.351  42.399  30.450  1.00135.46           C  
ATOM    497  CD  GLU A  70     -36.896  41.975  30.515  1.00151.28           C  
ATOM    498  OE1 GLU A  70     -36.479  41.152  29.669  1.00143.95           O  
ATOM    499  OE2 GLU A  70     -36.178  42.446  31.425  1.00143.11           O  
ATOM    500  N   CYS A  71     -40.084  46.108  28.289  1.00130.34           N  
ATOM    501  CA  CYS A  71     -40.582  46.923  27.189  1.00131.57           C  
ATOM    502  C   CYS A  71     -40.129  48.384  27.316  1.00135.11           C  
ATOM    503  O   CYS A  71     -40.822  49.217  27.909  1.00133.22           O  
ATOM    504  CB  CYS A  71     -42.099  46.790  27.050  1.00133.23           C  
ATOM    505  SG  CYS A  71     -42.716  45.073  27.103  1.00136.83           S  
ATOM    506  N   GLU A  72     -38.935  48.672  26.764  1.00133.50           N  
ATOM    507  CA  GLU A  72     -38.312  49.994  26.784  1.00134.15           C  
ATOM    508  C   GLU A  72     -38.416  50.711  25.456  1.00140.37           C  
ATOM    509  O   GLU A  72     -37.498  50.693  24.626  1.00139.57           O  
ATOM    510  CB  GLU A  72     -36.857  49.886  27.247  1.00135.58           C  
ATOM    511  CG  GLU A  72     -36.534  50.760  28.450  1.00147.76           C  
ATOM    512  CD  GLU A  72     -37.180  50.385  29.771  1.00164.43           C  
ATOM    513  OE1 GLU A  72     -38.386  50.046  29.777  1.00156.61           O  
ATOM    514  OE2 GLU A  72     -36.490  50.482  30.812  1.00156.04           O  
ATOM    515  N   LEU A  73     -39.560  51.341  25.262  1.00138.83           N  
ATOM    516  CA  LEU A  73     -39.895  52.080  24.053  1.00139.00           C  
ATOM    517  C   LEU A  73     -40.826  53.274  24.421  1.00145.50           C  
ATOM    518  O   LEU A  73     -41.393  53.921  23.537  1.00145.17           O  
ATOM    519  CB  LEU A  73     -40.504  51.110  22.997  1.00138.40           C  
ATOM    520  CG  LEU A  73     -41.674  50.231  23.459  1.00141.58           C  
ATOM    521  CD1 LEU A  73     -42.944  50.914  23.215  1.00141.05           C  
ATOM    522  CD2 LEU A  73     -41.755  48.953  22.685  1.00143.60           C  
ATOM    523  N   LEU A  74     -40.922  53.602  25.733  1.00143.46           N  
ATOM    524  CA  LEU A  74     -41.708  54.730  26.264  1.00144.04           C  
ATOM    525  C   LEU A  74     -41.219  56.107  25.740  1.00150.90           C  
ATOM    526  O   LEU A  74     -41.745  57.146  26.160  1.00150.50           O  
ATOM    527  CB  LEU A  74     -41.655  54.723  27.801  1.00144.04           C  
ATOM    528  CG  LEU A  74     -40.253  54.619  28.451  1.00148.64           C  
ATOM    529  CD1 LEU A  74     -39.711  55.966  28.850  1.00148.84           C  
ATOM    530  CD2 LEU A  74     -40.315  53.833  29.698  1.00150.92           C  
ATOM    531  N   ILE A  75     -40.229  56.102  24.803  1.00149.49           N  
ATOM    532  CA  ILE A  75     -39.562  57.265  24.180  1.00149.65           C  
ATOM    533  C   ILE A  75     -40.517  58.060  23.207  1.00154.04           C  
ATOM    534  O   ILE A  75     -41.739  58.064  23.414  1.00153.42           O  
ATOM    535  CB  ILE A  75     -38.191  56.832  23.507  1.00152.61           C  
ATOM    536  CG1 ILE A  75     -38.370  55.758  22.379  1.00152.65           C  
ATOM    537  CG2 ILE A  75     -37.180  56.370  24.572  1.00153.32           C  
ATOM    538  CD1 ILE A  75     -37.152  55.557  21.370  1.00157.44           C  
ATOM    539  N   SER A  76     -39.938  58.739  22.165  1.00151.09           N  
ATOM    540  CA  SER A  76     -40.653  59.499  21.114  1.00150.86           C  
ATOM    541  C   SER A  76     -41.579  58.578  20.302  1.00153.62           C  
ATOM    542  O   SER A  76     -42.217  58.999  19.315  1.00153.40           O  
ATOM    543  CB  SER A  76     -39.687  60.261  20.205  1.00154.64           C  
ATOM    544  OG  SER A  76     -40.387  61.091  19.288  1.00163.67           O  
ATOM    545  N   ARG A  77     -41.663  57.309  20.782  1.00148.20           N  
ATOM    546  CA  ARG A  77     -42.579  56.286  20.336  1.00146.69           C  
ATOM    547  C   ARG A  77     -43.856  56.665  21.074  1.00148.09           C  
ATOM    548  O   ARG A  77     -44.162  56.203  22.177  1.00146.27           O  
ATOM    549  CB  ARG A  77     -42.110  54.853  20.660  1.00145.36           C  
ATOM    550  CG  ARG A  77     -40.790  54.325  20.033  1.00150.00           C  
ATOM    551  CD  ARG A  77     -40.430  54.741  18.599  1.00149.33           C  
ATOM    552  NE  ARG A  77     -41.384  54.261  17.591  1.00148.38           N  
ATOM    553  CZ  ARG A  77     -42.171  55.045  16.848  1.00153.67           C  
ATOM    554  NH1 ARG A  77     -42.145  56.365  16.997  1.00136.31           N  
ATOM    555  NH2 ARG A  77     -42.988  54.511  15.950  1.00134.25           N  
ATOM    556  N   GLU A  78     -44.488  57.673  20.469  1.00144.79           N  
ATOM    557  CA  GLU A  78     -45.727  58.378  20.760  1.00144.56           C  
ATOM    558  C   GLU A  78     -46.364  58.610  19.398  1.00147.84           C  
ATOM    559  O   GLU A  78     -47.569  58.807  19.324  1.00146.89           O  
ATOM    560  CB  GLU A  78     -45.436  59.734  21.405  1.00146.05           C  
ATOM    561  CG  GLU A  78     -44.892  59.657  22.825  1.00158.29           C  
ATOM    562  CD  GLU A  78     -44.521  60.985  23.469  1.00184.91           C  
ATOM    563  OE1 GLU A  78     -44.573  62.031  22.779  1.00189.94           O  
ATOM    564  OE2 GLU A  78     -44.215  60.984  24.683  1.00176.08           O  
ATOM    565  N   SER A  79     -45.529  58.590  18.320  1.00144.80           N  
ATOM    566  CA  SER A  79     -45.983  58.754  16.925  1.00144.91           C  
ATOM    567  C   SER A  79     -45.650  57.571  16.014  1.00147.62           C  
ATOM    568  O   SER A  79     -44.479  57.321  15.748  1.00147.05           O  
ATOM    569  CB  SER A  79     -45.464  60.066  16.328  1.00149.94           C  
ATOM    570  OG  SER A  79     -44.065  60.105  16.089  1.00161.35           O  
ATOM    571  N   TRP A  80     -46.657  56.830  15.594  1.00143.43           N  
ATOM    572  CA  TRP A  80     -46.399  55.751  14.657  1.00143.16           C  
ATOM    573  C   TRP A  80     -47.469  55.741  13.585  1.00146.66           C  
ATOM    574  O   TRP A  80     -48.469  56.446  13.705  1.00146.12           O  
ATOM    575  CB  TRP A  80     -46.380  54.408  15.335  1.00141.94           C  
ATOM    576  CG  TRP A  80     -47.682  54.187  16.062  1.00142.82           C  
ATOM    577  CD1 TRP A  80     -48.928  53.990  15.519  1.00145.80           C  
ATOM    578  CD2 TRP A  80     -47.879  54.378  17.456  1.00142.33           C  
ATOM    579  NE1 TRP A  80     -49.884  53.983  16.519  1.00145.18           N  
ATOM    580  CE2 TRP A  80     -49.258  54.187  17.723  1.00146.29           C  
ATOM    581  CE3 TRP A  80     -47.002  54.601  18.525  1.00143.32           C  
ATOM    582  CZ2 TRP A  80     -49.755  54.162  19.024  1.00145.39           C  
ATOM    583  CZ3 TRP A  80     -47.492  54.579  19.798  1.00144.74           C  
ATOM    584  CH2 TRP A  80     -48.843  54.311  20.041  1.00145.41           C  
ATOM    585  N   SER A  81     -47.257  54.907  12.535  1.00142.68           N  
ATOM    586  CA  SER A  81     -48.151  54.729  11.390  1.00141.73           C  
ATOM    587  C   SER A  81     -49.039  53.527  11.570  1.00144.37           C  
ATOM    588  O   SER A  81     -50.186  53.556  11.133  1.00143.76           O  
ATOM    589  CB  SER A  81     -47.333  54.558  10.122  1.00144.27           C  
ATOM    590  OG  SER A  81     -46.327  53.570  10.292  1.00151.04           O  
ATOM    591  N   TYR A  82     -48.473  52.454  12.158  1.00139.88           N  
ATOM    592  CA  TYR A  82     -49.116  51.186  12.478  1.00139.08           C  
ATOM    593  C   TYR A  82     -48.329  50.428  13.582  1.00141.46           C  
ATOM    594  O   TYR A  82     -47.214  50.831  13.928  1.00141.21           O  
ATOM    595  CB  TYR A  82     -49.360  50.345  11.211  1.00140.13           C  
ATOM    596  CG  TYR A  82     -48.104  49.857  10.529  1.00142.07           C  
ATOM    597  CD1 TYR A  82     -47.556  48.619  10.842  1.00144.27           C  
ATOM    598  CD2 TYR A  82     -47.493  50.606   9.532  1.00143.03           C  
ATOM    599  CE1 TYR A  82     -46.414  48.148  10.198  1.00145.17           C  
ATOM    600  CE2 TYR A  82     -46.353  50.144   8.875  1.00144.13           C  
ATOM    601  CZ  TYR A  82     -45.818  48.909   9.209  1.00151.27           C  
ATOM    602  OH  TYR A  82     -44.665  48.462   8.606  1.00151.66           O  
ATOM    603  N   ILE A  83     -48.922  49.355  14.148  1.00136.33           N  
ATOM    604  CA  ILE A  83     -48.331  48.570  15.242  1.00135.35           C  
ATOM    605  C   ILE A  83     -48.013  47.119  14.823  1.00137.63           C  
ATOM    606  O   ILE A  83     -48.896  46.431  14.310  1.00136.43           O  
ATOM    607  CB  ILE A  83     -49.240  48.650  16.513  1.00138.23           C  
ATOM    608  CG1 ILE A  83     -49.329  50.097  17.063  1.00138.31           C  
ATOM    609  CG2 ILE A  83     -48.790  47.679  17.604  1.00138.76           C  
ATOM    610  CD1 ILE A  83     -50.576  50.396  17.932  1.00142.37           C  
ATOM    611  N   VAL A  84     -46.761  46.657  15.106  1.00133.69           N  
ATOM    612  CA  VAL A  84     -46.226  45.313  14.816  1.00133.05           C  
ATOM    613  C   VAL A  84     -46.093  44.492  16.097  1.00137.29           C  
ATOM    614  O   VAL A  84     -45.414  44.941  17.017  1.00137.24           O  
ATOM    615  CB  VAL A  84     -44.854  45.377  14.107  1.00136.56           C  
ATOM    616  CG1 VAL A  84     -44.470  44.011  13.545  1.00136.21           C  
ATOM    617  CG2 VAL A  84     -44.835  46.442  13.016  1.00136.41           C  
ATOM    618  N   GLU A  85     -46.692  43.277  16.134  1.00134.14           N  
ATOM    619  CA  GLU A  85     -46.657  42.340  17.277  1.00134.08           C  
ATOM    620  C   GLU A  85     -46.153  40.980  16.823  1.00139.30           C  
ATOM    621  O   GLU A  85     -46.568  40.498  15.768  1.00138.64           O  
ATOM    622  CB  GLU A  85     -48.064  42.177  17.895  1.00135.25           C  
ATOM    623  CG  GLU A  85     -48.131  41.287  19.129  1.00143.00           C  
ATOM    624  CD  GLU A  85     -49.514  40.801  19.528  1.00152.97           C  
ATOM    625  OE1 GLU A  85     -50.131  41.429  20.420  1.00136.60           O  
ATOM    626  OE2 GLU A  85     -49.956  39.759  18.991  1.00140.75           O  
ATOM    627  N   LYS A  86     -45.292  40.341  17.625  1.00137.68           N  
ATOM    628  CA  LYS A  86     -44.806  39.009  17.277  1.00138.72           C  
ATOM    629  C   LYS A  86     -45.912  37.998  17.611  1.00145.26           C  
ATOM    630  O   LYS A  86     -46.369  37.983  18.754  1.00144.85           O  
ATOM    631  CB  LYS A  86     -43.474  38.657  17.982  1.00141.70           C  
ATOM    632  CG  LYS A  86     -42.358  39.710  17.890  1.00161.06           C  
ATOM    633  CD  LYS A  86     -42.065  40.236  16.478  1.00174.38           C  
ATOM    634  CE  LYS A  86     -41.688  41.701  16.478  1.00186.15           C  
ATOM    635  NZ  LYS A  86     -42.843  42.589  16.792  1.00194.50           N  
ATOM    636  N   PRO A  87     -46.400  37.228  16.598  1.00143.78           N  
ATOM    637  CA  PRO A  87     -47.494  36.246  16.803  1.00144.05           C  
ATOM    638  C   PRO A  87     -47.756  35.755  18.227  1.00148.14           C  
ATOM    639  O   PRO A  87     -48.854  35.975  18.756  1.00148.10           O  
ATOM    640  CB  PRO A  87     -47.079  35.087  15.892  1.00146.03           C  
ATOM    641  CG  PRO A  87     -46.152  35.737  14.828  1.00150.70           C  
ATOM    642  CD  PRO A  87     -45.951  37.187  15.194  1.00145.90           C  
ATOM    643  N   ASN A  88     -46.761  35.091  18.834  1.00144.17           N  
ATOM    644  CA  ASN A  88     -46.844  34.628  20.206  1.00143.75           C  
ATOM    645  C   ASN A  88     -45.839  35.491  20.966  1.00146.60           C  
ATOM    646  O   ASN A  88     -44.636  35.217  20.912  1.00146.73           O  
ATOM    647  CB  ASN A  88     -46.532  33.134  20.305  1.00145.99           C  
ATOM    648  CG  ASN A  88     -47.532  32.357  21.132  1.00178.35           C  
ATOM    649  OD1 ASN A  88     -47.894  32.740  22.255  1.00176.85           O  
ATOM    650  ND2 ASN A  88     -47.971  31.217  20.610  1.00170.87           N  
ATOM    651  N   PRO A  89     -46.287  36.629  21.547  1.00141.64           N  
ATOM    652  CA  PRO A  89     -45.336  37.520  22.227  1.00141.10           C  
ATOM    653  C   PRO A  89     -45.043  37.057  23.646  1.00144.87           C  
ATOM    654  O   PRO A  89     -45.954  36.916  24.463  1.00144.65           O  
ATOM    655  CB  PRO A  89     -46.016  38.890  22.164  1.00142.73           C  
ATOM    656  CG  PRO A  89     -47.473  38.605  21.892  1.00147.11           C  
ATOM    657  CD  PRO A  89     -47.668  37.136  21.663  1.00142.74           C  
ATOM    658  N   GLU A  90     -43.767  36.808  23.920  1.00141.04           N  
ATOM    659  CA  GLU A  90     -43.351  36.136  25.141  1.00140.51           C  
ATOM    660  C   GLU A  90     -43.595  37.025  26.348  1.00143.03           C  
ATOM    661  O   GLU A  90     -43.922  36.545  27.432  1.00142.52           O  
ATOM    662  CB  GLU A  90     -41.867  35.782  25.061  1.00141.85           C  
ATOM    663  CG  GLU A  90     -41.414  35.316  23.688  1.00150.52           C  
ATOM    664  CD  GLU A  90     -39.906  35.311  23.544  1.00168.79           C  
ATOM    665  OE1 GLU A  90     -39.209  35.194  24.574  1.00160.52           O  
ATOM    666  OE2 GLU A  90     -39.416  35.424  22.401  1.00162.11           O  
ATOM    667  N   ASN A  91     -43.429  38.328  26.158  1.00138.52           N  
ATOM    668  CA  ASN A  91     -43.340  39.258  27.277  1.00137.83           C  
ATOM    669  C   ASN A  91     -44.587  40.135  27.403  1.00139.64           C  
ATOM    670  O   ASN A  91     -44.606  41.270  26.933  1.00139.29           O  
ATOM    671  CB  ASN A  91     -42.079  40.121  27.148  1.00139.01           C  
ATOM    672  CG  ASN A  91     -40.827  39.390  27.586  1.00165.66           C  
ATOM    673  OD1 ASN A  91     -39.721  39.687  27.142  1.00160.00           O  
ATOM    674  ND2 ASN A  91     -41.001  38.431  28.461  1.00162.71           N  
ATOM    675  N   GLY A  92     -45.624  39.599  28.043  1.00134.29           N  
ATOM    676  CA  GLY A  92     -46.824  40.359  28.336  1.00133.09           C  
ATOM    677  C   GLY A  92     -46.894  40.750  29.798  1.00134.58           C  
ATOM    678  O   GLY A  92     -46.016  41.447  30.304  1.00134.31           O  
ATOM    679  N   THR A  93     -47.940  40.296  30.480  1.00128.93           N  
ATOM    680  CA  THR A  93     -48.144  40.638  31.893  1.00127.72           C  
ATOM    681  C   THR A  93     -47.185  39.844  32.777  1.00130.66           C  
ATOM    682  O   THR A  93     -47.291  38.611  32.842  1.00130.59           O  
ATOM    683  CB  THR A  93     -49.608  40.415  32.328  1.00131.10           C  
ATOM    684  OG1 THR A  93     -50.022  39.087  31.988  1.00128.46           O  
ATOM    685  CG2 THR A  93     -50.560  41.448  31.754  1.00128.27           C  
ATOM    686  N   CYS A  94     -46.246  40.541  33.453  1.00125.83           N  
ATOM    687  CA  CYS A  94     -45.286  39.872  34.327  1.00125.22           C  
ATOM    688  C   CYS A  94     -45.981  39.220  35.530  1.00126.88           C  
ATOM    689  O   CYS A  94     -45.944  37.991  35.624  1.00126.90           O  
ATOM    690  CB  CYS A  94     -44.120  40.776  34.726  1.00125.95           C  
ATOM    691  SG  CYS A  94     -44.591  42.382  35.426  1.00129.65           S  
ATOM    692  N   TYR A  95     -46.689  40.013  36.384  1.00120.73           N  
ATOM    693  CA  TYR A  95     -47.491  39.465  37.483  1.00119.01           C  
ATOM    694  C   TYR A  95     -48.757  38.946  36.767  1.00121.74           C  
ATOM    695  O   TYR A  95     -49.302  39.660  35.921  1.00120.57           O  
ATOM    696  CB  TYR A  95     -47.855  40.541  38.540  1.00119.34           C  
ATOM    697  CG  TYR A  95     -48.001  40.030  39.968  1.00120.05           C  
ATOM    698  CD1 TYR A  95     -47.010  40.262  40.920  1.00121.42           C  
ATOM    699  CD2 TYR A  95     -49.149  39.355  40.377  1.00120.58           C  
ATOM    700  CE1 TYR A  95     -47.141  39.804  42.233  1.00120.38           C  
ATOM    701  CE2 TYR A  95     -49.292  38.898  41.688  1.00121.32           C  
ATOM    702  CZ  TYR A  95     -48.289  39.129  42.615  1.00126.26           C  
ATOM    703  OH  TYR A  95     -48.438  38.667  43.905  1.00125.86           O  
ATOM    704  N   PRO A  96     -49.171  37.678  36.984  1.00118.08           N  
ATOM    705  CA  PRO A  96     -50.337  37.157  36.255  1.00117.80           C  
ATOM    706  C   PRO A  96     -51.666  37.783  36.639  1.00122.05           C  
ATOM    707  O   PRO A  96     -51.797  38.402  37.692  1.00122.01           O  
ATOM    708  CB  PRO A  96     -50.329  35.673  36.606  1.00119.48           C  
ATOM    709  CG  PRO A  96     -49.667  35.599  37.902  1.00123.80           C  
ATOM    710  CD  PRO A  96     -48.609  36.656  37.888  1.00119.46           C  
ATOM    711  N   GLY A  97     -52.658  37.548  35.798  1.00118.89           N  
ATOM    712  CA  GLY A  97     -54.008  38.030  36.016  1.00118.94           C  
ATOM    713  C   GLY A  97     -54.810  38.101  34.740  1.00123.38           C  
ATOM    714  O   GLY A  97     -54.509  37.399  33.764  1.00123.07           O  
ATOM    715  N   HIS A  98     -55.848  38.948  34.758  1.00120.04           N  
ATOM    716  CA  HIS A  98     -56.732  39.135  33.622  1.00120.02           C  
ATOM    717  C   HIS A  98     -56.834  40.585  33.231  1.00121.41           C  
ATOM    718  O   HIS A  98     -57.123  41.442  34.077  1.00120.25           O  
ATOM    719  CB  HIS A  98     -58.124  38.526  33.872  1.00121.55           C  
ATOM    720  CG  HIS A  98     -59.145  38.915  32.844  1.00125.71           C  
ATOM    721  ND1 HIS A  98     -58.965  38.624  31.496  1.00127.84           N  
ATOM    722  CD2 HIS A  98     -60.312  39.584  32.995  1.00127.90           C  
ATOM    723  CE1 HIS A  98     -60.028  39.114  30.878  1.00127.40           C  
ATOM    724  NE2 HIS A  98     -60.867  39.703  31.737  1.00127.77           N  
ATOM    725  N   PHE A  99     -56.594  40.852  31.935  1.00116.75           N  
ATOM    726  CA  PHE A  99     -56.688  42.192  31.382  1.00116.11           C  
ATOM    727  C   PHE A  99     -58.101  42.367  30.865  1.00122.70           C  
ATOM    728  O   PHE A  99     -58.404  41.883  29.769  1.00123.81           O  
ATOM    729  CB  PHE A  99     -55.667  42.417  30.250  1.00116.84           C  
ATOM    730  CG  PHE A  99     -55.387  43.880  29.993  1.00117.13           C  
ATOM    731  CD1 PHE A  99     -54.122  44.408  30.204  1.00119.49           C  
ATOM    732  CD2 PHE A  99     -56.397  44.737  29.570  1.00117.84           C  
ATOM    733  CE1 PHE A  99     -53.868  45.762  29.986  1.00119.73           C  
ATOM    734  CE2 PHE A  99     -56.144  46.089  29.367  1.00119.94           C  
ATOM    735  CZ  PHE A  99     -54.882  46.593  29.577  1.00117.92           C  
ATOM    736  N   ALA A 100     -58.968  43.052  31.650  1.00119.22           N  
ATOM    737  CA  ALA A 100     -60.379  43.281  31.306  1.00118.80           C  
ATOM    738  C   ALA A 100     -60.614  43.970  29.963  1.00120.44           C  
ATOM    739  O   ALA A 100     -59.987  44.988  29.664  1.00119.57           O  
ATOM    740  CB  ALA A 100     -61.073  44.047  32.405  1.00119.61           C  
ATOM    741  N   ASP A 101     -61.515  43.388  29.152  1.00115.87           N  
ATOM    742  CA  ASP A 101     -61.914  43.880  27.834  1.00116.02           C  
ATOM    743  C   ASP A 101     -60.711  44.200  26.914  1.00120.36           C  
ATOM    744  O   ASP A 101     -60.822  45.017  25.991  1.00120.74           O  
ATOM    745  CB  ASP A 101     -62.887  45.078  27.980  1.00118.04           C  
ATOM    746  CG  ASP A 101     -64.277  44.694  28.479  1.00132.33           C  
ATOM    747  OD1 ASP A 101     -65.266  45.067  27.817  1.00132.37           O  
ATOM    748  OD2 ASP A 101     -64.372  44.013  29.536  1.00142.89           O  
ATOM    749  N   TYR A 102     -59.578  43.507  27.153  1.00115.77           N  
ATOM    750  CA  TYR A 102     -58.318  43.656  26.430  1.00115.27           C  
ATOM    751  C   TYR A 102     -58.505  43.947  24.955  1.00117.69           C  
ATOM    752  O   TYR A 102     -58.014  44.962  24.471  1.00117.30           O  
ATOM    753  CB  TYR A 102     -57.443  42.406  26.618  1.00116.83           C  
ATOM    754  CG  TYR A 102     -56.069  42.493  25.984  1.00119.17           C  
ATOM    755  CD1 TYR A 102     -55.067  43.276  26.547  1.00121.16           C  
ATOM    756  CD2 TYR A 102     -55.751  41.744  24.854  1.00119.92           C  
ATOM    757  CE1 TYR A 102     -53.799  43.350  25.977  1.00121.14           C  
ATOM    758  CE2 TYR A 102     -54.473  41.786  24.294  1.00120.62           C  
ATOM    759  CZ  TYR A 102     -53.498  42.586  24.864  1.00125.88           C  
ATOM    760  OH  TYR A 102     -52.236  42.639  24.330  1.00125.25           O  
ATOM    761  N   GLU A 103     -59.250  43.077  24.262  1.00113.49           N  
ATOM    762  CA  GLU A 103     -59.524  43.152  22.833  1.00113.23           C  
ATOM    763  C   GLU A 103     -60.020  44.526  22.424  1.00115.23           C  
ATOM    764  O   GLU A 103     -59.537  45.057  21.423  1.00114.24           O  
ATOM    765  CB  GLU A 103     -60.538  42.072  22.389  1.00114.97           C  
ATOM    766  CG  GLU A 103     -60.188  40.634  22.741  1.00127.95           C  
ATOM    767  CD  GLU A 103     -60.551  40.227  24.156  1.00154.48           C  
ATOM    768  OE1 GLU A 103     -61.761  40.166  24.475  1.00149.89           O  
ATOM    769  OE2 GLU A 103     -59.616  39.997  24.956  1.00150.47           O  
ATOM    770  N   GLU A 104     -60.968  45.106  23.201  1.00111.36           N  
ATOM    771  CA  GLU A 104     -61.547  46.421  22.900  1.00111.47           C  
ATOM    772  C   GLU A 104     -60.493  47.517  22.836  1.00115.95           C  
ATOM    773  O   GLU A 104     -60.407  48.238  21.831  1.00114.73           O  
ATOM    774  CB  GLU A 104     -62.678  46.785  23.869  1.00112.75           C  
ATOM    775  CG  GLU A 104     -64.032  46.238  23.450  1.00122.72           C  
ATOM    776  CD  GLU A 104     -64.713  46.961  22.304  1.00142.65           C  
ATOM    777  OE1 GLU A 104     -64.712  48.214  22.298  1.00145.85           O  
ATOM    778  OE2 GLU A 104     -65.291  46.270  21.435  1.00131.90           O  
ATOM    779  N   LEU A 105     -59.632  47.568  23.871  1.00113.19           N  
ATOM    780  CA  LEU A 105     -58.528  48.522  23.980  1.00112.76           C  
ATOM    781  C   LEU A 105     -57.620  48.496  22.752  1.00115.06           C  
ATOM    782  O   LEU A 105     -57.174  49.552  22.304  1.00114.46           O  
ATOM    783  CB  LEU A 105     -57.734  48.233  25.247  1.00112.80           C  
ATOM    784  CG  LEU A 105     -56.518  49.081  25.529  1.00118.07           C  
ATOM    785  CD1 LEU A 105     -56.894  50.518  25.836  1.00118.25           C  
ATOM    786  CD2 LEU A 105     -55.890  48.605  26.749  1.00122.57           C  
ATOM    787  N   ARG A 106     -57.411  47.295  22.182  1.00110.38           N  
ATOM    788  CA  ARG A 106     -56.604  47.087  20.995  1.00109.89           C  
ATOM    789  C   ARG A 106     -57.170  47.879  19.835  1.00115.14           C  
ATOM    790  O   ARG A 106     -56.396  48.403  19.038  1.00114.53           O  
ATOM    791  CB  ARG A 106     -56.515  45.601  20.643  1.00108.73           C  
ATOM    792  CG  ARG A 106     -55.701  44.785  21.619  1.00115.60           C  
ATOM    793  CD  ARG A 106     -55.505  43.374  21.116  1.00128.79           C  
ATOM    794  NE  ARG A 106     -54.426  43.286  20.131  1.00141.27           N  
ATOM    795  CZ  ARG A 106     -53.413  42.424  20.194  1.00158.29           C  
ATOM    796  NH1 ARG A 106     -53.344  41.538  21.182  1.00142.32           N  
ATOM    797  NH2 ARG A 106     -52.484  42.413  19.249  1.00149.11           N  
ATOM    798  N   GLU A 107     -58.508  48.008  19.752  1.00113.35           N  
ATOM    799  CA  GLU A 107     -59.116  48.791  18.671  1.00114.10           C  
ATOM    800  C   GLU A 107     -58.959  50.286  18.932  1.00119.10           C  
ATOM    801  O   GLU A 107     -58.766  51.058  17.980  1.00118.81           O  
ATOM    802  CB  GLU A 107     -60.583  48.400  18.391  1.00115.40           C  
ATOM    803  CG  GLU A 107     -60.751  47.246  17.409  1.00125.41           C  
ATOM    804  CD  GLU A 107     -60.376  47.470  15.951  1.00157.02           C  
ATOM    805  OE1 GLU A 107     -60.145  48.633  15.544  1.00161.62           O  
ATOM    806  OE2 GLU A 107     -60.333  46.465  15.205  1.00154.01           O  
ATOM    807  N   GLN A 108     -58.987  50.685  20.229  1.00115.42           N  
ATOM    808  CA  GLN A 108     -58.806  52.084  20.631  1.00115.15           C  
ATOM    809  C   GLN A 108     -57.408  52.527  20.231  1.00121.93           C  
ATOM    810  O   GLN A 108     -57.244  53.621  19.688  1.00122.62           O  
ATOM    811  CB  GLN A 108     -59.020  52.277  22.138  1.00115.71           C  
ATOM    812  CG  GLN A 108     -60.281  51.618  22.705  1.00123.33           C  
ATOM    813  CD  GLN A 108     -61.607  52.259  22.353  1.00132.08           C  
ATOM    814  OE1 GLN A 108     -61.698  53.267  21.631  1.00123.16           O  
ATOM    815  NE2 GLN A 108     -62.679  51.670  22.876  1.00122.30           N  
ATOM    816  N   LEU A 109     -56.421  51.627  20.419  1.00119.03           N  
ATOM    817  CA  LEU A 109     -55.018  51.832  20.067  1.00118.88           C  
ATOM    818  C   LEU A 109     -54.811  51.690  18.568  1.00125.07           C  
ATOM    819  O   LEU A 109     -53.927  52.348  18.022  1.00125.11           O  
ATOM    820  CB  LEU A 109     -54.123  50.842  20.824  1.00118.59           C  
ATOM    821  CG  LEU A 109     -53.691  51.151  22.273  1.00122.90           C  
ATOM    822  CD1 LEU A 109     -54.585  52.160  22.952  1.00123.21           C  
ATOM    823  CD2 LEU A 109     -53.662  49.891  23.110  1.00124.15           C  
ATOM    824  N   SER A 110     -55.615  50.842  17.894  1.00123.54           N  
ATOM    825  CA  SER A 110     -55.516  50.672  16.443  1.00124.86           C  
ATOM    826  C   SER A 110     -55.668  52.022  15.744  1.00133.00           C  
ATOM    827  O   SER A 110     -54.882  52.303  14.843  1.00132.95           O  
ATOM    828  CB  SER A 110     -56.550  49.679  15.917  1.00127.88           C  
ATOM    829  OG  SER A 110     -56.147  48.330  16.085  1.00134.58           O  
ATOM    830  N   SER A 111     -56.639  52.870  16.215  1.00132.01           N  
ATOM    831  CA  SER A 111     -56.944  54.229  15.725  1.00132.41           C  
ATOM    832  C   SER A 111     -56.094  55.267  16.468  1.00135.70           C  
ATOM    833  O   SER A 111     -56.654  56.109  17.155  1.00135.74           O  
ATOM    834  CB  SER A 111     -58.443  54.549  15.855  1.00136.75           C  
ATOM    835  OG  SER A 111     -59.012  54.475  17.155  1.00145.83           O  
ATOM    836  N   VAL A 112     -54.749  55.180  16.412  1.00131.16           N  
ATOM    837  CA  VAL A 112     -53.947  56.182  17.139  1.00130.75           C  
ATOM    838  C   VAL A 112     -52.890  56.794  16.226  1.00136.46           C  
ATOM    839  O   VAL A 112     -52.177  56.077  15.523  1.00135.87           O  
ATOM    840  CB  VAL A 112     -53.371  55.696  18.511  1.00133.61           C  
ATOM    841  CG1 VAL A 112     -52.241  56.589  19.025  1.00133.11           C  
ATOM    842  CG2 VAL A 112     -54.474  55.616  19.555  1.00133.12           C  
ATOM    843  N   SER A 113     -52.888  58.141  16.168  1.00134.63           N  
ATOM    844  CA  SER A 113     -51.924  58.959  15.434  1.00135.02           C  
ATOM    845  C   SER A 113     -50.756  59.213  16.379  1.00139.53           C  
ATOM    846  O   SER A 113     -49.609  58.902  16.055  1.00138.91           O  
ATOM    847  CB  SER A 113     -52.547  60.289  15.007  1.00138.56           C  
ATOM    848  OG  SER A 113     -52.987  61.106  16.083  1.00147.04           O  
ATOM    849  N   SER A 114     -51.084  59.724  17.584  1.00136.56           N  
ATOM    850  CA  SER A 114     -50.146  60.078  18.649  1.00136.75           C  
ATOM    851  C   SER A 114     -50.797  60.102  20.039  1.00138.04           C  
ATOM    852  O   SER A 114     -52.021  60.152  20.169  1.00137.76           O  
ATOM    853  CB  SER A 114     -49.484  61.435  18.361  1.00143.11           C  
ATOM    854  OG  SER A 114     -50.234  62.593  18.711  1.00158.97           O  
ATOM    855  N   PHE A 115     -49.953  60.063  21.070  1.00132.53           N  
ATOM    856  CA  PHE A 115     -50.329  60.227  22.459  1.00131.54           C  
ATOM    857  C   PHE A 115     -49.177  60.762  23.223  1.00131.78           C  
ATOM    858  O   PHE A 115     -48.135  61.040  22.638  1.00131.11           O  
ATOM    859  CB  PHE A 115     -50.851  58.939  23.104  1.00133.69           C  
ATOM    860  CG  PHE A 115     -49.929  57.753  23.152  1.00135.43           C  
ATOM    861  CD1 PHE A 115     -49.060  57.566  24.217  1.00138.53           C  
ATOM    862  CD2 PHE A 115     -49.955  56.805  22.163  1.00137.58           C  
ATOM    863  CE1 PHE A 115     -48.248  56.438  24.291  1.00139.16           C  
ATOM    864  CE2 PHE A 115     -49.195  55.653  22.283  1.00140.01           C  
ATOM    865  CZ  PHE A 115     -48.315  55.493  23.323  1.00137.74           C  
ATOM    866  N   GLU A 116     -49.358  60.917  24.534  1.00125.82           N  
ATOM    867  CA  GLU A 116     -48.297  61.389  25.380  1.00125.09           C  
ATOM    868  C   GLU A 116     -48.440  60.818  26.775  1.00127.94           C  
ATOM    869  O   GLU A 116     -49.476  60.968  27.432  1.00127.17           O  
ATOM    870  CB  GLU A 116     -48.133  62.923  25.333  1.00126.61           C  
ATOM    871  CG  GLU A 116     -49.205  63.777  25.987  1.00139.30           C  
ATOM    872  CD  GLU A 116     -48.634  65.032  26.621  1.00164.16           C  
ATOM    873  OE1 GLU A 116     -48.236  65.949  25.866  1.00165.48           O  
ATOM    874  OE2 GLU A 116     -48.550  65.083  27.871  1.00155.91           O  
ATOM    875  N   ARG A 117     -47.398  60.079  27.173  1.00123.57           N  
ATOM    876  CA  ARG A 117     -47.253  59.416  28.458  1.00122.52           C  
ATOM    877  C   ARG A 117     -46.931  60.497  29.506  1.00123.94           C  
ATOM    878  O   ARG A 117     -46.011  61.294  29.297  1.00123.93           O  
ATOM    879  CB  ARG A 117     -46.141  58.350  28.339  1.00123.86           C  
ATOM    880  CG  ARG A 117     -45.912  57.486  29.583  1.00137.34           C  
ATOM    881  CD  ARG A 117     -44.750  56.521  29.390  1.00140.66           C  
ATOM    882  NE  ARG A 117     -44.270  55.993  30.668  1.00138.06           N  
ATOM    883  CZ  ARG A 117     -43.235  56.492  31.336  1.00151.30           C  
ATOM    884  NH1 ARG A 117     -42.549  57.517  30.855  1.00139.86           N  
ATOM    885  NH2 ARG A 117     -42.874  55.949  32.497  1.00137.55           N  
ATOM    886  N   PHE A 118     -47.709  60.548  30.606  1.00118.23           N  
ATOM    887  CA  PHE A 118     -47.536  61.551  31.660  1.00116.98           C  
ATOM    888  C   PHE A 118     -47.930  61.046  33.050  1.00120.91           C  
ATOM    889  O   PHE A 118     -48.983  60.432  33.197  1.00119.71           O  
ATOM    890  CB  PHE A 118     -48.281  62.847  31.289  1.00118.06           C  
ATOM    891  CG  PHE A 118     -49.784  62.795  31.407  1.00118.58           C  
ATOM    892  CD1 PHE A 118     -50.445  63.556  32.352  1.00121.16           C  
ATOM    893  CD2 PHE A 118     -50.533  61.958  30.595  1.00119.90           C  
ATOM    894  CE1 PHE A 118     -51.831  63.499  32.471  1.00121.80           C  
ATOM    895  CE2 PHE A 118     -51.919  61.898  30.718  1.00122.40           C  
ATOM    896  CZ  PHE A 118     -52.559  62.681  31.644  1.00120.54           C  
ATOM    897  N   GLU A 119     -47.076  61.315  34.064  1.00119.07           N  
ATOM    898  CA  GLU A 119     -47.252  60.894  35.464  1.00119.81           C  
ATOM    899  C   GLU A 119     -48.532  61.492  36.118  1.00124.29           C  
ATOM    900  O   GLU A 119     -48.485  62.546  36.764  1.00124.39           O  
ATOM    901  CB  GLU A 119     -45.975  61.176  36.295  1.00121.44           C  
ATOM    902  CG  GLU A 119     -45.623  60.070  37.289  1.00133.35           C  
ATOM    903  CD  GLU A 119     -44.394  60.250  38.170  1.00146.41           C  
ATOM    904  OE1 GLU A 119     -43.525  61.091  37.842  1.00145.98           O  
ATOM    905  OE2 GLU A 119     -44.295  59.532  39.192  1.00127.87           O  
ATOM    906  N   ILE A 120     -49.676  60.796  35.922  1.00120.33           N  
ATOM    907  CA  ILE A 120     -51.011  61.167  36.408  1.00119.90           C  
ATOM    908  C   ILE A 120     -51.046  61.367  37.938  1.00125.97           C  
ATOM    909  O   ILE A 120     -51.640  62.342  38.402  1.00125.85           O  
ATOM    910  CB  ILE A 120     -52.089  60.167  35.897  1.00122.32           C  
ATOM    911  CG1 ILE A 120     -53.511  60.717  36.101  1.00122.49           C  
ATOM    912  CG2 ILE A 120     -51.927  58.746  36.471  1.00122.31           C  
ATOM    913  CD1 ILE A 120     -54.520  60.230  35.093  1.00126.79           C  
ATOM    914  N   PHE A 121     -50.393  60.456  38.697  1.00123.66           N  
ATOM    915  CA  PHE A 121     -50.275  60.460  40.158  1.00123.79           C  
ATOM    916  C   PHE A 121     -48.800  60.196  40.518  1.00129.68           C  
ATOM    917  O   PHE A 121     -48.430  59.034  40.730  1.00129.69           O  
ATOM    918  CB  PHE A 121     -51.187  59.387  40.789  1.00125.46           C  
ATOM    919  CG  PHE A 121     -52.667  59.489  40.499  1.00127.08           C  
ATOM    920  CD1 PHE A 121     -53.384  58.381  40.069  1.00130.25           C  
ATOM    921  CD2 PHE A 121     -53.355  60.683  40.702  1.00129.22           C  
ATOM    922  CE1 PHE A 121     -54.757  58.469  39.820  1.00131.20           C  
ATOM    923  CE2 PHE A 121     -54.726  60.772  40.448  1.00132.05           C  
ATOM    924  CZ  PHE A 121     -55.419  59.665  40.012  1.00130.23           C  
ATOM    925  N   PRO A 122     -47.935  61.249  40.556  1.00127.17           N  
ATOM    926  CA  PRO A 122     -46.502  61.027  40.830  1.00126.91           C  
ATOM    927  C   PRO A 122     -46.172  60.400  42.172  1.00129.73           C  
ATOM    928  O   PRO A 122     -46.598  60.888  43.217  1.00128.66           O  
ATOM    929  CB  PRO A 122     -45.879  62.418  40.686  1.00128.82           C  
ATOM    930  CG  PRO A 122     -46.849  63.179  39.863  1.00133.59           C  
ATOM    931  CD  PRO A 122     -48.197  62.673  40.276  1.00129.05           C  
ATOM    932  N   LYS A 123     -45.401  59.303  42.105  1.00126.35           N  
ATOM    933  CA  LYS A 123     -44.927  58.452  43.196  1.00126.40           C  
ATOM    934  C   LYS A 123     -44.414  59.247  44.418  1.00133.63           C  
ATOM    935  O   LYS A 123     -44.958  59.114  45.529  1.00133.63           O  
ATOM    936  CB  LYS A 123     -43.829  57.516  42.645  1.00127.64           C  
ATOM    937  CG  LYS A 123     -43.298  56.477  43.623  1.00132.36           C  
ATOM    938  CD  LYS A 123     -41.991  55.884  43.122  1.00136.09           C  
ATOM    939  CE  LYS A 123     -41.350  54.973  44.134  1.00142.19           C  
ATOM    940  NZ  LYS A 123     -40.130  54.330  43.586  1.00148.35           N  
ATOM    941  N   GLU A 124     -43.389  60.093  44.194  1.00131.78           N  
ATOM    942  CA  GLU A 124     -42.719  60.892  45.228  1.00132.02           C  
ATOM    943  C   GLU A 124     -43.516  62.154  45.637  1.00135.42           C  
ATOM    944  O   GLU A 124     -42.924  63.222  45.824  1.00135.34           O  
ATOM    945  CB  GLU A 124     -41.264  61.238  44.817  1.00133.52           C  
ATOM    946  CG  GLU A 124     -40.510  60.134  44.084  1.00144.60           C  
ATOM    947  CD  GLU A 124     -40.643  60.118  42.568  1.00171.47           C  
ATOM    948  OE1 GLU A 124     -41.481  60.876  42.024  1.00166.96           O  
ATOM    949  OE2 GLU A 124     -39.913  59.333  41.921  1.00169.10           O  
ATOM    950  N   SER A 125     -44.856  62.022  45.785  1.00130.94           N  
ATOM    951  CA  SER A 125     -45.750  63.108  46.193  1.00130.34           C  
ATOM    952  C   SER A 125     -47.155  62.628  46.527  1.00133.78           C  
ATOM    953  O   SER A 125     -47.548  62.642  47.695  1.00133.46           O  
ATOM    954  CB  SER A 125     -45.798  64.222  45.147  1.00133.95           C  
ATOM    955  OG  SER A 125     -46.160  63.736  43.865  1.00144.38           O  
ATOM    956  N   SER A 126     -47.891  62.184  45.491  1.00130.11           N  
ATOM    957  CA  SER A 126     -49.293  61.751  45.502  1.00129.76           C  
ATOM    958  C   SER A 126     -49.678  60.675  46.534  1.00133.19           C  
ATOM    959  O   SER A 126     -50.858  60.582  46.895  1.00133.69           O  
ATOM    960  CB  SER A 126     -49.714  61.295  44.114  1.00133.12           C  
ATOM    961  OG  SER A 126     -49.576  62.369  43.200  1.00143.03           O  
ATOM    962  N   TRP A 127     -48.708  59.893  47.025  1.00127.70           N  
ATOM    963  CA  TRP A 127     -48.999  58.862  48.013  1.00126.43           C  
ATOM    964  C   TRP A 127     -48.202  59.144  49.279  1.00130.00           C  
ATOM    965  O   TRP A 127     -47.104  58.610  49.455  1.00130.03           O  
ATOM    966  CB  TRP A 127     -48.729  57.478  47.427  1.00124.60           C  
ATOM    967  CG  TRP A 127     -49.310  57.280  46.058  1.00125.05           C  
ATOM    968  CD1 TRP A 127     -48.622  57.124  44.891  1.00127.99           C  
ATOM    969  CD2 TRP A 127     -50.700  57.258  45.712  1.00124.56           C  
ATOM    970  NE1 TRP A 127     -49.498  56.990  43.838  1.00127.44           N  
ATOM    971  CE2 TRP A 127     -50.782  57.061  44.316  1.00128.72           C  
ATOM    972  CE3 TRP A 127     -51.890  57.395  46.447  1.00125.46           C  
ATOM    973  CZ2 TRP A 127     -52.006  56.973  43.645  1.00127.91           C  
ATOM    974  CZ3 TRP A 127     -53.101  57.307  45.783  1.00126.81           C  
ATOM    975  CH2 TRP A 127     -53.153  57.084  44.403  1.00127.54           C  
ATOM    976  N   PRO A 128     -48.715  60.039  50.150  1.00125.83           N  
ATOM    977  CA  PRO A 128     -47.932  60.441  51.322  1.00125.37           C  
ATOM    978  C   PRO A 128     -47.887  59.445  52.458  1.00129.36           C  
ATOM    979  O   PRO A 128     -46.822  59.268  53.042  1.00129.10           O  
ATOM    980  CB  PRO A 128     -48.580  61.765  51.757  1.00127.11           C  
ATOM    981  CG  PRO A 128     -49.599  62.099  50.705  1.00131.72           C  
ATOM    982  CD  PRO A 128     -49.973  60.804  50.075  1.00127.31           C  
ATOM    983  N   ASN A 129     -49.026  58.827  52.801  1.00126.23           N  
ATOM    984  CA  ASN A 129     -49.092  57.909  53.938  1.00126.12           C  
ATOM    985  C   ASN A 129     -49.437  56.457  53.527  1.00127.48           C  
ATOM    986  O   ASN A 129     -50.165  55.749  54.237  1.00127.21           O  
ATOM    987  CB  ASN A 129     -50.010  58.450  55.046  1.00132.85           C  
ATOM    988  CG  ASN A 129     -50.951  59.547  54.614  1.00193.20           C  
ATOM    989  OD1 ASN A 129     -50.521  60.658  54.262  1.00187.69           O  
ATOM    990  ND2 ASN A 129     -52.254  59.209  54.676  1.00205.91           N  
ATOM    991  N   HIS A 130     -48.846  56.019  52.387  1.00121.68           N  
ATOM    992  CA  HIS A 130     -48.914  54.675  51.801  1.00120.39           C  
ATOM    993  C   HIS A 130     -47.535  54.355  51.252  1.00119.19           C  
ATOM    994  O   HIS A 130     -46.898  55.241  50.677  1.00118.72           O  
ATOM    995  CB  HIS A 130     -49.943  54.620  50.682  1.00122.09           C  
ATOM    996  CG  HIS A 130     -51.345  54.786  51.155  1.00126.54           C  
ATOM    997  ND1 HIS A 130     -51.865  56.038  51.444  1.00128.91           N  
ATOM    998  CD2 HIS A 130     -52.303  53.853  51.360  1.00129.23           C  
ATOM    999  CE1 HIS A 130     -53.111  55.825  51.836  1.00128.82           C  
ATOM   1000  NE2 HIS A 130     -53.424  54.527  51.794  1.00129.25           N  
ATOM   1001  N   THR A 131     -47.058  53.114  51.427  1.00112.55           N  
ATOM   1002  CA  THR A 131     -45.712  52.756  50.981  1.00111.60           C  
ATOM   1003  C   THR A 131     -45.736  52.229  49.495  1.00116.32           C  
ATOM   1004  O   THR A 131     -46.148  51.108  49.193  1.00116.14           O  
ATOM   1005  CB  THR A 131     -45.015  51.870  52.029  1.00113.70           C  
ATOM   1006  OG1 THR A 131     -43.700  51.548  51.598  1.00114.20           O  
ATOM   1007  CG2 THR A 131     -45.799  50.628  52.421  1.00109.51           C  
ATOM   1008  N   THR A 132     -45.285  53.097  48.579  1.00113.41           N  
ATOM   1009  CA  THR A 132     -45.276  52.919  47.120  1.00113.88           C  
ATOM   1010  C   THR A 132     -44.246  51.954  46.540  1.00118.55           C  
ATOM   1011  O   THR A 132     -44.351  51.571  45.369  1.00118.14           O  
ATOM   1012  CB  THR A 132     -44.993  54.273  46.451  1.00127.21           C  
ATOM   1013  OG1 THR A 132     -43.676  54.710  46.806  1.00128.61           O  
ATOM   1014  CG2 THR A 132     -46.022  55.330  46.793  1.00128.37           C  
ATOM   1015  N   THR A 133     -43.228  51.619  47.320  1.00115.85           N  
ATOM   1016  CA  THR A 133     -42.068  50.839  46.890  1.00116.42           C  
ATOM   1017  C   THR A 133     -42.297  49.316  46.657  1.00122.29           C  
ATOM   1018  O   THR A 133     -41.337  48.534  46.727  1.00122.84           O  
ATOM   1019  CB  THR A 133     -40.954  51.080  47.886  1.00125.89           C  
ATOM   1020  OG1 THR A 133     -41.418  50.704  49.183  1.00125.63           O  
ATOM   1021  CG2 THR A 133     -40.508  52.540  47.902  1.00125.17           C  
ATOM   1022  N   GLY A 134     -43.527  48.933  46.305  1.00118.61           N  
ATOM   1023  CA  GLY A 134     -43.891  47.547  46.025  1.00117.65           C  
ATOM   1024  C   GLY A 134     -43.294  47.028  44.740  1.00118.96           C  
ATOM   1025  O   GLY A 134     -43.413  47.676  43.695  1.00118.24           O  
ATOM   1026  N   VAL A 135     -42.648  45.851  44.816  1.00114.04           N  
ATOM   1027  CA  VAL A 135     -41.943  45.219  43.688  1.00113.23           C  
ATOM   1028  C   VAL A 135     -42.220  43.690  43.670  1.00116.30           C  
ATOM   1029  O   VAL A 135     -42.803  43.191  44.629  1.00115.52           O  
ATOM   1030  CB  VAL A 135     -40.425  45.559  43.822  1.00116.99           C  
ATOM   1031  CG1 VAL A 135     -39.568  44.803  42.824  1.00116.95           C  
ATOM   1032  CG2 VAL A 135     -40.160  47.070  43.752  1.00116.65           C  
ATOM   1033  N   SER A 136     -41.848  42.966  42.572  1.00113.53           N  
ATOM   1034  CA  SER A 136     -42.017  41.499  42.390  1.00113.86           C  
ATOM   1035  C   SER A 136     -40.893  40.861  41.588  1.00118.19           C  
ATOM   1036  O   SER A 136     -40.415  41.458  40.627  1.00117.43           O  
ATOM   1037  CB  SER A 136     -43.344  41.153  41.705  1.00117.80           C  
ATOM   1038  OG  SER A 136     -43.516  39.754  41.513  1.00123.91           O  
ATOM   1039  N   ALA A 137     -40.546  39.604  41.930  1.00115.75           N  
ATOM   1040  CA  ALA A 137     -39.553  38.780  41.242  1.00116.60           C  
ATOM   1041  C   ALA A 137     -40.110  38.417  39.866  1.00124.77           C  
ATOM   1042  O   ALA A 137     -39.345  38.328  38.904  1.00125.50           O  
ATOM   1043  CB  ALA A 137     -39.279  37.510  42.034  1.00117.21           C  
ATOM   1044  N   SER A 138     -41.456  38.259  39.766  1.00122.69           N  
ATOM   1045  CA  SER A 138     -42.174  37.953  38.521  1.00122.92           C  
ATOM   1046  C   SER A 138     -41.979  39.038  37.445  1.00126.14           C  
ATOM   1047  O   SER A 138     -42.053  38.743  36.259  1.00124.24           O  
ATOM   1048  CB  SER A 138     -43.655  37.714  38.802  1.00127.38           C  
ATOM   1049  OG  SER A 138     -43.830  36.560  39.610  1.00136.50           O  
ATOM   1050  N   CYS A 139     -41.686  40.272  37.869  1.00124.42           N  
ATOM   1051  CA  CYS A 139     -41.415  41.401  36.987  1.00125.06           C  
ATOM   1052  C   CYS A 139     -39.918  41.713  36.973  1.00130.07           C  
ATOM   1053  O   CYS A 139     -39.499  42.863  37.083  1.00128.94           O  
ATOM   1054  CB  CYS A 139     -42.256  42.606  37.390  1.00125.62           C  
ATOM   1055  SG  CYS A 139     -44.036  42.286  37.392  1.00130.11           S  
ATOM   1056  N   SER A 140     -39.121  40.658  36.807  1.00128.80           N  
ATOM   1057  CA  SER A 140     -37.665  40.675  36.768  1.00130.05           C  
ATOM   1058  C   SER A 140     -37.076  41.488  35.607  1.00137.08           C  
ATOM   1059  O   SER A 140     -37.543  41.369  34.473  1.00136.88           O  
ATOM   1060  CB  SER A 140     -37.148  39.246  36.681  1.00134.22           C  
ATOM   1061  OG  SER A 140     -37.740  38.569  35.583  1.00143.18           O  
ATOM   1062  N   HIS A 141     -36.018  42.274  35.891  1.00135.76           N  
ATOM   1063  CA  HIS A 141     -35.293  43.070  34.899  1.00136.50           C  
ATOM   1064  C   HIS A 141     -33.788  43.062  35.186  1.00140.97           C  
ATOM   1065  O   HIS A 141     -33.348  43.584  36.217  1.00140.28           O  
ATOM   1066  CB  HIS A 141     -35.856  44.504  34.797  1.00137.77           C  
ATOM   1067  CG  HIS A 141     -35.269  45.338  33.685  1.00141.69           C  
ATOM   1068  ND1 HIS A 141     -35.099  44.833  32.396  1.00143.65           N  
ATOM   1069  CD2 HIS A 141     -34.872  46.634  33.696  1.00143.62           C  
ATOM   1070  CE1 HIS A 141     -34.584  45.825  31.684  1.00143.03           C  
ATOM   1071  NE2 HIS A 141     -34.430  46.929  32.420  1.00143.34           N  
ATOM   1072  N   ASN A 142     -33.013  42.423  34.276  1.00138.19           N  
ATOM   1073  CA  ASN A 142     -31.545  42.283  34.294  1.00138.28           C  
ATOM   1074  C   ASN A 142     -30.971  41.564  35.547  1.00141.77           C  
ATOM   1075  O   ASN A 142     -29.761  41.633  35.804  1.00141.58           O  
ATOM   1076  CB  ASN A 142     -30.857  43.643  34.077  1.00139.75           C  
ATOM   1077  CG  ASN A 142     -31.158  44.266  32.735  1.00168.50           C  
ATOM   1078  OD1 ASN A 142     -31.401  43.580  31.727  1.00161.06           O  
ATOM   1079  ND2 ASN A 142     -31.136  45.590  32.691  1.00164.27           N  
ATOM   1080  N   GLY A 143     -31.830  40.841  36.266  1.00137.35           N  
ATOM   1081  CA  GLY A 143     -31.449  40.101  37.463  1.00136.70           C  
ATOM   1082  C   GLY A 143     -32.288  40.442  38.675  1.00139.16           C  
ATOM   1083  O   GLY A 143     -32.789  39.546  39.358  1.00138.75           O  
ATOM   1084  N   GLU A 144     -32.453  41.744  38.940  1.00134.84           N  
ATOM   1085  CA  GLU A 144     -33.223  42.255  40.071  1.00134.31           C  
ATOM   1086  C   GLU A 144     -34.714  42.076  39.847  1.00136.17           C  
ATOM   1087  O   GLU A 144     -35.162  41.622  38.791  1.00135.66           O  
ATOM   1088  CB  GLU A 144     -32.921  43.749  40.305  1.00135.93           C  
ATOM   1089  CG  GLU A 144     -31.487  44.039  40.709  1.00151.31           C  
ATOM   1090  CD  GLU A 144     -30.489  44.258  39.589  1.00185.38           C  
ATOM   1091  OE1 GLU A 144     -30.875  44.165  38.399  1.00185.67           O  
ATOM   1092  OE2 GLU A 144     -29.312  44.539  39.912  1.00187.26           O  
ATOM   1093  N   SER A 145     -35.483  42.447  40.849  1.00130.87           N  
ATOM   1094  CA  SER A 145     -36.923  42.405  40.755  1.00129.61           C  
ATOM   1095  C   SER A 145     -37.389  43.828  40.396  1.00130.37           C  
ATOM   1096  O   SER A 145     -36.681  44.782  40.708  1.00129.66           O  
ATOM   1097  CB  SER A 145     -37.500  41.931  42.081  1.00133.25           C  
ATOM   1098  OG  SER A 145     -37.164  42.795  43.152  1.00140.29           O  
ATOM   1099  N   SER A 146     -38.527  43.979  39.693  1.00124.93           N  
ATOM   1100  CA  SER A 146     -39.057  45.305  39.320  1.00123.98           C  
ATOM   1101  C   SER A 146     -40.592  45.299  39.271  1.00125.63           C  
ATOM   1102  O   SER A 146     -41.214  44.489  39.963  1.00125.10           O  
ATOM   1103  CB  SER A 146     -38.444  45.802  38.010  1.00128.56           C  
ATOM   1104  OG  SER A 146     -38.664  47.192  37.823  1.00139.87           O  
ATOM   1105  N   PHE A 147     -41.201  46.212  38.481  1.00120.67           N  
ATOM   1106  CA  PHE A 147     -42.649  46.344  38.320  1.00119.75           C  
ATOM   1107  C   PHE A 147     -43.010  47.171  37.070  1.00121.82           C  
ATOM   1108  O   PHE A 147     -42.114  47.707  36.412  1.00120.88           O  
ATOM   1109  CB  PHE A 147     -43.270  46.957  39.594  1.00121.67           C  
ATOM   1110  CG  PHE A 147     -44.717  46.603  39.827  1.00123.43           C  
ATOM   1111  CD1 PHE A 147     -45.102  45.283  40.041  1.00126.36           C  
ATOM   1112  CD2 PHE A 147     -45.696  47.591  39.846  1.00126.01           C  
ATOM   1113  CE1 PHE A 147     -46.444  44.955  40.242  1.00127.43           C  
ATOM   1114  CE2 PHE A 147     -47.037  47.266  40.066  1.00128.89           C  
ATOM   1115  CZ  PHE A 147     -47.401  45.950  40.271  1.00126.93           C  
ATOM   1116  N   TYR A 148     -44.327  47.265  36.752  1.00117.54           N  
ATOM   1117  CA  TYR A 148     -44.902  48.016  35.627  1.00116.46           C  
ATOM   1118  C   TYR A 148     -44.645  49.528  35.768  1.00120.71           C  
ATOM   1119  O   TYR A 148     -45.140  50.146  36.712  1.00119.98           O  
ATOM   1120  CB  TYR A 148     -46.416  47.764  35.541  1.00116.28           C  
ATOM   1121  CG  TYR A 148     -46.832  46.320  35.349  1.00115.79           C  
ATOM   1122  CD1 TYR A 148     -46.763  45.716  34.094  1.00117.42           C  
ATOM   1123  CD2 TYR A 148     -47.401  45.596  36.386  1.00115.54           C  
ATOM   1124  CE1 TYR A 148     -47.215  44.412  33.893  1.00117.08           C  
ATOM   1125  CE2 TYR A 148     -47.854  44.292  36.197  1.00115.94           C  
ATOM   1126  CZ  TYR A 148     -47.770  43.707  34.946  1.00121.18           C  
ATOM   1127  OH  TYR A 148     -48.208  42.418  34.774  1.00120.43           O  
ATOM   1128  N   LYS A 149     -43.870  50.113  34.836  1.00117.80           N  
ATOM   1129  CA  LYS A 149     -43.491  51.537  34.837  1.00117.86           C  
ATOM   1130  C   LYS A 149     -44.672  52.516  34.740  1.00121.41           C  
ATOM   1131  O   LYS A 149     -44.561  53.652  35.222  1.00121.19           O  
ATOM   1132  CB  LYS A 149     -42.455  51.829  33.746  1.00120.36           C  
ATOM   1133  CG  LYS A 149     -41.018  51.705  34.236  1.00131.96           C  
ATOM   1134  CD  LYS A 149     -40.129  50.982  33.226  1.00140.05           C  
ATOM   1135  CE  LYS A 149     -38.988  50.268  33.915  1.00149.91           C  
ATOM   1136  NZ  LYS A 149     -38.069  49.614  32.948  1.00155.75           N  
ATOM   1137  N   ASN A 150     -45.787  52.075  34.126  1.00116.75           N  
ATOM   1138  CA  ASN A 150     -46.991  52.886  34.001  1.00115.80           C  
ATOM   1139  C   ASN A 150     -47.947  52.677  35.176  1.00118.81           C  
ATOM   1140  O   ASN A 150     -48.715  53.586  35.491  1.00119.25           O  
ATOM   1141  CB  ASN A 150     -47.653  52.683  32.653  1.00115.44           C  
ATOM   1142  CG  ASN A 150     -46.729  53.058  31.526  1.00148.85           C  
ATOM   1143  OD1 ASN A 150     -46.074  54.104  31.560  1.00150.62           O  
ATOM   1144  ND2 ASN A 150     -46.594  52.191  30.536  1.00141.01           N  
ATOM   1145  N   LEU A 151     -47.875  51.517  35.855  1.00113.31           N  
ATOM   1146  CA  LEU A 151     -48.684  51.274  37.049  1.00112.51           C  
ATOM   1147  C   LEU A 151     -47.839  51.594  38.304  1.00117.09           C  
ATOM   1148  O   LEU A 151     -46.724  52.093  38.133  1.00117.42           O  
ATOM   1149  CB  LEU A 151     -49.249  49.838  37.066  1.00112.10           C  
ATOM   1150  CG  LEU A 151     -50.562  49.600  36.296  1.00115.26           C  
ATOM   1151  CD1 LEU A 151     -51.005  48.158  36.404  1.00114.70           C  
ATOM   1152  CD2 LEU A 151     -51.675  50.461  36.821  1.00116.60           C  
ATOM   1153  N   LEU A 152     -48.355  51.343  39.545  1.00113.10           N  
ATOM   1154  CA  LEU A 152     -47.655  51.634  40.819  1.00112.92           C  
ATOM   1155  C   LEU A 152     -48.265  50.805  41.955  1.00117.71           C  
ATOM   1156  O   LEU A 152     -49.491  50.763  42.058  1.00117.92           O  
ATOM   1157  CB  LEU A 152     -47.761  53.153  41.120  1.00112.79           C  
ATOM   1158  CG  LEU A 152     -47.226  53.713  42.430  1.00116.90           C  
ATOM   1159  CD1 LEU A 152     -46.822  55.158  42.258  1.00117.00           C  
ATOM   1160  CD2 LEU A 152     -48.279  53.654  43.514  1.00118.70           C  
ATOM   1161  N   TRP A 153     -47.435  50.198  42.836  1.00114.40           N  
ATOM   1162  CA  TRP A 153     -47.970  49.356  43.919  1.00114.22           C  
ATOM   1163  C   TRP A 153     -48.119  50.054  45.258  1.00118.26           C  
ATOM   1164  O   TRP A 153     -47.106  50.375  45.893  1.00118.80           O  
ATOM   1165  CB  TRP A 153     -47.145  48.063  44.104  1.00113.04           C  
ATOM   1166  CG  TRP A 153     -47.923  46.907  44.683  1.00113.92           C  
ATOM   1167  CD1 TRP A 153     -48.978  46.970  45.547  1.00116.78           C  
ATOM   1168  CD2 TRP A 153     -47.699  45.512  44.430  1.00113.63           C  
ATOM   1169  NE1 TRP A 153     -49.450  45.708  45.814  1.00116.11           N  
ATOM   1170  CE2 TRP A 153     -48.680  44.792  45.141  1.00117.38           C  
ATOM   1171  CE3 TRP A 153     -46.777  44.800  43.647  1.00114.78           C  
ATOM   1172  CZ2 TRP A 153     -48.764  43.395  45.093  1.00116.52           C  
ATOM   1173  CZ3 TRP A 153     -46.867  43.419  43.592  1.00115.94           C  
ATOM   1174  CH2 TRP A 153     -47.850  42.731  44.307  1.00116.46           C  
ATOM   1175  N   LEU A 154     -49.374  50.192  45.740  1.00113.93           N  
ATOM   1176  CA  LEU A 154     -49.630  50.796  47.045  1.00113.38           C  
ATOM   1177  C   LEU A 154     -49.816  49.740  48.096  1.00120.37           C  
ATOM   1178  O   LEU A 154     -50.677  48.868  47.943  1.00120.11           O  
ATOM   1179  CB  LEU A 154     -50.849  51.727  47.020  1.00112.58           C  
ATOM   1180  CG  LEU A 154     -50.651  53.065  46.336  1.00115.67           C  
ATOM   1181  CD1 LEU A 154     -51.951  53.788  46.206  1.00115.38           C  
ATOM   1182  CD2 LEU A 154     -49.627  53.908  47.046  1.00115.96           C  
ATOM   1183  N   THR A 155     -48.991  49.792  49.156  1.00119.68           N  
ATOM   1184  CA  THR A 155     -49.072  48.865  50.297  1.00120.61           C  
ATOM   1185  C   THR A 155     -49.282  49.663  51.599  1.00126.03           C  
ATOM   1186  O   THR A 155     -49.254  50.904  51.581  1.00124.90           O  
ATOM   1187  CB  THR A 155     -47.897  47.842  50.348  1.00128.05           C  
ATOM   1188  OG1 THR A 155     -46.641  48.507  50.314  1.00131.53           O  
ATOM   1189  CG2 THR A 155     -47.952  46.842  49.223  1.00123.20           C  
ATOM   1190  N   GLY A 156     -49.529  48.938  52.690  1.00124.19           N  
ATOM   1191  CA  GLY A 156     -49.782  49.506  54.007  1.00124.51           C  
ATOM   1192  C   GLY A 156     -48.519  49.821  54.775  1.00129.43           C  
ATOM   1193  O   GLY A 156     -47.614  48.986  54.837  1.00129.85           O  
ATOM   1194  N   LYS A 157     -48.446  51.027  55.362  1.00125.75           N  
ATOM   1195  CA  LYS A 157     -47.279  51.427  56.127  1.00125.76           C  
ATOM   1196  C   LYS A 157     -47.614  51.859  57.548  1.00131.94           C  
ATOM   1197  O   LYS A 157     -48.672  52.450  57.766  1.00132.43           O  
ATOM   1198  CB  LYS A 157     -46.462  52.496  55.387  1.00127.56           C  
ATOM   1199  CG  LYS A 157     -47.048  53.902  55.355  1.00140.35           C  
ATOM   1200  CD  LYS A 157     -46.009  54.888  54.833  1.00150.07           C  
ATOM   1201  CE  LYS A 157     -46.123  56.246  55.481  1.00157.29           C  
ATOM   1202  NZ  LYS A 157     -45.186  57.234  54.876  1.00161.99           N  
ATOM   1203  N   ASN A 158     -46.690  51.572  58.504  1.00128.88           N  
ATOM   1204  CA  ASN A 158     -46.707  51.927  59.932  1.00129.05           C  
ATOM   1205  C   ASN A 158     -47.840  51.285  60.730  1.00135.66           C  
ATOM   1206  O   ASN A 158     -47.588  50.484  61.643  1.00136.23           O  
ATOM   1207  CB  ASN A 158     -46.695  53.459  60.146  1.00127.25           C  
ATOM   1208  CG  ASN A 158     -45.379  54.165  59.898  1.00139.53           C  
ATOM   1209  OD1 ASN A 158     -44.319  53.563  59.691  1.00128.62           O  
ATOM   1210  ND2 ASN A 158     -45.415  55.481  59.956  1.00131.45           N  
ATOM   1211  N   GLY A 159     -49.063  51.706  60.432  1.00132.92           N  
ATOM   1212  CA  GLY A 159     -50.268  51.216  61.077  1.00133.00           C  
ATOM   1213  C   GLY A 159     -51.088  50.414  60.099  1.00137.25           C  
ATOM   1214  O   GLY A 159     -51.137  49.185  60.191  1.00136.16           O  
ATOM   1215  N   LEU A 160     -51.695  51.120  59.128  1.00135.45           N  
ATOM   1216  CA  LEU A 160     -52.534  50.558  58.059  1.00136.17           C  
ATOM   1217  C   LEU A 160     -52.341  51.336  56.721  1.00136.75           C  
ATOM   1218  O   LEU A 160     -51.488  52.234  56.607  1.00136.08           O  
ATOM   1219  CB  LEU A 160     -54.054  50.504  58.504  1.00137.17           C  
ATOM   1220  CG  LEU A 160     -55.104  49.552  57.790  1.00142.77           C  
ATOM   1221  CD1 LEU A 160     -56.021  48.884  58.813  1.00143.55           C  
ATOM   1222  CD2 LEU A 160     -56.220  50.341  57.167  1.00144.51           C  
ATOM   1223  N   TYR A 161     -53.098  50.867  55.708  1.00130.72           N  
ATOM   1224  CA  TYR A 161     -53.389  51.324  54.359  1.00129.52           C  
ATOM   1225  C   TYR A 161     -54.673  52.166  54.632  1.00132.96           C  
ATOM   1226  O   TYR A 161     -55.782  51.625  54.512  1.00133.03           O  
ATOM   1227  CB  TYR A 161     -53.752  50.067  53.531  1.00129.83           C  
ATOM   1228  CG  TYR A 161     -53.866  50.239  52.034  1.00130.47           C  
ATOM   1229  CD1 TYR A 161     -53.102  49.471  51.170  1.00132.29           C  
ATOM   1230  CD2 TYR A 161     -54.803  51.111  51.479  1.00131.02           C  
ATOM   1231  CE1 TYR A 161     -53.235  49.587  49.792  1.00133.57           C  
ATOM   1232  CE2 TYR A 161     -54.925  51.258  50.101  1.00131.85           C  
ATOM   1233  CZ  TYR A 161     -54.148  50.480  49.260  1.00139.57           C  
ATOM   1234  OH  TYR A 161     -54.269  50.579  47.896  1.00139.39           O  
ATOM   1235  N   PRO A 162     -54.578  53.448  55.076  1.00128.03           N  
ATOM   1236  CA  PRO A 162     -55.808  54.193  55.394  1.00127.21           C  
ATOM   1237  C   PRO A 162     -56.633  54.538  54.155  1.00129.30           C  
ATOM   1238  O   PRO A 162     -56.159  54.310  53.040  1.00127.99           O  
ATOM   1239  CB  PRO A 162     -55.302  55.425  56.157  1.00129.00           C  
ATOM   1240  CG  PRO A 162     -53.814  55.233  56.316  1.00133.56           C  
ATOM   1241  CD  PRO A 162     -53.387  54.299  55.256  1.00129.29           C  
ATOM   1242  N   ASN A 163     -57.878  55.024  54.339  1.00125.63           N  
ATOM   1243  CA  ASN A 163     -58.760  55.360  53.220  1.00125.55           C  
ATOM   1244  C   ASN A 163     -58.148  56.423  52.310  1.00126.72           C  
ATOM   1245  O   ASN A 163     -57.506  57.358  52.808  1.00125.79           O  
ATOM   1246  CB  ASN A 163     -60.116  55.848  53.709  1.00132.14           C  
ATOM   1247  CG  ASN A 163     -60.943  54.904  54.551  1.00186.02           C  
ATOM   1248  OD1 ASN A 163     -60.672  53.694  54.688  1.00173.29           O  
ATOM   1249  ND2 ASN A 163     -61.992  55.511  55.107  1.00201.80           N  
ATOM   1250  N   LEU A 164     -58.358  56.275  50.978  1.00121.59           N  
ATOM   1251  CA  LEU A 164     -57.850  57.196  49.947  1.00120.75           C  
ATOM   1252  C   LEU A 164     -58.907  57.624  48.928  1.00124.73           C  
ATOM   1253  O   LEU A 164     -59.719  56.792  48.530  1.00124.35           O  
ATOM   1254  CB  LEU A 164     -56.590  56.636  49.229  1.00120.39           C  
ATOM   1255  CG  LEU A 164     -56.625  55.289  48.474  1.00124.18           C  
ATOM   1256  CD1 LEU A 164     -56.965  55.485  47.011  1.00123.88           C  
ATOM   1257  CD2 LEU A 164     -55.259  54.636  48.495  1.00126.14           C  
ATOM   1258  N   SER A 165     -58.903  58.911  48.502  1.00121.37           N  
ATOM   1259  CA  SER A 165     -59.841  59.396  47.473  1.00121.25           C  
ATOM   1260  C   SER A 165     -59.119  60.284  46.439  1.00124.49           C  
ATOM   1261  O   SER A 165     -59.475  61.448  46.218  1.00124.48           O  
ATOM   1262  CB  SER A 165     -61.084  60.054  48.079  1.00124.79           C  
ATOM   1263  OG  SER A 165     -62.238  59.858  47.271  1.00130.16           O  
ATOM   1264  N   LYS A 166     -58.075  59.702  45.817  1.00119.59           N  
ATOM   1265  CA  LYS A 166     -57.231  60.345  44.824  1.00118.67           C  
ATOM   1266  C   LYS A 166     -58.031  60.680  43.569  1.00122.86           C  
ATOM   1267  O   LYS A 166     -58.700  59.815  42.994  1.00122.45           O  
ATOM   1268  CB  LYS A 166     -56.004  59.475  44.522  1.00120.44           C  
ATOM   1269  CG  LYS A 166     -54.788  60.274  44.099  1.00132.34           C  
ATOM   1270  CD  LYS A 166     -54.025  60.856  45.276  1.00142.43           C  
ATOM   1271  CE  LYS A 166     -53.315  62.116  44.856  1.00157.45           C  
ATOM   1272  NZ  LYS A 166     -52.592  62.749  45.986  1.00171.20           N  
ATOM   1273  N   SER A 167     -57.987  61.954  43.177  1.00119.65           N  
ATOM   1274  CA  SER A 167     -58.749  62.473  42.051  1.00119.49           C  
ATOM   1275  C   SER A 167     -57.874  63.162  40.996  1.00123.42           C  
ATOM   1276  O   SER A 167     -56.898  63.826  41.353  1.00123.25           O  
ATOM   1277  CB  SER A 167     -59.799  63.447  42.581  1.00123.03           C  
ATOM   1278  OG  SER A 167     -60.672  63.956  41.589  1.00131.06           O  
ATOM   1279  N   TYR A 168     -58.248  63.018  39.698  1.00119.86           N  
ATOM   1280  CA  TYR A 168     -57.613  63.687  38.554  1.00119.81           C  
ATOM   1281  C   TYR A 168     -58.657  64.269  37.591  1.00124.27           C  
ATOM   1282  O   TYR A 168     -59.472  63.523  37.042  1.00123.74           O  
ATOM   1283  CB  TYR A 168     -56.607  62.794  37.785  1.00120.90           C  
ATOM   1284  CG  TYR A 168     -56.171  63.396  36.458  1.00122.28           C  
ATOM   1285  CD1 TYR A 168     -55.232  64.424  36.408  1.00124.32           C  
ATOM   1286  CD2 TYR A 168     -56.750  62.988  35.260  1.00122.64           C  
ATOM   1287  CE1 TYR A 168     -54.859  65.012  35.196  1.00124.71           C  
ATOM   1288  CE2 TYR A 168     -56.380  63.563  34.042  1.00123.56           C  
ATOM   1289  CZ  TYR A 168     -55.431  64.576  34.012  1.00129.48           C  
ATOM   1290  OH  TYR A 168     -55.062  65.151  32.809  1.00127.52           O  
ATOM   1291  N   ALA A 169     -58.561  65.588  37.329  1.00121.23           N  
ATOM   1292  CA  ALA A 169     -59.430  66.324  36.410  1.00121.06           C  
ATOM   1293  C   ALA A 169     -58.750  66.469  35.062  1.00124.48           C  
ATOM   1294  O   ALA A 169     -57.619  66.958  35.003  1.00124.07           O  
ATOM   1295  CB  ALA A 169     -59.740  67.699  36.978  1.00121.94           C  
ATOM   1296  N   ASN A 170     -59.439  66.052  33.985  1.00121.26           N  
ATOM   1297  CA  ASN A 170     -58.929  66.111  32.615  1.00121.57           C  
ATOM   1298  C   ASN A 170     -58.829  67.531  32.061  1.00128.68           C  
ATOM   1299  O   ASN A 170     -59.788  68.089  31.507  1.00128.27           O  
ATOM   1300  CB  ASN A 170     -59.721  65.210  31.675  1.00119.28           C  
ATOM   1301  CG  ASN A 170     -59.019  64.886  30.384  1.00132.82           C  
ATOM   1302  OD1 ASN A 170     -58.175  65.634  29.869  1.00122.76           O  
ATOM   1303  ND2 ASN A 170     -59.385  63.757  29.816  1.00127.19           N  
ATOM   1304  N   ASN A 171     -57.626  68.089  32.190  1.00127.59           N  
ATOM   1305  CA  ASN A 171     -57.262  69.419  31.712  1.00128.17           C  
ATOM   1306  C   ASN A 171     -56.878  69.344  30.229  1.00132.34           C  
ATOM   1307  O   ASN A 171     -57.351  70.151  29.429  1.00132.54           O  
ATOM   1308  CB  ASN A 171     -56.102  70.011  32.564  1.00131.07           C  
ATOM   1309  CG  ASN A 171     -55.020  69.022  32.986  1.00164.05           C  
ATOM   1310  OD1 ASN A 171     -54.351  68.387  32.158  1.00162.43           O  
ATOM   1311  ND2 ASN A 171     -54.813  68.884  34.295  1.00155.45           N  
ATOM   1312  N   LYS A 172     -56.075  68.316  29.884  1.00128.11           N  
ATOM   1313  CA  LYS A 172     -55.434  67.972  28.614  1.00127.65           C  
ATOM   1314  C   LYS A 172     -56.186  68.305  27.311  1.00132.23           C  
ATOM   1315  O   LYS A 172     -55.513  68.485  26.286  1.00132.32           O  
ATOM   1316  CB  LYS A 172     -55.064  66.479  28.605  1.00129.88           C  
ATOM   1317  CG  LYS A 172     -54.040  66.074  29.662  1.00145.79           C  
ATOM   1318  CD  LYS A 172     -52.663  66.721  29.465  1.00158.33           C  
ATOM   1319  CE  LYS A 172     -51.741  66.395  30.611  1.00169.75           C  
ATOM   1320  NZ  LYS A 172     -50.370  66.943  30.436  1.00175.98           N  
ATOM   1321  N   GLU A 173     -57.548  68.358  27.317  1.00128.43           N  
ATOM   1322  CA  GLU A 173     -58.369  68.615  26.112  1.00127.99           C  
ATOM   1323  C   GLU A 173     -58.155  67.495  25.085  1.00129.53           C  
ATOM   1324  O   GLU A 173     -58.188  67.719  23.876  1.00128.45           O  
ATOM   1325  CB  GLU A 173     -58.083  69.987  25.468  1.00129.73           C  
ATOM   1326  CG  GLU A 173     -58.644  71.183  26.211  1.00144.93           C  
ATOM   1327  CD  GLU A 173     -58.157  72.529  25.702  1.00177.22           C  
ATOM   1328  OE1 GLU A 173     -57.078  72.583  25.063  1.00171.38           O  
ATOM   1329  OE2 GLU A 173     -58.846  73.540  25.973  1.00180.00           O  
ATOM   1330  N   LYS A 174     -57.884  66.295  25.600  1.00125.38           N  
ATOM   1331  CA  LYS A 174     -57.664  65.059  24.862  1.00124.74           C  
ATOM   1332  C   LYS A 174     -58.207  63.911  25.721  1.00127.47           C  
ATOM   1333  O   LYS A 174     -58.389  64.100  26.930  1.00126.57           O  
ATOM   1334  CB  LYS A 174     -56.172  64.869  24.565  1.00127.03           C  
ATOM   1335  CG  LYS A 174     -55.747  65.531  23.270  1.00146.66           C  
ATOM   1336  CD  LYS A 174     -54.253  65.445  23.027  1.00160.61           C  
ATOM   1337  CE  LYS A 174     -53.893  65.998  21.664  1.00172.14           C  
ATOM   1338  NZ  LYS A 174     -52.534  65.580  21.233  1.00180.49           N  
ATOM   1339  N   GLU A 175     -58.523  62.746  25.101  1.00123.07           N  
ATOM   1340  CA  GLU A 175     -59.028  61.572  25.818  1.00122.01           C  
ATOM   1341  C   GLU A 175     -57.869  61.009  26.592  1.00123.07           C  
ATOM   1342  O   GLU A 175     -56.890  60.541  26.013  1.00123.02           O  
ATOM   1343  CB  GLU A 175     -59.585  60.492  24.868  1.00123.42           C  
ATOM   1344  CG  GLU A 175     -59.849  60.940  23.436  1.00135.39           C  
ATOM   1345  CD  GLU A 175     -60.498  59.917  22.526  1.00156.24           C  
ATOM   1346  OE1 GLU A 175     -60.252  59.987  21.300  1.00137.38           O  
ATOM   1347  OE2 GLU A 175     -61.278  59.074  23.030  1.00152.66           O  
ATOM   1348  N   VAL A 176     -57.955  61.090  27.895  1.00116.71           N  
ATOM   1349  CA  VAL A 176     -56.874  60.576  28.704  1.00115.50           C  
ATOM   1350  C   VAL A 176     -57.221  59.146  29.062  1.00116.41           C  
ATOM   1351  O   VAL A 176     -58.284  58.902  29.626  1.00115.63           O  
ATOM   1352  CB  VAL A 176     -56.576  61.455  29.957  1.00119.77           C  
ATOM   1353  CG1 VAL A 176     -55.551  60.787  30.873  1.00119.62           C  
ATOM   1354  CG2 VAL A 176     -56.095  62.852  29.567  1.00119.66           C  
ATOM   1355  N   LEU A 177     -56.352  58.206  28.690  1.00111.14           N  
ATOM   1356  CA  LEU A 177     -56.488  56.798  29.021  1.00110.26           C  
ATOM   1357  C   LEU A 177     -55.941  56.593  30.447  1.00115.49           C  
ATOM   1358  O   LEU A 177     -54.826  57.028  30.753  1.00115.66           O  
ATOM   1359  CB  LEU A 177     -55.740  55.920  27.987  1.00109.63           C  
ATOM   1360  CG  LEU A 177     -55.298  54.503  28.389  1.00113.63           C  
ATOM   1361  CD1 LEU A 177     -56.479  53.597  28.706  1.00113.89           C  
ATOM   1362  CD2 LEU A 177     -54.514  53.862  27.287  1.00114.51           C  
ATOM   1363  N   VAL A 178     -56.746  55.965  31.320  1.00112.03           N  
ATOM   1364  CA  VAL A 178     -56.358  55.642  32.701  1.00111.64           C  
ATOM   1365  C   VAL A 178     -56.333  54.121  32.827  1.00116.31           C  
ATOM   1366  O   VAL A 178     -57.261  53.442  32.361  1.00116.58           O  
ATOM   1367  CB  VAL A 178     -57.251  56.285  33.800  1.00114.65           C  
ATOM   1368  CG1 VAL A 178     -56.697  56.003  35.194  1.00114.10           C  
ATOM   1369  CG2 VAL A 178     -57.404  57.782  33.586  1.00114.46           C  
ATOM   1370  N   LEU A 179     -55.260  53.595  33.440  1.00111.46           N  
ATOM   1371  CA  LEU A 179     -55.077  52.171  33.666  1.00110.15           C  
ATOM   1372  C   LEU A 179     -54.747  51.946  35.127  1.00114.07           C  
ATOM   1373  O   LEU A 179     -53.809  52.544  35.647  1.00113.62           O  
ATOM   1374  CB  LEU A 179     -53.954  51.607  32.768  1.00109.58           C  
ATOM   1375  CG  LEU A 179     -54.160  51.635  31.267  1.00113.35           C  
ATOM   1376  CD1 LEU A 179     -52.910  51.226  30.550  1.00113.40           C  
ATOM   1377  CD2 LEU A 179     -55.168  50.645  30.865  1.00115.19           C  
ATOM   1378  N   TRP A 180     -55.537  51.099  35.786  1.00110.79           N  
ATOM   1379  CA  TRP A 180     -55.363  50.711  37.180  1.00110.42           C  
ATOM   1380  C   TRP A 180     -55.571  49.197  37.273  1.00113.48           C  
ATOM   1381  O   TRP A 180     -56.105  48.574  36.345  1.00112.70           O  
ATOM   1382  CB  TRP A 180     -56.322  51.482  38.108  1.00109.09           C  
ATOM   1383  CG  TRP A 180     -57.746  51.028  38.005  1.00110.00           C  
ATOM   1384  CD1 TRP A 180     -58.384  50.152  38.831  1.00112.73           C  
ATOM   1385  CD2 TRP A 180     -58.668  51.329  36.950  1.00109.94           C  
ATOM   1386  NE1 TRP A 180     -59.654  49.907  38.370  1.00112.04           N  
ATOM   1387  CE2 TRP A 180     -59.864  50.635  37.230  1.00113.73           C  
ATOM   1388  CE3 TRP A 180     -58.601  52.121  35.788  1.00111.40           C  
ATOM   1389  CZ2 TRP A 180     -60.992  50.722  36.402  1.00113.28           C  
ATOM   1390  CZ3 TRP A 180     -59.710  52.187  34.958  1.00112.88           C  
ATOM   1391  CH2 TRP A 180     -60.890  51.496  35.268  1.00113.52           C  
ATOM   1392  N   GLY A 181     -55.132  48.627  38.380  1.00109.54           N  
ATOM   1393  CA  GLY A 181     -55.262  47.205  38.634  1.00109.68           C  
ATOM   1394  C   GLY A 181     -55.904  46.977  39.972  1.00115.66           C  
ATOM   1395  O   GLY A 181     -56.077  47.930  40.735  1.00116.04           O  
ATOM   1396  N   VAL A 182     -56.282  45.723  40.258  1.00113.25           N  
ATOM   1397  CA  VAL A 182     -56.885  45.309  41.538  1.00113.49           C  
ATOM   1398  C   VAL A 182     -56.193  43.986  41.925  1.00118.96           C  
ATOM   1399  O   VAL A 182     -56.223  43.043  41.133  1.00119.66           O  
ATOM   1400  CB  VAL A 182     -58.448  45.197  41.483  1.00116.93           C  
ATOM   1401  CG1 VAL A 182     -59.013  44.638  42.780  1.00116.76           C  
ATOM   1402  CG2 VAL A 182     -59.103  46.540  41.179  1.00116.59           C  
ATOM   1403  N   HIS A 183     -55.525  43.936  43.094  1.00115.17           N  
ATOM   1404  CA  HIS A 183     -54.815  42.729  43.517  1.00115.27           C  
ATOM   1405  C   HIS A 183     -55.714  41.814  44.306  1.00120.82           C  
ATOM   1406  O   HIS A 183     -56.368  42.254  45.246  1.00119.92           O  
ATOM   1407  CB  HIS A 183     -53.521  43.063  44.312  1.00116.03           C  
ATOM   1408  CG  HIS A 183     -52.762  41.869  44.849  1.00119.32           C  
ATOM   1409  ND1 HIS A 183     -52.581  41.676  46.217  1.00120.87           N  
ATOM   1410  CD2 HIS A 183     -52.158  40.849  44.186  1.00120.81           C  
ATOM   1411  CE1 HIS A 183     -51.885  40.553  46.334  1.00120.12           C  
ATOM   1412  NE2 HIS A 183     -51.608  40.018  45.140  1.00120.47           N  
ATOM   1413  N   HIS A 184     -55.715  40.526  43.930  1.00119.62           N  
ATOM   1414  CA  HIS A 184     -56.425  39.433  44.594  1.00120.37           C  
ATOM   1415  C   HIS A 184     -55.373  38.459  45.192  1.00125.65           C  
ATOM   1416  O   HIS A 184     -54.737  37.697  44.442  1.00124.87           O  
ATOM   1417  CB  HIS A 184     -57.366  38.731  43.612  1.00121.20           C  
ATOM   1418  CG  HIS A 184     -58.410  39.635  43.045  1.00124.67           C  
ATOM   1419  ND1 HIS A 184     -58.073  40.730  42.270  1.00126.42           N  
ATOM   1420  CD2 HIS A 184     -59.756  39.559  43.135  1.00126.78           C  
ATOM   1421  CE1 HIS A 184     -59.219  41.285  41.915  1.00126.05           C  
ATOM   1422  NE2 HIS A 184     -60.259  40.625  42.421  1.00126.58           N  
ATOM   1423  N   PRO A 185     -55.130  38.533  46.532  1.00123.14           N  
ATOM   1424  CA  PRO A 185     -54.091  37.691  47.146  1.00123.84           C  
ATOM   1425  C   PRO A 185     -54.465  36.209  47.273  1.00131.79           C  
ATOM   1426  O   PRO A 185     -55.653  35.885  47.216  1.00131.74           O  
ATOM   1427  CB  PRO A 185     -53.848  38.359  48.505  1.00125.09           C  
ATOM   1428  CG  PRO A 185     -54.633  39.631  48.485  1.00128.94           C  
ATOM   1429  CD  PRO A 185     -55.750  39.405  47.543  1.00124.29           C  
ATOM   1430  N   PRO A 186     -53.486  35.279  47.412  1.00130.94           N  
ATOM   1431  CA  PRO A 186     -53.846  33.854  47.486  1.00131.74           C  
ATOM   1432  C   PRO A 186     -54.091  33.310  48.889  1.00139.25           C  
ATOM   1433  O   PRO A 186     -54.732  32.264  49.019  1.00139.56           O  
ATOM   1434  CB  PRO A 186     -52.643  33.164  46.859  1.00133.25           C  
ATOM   1435  CG  PRO A 186     -51.480  34.071  47.170  1.00137.47           C  
ATOM   1436  CD  PRO A 186     -52.017  35.458  47.453  1.00132.77           C  
ATOM   1437  N   ASN A 187     -53.534  33.976  49.925  1.00137.28           N  
ATOM   1438  CA  ASN A 187     -53.621  33.547  51.315  1.00137.32           C  
ATOM   1439  C   ASN A 187     -54.176  34.626  52.204  1.00140.63           C  
ATOM   1440  O   ASN A 187     -53.801  35.792  52.094  1.00138.94           O  
ATOM   1441  CB  ASN A 187     -52.260  33.050  51.818  1.00141.46           C  
ATOM   1442  CG  ASN A 187     -51.687  31.901  50.993  1.00182.39           C  
ATOM   1443  OD1 ASN A 187     -50.682  32.046  50.280  1.00181.05           O  
ATOM   1444  ND2 ASN A 187     -52.329  30.735  51.042  1.00176.87           N  
ATOM   1445  N   ILE A 188     -55.083  34.211  53.083  1.00139.17           N  
ATOM   1446  CA  ILE A 188     -55.815  35.001  54.077  1.00140.10           C  
ATOM   1447  C   ILE A 188     -54.930  36.015  54.806  1.00144.85           C  
ATOM   1448  O   ILE A 188     -55.281  37.196  54.893  1.00144.33           O  
ATOM   1449  CB  ILE A 188     -56.528  34.025  55.073  1.00143.76           C  
ATOM   1450  CG1 ILE A 188     -57.605  33.151  54.351  1.00144.49           C  
ATOM   1451  CG2 ILE A 188     -57.104  34.769  56.295  1.00145.07           C  
ATOM   1452  CD1 ILE A 188     -58.159  31.879  55.119  1.00153.66           C  
ATOM   1453  N   GLY A 189     -53.815  35.521  55.337  1.00142.31           N  
ATOM   1454  CA  GLY A 189     -52.846  36.312  56.084  1.00142.41           C  
ATOM   1455  C   GLY A 189     -52.097  37.326  55.242  1.00145.75           C  
ATOM   1456  O   GLY A 189     -51.774  38.408  55.739  1.00145.28           O  
ATOM   1457  N   ASP A 190     -51.818  36.998  53.961  1.00141.21           N  
ATOM   1458  CA  ASP A 190     -51.121  37.923  53.073  1.00140.24           C  
ATOM   1459  C   ASP A 190     -51.973  39.170  52.853  1.00141.72           C  
ATOM   1460  O   ASP A 190     -51.435  40.275  52.877  1.00141.31           O  
ATOM   1461  CB  ASP A 190     -50.746  37.238  51.756  1.00142.35           C  
ATOM   1462  CG  ASP A 190     -49.840  38.036  50.824  1.00157.63           C  
ATOM   1463  OD1 ASP A 190     -49.382  39.140  51.224  1.00157.62           O  
ATOM   1464  OD2 ASP A 190     -49.594  37.565  49.690  1.00169.51           O  
ATOM   1465  N   GLN A 191     -53.302  39.000  52.737  1.00136.57           N  
ATOM   1466  CA  GLN A 191     -54.253  40.099  52.596  1.00135.68           C  
ATOM   1467  C   GLN A 191     -54.116  41.061  53.789  1.00139.01           C  
ATOM   1468  O   GLN A 191     -53.932  42.264  53.595  1.00138.67           O  
ATOM   1469  CB  GLN A 191     -55.680  39.529  52.514  1.00136.62           C  
ATOM   1470  CG  GLN A 191     -56.816  40.538  52.719  1.00133.62           C  
ATOM   1471  CD  GLN A 191     -56.975  41.496  51.577  1.00125.29           C  
ATOM   1472  OE1 GLN A 191     -56.911  41.120  50.411  1.00112.89           O  
ATOM   1473  NE2 GLN A 191     -57.235  42.748  51.900  1.00112.07           N  
ATOM   1474  N   ARG A 192     -54.155  40.502  55.014  1.00134.92           N  
ATOM   1475  CA  ARG A 192     -54.031  41.226  56.278  1.00134.63           C  
ATOM   1476  C   ARG A 192     -52.591  41.768  56.505  1.00137.59           C  
ATOM   1477  O   ARG A 192     -52.407  42.681  57.312  1.00137.25           O  
ATOM   1478  CB  ARG A 192     -54.480  40.315  57.439  1.00136.20           C  
ATOM   1479  CG  ARG A 192     -54.809  41.049  58.745  1.00151.45           C  
ATOM   1480  CD  ARG A 192     -54.722  40.117  59.944  1.00163.46           C  
ATOM   1481  NE  ARG A 192     -54.778  40.821  61.230  1.00167.49           N  
ATOM   1482  CZ  ARG A 192     -55.879  40.970  61.963  1.00179.24           C  
ATOM   1483  NH1 ARG A 192     -57.043  40.501  61.531  1.00163.00           N  
ATOM   1484  NH2 ARG A 192     -55.827  41.603  63.125  1.00169.39           N  
ATOM   1485  N   ALA A 193     -51.585  41.217  55.799  1.00133.25           N  
ATOM   1486  CA  ALA A 193     -50.196  41.658  55.942  1.00132.72           C  
ATOM   1487  C   ALA A 193     -49.929  42.964  55.198  1.00135.56           C  
ATOM   1488  O   ALA A 193     -49.561  43.969  55.810  1.00134.52           O  
ATOM   1489  CB  ALA A 193     -49.243  40.572  55.453  1.00133.46           C  
ATOM   1490  N   LEU A 194     -50.123  42.942  53.877  1.00132.17           N  
ATOM   1491  CA  LEU A 194     -49.852  44.060  52.991  1.00132.17           C  
ATOM   1492  C   LEU A 194     -50.907  45.122  52.974  1.00136.62           C  
ATOM   1493  O   LEU A 194     -50.619  46.240  52.558  1.00136.29           O  
ATOM   1494  CB  LEU A 194     -49.648  43.543  51.573  1.00132.50           C  
ATOM   1495  CG  LEU A 194     -48.426  42.665  51.340  1.00138.25           C  
ATOM   1496  CD1 LEU A 194     -48.451  42.098  49.971  1.00138.87           C  
ATOM   1497  CD2 LEU A 194     -47.158  43.466  51.417  1.00142.12           C  
ATOM   1498  N   TYR A 195     -52.136  44.791  53.370  1.00133.98           N  
ATOM   1499  CA  TYR A 195     -53.220  45.763  53.317  1.00134.26           C  
ATOM   1500  C   TYR A 195     -53.887  46.037  54.671  1.00141.08           C  
ATOM   1501  O   TYR A 195     -54.770  46.893  54.732  1.00141.15           O  
ATOM   1502  CB  TYR A 195     -54.244  45.349  52.248  1.00134.84           C  
ATOM   1503  CG  TYR A 195     -53.625  45.063  50.892  1.00135.66           C  
ATOM   1504  CD1 TYR A 195     -53.596  43.771  50.375  1.00137.38           C  
ATOM   1505  CD2 TYR A 195     -53.027  46.077  50.148  1.00135.94           C  
ATOM   1506  CE1 TYR A 195     -53.025  43.502  49.132  1.00137.36           C  
ATOM   1507  CE2 TYR A 195     -52.447  45.819  48.909  1.00136.44           C  
ATOM   1508  CZ  TYR A 195     -52.453  44.530  48.402  1.00141.55           C  
ATOM   1509  OH  TYR A 195     -51.890  44.268  47.179  1.00140.02           O  
ATOM   1510  N   HIS A 196     -53.448  45.334  55.752  1.00139.29           N  
ATOM   1511  CA  HIS A 196     -53.885  45.423  57.160  1.00139.64           C  
ATOM   1512  C   HIS A 196     -55.418  45.332  57.404  1.00146.11           C  
ATOM   1513  O   HIS A 196     -55.845  45.418  58.557  1.00146.02           O  
ATOM   1514  CB  HIS A 196     -53.325  46.675  57.843  1.00140.17           C  
ATOM   1515  CG  HIS A 196     -51.845  46.697  58.046  1.00143.65           C  
ATOM   1516  ND1 HIS A 196     -51.024  47.502  57.270  1.00145.51           N  
ATOM   1517  CD2 HIS A 196     -51.089  46.077  58.979  1.00145.62           C  
ATOM   1518  CE1 HIS A 196     -49.798  47.332  57.739  1.00145.05           C  
ATOM   1519  NE2 HIS A 196     -49.783  46.478  58.762  1.00145.41           N  
ATOM   1520  N   THR A 197     -56.221  45.146  56.335  1.00144.47           N  
ATOM   1521  CA  THR A 197     -57.682  45.042  56.352  1.00145.01           C  
ATOM   1522  C   THR A 197     -58.074  43.724  55.696  1.00149.76           C  
ATOM   1523  O   THR A 197     -57.619  43.440  54.584  1.00149.09           O  
ATOM   1524  CB  THR A 197     -58.320  46.233  55.608  1.00155.71           C  
ATOM   1525  OG1 THR A 197     -57.756  47.456  56.085  1.00156.78           O  
ATOM   1526  CG2 THR A 197     -59.838  46.271  55.761  1.00154.76           C  
ATOM   1527  N   GLU A 198     -58.925  42.932  56.371  1.00147.31           N  
ATOM   1528  CA  GLU A 198     -59.370  41.635  55.852  1.00147.61           C  
ATOM   1529  C   GLU A 198     -60.486  41.770  54.820  1.00151.37           C  
ATOM   1530  O   GLU A 198     -60.564  40.939  53.914  1.00151.26           O  
ATOM   1531  CB  GLU A 198     -59.740  40.650  56.978  1.00149.30           C  
ATOM   1532  CG  GLU A 198     -58.536  40.212  57.810  1.00162.80           C  
ATOM   1533  CD  GLU A 198     -58.628  38.913  58.594  1.00181.42           C  
ATOM   1534  OE1 GLU A 198     -59.629  38.712  59.320  1.00175.26           O  
ATOM   1535  OE2 GLU A 198     -57.653  38.128  58.541  1.00171.08           O  
ATOM   1536  N   ASN A 199     -61.330  42.819  54.930  1.00147.36           N  
ATOM   1537  CA  ASN A 199     -62.417  43.049  53.969  1.00146.80           C  
ATOM   1538  C   ASN A 199     -62.223  44.381  53.240  1.00147.74           C  
ATOM   1539  O   ASN A 199     -62.510  45.440  53.809  1.00147.45           O  
ATOM   1540  CB  ASN A 199     -63.784  42.928  54.645  1.00150.36           C  
ATOM   1541  CG  ASN A 199     -64.059  41.528  55.155  1.00183.15           C  
ATOM   1542  OD1 ASN A 199     -64.522  40.644  54.417  1.00179.07           O  
ATOM   1543  ND2 ASN A 199     -63.733  41.285  56.421  1.00176.75           N  
ATOM   1544  N   ALA A 200     -61.701  44.320  51.983  1.00141.35           N  
ATOM   1545  CA  ALA A 200     -61.352  45.493  51.172  1.00139.65           C  
ATOM   1546  C   ALA A 200     -62.244  45.781  49.946  1.00140.74           C  
ATOM   1547  O   ALA A 200     -62.863  44.880  49.374  1.00140.15           O  
ATOM   1548  CB  ALA A 200     -59.899  45.404  50.734  1.00140.21           C  
ATOM   1549  N   TYR A 201     -62.273  47.073  49.555  1.00135.26           N  
ATOM   1550  CA  TYR A 201     -62.991  47.662  48.425  1.00134.04           C  
ATOM   1551  C   TYR A 201     -62.136  48.663  47.639  1.00134.42           C  
ATOM   1552  O   TYR A 201     -61.343  49.407  48.222  1.00133.86           O  
ATOM   1553  CB  TYR A 201     -64.318  48.317  48.877  1.00135.48           C  
ATOM   1554  CG  TYR A 201     -64.242  49.725  49.452  1.00137.46           C  
ATOM   1555  CD1 TYR A 201     -64.637  50.830  48.700  1.00139.11           C  
ATOM   1556  CD2 TYR A 201     -63.908  49.938  50.788  1.00138.55           C  
ATOM   1557  CE1 TYR A 201     -64.642  52.116  49.244  1.00139.74           C  
ATOM   1558  CE2 TYR A 201     -63.901  51.221  51.341  1.00139.42           C  
ATOM   1559  CZ  TYR A 201     -64.272  52.306  50.566  1.00145.99           C  
ATOM   1560  OH  TYR A 201     -64.278  53.567  51.114  1.00146.18           O  
ATOM   1561  N   VAL A 202     -62.321  48.670  46.312  1.00128.29           N  
ATOM   1562  CA  VAL A 202     -61.682  49.565  45.348  1.00126.85           C  
ATOM   1563  C   VAL A 202     -62.825  50.111  44.508  1.00128.63           C  
ATOM   1564  O   VAL A 202     -63.629  49.341  43.994  1.00127.93           O  
ATOM   1565  CB  VAL A 202     -60.600  48.848  44.491  1.00130.42           C  
ATOM   1566  CG1 VAL A 202     -60.191  49.684  43.281  1.00129.98           C  
ATOM   1567  CG2 VAL A 202     -59.377  48.498  45.331  1.00130.19           C  
ATOM   1568  N   SER A 203     -62.935  51.427  44.429  1.00124.43           N  
ATOM   1569  CA  SER A 203     -63.987  52.103  43.693  1.00124.36           C  
ATOM   1570  C   SER A 203     -63.378  53.024  42.658  1.00128.97           C  
ATOM   1571  O   SER A 203     -62.501  53.820  42.984  1.00129.62           O  
ATOM   1572  CB  SER A 203     -64.870  52.894  44.652  1.00127.74           C  
ATOM   1573  OG  SER A 203     -65.710  53.806  43.966  1.00137.74           O  
ATOM   1574  N   VAL A 204     -63.833  52.914  41.409  1.00124.72           N  
ATOM   1575  CA  VAL A 204     -63.338  53.751  40.325  1.00124.64           C  
ATOM   1576  C   VAL A 204     -64.515  54.403  39.589  1.00129.33           C  
ATOM   1577  O   VAL A 204     -65.373  53.700  39.038  1.00128.68           O  
ATOM   1578  CB  VAL A 204     -62.386  52.968  39.395  1.00128.87           C  
ATOM   1579  CG1 VAL A 204     -61.901  53.835  38.235  1.00128.93           C  
ATOM   1580  CG2 VAL A 204     -61.201  52.416  40.178  1.00128.73           C  
ATOM   1581  N   VAL A 205     -64.559  55.760  39.602  1.00126.44           N  
ATOM   1582  CA  VAL A 205     -65.634  56.556  38.984  1.00126.20           C  
ATOM   1583  C   VAL A 205     -65.162  57.702  38.095  1.00131.48           C  
ATOM   1584  O   VAL A 205     -64.076  58.249  38.305  1.00131.05           O  
ATOM   1585  CB  VAL A 205     -66.662  57.102  40.011  1.00129.58           C  
ATOM   1586  CG1 VAL A 205     -67.567  55.996  40.533  1.00129.49           C  
ATOM   1587  CG2 VAL A 205     -65.996  57.881  41.150  1.00129.17           C  
ATOM   1588  N   SER A 206     -66.048  58.071  37.135  1.00129.11           N  
ATOM   1589  CA  SER A 206     -66.023  59.172  36.167  1.00129.65           C  
ATOM   1590  C   SER A 206     -67.453  59.657  36.094  1.00134.29           C  
ATOM   1591  O   SER A 206     -68.316  59.042  36.715  1.00133.07           O  
ATOM   1592  CB  SER A 206     -65.629  58.671  34.783  1.00135.06           C  
ATOM   1593  OG  SER A 206     -64.313  58.157  34.825  1.00149.91           O  
ATOM   1594  N   SER A 207     -67.737  60.688  35.272  1.00133.11           N  
ATOM   1595  CA  SER A 207     -69.100  61.203  35.102  1.00133.75           C  
ATOM   1596  C   SER A 207     -70.032  60.124  34.567  1.00139.21           C  
ATOM   1597  O   SER A 207     -71.170  60.010  35.028  1.00138.09           O  
ATOM   1598  CB  SER A 207     -69.123  62.421  34.181  1.00137.23           C  
ATOM   1599  OG  SER A 207     -68.392  63.524  34.699  1.00144.25           O  
ATOM   1600  N   HIS A 208     -69.543  59.326  33.609  1.00138.12           N  
ATOM   1601  CA  HIS A 208     -70.336  58.249  33.045  1.00139.28           C  
ATOM   1602  C   HIS A 208     -69.638  56.898  33.158  1.00144.12           C  
ATOM   1603  O   HIS A 208     -69.606  56.120  32.198  1.00144.30           O  
ATOM   1604  CB  HIS A 208     -70.778  58.577  31.619  1.00140.47           C  
ATOM   1605  CG  HIS A 208     -71.798  59.668  31.569  1.00144.13           C  
ATOM   1606  ND1 HIS A 208     -73.017  59.552  32.226  1.00146.00           N  
ATOM   1607  CD2 HIS A 208     -71.748  60.868  30.944  1.00146.01           C  
ATOM   1608  CE1 HIS A 208     -73.663  60.678  31.976  1.00145.55           C  
ATOM   1609  NE2 HIS A 208     -72.941  61.500  31.205  1.00145.86           N  
ATOM   1610  N   TYR A 209     -69.118  56.611  34.369  1.00140.05           N  
ATOM   1611  CA  TYR A 209     -68.465  55.356  34.719  1.00139.57           C  
ATOM   1612  C   TYR A 209     -68.519  55.096  36.221  1.00144.81           C  
ATOM   1613  O   TYR A 209     -68.389  56.017  37.031  1.00144.55           O  
ATOM   1614  CB  TYR A 209     -67.026  55.268  34.164  1.00140.34           C  
ATOM   1615  CG  TYR A 209     -66.305  53.970  34.476  1.00142.23           C  
ATOM   1616  CD1 TYR A 209     -66.878  52.738  34.152  1.00144.53           C  
ATOM   1617  CD2 TYR A 209     -65.046  53.968  35.060  1.00143.13           C  
ATOM   1618  CE1 TYR A 209     -66.231  51.538  34.457  1.00146.09           C  
ATOM   1619  CE2 TYR A 209     -64.382  52.777  35.355  1.00144.26           C  
ATOM   1620  CZ  TYR A 209     -64.979  51.562  35.051  1.00152.39           C  
ATOM   1621  OH  TYR A 209     -64.326  50.384  35.333  1.00152.26           O  
ATOM   1622  N   SER A 210     -68.751  53.830  36.574  1.00142.35           N  
ATOM   1623  CA  SER A 210     -68.810  53.320  37.936  1.00142.50           C  
ATOM   1624  C   SER A 210     -68.425  51.850  37.936  1.00146.09           C  
ATOM   1625  O   SER A 210     -68.787  51.105  37.018  1.00145.59           O  
ATOM   1626  CB  SER A 210     -70.212  53.483  38.520  1.00147.07           C  
ATOM   1627  OG  SER A 210     -70.333  52.805  39.763  1.00158.84           O  
ATOM   1628  N   ARG A 211     -67.693  51.442  38.975  1.00142.37           N  
ATOM   1629  CA  ARG A 211     -67.272  50.069  39.211  1.00142.00           C  
ATOM   1630  C   ARG A 211     -66.781  49.924  40.640  1.00145.48           C  
ATOM   1631  O   ARG A 211     -66.112  50.818  41.161  1.00145.33           O  
ATOM   1632  CB  ARG A 211     -66.220  49.588  38.197  1.00142.36           C  
ATOM   1633  CG  ARG A 211     -66.330  48.087  37.956  1.00154.65           C  
ATOM   1634  CD  ARG A 211     -65.622  47.606  36.701  1.00161.79           C  
ATOM   1635  NE  ARG A 211     -65.456  46.151  36.713  1.00165.22           N  
ATOM   1636  CZ  ARG A 211     -64.875  45.449  35.747  1.00177.34           C  
ATOM   1637  NH1 ARG A 211     -64.400  46.060  34.667  1.00165.46           N  
ATOM   1638  NH2 ARG A 211     -64.770  44.132  35.848  1.00162.88           N  
ATOM   1639  N   LYS A 212     -67.167  48.816  41.287  1.00141.36           N  
ATOM   1640  CA  LYS A 212     -66.782  48.479  42.659  1.00140.53           C  
ATOM   1641  C   LYS A 212     -66.158  47.091  42.643  1.00142.86           C  
ATOM   1642  O   LYS A 212     -66.743  46.127  42.138  1.00141.23           O  
ATOM   1643  CB  LYS A 212     -67.959  48.602  43.642  1.00142.88           C  
ATOM   1644  CG  LYS A 212     -68.499  50.029  43.758  1.00156.54           C  
ATOM   1645  CD  LYS A 212     -70.023  50.075  43.620  1.00166.32           C  
ATOM   1646  CE  LYS A 212     -70.560  51.433  43.222  1.00170.79           C  
ATOM   1647  NZ  LYS A 212     -72.038  51.511  43.380  1.00173.30           N  
ATOM   1648  N   PHE A 213     -64.923  47.029  43.125  1.00139.75           N  
ATOM   1649  CA  PHE A 213     -64.088  45.842  43.112  1.00139.72           C  
ATOM   1650  C   PHE A 213     -63.899  45.298  44.515  1.00143.55           C  
ATOM   1651  O   PHE A 213     -63.476  46.028  45.416  1.00143.07           O  
ATOM   1652  CB  PHE A 213     -62.714  46.172  42.483  1.00141.63           C  
ATOM   1653  CG  PHE A 213     -62.740  46.919  41.164  1.00143.18           C  
ATOM   1654  CD1 PHE A 213     -62.856  48.305  41.131  1.00146.05           C  
ATOM   1655  CD2 PHE A 213     -62.602  46.240  39.960  1.00145.23           C  
ATOM   1656  CE1 PHE A 213     -62.882  48.992  39.919  1.00146.81           C  
ATOM   1657  CE2 PHE A 213     -62.612  46.932  38.748  1.00147.90           C  
ATOM   1658  CZ  PHE A 213     -62.737  48.304  38.737  1.00145.93           C  
ATOM   1659  N   THR A 214     -64.228  44.015  44.707  1.00140.09           N  
ATOM   1660  CA  THR A 214     -64.033  43.331  45.984  1.00139.72           C  
ATOM   1661  C   THR A 214     -63.079  42.173  45.731  1.00142.18           C  
ATOM   1662  O   THR A 214     -63.470  41.174  45.122  1.00141.40           O  
ATOM   1663  CB  THR A 214     -65.353  42.960  46.666  1.00149.86           C  
ATOM   1664  OG1 THR A 214     -66.142  42.180  45.771  1.00149.76           O  
ATOM   1665  CG2 THR A 214     -66.134  44.186  47.144  1.00149.78           C  
ATOM   1666  N   PRO A 215     -61.790  42.356  46.075  1.00138.24           N  
ATOM   1667  CA  PRO A 215     -60.807  41.300  45.818  1.00138.14           C  
ATOM   1668  C   PRO A 215     -61.044  40.127  46.735  1.00143.54           C  
ATOM   1669  O   PRO A 215     -61.410  40.334  47.897  1.00142.61           O  
ATOM   1670  CB  PRO A 215     -59.476  41.976  46.121  1.00139.76           C  
ATOM   1671  CG  PRO A 215     -59.809  43.027  47.098  1.00144.10           C  
ATOM   1672  CD  PRO A 215     -61.178  43.508  46.764  1.00139.64           C  
ATOM   1673  N   GLU A 216     -60.883  38.903  46.218  1.00142.11           N  
ATOM   1674  CA  GLU A 216     -61.121  37.732  47.058  1.00142.89           C  
ATOM   1675  C   GLU A 216     -60.011  36.704  46.971  1.00144.21           C  
ATOM   1676  O   GLU A 216     -59.493  36.421  45.883  1.00143.33           O  
ATOM   1677  CB  GLU A 216     -62.510  37.109  46.798  1.00145.12           C  
ATOM   1678  CG  GLU A 216     -63.650  37.878  47.480  1.00162.44           C  
ATOM   1679  CD  GLU A 216     -65.097  37.435  47.307  1.00191.58           C  
ATOM   1680  OE1 GLU A 216     -65.349  36.447  46.576  1.00187.33           O  
ATOM   1681  OE2 GLU A 216     -65.987  38.108  47.878  1.00188.47           O  
ATOM   1682  N   ILE A 217     -59.661  36.157  48.155  1.00138.80           N  
ATOM   1683  CA  ILE A 217     -58.622  35.164  48.403  1.00137.94           C  
ATOM   1684  C   ILE A 217     -58.891  33.851  47.680  1.00140.35           C  
ATOM   1685  O   ILE A 217     -59.953  33.243  47.859  1.00140.14           O  
ATOM   1686  CB  ILE A 217     -58.412  34.973  49.938  1.00141.11           C  
ATOM   1687  CG1 ILE A 217     -57.937  36.285  50.625  1.00141.68           C  
ATOM   1688  CG2 ILE A 217     -57.502  33.774  50.289  1.00141.94           C  
ATOM   1689  CD1 ILE A 217     -56.516  36.765  50.314  1.00149.81           C  
ATOM   1690  N   ALA A 218     -57.906  33.415  46.873  1.00135.21           N  
ATOM   1691  CA  ALA A 218     -57.952  32.161  46.141  1.00134.32           C  
ATOM   1692  C   ALA A 218     -56.555  31.643  45.857  1.00136.65           C  
ATOM   1693  O   ALA A 218     -55.720  32.358  45.291  1.00135.74           O  
ATOM   1694  CB  ALA A 218     -58.733  32.323  44.853  1.00135.12           C  
ATOM   1695  N   LYS A 219     -56.315  30.385  46.274  1.00132.53           N  
ATOM   1696  CA  LYS A 219     -55.072  29.631  46.111  1.00131.78           C  
ATOM   1697  C   LYS A 219     -55.078  29.012  44.694  1.00133.61           C  
ATOM   1698  O   LYS A 219     -55.154  27.790  44.549  1.00132.94           O  
ATOM   1699  CB  LYS A 219     -54.991  28.547  47.207  1.00134.52           C  
ATOM   1700  CG  LYS A 219     -53.576  28.094  47.539  1.00154.58           C  
ATOM   1701  CD  LYS A 219     -53.558  26.694  48.168  1.00169.48           C  
ATOM   1702  CE  LYS A 219     -53.574  26.691  49.683  1.00184.38           C  
ATOM   1703  NZ  LYS A 219     -52.262  27.089  50.266  1.00193.41           N  
ATOM   1704  N   ARG A 220     -55.037  29.885  43.656  1.00129.04           N  
ATOM   1705  CA  ARG A 220     -55.096  29.557  42.217  1.00128.32           C  
ATOM   1706  C   ARG A 220     -53.809  28.890  41.694  1.00131.58           C  
ATOM   1707  O   ARG A 220     -52.755  29.088  42.302  1.00131.30           O  
ATOM   1708  CB  ARG A 220     -55.375  30.828  41.382  1.00127.21           C  
ATOM   1709  CG  ARG A 220     -56.547  31.668  41.855  1.00133.95           C  
ATOM   1710  CD  ARG A 220     -56.354  33.122  41.478  1.00138.90           C  
ATOM   1711  NE  ARG A 220     -56.991  34.034  42.432  1.00139.65           N  
ATOM   1712  CZ  ARG A 220     -57.939  34.912  42.117  1.00144.68           C  
ATOM   1713  NH1 ARG A 220     -58.359  35.025  40.864  1.00127.54           N  
ATOM   1714  NH2 ARG A 220     -58.475  35.682  43.054  1.00128.71           N  
ATOM   1715  N   PRO A 221     -53.848  28.144  40.554  1.00127.31           N  
ATOM   1716  CA  PRO A 221     -52.608  27.539  40.028  1.00127.27           C  
ATOM   1717  C   PRO A 221     -51.529  28.573  39.695  1.00132.26           C  
ATOM   1718  O   PRO A 221     -51.843  29.702  39.304  1.00131.31           O  
ATOM   1719  CB  PRO A 221     -53.075  26.760  38.802  1.00128.96           C  
ATOM   1720  CG  PRO A 221     -54.383  27.340  38.445  1.00133.25           C  
ATOM   1721  CD  PRO A 221     -55.008  27.798  39.711  1.00128.70           C  
ATOM   1722  N   LYS A 222     -50.258  28.191  39.899  1.00130.60           N  
ATOM   1723  CA  LYS A 222     -49.108  29.079  39.769  1.00131.34           C  
ATOM   1724  C   LYS A 222     -48.725  29.438  38.333  1.00138.65           C  
ATOM   1725  O   LYS A 222     -48.061  28.677  37.622  1.00138.86           O  
ATOM   1726  CB  LYS A 222     -47.892  28.554  40.550  1.00133.41           C  
ATOM   1727  CG  LYS A 222     -47.654  29.375  41.816  1.00146.49           C  
ATOM   1728  CD  LYS A 222     -46.856  28.673  42.917  1.00155.13           C  
ATOM   1729  CE  LYS A 222     -46.728  29.584  44.127  1.00160.98           C  
ATOM   1730  NZ  LYS A 222     -46.065  28.935  45.290  1.00165.66           N  
ATOM   1731  N   VAL A 223     -49.120  30.654  37.940  1.00136.91           N  
ATOM   1732  CA  VAL A 223     -48.788  31.274  36.658  1.00137.11           C  
ATOM   1733  C   VAL A 223     -47.601  32.197  37.004  1.00140.27           C  
ATOM   1734  O   VAL A 223     -47.734  33.019  37.920  1.00140.22           O  
ATOM   1735  CB  VAL A 223     -49.993  32.075  36.092  1.00141.62           C  
ATOM   1736  CG1 VAL A 223     -49.648  32.699  34.743  1.00141.68           C  
ATOM   1737  CG2 VAL A 223     -51.247  31.208  35.977  1.00141.55           C  
ATOM   1738  N   ARG A 224     -46.455  32.034  36.348  1.00135.59           N  
ATOM   1739  CA  ARG A 224     -45.248  32.806  36.686  1.00134.90           C  
ATOM   1740  C   ARG A 224     -44.921  32.840  38.187  1.00138.50           C  
ATOM   1741  O   ARG A 224     -44.589  33.882  38.749  1.00137.78           O  
ATOM   1742  CB  ARG A 224     -45.344  34.227  36.135  1.00133.39           C  
ATOM   1743  CG  ARG A 224     -45.704  34.296  34.662  1.00138.81           C  
ATOM   1744  CD  ARG A 224     -45.158  35.569  34.046  1.00141.54           C  
ATOM   1745  NE  ARG A 224     -43.707  35.514  33.920  1.00148.86           N  
ATOM   1746  CZ  ARG A 224     -42.909  36.566  34.049  1.00164.68           C  
ATOM   1747  NH1 ARG A 224     -43.425  37.757  34.323  1.00154.67           N  
ATOM   1748  NH2 ARG A 224     -41.598  36.430  33.915  1.00152.47           N  
ATOM   1749  N   ASP A 225     -45.030  31.677  38.812  1.00135.23           N  
ATOM   1750  CA  ASP A 225     -44.871  31.473  40.248  1.00135.30           C  
ATOM   1751  C   ASP A 225     -45.766  32.442  41.064  1.00137.46           C  
ATOM   1752  O   ASP A 225     -45.302  33.058  42.022  1.00137.17           O  
ATOM   1753  CB  ASP A 225     -43.368  31.504  40.664  1.00137.91           C  
ATOM   1754  CG  ASP A 225     -42.980  31.120  42.104  1.00156.28           C  
ATOM   1755  OD1 ASP A 225     -43.873  30.673  42.875  1.00157.63           O  
ATOM   1756  OD2 ASP A 225     -41.787  31.324  42.479  1.00166.29           O  
ATOM   1757  N   ARG A 226     -47.050  32.566  40.714  1.00132.23           N  
ATOM   1758  CA  ARG A 226     -47.906  33.397  41.552  1.00131.35           C  
ATOM   1759  C   ARG A 226     -49.267  32.758  41.708  1.00134.61           C  
ATOM   1760  O   ARG A 226     -49.983  32.597  40.715  1.00133.97           O  
ATOM   1761  CB  ARG A 226     -48.007  34.863  41.067  1.00130.43           C  
ATOM   1762  CG  ARG A 226     -46.727  35.707  41.118  1.00134.40           C  
ATOM   1763  CD  ARG A 226     -46.412  36.236  42.503  1.00141.01           C  
ATOM   1764  NE  ARG A 226     -45.263  35.566  43.111  1.00152.64           N  
ATOM   1765  CZ  ARG A 226     -44.003  35.980  43.004  1.00170.56           C  
ATOM   1766  NH1 ARG A 226     -43.713  37.076  42.314  1.00159.21           N  
ATOM   1767  NH2 ARG A 226     -43.024  35.306  43.596  1.00157.43           N  
ATOM   1768  N   GLU A 227     -49.615  32.353  42.942  1.00131.12           N  
ATOM   1769  CA  GLU A 227     -50.936  31.779  43.214  1.00131.35           C  
ATOM   1770  C   GLU A 227     -51.966  32.922  43.267  1.00134.91           C  
ATOM   1771  O   GLU A 227     -53.122  32.724  42.887  1.00134.56           O  
ATOM   1772  CB  GLU A 227     -50.948  30.976  44.520  1.00133.17           C  
ATOM   1773  CG  GLU A 227     -50.363  29.575  44.428  1.00148.88           C  
ATOM   1774  CD  GLU A 227     -50.023  28.875  45.737  1.00183.24           C  
ATOM   1775  OE1 GLU A 227     -50.435  29.352  46.822  1.00182.68           O  
ATOM   1776  OE2 GLU A 227     -49.339  27.829  45.669  1.00183.46           O  
ATOM   1777  N   GLY A 228     -51.521  34.098  43.735  1.00130.80           N  
ATOM   1778  CA  GLY A 228     -52.307  35.330  43.793  1.00129.94           C  
ATOM   1779  C   GLY A 228     -52.196  36.080  42.481  1.00131.99           C  
ATOM   1780  O   GLY A 228     -51.210  35.898  41.756  1.00132.35           O  
ATOM   1781  N   ARG A 229     -53.220  36.882  42.116  1.00125.48           N  
ATOM   1782  CA  ARG A 229     -53.195  37.599  40.825  1.00123.33           C  
ATOM   1783  C   ARG A 229     -53.586  39.074  40.925  1.00122.28           C  
ATOM   1784  O   ARG A 229     -54.138  39.506  41.933  1.00121.46           O  
ATOM   1785  CB  ARG A 229     -54.089  36.907  39.761  1.00122.55           C  
ATOM   1786  CG  ARG A 229     -54.116  35.385  39.790  1.00130.73           C  
ATOM   1787  CD  ARG A 229     -53.118  34.744  38.854  1.00138.05           C  
ATOM   1788  NE  ARG A 229     -53.329  33.302  38.739  1.00143.96           N  
ATOM   1789  CZ  ARG A 229     -54.218  32.734  37.928  1.00159.08           C  
ATOM   1790  NH1 ARG A 229     -54.990  33.479  37.146  1.00145.89           N  
ATOM   1791  NH2 ARG A 229     -54.338  31.416  37.893  1.00148.73           N  
ATOM   1792  N   ILE A 230     -53.299  39.838  39.866  1.00115.48           N  
ATOM   1793  CA  ILE A 230     -53.702  41.234  39.759  1.00114.10           C  
ATOM   1794  C   ILE A 230     -54.534  41.345  38.486  1.00115.47           C  
ATOM   1795  O   ILE A 230     -54.048  41.019  37.397  1.00114.97           O  
ATOM   1796  CB  ILE A 230     -52.549  42.285  39.765  1.00117.11           C  
ATOM   1797  CG1 ILE A 230     -51.511  42.047  40.880  1.00117.23           C  
ATOM   1798  CG2 ILE A 230     -53.136  43.708  39.834  1.00117.69           C  
ATOM   1799  CD1 ILE A 230     -50.148  42.830  40.709  1.00120.68           C  
ATOM   1800  N   ASN A 231     -55.784  41.796  38.622  1.00109.83           N  
ATOM   1801  CA  ASN A 231     -56.645  41.995  37.471  1.00108.85           C  
ATOM   1802  C   ASN A 231     -56.434  43.407  37.013  1.00111.85           C  
ATOM   1803  O   ASN A 231     -56.324  44.300  37.859  1.00110.20           O  
ATOM   1804  CB  ASN A 231     -58.092  41.721  37.812  1.00107.73           C  
ATOM   1805  CG  ASN A 231     -58.416  40.254  37.885  1.00128.48           C  
ATOM   1806  OD1 ASN A 231     -57.944  39.443  37.084  1.00123.43           O  
ATOM   1807  ND2 ASN A 231     -59.241  39.875  38.847  1.00120.33           N  
ATOM   1808  N   TYR A 232     -56.292  43.595  35.681  1.00109.02           N  
ATOM   1809  CA  TYR A 232     -56.021  44.885  35.038  1.00109.12           C  
ATOM   1810  C   TYR A 232     -57.260  45.432  34.377  1.00114.80           C  
ATOM   1811  O   TYR A 232     -57.991  44.691  33.712  1.00114.17           O  
ATOM   1812  CB  TYR A 232     -54.834  44.794  34.061  1.00110.17           C  
ATOM   1813  CG  TYR A 232     -53.662  44.036  34.647  1.00112.57           C  
ATOM   1814  CD1 TYR A 232     -53.470  42.685  34.366  1.00114.96           C  
ATOM   1815  CD2 TYR A 232     -52.813  44.635  35.573  1.00113.05           C  
ATOM   1816  CE1 TYR A 232     -52.433  41.963  34.955  1.00115.91           C  
ATOM   1817  CE2 TYR A 232     -51.775  43.922  36.170  1.00113.64           C  
ATOM   1818  CZ  TYR A 232     -51.592  42.585  35.861  1.00120.31           C  
ATOM   1819  OH  TYR A 232     -50.564  41.885  36.436  1.00120.23           O  
ATOM   1820  N   TYR A 233     -57.525  46.727  34.612  1.00113.14           N  
ATOM   1821  CA  TYR A 233     -58.710  47.410  34.109  1.00113.60           C  
ATOM   1822  C   TYR A 233     -58.368  48.730  33.450  1.00119.33           C  
ATOM   1823  O   TYR A 233     -57.332  49.324  33.749  1.00117.93           O  
ATOM   1824  CB  TYR A 233     -59.729  47.602  35.239  1.00114.62           C  
ATOM   1825  CG  TYR A 233     -60.120  46.315  35.930  1.00116.25           C  
ATOM   1826  CD1 TYR A 233     -59.575  45.972  37.165  1.00118.56           C  
ATOM   1827  CD2 TYR A 233     -61.017  45.431  35.349  1.00116.66           C  
ATOM   1828  CE1 TYR A 233     -59.925  44.779  37.802  1.00119.32           C  
ATOM   1829  CE2 TYR A 233     -61.360  44.229  35.966  1.00117.14           C  
ATOM   1830  CZ  TYR A 233     -60.817  43.910  37.195  1.00122.31           C  
ATOM   1831  OH  TYR A 233     -61.184  42.741  37.807  1.00120.41           O  
ATOM   1832  N   TRP A 234     -59.235  49.194  32.547  1.00118.99           N  
ATOM   1833  CA  TRP A 234     -58.978  50.435  31.829  1.00120.55           C  
ATOM   1834  C   TRP A 234     -60.208  51.266  31.472  1.00125.64           C  
ATOM   1835  O   TRP A 234     -61.288  50.716  31.217  1.00124.95           O  
ATOM   1836  CB  TRP A 234     -58.213  50.120  30.552  1.00120.15           C  
ATOM   1837  CG  TRP A 234     -58.976  49.308  29.555  1.00121.78           C  
ATOM   1838  CD1 TRP A 234     -59.046  47.947  29.482  1.00124.94           C  
ATOM   1839  CD2 TRP A 234     -59.720  49.810  28.444  1.00121.70           C  
ATOM   1840  NE1 TRP A 234     -59.802  47.569  28.397  1.00124.50           N  
ATOM   1841  CE2 TRP A 234     -60.240  48.693  27.749  1.00125.86           C  
ATOM   1842  CE3 TRP A 234     -60.023  51.099  27.981  1.00123.00           C  
ATOM   1843  CZ2 TRP A 234     -61.020  48.827  26.603  1.00125.26           C  
ATOM   1844  CZ3 TRP A 234     -60.811  51.230  26.855  1.00124.76           C  
ATOM   1845  CH2 TRP A 234     -61.253  50.105  26.146  1.00125.55           C  
ATOM   1846  N   THR A 235     -59.993  52.594  31.364  1.00123.38           N  
ATOM   1847  CA  THR A 235     -60.979  53.586  30.955  1.00123.70           C  
ATOM   1848  C   THR A 235     -60.335  54.764  30.228  1.00128.19           C  
ATOM   1849  O   THR A 235     -59.128  54.976  30.312  1.00127.11           O  
ATOM   1850  CB  THR A 235     -61.890  54.033  32.105  1.00132.88           C  
ATOM   1851  OG1 THR A 235     -62.989  54.744  31.536  1.00133.49           O  
ATOM   1852  CG2 THR A 235     -61.193  54.931  33.102  1.00131.71           C  
ATOM   1853  N   LEU A 236     -61.178  55.549  29.550  1.00126.27           N  
ATOM   1854  CA  LEU A 236     -60.801  56.741  28.797  1.00126.67           C  
ATOM   1855  C   LEU A 236     -61.620  57.936  29.326  1.00133.00           C  
ATOM   1856  O   LEU A 236     -62.814  58.056  29.050  1.00133.30           O  
ATOM   1857  CB  LEU A 236     -61.045  56.493  27.285  1.00126.37           C  
ATOM   1858  CG  LEU A 236     -59.861  56.095  26.408  1.00130.16           C  
ATOM   1859  CD1 LEU A 236     -59.348  54.691  26.742  1.00129.80           C  
ATOM   1860  CD2 LEU A 236     -60.265  56.127  24.934  1.00131.76           C  
ATOM   1861  N   LEU A 237     -60.976  58.772  30.146  1.00130.24           N  
ATOM   1862  CA  LEU A 237     -61.579  59.965  30.720  1.00130.33           C  
ATOM   1863  C   LEU A 237     -61.636  60.985  29.613  1.00135.56           C  
ATOM   1864  O   LEU A 237     -60.606  61.316  29.019  1.00134.91           O  
ATOM   1865  CB  LEU A 237     -60.721  60.494  31.882  1.00130.45           C  
ATOM   1866  CG  LEU A 237     -61.419  61.416  32.876  1.00135.41           C  
ATOM   1867  CD1 LEU A 237     -62.376  60.633  33.757  1.00135.66           C  
ATOM   1868  CD2 LEU A 237     -60.419  62.088  33.770  1.00138.28           C  
ATOM   1869  N   GLU A 238     -62.857  61.390  29.268  1.00133.90           N  
ATOM   1870  CA  GLU A 238     -63.157  62.358  28.212  1.00134.48           C  
ATOM   1871  C   GLU A 238     -62.725  63.753  28.660  1.00138.42           C  
ATOM   1872  O   GLU A 238     -62.722  64.006  29.871  1.00138.04           O  
ATOM   1873  CB  GLU A 238     -64.654  62.325  27.825  1.00136.27           C  
ATOM   1874  CG  GLU A 238     -65.627  62.157  28.987  1.00153.74           C  
ATOM   1875  CD  GLU A 238     -66.007  60.721  29.310  1.00190.86           C  
ATOM   1876  OE1 GLU A 238     -66.880  60.165  28.602  1.00196.87           O  
ATOM   1877  OE2 GLU A 238     -65.428  60.149  30.264  1.00187.47           O  
ATOM   1878  N   PRO A 239     -62.298  64.652  27.733  1.00134.81           N  
ATOM   1879  CA  PRO A 239     -61.844  65.990  28.162  1.00134.38           C  
ATOM   1880  C   PRO A 239     -62.920  66.708  28.952  1.00137.23           C  
ATOM   1881  O   PRO A 239     -64.043  66.833  28.464  1.00137.17           O  
ATOM   1882  CB  PRO A 239     -61.533  66.712  26.849  1.00136.20           C  
ATOM   1883  CG  PRO A 239     -61.335  65.641  25.860  1.00140.90           C  
ATOM   1884  CD  PRO A 239     -62.206  64.500  26.268  1.00136.49           C  
ATOM   1885  N   GLY A 240     -62.581  67.087  30.184  1.00132.36           N  
ATOM   1886  CA  GLY A 240     -63.485  67.756  31.111  1.00131.31           C  
ATOM   1887  C   GLY A 240     -63.900  66.880  32.274  1.00133.59           C  
ATOM   1888  O   GLY A 240     -64.172  67.397  33.360  1.00133.81           O  
ATOM   1889  N   ASP A 241     -63.935  65.545  32.067  1.00128.34           N  
ATOM   1890  CA  ASP A 241     -64.320  64.571  33.093  1.00127.56           C  
ATOM   1891  C   ASP A 241     -63.256  64.435  34.205  1.00130.35           C  
ATOM   1892  O   ASP A 241     -62.130  64.901  34.033  1.00130.22           O  
ATOM   1893  CB  ASP A 241     -64.660  63.216  32.443  1.00129.37           C  
ATOM   1894  CG  ASP A 241     -65.669  62.355  33.186  1.00137.80           C  
ATOM   1895  OD1 ASP A 241     -65.879  62.592  34.395  1.00138.02           O  
ATOM   1896  OD2 ASP A 241     -66.230  61.420  32.563  1.00142.11           O  
ATOM   1897  N   THR A 242     -63.631  63.826  35.357  1.00125.88           N  
ATOM   1898  CA  THR A 242     -62.776  63.629  36.546  1.00124.86           C  
ATOM   1899  C   THR A 242     -62.816  62.171  37.050  1.00125.83           C  
ATOM   1900  O   THR A 242     -63.899  61.613  37.217  1.00125.22           O  
ATOM   1901  CB  THR A 242     -63.170  64.636  37.657  1.00131.92           C  
ATOM   1902  OG1 THR A 242     -63.372  65.935  37.089  1.00131.66           O  
ATOM   1903  CG2 THR A 242     -62.144  64.718  38.770  1.00129.43           C  
ATOM   1904  N   ILE A 243     -61.639  61.570  37.302  1.00120.59           N  
ATOM   1905  CA  ILE A 243     -61.559  60.190  37.782  1.00119.72           C  
ATOM   1906  C   ILE A 243     -61.210  60.149  39.276  1.00124.52           C  
ATOM   1907  O   ILE A 243     -60.164  60.658  39.685  1.00125.14           O  
ATOM   1908  CB  ILE A 243     -60.654  59.283  36.904  1.00122.13           C  
ATOM   1909  CG1 ILE A 243     -60.842  57.794  37.271  1.00121.93           C  
ATOM   1910  CG2 ILE A 243     -59.175  59.721  36.909  1.00122.50           C  
ATOM   1911  CD1 ILE A 243     -60.497  56.812  36.178  1.00124.23           C  
ATOM   1912  N   ILE A 244     -62.105  59.563  40.088  1.00120.07           N  
ATOM   1913  CA  ILE A 244     -61.920  59.486  41.537  1.00119.29           C  
ATOM   1914  C   ILE A 244     -61.730  58.038  41.940  1.00121.81           C  
ATOM   1915  O   ILE A 244     -62.502  57.170  41.526  1.00122.01           O  
ATOM   1916  CB  ILE A 244     -63.077  60.190  42.302  1.00122.50           C  
ATOM   1917  CG1 ILE A 244     -63.186  61.677  41.921  1.00122.97           C  
ATOM   1918  CG2 ILE A 244     -62.939  60.046  43.817  1.00123.56           C  
ATOM   1919  CD1 ILE A 244     -64.168  61.979  40.775  1.00131.66           C  
ATOM   1920  N   PHE A 245     -60.686  57.782  42.734  1.00116.32           N  
ATOM   1921  CA  PHE A 245     -60.336  56.450  43.195  1.00115.18           C  
ATOM   1922  C   PHE A 245     -60.536  56.305  44.709  1.00118.02           C  
ATOM   1923  O   PHE A 245     -59.767  56.874  45.485  1.00117.10           O  
ATOM   1924  CB  PHE A 245     -58.880  56.126  42.809  1.00116.70           C  
ATOM   1925  CG  PHE A 245     -58.596  55.819  41.355  1.00118.41           C  
ATOM   1926  CD1 PHE A 245     -58.505  56.841  40.414  1.00121.71           C  
ATOM   1927  CD2 PHE A 245     -58.310  54.521  40.944  1.00120.88           C  
ATOM   1928  CE1 PHE A 245     -58.184  56.559  39.075  1.00122.54           C  
ATOM   1929  CE2 PHE A 245     -57.996  54.241  39.603  1.00123.69           C  
ATOM   1930  CZ  PHE A 245     -57.942  55.261  38.677  1.00121.56           C  
ATOM   1931  N   GLU A 246     -61.565  55.542  45.133  1.00114.47           N  
ATOM   1932  CA  GLU A 246     -61.801  55.260  46.557  1.00114.28           C  
ATOM   1933  C   GLU A 246     -61.269  53.861  46.852  1.00115.78           C  
ATOM   1934  O   GLU A 246     -61.496  52.951  46.058  1.00113.59           O  
ATOM   1935  CB  GLU A 246     -63.287  55.386  46.953  1.00116.12           C  
ATOM   1936  CG  GLU A 246     -63.741  56.802  47.275  1.00130.59           C  
ATOM   1937  CD  GLU A 246     -65.113  57.160  46.727  1.00163.99           C  
ATOM   1938  OE1 GLU A 246     -65.257  57.293  45.488  1.00159.93           O  
ATOM   1939  OE2 GLU A 246     -66.047  57.316  47.547  1.00163.90           O  
ATOM   1940  N   ALA A 247     -60.521  53.703  47.965  1.00112.84           N  
ATOM   1941  CA  ALA A 247     -59.920  52.430  48.379  1.00112.80           C  
ATOM   1942  C   ALA A 247     -59.555  52.378  49.847  1.00116.91           C  
ATOM   1943  O   ALA A 247     -59.331  53.413  50.473  1.00115.85           O  
ATOM   1944  CB  ALA A 247     -58.682  52.127  47.544  1.00113.67           C  
ATOM   1945  N   ASN A 248     -59.467  51.146  50.377  1.00115.21           N  
ATOM   1946  CA  ASN A 248     -59.069  50.800  51.752  1.00115.69           C  
ATOM   1947  C   ASN A 248     -58.078  49.601  51.704  1.00118.94           C  
ATOM   1948  O   ASN A 248     -57.786  48.982  52.738  1.00119.41           O  
ATOM   1949  CB  ASN A 248     -60.307  50.450  52.610  1.00117.20           C  
ATOM   1950  CG  ASN A 248     -60.967  49.147  52.211  1.00132.16           C  
ATOM   1951  OD1 ASN A 248     -60.877  48.708  51.067  1.00122.17           O  
ATOM   1952  ND2 ASN A 248     -61.647  48.503  53.140  1.00123.32           N  
ATOM   1953  N   GLY A 249     -57.627  49.275  50.493  1.00113.34           N  
ATOM   1954  CA  GLY A 249     -56.696  48.187  50.241  1.00112.63           C  
ATOM   1955  C   GLY A 249     -56.781  47.610  48.848  1.00116.07           C  
ATOM   1956  O   GLY A 249     -57.721  47.893  48.102  1.00115.69           O  
ATOM   1957  N   ASN A 250     -55.761  46.813  48.495  1.00112.23           N  
ATOM   1958  CA  ASN A 250     -55.624  46.020  47.274  1.00111.98           C  
ATOM   1959  C   ASN A 250     -55.672  46.797  45.954  1.00115.57           C  
ATOM   1960  O   ASN A 250     -55.990  46.214  44.906  1.00114.69           O  
ATOM   1961  CB  ASN A 250     -56.667  44.901  47.265  1.00112.95           C  
ATOM   1962  CG  ASN A 250     -56.593  44.000  48.470  1.00137.84           C  
ATOM   1963  OD1 ASN A 250     -56.840  44.415  49.610  1.00129.81           O  
ATOM   1964  ND2 ASN A 250     -56.258  42.743  48.237  1.00133.12           N  
ATOM   1965  N   LEU A 251     -55.294  48.077  45.973  1.00112.38           N  
ATOM   1966  CA  LEU A 251     -55.303  48.840  44.726  1.00111.93           C  
ATOM   1967  C   LEU A 251     -53.919  48.980  44.110  1.00115.83           C  
ATOM   1968  O   LEU A 251     -52.974  49.396  44.792  1.00116.69           O  
ATOM   1969  CB  LEU A 251     -55.980  50.216  44.908  1.00111.52           C  
ATOM   1970  CG  LEU A 251     -55.768  51.263  43.817  1.00115.05           C  
ATOM   1971  CD1 LEU A 251     -56.508  50.905  42.547  1.00114.98           C  
ATOM   1972  CD2 LEU A 251     -56.183  52.618  44.301  1.00116.76           C  
ATOM   1973  N   ILE A 252     -53.811  48.635  42.820  1.00110.35           N  
ATOM   1974  CA  ILE A 252     -52.595  48.832  42.051  1.00109.64           C  
ATOM   1975  C   ILE A 252     -52.933  50.085  41.291  1.00114.51           C  
ATOM   1976  O   ILE A 252     -53.576  50.036  40.237  1.00114.45           O  
ATOM   1977  CB  ILE A 252     -52.191  47.649  41.127  1.00112.42           C  
ATOM   1978  CG1 ILE A 252     -52.209  46.293  41.860  1.00112.87           C  
ATOM   1979  CG2 ILE A 252     -50.843  47.911  40.433  1.00112.84           C  
ATOM   1980  CD1 ILE A 252     -51.321  46.132  43.060  1.00122.71           C  
ATOM   1981  N   ALA A 253     -52.601  51.218  41.907  1.00111.74           N  
ATOM   1982  CA  ALA A 253     -52.869  52.554  41.397  1.00111.97           C  
ATOM   1983  C   ALA A 253     -52.076  52.894  40.112  1.00117.26           C  
ATOM   1984  O   ALA A 253     -50.952  52.404  39.945  1.00117.30           O  
ATOM   1985  CB  ALA A 253     -52.565  53.575  42.484  1.00112.49           C  
ATOM   1986  N   PRO A 254     -52.615  53.751  39.205  1.00113.73           N  
ATOM   1987  CA  PRO A 254     -51.812  54.157  38.037  1.00113.90           C  
ATOM   1988  C   PRO A 254     -50.650  55.087  38.433  1.00119.99           C  
ATOM   1989  O   PRO A 254     -50.715  55.736  39.482  1.00120.36           O  
ATOM   1990  CB  PRO A 254     -52.817  54.929  37.180  1.00115.43           C  
ATOM   1991  CG  PRO A 254     -53.884  55.379  38.109  1.00119.05           C  
ATOM   1992  CD  PRO A 254     -53.935  54.427  39.236  1.00114.59           C  
ATOM   1993  N   ARG A 255     -49.604  55.175  37.603  1.00117.92           N  
ATOM   1994  CA  ARG A 255     -48.497  56.117  37.822  1.00118.88           C  
ATOM   1995  C   ARG A 255     -48.446  57.079  36.623  1.00123.80           C  
ATOM   1996  O   ARG A 255     -48.611  58.285  36.806  1.00123.29           O  
ATOM   1997  CB  ARG A 255     -47.150  55.406  38.062  1.00120.83           C  
ATOM   1998  CG  ARG A 255     -45.990  56.350  38.383  1.00130.81           C  
ATOM   1999  CD  ARG A 255     -44.682  55.590  38.540  1.00135.25           C  
ATOM   2000  NE  ARG A 255     -43.581  56.526  38.780  1.00142.41           N  
ATOM   2001  CZ  ARG A 255     -42.388  56.179  39.248  1.00157.38           C  
ATOM   2002  NH1 ARG A 255     -42.124  54.913  39.543  1.00145.75           N  
ATOM   2003  NH2 ARG A 255     -41.446  57.099  39.424  1.00144.76           N  
ATOM   2004  N   TYR A 256     -48.254  56.534  35.407  1.00121.16           N  
ATOM   2005  CA  TYR A 256     -48.236  57.278  34.154  1.00121.60           C  
ATOM   2006  C   TYR A 256     -49.491  56.955  33.403  1.00123.63           C  
ATOM   2007  O   TYR A 256     -49.974  55.831  33.491  1.00122.72           O  
ATOM   2008  CB  TYR A 256     -47.018  56.894  33.313  1.00124.67           C  
ATOM   2009  CG  TYR A 256     -45.730  57.464  33.859  1.00130.05           C  
ATOM   2010  CD1 TYR A 256     -45.208  58.656  33.367  1.00133.01           C  
ATOM   2011  CD2 TYR A 256     -45.043  56.825  34.889  1.00131.70           C  
ATOM   2012  CE1 TYR A 256     -44.034  59.202  33.886  1.00135.27           C  
ATOM   2013  CE2 TYR A 256     -43.863  57.356  35.410  1.00133.27           C  
ATOM   2014  CZ  TYR A 256     -43.357  58.541  34.898  1.00143.93           C  
ATOM   2015  OH  TYR A 256     -42.189  59.070  35.394  1.00148.56           O  
ATOM   2016  N   ALA A 257     -50.039  57.933  32.685  1.00120.50           N  
ATOM   2017  CA  ALA A 257     -51.250  57.778  31.875  1.00120.74           C  
ATOM   2018  C   ALA A 257     -50.939  58.096  30.395  1.00125.49           C  
ATOM   2019  O   ALA A 257     -49.778  58.327  30.063  1.00125.70           O  
ATOM   2020  CB  ALA A 257     -52.348  58.686  32.402  1.00121.47           C  
ATOM   2021  N   PHE A 258     -51.953  58.083  29.505  1.00121.64           N  
ATOM   2022  CA  PHE A 258     -51.758  58.385  28.082  1.00120.82           C  
ATOM   2023  C   PHE A 258     -52.857  59.321  27.576  1.00124.23           C  
ATOM   2024  O   PHE A 258     -54.026  58.963  27.647  1.00123.38           O  
ATOM   2025  CB  PHE A 258     -51.725  57.089  27.261  1.00122.30           C  
ATOM   2026  CG  PHE A 258     -50.741  56.036  27.722  1.00123.66           C  
ATOM   2027  CD1 PHE A 258     -51.185  54.806  28.194  1.00126.66           C  
ATOM   2028  CD2 PHE A 258     -49.370  56.266  27.660  1.00125.63           C  
ATOM   2029  CE1 PHE A 258     -50.276  53.816  28.580  1.00127.62           C  
ATOM   2030  CE2 PHE A 258     -48.460  55.284  28.063  1.00128.53           C  
ATOM   2031  CZ  PHE A 258     -48.919  54.064  28.518  1.00126.77           C  
ATOM   2032  N   ALA A 259     -52.489  60.522  27.100  1.00121.18           N  
ATOM   2033  CA  ALA A 259     -53.447  61.499  26.599  1.00121.67           C  
ATOM   2034  C   ALA A 259     -53.302  61.538  25.070  1.00128.03           C  
ATOM   2035  O   ALA A 259     -52.575  62.373  24.513  1.00127.99           O  
ATOM   2036  CB  ALA A 259     -53.198  62.861  27.234  1.00122.45           C  
ATOM   2037  N   LEU A 260     -53.991  60.560  24.421  1.00125.60           N  
ATOM   2038  CA  LEU A 260     -54.071  60.229  22.997  1.00125.63           C  
ATOM   2039  C   LEU A 260     -54.769  61.296  22.151  1.00133.22           C  
ATOM   2040  O   LEU A 260     -55.417  62.185  22.706  1.00132.35           O  
ATOM   2041  CB  LEU A 260     -54.699  58.841  22.791  1.00125.13           C  
ATOM   2042  CG  LEU A 260     -55.866  58.460  23.694  1.00129.09           C  
ATOM   2043  CD1 LEU A 260     -56.773  57.478  23.053  1.00129.79           C  
ATOM   2044  CD2 LEU A 260     -55.385  57.705  24.880  1.00130.20           C  
ATOM   2045  N   SER A 261     -54.552  61.242  20.810  1.00133.40           N  
ATOM   2046  CA  SER A 261     -55.045  62.180  19.786  1.00134.81           C  
ATOM   2047  C   SER A 261     -55.877  61.489  18.701  1.00142.19           C  
ATOM   2048  O   SER A 261     -56.784  62.107  18.156  1.00141.31           O  
ATOM   2049  CB  SER A 261     -53.878  62.935  19.149  1.00138.78           C  
ATOM   2050  OG  SER A 261     -52.786  63.094  20.044  1.00148.01           O  
ATOM   2051  N   ARG A 262     -55.589  60.201  18.413  1.00142.24           N  
ATOM   2052  CA  ARG A 262     -56.304  59.335  17.434  1.00143.88           C  
ATOM   2053  C   ARG A 262     -56.177  59.803  15.994  1.00152.40           C  
ATOM   2054  O   ARG A 262     -55.789  60.942  15.744  1.00152.11           O  
ATOM   2055  CB  ARG A 262     -57.814  59.190  17.761  1.00143.77           C  
ATOM   2056  CG  ARG A 262     -58.092  58.806  19.213  1.00153.21           C  
ATOM   2057  CD  ARG A 262     -58.668  57.430  19.380  1.00160.21           C  
ATOM   2058  NE  ARG A 262     -59.710  57.456  20.401  1.00166.16           N  
ATOM   2059  CZ  ARG A 262     -60.519  56.447  20.697  1.00181.58           C  
ATOM   2060  NH1 ARG A 262     -61.445  56.592  21.639  1.00169.60           N  
ATOM   2061  NH2 ARG A 262     -60.416  55.286  20.063  1.00168.22           N  
ATOM   2062  N   GLY A 263     -56.550  58.930  15.057  1.00152.63           N  
ATOM   2063  CA  GLY A 263     -56.540  59.197  13.617  1.00154.03           C  
ATOM   2064  C   GLY A 263     -56.283  57.932  12.827  1.00160.87           C  
ATOM   2065  O   GLY A 263     -55.152  57.436  12.819  1.00160.76           O  
ATOM   2066  N   PHE A 264     -57.335  57.382  12.180  1.00159.10           N  
ATOM   2067  CA  PHE A 264     -57.234  56.143  11.405  1.00159.59           C  
ATOM   2068  C   PHE A 264     -56.300  56.258  10.197  1.00161.41           C  
ATOM   2069  O   PHE A 264     -56.074  57.341   9.653  1.00160.35           O  
ATOM   2070  CB  PHE A 264     -58.608  55.563  11.013  1.00162.14           C  
ATOM   2071  CG  PHE A 264     -58.829  54.180  11.601  1.00164.37           C  
ATOM   2072  CD1 PHE A 264     -58.168  53.068  11.081  1.00167.74           C  
ATOM   2073  CD2 PHE A 264     -59.673  53.995  12.691  1.00166.95           C  
ATOM   2074  CE1 PHE A 264     -58.352  51.796  11.641  1.00168.78           C  
ATOM   2075  CE2 PHE A 264     -59.857  52.721  13.248  1.00169.91           C  
ATOM   2076  CZ  PHE A 264     -59.189  51.634  12.724  1.00168.03           C  
ATOM   2077  N   GLY A 265     -55.741  55.108   9.856  1.00156.98           N  
ATOM   2078  CA  GLY A 265     -54.698  54.890   8.869  1.00156.24           C  
ATOM   2079  C   GLY A 265     -53.612  54.124   9.600  1.00158.61           C  
ATOM   2080  O   GLY A 265     -52.435  54.164   9.226  1.00158.67           O  
ATOM   2081  N   SER A 266     -54.035  53.445  10.694  1.00152.85           N  
ATOM   2082  CA  SER A 266     -53.224  52.668  11.622  1.00151.30           C  
ATOM   2083  C   SER A 266     -53.929  51.343  11.981  1.00151.51           C  
ATOM   2084  O   SER A 266     -55.144  51.225  11.806  1.00150.51           O  
ATOM   2085  CB  SER A 266     -52.930  53.513  12.862  1.00154.88           C  
ATOM   2086  OG  SER A 266     -52.291  52.785  13.898  1.00164.50           O  
ATOM   2087  N   GLY A 267     -53.151  50.365  12.450  1.00145.93           N  
ATOM   2088  CA  GLY A 267     -53.653  49.048  12.832  1.00144.74           C  
ATOM   2089  C   GLY A 267     -52.623  48.105  13.429  1.00146.05           C  
ATOM   2090  O   GLY A 267     -51.425  48.405  13.440  1.00144.70           O  
ATOM   2091  N   ILE A 268     -53.099  46.947  13.933  1.00141.63           N  
ATOM   2092  CA  ILE A 268     -52.274  45.901  14.548  1.00140.90           C  
ATOM   2093  C   ILE A 268     -51.996  44.778  13.550  1.00144.99           C  
ATOM   2094  O   ILE A 268     -52.916  44.070  13.131  1.00144.65           O  
ATOM   2095  CB  ILE A 268     -52.900  45.380  15.869  1.00143.55           C  
ATOM   2096  CG1 ILE A 268     -52.860  46.476  16.963  1.00143.71           C  
ATOM   2097  CG2 ILE A 268     -52.211  44.085  16.333  1.00143.67           C  
ATOM   2098  CD1 ILE A 268     -53.803  46.268  18.147  1.00151.02           C  
ATOM   2099  N   ILE A 269     -50.720  44.602  13.205  1.00141.67           N  
ATOM   2100  CA  ILE A 269     -50.264  43.591  12.260  1.00141.61           C  
ATOM   2101  C   ILE A 269     -49.354  42.569  12.929  1.00147.31           C  
ATOM   2102  O   ILE A 269     -48.471  42.940  13.706  1.00147.15           O  
ATOM   2103  CB  ILE A 269     -49.622  44.276  11.036  1.00144.57           C  
ATOM   2104  CG1 ILE A 269     -49.306  43.285   9.928  1.00145.40           C  
ATOM   2105  CG2 ILE A 269     -48.401  45.125  11.396  1.00145.22           C  
ATOM   2106  CD1 ILE A 269     -49.102  43.956   8.634  1.00156.77           C  
ATOM   2107  N   ASN A 270     -49.579  41.283  12.634  1.00145.07           N  
ATOM   2108  CA  ASN A 270     -48.781  40.194  13.192  1.00145.37           C  
ATOM   2109  C   ASN A 270     -47.794  39.721  12.153  1.00150.20           C  
ATOM   2110  O   ASN A 270     -48.174  39.037  11.201  1.00149.38           O  
ATOM   2111  CB  ASN A 270     -49.665  39.058  13.699  1.00146.23           C  
ATOM   2112  CG  ASN A 270     -50.520  39.474  14.862  1.00171.23           C  
ATOM   2113  OD1 ASN A 270     -50.093  39.426  16.019  1.00164.30           O  
ATOM   2114  ND2 ASN A 270     -51.725  39.948  14.574  1.00165.38           N  
ATOM   2115  N   SER A 271     -46.531  40.139  12.306  1.00148.26           N  
ATOM   2116  CA  SER A 271     -45.472  39.799  11.364  1.00148.81           C  
ATOM   2117  C   SER A 271     -44.154  39.431  12.018  1.00154.90           C  
ATOM   2118  O   SER A 271     -43.750  40.008  13.033  1.00154.25           O  
ATOM   2119  CB  SER A 271     -45.250  40.932  10.364  1.00151.79           C  
ATOM   2120  OG  SER A 271     -44.190  40.651   9.461  1.00157.69           O  
ATOM   2121  N   ASN A 272     -43.463  38.490  11.364  1.00153.52           N  
ATOM   2122  CA  ASN A 272     -42.134  37.987  11.711  1.00154.22           C  
ATOM   2123  C   ASN A 272     -41.071  38.820  10.990  1.00158.92           C  
ATOM   2124  O   ASN A 272     -39.971  39.040  11.520  1.00158.74           O  
ATOM   2125  CB  ASN A 272     -41.987  36.482  11.329  1.00156.87           C  
ATOM   2126  CG  ASN A 272     -42.325  36.018   9.909  1.00188.18           C  
ATOM   2127  OD1 ASN A 272     -41.833  36.579   8.898  1.00187.76           O  
ATOM   2128  ND2 ASN A 272     -43.018  34.843   9.832  1.00179.80           N  
ATOM   2129  N   ALA A 273     -41.422  39.225   9.732  1.00155.16           N  
ATOM   2130  CA  ALA A 273     -40.636  39.946   8.723  1.00154.68           C  
ATOM   2131  C   ALA A 273     -39.896  41.165   9.219  1.00158.75           C  
ATOM   2132  O   ALA A 273     -40.415  41.886  10.056  1.00157.75           O  
ATOM   2133  CB  ALA A 273     -41.496  40.315   7.538  1.00155.39           C  
ATOM   2134  N   PRO A 274     -38.643  41.395   8.774  1.00156.65           N  
ATOM   2135  CA  PRO A 274     -37.888  42.509   9.350  1.00156.82           C  
ATOM   2136  C   PRO A 274     -38.191  43.866   8.764  1.00161.04           C  
ATOM   2137  O   PRO A 274     -38.620  43.962   7.619  1.00160.46           O  
ATOM   2138  CB  PRO A 274     -36.432  42.103   9.130  1.00158.65           C  
ATOM   2139  CG  PRO A 274     -36.459  41.276   7.897  1.00163.17           C  
ATOM   2140  CD  PRO A 274     -37.825  40.642   7.794  1.00158.57           C  
ATOM   2141  N   MET A 275     -37.949  44.911   9.561  1.00158.14           N  
ATOM   2142  CA  MET A 275     -38.128  46.292   9.148  1.00158.52           C  
ATOM   2143  C   MET A 275     -36.890  46.773   8.389  1.00163.14           C  
ATOM   2144  O   MET A 275     -35.781  46.326   8.687  1.00162.55           O  
ATOM   2145  CB  MET A 275     -38.412  47.188  10.352  1.00161.15           C  
ATOM   2146  CG  MET A 275     -39.238  48.407   9.995  1.00165.43           C  
ATOM   2147  SD  MET A 275     -40.071  49.241  11.374  1.00170.51           S  
ATOM   2148  CE  MET A 275     -41.218  47.970  11.898  1.00167.41           C  
ATOM   2149  N   ASP A 276     -37.088  47.673   7.400  1.00160.64           N  
ATOM   2150  CA  ASP A 276     -36.024  48.234   6.559  1.00160.82           C  
ATOM   2151  C   ASP A 276     -36.144  49.763   6.354  1.00165.25           C  
ATOM   2152  O   ASP A 276     -37.053  50.396   6.894  1.00164.81           O  
ATOM   2153  CB  ASP A 276     -35.951  47.483   5.215  1.00162.83           C  
ATOM   2154  CG  ASP A 276     -34.588  47.534   4.546  1.00174.60           C  
ATOM   2155  OD1 ASP A 276     -33.639  46.918   5.082  1.00175.38           O  
ATOM   2156  OD2 ASP A 276     -34.469  48.199   3.491  1.00180.60           O  
ATOM   2157  N   GLU A 277     -35.205  50.343   5.583  1.00162.46           N  
ATOM   2158  CA  GLU A 277     -35.092  51.774   5.278  1.00162.59           C  
ATOM   2159  C   GLU A 277     -35.994  52.259   4.116  1.00165.51           C  
ATOM   2160  O   GLU A 277     -35.986  53.447   3.778  1.00165.56           O  
ATOM   2161  CB  GLU A 277     -33.618  52.136   5.019  1.00164.30           C  
ATOM   2162  CG  GLU A 277     -32.766  52.240   6.278  1.00177.64           C  
ATOM   2163  CD  GLU A 277     -32.336  50.944   6.943  1.00203.30           C  
ATOM   2164  OE1 GLU A 277     -32.193  49.918   6.237  1.00201.04           O  
ATOM   2165  OE2 GLU A 277     -32.113  50.966   8.175  1.00198.96           O  
ATOM   2166  N   CYS A 278     -36.778  51.347   3.529  1.00160.39           N  
ATOM   2167  CA  CYS A 278     -37.723  51.618   2.440  1.00159.32           C  
ATOM   2168  C   CYS A 278     -38.928  52.450   2.918  1.00159.23           C  
ATOM   2169  O   CYS A 278     -39.149  52.586   4.121  1.00158.81           O  
ATOM   2170  CB  CYS A 278     -38.177  50.302   1.809  1.00160.09           C  
ATOM   2171  SG  CYS A 278     -38.562  48.992   3.012  1.00164.22           S  
ATOM   2172  N   ASP A 279     -39.714  52.983   1.975  1.00152.94           N  
ATOM   2173  CA  ASP A 279     -40.933  53.740   2.258  1.00151.60           C  
ATOM   2174  C   ASP A 279     -42.007  53.214   1.323  1.00154.23           C  
ATOM   2175  O   ASP A 279     -41.832  53.234   0.097  1.00154.38           O  
ATOM   2176  CB  ASP A 279     -40.719  55.253   2.057  1.00152.99           C  
ATOM   2177  CG  ASP A 279     -41.841  56.161   2.545  1.00157.59           C  
ATOM   2178  OD1 ASP A 279     -41.532  57.251   3.062  1.00157.53           O  
ATOM   2179  OD2 ASP A 279     -43.030  55.814   2.342  1.00160.57           O  
ATOM   2180  N   ALA A 280     -43.109  52.722   1.903  1.00148.99           N  
ATOM   2181  CA  ALA A 280     -44.223  52.160   1.141  1.00147.75           C  
ATOM   2182  C   ALA A 280     -45.492  53.020   1.232  1.00148.42           C  
ATOM   2183  O   ALA A 280     -45.505  54.047   1.920  1.00148.38           O  
ATOM   2184  CB  ALA A 280     -44.505  50.730   1.605  1.00148.48           C  
ATOM   2185  N   LYS A 281     -46.535  52.605   0.494  1.00141.75           N  
ATOM   2186  CA  LYS A 281     -47.874  53.194   0.449  1.00140.15           C  
ATOM   2187  C   LYS A 281     -48.824  52.082   0.894  1.00141.08           C  
ATOM   2188  O   LYS A 281     -49.932  52.348   1.370  1.00139.33           O  
ATOM   2189  CB  LYS A 281     -48.249  53.621  -0.985  1.00142.40           C  
ATOM   2190  CG  LYS A 281     -47.113  54.220  -1.824  1.00150.36           C  
ATOM   2191  CD  LYS A 281     -47.215  53.801  -3.298  1.00156.57           C  
ATOM   2192  CE  LYS A 281     -46.728  52.389  -3.576  1.00160.95           C  
ATOM   2193  NZ  LYS A 281     -46.808  52.052  -5.019  1.00167.22           N  
ATOM   2194  N   CYS A 282     -48.360  50.823   0.705  1.00136.92           N  
ATOM   2195  CA  CYS A 282     -49.036  49.568   1.018  1.00136.22           C  
ATOM   2196  C   CYS A 282     -48.094  48.599   1.786  1.00137.30           C  
ATOM   2197  O   CYS A 282     -47.015  48.256   1.283  1.00136.88           O  
ATOM   2198  CB  CYS A 282     -49.581  48.933  -0.259  1.00136.77           C  
ATOM   2199  SG  CYS A 282     -50.670  47.512   0.020  1.00140.94           S  
ATOM   2200  N   GLN A 283     -48.515  48.182   3.016  1.00130.91           N  
ATOM   2201  CA  GLN A 283     -47.783  47.276   3.910  1.00128.81           C  
ATOM   2202  C   GLN A 283     -48.621  46.062   4.346  1.00127.84           C  
ATOM   2203  O   GLN A 283     -49.722  46.230   4.867  1.00125.76           O  
ATOM   2204  CB  GLN A 283     -47.236  48.052   5.122  1.00130.24           C  
ATOM   2205  CG  GLN A 283     -46.261  47.249   5.995  1.00151.92           C  
ATOM   2206  CD  GLN A 283     -45.023  46.745   5.277  1.00170.57           C  
ATOM   2207  OE1 GLN A 283     -44.314  47.493   4.588  1.00168.65           O  
ATOM   2208  NE2 GLN A 283     -44.728  45.469   5.451  1.00156.36           N  
ATOM   2209  N   THR A 284     -48.071  44.847   4.126  1.00123.35           N  
ATOM   2210  CA  THR A 284     -48.653  43.517   4.416  1.00122.98           C  
ATOM   2211  C   THR A 284     -47.847  42.806   5.551  1.00128.40           C  
ATOM   2212  O   THR A 284     -46.718  43.246   5.842  1.00127.46           O  
ATOM   2213  CB  THR A 284     -48.766  42.672   3.119  1.00123.10           C  
ATOM   2214  OG1 THR A 284     -47.955  41.493   3.194  1.00116.85           O  
ATOM   2215  CG2 THR A 284     -48.398  43.444   1.873  1.00121.58           C  
ATOM   2216  N   PRO A 285     -48.408  41.701   6.165  1.00126.64           N  
ATOM   2217  CA  PRO A 285     -47.615  41.032   7.188  1.00127.21           C  
ATOM   2218  C   PRO A 285     -46.460  40.213   6.655  1.00133.15           C  
ATOM   2219  O   PRO A 285     -45.633  39.717   7.446  1.00132.77           O  
ATOM   2220  CB  PRO A 285     -48.647  40.169   7.915  1.00128.97           C  
ATOM   2221  CG  PRO A 285     -49.670  39.873   6.889  1.00132.99           C  
ATOM   2222  CD  PRO A 285     -49.734  41.029   5.992  1.00128.39           C  
ATOM   2223  N   GLN A 286     -46.394  40.037   5.328  1.00131.11           N  
ATOM   2224  CA  GLN A 286     -45.261  39.297   4.744  1.00131.52           C  
ATOM   2225  C   GLN A 286     -44.448  40.142   3.735  1.00136.91           C  
ATOM   2226  O   GLN A 286     -43.655  39.578   2.988  1.00136.30           O  
ATOM   2227  CB  GLN A 286     -45.681  37.929   4.166  1.00132.86           C  
ATOM   2228  CG  GLN A 286     -46.708  37.941   3.049  1.00153.82           C  
ATOM   2229  CD  GLN A 286     -47.019  36.534   2.567  1.00178.65           C  
ATOM   2230  OE1 GLN A 286     -46.292  35.570   2.846  1.00174.64           O  
ATOM   2231  NE2 GLN A 286     -48.110  36.377   1.823  1.00172.16           N  
ATOM   2232  N   GLY A 287     -44.585  41.474   3.800  1.00135.38           N  
ATOM   2233  CA  GLY A 287     -43.855  42.416   2.948  1.00136.21           C  
ATOM   2234  C   GLY A 287     -44.589  43.701   2.587  1.00141.73           C  
ATOM   2235  O   GLY A 287     -45.507  44.109   3.298  1.00141.53           O  
ATOM   2236  N   ALA A 288     -44.182  44.352   1.469  1.00138.66           N  
ATOM   2237  CA  ALA A 288     -44.784  45.593   0.957  1.00138.58           C  
ATOM   2238  C   ALA A 288     -45.086  45.496  -0.552  1.00143.35           C  
ATOM   2239  O   ALA A 288     -44.423  44.743  -1.269  1.00142.68           O  
ATOM   2240  CB  ALA A 288     -43.889  46.784   1.257  1.00139.25           C  
ATOM   2241  N   ILE A 289     -46.103  46.251  -1.023  1.00140.86           N  
ATOM   2242  CA  ILE A 289     -46.604  46.230  -2.408  1.00140.98           C  
ATOM   2243  C   ILE A 289     -46.470  47.600  -3.148  1.00146.85           C  
ATOM   2244  O   ILE A 289     -46.454  48.659  -2.509  1.00146.14           O  
ATOM   2245  CB  ILE A 289     -48.105  45.742  -2.373  1.00143.63           C  
ATOM   2246  CG1 ILE A 289     -48.310  44.418  -1.569  1.00143.36           C  
ATOM   2247  CG2 ILE A 289     -48.764  45.640  -3.752  1.00144.63           C  
ATOM   2248  CD1 ILE A 289     -47.602  43.102  -2.041  1.00146.82           C  
ATOM   2249  N   ASN A 290     -46.401  47.549  -4.507  1.00145.08           N  
ATOM   2250  CA  ASN A 290     -46.402  48.695  -5.426  1.00145.55           C  
ATOM   2251  C   ASN A 290     -47.817  48.778  -6.056  1.00149.06           C  
ATOM   2252  O   ASN A 290     -48.052  48.298  -7.180  1.00147.59           O  
ATOM   2253  CB  ASN A 290     -45.291  48.582  -6.474  1.00149.27           C  
ATOM   2254  CG  ASN A 290     -44.054  49.365  -6.107  1.00180.95           C  
ATOM   2255  OD1 ASN A 290     -43.952  50.568  -6.372  1.00176.74           O  
ATOM   2256  ND2 ASN A 290     -43.089  48.701  -5.484  1.00174.14           N  
ATOM   2257  N   SER A 291     -48.759  49.385  -5.260  1.00145.92           N  
ATOM   2258  CA  SER A 291     -50.224  49.553  -5.418  1.00145.26           C  
ATOM   2259  C   SER A 291     -50.724  50.326  -6.678  1.00147.10           C  
ATOM   2260  O   SER A 291     -51.757  51.023  -6.627  1.00146.50           O  
ATOM   2261  CB  SER A 291     -50.828  50.172  -4.158  1.00148.74           C  
ATOM   2262  OG  SER A 291     -50.270  51.438  -3.853  1.00159.02           O  
ATOM   2263  N   SER A 292     -50.037  50.104  -7.815  1.00141.62           N  
ATOM   2264  CA  SER A 292     -50.363  50.628  -9.137  1.00140.46           C  
ATOM   2265  C   SER A 292     -51.579  49.844  -9.672  1.00142.40           C  
ATOM   2266  O   SER A 292     -52.530  50.429 -10.204  1.00141.61           O  
ATOM   2267  CB  SER A 292     -49.169  50.429 -10.067  1.00143.66           C  
ATOM   2268  OG  SER A 292     -48.750  49.073 -10.076  1.00150.89           O  
ATOM   2269  N   LEU A 293     -51.536  48.509  -9.474  1.00137.61           N  
ATOM   2270  CA  LEU A 293     -52.517  47.502  -9.880  1.00136.50           C  
ATOM   2271  C   LEU A 293     -53.849  47.544  -9.095  1.00137.78           C  
ATOM   2272  O   LEU A 293     -53.886  48.083  -7.986  1.00137.69           O  
ATOM   2273  CB  LEU A 293     -51.877  46.105  -9.717  1.00136.54           C  
ATOM   2274  CG  LEU A 293     -50.772  45.720 -10.694  1.00141.21           C  
ATOM   2275  CD1 LEU A 293     -50.144  44.440 -10.287  1.00141.42           C  
ATOM   2276  CD2 LEU A 293     -51.305  45.548 -12.104  1.00143.39           C  
ATOM   2277  N   PRO A 294     -54.941  46.923  -9.610  1.00131.59           N  
ATOM   2278  CA  PRO A 294     -56.197  46.931  -8.852  1.00130.33           C  
ATOM   2279  C   PRO A 294     -56.445  45.693  -7.971  1.00130.88           C  
ATOM   2280  O   PRO A 294     -57.354  45.750  -7.144  1.00130.55           O  
ATOM   2281  CB  PRO A 294     -57.251  47.062  -9.952  1.00132.27           C  
ATOM   2282  CG  PRO A 294     -56.621  46.408 -11.165  1.00136.89           C  
ATOM   2283  CD  PRO A 294     -55.133  46.266 -10.921  1.00132.73           C  
ATOM   2284  N   PHE A 295     -55.680  44.575  -8.151  1.00124.85           N  
ATOM   2285  CA  PHE A 295     -55.855  43.330  -7.372  1.00123.32           C  
ATOM   2286  C   PHE A 295     -54.562  42.765  -6.784  1.00127.73           C  
ATOM   2287  O   PHE A 295     -53.478  42.986  -7.324  1.00127.32           O  
ATOM   2288  CB  PHE A 295     -56.598  42.241  -8.165  1.00124.14           C  
ATOM   2289  CG  PHE A 295     -57.895  42.724  -8.755  1.00124.47           C  
ATOM   2290  CD1 PHE A 295     -58.989  42.994  -7.943  1.00125.98           C  
ATOM   2291  CD2 PHE A 295     -58.004  42.979 -10.115  1.00125.68           C  
ATOM   2292  CE1 PHE A 295     -60.171  43.486  -8.483  1.00126.28           C  
ATOM   2293  CE2 PHE A 295     -59.188  43.478 -10.650  1.00127.93           C  
ATOM   2294  CZ  PHE A 295     -60.261  43.739  -9.827  1.00125.60           C  
ATOM   2295  N   GLN A 296     -54.698  41.999  -5.687  1.00125.01           N  
ATOM   2296  CA  GLN A 296     -53.602  41.397  -4.932  1.00125.25           C  
ATOM   2297  C   GLN A 296     -53.871  39.926  -4.572  1.00131.27           C  
ATOM   2298  O   GLN A 296     -54.984  39.603  -4.171  1.00131.31           O  
ATOM   2299  CB  GLN A 296     -53.436  42.200  -3.636  1.00126.29           C  
ATOM   2300  CG  GLN A 296     -52.317  41.711  -2.731  1.00134.60           C  
ATOM   2301  CD  GLN A 296     -52.082  42.624  -1.573  1.00161.33           C  
ATOM   2302  OE1 GLN A 296     -52.723  43.672  -1.418  1.00169.25           O  
ATOM   2303  NE2 GLN A 296     -51.100  42.275  -0.772  1.00143.46           N  
ATOM   2304  N   ASN A 297     -52.847  39.051  -4.643  1.00128.72           N  
ATOM   2305  CA  ASN A 297     -52.998  37.656  -4.219  1.00128.92           C  
ATOM   2306  C   ASN A 297     -52.067  37.321  -3.036  1.00134.95           C  
ATOM   2307  O   ASN A 297     -52.080  36.186  -2.549  1.00134.68           O  
ATOM   2308  CB  ASN A 297     -52.819  36.682  -5.385  1.00127.57           C  
ATOM   2309  CG  ASN A 297     -51.414  36.163  -5.584  1.00150.97           C  
ATOM   2310  OD1 ASN A 297     -50.497  36.885  -5.981  1.00145.29           O  
ATOM   2311  ND2 ASN A 297     -51.210  34.889  -5.287  1.00143.97           N  
ATOM   2312  N   VAL A 298     -51.292  38.318  -2.558  1.00132.91           N  
ATOM   2313  CA  VAL A 298     -50.312  38.156  -1.484  1.00133.53           C  
ATOM   2314  C   VAL A 298     -50.978  37.905  -0.124  1.00140.48           C  
ATOM   2315  O   VAL A 298     -50.882  36.779   0.378  1.00141.10           O  
ATOM   2316  CB  VAL A 298     -49.265  39.305  -1.428  1.00136.89           C  
ATOM   2317  CG1 VAL A 298     -48.231  39.066  -0.330  1.00136.47           C  
ATOM   2318  CG2 VAL A 298     -48.563  39.466  -2.766  1.00136.72           C  
ATOM   2319  N   HIS A 299     -51.624  38.929   0.482  1.00137.51           N  
ATOM   2320  CA  HIS A 299     -52.245  38.764   1.800  1.00137.35           C  
ATOM   2321  C   HIS A 299     -53.492  39.642   2.018  1.00142.43           C  
ATOM   2322  O   HIS A 299     -53.456  40.819   1.646  1.00142.45           O  
ATOM   2323  CB  HIS A 299     -51.214  39.009   2.918  1.00137.79           C  
ATOM   2324  CG  HIS A 299     -51.615  38.411   4.230  1.00141.06           C  
ATOM   2325  ND1 HIS A 299     -52.419  39.101   5.121  1.00142.60           N  
ATOM   2326  CD2 HIS A 299     -51.357  37.181   4.737  1.00142.69           C  
ATOM   2327  CE1 HIS A 299     -52.610  38.281   6.141  1.00141.90           C  
ATOM   2328  NE2 HIS A 299     -51.985  37.116   5.958  1.00142.28           N  
ATOM   2329  N   PRO A 300     -54.577  39.118   2.662  1.00139.07           N  
ATOM   2330  CA  PRO A 300     -55.763  39.952   2.906  1.00139.02           C  
ATOM   2331  C   PRO A 300     -55.552  41.085   3.907  1.00144.75           C  
ATOM   2332  O   PRO A 300     -56.114  42.157   3.706  1.00144.84           O  
ATOM   2333  CB  PRO A 300     -56.802  38.954   3.414  1.00140.44           C  
ATOM   2334  CG  PRO A 300     -56.024  37.861   3.996  1.00144.66           C  
ATOM   2335  CD  PRO A 300     -54.801  37.740   3.147  1.00140.37           C  
ATOM   2336  N   VAL A 301     -54.763  40.864   4.972  1.00142.54           N  
ATOM   2337  CA  VAL A 301     -54.522  41.910   5.978  1.00143.27           C  
ATOM   2338  C   VAL A 301     -53.509  42.936   5.456  1.00148.03           C  
ATOM   2339  O   VAL A 301     -52.388  42.564   5.106  1.00147.85           O  
ATOM   2340  CB  VAL A 301     -54.148  41.359   7.387  1.00147.59           C  
ATOM   2341  CG1 VAL A 301     -54.065  42.484   8.415  1.00147.42           C  
ATOM   2342  CG2 VAL A 301     -55.143  40.299   7.854  1.00147.59           C  
ATOM   2343  N   THR A 302     -53.919  44.218   5.384  1.00144.86           N  
ATOM   2344  CA  THR A 302     -53.075  45.316   4.901  1.00144.98           C  
ATOM   2345  C   THR A 302     -53.426  46.646   5.578  1.00150.27           C  
ATOM   2346  O   THR A 302     -54.418  46.721   6.304  1.00149.69           O  
ATOM   2347  CB  THR A 302     -53.074  45.407   3.357  1.00153.95           C  
ATOM   2348  OG1 THR A 302     -54.163  44.675   2.794  1.00153.21           O  
ATOM   2349  CG2 THR A 302     -51.802  44.883   2.756  1.00154.29           C  
ATOM   2350  N   ILE A 303     -52.559  47.670   5.387  1.00148.29           N  
ATOM   2351  CA  ILE A 303     -52.665  49.054   5.896  1.00148.70           C  
ATOM   2352  C   ILE A 303     -52.191  49.950   4.759  1.00153.99           C  
ATOM   2353  O   ILE A 303     -51.280  49.566   4.021  1.00154.36           O  
ATOM   2354  CB  ILE A 303     -51.828  49.312   7.200  1.00151.82           C  
ATOM   2355  CG1 ILE A 303     -52.278  48.411   8.345  1.00152.47           C  
ATOM   2356  CG2 ILE A 303     -51.925  50.765   7.678  1.00152.31           C  
ATOM   2357  CD1 ILE A 303     -51.329  47.365   8.712  1.00159.26           C  
ATOM   2358  N   GLY A 304     -52.798  51.126   4.632  1.00150.22           N  
ATOM   2359  CA  GLY A 304     -52.437  52.091   3.600  1.00149.36           C  
ATOM   2360  C   GLY A 304     -53.232  51.921   2.328  1.00150.77           C  
ATOM   2361  O   GLY A 304     -54.144  51.087   2.267  1.00150.14           O  
ATOM   2362  N   GLU A 305     -52.903  52.719   1.303  1.00145.75           N  
ATOM   2363  CA  GLU A 305     -53.636  52.620   0.049  1.00144.89           C  
ATOM   2364  C   GLU A 305     -53.156  51.395  -0.723  1.00145.49           C  
ATOM   2365  O   GLU A 305     -52.066  51.391  -1.298  1.00144.80           O  
ATOM   2366  CB  GLU A 305     -53.630  53.940  -0.738  1.00146.49           C  
ATOM   2367  CG  GLU A 305     -54.570  54.991  -0.132  1.00159.37           C  
ATOM   2368  CD  GLU A 305     -56.033  54.624   0.103  1.00183.75           C  
ATOM   2369  OE1 GLU A 305     -56.636  53.960  -0.771  1.00193.63           O  
ATOM   2370  OE2 GLU A 305     -56.590  55.033   1.148  1.00169.21           O  
ATOM   2371  N   CYS A 306     -53.970  50.320  -0.624  1.00139.47           N  
ATOM   2372  CA  CYS A 306     -53.719  48.981  -1.140  1.00137.97           C  
ATOM   2373  C   CYS A 306     -54.703  48.505  -2.198  1.00141.20           C  
ATOM   2374  O   CYS A 306     -55.906  48.744  -2.046  1.00140.92           O  
ATOM   2375  CB  CYS A 306     -53.662  47.990   0.019  1.00137.58           C  
ATOM   2376  SG  CYS A 306     -52.239  48.216   1.109  1.00140.98           S  
ATOM   2377  N   PRO A 307     -54.226  47.698  -3.188  1.00136.87           N  
ATOM   2378  CA  PRO A 307     -55.149  47.102  -4.170  1.00136.22           C  
ATOM   2379  C   PRO A 307     -55.883  45.893  -3.573  1.00138.13           C  
ATOM   2380  O   PRO A 307     -55.238  44.972  -3.058  1.00136.59           O  
ATOM   2381  CB  PRO A 307     -54.224  46.666  -5.314  1.00138.05           C  
ATOM   2382  CG  PRO A 307     -52.841  47.021  -4.904  1.00142.45           C  
ATOM   2383  CD  PRO A 307     -52.838  47.272  -3.451  1.00138.08           C  
ATOM   2384  N   LYS A 308     -57.234  45.890  -3.669  1.00134.54           N  
ATOM   2385  CA  LYS A 308     -58.118  44.857  -3.114  1.00134.51           C  
ATOM   2386  C   LYS A 308     -57.643  43.427  -3.346  1.00138.81           C  
ATOM   2387  O   LYS A 308     -57.451  43.001  -4.483  1.00138.69           O  
ATOM   2388  CB  LYS A 308     -59.567  45.021  -3.582  1.00137.06           C  
ATOM   2389  CG  LYS A 308     -60.247  46.246  -2.999  1.00152.75           C  
ATOM   2390  CD  LYS A 308     -61.696  45.961  -2.642  1.00160.92           C  
ATOM   2391  CE  LYS A 308     -62.352  47.106  -1.907  1.00170.33           C  
ATOM   2392  NZ  LYS A 308     -62.487  48.322  -2.759  1.00177.80           N  
ATOM   2393  N   TYR A 309     -57.458  42.693  -2.244  1.00135.49           N  
ATOM   2394  CA  TYR A 309     -57.010  41.307  -2.251  1.00135.38           C  
ATOM   2395  C   TYR A 309     -58.101  40.357  -2.774  1.00137.71           C  
ATOM   2396  O   TYR A 309     -59.269  40.456  -2.387  1.00137.27           O  
ATOM   2397  CB  TYR A 309     -56.476  40.893  -0.851  1.00137.07           C  
ATOM   2398  CG  TYR A 309     -56.244  39.408  -0.677  1.00139.27           C  
ATOM   2399  CD1 TYR A 309     -55.017  38.833  -0.999  1.00141.32           C  
ATOM   2400  CD2 TYR A 309     -57.257  38.572  -0.217  1.00140.29           C  
ATOM   2401  CE1 TYR A 309     -54.814  37.458  -0.885  1.00142.91           C  
ATOM   2402  CE2 TYR A 309     -57.070  37.196  -0.109  1.00141.45           C  
ATOM   2403  CZ  TYR A 309     -55.844  36.643  -0.439  1.00149.91           C  
ATOM   2404  OH  TYR A 309     -55.668  35.285  -0.311  1.00151.73           O  
ATOM   2405  N   VAL A 310     -57.687  39.441  -3.657  1.00133.00           N  
ATOM   2406  CA  VAL A 310     -58.490  38.373  -4.251  1.00132.41           C  
ATOM   2407  C   VAL A 310     -57.723  37.053  -4.197  1.00134.35           C  
ATOM   2408  O   VAL A 310     -56.501  37.048  -4.024  1.00133.18           O  
ATOM   2409  CB  VAL A 310     -59.064  38.673  -5.663  1.00136.81           C  
ATOM   2410  CG1 VAL A 310     -60.163  39.728  -5.602  1.00136.68           C  
ATOM   2411  CG2 VAL A 310     -57.974  39.050  -6.672  1.00136.78           C  
ATOM   2412  N   ARG A 311     -58.437  35.940  -4.338  1.00130.71           N  
ATOM   2413  CA  ARG A 311     -57.816  34.625  -4.264  1.00130.89           C  
ATOM   2414  C   ARG A 311     -57.150  34.179  -5.560  1.00135.04           C  
ATOM   2415  O   ARG A 311     -56.253  33.331  -5.508  1.00135.36           O  
ATOM   2416  CB  ARG A 311     -58.827  33.581  -3.787  1.00132.38           C  
ATOM   2417  CG  ARG A 311     -59.113  33.654  -2.293  1.00147.42           C  
ATOM   2418  CD  ARG A 311     -60.418  32.962  -1.976  1.00156.11           C  
ATOM   2419  NE  ARG A 311     -60.862  33.204  -0.607  1.00158.98           N  
ATOM   2420  CZ  ARG A 311     -61.858  32.546  -0.027  1.00173.21           C  
ATOM   2421  NH1 ARG A 311     -62.515  31.601  -0.689  1.00153.96           N  
ATOM   2422  NH2 ARG A 311     -62.207  32.825   1.218  1.00167.54           N  
ATOM   2423  N   SER A 312     -57.572  34.757  -6.708  1.00130.72           N  
ATOM   2424  CA  SER A 312     -57.122  34.415  -8.061  1.00130.12           C  
ATOM   2425  C   SER A 312     -55.611  34.233  -8.237  1.00133.47           C  
ATOM   2426  O   SER A 312     -54.801  34.931  -7.624  1.00132.69           O  
ATOM   2427  CB  SER A 312     -57.643  35.411  -9.086  1.00133.41           C  
ATOM   2428  OG  SER A 312     -57.482  34.878 -10.391  1.00141.77           O  
ATOM   2429  N   ALA A 313     -55.264  33.262  -9.096  1.00130.14           N  
ATOM   2430  CA  ALA A 313     -53.909  32.860  -9.444  1.00129.79           C  
ATOM   2431  C   ALA A 313     -53.363  33.648 -10.632  1.00133.66           C  
ATOM   2432  O   ALA A 313     -52.177  33.987 -10.623  1.00132.94           O  
ATOM   2433  CB  ALA A 313     -53.880  31.367  -9.739  1.00130.44           C  
ATOM   2434  N   LYS A 314     -54.206  33.914 -11.663  1.00130.65           N  
ATOM   2435  CA  LYS A 314     -53.802  34.668 -12.852  1.00130.81           C  
ATOM   2436  C   LYS A 314     -54.890  35.624 -13.301  1.00133.78           C  
ATOM   2437  O   LYS A 314     -56.018  35.189 -13.554  1.00132.76           O  
ATOM   2438  CB  LYS A 314     -53.421  33.716 -14.004  1.00134.52           C  
ATOM   2439  CG  LYS A 314     -52.095  32.979 -13.750  1.00160.69           C  
ATOM   2440  CD  LYS A 314     -51.719  31.982 -14.836  1.00173.46           C  
ATOM   2441  CE  LYS A 314     -50.442  31.244 -14.478  1.00181.33           C  
ATOM   2442  NZ  LYS A 314     -50.031  30.300 -15.549  1.00188.39           N  
ATOM   2443  N   LEU A 315     -54.545  36.921 -13.419  1.00130.46           N  
ATOM   2444  CA  LEU A 315     -55.461  37.956 -13.895  1.00130.23           C  
ATOM   2445  C   LEU A 315     -54.815  38.746 -15.021  1.00131.84           C  
ATOM   2446  O   LEU A 315     -54.158  39.768 -14.750  1.00131.27           O  
ATOM   2447  CB  LEU A 315     -55.892  38.906 -12.764  1.00130.63           C  
ATOM   2448  CG  LEU A 315     -56.864  38.368 -11.702  1.00136.01           C  
ATOM   2449  CD1 LEU A 315     -57.038  39.389 -10.558  1.00136.43           C  
ATOM   2450  CD2 LEU A 315     -58.198  37.922 -12.306  1.00138.50           C  
ATOM   2451  N   ARG A 316     -54.978  38.259 -16.285  1.00126.00           N  
ATOM   2452  CA  ARG A 316     -54.396  38.919 -17.448  1.00124.53           C  
ATOM   2453  C   ARG A 316     -55.412  39.268 -18.484  1.00126.61           C  
ATOM   2454  O   ARG A 316     -56.130  38.407 -19.003  1.00126.66           O  
ATOM   2455  CB  ARG A 316     -53.230  38.135 -18.062  1.00123.43           C  
ATOM   2456  CG  ARG A 316     -52.078  39.052 -18.458  1.00131.06           C  
ATOM   2457  CD  ARG A 316     -51.076  38.388 -19.381  1.00140.93           C  
ATOM   2458  NE  ARG A 316     -49.927  37.815 -18.676  1.00152.41           N  
ATOM   2459  CZ  ARG A 316     -48.784  38.457 -18.446  1.00169.26           C  
ATOM   2460  NH1 ARG A 316     -48.631  39.718 -18.836  1.00153.37           N  
ATOM   2461  NH2 ARG A 316     -47.792  37.848 -17.809  1.00161.76           N  
ATOM   2462  N   MET A 317     -55.445  40.557 -18.782  1.00120.92           N  
ATOM   2463  CA  MET A 317     -56.317  41.177 -19.747  1.00119.64           C  
ATOM   2464  C   MET A 317     -55.566  41.258 -21.070  1.00119.80           C  
ATOM   2465  O   MET A 317     -54.374  41.544 -21.060  1.00118.97           O  
ATOM   2466  CB  MET A 317     -56.672  42.579 -19.235  1.00122.42           C  
ATOM   2467  CG  MET A 317     -57.799  43.241 -19.994  1.00126.88           C  
ATOM   2468  SD  MET A 317     -58.873  44.312 -18.997  1.00131.51           S  
ATOM   2469  CE  MET A 317     -59.895  43.042 -18.167  1.00128.23           C  
ATOM   2470  N   VAL A 318     -56.253  41.000 -22.202  1.00114.56           N  
ATOM   2471  CA  VAL A 318     -55.665  41.083 -23.551  1.00113.21           C  
ATOM   2472  C   VAL A 318     -55.810  42.491 -24.117  1.00115.93           C  
ATOM   2473  O   VAL A 318     -56.916  43.037 -24.155  1.00115.36           O  
ATOM   2474  CB  VAL A 318     -56.149  39.987 -24.553  1.00116.22           C  
ATOM   2475  CG1 VAL A 318     -57.656  40.035 -24.792  1.00115.84           C  
ATOM   2476  CG2 VAL A 318     -55.401  40.069 -25.874  1.00115.83           C  
ATOM   2477  N   THR A 319     -54.684  43.078 -24.523  1.00111.82           N  
ATOM   2478  CA  THR A 319     -54.663  44.393 -25.140  1.00111.75           C  
ATOM   2479  C   THR A 319     -54.620  44.222 -26.657  1.00117.45           C  
ATOM   2480  O   THR A 319     -55.439  44.808 -27.367  1.00116.70           O  
ATOM   2481  CB  THR A 319     -53.544  45.289 -24.568  1.00117.58           C  
ATOM   2482  OG1 THR A 319     -52.303  44.587 -24.519  1.00115.38           O  
ATOM   2483  CG2 THR A 319     -53.874  45.824 -23.197  1.00116.48           C  
ATOM   2484  N   GLY A 320     -53.697  43.374 -27.121  1.00115.94           N  
ATOM   2485  CA  GLY A 320     -53.453  43.075 -28.529  1.00116.17           C  
ATOM   2486  C   GLY A 320     -54.459  42.154 -29.182  1.00120.13           C  
ATOM   2487  O   GLY A 320     -55.666  42.388 -29.112  1.00119.19           O  
ATOM   2488  N   LEU A 321     -53.960  41.105 -29.833  1.00117.51           N  
ATOM   2489  CA  LEU A 321     -54.798  40.144 -30.544  1.00117.86           C  
ATOM   2490  C   LEU A 321     -54.187  38.737 -30.594  1.00123.45           C  
ATOM   2491  O   LEU A 321     -53.038  38.568 -30.195  1.00123.14           O  
ATOM   2492  CB  LEU A 321     -55.108  40.662 -31.966  1.00117.72           C  
ATOM   2493  CG  LEU A 321     -53.943  41.073 -32.847  1.00122.06           C  
ATOM   2494  CD1 LEU A 321     -53.422  39.898 -33.615  1.00122.39           C  
ATOM   2495  CD2 LEU A 321     -54.402  42.067 -33.873  1.00124.76           C  
ATOM   2496  N   ARG A 322     -54.945  37.741 -31.114  1.00120.92           N  
ATOM   2497  CA  ARG A 322     -54.504  36.355 -31.256  1.00121.13           C  
ATOM   2498  C   ARG A 322     -53.276  36.312 -32.154  1.00127.83           C  
ATOM   2499  O   ARG A 322     -53.345  36.705 -33.319  1.00127.79           O  
ATOM   2500  CB  ARG A 322     -55.636  35.487 -31.820  1.00120.02           C  
ATOM   2501  CG  ARG A 322     -55.687  34.078 -31.224  1.00125.57           C  
ATOM   2502  CD  ARG A 322     -56.954  33.303 -31.582  1.00128.63           C  
ATOM   2503  NE  ARG A 322     -58.142  33.772 -30.858  1.00133.38           N  
ATOM   2504  CZ  ARG A 322     -59.073  34.582 -31.362  1.00145.13           C  
ATOM   2505  NH1 ARG A 322     -58.969  35.036 -32.605  1.00129.83           N  
ATOM   2506  NH2 ARG A 322     -60.112  34.948 -30.623  1.00131.60           N  
ATOM   2507  N   ASN A 323     -52.139  35.902 -31.583  1.00126.50           N  
ATOM   2508  CA  ASN A 323     -50.846  35.844 -32.261  1.00127.56           C  
ATOM   2509  C   ASN A 323     -50.755  34.641 -33.217  1.00134.71           C  
ATOM   2510  O   ASN A 323     -50.497  33.522 -32.763  1.00133.99           O  
ATOM   2511  CB  ASN A 323     -49.746  35.805 -31.200  1.00128.02           C  
ATOM   2512  CG  ASN A 323     -48.358  36.025 -31.709  1.00144.13           C  
ATOM   2513  OD1 ASN A 323     -48.111  36.922 -32.510  1.00137.64           O  
ATOM   2514  ND2 ASN A 323     -47.410  35.255 -31.189  1.00132.98           N  
ATOM   2515  N   ILE A 324     -50.988  34.859 -34.536  1.00134.11           N  
ATOM   2516  CA  ILE A 324     -50.956  33.760 -35.510  1.00135.35           C  
ATOM   2517  C   ILE A 324     -49.908  33.956 -36.586  1.00144.23           C  
ATOM   2518  O   ILE A 324     -50.022  34.889 -37.374  1.00144.01           O  
ATOM   2519  CB  ILE A 324     -52.340  33.444 -36.141  1.00138.27           C  
ATOM   2520  CG1 ILE A 324     -53.422  33.239 -35.084  1.00138.88           C  
ATOM   2521  CG2 ILE A 324     -52.271  32.232 -37.064  1.00138.82           C  
ATOM   2522  CD1 ILE A 324     -54.453  34.281 -35.118  1.00148.36           C  
ATOM   2523  N   PRO A 325     -48.936  33.033 -36.706  1.00144.83           N  
ATOM   2524  CA  PRO A 325     -47.948  33.147 -37.788  1.00146.39           C  
ATOM   2525  C   PRO A 325     -48.465  32.458 -39.063  1.00154.92           C  
ATOM   2526  O   PRO A 325     -48.555  31.225 -39.127  1.00155.06           O  
ATOM   2527  CB  PRO A 325     -46.696  32.483 -37.194  1.00147.90           C  
ATOM   2528  CG  PRO A 325     -47.173  31.748 -35.946  1.00151.84           C  
ATOM   2529  CD  PRO A 325     -48.664  31.851 -35.871  1.00146.91           C  
ATOM   2530  N   SER A 326     -48.831  33.274 -40.070  1.00154.31           N  
ATOM   2531  CA  SER A 326     -49.402  32.857 -41.354  1.00155.74           C  
ATOM   2532  C   SER A 326     -48.490  31.935 -42.195  1.00163.61           C  
ATOM   2533  O   SER A 326     -47.427  31.535 -41.729  1.00162.86           O  
ATOM   2534  CB  SER A 326     -49.812  34.088 -42.158  1.00159.54           C  
ATOM   2535  OG  SER A 326     -50.706  33.748 -43.204  1.00168.77           O  
ATOM   2536  N   ILE A 327     -48.934  31.585 -43.430  1.00163.69           N  
ATOM   2537  CA  ILE A 327     -48.283  30.729 -44.454  1.00165.05           C  
ATOM   2538  C   ILE A 327     -47.110  29.888 -43.894  1.00170.50           C  
ATOM   2539  O   ILE A 327     -47.360  28.847 -43.281  1.00169.64           O  
ATOM   2540  CB  ILE A 327     -47.879  31.560 -45.722  1.00168.65           C  
ATOM   2541  CG1 ILE A 327     -49.126  32.139 -46.341  1.00169.43           C  
ATOM   2542  CG2 ILE A 327     -47.094  30.726 -46.791  1.00169.19           C  
ATOM   2543  CD1 ILE A 327     -48.872  32.789 -47.356  1.00178.04           C  
ATOM   2544  N   GLN A 328     -45.856  30.364 -44.116  1.00168.49           N  
ATOM   2545  CA  GLN A 328     -44.574  29.781 -43.728  1.00168.63           C  
ATOM   2546  C   GLN A 328     -44.084  30.437 -42.414  1.00173.61           C  
ATOM   2547  O   GLN A 328     -43.338  29.807 -41.652  1.00173.76           O  
ATOM   2548  CB  GLN A 328     -43.547  29.939 -44.880  1.00169.76           C  
ATOM   2549  CG  GLN A 328     -43.776  28.972 -46.067  1.00179.86           C  
ATOM   2550  CD  GLN A 328     -42.898  29.186 -47.298  1.00192.50           C  
ATOM   2551  OE1 GLN A 328     -41.728  29.591 -47.229  1.00186.08           O  
ATOM   2552  NE2 GLN A 328     -43.437  28.865 -48.467  1.00182.33           N  
ATOM   2553  N   SER A 329     -44.557  31.690 -42.139  1.00169.77           N  
ATOM   2554  CA  SER A 329     -44.269  32.489 -40.939  1.00185.29           C  
ATOM   2555  C   SER A 329     -45.222  33.691 -40.810  1.00174.54           C  
ATOM   2556  O   SER A 329     -45.382  34.476 -41.744  1.00122.29           O  
ATOM   2557  CB  SER A 329     -42.814  32.951 -40.916  1.00189.16           C  
ATOM   2558  OG  SER A 329     -42.521  33.795 -42.018  1.00200.49           O  
TER    2559      SER A 329                                                      
HETATM 2560  C1  NAG A 330     -39.903  37.655  28.971  1.00224.72           C  
HETATM 2561  C2  NAG A 330     -40.208  37.293  30.424  1.00224.72           C  
HETATM 2562  C3  NAG A 330     -39.125  36.360  30.956  1.00224.72           C  
HETATM 2563  C4  NAG A 330     -39.011  35.134  30.065  1.00224.72           C  
HETATM 2564  C5  NAG A 330     -38.746  35.579  28.629  1.00224.72           C  
HETATM 2565  O5  NAG A 330     -39.780  36.479  28.184  1.00224.72           O  
HETATM 2566  N2  NAG A 330     -40.248  38.477  31.254  1.00224.72           N  
HETATM 2567  C7  NAG A 330     -41.355  38.998  31.784  1.00224.72           C  
HETATM 2568  C8  NAG A 330     -42.652  38.472  31.251  1.00224.72           C  
HETATM 2569  O7  NAG A 330     -41.312  39.972  32.527  1.00224.72           O  
HETATM 2570  O3  NAG A 330     -39.437  35.987  32.291  1.00224.72           O  
HETATM 2571  O4  NAG A 330     -37.933  34.329  30.535  1.00224.72           O  
HETATM 2572  C6  NAG A 330     -38.722  34.427  27.655  1.00224.72           C  
HETATM 2573  O6  NAG A 330     -37.582  33.598  27.848  1.00224.72           O  
HETATM 2574  C1  NAG A 331     -38.372  33.012  30.913  1.00224.72           C  
HETATM 2575  C2  NAG A 331     -37.149  32.101  30.983  1.00224.72           C  
HETATM 2576  C3  NAG A 331     -37.597  30.680  31.306  1.00224.72           C  
HETATM 2577  C4  NAG A 331     -38.397  30.676  32.600  1.00224.72           C  
HETATM 2578  C5  NAG A 331     -39.572  31.640  32.465  1.00224.72           C  
HETATM 2579  O5  NAG A 331     -39.098  32.960  32.131  1.00224.72           O  
HETATM 2580  N2  NAG A 331     -36.385  32.143  29.754  1.00224.72           N  
HETATM 2581  C7  NAG A 331     -35.138  32.612  29.694  1.00224.72           C  
HETATM 2582  C8  NAG A 331     -34.555  33.094  30.987  1.00224.72           C  
HETATM 2583  O7  NAG A 331     -34.501  32.627  28.646  1.00224.72           O  
HETATM 2584  O3  NAG A 331     -36.454  29.845  31.414  1.00224.72           O  
HETATM 2585  O4  NAG A 331     -38.919  29.367  32.804  1.00224.72           O  
HETATM 2586  C6  NAG A 331     -40.374  31.768  33.738  1.00224.72           C  
HETATM 2587  O6  NAG A 331     -41.517  32.598  33.548  1.00224.72           O  
HETATM 2588  C1  BMA A 332     -38.324  28.731  33.947  1.00224.72           C  
HETATM 2589  C2  BMA A 332     -39.335  27.786  34.560  1.00224.72           C  
HETATM 2590  C3  BMA A 332     -38.727  27.094  35.767  1.00224.72           C  
HETATM 2591  C4  BMA A 332     -37.482  26.351  35.319  1.00224.72           C  
HETATM 2592  C5  BMA A 332     -36.516  27.342  34.681  1.00224.72           C  
HETATM 2593  O5  BMA A 332     -37.165  27.985  33.570  1.00224.72           O  
HETATM 2594  O2  BMA A 332     -39.770  26.848  33.580  1.00224.72           O  
HETATM 2595  O3  BMA A 332     -39.670  26.188  36.339  1.00224.72           O  
HETATM 2596  O4  BMA A 332     -36.849  25.745  36.438  1.00224.72           O  
HETATM 2597  C6  BMA A 332     -35.269  26.682  34.141  1.00224.72           C  
HETATM 2598  O6  BMA A 332     -35.593  25.680  33.181  1.00224.72           O  
HETATM 2599  C1  MAN A 333     -34.825  24.504  33.483  1.00224.72           C  
HETATM 2600  C2  MAN A 333     -33.577  24.457  32.630  1.00224.72           C  
HETATM 2601  C3  MAN A 333     -33.962  24.284  31.174  1.00224.72           C  
HETATM 2602  C4  MAN A 333     -34.777  23.011  31.030  1.00224.72           C  
HETATM 2603  C5  MAN A 333     -36.002  23.099  31.935  1.00224.72           C  
HETATM 2604  O5  MAN A 333     -35.568  23.298  33.293  1.00224.72           O  
HETATM 2605  O2  MAN A 333     -32.730  23.401  33.070  1.00224.72           O  
HETATM 2606  O3  MAN A 333     -32.787  24.218  30.368  1.00224.72           O  
HETATM 2607  O4  MAN A 333     -35.201  22.847  29.681  1.00224.72           O  
HETATM 2608  C6  MAN A 333     -36.835  21.838  31.921  1.00224.72           C  
HETATM 2609  O6  MAN A 333     -37.955  21.949  32.796  1.00224.72           O  
ATOM   2621  N   GLY B   4     -43.145  32.014 -48.825  1.00165.77           N  
ATOM   2622  CA  GLY B   4     -44.598  32.085 -48.743  1.00165.55           C  
ATOM   2623  C   GLY B   4     -45.268  32.830 -49.879  1.00169.14           C  
ATOM   2624  O   GLY B   4     -44.601  33.520 -50.651  1.00168.39           O  
ATOM   2625  N   ALA B   5     -46.605  32.715 -49.967  1.00165.95           N  
ATOM   2626  CA  ALA B   5     -47.445  33.369 -50.984  1.00165.88           C  
ATOM   2627  C   ALA B   5     -48.047  34.734 -50.513  1.00169.67           C  
ATOM   2628  O   ALA B   5     -48.959  35.261 -51.162  1.00169.38           O  
ATOM   2629  CB  ALA B   5     -48.563  32.421 -51.401  1.00166.66           C  
ATOM   2630  N   ILE B   6     -47.533  35.293 -49.385  1.00165.67           N  
ATOM   2631  CA  ILE B   6     -47.957  36.536 -48.699  1.00165.06           C  
ATOM   2632  C   ILE B   6     -49.429  36.428 -48.238  1.00167.80           C  
ATOM   2633  O   ILE B   6     -49.686  35.573 -47.390  1.00167.86           O  
ATOM   2634  CB  ILE B   6     -47.622  37.858 -49.432  1.00168.24           C  
ATOM   2635  CG1 ILE B   6     -46.120  37.966 -49.554  1.00169.45           C  
ATOM   2636  CG2 ILE B   6     -48.164  39.110 -48.698  1.00168.15           C  
ATOM   2637  CD1 ILE B   6     -45.738  38.725 -50.535  1.00184.05           C  
ATOM   2638  N   ALA B   7     -50.359  37.313 -48.699  1.00162.58           N  
ATOM   2639  CA  ALA B   7     -51.769  37.389 -48.283  1.00161.39           C  
ATOM   2640  C   ALA B   7     -51.990  37.526 -46.753  1.00162.77           C  
ATOM   2641  O   ALA B   7     -51.062  37.370 -45.960  1.00162.55           O  
ATOM   2642  CB  ALA B   7     -52.571  36.222 -48.848  1.00162.08           C  
ATOM   2643  N   GLY B   8     -53.203  37.877 -46.361  1.00157.28           N  
ATOM   2644  CA  GLY B   8     -53.483  38.026 -44.944  1.00156.49           C  
ATOM   2645  C   GLY B   8     -54.934  37.874 -44.582  1.00158.92           C  
ATOM   2646  O   GLY B   8     -55.691  37.225 -45.314  1.00158.45           O  
ATOM   2647  N   PHE B   9     -55.305  38.460 -43.416  1.00154.31           N  
ATOM   2648  CA  PHE B   9     -56.653  38.524 -42.838  1.00153.40           C  
ATOM   2649  C   PHE B   9     -57.252  37.138 -42.592  1.00154.69           C  
ATOM   2650  O   PHE B   9     -57.219  36.673 -41.459  1.00153.55           O  
ATOM   2651  CB  PHE B   9     -57.544  39.428 -43.715  1.00155.50           C  
ATOM   2652  CG  PHE B   9     -59.004  39.575 -43.389  1.00157.36           C  
ATOM   2653  CD1 PHE B   9     -59.415  39.891 -42.102  1.00160.85           C  
ATOM   2654  CD2 PHE B   9     -59.962  39.509 -44.391  1.00159.78           C  
ATOM   2655  CE1 PHE B   9     -60.766  40.078 -41.810  1.00162.01           C  
ATOM   2656  CE2 PHE B   9     -61.313  39.687 -44.099  1.00162.77           C  
ATOM   2657  CZ  PHE B   9     -61.705  39.966 -42.809  1.00161.03           C  
ATOM   2658  N   ILE B  10     -57.774  36.479 -43.634  1.00150.72           N  
ATOM   2659  CA  ILE B  10     -58.356  35.140 -43.542  1.00150.46           C  
ATOM   2660  C   ILE B  10     -57.235  34.075 -43.478  1.00152.48           C  
ATOM   2661  O   ILE B  10     -57.430  33.023 -42.870  1.00152.34           O  
ATOM   2662  CB  ILE B  10     -59.425  34.903 -44.661  1.00154.09           C  
ATOM   2663  CG1 ILE B  10     -60.631  35.880 -44.518  1.00154.75           C  
ATOM   2664  CG2 ILE B  10     -59.909  33.438 -44.731  1.00155.38           C  
ATOM   2665  CD1 ILE B  10     -61.520  36.069 -45.814  1.00163.33           C  
ATOM   2666  N   GLU B  11     -56.050  34.370 -44.040  1.00147.23           N  
ATOM   2667  CA  GLU B  11     -54.923  33.440 -43.983  1.00146.43           C  
ATOM   2668  C   GLU B  11     -54.247  33.434 -42.596  1.00148.23           C  
ATOM   2669  O   GLU B  11     -54.146  32.373 -41.973  1.00147.59           O  
ATOM   2670  CB  GLU B  11     -53.925  33.709 -45.112  1.00148.08           C  
ATOM   2671  CG  GLU B  11     -54.449  33.319 -46.488  1.00162.17           C  
ATOM   2672  CD  GLU B  11     -53.414  33.097 -47.579  1.00191.65           C  
ATOM   2673  OE1 GLU B  11     -52.259  32.734 -47.256  1.00193.33           O  
ATOM   2674  OE2 GLU B  11     -53.777  33.244 -48.768  1.00187.02           O  
ATOM   2675  N   GLY B  12     -53.819  34.611 -42.126  1.00143.39           N  
ATOM   2676  CA  GLY B  12     -53.175  34.761 -40.822  1.00142.34           C  
ATOM   2677  C   GLY B  12     -52.548  36.111 -40.522  1.00143.56           C  
ATOM   2678  O   GLY B  12     -52.890  37.119 -41.147  1.00143.08           O  
ATOM   2679  N   GLY B  13     -51.643  36.117 -39.544  1.00138.00           N  
ATOM   2680  CA  GLY B  13     -50.937  37.311 -39.096  1.00136.83           C  
ATOM   2681  C   GLY B  13     -49.609  37.580 -39.777  1.00137.88           C  
ATOM   2682  O   GLY B  13     -48.860  36.656 -40.131  1.00136.90           O  
ATOM   2683  N   TRP B  14     -49.299  38.879 -39.914  1.00132.38           N  
ATOM   2684  CA  TRP B  14     -48.094  39.381 -40.572  1.00130.97           C  
ATOM   2685  C   TRP B  14     -46.977  39.651 -39.604  1.00132.35           C  
ATOM   2686  O   TRP B  14     -47.004  40.659 -38.900  1.00130.80           O  
ATOM   2687  CB  TRP B  14     -48.419  40.654 -41.362  1.00129.36           C  
ATOM   2688  CG  TRP B  14     -49.327  40.447 -42.536  1.00129.59           C  
ATOM   2689  CD1 TRP B  14     -49.622  39.270 -43.160  1.00132.34           C  
ATOM   2690  CD2 TRP B  14     -50.001  41.468 -43.264  1.00129.17           C  
ATOM   2691  NE1 TRP B  14     -50.466  39.494 -44.212  1.00131.70           N  
ATOM   2692  CE2 TRP B  14     -50.712  40.839 -44.307  1.00133.11           C  
ATOM   2693  CE3 TRP B  14     -50.079  42.863 -43.135  1.00130.30           C  
ATOM   2694  CZ2 TRP B  14     -51.482  41.559 -45.226  1.00132.47           C  
ATOM   2695  CZ3 TRP B  14     -50.858  43.571 -44.029  1.00131.80           C  
ATOM   2696  CH2 TRP B  14     -51.523  42.926 -45.080  1.00132.47           C  
ATOM   2697  N   THR B  15     -45.978  38.770 -39.593  1.00128.96           N  
ATOM   2698  CA  THR B  15     -44.829  38.874 -38.687  1.00128.99           C  
ATOM   2699  C   THR B  15     -43.964  40.095 -38.999  1.00130.05           C  
ATOM   2700  O   THR B  15     -43.404  40.695 -38.079  1.00128.91           O  
ATOM   2701  CB  THR B  15     -44.004  37.580 -38.720  1.00146.34           C  
ATOM   2702  OG1 THR B  15     -43.683  37.289 -40.079  1.00155.88           O  
ATOM   2703  CG2 THR B  15     -44.748  36.390 -38.126  1.00143.05           C  
ATOM   2704  N   GLY B  16     -43.901  40.457 -40.283  1.00125.43           N  
ATOM   2705  CA  GLY B  16     -43.101  41.558 -40.808  1.00124.87           C  
ATOM   2706  C   GLY B  16     -43.678  42.957 -40.723  1.00127.81           C  
ATOM   2707  O   GLY B  16     -43.032  43.902 -41.191  1.00128.51           O  
ATOM   2708  N   MET B  17     -44.889  43.118 -40.157  1.00122.05           N  
ATOM   2709  CA  MET B  17     -45.489  44.441 -39.996  1.00121.12           C  
ATOM   2710  C   MET B  17     -45.183  44.930 -38.580  1.00124.25           C  
ATOM   2711  O   MET B  17     -45.217  44.117 -37.659  1.00124.61           O  
ATOM   2712  CB  MET B  17     -46.992  44.368 -40.231  1.00123.49           C  
ATOM   2713  CG  MET B  17     -47.613  45.720 -40.419  1.00127.57           C  
ATOM   2714  SD  MET B  17     -49.364  45.625 -40.807  1.00132.32           S  
ATOM   2715  CE  MET B  17     -50.029  45.231 -39.196  1.00128.98           C  
ATOM   2716  N   VAL B  18     -44.842  46.224 -38.385  1.00119.24           N  
ATOM   2717  CA  VAL B  18     -44.522  46.686 -37.022  1.00118.06           C  
ATOM   2718  C   VAL B  18     -45.352  47.898 -36.590  1.00122.76           C  
ATOM   2719  O   VAL B  18     -45.803  47.920 -35.449  1.00122.18           O  
ATOM   2720  CB  VAL B  18     -43.004  46.914 -36.733  1.00120.65           C  
ATOM   2721  CG1 VAL B  18     -42.160  45.700 -37.123  1.00120.05           C  
ATOM   2722  CG2 VAL B  18     -42.462  48.197 -37.365  1.00120.21           C  
ATOM   2723  N   ASP B  19     -45.554  48.884 -37.498  1.00120.78           N  
ATOM   2724  CA  ASP B  19     -46.239  50.181 -37.309  1.00121.40           C  
ATOM   2725  C   ASP B  19     -47.538  50.151 -36.441  1.00125.02           C  
ATOM   2726  O   ASP B  19     -47.799  51.122 -35.718  1.00124.50           O  
ATOM   2727  CB  ASP B  19     -46.535  50.882 -38.662  1.00123.91           C  
ATOM   2728  CG  ASP B  19     -45.748  50.393 -39.874  1.00140.66           C  
ATOM   2729  OD1 ASP B  19     -44.914  51.170 -40.395  1.00142.52           O  
ATOM   2730  OD2 ASP B  19     -45.998  49.247 -40.328  1.00147.87           O  
ATOM   2731  N   GLY B  20     -48.315  49.062 -36.527  1.00120.79           N  
ATOM   2732  CA  GLY B  20     -49.568  48.889 -35.791  1.00119.88           C  
ATOM   2733  C   GLY B  20     -50.146  47.487 -35.837  1.00121.70           C  
ATOM   2734  O   GLY B  20     -49.442  46.534 -36.192  1.00121.26           O  
ATOM   2735  N   TRP B  21     -51.433  47.348 -35.448  1.00116.61           N  
ATOM   2736  CA  TRP B  21     -52.125  46.055 -35.433  1.00115.82           C  
ATOM   2737  C   TRP B  21     -52.736  45.747 -36.791  1.00119.28           C  
ATOM   2738  O   TRP B  21     -52.726  44.599 -37.216  1.00118.80           O  
ATOM   2739  CB  TRP B  21     -53.251  46.008 -34.381  1.00114.47           C  
ATOM   2740  CG  TRP B  21     -52.860  45.825 -32.935  1.00115.30           C  
ATOM   2741  CD1 TRP B  21     -52.090  44.830 -32.409  1.00118.25           C  
ATOM   2742  CD2 TRP B  21     -53.399  46.546 -31.815  1.00114.88           C  
ATOM   2743  NE1 TRP B  21     -52.032  44.951 -31.037  1.00117.52           N  
ATOM   2744  CE2 TRP B  21     -52.837  45.989 -30.647  1.00118.79           C  
ATOM   2745  CE3 TRP B  21     -54.293  47.624 -31.686  1.00115.92           C  
ATOM   2746  CZ2 TRP B  21     -53.132  46.480 -29.370  1.00118.13           C  
ATOM   2747  CZ3 TRP B  21     -54.602  48.093 -30.422  1.00117.23           C  
ATOM   2748  CH2 TRP B  21     -54.010  47.539 -29.283  1.00117.93           C  
ATOM   2749  N   TYR B  22     -53.307  46.757 -37.450  1.00116.02           N  
ATOM   2750  CA  TYR B  22     -54.003  46.590 -38.729  1.00116.33           C  
ATOM   2751  C   TYR B  22     -53.271  47.269 -39.893  1.00119.23           C  
ATOM   2752  O   TYR B  22     -52.932  48.445 -39.791  1.00118.48           O  
ATOM   2753  CB  TYR B  22     -55.430  47.180 -38.635  1.00118.00           C  
ATOM   2754  CG  TYR B  22     -56.154  46.985 -37.319  1.00119.63           C  
ATOM   2755  CD1 TYR B  22     -56.147  47.976 -36.344  1.00121.36           C  
ATOM   2756  CD2 TYR B  22     -56.928  45.852 -37.089  1.00120.71           C  
ATOM   2757  CE1 TYR B  22     -56.846  47.820 -35.148  1.00122.11           C  
ATOM   2758  CE2 TYR B  22     -57.628  45.682 -35.894  1.00121.81           C  
ATOM   2759  CZ  TYR B  22     -57.591  46.672 -34.927  1.00127.36           C  
ATOM   2760  OH  TYR B  22     -58.296  46.503 -33.759  1.00124.83           O  
ATOM   2761  N   GLY B  23     -53.100  46.570 -41.006  1.00115.90           N  
ATOM   2762  CA  GLY B  23     -52.403  47.183 -42.125  1.00116.84           C  
ATOM   2763  C   GLY B  23     -52.583  46.625 -43.517  1.00124.45           C  
ATOM   2764  O   GLY B  23     -53.544  45.908 -43.801  1.00125.10           O  
ATOM   2765  N   TYR B  24     -51.646  46.996 -44.402  1.00122.36           N  
ATOM   2766  CA  TYR B  24     -51.626  46.616 -45.808  1.00122.71           C  
ATOM   2767  C   TYR B  24     -50.295  46.005 -46.226  1.00129.21           C  
ATOM   2768  O   TYR B  24     -49.280  46.166 -45.539  1.00128.18           O  
ATOM   2769  CB  TYR B  24     -51.940  47.819 -46.707  1.00123.50           C  
ATOM   2770  CG  TYR B  24     -53.130  48.636 -46.268  1.00124.48           C  
ATOM   2771  CD1 TYR B  24     -52.969  49.793 -45.518  1.00126.62           C  
ATOM   2772  CD2 TYR B  24     -54.423  48.257 -46.615  1.00124.89           C  
ATOM   2773  CE1 TYR B  24     -54.061  50.554 -45.117  1.00128.07           C  
ATOM   2774  CE2 TYR B  24     -55.524  49.014 -46.225  1.00125.80           C  
ATOM   2775  CZ  TYR B  24     -55.339  50.163 -45.476  1.00134.99           C  
ATOM   2776  OH  TYR B  24     -56.419  50.922 -45.095  1.00137.80           O  
ATOM   2777  N   HIS B  25     -50.309  45.283 -47.353  1.00128.54           N  
ATOM   2778  CA  HIS B  25     -49.101  44.681 -47.874  1.00129.76           C  
ATOM   2779  C   HIS B  25     -48.636  45.383 -49.151  1.00135.72           C  
ATOM   2780  O   HIS B  25     -47.551  45.965 -49.168  1.00135.67           O  
ATOM   2781  CB  HIS B  25     -49.233  43.164 -48.074  1.00130.83           C  
ATOM   2782  CG  HIS B  25     -47.980  42.593 -48.647  1.00134.39           C  
ATOM   2783  ND1 HIS B  25     -46.890  42.301 -47.842  1.00136.15           N  
ATOM   2784  CD2 HIS B  25     -47.625  42.426 -49.941  1.00136.27           C  
ATOM   2785  CE1 HIS B  25     -45.928  41.926 -48.666  1.00135.64           C  
ATOM   2786  NE2 HIS B  25     -46.321  41.995 -49.938  1.00136.09           N  
ATOM   2787  N   HIS B  26     -49.445  45.293 -50.215  1.00133.40           N  
ATOM   2788  CA  HIS B  26     -49.232  45.863 -51.552  1.00133.96           C  
ATOM   2789  C   HIS B  26     -48.090  45.199 -52.348  1.00137.43           C  
ATOM   2790  O   HIS B  26     -46.981  44.976 -51.857  1.00136.05           O  
ATOM   2791  CB  HIS B  26     -49.109  47.418 -51.568  1.00135.14           C  
ATOM   2792  CG  HIS B  26     -47.741  48.014 -51.360  1.00138.73           C  
ATOM   2793  ND1 HIS B  26     -46.709  47.796 -52.257  1.00140.51           N  
ATOM   2794  CD2 HIS B  26     -47.317  48.888 -50.415  1.00140.71           C  
ATOM   2795  CE1 HIS B  26     -45.682  48.493 -51.801  1.00140.04           C  
ATOM   2796  NE2 HIS B  26     -46.000  49.166 -50.695  1.00140.49           N  
ATOM   2797  N   GLN B  27     -48.408  44.922 -53.612  1.00134.99           N  
ATOM   2798  CA  GLN B  27     -47.536  44.354 -54.622  1.00135.27           C  
ATOM   2799  C   GLN B  27     -47.579  45.323 -55.810  1.00140.59           C  
ATOM   2800  O   GLN B  27     -48.599  45.469 -56.488  1.00139.97           O  
ATOM   2801  CB  GLN B  27     -47.969  42.923 -54.985  1.00136.48           C  
ATOM   2802  CG  GLN B  27     -47.213  42.289 -56.145  1.00152.27           C  
ATOM   2803  CD  GLN B  27     -45.724  42.406 -55.964  1.00171.34           C  
ATOM   2804  OE1 GLN B  27     -45.157  41.957 -54.959  1.00166.39           O  
ATOM   2805  NE2 GLN B  27     -45.079  43.100 -56.894  1.00163.49           N  
ATOM   2806  N   ASN B  28     -46.474  46.037 -55.993  1.00138.07           N  
ATOM   2807  CA  ASN B  28     -46.325  47.069 -56.997  1.00138.22           C  
ATOM   2808  C   ASN B  28     -45.131  46.750 -57.881  1.00144.41           C  
ATOM   2809  O   ASN B  28     -44.430  45.749 -57.679  1.00144.19           O  
ATOM   2810  CB  ASN B  28     -46.086  48.399 -56.265  1.00135.92           C  
ATOM   2811  CG  ASN B  28     -46.529  49.629 -56.999  1.00152.43           C  
ATOM   2812  OD1 ASN B  28     -45.927  50.056 -57.989  1.00150.63           O  
ATOM   2813  ND2 ASN B  28     -47.549  50.268 -56.477  1.00139.78           N  
ATOM   2814  N   GLU B  29     -44.904  47.620 -58.869  1.00142.00           N  
ATOM   2815  CA  GLU B  29     -43.745  47.570 -59.739  1.00142.09           C  
ATOM   2816  C   GLU B  29     -42.654  48.435 -59.076  1.00146.12           C  
ATOM   2817  O   GLU B  29     -41.486  48.343 -59.448  1.00146.43           O  
ATOM   2818  CB  GLU B  29     -44.093  48.046 -61.157  1.00143.69           C  
ATOM   2819  CG  GLU B  29     -44.579  49.487 -61.247  1.00157.01           C  
ATOM   2820  CD  GLU B  29     -44.965  49.975 -62.635  1.00186.31           C  
ATOM   2821  OE1 GLU B  29     -44.633  49.294 -63.634  1.00178.86           O  
ATOM   2822  OE2 GLU B  29     -45.611  51.044 -62.723  1.00187.44           O  
ATOM   2823  N   GLN B  30     -43.059  49.256 -58.075  1.00141.79           N  
ATOM   2824  CA  GLN B  30     -42.219  50.143 -57.272  1.00141.14           C  
ATOM   2825  C   GLN B  30     -41.966  49.524 -55.876  1.00145.08           C  
ATOM   2826  O   GLN B  30     -42.009  50.232 -54.862  1.00145.30           O  
ATOM   2827  CB  GLN B  30     -42.894  51.519 -57.131  1.00142.29           C  
ATOM   2828  CG  GLN B  30     -42.920  52.360 -58.394  1.00154.14           C  
ATOM   2829  CD  GLN B  30     -43.797  53.570 -58.195  1.00170.92           C  
ATOM   2830  OE1 GLN B  30     -45.028  53.491 -58.266  1.00166.36           O  
ATOM   2831  NE2 GLN B  30     -43.186  54.714 -57.914  1.00161.73           N  
ATOM   2832  N   GLY B  31     -41.714  48.212 -55.846  1.00140.95           N  
ATOM   2833  CA  GLY B  31     -41.412  47.457 -54.631  1.00140.43           C  
ATOM   2834  C   GLY B  31     -42.613  46.944 -53.870  1.00143.28           C  
ATOM   2835  O   GLY B  31     -43.756  47.165 -54.279  1.00143.10           O  
ATOM   2836  N   SER B  32     -42.353  46.244 -52.760  1.00138.72           N  
ATOM   2837  CA  SER B  32     -43.381  45.670 -51.892  1.00138.26           C  
ATOM   2838  C   SER B  32     -42.994  45.846 -50.440  1.00140.77           C  
ATOM   2839  O   SER B  32     -41.860  46.232 -50.165  1.00140.37           O  
ATOM   2840  CB  SER B  32     -43.579  44.193 -52.209  1.00142.60           C  
ATOM   2841  OG  SER B  32     -44.168  44.054 -53.491  1.00153.52           O  
ATOM   2842  N   GLY B  33     -43.928  45.581 -49.526  1.00136.66           N  
ATOM   2843  CA  GLY B  33     -43.670  45.709 -48.094  1.00136.37           C  
ATOM   2844  C   GLY B  33     -44.890  45.629 -47.204  1.00139.31           C  
ATOM   2845  O   GLY B  33     -45.789  44.833 -47.463  1.00139.91           O  
ATOM   2846  N   TYR B  34     -44.894  46.405 -46.108  1.00133.50           N  
ATOM   2847  CA  TYR B  34     -46.004  46.466 -45.154  1.00132.12           C  
ATOM   2848  C   TYR B  34     -46.116  47.889 -44.671  1.00135.25           C  
ATOM   2849  O   TYR B  34     -45.094  48.571 -44.562  1.00134.95           O  
ATOM   2850  CB  TYR B  34     -45.764  45.560 -43.940  1.00132.69           C  
ATOM   2851  CG  TYR B  34     -45.569  44.091 -44.242  1.00133.83           C  
ATOM   2852  CD1 TYR B  34     -44.293  43.543 -44.332  1.00135.86           C  
ATOM   2853  CD2 TYR B  34     -46.657  43.230 -44.343  1.00134.36           C  
ATOM   2854  CE1 TYR B  34     -44.103  42.179 -44.559  1.00136.69           C  
ATOM   2855  CE2 TYR B  34     -46.481  41.863 -44.560  1.00135.18           C  
ATOM   2856  CZ  TYR B  34     -45.201  41.342 -44.677  1.00142.44           C  
ATOM   2857  OH  TYR B  34     -45.014  39.999 -44.906  1.00142.57           O  
ATOM   2858  N   ALA B  35     -47.345  48.340 -44.371  1.00131.39           N  
ATOM   2859  CA  ALA B  35     -47.616  49.695 -43.873  1.00131.12           C  
ATOM   2860  C   ALA B  35     -48.905  49.694 -43.099  1.00133.58           C  
ATOM   2861  O   ALA B  35     -49.980  49.705 -43.701  1.00133.32           O  
ATOM   2862  CB  ALA B  35     -47.707  50.687 -45.029  1.00132.07           C  
ATOM   2863  N   ALA B  36     -48.811  49.671 -41.774  1.00129.32           N  
ATOM   2864  CA  ALA B  36     -50.004  49.637 -40.946  1.00129.40           C  
ATOM   2865  C   ALA B  36     -50.796  50.934 -40.946  1.00134.85           C  
ATOM   2866  O   ALA B  36     -50.204  52.018 -40.929  1.00134.95           O  
ATOM   2867  CB  ALA B  36     -49.657  49.229 -39.537  1.00130.08           C  
ATOM   2868  N   ASP B  37     -52.144  50.810 -40.996  1.00131.91           N  
ATOM   2869  CA  ASP B  37     -53.093  51.928 -40.969  1.00131.75           C  
ATOM   2870  C   ASP B  37     -53.210  52.391 -39.526  1.00136.08           C  
ATOM   2871  O   ASP B  37     -53.929  51.778 -38.734  1.00135.06           O  
ATOM   2872  CB  ASP B  37     -54.472  51.522 -41.557  1.00133.32           C  
ATOM   2873  CG  ASP B  37     -55.581  52.570 -41.482  1.00140.33           C  
ATOM   2874  OD1 ASP B  37     -56.765  52.181 -41.515  1.00139.64           O  
ATOM   2875  OD2 ASP B  37     -55.262  53.781 -41.414  1.00146.45           O  
ATOM   2876  N   GLN B  38     -52.461  53.455 -39.184  1.00133.91           N  
ATOM   2877  CA  GLN B  38     -52.429  54.027 -37.840  1.00134.08           C  
ATOM   2878  C   GLN B  38     -53.725  54.746 -37.467  1.00138.49           C  
ATOM   2879  O   GLN B  38     -53.979  54.896 -36.276  1.00138.28           O  
ATOM   2880  CB  GLN B  38     -51.199  54.927 -37.626  1.00135.50           C  
ATOM   2881  CG  GLN B  38     -50.031  54.197 -36.961  1.00154.53           C  
ATOM   2882  CD  GLN B  38     -48.783  54.096 -37.821  1.00184.24           C  
ATOM   2883  OE1 GLN B  38     -48.828  53.979 -39.059  1.00181.24           O  
ATOM   2884  NE2 GLN B  38     -47.627  54.079 -37.167  1.00179.12           N  
ATOM   2885  N   LYS B  39     -54.561  55.162 -38.453  1.00134.91           N  
ATOM   2886  CA  LYS B  39     -55.837  55.813 -38.134  1.00134.61           C  
ATOM   2887  C   LYS B  39     -56.809  54.836 -37.449  1.00138.15           C  
ATOM   2888  O   LYS B  39     -57.405  55.192 -36.434  1.00137.60           O  
ATOM   2889  CB  LYS B  39     -56.482  56.454 -39.364  1.00137.25           C  
ATOM   2890  CG  LYS B  39     -57.373  57.629 -38.978  1.00158.26           C  
ATOM   2891  CD  LYS B  39     -58.629  57.734 -39.834  1.00171.09           C  
ATOM   2892  CE  LYS B  39     -59.507  58.895 -39.418  1.00183.23           C  
ATOM   2893  NZ  LYS B  39     -60.260  58.613 -38.163  1.00192.65           N  
ATOM   2894  N   SER B  40     -56.936  53.604 -37.986  1.00134.27           N  
ATOM   2895  CA  SER B  40     -57.783  52.553 -37.421  1.00133.47           C  
ATOM   2896  C   SER B  40     -57.115  51.978 -36.187  1.00136.32           C  
ATOM   2897  O   SER B  40     -57.811  51.660 -35.222  1.00136.40           O  
ATOM   2898  CB  SER B  40     -58.031  51.445 -38.439  1.00136.91           C  
ATOM   2899  OG  SER B  40     -56.816  50.820 -38.822  1.00145.88           O  
ATOM   2900  N   THR B  41     -55.766  51.853 -36.213  1.00131.84           N  
ATOM   2901  CA  THR B  41     -54.970  51.337 -35.093  1.00131.47           C  
ATOM   2902  C   THR B  41     -55.126  52.280 -33.865  1.00135.64           C  
ATOM   2903  O   THR B  41     -55.353  51.774 -32.771  1.00135.45           O  
ATOM   2904  CB  THR B  41     -53.510  51.023 -35.525  1.00136.60           C  
ATOM   2905  OG1 THR B  41     -53.546  50.034 -36.553  1.00137.30           O  
ATOM   2906  CG2 THR B  41     -52.665  50.466 -34.396  1.00133.27           C  
ATOM   2907  N   GLN B  42     -55.090  53.628 -34.055  1.00131.67           N  
ATOM   2908  CA  GLN B  42     -55.262  54.599 -32.961  1.00130.84           C  
ATOM   2909  C   GLN B  42     -56.671  54.572 -32.414  1.00133.15           C  
ATOM   2910  O   GLN B  42     -56.852  54.497 -31.203  1.00132.16           O  
ATOM   2911  CB  GLN B  42     -54.875  56.025 -33.378  1.00132.28           C  
ATOM   2912  CG  GLN B  42     -54.402  56.900 -32.215  1.00153.27           C  
ATOM   2913  CD  GLN B  42     -53.194  56.345 -31.482  1.00180.40           C  
ATOM   2914  OE1 GLN B  42     -52.260  55.777 -32.076  1.00176.82           O  
ATOM   2915  NE2 GLN B  42     -53.190  56.497 -30.162  1.00174.71           N  
ATOM   2916  N   ASN B  43     -57.665  54.559 -33.309  1.00129.69           N  
ATOM   2917  CA  ASN B  43     -59.076  54.482 -32.951  1.00129.70           C  
ATOM   2918  C   ASN B  43     -59.461  53.089 -32.420  1.00132.60           C  
ATOM   2919  O   ASN B  43     -60.624  52.860 -32.076  1.00133.27           O  
ATOM   2920  CB  ASN B  43     -59.957  54.942 -34.111  1.00134.66           C  
ATOM   2921  CG  ASN B  43     -59.667  56.357 -34.583  1.00172.97           C  
ATOM   2922  OD1 ASN B  43     -59.235  57.239 -33.817  1.00170.78           O  
ATOM   2923  ND2 ASN B  43     -59.883  56.599 -35.874  1.00165.99           N  
ATOM   2924  N   ALA B  44     -58.461  52.181 -32.312  1.00126.91           N  
ATOM   2925  CA  ALA B  44     -58.569  50.851 -31.714  1.00125.56           C  
ATOM   2926  C   ALA B  44     -57.785  50.826 -30.399  1.00127.44           C  
ATOM   2927  O   ALA B  44     -58.240  50.195 -29.444  1.00127.37           O  
ATOM   2928  CB  ALA B  44     -58.045  49.794 -32.654  1.00126.12           C  
ATOM   2929  N   ILE B  45     -56.618  51.529 -30.351  1.00122.26           N  
ATOM   2930  CA  ILE B  45     -55.759  51.684 -29.168  1.00121.49           C  
ATOM   2931  C   ILE B  45     -56.524  52.504 -28.120  1.00124.43           C  
ATOM   2932  O   ILE B  45     -56.534  52.125 -26.947  1.00123.32           O  
ATOM   2933  CB  ILE B  45     -54.364  52.300 -29.496  1.00124.59           C  
ATOM   2934  CG1 ILE B  45     -53.458  51.286 -30.220  1.00125.51           C  
ATOM   2935  CG2 ILE B  45     -53.672  52.787 -28.231  1.00124.99           C  
ATOM   2936  CD1 ILE B  45     -52.227  51.902 -30.993  1.00138.02           C  
ATOM   2937  N   ASN B  46     -57.173  53.615 -28.559  1.00120.97           N  
ATOM   2938  CA  ASN B  46     -57.985  54.500 -27.719  1.00120.90           C  
ATOM   2939  C   ASN B  46     -59.045  53.687 -26.989  1.00124.42           C  
ATOM   2940  O   ASN B  46     -59.185  53.810 -25.763  1.00124.20           O  
ATOM   2941  CB  ASN B  46     -58.657  55.582 -28.569  1.00123.18           C  
ATOM   2942  CG  ASN B  46     -57.711  56.583 -29.181  1.00158.68           C  
ATOM   2943  OD1 ASN B  46     -56.484  56.501 -29.036  1.00155.56           O  
ATOM   2944  ND2 ASN B  46     -58.265  57.528 -29.927  1.00153.74           N  
ATOM   2945  N   GLY B  47     -59.752  52.845 -27.755  1.00119.44           N  
ATOM   2946  CA  GLY B  47     -60.783  51.948 -27.250  1.00117.96           C  
ATOM   2947  C   GLY B  47     -60.256  51.058 -26.151  1.00117.36           C  
ATOM   2948  O   GLY B  47     -60.720  51.164 -25.015  1.00116.63           O  
ATOM   2949  N   ILE B  48     -59.234  50.239 -26.466  1.00111.45           N  
ATOM   2950  CA  ILE B  48     -58.602  49.319 -25.521  1.00111.10           C  
ATOM   2951  C   ILE B  48     -58.071  50.055 -24.261  1.00117.73           C  
ATOM   2952  O   ILE B  48     -58.333  49.604 -23.132  1.00117.42           O  
ATOM   2953  CB  ILE B  48     -57.538  48.452 -26.229  1.00113.51           C  
ATOM   2954  CG1 ILE B  48     -58.221  47.418 -27.103  1.00113.78           C  
ATOM   2955  CG2 ILE B  48     -56.612  47.750 -25.237  1.00114.24           C  
ATOM   2956  CD1 ILE B  48     -57.511  47.147 -28.329  1.00122.89           C  
ATOM   2957  N   THR B  49     -57.368  51.203 -24.456  1.00114.87           N  
ATOM   2958  CA  THR B  49     -56.828  52.016 -23.354  1.00114.35           C  
ATOM   2959  C   THR B  49     -57.967  52.403 -22.419  1.00117.31           C  
ATOM   2960  O   THR B  49     -57.861  52.204 -21.212  1.00115.96           O  
ATOM   2961  CB  THR B  49     -56.014  53.207 -23.892  1.00121.60           C  
ATOM   2962  OG1 THR B  49     -54.990  52.705 -24.759  1.00120.55           O  
ATOM   2963  CG2 THR B  49     -55.382  54.042 -22.781  1.00120.01           C  
ATOM   2964  N   ASN B  50     -59.090  52.845 -22.999  1.00114.44           N  
ATOM   2965  CA  ASN B  50     -60.267  53.195 -22.233  1.00114.42           C  
ATOM   2966  C   ASN B  50     -61.016  51.977 -21.681  1.00117.63           C  
ATOM   2967  O   ASN B  50     -61.711  52.142 -20.688  1.00118.44           O  
ATOM   2968  CB  ASN B  50     -61.172  54.129 -23.001  1.00116.06           C  
ATOM   2969  CG  ASN B  50     -60.761  55.544 -22.735  1.00148.45           C  
ATOM   2970  OD1 ASN B  50     -61.064  56.110 -21.675  1.00145.17           O  
ATOM   2971  ND2 ASN B  50     -59.940  56.090 -23.620  1.00141.98           N  
ATOM   2972  N   LYS B  51     -60.832  50.764 -22.250  1.00111.52           N  
ATOM   2973  CA  LYS B  51     -61.451  49.556 -21.707  1.00110.50           C  
ATOM   2974  C   LYS B  51     -60.660  49.168 -20.459  1.00116.79           C  
ATOM   2975  O   LYS B  51     -61.246  48.930 -19.400  1.00116.84           O  
ATOM   2976  CB  LYS B  51     -61.416  48.417 -22.726  1.00111.68           C  
ATOM   2977  CG  LYS B  51     -61.963  47.096 -22.209  1.00116.44           C  
ATOM   2978  CD  LYS B  51     -61.957  46.020 -23.286  1.00121.75           C  
ATOM   2979  CE  LYS B  51     -63.335  45.499 -23.609  1.00129.76           C  
ATOM   2980  NZ  LYS B  51     -63.273  44.357 -24.547  1.00140.80           N  
ATOM   2981  N   VAL B  52     -59.323  49.141 -20.585  1.00114.56           N  
ATOM   2982  CA  VAL B  52     -58.385  48.795 -19.518  1.00114.83           C  
ATOM   2983  C   VAL B  52     -58.479  49.793 -18.372  1.00118.44           C  
ATOM   2984  O   VAL B  52     -58.744  49.383 -17.244  1.00117.84           O  
ATOM   2985  CB  VAL B  52     -56.944  48.652 -20.075  1.00119.21           C  
ATOM   2986  CG1 VAL B  52     -55.900  48.608 -18.962  1.00118.91           C  
ATOM   2987  CG2 VAL B  52     -56.825  47.420 -20.964  1.00119.27           C  
ATOM   2988  N   ASN B  53     -58.308  51.099 -18.667  1.00115.31           N  
ATOM   2989  CA  ASN B  53     -58.371  52.156 -17.660  1.00115.40           C  
ATOM   2990  C   ASN B  53     -59.706  52.237 -16.969  1.00119.81           C  
ATOM   2991  O   ASN B  53     -59.729  52.519 -15.771  1.00118.82           O  
ATOM   2992  CB  ASN B  53     -57.966  53.500 -18.232  1.00116.92           C  
ATOM   2993  CG  ASN B  53     -56.490  53.604 -18.529  1.00142.09           C  
ATOM   2994  OD1 ASN B  53     -55.698  52.688 -18.268  1.00131.19           O  
ATOM   2995  ND2 ASN B  53     -56.084  54.737 -19.080  1.00138.08           N  
ATOM   2996  N   SER B  54     -60.812  51.923 -17.698  1.00117.10           N  
ATOM   2997  CA  SER B  54     -62.154  51.906 -17.113  1.00117.32           C  
ATOM   2998  C   SER B  54     -62.340  50.771 -16.126  1.00121.88           C  
ATOM   2999  O   SER B  54     -63.259  50.834 -15.319  1.00121.68           O  
ATOM   3000  CB  SER B  54     -63.241  51.880 -18.174  1.00121.48           C  
ATOM   3001  OG  SER B  54     -63.354  53.159 -18.774  1.00133.22           O  
ATOM   3002  N   VAL B  55     -61.464  49.757 -16.152  1.00118.95           N  
ATOM   3003  CA  VAL B  55     -61.524  48.670 -15.179  1.00119.00           C  
ATOM   3004  C   VAL B  55     -60.817  49.106 -13.880  1.00126.17           C  
ATOM   3005  O   VAL B  55     -61.372  48.903 -12.805  1.00126.15           O  
ATOM   3006  CB  VAL B  55     -61.019  47.327 -15.753  1.00121.74           C  
ATOM   3007  CG1 VAL B  55     -60.927  46.246 -14.676  1.00120.87           C  
ATOM   3008  CG2 VAL B  55     -61.914  46.868 -16.898  1.00121.36           C  
ATOM   3009  N   ILE B  56     -59.645  49.756 -13.979  1.00125.29           N  
ATOM   3010  CA  ILE B  56     -58.909  50.230 -12.804  1.00126.72           C  
ATOM   3011  C   ILE B  56     -59.590  51.455 -12.164  1.00135.43           C  
ATOM   3012  O   ILE B  56     -59.703  51.499 -10.940  1.00134.55           O  
ATOM   3013  CB  ILE B  56     -57.410  50.458 -13.133  1.00129.67           C  
ATOM   3014  CG1 ILE B  56     -56.791  49.137 -13.625  1.00130.01           C  
ATOM   3015  CG2 ILE B  56     -56.638  51.034 -11.922  1.00130.42           C  
ATOM   3016  CD1 ILE B  56     -55.376  49.153 -14.123  1.00138.19           C  
ATOM   3017  N   GLU B  57     -60.065  52.420 -12.983  1.00136.36           N  
ATOM   3018  CA  GLU B  57     -60.727  53.653 -12.519  1.00138.14           C  
ATOM   3019  C   GLU B  57     -62.042  53.405 -11.744  1.00144.57           C  
ATOM   3020  O   GLU B  57     -62.414  54.229 -10.901  1.00144.25           O  
ATOM   3021  CB  GLU B  57     -60.941  54.638 -13.681  1.00140.04           C  
ATOM   3022  CG  GLU B  57     -61.166  56.084 -13.253  1.00156.75           C  
ATOM   3023  CD  GLU B  57     -61.945  56.960 -14.222  1.00194.20           C  
ATOM   3024  OE1 GLU B  57     -62.722  56.417 -15.043  1.00193.08           O  
ATOM   3025  OE2 GLU B  57     -61.809  58.202 -14.126  1.00196.83           O  
ATOM   3026  N   LYS B  58     -62.730  52.286 -12.014  1.00143.04           N  
ATOM   3027  CA  LYS B  58     -63.946  51.954 -11.278  1.00143.94           C  
ATOM   3028  C   LYS B  58     -63.610  51.181 -10.008  1.00152.48           C  
ATOM   3029  O   LYS B  58     -64.117  51.525  -8.942  1.00151.60           O  
ATOM   3030  CB  LYS B  58     -64.984  51.221 -12.142  1.00145.50           C  
ATOM   3031  CG  LYS B  58     -65.508  52.022 -13.336  1.00149.27           C  
ATOM   3032  CD  LYS B  58     -66.208  53.330 -12.998  1.00152.02           C  
ATOM   3033  CE  LYS B  58     -66.665  53.965 -14.278  1.00166.32           C  
ATOM   3034  NZ  LYS B  58     -67.465  55.188 -14.042  1.00178.03           N  
ATOM   3035  N   MET B  59     -62.726  50.172 -10.112  1.00153.80           N  
ATOM   3036  CA  MET B  59     -62.264  49.367  -8.985  1.00156.22           C  
ATOM   3037  C   MET B  59     -61.333  50.224  -8.101  1.00163.00           C  
ATOM   3038  O   MET B  59     -60.112  50.230  -8.279  1.00162.12           O  
ATOM   3039  CB  MET B  59     -61.596  48.070  -9.495  1.00159.31           C  
ATOM   3040  CG  MET B  59     -61.074  47.171  -8.402  1.00164.14           C  
ATOM   3041  SD  MET B  59     -62.391  46.705  -7.275  1.00169.64           S  
ATOM   3042  CE  MET B  59     -61.568  45.597  -6.331  1.00166.49           C  
ATOM   3043  N   ASN B  60     -61.944  50.977  -7.172  1.00162.80           N  
ATOM   3044  CA  ASN B  60     -61.263  51.910  -6.277  1.00164.51           C  
ATOM   3045  C   ASN B  60     -60.169  51.277  -5.420  1.00172.40           C  
ATOM   3046  O   ASN B  60     -60.405  50.230  -4.803  1.00171.94           O  
ATOM   3047  CB  ASN B  60     -62.276  52.659  -5.391  1.00166.17           C  
ATOM   3048  CG  ASN B  60     -63.035  51.776  -4.422  1.00186.68           C  
ATOM   3049  OD1 ASN B  60     -62.585  51.506  -3.299  1.00176.62           O  
ATOM   3050  ND2 ASN B  60     -64.196  51.293  -4.844  1.00178.92           N  
ATOM   3051  N   THR B  61     -58.962  51.907  -5.399  1.00171.67           N  
ATOM   3052  CA  THR B  61     -57.854  51.471  -4.532  1.00172.18           C  
ATOM   3053  C   THR B  61     -58.280  51.934  -3.131  1.00175.93           C  
ATOM   3054  O   THR B  61     -58.500  53.130  -2.914  1.00175.27           O  
ATOM   3055  CB  THR B  61     -56.438  51.918  -5.036  1.00181.93           C  
ATOM   3056  OG1 THR B  61     -56.372  53.338  -5.172  1.00183.93           O  
ATOM   3057  CG2 THR B  61     -56.004  51.222  -6.348  1.00178.56           C  
ATOM   3058  N   GLN B  62     -58.538  50.961  -2.242  1.00172.63           N  
ATOM   3059  CA  GLN B  62     -59.090  51.185  -0.913  1.00172.57           C  
ATOM   3060  C   GLN B  62     -58.109  50.981   0.237  1.00176.08           C  
ATOM   3061  O   GLN B  62     -57.317  50.032   0.207  1.00174.99           O  
ATOM   3062  CB  GLN B  62     -60.330  50.275  -0.735  1.00174.02           C  
ATOM   3063  CG  GLN B  62     -61.243  50.595   0.454  1.00188.34           C  
ATOM   3064  CD  GLN B  62     -61.832  51.981   0.378  1.00207.96           C  
ATOM   3065  OE1 GLN B  62     -62.700  52.272  -0.454  1.00203.68           O  
ATOM   3066  NE2 GLN B  62     -61.350  52.870   1.236  1.00199.64           N  
ATOM   3067  N   PHE B  63     -58.203  51.862   1.278  1.00172.97           N  
ATOM   3068  CA  PHE B  63     -57.417  51.746   2.508  1.00172.84           C  
ATOM   3069  C   PHE B  63     -57.828  50.434   3.141  1.00177.05           C  
ATOM   3070  O   PHE B  63     -59.019  50.102   3.148  1.00176.94           O  
ATOM   3071  CB  PHE B  63     -57.682  52.903   3.504  1.00174.70           C  
ATOM   3072  CG  PHE B  63     -57.247  52.604   4.933  1.00176.46           C  
ATOM   3073  CD1 PHE B  63     -55.897  52.555   5.275  1.00179.58           C  
ATOM   3074  CD2 PHE B  63     -58.185  52.321   5.921  1.00178.66           C  
ATOM   3075  CE1 PHE B  63     -55.496  52.240   6.580  1.00180.38           C  
ATOM   3076  CE2 PHE B  63     -57.781  52.006   7.227  1.00181.46           C  
ATOM   3077  CZ  PHE B  63     -56.440  51.977   7.549  1.00179.49           C  
ATOM   3078  N   THR B  64     -56.858  49.693   3.679  1.00173.49           N  
ATOM   3079  CA  THR B  64     -57.167  48.403   4.280  1.00173.00           C  
ATOM   3080  C   THR B  64     -56.960  48.408   5.826  1.00173.17           C  
ATOM   3081  O   THR B  64     -56.067  49.066   6.362  1.00171.99           O  
ATOM   3082  CB  THR B  64     -56.420  47.275   3.523  1.00186.04           C  
ATOM   3083  OG1 THR B  64     -56.705  47.392   2.119  1.00185.38           O  
ATOM   3084  CG2 THR B  64     -56.824  45.877   3.990  1.00186.79           C  
ATOM   3085  N   ALA B  65     -57.860  47.688   6.511  1.00167.38           N  
ATOM   3086  CA  ALA B  65     -57.920  47.430   7.945  1.00166.29           C  
ATOM   3087  C   ALA B  65     -58.689  46.112   8.057  1.00167.32           C  
ATOM   3088  O   ALA B  65     -59.823  46.025   7.567  1.00166.99           O  
ATOM   3089  CB  ALA B  65     -58.664  48.553   8.661  1.00167.17           C  
ATOM   3090  N   VAL B  66     -58.039  45.056   8.604  1.00161.00           N  
ATOM   3091  CA  VAL B  66     -58.644  43.715   8.691  1.00158.79           C  
ATOM   3092  C   VAL B  66     -58.569  43.099  10.116  1.00158.25           C  
ATOM   3093  O   VAL B  66     -59.595  42.662  10.641  1.00157.16           O  
ATOM   3094  CB  VAL B  66     -58.069  42.742   7.608  1.00161.87           C  
ATOM   3095  CG1 VAL B  66     -58.846  41.429   7.567  1.00161.56           C  
ATOM   3096  CG2 VAL B  66     -58.041  43.380   6.224  1.00161.31           C  
ATOM   3097  N   GLY B  67     -57.363  43.054  10.686  1.00152.09           N  
ATOM   3098  CA  GLY B  67     -57.048  42.447  11.979  1.00150.82           C  
ATOM   3099  C   GLY B  67     -57.956  42.706  13.172  1.00151.52           C  
ATOM   3100  O   GLY B  67     -57.755  43.683  13.902  1.00151.16           O  
ATOM   3101  N   LYS B  68     -58.921  41.777  13.418  1.00144.90           N  
ATOM   3102  CA  LYS B  68     -59.877  41.805  14.547  1.00142.67           C  
ATOM   3103  C   LYS B  68     -59.657  40.603  15.492  1.00142.04           C  
ATOM   3104  O   LYS B  68     -59.525  39.471  15.022  1.00141.37           O  
ATOM   3105  CB  LYS B  68     -61.331  41.869  14.048  1.00144.63           C  
ATOM   3106  CG  LYS B  68     -61.638  43.138  13.272  1.00153.33           C  
ATOM   3107  CD  LYS B  68     -63.122  43.405  13.158  1.00160.27           C  
ATOM   3108  CE  LYS B  68     -63.398  44.849  12.806  1.00169.93           C  
ATOM   3109  NZ  LYS B  68     -62.945  45.788  13.874  1.00178.59           N  
ATOM   3110  N   GLU B  69     -59.597  40.853  16.814  1.00135.64           N  
ATOM   3111  CA  GLU B  69     -59.298  39.818  17.813  1.00134.30           C  
ATOM   3112  C   GLU B  69     -60.443  39.576  18.811  1.00135.70           C  
ATOM   3113  O   GLU B  69     -60.967  40.538  19.377  1.00135.55           O  
ATOM   3114  CB  GLU B  69     -57.973  40.153  18.526  1.00135.66           C  
ATOM   3115  CG  GLU B  69     -56.799  40.232  17.557  1.00147.20           C  
ATOM   3116  CD  GLU B  69     -55.465  40.709  18.093  1.00167.83           C  
ATOM   3117  OE1 GLU B  69     -54.908  40.023  18.981  1.00166.89           O  
ATOM   3118  OE2 GLU B  69     -54.929  41.705  17.553  1.00158.82           O  
ATOM   3119  N   PHE B  70     -60.809  38.286  19.043  1.00129.65           N  
ATOM   3120  CA  PHE B  70     -61.932  37.867  19.913  1.00127.88           C  
ATOM   3121  C   PHE B  70     -61.494  36.906  21.003  1.00129.00           C  
ATOM   3122  O   PHE B  70     -60.618  36.082  20.744  1.00129.45           O  
ATOM   3123  CB  PHE B  70     -63.007  37.186  19.065  1.00129.28           C  
ATOM   3124  CG  PHE B  70     -63.344  37.930  17.797  1.00130.36           C  
ATOM   3125  CD1 PHE B  70     -64.416  38.811  17.756  1.00132.67           C  
ATOM   3126  CD2 PHE B  70     -62.578  37.762  16.646  1.00131.86           C  
ATOM   3127  CE1 PHE B  70     -64.733  39.491  16.586  1.00133.07           C  
ATOM   3128  CE2 PHE B  70     -62.896  38.443  15.478  1.00134.36           C  
ATOM   3129  CZ  PHE B  70     -63.965  39.310  15.460  1.00132.26           C  
ATOM   3130  N   ASN B  71     -62.123  36.943  22.194  1.00122.35           N  
ATOM   3131  CA  ASN B  71     -61.676  36.036  23.254  1.00121.26           C  
ATOM   3132  C   ASN B  71     -62.248  34.607  23.146  1.00122.98           C  
ATOM   3133  O   ASN B  71     -62.703  34.202  22.076  1.00123.16           O  
ATOM   3134  CB  ASN B  71     -61.889  36.625  24.640  1.00123.74           C  
ATOM   3135  CG  ASN B  71     -63.318  36.839  25.022  1.00153.27           C  
ATOM   3136  OD1 ASN B  71     -64.067  35.907  25.332  1.00149.03           O  
ATOM   3137  ND2 ASN B  71     -63.709  38.092  25.068  1.00147.62           N  
ATOM   3138  N   LYS B  72     -62.133  33.825  24.237  1.00117.76           N  
ATOM   3139  CA  LYS B  72     -62.563  32.425  24.304  1.00116.98           C  
ATOM   3140  C   LYS B  72     -64.069  32.302  24.268  1.00118.88           C  
ATOM   3141  O   LYS B  72     -64.605  31.457  23.552  1.00118.40           O  
ATOM   3142  CB  LYS B  72     -62.010  31.725  25.563  1.00119.74           C  
ATOM   3143  CG  LYS B  72     -60.529  31.353  25.499  1.00136.30           C  
ATOM   3144  CD  LYS B  72     -59.626  32.452  26.069  1.00148.41           C  
ATOM   3145  CE  LYS B  72     -58.280  32.472  25.390  1.00162.14           C  
ATOM   3146  NZ  LYS B  72     -57.533  33.721  25.688  1.00173.24           N  
ATOM   3147  N   LEU B  73     -64.755  33.135  25.040  1.00114.23           N  
ATOM   3148  CA  LEU B  73     -66.207  33.109  25.077  1.00113.87           C  
ATOM   3149  C   LEU B  73     -66.793  34.167  24.133  1.00115.57           C  
ATOM   3150  O   LEU B  73     -67.718  34.875  24.524  1.00115.03           O  
ATOM   3151  CB  LEU B  73     -66.681  33.325  26.527  1.00114.46           C  
ATOM   3152  CG  LEU B  73     -66.297  32.238  27.535  1.00120.06           C  
ATOM   3153  CD1 LEU B  73     -66.752  32.600  28.921  1.00120.79           C  
ATOM   3154  CD2 LEU B  73     -66.997  30.965  27.229  1.00122.35           C  
ATOM   3155  N   GLU B  74     -66.244  34.268  22.886  1.00110.71           N  
ATOM   3156  CA  GLU B  74     -66.617  35.205  21.802  1.00109.81           C  
ATOM   3157  C   GLU B  74     -66.521  34.535  20.384  1.00112.70           C  
ATOM   3158  O   GLU B  74     -66.598  35.236  19.367  1.00112.29           O  
ATOM   3159  CB  GLU B  74     -65.648  36.412  21.789  1.00111.30           C  
ATOM   3160  CG  GLU B  74     -65.828  37.501  22.817  1.00127.60           C  
ATOM   3161  CD  GLU B  74     -67.220  37.953  23.183  1.00173.79           C  
ATOM   3162  OE1 GLU B  74     -68.011  38.338  22.289  1.00164.96           O  
ATOM   3163  OE2 GLU B  74     -67.503  37.933  24.403  1.00184.28           O  
ATOM   3164  N   ARG B  75     -66.332  33.202  20.310  1.00108.55           N  
ATOM   3165  CA  ARG B  75     -66.177  32.489  19.038  1.00108.21           C  
ATOM   3166  C   ARG B  75     -67.379  32.618  18.097  1.00110.14           C  
ATOM   3167  O   ARG B  75     -67.260  32.260  16.923  1.00109.42           O  
ATOM   3168  CB  ARG B  75     -65.797  31.026  19.256  1.00111.06           C  
ATOM   3169  CG  ARG B  75     -64.335  30.762  18.914  1.00127.58           C  
ATOM   3170  CD  ARG B  75     -64.001  29.283  18.796  1.00145.61           C  
ATOM   3171  NE  ARG B  75     -64.806  28.591  17.783  1.00163.38           N  
ATOM   3172  CZ  ARG B  75     -64.540  28.573  16.479  1.00184.79           C  
ATOM   3173  NH1 ARG B  75     -63.498  29.241  15.997  1.00175.51           N  
ATOM   3174  NH2 ARG B  75     -65.325  27.904  15.645  1.00174.12           N  
ATOM   3175  N   ARG B  76     -68.514  33.175  18.587  1.00105.43           N  
ATOM   3176  CA  ARG B  76     -69.686  33.431  17.749  1.00104.61           C  
ATOM   3177  C   ARG B  76     -69.374  34.613  16.865  1.00108.30           C  
ATOM   3178  O   ARG B  76     -69.559  34.531  15.651  1.00107.26           O  
ATOM   3179  CB  ARG B  76     -70.930  33.710  18.586  1.00103.60           C  
ATOM   3180  CG  ARG B  76     -71.708  32.446  18.874  1.00110.40           C  
ATOM   3181  CD  ARG B  76     -73.028  32.727  19.542  1.00109.03           C  
ATOM   3182  NE  ARG B  76     -72.873  33.038  20.961  1.00106.75           N  
ATOM   3183  CZ  ARG B  76     -73.135  34.223  21.500  1.00122.12           C  
ATOM   3184  NH1 ARG B  76     -73.544  35.230  20.737  1.00112.50           N  
ATOM   3185  NH2 ARG B  76     -72.988  34.415  22.803  1.00109.81           N  
ATOM   3186  N   MET B  77     -68.821  35.683  17.463  1.00105.62           N  
ATOM   3187  CA  MET B  77     -68.427  36.861  16.714  1.00105.78           C  
ATOM   3188  C   MET B  77     -67.232  36.611  15.827  1.00106.84           C  
ATOM   3189  O   MET B  77     -67.236  37.087  14.694  1.00105.76           O  
ATOM   3190  CB  MET B  77     -68.222  38.070  17.612  1.00109.01           C  
ATOM   3191  CG  MET B  77     -68.425  39.345  16.854  1.00114.24           C  
ATOM   3192  SD  MET B  77     -68.424  40.893  17.777  1.00120.11           S  
ATOM   3193  CE  MET B  77     -67.964  42.014  16.418  1.00116.80           C  
ATOM   3194  N   GLU B  78     -66.241  35.824  16.313  1.00102.55           N  
ATOM   3195  CA  GLU B  78     -65.035  35.437  15.567  1.00102.33           C  
ATOM   3196  C   GLU B  78     -65.425  34.771  14.265  1.00105.48           C  
ATOM   3197  O   GLU B  78     -64.772  34.992  13.238  1.00105.39           O  
ATOM   3198  CB  GLU B  78     -64.168  34.468  16.391  1.00104.10           C  
ATOM   3199  CG  GLU B  78     -62.782  34.204  15.808  1.00118.75           C  
ATOM   3200  CD  GLU B  78     -61.909  33.279  16.639  1.00151.16           C  
ATOM   3201  OE1 GLU B  78     -61.361  33.742  17.667  1.00159.84           O  
ATOM   3202  OE2 GLU B  78     -61.773  32.092  16.262  1.00141.86           O  
ATOM   3203  N   ASN B  79     -66.504  33.971  14.305  1.00100.96           N  
ATOM   3204  CA  ASN B  79     -66.995  33.278  13.133  1.00100.44           C  
ATOM   3205  C   ASN B  79     -67.811  34.186  12.214  1.00103.62           C  
ATOM   3206  O   ASN B  79     -67.810  33.952  10.998  1.00102.73           O  
ATOM   3207  CB  ASN B  79     -67.717  32.013  13.523  1.00100.21           C  
ATOM   3208  CG  ASN B  79     -66.713  30.924  13.781  1.00124.68           C  
ATOM   3209  OD1 ASN B  79     -66.211  30.761  14.895  1.00120.19           O  
ATOM   3210  ND2 ASN B  79     -66.277  30.258  12.722  1.00115.98           N  
ATOM   3211  N   LEU B  80     -68.439  35.258  12.768  1.00 99.60           N  
ATOM   3212  CA  LEU B  80     -69.157  36.223  11.933  1.00 99.04           C  
ATOM   3213  C   LEU B  80     -68.145  37.094  11.207  1.00103.93           C  
ATOM   3214  O   LEU B  80     -68.322  37.335  10.012  1.00104.22           O  
ATOM   3215  CB  LEU B  80     -70.173  37.071  12.704  1.00 98.81           C  
ATOM   3216  CG  LEU B  80     -71.323  37.634  11.839  1.00102.72           C  
ATOM   3217  CD1 LEU B  80     -72.420  36.596  11.606  1.00102.41           C  
ATOM   3218  CD2 LEU B  80     -71.908  38.890  12.448  1.00104.84           C  
ATOM   3219  N   ASN B  81     -67.039  37.493  11.897  1.00100.37           N  
ATOM   3220  CA  ASN B  81     -65.926  38.237  11.287  1.00100.26           C  
ATOM   3221  C   ASN B  81     -65.335  37.400  10.127  1.00105.45           C  
ATOM   3222  O   ASN B  81     -65.124  37.938   9.035  1.00104.33           O  
ATOM   3223  CB  ASN B  81     -64.846  38.568  12.323  1.00 98.19           C  
ATOM   3224  CG  ASN B  81     -63.631  39.294  11.782  1.00119.21           C  
ATOM   3225  OD1 ASN B  81     -63.727  40.339  11.133  1.00115.93           O  
ATOM   3226  ND2 ASN B  81     -62.448  38.770  12.059  1.00109.96           N  
ATOM   3227  N   LYS B  82     -65.142  36.072  10.358  1.00103.23           N  
ATOM   3228  CA  LYS B  82     -64.647  35.106   9.371  1.00103.68           C  
ATOM   3229  C   LYS B  82     -65.616  34.999   8.189  1.00106.75           C  
ATOM   3230  O   LYS B  82     -65.174  35.028   7.047  1.00105.28           O  
ATOM   3231  CB  LYS B  82     -64.427  33.734  10.028  1.00107.46           C  
ATOM   3232  CG  LYS B  82     -63.715  32.724   9.116  1.00132.25           C  
ATOM   3233  CD  LYS B  82     -63.825  31.270   9.603  1.00146.79           C  
ATOM   3234  CE  LYS B  82     -65.187  30.630   9.406  1.00160.86           C  
ATOM   3235  NZ  LYS B  82     -65.579  30.572   7.973  1.00173.06           N  
ATOM   3236  N   LYS B  83     -66.931  34.899   8.481  1.00104.18           N  
ATOM   3237  CA  LYS B  83     -68.040  34.837   7.520  1.00104.37           C  
ATOM   3238  C   LYS B  83     -67.985  36.054   6.581  1.00110.12           C  
ATOM   3239  O   LYS B  83     -68.018  35.891   5.352  1.00109.32           O  
ATOM   3240  CB  LYS B  83     -69.370  34.801   8.302  1.00106.07           C  
ATOM   3241  CG  LYS B  83     -70.661  34.650   7.503  1.00112.14           C  
ATOM   3242  CD  LYS B  83     -71.789  34.317   8.485  1.00117.16           C  
ATOM   3243  CE  LYS B  83     -73.175  34.400   7.906  1.00120.19           C  
ATOM   3244  NZ  LYS B  83     -74.191  33.898   8.869  1.00125.39           N  
ATOM   3245  N   VAL B  84     -67.828  37.258   7.182  1.00108.27           N  
ATOM   3246  CA  VAL B  84     -67.747  38.558   6.514  1.00109.17           C  
ATOM   3247  C   VAL B  84     -66.464  38.720   5.701  1.00117.50           C  
ATOM   3248  O   VAL B  84     -66.537  39.142   4.548  1.00116.33           O  
ATOM   3249  CB  VAL B  84     -67.956  39.710   7.520  1.00112.47           C  
ATOM   3250  CG1 VAL B  84     -67.660  41.069   6.894  1.00112.28           C  
ATOM   3251  CG2 VAL B  84     -69.372  39.685   8.055  1.00112.16           C  
ATOM   3252  N   ASP B  85     -65.300  38.399   6.298  1.00118.77           N  
ATOM   3253  CA  ASP B  85     -63.991  38.486   5.645  1.00120.93           C  
ATOM   3254  C   ASP B  85     -63.935  37.606   4.400  1.00126.57           C  
ATOM   3255  O   ASP B  85     -63.615  38.109   3.321  1.00126.33           O  
ATOM   3256  CB  ASP B  85     -62.854  38.112   6.620  1.00124.29           C  
ATOM   3257  CG  ASP B  85     -61.996  39.287   7.081  1.00144.94           C  
ATOM   3258  OD1 ASP B  85     -61.609  40.121   6.217  1.00147.27           O  
ATOM   3259  OD2 ASP B  85     -61.683  39.357   8.302  1.00152.05           O  
ATOM   3260  N   ASP B  86     -64.300  36.311   4.542  1.00123.92           N  
ATOM   3261  CA  ASP B  86     -64.313  35.347   3.445  1.00123.92           C  
ATOM   3262  C   ASP B  86     -65.386  35.630   2.431  1.00126.52           C  
ATOM   3263  O   ASP B  86     -65.114  35.498   1.242  1.00126.23           O  
ATOM   3264  CB  ASP B  86     -64.404  33.915   3.956  1.00126.68           C  
ATOM   3265  CG  ASP B  86     -63.133  33.494   4.662  1.00147.05           C  
ATOM   3266  OD1 ASP B  86     -62.145  33.176   3.965  1.00148.15           O  
ATOM   3267  OD2 ASP B  86     -63.108  33.529   5.917  1.00158.08           O  
ATOM   3268  N   GLY B  87     -66.568  36.045   2.895  1.00122.17           N  
ATOM   3269  CA  GLY B  87     -67.689  36.404   2.028  1.00121.63           C  
ATOM   3270  C   GLY B  87     -67.371  37.482   0.998  1.00123.36           C  
ATOM   3271  O   GLY B  87     -67.759  37.359  -0.170  1.00121.33           O  
ATOM   3272  N   PHE B  88     -66.652  38.545   1.428  1.00119.67           N  
ATOM   3273  CA  PHE B  88     -66.261  39.638   0.548  1.00119.51           C  
ATOM   3274  C   PHE B  88     -65.141  39.240  -0.404  1.00127.10           C  
ATOM   3275  O   PHE B  88     -65.230  39.592  -1.584  1.00127.32           O  
ATOM   3276  CB  PHE B  88     -65.960  40.932   1.308  1.00120.58           C  
ATOM   3277  CG  PHE B  88     -67.236  41.648   1.690  1.00121.57           C  
ATOM   3278  CD1 PHE B  88     -68.130  42.081   0.718  1.00124.18           C  
ATOM   3279  CD2 PHE B  88     -67.554  41.872   3.019  1.00123.58           C  
ATOM   3280  CE1 PHE B  88     -69.325  42.712   1.071  1.00124.76           C  
ATOM   3281  CE2 PHE B  88     -68.746  42.516   3.370  1.00126.11           C  
ATOM   3282  CZ  PHE B  88     -69.628  42.918   2.393  1.00123.82           C  
ATOM   3283  N   ILE B  89     -64.140  38.446   0.058  1.00125.49           N  
ATOM   3284  CA  ILE B  89     -63.076  37.936  -0.831  1.00126.07           C  
ATOM   3285  C   ILE B  89     -63.718  37.069  -1.923  1.00131.20           C  
ATOM   3286  O   ILE B  89     -63.325  37.172  -3.081  1.00130.77           O  
ATOM   3287  CB  ILE B  89     -61.973  37.152  -0.074  1.00129.40           C  
ATOM   3288  CG1 ILE B  89     -61.346  38.003   1.032  1.00130.52           C  
ATOM   3289  CG2 ILE B  89     -60.894  36.647  -1.035  1.00129.48           C  
ATOM   3290  CD1 ILE B  89     -60.658  37.181   2.147  1.00141.88           C  
ATOM   3291  N   ASP B  90     -64.734  36.259  -1.545  1.00129.11           N  
ATOM   3292  CA  ASP B  90     -65.508  35.371  -2.418  1.00129.61           C  
ATOM   3293  C   ASP B  90     -66.166  36.107  -3.591  1.00133.74           C  
ATOM   3294  O   ASP B  90     -66.015  35.691  -4.749  1.00132.93           O  
ATOM   3295  CB  ASP B  90     -66.573  34.615  -1.598  1.00131.78           C  
ATOM   3296  CG  ASP B  90     -66.092  33.337  -0.933  1.00144.60           C  
ATOM   3297  OD1 ASP B  90     -64.864  33.196  -0.726  1.00145.08           O  
ATOM   3298  OD2 ASP B  90     -66.946  32.479  -0.609  1.00152.52           O  
ATOM   3299  N   ILE B  91     -66.886  37.199  -3.283  1.00130.46           N  
ATOM   3300  CA  ILE B  91     -67.565  38.024  -4.272  1.00130.47           C  
ATOM   3301  C   ILE B  91     -66.548  38.630  -5.219  1.00135.87           C  
ATOM   3302  O   ILE B  91     -66.692  38.466  -6.430  1.00135.89           O  
ATOM   3303  CB  ILE B  91     -68.416  39.120  -3.590  1.00133.51           C  
ATOM   3304  CG1 ILE B  91     -69.421  38.538  -2.561  1.00133.93           C  
ATOM   3305  CG2 ILE B  91     -69.098  40.025  -4.615  1.00134.27           C  
ATOM   3306  CD1 ILE B  91     -70.451  37.548  -3.052  1.00140.47           C  
ATOM   3307  N   TRP B  92     -65.514  39.306  -4.667  1.00133.13           N  
ATOM   3308  CA  TRP B  92     -64.464  39.982  -5.433  1.00133.16           C  
ATOM   3309  C   TRP B  92     -63.640  39.071  -6.328  1.00135.60           C  
ATOM   3310  O   TRP B  92     -63.333  39.475  -7.453  1.00134.67           O  
ATOM   3311  CB  TRP B  92     -63.554  40.815  -4.532  1.00132.36           C  
ATOM   3312  CG  TRP B  92     -64.171  42.111  -4.109  1.00133.81           C  
ATOM   3313  CD1 TRP B  92     -64.263  42.596  -2.839  1.00136.91           C  
ATOM   3314  CD2 TRP B  92     -64.811  43.075  -4.954  1.00133.95           C  
ATOM   3315  NE1 TRP B  92     -64.902  43.814  -2.841  1.00136.53           N  
ATOM   3316  CE2 TRP B  92     -65.249  44.132  -4.126  1.00138.05           C  
ATOM   3317  CE3 TRP B  92     -65.046  43.156  -6.340  1.00135.51           C  
ATOM   3318  CZ2 TRP B  92     -65.921  45.250  -4.632  1.00137.61           C  
ATOM   3319  CZ3 TRP B  92     -65.723  44.256  -6.839  1.00137.35           C  
ATOM   3320  CH2 TRP B  92     -66.153  45.287  -5.990  1.00138.15           C  
ATOM   3321  N   THR B  93     -63.294  37.856  -5.856  1.00131.71           N  
ATOM   3322  CA  THR B  93     -62.548  36.897  -6.668  1.00131.59           C  
ATOM   3323  C   THR B  93     -63.423  36.455  -7.862  1.00136.74           C  
ATOM   3324  O   THR B  93     -62.916  36.403  -8.984  1.00137.19           O  
ATOM   3325  CB  THR B  93     -61.955  35.768  -5.818  1.00137.61           C  
ATOM   3326  OG1 THR B  93     -61.208  36.352  -4.756  1.00136.89           O  
ATOM   3327  CG2 THR B  93     -61.026  34.864  -6.610  1.00136.26           C  
ATOM   3328  N   TYR B  94     -64.736  36.233  -7.642  1.00132.77           N  
ATOM   3329  CA  TYR B  94     -65.663  35.896  -8.723  1.00132.52           C  
ATOM   3330  C   TYR B  94     -65.725  37.072  -9.718  1.00134.43           C  
ATOM   3331  O   TYR B  94     -65.381  36.891 -10.885  1.00133.46           O  
ATOM   3332  CB  TYR B  94     -67.057  35.573  -8.150  1.00134.67           C  
ATOM   3333  CG  TYR B  94     -68.175  35.485  -9.174  1.00137.95           C  
ATOM   3334  CD1 TYR B  94     -68.484  34.279  -9.797  1.00140.50           C  
ATOM   3335  CD2 TYR B  94     -68.973  36.592  -9.460  1.00138.98           C  
ATOM   3336  CE1 TYR B  94     -69.529  34.187 -10.720  1.00142.44           C  
ATOM   3337  CE2 TYR B  94     -70.003  36.518 -10.399  1.00140.19           C  
ATOM   3338  CZ  TYR B  94     -70.286  35.311 -11.018  1.00149.53           C  
ATOM   3339  OH  TYR B  94     -71.319  35.227 -11.923  1.00150.76           O  
ATOM   3340  N   ASN B  95     -66.117  38.278  -9.224  1.00130.44           N  
ATOM   3341  CA  ASN B  95     -66.286  39.538  -9.968  1.00129.89           C  
ATOM   3342  C   ASN B  95     -65.104  39.902 -10.881  1.00132.83           C  
ATOM   3343  O   ASN B  95     -65.333  40.302 -12.027  1.00132.09           O  
ATOM   3344  CB  ASN B  95     -66.619  40.704  -9.015  1.00129.44           C  
ATOM   3345  CG  ASN B  95     -68.067  40.784  -8.552  1.00142.53           C  
ATOM   3346  OD1 ASN B  95     -68.813  39.797  -8.519  1.00134.00           O  
ATOM   3347  ND2 ASN B  95     -68.491  41.971  -8.153  1.00131.35           N  
ATOM   3348  N   ALA B  96     -63.853  39.745 -10.386  1.00128.45           N  
ATOM   3349  CA  ALA B  96     -62.634  40.026 -11.153  1.00127.52           C  
ATOM   3350  C   ALA B  96     -62.419  38.939 -12.202  1.00130.32           C  
ATOM   3351  O   ALA B  96     -62.350  39.242 -13.397  1.00129.70           O  
ATOM   3352  CB  ALA B  96     -61.432  40.112 -10.224  1.00128.11           C  
ATOM   3353  N   GLU B  97     -62.395  37.667 -11.758  1.00126.11           N  
ATOM   3354  CA  GLU B  97     -62.233  36.488 -12.609  1.00125.73           C  
ATOM   3355  C   GLU B  97     -63.246  36.419 -13.780  1.00127.56           C  
ATOM   3356  O   GLU B  97     -62.896  35.952 -14.865  1.00126.44           O  
ATOM   3357  CB  GLU B  97     -62.301  35.215 -11.760  1.00127.33           C  
ATOM   3358  CG  GLU B  97     -61.598  34.023 -12.373  1.00142.93           C  
ATOM   3359  CD  GLU B  97     -60.112  33.944 -12.090  1.00181.20           C  
ATOM   3360  OE1 GLU B  97     -59.744  33.498 -10.979  1.00175.72           O  
ATOM   3361  OE2 GLU B  97     -59.315  34.278 -12.998  1.00188.33           O  
ATOM   3362  N   LEU B  98     -64.480  36.896 -13.569  1.00122.74           N  
ATOM   3363  CA  LEU B  98     -65.488  36.856 -14.615  1.00122.09           C  
ATOM   3364  C   LEU B  98     -65.290  37.934 -15.663  1.00125.52           C  
ATOM   3365  O   LEU B  98     -65.336  37.638 -16.866  1.00124.84           O  
ATOM   3366  CB  LEU B  98     -66.873  36.963 -14.014  1.00122.17           C  
ATOM   3367  CG  LEU B  98     -67.990  36.609 -14.964  1.00127.02           C  
ATOM   3368  CD1 LEU B  98     -68.305  35.109 -14.905  1.00126.91           C  
ATOM   3369  CD2 LEU B  98     -69.201  37.461 -14.681  1.00130.51           C  
ATOM   3370  N   LEU B  99     -65.098  39.187 -15.200  1.00121.64           N  
ATOM   3371  CA  LEU B  99     -64.871  40.352 -16.050  1.00121.08           C  
ATOM   3372  C   LEU B  99     -63.623  40.172 -16.904  1.00127.42           C  
ATOM   3373  O   LEU B  99     -63.634  40.589 -18.065  1.00127.47           O  
ATOM   3374  CB  LEU B  99     -64.745  41.616 -15.205  1.00120.40           C  
ATOM   3375  CG  LEU B  99     -64.564  42.924 -15.955  1.00123.79           C  
ATOM   3376  CD1 LEU B  99     -65.853  43.358 -16.592  1.00123.47           C  
ATOM   3377  CD2 LEU B  99     -64.044  43.999 -15.034  1.00126.07           C  
ATOM   3378  N   VAL B 100     -62.565  39.533 -16.352  1.00125.06           N  
ATOM   3379  CA  VAL B 100     -61.344  39.296 -17.117  1.00125.53           C  
ATOM   3380  C   VAL B 100     -61.613  38.321 -18.298  1.00130.63           C  
ATOM   3381  O   VAL B 100     -61.180  38.609 -19.413  1.00130.49           O  
ATOM   3382  CB  VAL B 100     -60.115  38.913 -16.254  1.00129.53           C  
ATOM   3383  CG1 VAL B 100     -60.243  37.528 -15.621  1.00129.24           C  
ATOM   3384  CG2 VAL B 100     -58.813  39.052 -17.049  1.00129.48           C  
ATOM   3385  N   LEU B 101     -62.395  37.247 -18.070  1.00127.41           N  
ATOM   3386  CA  LEU B 101     -62.736  36.248 -19.083  1.00127.43           C  
ATOM   3387  C   LEU B 101     -63.728  36.789 -20.112  1.00130.42           C  
ATOM   3388  O   LEU B 101     -63.544  36.593 -21.323  1.00129.12           O  
ATOM   3389  CB  LEU B 101     -63.294  35.000 -18.390  1.00127.94           C  
ATOM   3390  CG  LEU B 101     -62.291  33.878 -18.064  1.00133.63           C  
ATOM   3391  CD1 LEU B 101     -61.375  34.238 -16.874  1.00134.19           C  
ATOM   3392  CD2 LEU B 101     -63.028  32.614 -17.679  1.00136.43           C  
ATOM   3393  N   LEU B 102     -64.760  37.499 -19.619  1.00127.19           N  
ATOM   3394  CA  LEU B 102     -65.816  38.099 -20.434  1.00126.96           C  
ATOM   3395  C   LEU B 102     -65.347  39.241 -21.344  1.00129.98           C  
ATOM   3396  O   LEU B 102     -65.846  39.358 -22.466  1.00128.82           O  
ATOM   3397  CB  LEU B 102     -66.981  38.555 -19.543  1.00126.88           C  
ATOM   3398  CG  LEU B 102     -68.211  39.112 -20.252  1.00131.18           C  
ATOM   3399  CD1 LEU B 102     -68.844  38.074 -21.170  1.00131.46           C  
ATOM   3400  CD2 LEU B 102     -69.211  39.623 -19.253  1.00132.93           C  
ATOM   3401  N   GLU B 103     -64.413  40.082 -20.864  1.00126.48           N  
ATOM   3402  CA  GLU B 103     -63.934  41.205 -21.663  1.00126.28           C  
ATOM   3403  C   GLU B 103     -62.728  40.858 -22.528  1.00130.38           C  
ATOM   3404  O   GLU B 103     -62.477  41.576 -23.492  1.00129.74           O  
ATOM   3405  CB  GLU B 103     -63.706  42.460 -20.824  1.00127.56           C  
ATOM   3406  CG  GLU B 103     -65.002  43.071 -20.309  1.00137.12           C  
ATOM   3407  CD  GLU B 103     -66.068  43.403 -21.338  1.00156.69           C  
ATOM   3408  OE1 GLU B 103     -66.206  44.598 -21.687  1.00154.94           O  
ATOM   3409  OE2 GLU B 103     -66.795  42.475 -21.763  1.00149.50           O  
ATOM   3410  N   ASN B 104     -62.038  39.730 -22.249  1.00127.25           N  
ATOM   3411  CA  ASN B 104     -60.969  39.240 -23.119  1.00127.27           C  
ATOM   3412  C   ASN B 104     -61.681  38.730 -24.372  1.00133.23           C  
ATOM   3413  O   ASN B 104     -61.199  38.919 -25.493  1.00133.11           O  
ATOM   3414  CB  ASN B 104     -60.190  38.102 -22.464  1.00126.03           C  
ATOM   3415  CG  ASN B 104     -58.977  38.531 -21.676  1.00147.43           C  
ATOM   3416  OD1 ASN B 104     -58.780  39.714 -21.377  1.00144.94           O  
ATOM   3417  ND2 ASN B 104     -58.152  37.563 -21.284  1.00135.18           N  
ATOM   3418  N   GLU B 105     -62.875  38.137 -24.169  1.00130.91           N  
ATOM   3419  CA  GLU B 105     -63.729  37.657 -25.241  1.00131.20           C  
ATOM   3420  C   GLU B 105     -64.137  38.847 -26.088  1.00134.54           C  
ATOM   3421  O   GLU B 105     -63.974  38.788 -27.304  1.00134.39           O  
ATOM   3422  CB  GLU B 105     -64.970  36.941 -24.675  1.00133.00           C  
ATOM   3423  CG  GLU B 105     -65.709  36.082 -25.690  1.00145.70           C  
ATOM   3424  CD  GLU B 105     -64.929  34.878 -26.181  1.00171.57           C  
ATOM   3425  OE1 GLU B 105     -64.945  33.837 -25.486  1.00176.54           O  
ATOM   3426  OE2 GLU B 105     -64.284  34.982 -27.250  1.00163.54           O  
ATOM   3427  N   ARG B 106     -64.594  39.949 -25.443  1.00130.72           N  
ATOM   3428  CA  ARG B 106     -65.014  41.168 -26.139  1.00130.56           C  
ATOM   3429  C   ARG B 106     -63.852  41.890 -26.851  1.00132.12           C  
ATOM   3430  O   ARG B 106     -64.077  42.460 -27.923  1.00131.79           O  
ATOM   3431  CB  ARG B 106     -65.800  42.120 -25.222  1.00133.23           C  
ATOM   3432  CG  ARG B 106     -66.800  42.997 -25.989  1.00150.75           C  
ATOM   3433  CD  ARG B 106     -67.432  44.083 -25.131  1.00169.03           C  
ATOM   3434  NE  ARG B 106     -68.618  43.601 -24.419  1.00184.82           N  
ATOM   3435  CZ  ARG B 106     -69.872  43.808 -24.812  1.00203.73           C  
ATOM   3436  NH1 ARG B 106     -70.125  44.504 -25.915  1.00191.05           N  
ATOM   3437  NH2 ARG B 106     -70.884  43.322 -24.104  1.00193.34           N  
ATOM   3438  N   THR B 107     -62.623  41.833 -26.298  1.00126.47           N  
ATOM   3439  CA  THR B 107     -61.469  42.449 -26.954  1.00125.56           C  
ATOM   3440  C   THR B 107     -61.115  41.643 -28.204  1.00127.82           C  
ATOM   3441  O   THR B 107     -60.819  42.239 -29.235  1.00128.39           O  
ATOM   3442  CB  THR B 107     -60.254  42.601 -26.016  1.00136.96           C  
ATOM   3443  OG1 THR B 107     -60.649  43.067 -24.720  1.00139.82           O  
ATOM   3444  CG2 THR B 107     -59.184  43.531 -26.595  1.00134.62           C  
ATOM   3445  N   LEU B 108     -61.178  40.303 -28.129  1.00122.24           N  
ATOM   3446  CA  LEU B 108     -60.857  39.447 -29.268  1.00121.51           C  
ATOM   3447  C   LEU B 108     -61.842  39.541 -30.420  1.00125.66           C  
ATOM   3448  O   LEU B 108     -61.459  39.329 -31.570  1.00124.52           O  
ATOM   3449  CB  LEU B 108     -60.675  38.006 -28.834  1.00121.41           C  
ATOM   3450  CG  LEU B 108     -59.340  37.710 -28.190  1.00126.10           C  
ATOM   3451  CD1 LEU B 108     -59.359  36.354 -27.544  1.00126.74           C  
ATOM   3452  CD2 LEU B 108     -58.207  37.797 -29.197  1.00127.94           C  
ATOM   3453  N   ASP B 109     -63.095  39.878 -30.128  1.00123.73           N  
ATOM   3454  CA  ASP B 109     -64.085  40.040 -31.180  1.00124.63           C  
ATOM   3455  C   ASP B 109     -63.993  41.426 -31.777  1.00128.64           C  
ATOM   3456  O   ASP B 109     -64.149  41.577 -32.991  1.00128.00           O  
ATOM   3457  CB  ASP B 109     -65.492  39.713 -30.679  1.00127.34           C  
ATOM   3458  CG  ASP B 109     -65.823  38.236 -30.803  1.00143.70           C  
ATOM   3459  OD1 ASP B 109     -65.762  37.704 -31.939  1.00146.00           O  
ATOM   3460  OD2 ASP B 109     -66.155  37.613 -29.772  1.00150.28           O  
ATOM   3461  N   PHE B 110     -63.670  42.424 -30.926  1.00125.64           N  
ATOM   3462  CA  PHE B 110     -63.470  43.827 -31.293  1.00125.88           C  
ATOM   3463  C   PHE B 110     -62.461  43.958 -32.443  1.00130.78           C  
ATOM   3464  O   PHE B 110     -62.721  44.670 -33.415  1.00129.99           O  
ATOM   3465  CB  PHE B 110     -63.019  44.641 -30.056  1.00127.63           C  
ATOM   3466  CG  PHE B 110     -62.436  46.016 -30.309  1.00129.32           C  
ATOM   3467  CD1 PHE B 110     -63.263  47.114 -30.514  1.00132.42           C  
ATOM   3468  CD2 PHE B 110     -61.062  46.221 -30.296  1.00131.75           C  
ATOM   3469  CE1 PHE B 110     -62.723  48.389 -30.738  1.00133.14           C  
ATOM   3470  CE2 PHE B 110     -60.523  47.496 -30.522  1.00134.46           C  
ATOM   3471  CZ  PHE B 110     -61.359  48.572 -30.731  1.00132.28           C  
ATOM   3472  N   HIS B 111     -61.327  43.254 -32.333  1.00128.85           N  
ATOM   3473  CA  HIS B 111     -60.274  43.293 -33.331  1.00129.90           C  
ATOM   3474  C   HIS B 111     -60.702  42.694 -34.645  1.00133.19           C  
ATOM   3475  O   HIS B 111     -60.703  43.399 -35.648  1.00132.16           O  
ATOM   3476  CB  HIS B 111     -59.005  42.612 -32.814  1.00131.73           C  
ATOM   3477  CG  HIS B 111     -58.191  43.482 -31.914  1.00135.94           C  
ATOM   3478  ND1 HIS B 111     -57.217  44.329 -32.417  1.00138.04           N  
ATOM   3479  CD2 HIS B 111     -58.232  43.610 -30.566  1.00138.10           C  
ATOM   3480  CE1 HIS B 111     -56.705  44.946 -31.364  1.00137.63           C  
ATOM   3481  NE2 HIS B 111     -57.273  44.534 -30.228  1.00137.94           N  
ATOM   3482  N   ASP B 112     -61.119  41.418 -34.637  1.00130.38           N  
ATOM   3483  CA  ASP B 112     -61.522  40.701 -35.844  1.00130.65           C  
ATOM   3484  C   ASP B 112     -62.727  41.340 -36.535  1.00133.00           C  
ATOM   3485  O   ASP B 112     -62.989  41.038 -37.705  1.00132.51           O  
ATOM   3486  CB  ASP B 112     -61.708  39.206 -35.567  1.00133.37           C  
ATOM   3487  CG  ASP B 112     -60.367  38.507 -35.348  1.00149.39           C  
ATOM   3488  OD1 ASP B 112     -59.853  37.878 -36.315  1.00150.22           O  
ATOM   3489  OD2 ASP B 112     -59.795  38.643 -34.232  1.00157.04           O  
ATOM   3490  N   SER B 113     -63.389  42.298 -35.846  1.00128.29           N  
ATOM   3491  CA  SER B 113     -64.455  43.103 -36.434  1.00127.37           C  
ATOM   3492  C   SER B 113     -63.793  44.306 -37.113  1.00128.07           C  
ATOM   3493  O   SER B 113     -64.066  44.543 -38.286  1.00127.98           O  
ATOM   3494  CB  SER B 113     -65.463  43.566 -35.390  1.00131.59           C  
ATOM   3495  OG  SER B 113     -66.588  44.148 -36.032  1.00141.28           O  
ATOM   3496  N   ASN B 114     -62.874  45.019 -36.402  1.00121.38           N  
ATOM   3497  CA  ASN B 114     -62.119  46.170 -36.920  1.00119.57           C  
ATOM   3498  C   ASN B 114     -61.363  45.812 -38.188  1.00120.29           C  
ATOM   3499  O   ASN B 114     -61.298  46.638 -39.099  1.00119.76           O  
ATOM   3500  CB  ASN B 114     -61.137  46.696 -35.878  1.00119.59           C  
ATOM   3501  CG  ASN B 114     -61.732  47.554 -34.794  1.00144.46           C  
ATOM   3502  OD1 ASN B 114     -62.955  47.692 -34.649  1.00141.11           O  
ATOM   3503  ND2 ASN B 114     -60.864  48.157 -34.002  1.00135.26           N  
ATOM   3504  N   VAL B 115     -60.815  44.574 -38.253  1.00114.71           N  
ATOM   3505  CA  VAL B 115     -60.084  44.065 -39.413  1.00113.71           C  
ATOM   3506  C   VAL B 115     -61.038  43.947 -40.593  1.00118.55           C  
ATOM   3507  O   VAL B 115     -60.757  44.499 -41.656  1.00117.22           O  
ATOM   3508  CB  VAL B 115     -59.349  42.727 -39.159  1.00116.62           C  
ATOM   3509  CG1 VAL B 115     -58.316  42.485 -40.241  1.00116.19           C  
ATOM   3510  CG2 VAL B 115     -58.677  42.697 -37.799  1.00116.28           C  
ATOM   3511  N   LYS B 116     -62.175  43.250 -40.393  1.00117.83           N  
ATOM   3512  CA  LYS B 116     -63.202  43.057 -41.418  1.00119.29           C  
ATOM   3513  C   LYS B 116     -63.786  44.394 -41.890  1.00125.85           C  
ATOM   3514  O   LYS B 116     -63.897  44.611 -43.095  1.00125.31           O  
ATOM   3515  CB  LYS B 116     -64.300  42.073 -40.939  1.00122.72           C  
ATOM   3516  CG  LYS B 116     -65.455  41.806 -41.943  1.00148.27           C  
ATOM   3517  CD  LYS B 116     -65.028  41.067 -43.260  1.00162.12           C  
ATOM   3518  CE  LYS B 116     -66.135  40.852 -44.287  1.00168.04           C  
ATOM   3519  NZ  LYS B 116     -65.678  40.063 -45.474  1.00167.24           N  
ATOM   3520  N   ASN B 117     -64.085  45.308 -40.945  1.00124.76           N  
ATOM   3521  CA  ASN B 117     -64.621  46.646 -41.211  1.00125.69           C  
ATOM   3522  C   ASN B 117     -63.660  47.518 -42.042  1.00131.11           C  
ATOM   3523  O   ASN B 117     -64.090  48.537 -42.595  1.00130.95           O  
ATOM   3524  CB  ASN B 117     -65.054  47.329 -39.905  1.00128.98           C  
ATOM   3525  CG  ASN B 117     -66.239  46.666 -39.198  1.00162.53           C  
ATOM   3526  OD1 ASN B 117     -66.851  45.693 -39.680  1.00157.75           O  
ATOM   3527  ND2 ASN B 117     -66.594  47.180 -38.024  1.00155.82           N  
ATOM   3528  N   LEU B 118     -62.372  47.086 -42.152  1.00128.04           N  
ATOM   3529  CA  LEU B 118     -61.340  47.716 -42.981  1.00127.65           C  
ATOM   3530  C   LEU B 118     -61.250  46.972 -44.318  1.00133.04           C  
ATOM   3531  O   LEU B 118     -61.109  47.624 -45.352  1.00132.95           O  
ATOM   3532  CB  LEU B 118     -59.960  47.796 -42.284  1.00127.18           C  
ATOM   3533  CG  LEU B 118     -58.815  48.464 -43.083  1.00130.99           C  
ATOM   3534  CD1 LEU B 118     -59.069  49.936 -43.273  1.00130.84           C  
ATOM   3535  CD2 LEU B 118     -57.494  48.353 -42.366  1.00133.00           C  
ATOM   3536  N   TYR B 119     -61.408  45.625 -44.318  1.00130.58           N  
ATOM   3537  CA  TYR B 119     -61.386  44.842 -45.564  1.00131.03           C  
ATOM   3538  C   TYR B 119     -62.531  45.268 -46.465  1.00133.70           C  
ATOM   3539  O   TYR B 119     -62.398  45.276 -47.690  1.00132.66           O  
ATOM   3540  CB  TYR B 119     -61.410  43.326 -45.303  1.00133.45           C  
ATOM   3541  CG  TYR B 119     -61.464  42.480 -46.564  1.00137.12           C  
ATOM   3542  CD1 TYR B 119     -60.372  42.402 -47.424  1.00139.51           C  
ATOM   3543  CD2 TYR B 119     -62.606  41.754 -46.893  1.00138.49           C  
ATOM   3544  CE1 TYR B 119     -60.418  41.629 -48.586  1.00140.94           C  
ATOM   3545  CE2 TYR B 119     -62.661  40.973 -48.050  1.00139.71           C  
ATOM   3546  CZ  TYR B 119     -61.563  40.913 -48.895  1.00148.08           C  
ATOM   3547  OH  TYR B 119     -61.601  40.140 -50.035  1.00150.28           O  
ATOM   3548  N   GLU B 120     -63.622  45.706 -45.833  1.00130.68           N  
ATOM   3549  CA  GLU B 120     -64.812  46.213 -46.492  1.00130.93           C  
ATOM   3550  C   GLU B 120     -64.581  47.635 -47.009  1.00134.97           C  
ATOM   3551  O   GLU B 120     -64.956  47.909 -48.153  1.00135.51           O  
ATOM   3552  CB  GLU B 120     -66.033  46.128 -45.563  1.00132.45           C  
ATOM   3553  CG  GLU B 120     -66.478  44.698 -45.264  1.00144.73           C  
ATOM   3554  CD  GLU B 120     -66.920  43.842 -46.440  1.00167.96           C  
ATOM   3555  OE1 GLU B 120     -68.117  43.905 -46.804  1.00169.74           O  
ATOM   3556  OE2 GLU B 120     -66.081  43.077 -46.970  1.00160.44           O  
ATOM   3557  N   LYS B 121     -63.907  48.513 -46.209  1.00130.00           N  
ATOM   3558  CA  LYS B 121     -63.571  49.903 -46.577  1.00129.24           C  
ATOM   3559  C   LYS B 121     -62.976  50.012 -47.998  1.00130.80           C  
ATOM   3560  O   LYS B 121     -63.311  50.935 -48.744  1.00129.34           O  
ATOM   3561  CB  LYS B 121     -62.596  50.516 -45.553  1.00132.60           C  
ATOM   3562  CG  LYS B 121     -62.272  51.995 -45.810  1.00157.11           C  
ATOM   3563  CD  LYS B 121     -60.906  52.448 -45.258  1.00170.45           C  
ATOM   3564  CE  LYS B 121     -59.780  52.454 -46.279  1.00177.32           C  
ATOM   3565  NZ  LYS B 121     -58.753  53.488 -45.966  1.00181.19           N  
ATOM   3566  N   VAL B 122     -62.126  49.036 -48.353  1.00126.96           N  
ATOM   3567  CA  VAL B 122     -61.394  48.899 -49.610  1.00126.51           C  
ATOM   3568  C   VAL B 122     -62.218  48.254 -50.718  1.00130.48           C  
ATOM   3569  O   VAL B 122     -62.141  48.705 -51.858  1.00129.09           O  
ATOM   3570  CB  VAL B 122     -60.085  48.126 -49.349  1.00130.14           C  
ATOM   3571  CG1 VAL B 122     -59.203  48.097 -50.595  1.00129.93           C  
ATOM   3572  CG2 VAL B 122     -59.335  48.732 -48.161  1.00129.83           C  
ATOM   3573  N   LYS B 123     -62.962  47.179 -50.392  1.00128.96           N  
ATOM   3574  CA  LYS B 123     -63.819  46.428 -51.321  1.00129.79           C  
ATOM   3575  C   LYS B 123     -64.812  47.375 -52.006  1.00135.91           C  
ATOM   3576  O   LYS B 123     -64.868  47.422 -53.240  1.00135.41           O  
ATOM   3577  CB  LYS B 123     -64.549  45.292 -50.571  1.00132.30           C  
ATOM   3578  CG  LYS B 123     -65.307  44.312 -51.464  1.00146.53           C  
ATOM   3579  CD  LYS B 123     -66.056  43.274 -50.637  1.00157.05           C  
ATOM   3580  CE  LYS B 123     -67.555  43.375 -50.800  1.00169.11           C  
ATOM   3581  NZ  LYS B 123     -68.275  42.501 -49.833  1.00177.69           N  
ATOM   3582  N   SER B 124     -65.532  48.177 -51.195  1.00133.84           N  
ATOM   3583  CA  SER B 124     -66.499  49.170 -51.660  1.00134.25           C  
ATOM   3584  C   SER B 124     -65.824  50.419 -52.276  1.00137.46           C  
ATOM   3585  O   SER B 124     -66.501  51.205 -52.940  1.00137.41           O  
ATOM   3586  CB  SER B 124     -67.440  49.570 -50.525  1.00139.62           C  
ATOM   3587  OG  SER B 124     -66.780  50.346 -49.537  1.00152.06           O  
ATOM   3588  N   GLN B 125     -64.503  50.601 -52.055  1.00133.00           N  
ATOM   3589  CA  GLN B 125     -63.736  51.728 -52.597  1.00132.33           C  
ATOM   3590  C   GLN B 125     -63.237  51.419 -54.021  1.00135.55           C  
ATOM   3591  O   GLN B 125     -63.186  52.319 -54.860  1.00135.23           O  
ATOM   3592  CB  GLN B 125     -62.544  52.040 -51.681  1.00133.64           C  
ATOM   3593  CG  GLN B 125     -62.090  53.502 -51.672  1.00146.88           C  
ATOM   3594  CD  GLN B 125     -60.869  53.738 -50.795  1.00161.07           C  
ATOM   3595  OE1 GLN B 125     -59.882  54.337 -51.221  1.00154.88           O  
ATOM   3596  NE2 GLN B 125     -60.896  53.279 -49.550  1.00152.16           N  
ATOM   3597  N   LEU B 126     -62.857  50.153 -54.282  1.00131.39           N  
ATOM   3598  CA  LEU B 126     -62.324  49.737 -55.575  1.00130.96           C  
ATOM   3599  C   LEU B 126     -63.399  49.246 -56.517  1.00135.08           C  
ATOM   3600  O   LEU B 126     -63.478  49.731 -57.640  1.00134.52           O  
ATOM   3601  CB  LEU B 126     -61.237  48.646 -55.418  1.00130.95           C  
ATOM   3602  CG  LEU B 126     -59.953  48.970 -54.631  1.00135.36           C  
ATOM   3603  CD1 LEU B 126     -59.117  47.714 -54.409  1.00135.32           C  
ATOM   3604  CD2 LEU B 126     -59.110  50.022 -55.330  1.00137.02           C  
ATOM   3605  N   LYS B 127     -64.200  48.260 -56.069  1.00132.54           N  
ATOM   3606  CA  LYS B 127     -65.253  47.582 -56.834  1.00132.97           C  
ATOM   3607  C   LYS B 127     -64.651  46.639 -57.894  1.00139.17           C  
ATOM   3608  O   LYS B 127     -63.721  45.887 -57.598  1.00138.14           O  
ATOM   3609  CB  LYS B 127     -66.270  48.568 -57.455  1.00135.05           C  
ATOM   3610  CG  LYS B 127     -67.152  49.291 -56.451  1.00145.80           C  
ATOM   3611  CD  LYS B 127     -67.815  50.533 -57.051  1.00154.14           C  
ATOM   3612  CE  LYS B 127     -66.855  51.684 -57.300  1.00167.02           C  
ATOM   3613  NZ  LYS B 127     -66.213  52.188 -56.054  1.00176.61           N  
ATOM   3614  N   ASN B 128     -65.192  46.695 -59.122  1.00138.66           N  
ATOM   3615  CA  ASN B 128     -64.827  45.893 -60.296  1.00140.06           C  
ATOM   3616  C   ASN B 128     -63.343  45.957 -60.695  1.00145.52           C  
ATOM   3617  O   ASN B 128     -62.839  44.995 -61.278  1.00145.02           O  
ATOM   3618  CB  ASN B 128     -65.724  46.251 -61.516  1.00144.71           C  
ATOM   3619  CG  ASN B 128     -66.105  47.720 -61.671  1.00175.41           C  
ATOM   3620  OD1 ASN B 128     -66.754  48.322 -60.802  1.00172.05           O  
ATOM   3621  ND2 ASN B 128     -65.781  48.315 -62.814  1.00166.54           N  
ATOM   3622  N   ASN B 129     -62.652  47.073 -60.369  1.00142.93           N  
ATOM   3623  CA  ASN B 129     -61.246  47.339 -60.705  1.00142.86           C  
ATOM   3624  C   ASN B 129     -60.225  46.373 -60.042  1.00146.84           C  
ATOM   3625  O   ASN B 129     -59.015  46.597 -60.152  1.00146.40           O  
ATOM   3626  CB  ASN B 129     -60.900  48.811 -60.398  1.00142.74           C  
ATOM   3627  CG  ASN B 129     -61.708  49.857 -61.147  1.00157.64           C  
ATOM   3628  OD1 ASN B 129     -62.613  49.565 -61.940  1.00151.02           O  
ATOM   3629  ND2 ASN B 129     -61.395  51.118 -60.901  1.00147.21           N  
ATOM   3630  N   ALA B 130     -60.714  45.306 -59.372  1.00143.28           N  
ATOM   3631  CA  ALA B 130     -59.905  44.288 -58.701  1.00143.03           C  
ATOM   3632  C   ALA B 130     -60.734  43.071 -58.342  1.00146.64           C  
ATOM   3633  O   ALA B 130     -61.919  43.207 -58.018  1.00145.83           O  
ATOM   3634  CB  ALA B 130     -59.272  44.853 -57.439  1.00143.89           C  
ATOM   3635  N   LYS B 131     -60.103  41.883 -58.370  1.00143.71           N  
ATOM   3636  CA  LYS B 131     -60.776  40.639 -58.004  1.00144.05           C  
ATOM   3637  C   LYS B 131     -60.457  40.231 -56.570  1.00150.22           C  
ATOM   3638  O   LYS B 131     -59.357  40.503 -56.088  1.00150.23           O  
ATOM   3639  CB  LYS B 131     -60.528  39.495 -59.015  1.00146.15           C  
ATOM   3640  CG  LYS B 131     -59.079  39.112 -59.336  1.00155.07           C  
ATOM   3641  CD  LYS B 131     -59.039  37.746 -60.067  1.00162.74           C  
ATOM   3642  CE  LYS B 131     -57.667  37.303 -60.539  1.00168.07           C  
ATOM   3643  NZ  LYS B 131     -57.471  35.828 -60.412  1.00171.02           N  
ATOM   3644  N   GLU B 132     -61.424  39.598 -55.879  1.00148.03           N  
ATOM   3645  CA  GLU B 132     -61.263  39.156 -54.492  1.00148.32           C  
ATOM   3646  C   GLU B 132     -60.474  37.845 -54.423  1.00153.25           C  
ATOM   3647  O   GLU B 132     -60.964  36.829 -53.921  1.00151.60           O  
ATOM   3648  CB  GLU B 132     -62.616  39.075 -53.763  1.00149.75           C  
ATOM   3649  CG  GLU B 132     -63.358  40.401 -53.675  1.00160.14           C  
ATOM   3650  CD  GLU B 132     -64.342  40.521 -52.526  1.00180.85           C  
ATOM   3651  OE1 GLU B 132     -65.565  40.568 -52.792  1.00180.25           O  
ATOM   3652  OE2 GLU B 132     -63.890  40.595 -51.361  1.00168.60           O  
ATOM   3653  N   ILE B 133     -59.227  37.886 -54.933  1.00152.54           N  
ATOM   3654  CA  ILE B 133     -58.308  36.748 -54.924  1.00153.94           C  
ATOM   3655  C   ILE B 133     -58.109  36.260 -53.541  1.00160.58           C  
ATOM   3656  O   ILE B 133     -57.927  37.074 -52.622  1.00161.16           O  
ATOM   3657  CB  ILE B 133     -56.928  36.980 -55.600  1.00157.67           C  
ATOM   3658  CG1 ILE B 133     -56.170  38.231 -55.053  1.00158.29           C  
ATOM   3659  CG2 ILE B 133     -57.066  37.009 -57.104  1.00159.29           C  
ATOM   3660  CD1 ILE B 133     -54.569  38.234 -55.336  1.00166.57           C  
ATOM   3661  N   GLY B 134     -58.121  34.945 -53.413  1.00158.30           N  
ATOM   3662  CA  GLY B 134     -57.902  34.231 -52.165  1.00158.72           C  
ATOM   3663  C   GLY B 134     -57.510  34.983 -50.903  1.00162.82           C  
ATOM   3664  O   GLY B 134     -56.360  35.408 -50.721  1.00162.47           O  
ATOM   3665  N   ASN B 135     -58.520  35.172 -50.050  1.00158.92           N  
ATOM   3666  CA  ASN B 135     -58.485  35.636 -48.669  1.00158.38           C  
ATOM   3667  C   ASN B 135     -57.695  36.931 -48.386  1.00158.79           C  
ATOM   3668  O   ASN B 135     -56.453  36.963 -48.415  1.00157.98           O  
ATOM   3669  CB  ASN B 135     -57.949  34.489 -47.796  1.00163.09           C  
ATOM   3670  CG  ASN B 135     -58.503  33.127 -48.177  1.00202.30           C  
ATOM   3671  OD1 ASN B 135     -59.714  32.952 -48.417  1.00201.56           O  
ATOM   3672  ND2 ASN B 135     -57.628  32.138 -48.337  1.00196.33           N  
ATOM   3673  N   GLY B 136     -58.450  37.967 -48.035  1.00152.69           N  
ATOM   3674  CA  GLY B 136     -57.948  39.273 -47.624  1.00151.08           C  
ATOM   3675  C   GLY B 136     -57.123  40.050 -48.623  1.00151.67           C  
ATOM   3676  O   GLY B 136     -56.521  41.061 -48.248  1.00150.55           O  
ATOM   3677  N   CYS B 137     -57.084  39.603 -49.890  1.00146.57           N  
ATOM   3678  CA  CYS B 137     -56.308  40.298 -50.907  1.00145.80           C  
ATOM   3679  C   CYS B 137     -57.137  40.698 -52.077  1.00146.91           C  
ATOM   3680  O   CYS B 137     -58.222  40.159 -52.291  1.00146.32           O  
ATOM   3681  CB  CYS B 137     -55.084  39.492 -51.334  1.00146.44           C  
ATOM   3682  SG  CYS B 137     -53.832  39.307 -50.034  1.00150.96           S  
ATOM   3683  N   PHE B 138     -56.619  41.654 -52.835  1.00142.31           N  
ATOM   3684  CA  PHE B 138     -57.241  42.131 -54.052  1.00142.11           C  
ATOM   3685  C   PHE B 138     -56.181  42.116 -55.151  1.00146.19           C  
ATOM   3686  O   PHE B 138     -55.034  42.475 -54.889  1.00146.10           O  
ATOM   3687  CB  PHE B 138     -57.788  43.564 -53.869  1.00143.87           C  
ATOM   3688  CG  PHE B 138     -58.866  43.778 -52.828  1.00145.33           C  
ATOM   3689  CD1 PHE B 138     -58.549  44.253 -51.563  1.00148.47           C  
ATOM   3690  CD2 PHE B 138     -60.204  43.578 -53.137  1.00147.56           C  
ATOM   3691  CE1 PHE B 138     -59.550  44.477 -50.607  1.00149.30           C  
ATOM   3692  CE2 PHE B 138     -61.204  43.800 -52.180  1.00150.41           C  
ATOM   3693  CZ  PHE B 138     -60.870  44.253 -50.923  1.00148.35           C  
ATOM   3694  N   GLU B 139     -56.550  41.676 -56.358  1.00142.68           N  
ATOM   3695  CA  GLU B 139     -55.656  41.677 -57.507  1.00142.67           C  
ATOM   3696  C   GLU B 139     -56.137  42.804 -58.414  1.00146.72           C  
ATOM   3697  O   GLU B 139     -57.201  42.690 -59.021  1.00145.75           O  
ATOM   3698  CB  GLU B 139     -55.644  40.317 -58.246  1.00144.24           C  
ATOM   3699  CG  GLU B 139     -54.512  40.189 -59.261  1.00157.92           C  
ATOM   3700  CD  GLU B 139     -54.187  38.809 -59.812  1.00184.57           C  
ATOM   3701  OE1 GLU B 139     -54.342  37.804 -59.079  1.00181.85           O  
ATOM   3702  OE2 GLU B 139     -53.696  38.747 -60.963  1.00179.85           O  
ATOM   3703  N   PHE B 140     -55.368  43.906 -58.463  1.00144.42           N  
ATOM   3704  CA  PHE B 140     -55.652  45.092 -59.274  1.00144.89           C  
ATOM   3705  C   PHE B 140     -55.799  44.784 -60.761  1.00149.89           C  
ATOM   3706  O   PHE B 140     -54.909  44.169 -61.360  1.00149.24           O  
ATOM   3707  CB  PHE B 140     -54.550  46.144 -59.097  1.00146.80           C  
ATOM   3708  CG  PHE B 140     -54.779  47.142 -57.995  1.00148.23           C  
ATOM   3709  CD1 PHE B 140     -53.890  47.245 -56.935  1.00150.98           C  
ATOM   3710  CD2 PHE B 140     -55.867  48.006 -58.033  1.00150.23           C  
ATOM   3711  CE1 PHE B 140     -54.090  48.191 -55.927  1.00151.82           C  
ATOM   3712  CE2 PHE B 140     -56.069  48.948 -57.023  1.00152.84           C  
ATOM   3713  CZ  PHE B 140     -55.182  49.032 -55.975  1.00150.76           C  
ATOM   3714  N   TYR B 141     -56.918  45.242 -61.359  1.00147.37           N  
ATOM   3715  CA  TYR B 141     -57.216  45.071 -62.785  1.00147.16           C  
ATOM   3716  C   TYR B 141     -56.634  46.209 -63.613  1.00152.37           C  
ATOM   3717  O   TYR B 141     -57.035  46.356 -64.769  1.00152.14           O  
ATOM   3718  CB  TYR B 141     -58.746  44.956 -63.050  1.00147.54           C  
ATOM   3719  CG  TYR B 141     -59.345  43.568 -62.909  1.00148.09           C  
ATOM   3720  CD1 TYR B 141     -60.702  43.401 -62.655  1.00149.80           C  
ATOM   3721  CD2 TYR B 141     -58.563  42.426 -63.052  1.00148.41           C  
ATOM   3722  CE1 TYR B 141     -61.258  42.130 -62.508  1.00150.20           C  
ATOM   3723  CE2 TYR B 141     -59.107  41.151 -62.906  1.00148.89           C  
ATOM   3724  CZ  TYR B 141     -60.460  41.007 -62.646  1.00154.32           C  
ATOM   3725  OH  TYR B 141     -61.004  39.754 -62.515  1.00152.16           O  
ATOM   3726  N   HIS B 142     -55.705  47.022 -63.052  1.00149.94           N  
ATOM   3727  CA  HIS B 142     -55.168  48.134 -63.837  1.00150.44           C  
ATOM   3728  C   HIS B 142     -53.696  48.485 -63.601  1.00157.14           C  
ATOM   3729  O   HIS B 142     -53.167  49.293 -64.377  1.00157.59           O  
ATOM   3730  CB  HIS B 142     -56.032  49.392 -63.673  1.00150.66           C  
ATOM   3731  CG  HIS B 142     -56.132  49.852 -62.269  1.00153.53           C  
ATOM   3732  ND1 HIS B 142     -55.199  50.703 -61.725  1.00155.02           N  
ATOM   3733  CD2 HIS B 142     -57.062  49.559 -61.338  1.00155.17           C  
ATOM   3734  CE1 HIS B 142     -55.591  50.904 -60.481  1.00154.55           C  
ATOM   3735  NE2 HIS B 142     -56.715  50.245 -60.209  1.00154.92           N  
ATOM   3736  N   LYS B 143     -53.032  47.902 -62.581  1.00154.72           N  
ATOM   3737  CA  LYS B 143     -51.627  48.211 -62.278  1.00155.34           C  
ATOM   3738  C   LYS B 143     -51.446  49.692 -61.850  1.00160.78           C  
ATOM   3739  O   LYS B 143     -51.652  50.609 -62.660  1.00159.89           O  
ATOM   3740  CB  LYS B 143     -50.669  47.796 -63.428  1.00157.91           C  
ATOM   3741  CG  LYS B 143     -50.469  46.291 -63.549  1.00175.36           C  
ATOM   3742  CD  LYS B 143     -49.120  45.888 -64.155  1.00187.33           C  
ATOM   3743  CE  LYS B 143     -49.108  44.429 -64.572  1.00200.25           C  
ATOM   3744  NZ  LYS B 143     -47.735  43.919 -64.853  1.00210.40           N  
ATOM   3745  N   CYS B 144     -51.098  49.935 -60.566  1.00158.64           N  
ATOM   3746  CA  CYS B 144     -51.012  51.330 -60.135  1.00158.66           C  
ATOM   3747  C   CYS B 144     -49.751  51.727 -59.342  1.00161.76           C  
ATOM   3748  O   CYS B 144     -49.104  50.910 -58.677  1.00161.21           O  
ATOM   3749  CB  CYS B 144     -52.283  51.740 -59.394  1.00159.14           C  
ATOM   3750  SG  CYS B 144     -52.212  51.597 -57.587  1.00162.18           S  
ATOM   3751  N   ASN B 145     -49.454  53.045 -59.442  1.00157.27           N  
ATOM   3752  CA  ASN B 145     -48.366  53.798 -58.837  1.00156.46           C  
ATOM   3753  C   ASN B 145     -48.531  53.805 -57.336  1.00158.54           C  
ATOM   3754  O   ASN B 145     -49.656  53.703 -56.847  1.00157.51           O  
ATOM   3755  CB  ASN B 145     -48.413  55.244 -59.358  1.00158.92           C  
ATOM   3756  CG  ASN B 145     -47.181  56.060 -59.044  1.00194.11           C  
ATOM   3757  OD1 ASN B 145     -47.044  56.642 -57.962  1.00189.91           O  
ATOM   3758  ND2 ASN B 145     -46.246  56.110 -59.980  1.00189.59           N  
ATOM   3759  N   ASP B 146     -47.412  53.960 -56.602  1.00154.81           N  
ATOM   3760  CA  ASP B 146     -47.406  54.051 -55.142  1.00154.34           C  
ATOM   3761  C   ASP B 146     -48.318  55.187 -54.697  1.00158.35           C  
ATOM   3762  O   ASP B 146     -48.907  55.093 -53.627  1.00157.51           O  
ATOM   3763  CB  ASP B 146     -45.976  54.230 -54.592  1.00155.86           C  
ATOM   3764  CG  ASP B 146     -45.156  52.949 -54.472  1.00163.00           C  
ATOM   3765  OD1 ASP B 146     -45.612  51.894 -54.976  1.00163.03           O  
ATOM   3766  OD2 ASP B 146     -44.057  53.002 -53.879  1.00167.52           O  
ATOM   3767  N   GLU B 147     -48.497  56.217 -55.558  1.00156.16           N  
ATOM   3768  CA  GLU B 147     -49.401  57.335 -55.297  1.00156.88           C  
ATOM   3769  C   GLU B 147     -50.833  56.814 -55.201  1.00161.36           C  
ATOM   3770  O   GLU B 147     -51.536  57.190 -54.265  1.00161.63           O  
ATOM   3771  CB  GLU B 147     -49.248  58.468 -56.340  1.00158.68           C  
ATOM   3772  CG  GLU B 147     -50.156  59.691 -56.144  1.00175.02           C  
ATOM   3773  CD  GLU B 147     -50.241  60.419 -54.804  1.00204.55           C  
ATOM   3774  OE1 GLU B 147     -49.233  60.458 -54.061  1.00201.96           O  
ATOM   3775  OE2 GLU B 147     -51.314  61.004 -54.525  1.00200.21           O  
ATOM   3776  N   CYS B 148     -51.241  55.907 -56.113  1.00157.75           N  
ATOM   3777  CA  CYS B 148     -52.573  55.289 -56.069  1.00157.61           C  
ATOM   3778  C   CYS B 148     -52.721  54.381 -54.827  1.00158.86           C  
ATOM   3779  O   CYS B 148     -53.795  54.339 -54.217  1.00157.75           O  
ATOM   3780  CB  CYS B 148     -52.876  54.538 -57.364  1.00158.31           C  
ATOM   3781  SG  CYS B 148     -53.681  52.927 -57.129  1.00163.16           S  
ATOM   3782  N   MET B 149     -51.646  53.647 -54.472  1.00153.95           N  
ATOM   3783  CA  MET B 149     -51.650  52.765 -53.307  1.00153.24           C  
ATOM   3784  C   MET B 149     -52.008  53.595 -52.083  1.00157.68           C  
ATOM   3785  O   MET B 149     -53.022  53.325 -51.442  1.00157.50           O  
ATOM   3786  CB  MET B 149     -50.289  52.067 -53.119  1.00155.29           C  
ATOM   3787  CG  MET B 149     -50.004  51.004 -54.145  1.00158.65           C  
ATOM   3788  SD  MET B 149     -50.926  49.469 -53.899  1.00162.34           S  
ATOM   3789  CE  MET B 149     -50.406  48.554 -55.356  1.00159.00           C  
ATOM   3790  N   GLU B 150     -51.248  54.682 -51.842  1.00154.40           N  
ATOM   3791  CA  GLU B 150     -51.472  55.598 -50.724  1.00154.24           C  
ATOM   3792  C   GLU B 150     -52.802  56.376 -50.867  1.00158.09           C  
ATOM   3793  O   GLU B 150     -53.246  56.986 -49.895  1.00157.83           O  
ATOM   3794  CB  GLU B 150     -50.255  56.523 -50.486  1.00155.58           C  
ATOM   3795  CG  GLU B 150     -48.900  55.815 -50.387  1.00165.07           C  
ATOM   3796  CD  GLU B 150     -48.708  54.717 -49.351  1.00184.08           C  
ATOM   3797  OE1 GLU B 150     -49.212  54.869 -48.215  1.00187.69           O  
ATOM   3798  OE2 GLU B 150     -47.991  53.735 -49.657  1.00169.86           O  
ATOM   3799  N   SER B 151     -53.452  56.306 -52.058  1.00154.49           N  
ATOM   3800  CA  SER B 151     -54.768  56.898 -52.309  1.00154.39           C  
ATOM   3801  C   SER B 151     -55.804  55.938 -51.738  1.00157.12           C  
ATOM   3802  O   SER B 151     -56.804  56.384 -51.176  1.00156.89           O  
ATOM   3803  CB  SER B 151     -55.025  57.087 -53.803  1.00159.15           C  
ATOM   3804  OG  SER B 151     -54.202  58.070 -54.406  1.00171.89           O  
ATOM   3805  N   VAL B 152     -55.558  54.618 -51.879  1.00152.45           N  
ATOM   3806  CA  VAL B 152     -56.433  53.566 -51.354  1.00151.70           C  
ATOM   3807  C   VAL B 152     -56.380  53.596 -49.831  1.00155.59           C  
ATOM   3808  O   VAL B 152     -57.428  53.611 -49.182  1.00154.60           O  
ATOM   3809  CB  VAL B 152     -56.069  52.167 -51.914  1.00154.94           C  
ATOM   3810  CG1 VAL B 152     -56.922  51.073 -51.280  1.00154.44           C  
ATOM   3811  CG2 VAL B 152     -56.198  52.133 -53.430  1.00154.74           C  
ATOM   3812  N   LYS B 153     -55.150  53.630 -49.277  1.00153.42           N  
ATOM   3813  CA  LYS B 153     -54.851  53.647 -47.842  1.00154.06           C  
ATOM   3814  C   LYS B 153     -55.525  54.808 -47.107  1.00161.24           C  
ATOM   3815  O   LYS B 153     -56.086  54.595 -46.027  1.00160.90           O  
ATOM   3816  CB  LYS B 153     -53.329  53.631 -47.582  1.00155.61           C  
ATOM   3817  CG  LYS B 153     -52.640  52.339 -48.025  1.00157.35           C  
ATOM   3818  CD  LYS B 153     -51.168  52.292 -47.624  1.00161.50           C  
ATOM   3819  CE  LYS B 153     -50.424  51.137 -48.261  1.00162.84           C  
ATOM   3820  NZ  LYS B 153     -48.942  51.311 -48.215  1.00163.80           N  
ATOM   3821  N   ASN B 154     -55.507  56.020 -47.709  1.00160.03           N  
ATOM   3822  CA  ASN B 154     -56.125  57.206 -47.109  1.00160.92           C  
ATOM   3823  C   ASN B 154     -57.575  57.447 -47.642  1.00164.40           C  
ATOM   3824  O   ASN B 154     -58.117  58.551 -47.532  1.00164.08           O  
ATOM   3825  CB  ASN B 154     -55.200  58.447 -47.224  1.00167.90           C  
ATOM   3826  CG  ASN B 154     -55.231  59.210 -48.527  1.00226.85           C  
ATOM   3827  OD1 ASN B 154     -55.543  58.665 -49.595  1.00223.83           O  
ATOM   3828  ND2 ASN B 154     -54.908  60.505 -48.444  1.00236.64           N  
ATOM   3829  N   GLY B 155     -58.179  56.391 -48.186  1.00160.49           N  
ATOM   3830  CA  GLY B 155     -59.559  56.381 -48.660  1.00160.15           C  
ATOM   3831  C   GLY B 155     -59.945  57.122 -49.928  1.00163.51           C  
ATOM   3832  O   GLY B 155     -61.088  56.976 -50.368  1.00162.89           O  
ATOM   3833  N   THR B 156     -59.034  57.912 -50.535  1.00160.02           N  
ATOM   3834  CA  THR B 156     -59.350  58.671 -51.760  1.00159.87           C  
ATOM   3835  C   THR B 156     -59.514  57.786 -53.007  1.00163.17           C  
ATOM   3836  O   THR B 156     -60.593  57.785 -53.600  1.00162.64           O  
ATOM   3837  CB  THR B 156     -58.366  59.824 -52.019  1.00167.86           C  
ATOM   3838  OG1 THR B 156     -57.030  59.416 -51.731  1.00166.58           O  
ATOM   3839  CG2 THR B 156     -58.718  61.074 -51.246  1.00166.59           C  
ATOM   3840  N   TYR B 157     -58.452  57.055 -53.395  1.00159.22           N  
ATOM   3841  CA  TYR B 157     -58.363  56.158 -54.547  1.00158.93           C  
ATOM   3842  C   TYR B 157     -58.608  56.876 -55.892  1.00164.31           C  
ATOM   3843  O   TYR B 157     -57.660  56.988 -56.674  1.00164.60           O  
ATOM   3844  CB  TYR B 157     -59.241  54.890 -54.392  1.00159.72           C  
ATOM   3845  CG  TYR B 157     -59.266  54.008 -55.622  1.00161.38           C  
ATOM   3846  CD1 TYR B 157     -58.091  53.558 -56.215  1.00163.38           C  
ATOM   3847  CD2 TYR B 157     -60.475  53.648 -56.214  1.00162.14           C  
ATOM   3848  CE1 TYR B 157     -58.108  52.805 -57.386  1.00163.80           C  
ATOM   3849  CE2 TYR B 157     -60.506  52.864 -57.368  1.00163.04           C  
ATOM   3850  CZ  TYR B 157     -59.321  52.450 -57.953  1.00169.84           C  
ATOM   3851  OH  TYR B 157     -59.343  51.674 -59.085  1.00170.01           O  
ATOM   3852  N   ASP B 158     -59.867  57.326 -56.160  1.00161.04           N  
ATOM   3853  CA  ASP B 158     -60.397  57.977 -57.380  1.00160.84           C  
ATOM   3854  C   ASP B 158     -60.700  56.941 -58.474  1.00163.01           C  
ATOM   3855  O   ASP B 158     -59.896  56.709 -59.387  1.00162.30           O  
ATOM   3856  CB  ASP B 158     -59.551  59.165 -57.905  1.00163.02           C  
ATOM   3857  CG  ASP B 158     -60.177  59.871 -59.101  1.00175.46           C  
ATOM   3858  OD1 ASP B 158     -61.159  60.623 -58.901  1.00176.49           O  
ATOM   3859  OD2 ASP B 158     -59.703  59.647 -60.237  1.00181.68           O  
ATOM   3860  N   TYR B 159     -61.899  56.343 -58.363  1.00158.48           N  
ATOM   3861  CA  TYR B 159     -62.454  55.308 -59.231  1.00157.85           C  
ATOM   3862  C   TYR B 159     -62.519  55.667 -60.739  1.00161.97           C  
ATOM   3863  O   TYR B 159     -62.257  54.759 -61.530  1.00161.77           O  
ATOM   3864  CB  TYR B 159     -63.834  54.877 -58.710  1.00158.53           C  
ATOM   3865  CG  TYR B 159     -64.520  53.805 -59.526  1.00159.50           C  
ATOM   3866  CD1 TYR B 159     -65.673  54.081 -60.248  1.00161.32           C  
ATOM   3867  CD2 TYR B 159     -64.030  52.501 -59.550  1.00160.02           C  
ATOM   3868  CE1 TYR B 159     -66.325  53.091 -60.979  1.00161.94           C  
ATOM   3869  CE2 TYR B 159     -64.667  51.504 -60.286  1.00160.71           C  
ATOM   3870  CZ  TYR B 159     -65.815  51.803 -61.000  1.00166.97           C  
ATOM   3871  OH  TYR B 159     -66.451  50.829 -61.730  1.00166.26           O  
ATOM   3872  N   PRO B 160     -62.845  56.917 -61.187  1.00158.10           N  
ATOM   3873  CA  PRO B 160     -62.917  57.171 -62.643  1.00157.28           C  
ATOM   3874  C   PRO B 160     -61.611  56.998 -63.412  1.00158.45           C  
ATOM   3875  O   PRO B 160     -61.642  56.512 -64.542  1.00157.59           O  
ATOM   3876  CB  PRO B 160     -63.421  58.617 -62.735  1.00159.30           C  
ATOM   3877  CG  PRO B 160     -64.004  58.923 -61.401  1.00164.08           C  
ATOM   3878  CD  PRO B 160     -63.213  58.131 -60.425  1.00159.68           C  
ATOM   3879  N   LYS B 161     -60.475  57.401 -62.804  1.00153.62           N  
ATOM   3880  CA  LYS B 161     -59.139  57.342 -63.405  1.00153.00           C  
ATOM   3881  C   LYS B 161     -58.777  55.955 -63.967  1.00156.91           C  
ATOM   3882  O   LYS B 161     -58.284  55.847 -65.098  1.00156.20           O  
ATOM   3883  CB  LYS B 161     -58.075  57.851 -62.398  1.00154.82           C  
ATOM   3884  CG  LYS B 161     -56.597  57.652 -62.789  1.00163.27           C  
ATOM   3885  CD  LYS B 161     -56.138  58.439 -64.030  1.00167.84           C  
ATOM   3886  CE  LYS B 161     -54.981  57.778 -64.753  1.00169.59           C  
ATOM   3887  NZ  LYS B 161     -55.400  56.551 -65.490  1.00172.70           N  
ATOM   3888  N   TYR B 162     -59.048  54.909 -63.185  1.00153.64           N  
ATOM   3889  CA  TYR B 162     -58.692  53.542 -63.540  1.00153.67           C  
ATOM   3890  C   TYR B 162     -59.869  52.685 -64.016  1.00157.90           C  
ATOM   3891  O   TYR B 162     -59.643  51.557 -64.460  1.00157.76           O  
ATOM   3892  CB  TYR B 162     -57.959  52.871 -62.365  1.00154.91           C  
ATOM   3893  CG  TYR B 162     -56.948  53.769 -61.685  1.00157.00           C  
ATOM   3894  CD1 TYR B 162     -55.653  53.892 -62.176  1.00158.97           C  
ATOM   3895  CD2 TYR B 162     -57.288  54.497 -60.548  1.00158.21           C  
ATOM   3896  CE1 TYR B 162     -54.718  54.714 -61.551  1.00160.19           C  
ATOM   3897  CE2 TYR B 162     -56.365  55.330 -59.919  1.00159.43           C  
ATOM   3898  CZ  TYR B 162     -55.081  55.437 -60.426  1.00168.07           C  
ATOM   3899  OH  TYR B 162     -54.172  56.266 -59.816  1.00170.50           O  
ATOM   3900  N   SER B 163     -61.112  53.212 -63.937  1.00154.32           N  
ATOM   3901  CA  SER B 163     -62.333  52.496 -64.333  1.00154.10           C  
ATOM   3902  C   SER B 163     -62.290  51.997 -65.777  1.00158.05           C  
ATOM   3903  O   SER B 163     -62.545  50.816 -66.028  1.00157.06           O  
ATOM   3904  CB  SER B 163     -63.568  53.366 -64.109  1.00157.41           C  
ATOM   3905  OG  SER B 163     -63.487  54.589 -64.822  1.00164.51           O  
ATOM   3906  N   GLU B 164     -61.938  52.905 -66.706  1.00155.31           N  
ATOM   3907  CA  GLU B 164     -61.841  52.682 -68.152  1.00155.48           C  
ATOM   3908  C   GLU B 164     -60.706  51.711 -68.499  1.00158.70           C  
ATOM   3909  O   GLU B 164     -60.855  50.875 -69.397  1.00158.14           O  
ATOM   3910  CB  GLU B 164     -61.649  54.030 -68.882  1.00157.18           C  
ATOM   3911  CG  GLU B 164     -62.808  55.005 -68.714  1.00170.69           C  
ATOM   3912  CD  GLU B 164     -62.438  56.476 -68.773  1.00195.74           C  
ATOM   3913  OE1 GLU B 164     -62.191  56.984 -69.891  1.00193.23           O  
ATOM   3914  OE2 GLU B 164     -62.422  57.128 -67.703  1.00190.95           O  
ATOM   3915  N   GLU B 165     -59.577  51.834 -67.781  1.00154.89           N  
ATOM   3916  CA  GLU B 165     -58.379  51.011 -67.924  1.00154.65           C  
ATOM   3917  C   GLU B 165     -58.756  49.552 -67.637  1.00158.07           C  
ATOM   3918  O   GLU B 165     -58.612  48.693 -68.510  1.00156.34           O  
ATOM   3919  CB  GLU B 165     -57.330  51.508 -66.912  1.00156.17           C  
ATOM   3920  CG  GLU B 165     -55.880  51.393 -67.349  1.00167.91           C  
ATOM   3921  CD  GLU B 165     -54.880  52.043 -66.406  1.00187.28           C  
ATOM   3922  OE1 GLU B 165     -55.202  53.108 -65.826  1.00179.01           O  
ATOM   3923  OE2 GLU B 165     -53.757  51.502 -66.273  1.00178.90           O  
ATOM   3924  N   SER B 166     -59.318  49.317 -66.425  1.00156.07           N  
ATOM   3925  CA  SER B 166     -59.769  48.030 -65.889  1.00156.37           C  
ATOM   3926  C   SER B 166     -60.819  47.371 -66.761  1.00162.68           C  
ATOM   3927  O   SER B 166     -60.740  46.163 -66.978  1.00162.07           O  
ATOM   3928  CB  SER B 166     -60.280  48.186 -64.458  1.00158.47           C  
ATOM   3929  OG  SER B 166     -59.219  48.284 -63.522  1.00162.62           O  
ATOM   3930  N   LYS B 167     -61.768  48.169 -67.301  1.00161.53           N  
ATOM   3931  CA  LYS B 167     -62.855  47.728 -68.195  1.00162.39           C  
ATOM   3932  C   LYS B 167     -62.350  46.775 -69.301  1.00167.06           C  
ATOM   3933  O   LYS B 167     -63.034  45.802 -69.628  1.00166.24           O  
ATOM   3934  CB  LYS B 167     -63.582  48.957 -68.807  1.00165.40           C  
ATOM   3935  CG  LYS B 167     -64.842  48.657 -69.645  1.00177.96           C  
ATOM   3936  CD  LYS B 167     -65.375  49.928 -70.312  1.00184.40           C  
ATOM   3937  CE  LYS B 167     -66.279  49.647 -71.487  1.00190.18           C  
ATOM   3938  NZ  LYS B 167     -66.620  50.893 -72.225  1.00196.38           N  
ATOM   3939  N   LEU B 168     -61.150  47.043 -69.845  1.00164.48           N  
ATOM   3940  CA  LEU B 168     -60.581  46.220 -70.904  1.00164.77           C  
ATOM   3941  C   LEU B 168     -59.899  44.981 -70.356  1.00167.91           C  
ATOM   3942  O   LEU B 168     -60.122  43.886 -70.876  1.00167.41           O  
ATOM   3943  CB  LEU B 168     -59.622  47.034 -71.797  1.00165.27           C  
ATOM   3944  CG  LEU B 168     -60.219  48.205 -72.606  1.00170.70           C  
ATOM   3945  CD1 LEU B 168     -59.126  49.034 -73.250  1.00171.25           C  
ATOM   3946  CD2 LEU B 168     -61.189  47.717 -73.695  1.00173.01           C  
ATOM   3947  N   ASN B 169     -59.085  45.154 -69.296  1.00164.00           N  
ATOM   3948  CA  ASN B 169     -58.320  44.090 -68.640  1.00163.65           C  
ATOM   3949  C   ASN B 169     -59.207  43.039 -67.961  1.00167.59           C  
ATOM   3950  O   ASN B 169     -58.810  41.876 -67.854  1.00166.79           O  
ATOM   3951  CB  ASN B 169     -57.330  44.686 -67.641  1.00163.60           C  
ATOM   3952  CG  ASN B 169     -56.334  45.647 -68.246  1.00182.69           C  
ATOM   3953  OD1 ASN B 169     -56.402  46.862 -68.033  1.00173.92           O  
ATOM   3954  ND2 ASN B 169     -55.363  45.119 -68.983  1.00175.01           N  
ATOM   3955  N   ARG B 170     -60.403  43.457 -67.507  1.00164.71           N  
ATOM   3956  CA  ARG B 170     -61.407  42.615 -66.853  1.00164.92           C  
ATOM   3957  C   ARG B 170     -61.999  41.643 -67.887  1.00171.14           C  
ATOM   3958  O   ARG B 170     -62.271  40.478 -67.561  1.00170.76           O  
ATOM   3959  CB  ARG B 170     -62.508  43.520 -66.269  1.00163.50           C  
ATOM   3960  CG  ARG B 170     -63.481  42.861 -65.299  1.00168.75           C  
ATOM   3961  CD  ARG B 170     -63.999  43.842 -64.254  1.00173.26           C  
ATOM   3962  NE  ARG B 170     -64.843  44.904 -64.815  1.00176.86           N  
ATOM   3963  CZ  ARG B 170     -64.465  46.172 -64.963  1.00187.84           C  
ATOM   3964  NH1 ARG B 170     -63.247  46.556 -64.603  1.00175.86           N  
ATOM   3965  NH2 ARG B 170     -65.299  47.062 -65.482  1.00172.08           N  
ATOM   3966  N   GLU B 171     -62.159  42.140 -69.148  1.00169.19           N  
ATOM   3967  CA  GLU B 171     -62.724  41.438 -70.312  1.00169.36           C  
ATOM   3968  C   GLU B 171     -61.853  40.286 -70.829  1.00173.50           C  
ATOM   3969  O   GLU B 171     -62.323  39.490 -71.648  1.00173.00           O  
ATOM   3970  CB  GLU B 171     -63.067  42.427 -71.454  1.00170.80           C  
ATOM   3971  CG  GLU B 171     -64.250  43.357 -71.187  1.00183.42           C  
ATOM   3972  CD  GLU B 171     -65.568  42.760 -70.719  1.00214.44           C  
ATOM   3973  OE1 GLU B 171     -66.049  41.783 -71.340  1.00216.95           O  
ATOM   3974  OE2 GLU B 171     -66.144  43.307 -69.749  1.00212.15           O  
ATOM   3975  N   LYS B 172     -60.602  40.186 -70.335  1.00170.23           N  
ATOM   3976  CA  LYS B 172     -59.650  39.133 -70.687  1.00169.84           C  
ATOM   3977  C   LYS B 172     -60.084  37.804 -70.025  1.00173.12           C  
ATOM   3978  O   LYS B 172     -59.562  37.404 -68.976  1.00172.42           O  
ATOM   3979  CB  LYS B 172     -58.197  39.531 -70.319  1.00172.24           C  
ATOM   3980  CG  LYS B 172     -57.769  40.958 -70.713  1.00186.34           C  
ATOM   3981  CD  LYS B 172     -57.611  41.189 -72.214  1.00197.32           C  
ATOM   3982  CE  LYS B 172     -57.048  42.558 -72.530  1.00207.24           C  
ATOM   3983  NZ  LYS B 172     -58.114  43.562 -72.775  1.00213.69           N  
ATOM   3984  N   ILE B 173     -61.114  37.173 -70.633  1.00169.23           N  
ATOM   3985  CA  ILE B 173     -61.727  35.894 -70.258  1.00184.60           C  
ATOM   3986  C   ILE B 173     -61.873  35.040 -71.536  1.00183.96           C  
ATOM   3987  O   ILE B 173     -62.252  35.541 -72.599  1.00127.15           O  
ATOM   3988  CB  ILE B 173     -63.079  36.076 -69.488  1.00187.61           C  
ATOM   3989  CG1 ILE B 173     -62.860  36.796 -68.128  1.00187.97           C  
ATOM   3990  CG2 ILE B 173     -63.799  34.725 -69.287  1.00188.29           C  
ATOM   3991  CD1 ILE B 173     -64.135  37.336 -67.388  1.00194.77           C  
TER    3992      ILE B 173                                                      
ATOM   3993  N   GLU C   1     -31.289  60.712  64.600  1.00150.03           N  
ATOM   3994  CA  GLU C   1     -32.738  60.844  64.480  1.00149.84           C  
ATOM   3995  C   GLU C   1     -33.463  59.837  65.394  1.00152.49           C  
ATOM   3996  O   GLU C   1     -33.816  60.207  66.516  1.00152.26           O  
ATOM   3997  CB  GLU C   1     -33.181  60.783  62.993  1.00151.41           C  
ATOM   3998  CG  GLU C   1     -34.688  60.794  62.734  1.00164.00           C  
ATOM   3999  CD  GLU C   1     -35.544  61.970  63.182  1.00187.70           C  
ATOM   4000  OE1 GLU C   1     -35.024  62.909  63.829  1.00184.94           O  
ATOM   4001  OE2 GLU C   1     -36.758  61.942  62.876  1.00180.88           O  
ATOM   4002  N   ILE C   2     -33.671  58.579  64.941  1.00147.75           N  
ATOM   4003  CA  ILE C   2     -34.298  57.553  65.774  1.00146.94           C  
ATOM   4004  C   ILE C   2     -33.198  56.998  66.659  1.00149.51           C  
ATOM   4005  O   ILE C   2     -32.154  56.576  66.155  1.00148.65           O  
ATOM   4006  CB  ILE C   2     -35.049  56.459  64.972  1.00150.20           C  
ATOM   4007  CG1 ILE C   2     -36.247  57.065  64.239  1.00151.45           C  
ATOM   4008  CG2 ILE C   2     -35.526  55.340  65.891  1.00150.23           C  
ATOM   4009  CD1 ILE C   2     -36.856  56.197  63.094  1.00164.06           C  
ATOM   4010  N   VAL C   3     -33.400  57.099  67.985  1.00145.51           N  
ATOM   4011  CA  VAL C   3     -32.443  56.667  68.998  1.00144.76           C  
ATOM   4012  C   VAL C   3     -33.090  55.632  69.902  1.00147.34           C  
ATOM   4013  O   VAL C   3     -33.943  55.978  70.716  1.00146.22           O  
ATOM   4014  CB  VAL C   3     -31.881  57.859  69.817  1.00148.75           C  
ATOM   4015  CG1 VAL C   3     -30.818  57.392  70.807  1.00148.61           C  
ATOM   4016  CG2 VAL C   3     -31.318  58.947  68.912  1.00148.68           C  
ATOM   4017  N   LEU C   4     -32.662  54.372  69.774  1.00143.87           N  
ATOM   4018  CA  LEU C   4     -33.172  53.279  70.595  1.00143.51           C  
ATOM   4019  C   LEU C   4     -32.335  53.156  71.867  1.00147.80           C  
ATOM   4020  O   LEU C   4     -31.258  52.546  71.834  1.00147.58           O  
ATOM   4021  CB  LEU C   4     -33.162  51.969  69.793  1.00143.25           C  
ATOM   4022  CG  LEU C   4     -34.505  51.455  69.297  1.00147.45           C  
ATOM   4023  CD1 LEU C   4     -35.138  52.404  68.316  1.00147.53           C  
ATOM   4024  CD2 LEU C   4     -34.342  50.151  68.598  1.00149.51           C  
ATOM   4025  N   THR C   5     -32.820  53.768  72.981  1.00144.14           N  
ATOM   4026  CA  THR C   5     -32.164  53.763  74.298  1.00143.72           C  
ATOM   4027  C   THR C   5     -32.663  52.585  75.139  1.00147.88           C  
ATOM   4028  O   THR C   5     -33.818  52.574  75.574  1.00146.58           O  
ATOM   4029  CB  THR C   5     -32.291  55.134  74.987  1.00148.16           C  
ATOM   4030  OG1 THR C   5     -31.668  56.118  74.168  1.00143.73           O  
ATOM   4031  CG2 THR C   5     -31.642  55.160  76.354  1.00147.49           C  
ATOM   4032  N   GLN C   6     -31.786  51.584  75.339  1.00145.74           N  
ATOM   4033  CA  GLN C   6     -32.114  50.380  76.091  1.00146.11           C  
ATOM   4034  C   GLN C   6     -31.706  50.477  77.560  1.00153.48           C  
ATOM   4035  O   GLN C   6     -30.513  50.479  77.885  1.00153.11           O  
ATOM   4036  CB  GLN C   6     -31.515  49.141  75.424  1.00146.85           C  
ATOM   4037  CG  GLN C   6     -32.336  47.891  75.654  1.00151.69           C  
ATOM   4038  CD  GLN C   6     -31.823  46.725  74.856  1.00168.45           C  
ATOM   4039  OE1 GLN C   6     -30.662  46.324  74.954  1.00164.81           O  
ATOM   4040  NE2 GLN C   6     -32.694  46.120  74.081  1.00159.19           N  
ATOM   4041  N   SER C   7     -32.723  50.567  78.439  1.00152.50           N  
ATOM   4042  CA  SER C   7     -32.596  50.638  79.897  1.00153.22           C  
ATOM   4043  C   SER C   7     -33.045  49.289  80.529  1.00159.56           C  
ATOM   4044  O   SER C   7     -34.063  48.734  80.089  1.00159.51           O  
ATOM   4045  CB  SER C   7     -33.435  51.787  80.454  1.00156.03           C  
ATOM   4046  OG  SER C   7     -33.043  53.035  79.906  1.00162.87           O  
ATOM   4047  N   PRO C   8     -32.321  48.717  81.531  1.00157.10           N  
ATOM   4048  CA  PRO C   8     -31.094  49.209  82.194  1.00157.15           C  
ATOM   4049  C   PRO C   8     -29.828  48.966  81.378  1.00161.39           C  
ATOM   4050  O   PRO C   8     -29.878  48.269  80.376  1.00160.82           O  
ATOM   4051  CB  PRO C   8     -31.052  48.359  83.471  1.00158.96           C  
ATOM   4052  CG  PRO C   8     -31.628  47.051  83.034  1.00163.29           C  
ATOM   4053  CD  PRO C   8     -32.767  47.444  82.137  1.00158.82           C  
ATOM   4054  N   GLY C   9     -28.702  49.505  81.832  1.00158.74           N  
ATOM   4055  CA  GLY C   9     -27.421  49.266  81.179  1.00158.87           C  
ATOM   4056  C   GLY C   9     -27.016  47.815  81.361  1.00162.78           C  
ATOM   4057  O   GLY C   9     -26.546  47.159  80.425  1.00162.44           O  
ATOM   4058  N   THR C  10     -27.237  47.302  82.583  1.00159.08           N  
ATOM   4059  CA  THR C  10     -26.937  45.931  82.981  1.00158.68           C  
ATOM   4060  C   THR C  10     -28.052  45.411  83.903  1.00160.91           C  
ATOM   4061  O   THR C  10     -28.500  46.123  84.807  1.00160.42           O  
ATOM   4062  CB  THR C  10     -25.544  45.852  83.664  1.00169.18           C  
ATOM   4063  OG1 THR C  10     -24.582  46.628  82.942  1.00169.64           O  
ATOM   4064  CG2 THR C  10     -25.035  44.417  83.812  1.00168.25           C  
ATOM   4065  N   LEU C  11     -28.492  44.168  83.665  1.00155.96           N  
ATOM   4066  CA  LEU C  11     -29.492  43.501  84.490  1.00154.84           C  
ATOM   4067  C   LEU C  11     -28.893  42.199  85.010  1.00158.78           C  
ATOM   4068  O   LEU C  11     -28.204  41.500  84.267  1.00158.20           O  
ATOM   4069  CB  LEU C  11     -30.788  43.253  83.716  1.00154.38           C  
ATOM   4070  CG  LEU C  11     -32.024  43.016  84.570  1.00158.26           C  
ATOM   4071  CD1 LEU C  11     -32.490  44.292  85.233  1.00158.14           C  
ATOM   4072  CD2 LEU C  11     -33.141  42.458  83.745  1.00160.55           C  
ATOM   4073  N   SER C  12     -29.101  41.902  86.301  1.00155.19           N  
ATOM   4074  CA  SER C  12     -28.537  40.703  86.908  1.00154.60           C  
ATOM   4075  C   SER C  12     -29.483  40.042  87.898  1.00157.20           C  
ATOM   4076  O   SER C  12     -29.792  40.614  88.946  1.00156.45           O  
ATOM   4077  CB  SER C  12     -27.182  41.008  87.536  1.00158.24           C  
ATOM   4078  OG  SER C  12     -27.287  42.006  88.538  1.00166.96           O  
ATOM   4079  N   LEU C  13     -29.964  38.836  87.548  1.00153.25           N  
ATOM   4080  CA  LEU C  13     -30.902  38.084  88.384  1.00152.86           C  
ATOM   4081  C   LEU C  13     -30.586  36.582  88.487  1.00155.20           C  
ATOM   4082  O   LEU C  13     -29.900  36.030  87.623  1.00154.83           O  
ATOM   4083  CB  LEU C  13     -32.348  38.295  87.902  1.00153.06           C  
ATOM   4084  CG  LEU C  13     -32.950  39.689  88.045  1.00158.05           C  
ATOM   4085  CD1 LEU C  13     -34.209  39.816  87.225  1.00158.40           C  
ATOM   4086  CD2 LEU C  13     -33.228  40.033  89.505  1.00160.85           C  
ATOM   4087  N   SER C  14     -31.103  35.933  89.552  1.00149.92           N  
ATOM   4088  CA  SER C  14     -30.945  34.504  89.849  1.00148.66           C  
ATOM   4089  C   SER C  14     -31.862  33.681  88.938  1.00148.83           C  
ATOM   4090  O   SER C  14     -32.957  34.162  88.646  1.00146.95           O  
ATOM   4091  CB  SER C  14     -31.332  34.224  91.300  1.00153.00           C  
ATOM   4092  OG  SER C  14     -30.833  35.200  92.200  1.00162.77           O  
ATOM   4093  N   PRO C  15     -31.509  32.418  88.565  1.00144.68           N  
ATOM   4094  CA  PRO C  15     -32.410  31.628  87.692  1.00144.28           C  
ATOM   4095  C   PRO C  15     -33.818  31.362  88.248  1.00147.85           C  
ATOM   4096  O   PRO C  15     -34.091  31.655  89.414  1.00147.34           O  
ATOM   4097  CB  PRO C  15     -31.634  30.328  87.436  1.00146.07           C  
ATOM   4098  CG  PRO C  15     -30.593  30.270  88.486  1.00150.77           C  
ATOM   4099  CD  PRO C  15     -30.247  31.691  88.821  1.00146.30           C  
ATOM   4100  N   GLY C  16     -34.716  30.872  87.386  1.00144.63           N  
ATOM   4101  CA  GLY C  16     -36.114  30.610  87.724  1.00144.90           C  
ATOM   4102  C   GLY C  16     -36.989  31.857  87.816  1.00150.36           C  
ATOM   4103  O   GLY C  16     -38.221  31.751  87.783  1.00149.78           O  
ATOM   4104  N   GLU C  17     -36.348  33.054  87.925  1.00148.07           N  
ATOM   4105  CA  GLU C  17     -36.942  34.396  88.069  1.00148.14           C  
ATOM   4106  C   GLU C  17     -37.541  35.011  86.775  1.00152.51           C  
ATOM   4107  O   GLU C  17     -37.563  34.376  85.713  1.00151.28           O  
ATOM   4108  CB  GLU C  17     -35.887  35.366  88.631  1.00149.42           C  
ATOM   4109  CG  GLU C  17     -35.909  35.594  90.124  1.00159.68           C  
ATOM   4110  CD  GLU C  17     -35.168  36.861  90.498  1.00178.60           C  
ATOM   4111  OE1 GLU C  17     -35.834  37.902  90.694  1.00167.52           O  
ATOM   4112  OE2 GLU C  17     -33.917  36.827  90.535  1.00173.90           O  
ATOM   4113  N   LYS C  18     -38.003  36.282  86.892  1.00149.75           N  
ATOM   4114  CA  LYS C  18     -38.588  37.079  85.813  1.00149.53           C  
ATOM   4115  C   LYS C  18     -37.760  38.331  85.548  1.00153.03           C  
ATOM   4116  O   LYS C  18     -37.349  39.022  86.485  1.00152.14           O  
ATOM   4117  CB  LYS C  18     -40.052  37.450  86.116  1.00151.69           C  
ATOM   4118  CG  LYS C  18     -40.834  37.983  84.907  1.00155.87           C  
ATOM   4119  CD  LYS C  18     -42.286  38.324  85.243  1.00159.55           C  
ATOM   4120  CE  LYS C  18     -42.445  39.666  85.917  1.00164.54           C  
ATOM   4121  NZ  LYS C  18     -42.242  40.781  84.968  1.00172.50           N  
ATOM   4122  N   ALA C  19     -37.549  38.629  84.257  1.00149.60           N  
ATOM   4123  CA  ALA C  19     -36.780  39.778  83.808  1.00149.12           C  
ATOM   4124  C   ALA C  19     -37.609  40.726  82.932  1.00151.95           C  
ATOM   4125  O   ALA C  19     -38.385  40.273  82.092  1.00150.81           O  
ATOM   4126  CB  ALA C  19     -35.539  39.307  83.063  1.00149.83           C  
ATOM   4127  N   THR C  20     -37.463  42.040  83.161  1.00148.54           N  
ATOM   4128  CA  THR C  20     -38.130  43.074  82.372  1.00148.47           C  
ATOM   4129  C   THR C  20     -37.088  44.055  81.906  1.00152.95           C  
ATOM   4130  O   THR C  20     -36.534  44.811  82.715  1.00152.01           O  
ATOM   4131  CB  THR C  20     -39.239  43.800  83.138  1.00155.50           C  
ATOM   4132  OG1 THR C  20     -38.712  44.287  84.371  1.00155.88           O  
ATOM   4133  CG2 THR C  20     -40.461  42.943  83.361  1.00153.58           C  
ATOM   4134  N   LEU C  21     -36.794  44.015  80.606  1.00150.12           N  
ATOM   4135  CA  LEU C  21     -35.849  44.927  79.984  1.00149.84           C  
ATOM   4136  C   LEU C  21     -36.644  45.870  79.057  1.00152.65           C  
ATOM   4137  O   LEU C  21     -37.567  45.416  78.377  1.00151.55           O  
ATOM   4138  CB  LEU C  21     -34.671  44.162  79.329  1.00150.11           C  
ATOM   4139  CG  LEU C  21     -35.016  43.117  78.277  1.00155.70           C  
ATOM   4140  CD1 LEU C  21     -35.024  43.740  77.007  1.00156.30           C  
ATOM   4141  CD2 LEU C  21     -33.854  42.198  77.993  1.00158.94           C  
ATOM   4142  N   SER C  22     -36.406  47.187  79.168  1.00149.54           N  
ATOM   4143  CA  SER C  22     -37.165  48.180  78.400  1.00149.81           C  
ATOM   4144  C   SER C  22     -36.361  48.819  77.274  1.00153.47           C  
ATOM   4145  O   SER C  22     -35.129  48.786  77.300  1.00153.50           O  
ATOM   4146  CB  SER C  22     -37.765  49.239  79.318  1.00154.48           C  
ATOM   4147  OG  SER C  22     -36.786  49.760  80.201  1.00165.79           O  
ATOM   4148  N   CYS C  23     -37.058  49.373  76.270  1.00149.06           N  
ATOM   4149  CA  CYS C  23     -36.427  50.018  75.128  1.00148.59           C  
ATOM   4150  C   CYS C  23     -37.306  51.156  74.652  1.00151.79           C  
ATOM   4151  O   CYS C  23     -38.403  50.923  74.135  1.00151.18           O  
ATOM   4152  CB  CYS C  23     -36.151  49.006  74.018  1.00148.95           C  
ATOM   4153  SG  CYS C  23     -35.458  49.717  72.498  1.00153.06           S  
ATOM   4154  N   ARG C  24     -36.829  52.391  74.859  1.00148.04           N  
ATOM   4155  CA  ARG C  24     -37.548  53.599  74.464  1.00147.60           C  
ATOM   4156  C   ARG C  24     -36.738  54.475  73.515  1.00150.90           C  
ATOM   4157  O   ARG C  24     -35.623  54.903  73.833  1.00150.21           O  
ATOM   4158  CB  ARG C  24     -38.087  54.393  75.671  1.00147.62           C  
ATOM   4159  CG  ARG C  24     -37.097  54.575  76.814  1.00158.51           C  
ATOM   4160  CD  ARG C  24     -37.760  55.018  78.106  1.00167.69           C  
ATOM   4161  NE  ARG C  24     -38.660  54.005  78.668  1.00175.85           N  
ATOM   4162  CZ  ARG C  24     -38.284  53.008  79.465  1.00188.01           C  
ATOM   4163  NH1 ARG C  24     -37.004  52.853  79.790  1.00172.67           N  
ATOM   4164  NH2 ARG C  24     -39.182  52.154  79.938  1.00174.28           N  
ATOM   4165  N   ALA C  25     -37.308  54.698  72.319  1.00146.96           N  
ATOM   4166  CA  ALA C  25     -36.726  55.515  71.263  1.00145.96           C  
ATOM   4167  C   ALA C  25     -37.164  56.957  71.400  1.00148.98           C  
ATOM   4168  O   ALA C  25     -38.170  57.232  72.066  1.00147.91           O  
ATOM   4169  CB  ALA C  25     -37.117  54.982  69.903  1.00146.45           C  
ATOM   4170  N   SER C  26     -36.399  57.876  70.766  1.00145.62           N  
ATOM   4171  CA  SER C  26     -36.644  59.320  70.771  1.00145.39           C  
ATOM   4172  C   SER C  26     -38.112  59.645  70.447  1.00149.93           C  
ATOM   4173  O   SER C  26     -38.862  60.005  71.357  1.00149.81           O  
ATOM   4174  CB  SER C  26     -35.664  60.050  69.846  1.00147.75           C  
ATOM   4175  OG  SER C  26     -35.579  59.488  68.547  1.00153.63           O  
ATOM   4176  N   GLN C  27     -38.530  59.414  69.187  1.00146.11           N  
ATOM   4177  CA  GLN C  27     -39.895  59.617  68.683  1.00145.37           C  
ATOM   4178  C   GLN C  27     -40.703  58.300  68.748  1.00146.41           C  
ATOM   4179  O   GLN C  27     -40.134  57.251  69.068  1.00146.24           O  
ATOM   4180  CB  GLN C  27     -39.847  60.160  67.233  1.00147.08           C  
ATOM   4181  CG  GLN C  27     -39.150  59.235  66.207  1.00166.83           C  
ATOM   4182  CD  GLN C  27     -39.122  59.792  64.802  1.00194.21           C  
ATOM   4183  OE1 GLN C  27     -39.164  61.008  64.578  1.00193.45           O  
ATOM   4184  NE2 GLN C  27     -39.037  58.908  63.817  1.00187.86           N  
ATOM   4185  N   SER C  28     -42.006  58.347  68.406  1.00140.60           N  
ATOM   4186  CA  SER C  28     -42.859  57.161  68.357  1.00139.87           C  
ATOM   4187  C   SER C  28     -42.355  56.222  67.254  1.00143.29           C  
ATOM   4188  O   SER C  28     -41.853  56.701  66.236  1.00143.09           O  
ATOM   4189  CB  SER C  28     -44.305  57.561  68.107  1.00143.51           C  
ATOM   4190  OG  SER C  28     -44.389  58.407  66.974  1.00154.02           O  
ATOM   4191  N   VAL C  29     -42.451  54.894  67.465  1.00139.80           N  
ATOM   4192  CA  VAL C  29     -41.910  53.897  66.521  1.00139.88           C  
ATOM   4193  C   VAL C  29     -42.984  53.117  65.742  1.00144.63           C  
ATOM   4194  O   VAL C  29     -42.654  52.455  64.746  1.00144.42           O  
ATOM   4195  CB  VAL C  29     -40.914  52.955  67.238  1.00143.90           C  
ATOM   4196  CG1 VAL C  29     -40.500  51.758  66.368  1.00143.59           C  
ATOM   4197  CG2 VAL C  29     -39.693  53.746  67.689  1.00143.87           C  
ATOM   4198  N   SER C  30     -44.261  53.224  66.162  1.00141.35           N  
ATOM   4199  CA  SER C  30     -45.399  52.571  65.494  1.00140.91           C  
ATOM   4200  C   SER C  30     -45.139  51.072  65.218  1.00140.89           C  
ATOM   4201  O   SER C  30     -45.012  50.603  64.072  1.00139.09           O  
ATOM   4202  CB  SER C  30     -45.838  53.341  64.247  1.00145.56           C  
ATOM   4203  OG  SER C  30     -46.158  54.688  64.571  1.00155.58           O  
ATOM   4204  N   SER C  31     -44.975  50.389  66.356  1.00135.04           N  
ATOM   4205  CA  SER C  31     -44.837  48.980  66.664  1.00133.37           C  
ATOM   4206  C   SER C  31     -44.295  48.081  65.556  1.00133.44           C  
ATOM   4207  O   SER C  31     -43.205  47.562  65.746  1.00132.53           O  
ATOM   4208  CB  SER C  31     -46.154  48.421  67.215  1.00136.97           C  
ATOM   4209  OG  SER C  31     -47.090  47.951  66.259  1.00146.11           O  
ATOM   4210  N   TYR C  32     -45.041  47.866  64.468  1.00128.04           N  
ATOM   4211  CA  TYR C  32     -44.803  46.942  63.356  1.00126.92           C  
ATOM   4212  C   TYR C  32     -43.361  46.724  62.920  1.00130.76           C  
ATOM   4213  O   TYR C  32     -43.099  45.748  62.218  1.00129.81           O  
ATOM   4214  CB  TYR C  32     -45.646  47.344  62.145  1.00127.11           C  
ATOM   4215  CG  TYR C  32     -46.925  46.538  62.084  1.00128.14           C  
ATOM   4216  CD1 TYR C  32     -46.904  45.188  61.743  1.00129.85           C  
ATOM   4217  CD2 TYR C  32     -48.164  47.136  62.321  1.00128.88           C  
ATOM   4218  CE1 TYR C  32     -48.078  44.442  61.660  1.00130.54           C  
ATOM   4219  CE2 TYR C  32     -49.351  46.401  62.229  1.00129.82           C  
ATOM   4220  CZ  TYR C  32     -49.301  45.052  61.898  1.00137.75           C  
ATOM   4221  OH  TYR C  32     -50.458  44.311  61.801  1.00139.76           O  
ATOM   4222  N   TYR C  33     -42.436  47.651  63.259  1.00127.96           N  
ATOM   4223  CA  TYR C  33     -41.022  47.559  62.873  1.00127.92           C  
ATOM   4224  C   TYR C  33     -40.116  47.014  63.978  1.00132.32           C  
ATOM   4225  O   TYR C  33     -39.218  46.219  63.689  1.00132.02           O  
ATOM   4226  CB  TYR C  33     -40.539  48.914  62.345  1.00128.41           C  
ATOM   4227  CG  TYR C  33     -41.430  49.394  61.224  1.00128.26           C  
ATOM   4228  CD1 TYR C  33     -42.418  50.345  61.456  1.00129.73           C  
ATOM   4229  CD2 TYR C  33     -41.413  48.770  59.982  1.00128.44           C  
ATOM   4230  CE1 TYR C  33     -43.331  50.698  60.467  1.00129.02           C  
ATOM   4231  CE2 TYR C  33     -42.299  49.139  58.975  1.00128.96           C  
ATOM   4232  CZ  TYR C  33     -43.268  50.091  59.226  1.00132.99           C  
ATOM   4233  OH  TYR C  33     -44.155  50.425  58.235  1.00131.43           O  
ATOM   4234  N   LEU C  34     -40.385  47.394  65.253  1.00128.56           N  
ATOM   4235  CA  LEU C  34     -39.581  47.000  66.415  1.00127.77           C  
ATOM   4236  C   LEU C  34     -39.589  45.497  66.829  1.00129.87           C  
ATOM   4237  O   LEU C  34     -40.622  44.911  67.174  1.00128.25           O  
ATOM   4238  CB  LEU C  34     -39.990  47.857  67.586  1.00127.70           C  
ATOM   4239  CG  LEU C  34     -39.352  47.528  68.897  1.00132.48           C  
ATOM   4240  CD1 LEU C  34     -37.870  47.918  68.915  1.00132.60           C  
ATOM   4241  CD2 LEU C  34     -39.959  48.334  69.905  1.00135.47           C  
ATOM   4242  N   GLY C  35     -38.379  44.947  66.873  1.00126.55           N  
ATOM   4243  CA  GLY C  35     -38.113  43.570  67.268  1.00126.61           C  
ATOM   4244  C   GLY C  35     -36.978  43.418  68.264  1.00131.69           C  
ATOM   4245  O   GLY C  35     -36.229  44.370  68.492  1.00131.42           O  
ATOM   4246  N   TRP C  36     -36.837  42.225  68.876  1.00129.45           N  
ATOM   4247  CA  TRP C  36     -35.780  41.987  69.866  1.00130.19           C  
ATOM   4248  C   TRP C  36     -34.939  40.770  69.501  1.00133.32           C  
ATOM   4249  O   TRP C  36     -35.478  39.752  69.053  1.00131.64           O  
ATOM   4250  CB  TRP C  36     -36.340  41.865  71.293  1.00129.72           C  
ATOM   4251  CG  TRP C  36     -37.196  43.006  71.779  1.00131.21           C  
ATOM   4252  CD1 TRP C  36     -38.461  43.312  71.373  1.00134.31           C  
ATOM   4253  CD2 TRP C  36     -36.915  43.864  72.892  1.00131.23           C  
ATOM   4254  NE1 TRP C  36     -38.949  44.377  72.101  1.00133.84           N  
ATOM   4255  CE2 TRP C  36     -38.021  44.733  73.045  1.00135.28           C  
ATOM   4256  CE3 TRP C  36     -35.808  44.034  73.732  1.00132.77           C  
ATOM   4257  CZ2 TRP C  36     -38.058  45.743  74.029  1.00134.74           C  
ATOM   4258  CZ3 TRP C  36     -35.824  45.066  74.665  1.00134.42           C  
ATOM   4259  CH2 TRP C  36     -36.966  45.855  74.860  1.00135.05           C  
ATOM   4260  N   TYR C  37     -33.605  40.901  69.670  1.00131.06           N  
ATOM   4261  CA  TYR C  37     -32.623  39.877  69.311  1.00131.60           C  
ATOM   4262  C   TYR C  37     -31.700  39.517  70.479  1.00137.24           C
[truncated: 246,488 more chars]
