# Supplementary material for: Structural analysis of glycoproteins: building N-linked glycans with Coot
Source: Acta Crystallogr D Struct Biol. 2018 Apr 6;74(Pt 4):256–63. doi: 10.1107/S2059798318005119 (PMC5892875; doi:10.1107/S2059798318005119)
Supplement: Supplementary file 1 [file d-74-00256-sup1.tgz › results-pdb5ugy.ent-WTA.pdb]

HEADER    VIRAL PROTEIN/IMMUNE SYSTEM             10-JAN-17   5UGY              
TITLE     INFLUENZA HEMAGGLUTININ IN COMPLEX WITH A NEUTRALIZING ANTIBODY       
COMPND    MOL_ID: 1;                                                            
COMPND   2 MOLECULE: HEMAGGLUTININ HA1;                                         
COMPND   3 CHAIN: A, C, E;                                                      
COMPND   4 FRAGMENT: UNP RESIDUES 18-339;                                       
COMPND   5 ENGINEERED: YES;                                                     
COMPND   6 MOL_ID: 2;                                                           
COMPND   7 MOLECULE: HEMAGGLUTININ HA2;                                         
COMPND   8 CHAIN: B, D, F;                                                      
COMPND   9 FRAGMENT: UNP RESIDUES 344-516;                                      
COMPND  10 ENGINEERED: YES;                                                     
COMPND  11 MOL_ID: 3;                                                           
COMPND  12 MOLECULE: CH65 HEAVY CHAIN;                                          
COMPND  13 CHAIN: H, I, J;                                                      
COMPND  14 FRAGMENT: FAB;                                                       
COMPND  15 ENGINEERED: YES;                                                     
COMPND  16 MOL_ID: 4;                                                           
COMPND  17 MOLECULE: CH65 LIGHT CHAIN;                                          
COMPND  18 CHAIN: L, M, N;                                                      
COMPND  19 FRAGMENT: FAB;                                                       
COMPND  20 ENGINEERED: YES                                                      
SOURCE    MOL_ID: 1;                                                            
SOURCE   2 ORGANISM_SCIENTIFIC: INFLUENZA A VIRUS (A/SOLOMON                    
SOURCE   3 ISLANDS/3/2006(H1N1));                                               
SOURCE   4 ORGANISM_TAXID: 464623;                                              
SOURCE   5 STRAIN: A/SOLOMON ISLANDS/3/2006(H1N1);                              
SOURCE   6 GENE: HA;                                                            
SOURCE   7 EXPRESSION_SYSTEM: TRICHOPLUSIA NI;                                  
SOURCE   8 EXPRESSION_SYSTEM_COMMON: CABBAGE LOOPER;                            
SOURCE   9 EXPRESSION_SYSTEM_TAXID: 7111;                                       
SOURCE  10 EXPRESSION_SYSTEM_CELL_LINE: HI-5;                                   
SOURCE  11 EXPRESSION_SYSTEM_VECTOR_TYPE: BACULOVIRUS;                          
SOURCE  12 EXPRESSION_SYSTEM_PLASMID: PFASTBAC;                                 
SOURCE  13 MOL_ID: 2;                                                           
SOURCE  14 ORGANISM_SCIENTIFIC: INFLUENZA A VIRUS (A/SOLOMON                    
SOURCE  15 ISLANDS/3/2006(H1N1));                                               
SOURCE  16 ORGANISM_TAXID: 464623;                                              
SOURCE  17 STRAIN: A/SOLOMON ISLANDS/3/2006(H1N1);                              
SOURCE  18 GENE: HA;                                                            
SOURCE  19 EXPRESSION_SYSTEM: TRICHOPLUSIA NI;                                  
SOURCE  20 EXPRESSION_SYSTEM_COMMON: CABBAGE LOOPER;                            
SOURCE  21 EXPRESSION_SYSTEM_TAXID: 7111;                                       
SOURCE  22 EXPRESSION_SYSTEM_CELL_LINE: HI-5;                                   
SOURCE  23 EXPRESSION_SYSTEM_VECTOR_TYPE: BACULOVIRUS;                          
SOURCE  24 EXPRESSION_SYSTEM_PLASMID: PFASTBAC;                                 
SOURCE  25 MOL_ID: 3;                                                           
SOURCE  26 ORGANISM_SCIENTIFIC: HOMO SAPIENS;                                   
SOURCE  27 ORGANISM_COMMON: HUMAN;                                              
SOURCE  28 ORGANISM_TAXID: 9606;                                                
SOURCE  29 EXPRESSION_SYSTEM: HOMO SAPIENS;                                     
SOURCE  30 EXPRESSION_SYSTEM_COMMON: HUMAN;                                     
SOURCE  31 EXPRESSION_SYSTEM_TAXID: 9606;                                       
SOURCE  32 EXPRESSION_SYSTEM_CELL_LINE: HEK293T;                                
SOURCE  33 MOL_ID: 4;                                                           
SOURCE  34 ORGANISM_SCIENTIFIC: HOMO SAPIENS;                                   
SOURCE  35 ORGANISM_COMMON: HUMAN;                                              
SOURCE  36 ORGANISM_TAXID: 9606;                                                
SOURCE  37 GENE: IGL@;                                                          
SOURCE  38 EXPRESSION_SYSTEM: HOMO SAPIENS;                                     
SOURCE  39 EXPRESSION_SYSTEM_COMMON: HUMAN;                                     
SOURCE  40 EXPRESSION_SYSTEM_TAXID: 9606;                                       
SOURCE  41 EXPRESSION_SYSTEM_CELL_LINE: HEK293T                                 
KEYWDS    INFLUENZA HEMAGGLUTININ,                                              
KEYWDS   2 VIRAL PROTEIN-IMMUNE SYSTEM COMPLEX                                  
EXPDTA    X-RAY DIFFRACTION                                                     
AUTHOR    J.R.R.WHITTLE,S.JENNI,S.C.HARRISON                                    
REVDAT   1   25-JAN-17 5UGY    0                                                
SPRSDE     25-JAN-17 5UGY      3SM5                                             
JRNL        AUTH   J.R.WHITTLE,R.ZHANG,S.KHURANA,L.R.KING,J.MANISCHEWITZ,       
JRNL        AUTH 2 H.GOLDING,P.R.DORMITZER,B.F.HAYNES,E.B.WALTER,M.A.MOODY,     
JRNL        AUTH 3 T.B.KEPLER,H.X.LIAO,S.C.HARRISON                             
JRNL        TITL   BROADLY NEUTRALIZING HUMAN ANTIBODY THAT RECOGNIZES THE      
JRNL        TITL 2 RECEPTOR-BINDING POCKET OF INFLUENZA VIRUS HEMAGGLUTININ.    
JRNL        REF    PROC. NATL. ACAD. SCI.        V. 108 14216 2011              
JRNL        REF  2 U.S.A.                                                       
JRNL        REFN                   ESSN 1091-6490                               
JRNL        PMID   21825125                                                     
JRNL        DOI    10.1073/PNAS.1111497108                                      
REMARK   2                                                                      
REMARK   2 RESOLUTION.    2.80 ANGSTROMS.                                       
REMARK   3                                                                      
REMARK   3 REFINEMENT.                                                          
REMARK   3   PROGRAM     : PHENIX                                               
REMARK   3   AUTHORS     : PAUL ADAMS,PAVEL AFONINE,VINCENT CHEN,IAN            
REMARK   3               : DAVIS,KRESHNA GOPAL,RALF GROSSE-KUNSTLEVE,           
REMARK   3               : LI-WEI HUNG,ROBERT IMMORMINO,TOM IOERGER,            
REMARK   3               : AIRLIE MCCOY,ERIK MCKEE,NIGEL MORIARTY,              
REMARK   3               : REETAL PAI,RANDY READ,JANE RICHARDSON,               
REMARK   3               : DAVID RICHARDSON,TOD ROMO,JIM SACCHETTINI,           
REMARK   3               : NICHOLAS SAUTER,JACOB SMITH,LAURENT                  
REMARK   3               : STORONI,TOM TERWILLIGER,PETER ZWART                  
REMARK   3                                                                      
REMARK   3    REFINEMENT TARGET : NULL                                          
REMARK   3                                                                      
REMARK   3  DATA USED IN REFINEMENT.                                            
REMARK   3   RESOLUTION RANGE HIGH (ANGSTROMS) : 2.80                           
REMARK   3   RESOLUTION RANGE LOW  (ANGSTROMS) : 29.92                          
REMARK   3   MIN(FOBS/SIGMA_FOBS)              : 1.330                          
REMARK   3   COMPLETENESS FOR RANGE        (%) : 91.7                           
REMARK   3   NUMBER OF REFLECTIONS             : 111548                         
REMARK   3                                                                      
REMARK   3  FIT TO DATA USED IN REFINEMENT.                                     
REMARK   3   R VALUE     (WORKING + TEST SET) : 0.260                           
REMARK   3   R VALUE            (WORKING SET) : 0.259                           
REMARK   3   FREE R VALUE                     : 0.289                           
REMARK   3   FREE R VALUE TEST SET SIZE   (%) : 2.470                           
REMARK   3   FREE R VALUE TEST SET COUNT      : 2752                            
REMARK   3                                                                      
REMARK   3  FIT TO DATA USED IN REFINEMENT (IN BINS).                           
REMARK   3   BIN  RESOLUTION RANGE  COMPL.    NWORK NFREE   RWORK  RFREE        
REMARK   3     1 29.9249 -  7.5629    0.99     6115   176  0.2279 0.2223        
REMARK   3     2  7.5629 -  6.0189    1.00     6019   163  0.2339 0.2668        
REMARK   3     3  6.0189 -  5.2628    1.00     5995   157  0.2160 0.2360        
REMARK   3     4  5.2628 -  4.7837    1.00     5955   161  0.1887 0.2247        
REMARK   3     5  4.7837 -  4.4420    1.00     5950   144  0.1915 0.2112        
REMARK   3     6  4.4420 -  4.1809    1.00     5924   144  0.2065 0.2505        
REMARK   3     7  4.1809 -  3.9720    1.00     5961   118  0.2189 0.2375        
REMARK   3     8  3.9720 -  3.7994    1.00     5954   138  0.2331 0.2814        
REMARK   3     9  3.7994 -  3.6534    1.00     5915   146  0.2426 0.2716        
REMARK   3    10  3.6534 -  3.5276    1.00     5877   158  0.2603 0.2831        
REMARK   3    11  3.5276 -  3.4174    1.00     5938   153  0.2859 0.3275        
REMARK   3    12  3.4174 -  3.3199    1.00     5872   137  0.3128 0.3642        
REMARK   3    13  3.3199 -  3.2326    1.00     5863   167  0.3216 0.3574        
REMARK   3    14  3.2326 -  3.1538    0.99     5869   145  0.3400 0.4149        
REMARK   3    15  3.1538 -  3.0822    0.93     5493   138  0.3563 0.4437        
REMARK   3    16  3.0822 -  3.0166    0.85     5033   115  0.3873 0.4098        
REMARK   3    17  3.0166 -  2.9564    0.79     4635   135  0.3794 0.3808        
REMARK   3    18  2.9564 -  2.9006    0.74     4366   100  0.3887 0.3980        
REMARK   3    19  2.9006 -  2.8489    0.64     3788    94  0.3857 0.3969        
REMARK   3    20  2.8489 -  2.8006    0.39     2274    63  0.3985 0.4203        
REMARK   3                                                                      
REMARK   3  BULK SOLVENT MODELLING.                                             
REMARK   3   METHOD USED        : NULL                                          
REMARK   3   SOLVENT RADIUS     : 1.11                                          
REMARK   3   SHRINKAGE RADIUS   : 0.90                                          
REMARK   3   K_SOL              : NULL                                          
REMARK   3   B_SOL              : NULL                                          
REMARK   3                                                                      
REMARK   3  ERROR ESTIMATES.                                                    
REMARK   3   COORDINATE ERROR (MAXIMUM-LIKELIHOOD BASED)     : 0.540            
REMARK   3   PHASE ERROR (DEGREES, MAXIMUM-LIKELIHOOD BASED) : 32.740           
REMARK   3                                                                      
REMARK   3  B VALUES.                                                           
REMARK   3   FROM WILSON PLOT           (A**2) : 40.00                          
REMARK   3   MEAN B VALUE      (OVERALL, A**2) : 49.10                          
REMARK   3   OVERALL ANISOTROPIC B VALUE.                                       
REMARK   3    B11 (A**2) : NULL                                                 
REMARK   3    B22 (A**2) : NULL                                                 
REMARK   3    B33 (A**2) : NULL                                                 
REMARK   3    B12 (A**2) : NULL                                                 
REMARK   3    B13 (A**2) : NULL                                                 
REMARK   3    B23 (A**2) : NULL                                                 
REMARK   3                                                                      
REMARK   3  TWINNING INFORMATION.                                               
REMARK   3   FRACTION: NULL                                                     
REMARK   3   OPERATOR: NULL                                                     
REMARK   3                                                                      
REMARK   3  DEVIATIONS FROM IDEAL VALUES.                                       
REMARK   3                 RMSD          COUNT                                  
REMARK   3   BOND      :  0.003          22467                                  
REMARK   3   ANGLE     :  0.685          30618                                  
REMARK   3   CHIRALITY :  0.047           3402                                  
REMARK   3   PLANARITY :  0.007           3936                                  
REMARK   3   DIHEDRAL  :  7.209          17982                                  
REMARK   3                                                                      
REMARK   3  TLS DETAILS                                                         
REMARK   3   NUMBER OF TLS GROUPS  : NULL                                       
REMARK   3                                                                      
REMARK   3  NCS DETAILS                                                         
REMARK   3   NUMBER OF NCS GROUPS : 4                                           
REMARK   3   NCS GROUP : 1                                                      
REMARK   3    NCS OPERATOR : 1                                                  
REMARK   3     REFERENCE SELECTION: CHAIN N                                     
REMARK   3     SELECTION          : CHAIN L                                     
REMARK   3     ATOM PAIRS NUMBER  : 3612                                        
REMARK   3     RMSD               : NULL                                        
REMARK   3    NCS OPERATOR : 2                                                  
REMARK   3     REFERENCE SELECTION: CHAIN N                                     
REMARK   3     SELECTION          : CHAIN M                                     
REMARK   3     ATOM PAIRS NUMBER  : 3612                                        
REMARK   3     RMSD               : NULL                                        
REMARK   3   NCS GROUP : 2                                                      
REMARK   3    NCS OPERATOR : 1                                                  
REMARK   3     REFERENCE SELECTION: CHAIN A                                     
REMARK   3     SELECTION          : CHAIN C                                     
REMARK   3     ATOM PAIRS NUMBER  : 6161                                        
REMARK   3     RMSD               : NULL                                        
REMARK   3    NCS OPERATOR : 2                                                  
REMARK   3     REFERENCE SELECTION: CHAIN A                                     
REMARK   3     SELECTION          : CHAIN E                                     
REMARK   3     ATOM PAIRS NUMBER  : 6161                                        
REMARK   3     RMSD               : NULL                                        
REMARK   3   NCS GROUP : 3                                                      
REMARK   3    NCS OPERATOR : 1                                                  
REMARK   3     REFERENCE SELECTION: CHAIN B                                     
REMARK   3     SELECTION          : CHAIN D                                     
REMARK   3     ATOM PAIRS NUMBER  : 3268                                        
REMARK   3     RMSD               : NULL                                        
REMARK   3    NCS OPERATOR : 2                                                  
REMARK   3     REFERENCE SELECTION: CHAIN B                                     
REMARK   3     SELECTION          : CHAIN F                                     
REMARK   3     ATOM PAIRS NUMBER  : 3268                                        
REMARK   3     RMSD               : NULL                                        
REMARK   3   NCS GROUP : 4                                                      
REMARK   3    NCS OPERATOR : 1                                                  
REMARK   3     REFERENCE SELECTION: CHAIN J                                     
REMARK   3     SELECTION          : CHAIN H                                     
REMARK   3     ATOM PAIRS NUMBER  : 3903                                        
REMARK   3     RMSD               : NULL                                        
REMARK   3    NCS OPERATOR : 2                                                  
REMARK   3     REFERENCE SELECTION: CHAIN J                                     
REMARK   3     SELECTION          : CHAIN I                                     
REMARK   3     ATOM PAIRS NUMBER  : 3903                                        
REMARK   3     RMSD               : NULL                                        
REMARK   3                                                                      
REMARK   3  OTHER REFINEMENT REMARKS: NULL                                      
REMARK   4                                                                      
REMARK   4 5UGY COMPLIES WITH FORMAT V. 3.30, 13-JUL-11                         
REMARK 100                                                                      
REMARK 100 THIS ENTRY HAS BEEN PROCESSED BY RCSB ON 12-JAN-17.                  
REMARK 100 THE DEPOSITION ID IS D_1000225838.                                   
REMARK 200                                                                      
REMARK 200 EXPERIMENTAL DETAILS                                                 
REMARK 200  EXPERIMENT TYPE                : X-RAY DIFFRACTION                  
REMARK 200  DATE OF DATA COLLECTION        : 18-MAR-11                          
REMARK 200  TEMPERATURE           (KELVIN) : 100                                
REMARK 200  PH                             : 7.5                                
REMARK 200  NUMBER OF CRYSTALS USED        : 1                                  
REMARK 200                                                                      
REMARK 200  SYNCHROTRON              (Y/N) : Y                                  
REMARK 200  RADIATION SOURCE               : APS                                
REMARK 200  BEAMLINE                       : 24-ID-E                            
REMARK 200  X-RAY GENERATOR MODEL          : NULL                               
REMARK 200  MONOCHROMATIC OR LAUE    (M/L) : M                                  
REMARK 200  WAVELENGTH OR RANGE        (A) : 0.987                              
REMARK 200  MONOCHROMATOR                  : CRYOGENICALLY-COOLED SINGLE        
REMARK 200                                   CRYSTAL SI(220)                    
REMARK 200  OPTICS                         : NULL                               
REMARK 200                                                                      
REMARK 200  DETECTOR TYPE                  : CCD                                
REMARK 200  DETECTOR MANUFACTURER          : ADSC QUANTUM 315                   
REMARK 200  INTENSITY-INTEGRATION SOFTWARE : XDS                                
REMARK 200  DATA SCALING SOFTWARE          : XSCALE                             
REMARK 200                                                                      
REMARK 200  NUMBER OF UNIQUE REFLECTIONS   : 114569                             
REMARK 200  RESOLUTION RANGE HIGH      (A) : 2.800                              
REMARK 200  RESOLUTION RANGE LOW       (A) : 29.923                             
REMARK 200  REJECTION CRITERIA  (SIGMA(I)) : -3.000                             
REMARK 200                                                                      
REMARK 200 OVERALL.                                                             
REMARK 200  COMPLETENESS FOR RANGE     (%) : 94.0                               
REMARK 200  DATA REDUNDANCY                : 5.702                              
REMARK 200  R MERGE                    (I) : 0.14500                            
REMARK 200  R SYM                      (I) : NULL                               
REMARK 200  <I/SIGMA(I)> FOR THE DATA SET  : 11.0900                            
REMARK 200                                                                      
REMARK 200 IN THE HIGHEST RESOLUTION SHELL.                                     
REMARK 200  HIGHEST RESOLUTION SHELL, RANGE HIGH (A) : 2.80                     
REMARK 200  HIGHEST RESOLUTION SHELL, RANGE LOW  (A) : 2.87                     
REMARK 200  COMPLETENESS FOR SHELL     (%) : 70.9                               
REMARK 200  DATA REDUNDANCY IN SHELL       : 3.82                               
REMARK 200  R MERGE FOR SHELL          (I) : 5.57600                            
REMARK 200  R SYM FOR SHELL            (I) : NULL                               
REMARK 200  <I/SIGMA(I)> FOR SHELL         : 0.310                              
REMARK 200                                                                      
REMARK 200 DIFFRACTION PROTOCOL: SINGLE WAVELENGTH                              
REMARK 200 METHOD USED TO DETERMINE THE STRUCTURE: MOLECULAR REPLACEMENT        
REMARK 200 SOFTWARE USED: PHASER                                                
REMARK 200 STARTING MODEL: PDB ENTRY 1RVZ                                       
REMARK 200                                                                      
REMARK 200 REMARK: NULL                                                         
REMARK 280                                                                      
REMARK 280 CRYSTAL                                                              
REMARK 280 SOLVENT CONTENT, VS   (%): 69.64                                     
REMARK 280 MATTHEWS COEFFICIENT, VM (ANGSTROMS**3/DA): 4.05                     
REMARK 280                                                                      
REMARK 280 CRYSTALLIZATION CONDITIONS: 2.2 M AMMONIUM SULFATE, 100 MM TRIS,     
REMARK 280  5% PEG400, PH 7.5, VAPOR DIFFUSION, HANGING DROP, TEMPERATURE       
REMARK 280  291K                                                                
REMARK 290                                                                      
REMARK 290 CRYSTALLOGRAPHIC SYMMETRY                                            
REMARK 290 SYMMETRY OPERATORS FOR SPACE GROUP: I 21 21 21                       
REMARK 290                                                                      
REMARK 290      SYMOP   SYMMETRY                                                
REMARK 290     NNNMMM   OPERATOR                                                
REMARK 290       1555   X,Y,Z                                                   
REMARK 290       2555   -X+1/2,-Y,Z+1/2                                         
REMARK 290       3555   -X,Y+1/2,-Z+1/2                                         
REMARK 290       4555   X+1/2,-Y+1/2,-Z                                         
REMARK 290       5555   X+1/2,Y+1/2,Z+1/2                                       
REMARK 290       6555   -X,-Y+1/2,Z                                             
REMARK 290       7555   -X+1/2,Y,-Z                                             
REMARK 290       8555   X,-Y,-Z+1/2                                             
REMARK 290                                                                      
REMARK 290     WHERE NNN -> OPERATOR NUMBER                                     
REMARK 290           MMM -> TRANSLATION VECTOR                                  
REMARK 290                                                                      
REMARK 290 CRYSTALLOGRAPHIC SYMMETRY TRANSFORMATIONS                            
REMARK 290 THE FOLLOWING TRANSFORMATIONS OPERATE ON THE ATOM/HETATM             
REMARK 290 RECORDS IN THIS ENTRY TO PRODUCE CRYSTALLOGRAPHICALLY                
REMARK 290 RELATED MOLECULES.                                                   
REMARK 290   SMTRY1   1  1.000000  0.000000  0.000000        0.00000            
REMARK 290   SMTRY2   1  0.000000  1.000000  0.000000        0.00000            
REMARK 290   SMTRY3   1  0.000000  0.000000  1.000000        0.00000            
REMARK 290   SMTRY1   2 -1.000000  0.000000  0.000000       77.41200            
REMARK 290   SMTRY2   2  0.000000 -1.000000  0.000000        0.00000            
REMARK 290   SMTRY3   2  0.000000  0.000000  1.000000      166.60950            
REMARK 290   SMTRY1   3 -1.000000  0.000000  0.000000        0.00000            
REMARK 290   SMTRY2   3  0.000000  1.000000  0.000000       96.09500            
REMARK 290   SMTRY3   3  0.000000  0.000000 -1.000000      166.60950            
REMARK 290   SMTRY1   4  1.000000  0.000000  0.000000       77.41200            
REMARK 290   SMTRY2   4  0.000000 -1.000000  0.000000       96.09500            
REMARK 290   SMTRY3   4  0.000000  0.000000 -1.000000        0.00000            
REMARK 290   SMTRY1   5  1.000000  0.000000  0.000000       77.41200            
REMARK 290   SMTRY2   5  0.000000  1.000000  0.000000       96.09500            
REMARK 290   SMTRY3   5  0.000000  0.000000  1.000000      166.60950            
REMARK 290   SMTRY1   6 -1.000000  0.000000  0.000000        0.00000            
REMARK 290   SMTRY2   6  0.000000 -1.000000  0.000000       96.09500            
REMARK 290   SMTRY3   6  0.000000  0.000000  1.000000        0.00000            
REMARK 290   SMTRY1   7 -1.000000  0.000000  0.000000       77.41200            
REMARK 290   SMTRY2   7  0.000000  1.000000  0.000000        0.00000            
REMARK 290   SMTRY3   7  0.000000  0.000000 -1.000000        0.00000            
REMARK 290   SMTRY1   8  1.000000  0.000000  0.000000        0.00000            
REMARK 290   SMTRY2   8  0.000000 -1.000000  0.000000        0.00000            
REMARK 290   SMTRY3   8  0.000000  0.000000 -1.000000      166.60950            
REMARK 290                                                                      
REMARK 290 REMARK: NULL                                                         
REMARK 300                                                                      
REMARK 300 BIOMOLECULE: 1                                                       
REMARK 300 SEE REMARK 350 FOR THE AUTHOR PROVIDED AND/OR PROGRAM                
REMARK 300 GENERATED ASSEMBLY INFORMATION FOR THE STRUCTURE IN                  
REMARK 300 THIS ENTRY. THE REMARK MAY ALSO PROVIDE INFORMATION ON               
REMARK 300 BURIED SURFACE AREA.                                                 
REMARK 350                                                                      
REMARK 350 COORDINATES FOR A COMPLETE MULTIMER REPRESENTING THE KNOWN           
REMARK 350 BIOLOGICALLY SIGNIFICANT OLIGOMERIZATION STATE OF THE                
REMARK 350 MOLECULE CAN BE GENERATED BY APPLYING BIOMT TRANSFORMATIONS          
REMARK 350 GIVEN BELOW.  BOTH NON-CRYSTALLOGRAPHIC AND                          
REMARK 350 CRYSTALLOGRAPHIC OPERATIONS ARE GIVEN.                               
REMARK 350                                                                      
REMARK 350 BIOMOLECULE: 1                                                       
REMARK 350 AUTHOR DETERMINED BIOLOGICAL UNIT: DODECAMERIC                       
REMARK 350 APPLY THE FOLLOWING TO CHAINS: A, B, C, D, E, F, H, I, J, L,         
REMARK 350                    AND CHAINS: M, N                                  
REMARK 350   BIOMT1   1  1.000000  0.000000  0.000000        0.00000            
REMARK 350   BIOMT2   1  0.000000  1.000000  0.000000        0.00000            
REMARK 350   BIOMT3   1  0.000000  0.000000  1.000000        0.00000            
REMARK 465                                                                      
REMARK 465 MISSING RESIDUES                                                     
REMARK 465 THE FOLLOWING RESIDUES WERE NOT LOCATED IN THE                       
REMARK 465 EXPERIMENT. (M=MODEL NUMBER; RES=RESIDUE NAME; C=CHAIN               
REMARK 465 IDENTIFIER; SSSEQ=SEQUENCE NUMBER; I=INSERTION CODE.)                
REMARK 465                                                                      
REMARK 465   M RES C SSSEQI                                                     
REMARK 465     SER H   141                                                      
REMARK 465     LYS H   142                                                      
REMARK 465     SER H   143                                                      
REMARK 465     THR H   144                                                      
REMARK 465     SER H   145                                                      
REMARK 465     GLY H   146                                                      
REMARK 465     SER I   141                                                      
REMARK 465     LYS I   142                                                      
REMARK 465     SER I   143                                                      
REMARK 465     THR I   144                                                      
REMARK 465     SER I   145                                                      
REMARK 465     GLY I   146                                                      
REMARK 465     SER J   141                                                      
REMARK 465     LYS J   142                                                      
REMARK 465     SER J   143                                                      
REMARK 465     THR J   144                                                      
REMARK 465     SER J   145                                                      
REMARK 465     GLY J   146                                                      
REMARK 500                                                                      
REMARK 500 GEOMETRY AND STEREOCHEMISTRY                                         
REMARK 500 SUBTOPIC: CLOSE CONTACTS IN SAME ASYMMETRIC UNIT                     
REMARK 500                                                                      
REMARK 500 THE FOLLOWING ATOMS ARE IN CLOSE CONTACT.                            
REMARK 500                                                                      
REMARK 500  ATM1  RES C  SSEQI   ATM2  RES C  SSEQI           DISTANCE          
REMARK 500   O    ASP M   153     HG   SER M   154              1.43            
REMARK 500   O    TYR M   142     HE2  HIS M   199              1.43            
REMARK 500   O    ASP N   153     HG   SER N   154              1.43            
REMARK 500   O    TYR L   142     HE2  HIS L   199              1.45            
REMARK 500  HH12  ARG N    60     OD2  ASP N    81              1.46            
REMARK 500   O    TYR N   142     HE2  HIS N   199              1.46            
REMARK 500   O    ASP L   153     HG   SER L   154              1.48            
REMARK 500  HH12  ARG M    60     OD2  ASP M    81              1.50            
REMARK 500   O    ASP C   225    HH11  ARG C   226              1.52            
REMARK 500  HH12  ARG L    60     OD2  ASP L    81              1.52            
REMARK 500   O    ASP E   225    HH11  ARG E   226              1.52            
REMARK 500   O    ASP A   225    HH11  ARG A   226              1.54            
REMARK 500   OD2  ASP E     5     H    CYS F   644              1.56            
REMARK 500   NE2  GLN B   625     O    GLY B   655              2.04            
REMARK 500   NE2  GLN D   625     O    GLY D   655              2.09            
REMARK 500   NE2  GLN F   625     O    GLY F   655              2.11            
REMARK 500                                                                      
REMARK 500 REMARK: NULL                                                         
REMARK 500                                                                      
REMARK 500 GEOMETRY AND STEREOCHEMISTRY                                         
REMARK 500 SUBTOPIC: CLOSE CONTACTS                                             
REMARK 500                                                                      
REMARK 500 THE FOLLOWING ATOMS THAT ARE RELATED BY CRYSTALLOGRAPHIC             
REMARK 500 SYMMETRY ARE IN CLOSE CONTACT.  AN ATOM LOCATED WITHIN 0.15          
REMARK 500 ANGSTROMS OF A SYMMETRY RELATED ATOM IS ASSUMED TO BE ON A           
REMARK 500 SPECIAL POSITION AND IS, THEREFORE, LISTED IN REMARK 375             
REMARK 500 INSTEAD OF REMARK 500.  ATOMS WITH NON-BLANK ALTERNATE               
REMARK 500 LOCATION INDICATORS ARE NOT INCLUDED IN THE CALCULATIONS.            
REMARK 500                                                                      
REMARK 500 DISTANCE CUTOFF:                                                     
REMARK 500 2.2 ANGSTROMS FOR CONTACTS NOT INVOLVING HYDROGEN ATOMS              
REMARK 500 1.6 ANGSTROMS FOR CONTACTS INVOLVING HYDROGEN ATOMS                  
REMARK 500                                                                      
REMARK 500  ATM1  RES C  SSEQI   ATM2  RES C  SSEQI  SSYMOP   DISTANCE          
REMARK 500   OG1  THR H   173     OG1  THR I   173     8555     2.11            
REMARK 500   OG   SER I   200     OG   SER J   185     3545     2.13            
REMARK 500                                                                      
REMARK 500 REMARK: NULL                                                         
REMARK 500                                                                      
REMARK 500 GEOMETRY AND STEREOCHEMISTRY                                         
REMARK 500 SUBTOPIC: TORSION ANGLES                                             
REMARK 500                                                                      
REMARK 500 TORSION ANGLES OUTSIDE THE EXPECTED RAMACHANDRAN REGIONS:            
REMARK 500 (M=MODEL NUMBER; RES=RESIDUE NAME; C=CHAIN IDENTIFIER;               
REMARK 500 SSEQ=SEQUENCE NUMBER; I=INSERTION CODE).                             
REMARK 500                                                                      
REMARK 500 STANDARD TABLE:                                                      
REMARK 500 FORMAT:(10X,I3,1X,A3,1X,A1,I4,A1,4X,F7.2,3X,F7.2)                    
REMARK 500                                                                      
REMARK 500 EXPECTED VALUES: GJ KLEYWEGT AND TA JONES (1996). PHI/PSI-           
REMARK 500 CHOLOGY: RAMACHANDRAN REVISITED. STRUCTURE 4, 1395 - 1400            
REMARK 500                                                                      
REMARK 500  M RES CSSEQI        PSI       PHI                                   
REMARK 500    ASP A  39       24.74   -140.48                                   
REMARK 500    LYS A  49       44.52     33.47                                   
REMARK 500    PHE A 115      114.51   -164.06                                   
REMARK 500    SER A 125      -36.36     83.29                                   
REMARK 500    ASN A 142       46.74     71.15                                   
REMARK 500    SER A 146     -154.91   -144.22                                   
REMARK 500    ARG A 262      -78.60    -71.30                                   
REMARK 500    ASN A 297       17.39   -144.91                                   
REMARK 500    ALA B 505      -65.52   -101.11                                   
REMARK 500    ALA B 507       10.11     59.54                                   
REMARK 500    GLU B 529      -54.44    -27.92                                   
REMARK 500    SER B 532     -155.00    -95.07                                   
REMARK 500    ASN B 571     -155.62    -91.78                                   
REMARK 500    ASP B 658       85.57     67.66                                   
REMARK 500    ASP C  39       25.16   -140.78                                   
REMARK 500    LYS C  49       43.92     33.40                                   
REMARK 500    PHE C 115      114.46   -164.92                                   
REMARK 500    SER C 125      -36.60     84.06                                   
REMARK 500    ASN C 142       46.65     70.47                                   
REMARK 500    SER C 146     -155.40   -144.29                                   
REMARK 500    ARG C 262      -77.88    -70.80                                   
REMARK 500    ASN C 297       17.02   -145.54                                   
REMARK 500    ALA D 505      -64.90   -101.17                                   
REMARK 500    ALA D 507       10.23     59.10                                   
REMARK 500    GLU D 529      -54.83    -28.04                                   
REMARK 500    SER D 532     -155.18    -95.71                                   
REMARK 500    ILE D 556      -63.02    -90.96                                   
REMARK 500    ASN D 571     -155.80    -92.27                                   
REMARK 500    ASP D 658       85.57     67.28                                   
REMARK 500    ASP E  39       24.52   -140.05                                   
REMARK 500    LYS E  49       44.59     33.36                                   
REMARK 500    PHE E 115      114.64   -164.42                                   
REMARK 500    SER E 125      -36.40     83.87                                   
REMARK 500    ASN E 142       47.31     71.02                                   
REMARK 500    SER E 146     -155.29   -144.07                                   
REMARK 500    ARG E 262      -77.56    -71.18                                   
REMARK 500    ASN E 297       16.42   -144.70                                   
REMARK 500    ALA F 505      -64.62   -101.44                                   
REMARK 500    ALA F 507        9.98     59.08                                   
REMARK 500    GLU F 529      -54.33    -26.46                                   
REMARK 500    SER F 532     -154.00    -94.94                                   
REMARK 500    ILE F 556      -63.20    -90.66                                   
REMARK 500    ASN F 571     -156.05    -92.12                                   
REMARK 500    ASP F 658       85.44     67.82                                   
REMARK 500    ALA H  16     -176.00    -65.41                                   
REMARK 500    ASP H  73      -41.37   -152.44                                   
REMARK 500    THR H  74      -42.24     76.50                                   
REMARK 500    ALA H  92     -178.19   -173.71                                   
REMARK 500    ASP H 114      -76.39    -75.61                                   
REMARK 500    ASP H 157       75.44     58.50                                   
REMARK 500                                                                      
REMARK 500 THIS ENTRY HAS      80 RAMACHANDRAN OUTLIERS.                        
REMARK 500                                                                      
REMARK 500 REMARK: NULL                                                         
REMARK 500                                                                      
REMARK 500 GEOMETRY AND STEREOCHEMISTRY                                         
REMARK 500 SUBTOPIC: NON-CIS, NON-TRANS                                         
REMARK 500                                                                      
REMARK 500 THE FOLLOWING PEPTIDE BONDS DEVIATE SIGNIFICANTLY FROM BOTH          
REMARK 500 CIS AND TRANS CONFORMATION.  CIS BONDS, IF ANY, ARE LISTED           
REMARK 500 ON CISPEP RECORDS.  TRANS IS DEFINED AS 180 +/- 30 AND               
REMARK 500 CIS IS DEFINED AS 0 +/- 30 DEGREES.                                  
REMARK 500                                 MODEL     OMEGA                      
REMARK 500 TYR L  142     PRO L  143                 -125.92                    
REMARK 500 TYR M  142     PRO M  143                 -127.75                    
REMARK 500 TYR N  142     PRO N  143                 -127.88                    
REMARK 500                                                                      
REMARK 500 REMARK: NULL                                                         
REMARK 800                                                                      
REMARK 800 SITE                                                                 
REMARK 800 SITE_IDENTIFIER: AC1                                                 
REMARK 800 EVIDENCE_CODE: SOFTWARE                                              
REMARK 800 SITE_DESCRIPTION: binding site for Poly-Saccharide residues NAG A    
REMARK 800  401 through NAG A 402 bound to ASN A 58                             
REMARK 800                                                                      
REMARK 800 SITE_IDENTIFIER: AC2                                                 
REMARK 800 EVIDENCE_CODE: SOFTWARE                                              
REMARK 800 SITE_DESCRIPTION: binding site for Poly-Saccharide residues BMA A    
REMARK 800  403 through NAG A 405 bound to ASN A 91                             
REMARK 800                                                                      
REMARK 800 SITE_IDENTIFIER: AC3                                                 
REMARK 800 EVIDENCE_CODE: SOFTWARE                                              
REMARK 800 SITE_DESCRIPTION: binding site for Mono-Saccharide NAG A 406 bound   
REMARK 800  to ASN A 129                                                        
REMARK 800                                                                      
REMARK 800 SITE_IDENTIFIER: AC4                                                 
REMARK 800 EVIDENCE_CODE: SOFTWARE                                              
REMARK 800 SITE_DESCRIPTION: binding site for Mono-Saccharide NAG A 407 bound   
REMARK 800  to ASN A 163                                                        
REMARK 800                                                                      
REMARK 800 SITE_IDENTIFIER: AC5                                                 
REMARK 800 EVIDENCE_CODE: SOFTWARE                                              
REMARK 800 SITE_DESCRIPTION: binding site for Poly-Saccharide residues NAG A    
REMARK 800  408 through NAG A 409 bound to ASN A 290                            
REMARK 800                                                                      
REMARK 800 SITE_IDENTIFIER: AC6                                                 
REMARK 800 EVIDENCE_CODE: SOFTWARE                                              
REMARK 800 SITE_DESCRIPTION: binding site for Poly-Saccharide residues NAG C    
REMARK 800  401 through NAG C 402 bound to ASN C 58                             
REMARK 800                                                                      
REMARK 800 SITE_IDENTIFIER: AC7                                                 
REMARK 800 EVIDENCE_CODE: SOFTWARE                                              
REMARK 800 SITE_DESCRIPTION: binding site for Poly-Saccharide residues BMA C    
REMARK 800  403 through NAG C 405 bound to ASN C 91                             
REMARK 800                                                                      
REMARK 800 SITE_IDENTIFIER: AC8                                                 
REMARK 800 EVIDENCE_CODE: SOFTWARE                                              
REMARK 800 SITE_DESCRIPTION: binding site for Mono-Saccharide NAG C 406 bound   
REMARK 800  to ASN C 129                                                        
REMARK 800                                                                      
REMARK 800 SITE_IDENTIFIER: AC9                                                 
REMARK 800 EVIDENCE_CODE: SOFTWARE                                              
REMARK 800 SITE_DESCRIPTION: binding site for Mono-Saccharide NAG C 407 bound   
REMARK 800  to ASN C 163                                                        
REMARK 800                                                                      
REMARK 800 SITE_IDENTIFIER: AD1                                                 
REMARK 800 EVIDENCE_CODE: SOFTWARE                                              
REMARK 800 SITE_DESCRIPTION: binding site for Poly-Saccharide residues NAG C    
REMARK 800  408 through NAG C 409 bound to ASN C 290                            
REMARK 800                                                                      
REMARK 800 SITE_IDENTIFIER: AD2                                                 
REMARK 800 EVIDENCE_CODE: SOFTWARE                                              
REMARK 800 SITE_DESCRIPTION: binding site for Poly-Saccharide residues NAG E    
REMARK 800  401 through NAG E 402 bound to ASN E 58                             
REMARK 800                                                                      
REMARK 800 SITE_IDENTIFIER: AD3                                                 
REMARK 800 EVIDENCE_CODE: SOFTWARE                                              
REMARK 800 SITE_DESCRIPTION: binding site for Poly-Saccharide residues BMA E    
REMARK 800  403 through NAG E 405 bound to ASN E 91                             
REMARK 800                                                                      
REMARK 800 SITE_IDENTIFIER: AD4                                                 
REMARK 800 EVIDENCE_CODE: SOFTWARE                                              
REMARK 800 SITE_DESCRIPTION: binding site for Mono-Saccharide NAG E 406 bound   
REMARK 800  to ASN E 129                                                        
REMARK 800                                                                      
REMARK 800 SITE_IDENTIFIER: AD5                                                 
REMARK 800 EVIDENCE_CODE: SOFTWARE                                              
REMARK 800 SITE_DESCRIPTION: binding site for Mono-Saccharide NAG E 407 bound   
REMARK 800  to ASN E 163                                                        
REMARK 800                                                                      
REMARK 800 SITE_IDENTIFIER: AD6                                                 
REMARK 800 EVIDENCE_CODE: SOFTWARE                                              
REMARK 800 SITE_DESCRIPTION: binding site for Poly-Saccharide residues NAG E    
REMARK 800  408 through NAG E 409 bound to ASN E 290                            
DBREF  5UGY A    5   326  UNP    A7UPX0   A7UPX0_9INFA    18    339             
DBREF  5UGY B  501   673  UNP    A7UPX0   A7UPX0_9INFA   344    516             
DBREF  5UGY C    5   326  UNP    A7UPX0   A7UPX0_9INFA    18    339             
DBREF  5UGY D  501   673  UNP    A7UPX0   A7UPX0_9INFA   344    516             
DBREF  5UGY E    5   326  UNP    A7UPX0   A7UPX0_9INFA    18    339             
DBREF  5UGY F  501   673  UNP    A7UPX0   A7UPX0_9INFA   344    516             
DBREF  5UGY H    1   121  PDB    5UGY     5UGY             1    121             
DBREF  5UGY H  122   227  UNP    S6C4S0   S6C4S0_HUMAN   138    243             
DBREF  5UGY I    1   121  PDB    5UGY     5UGY             1    121             
DBREF  5UGY I  122   227  UNP    S6C4S0   S6C4S0_HUMAN   138    243             
DBREF  5UGY J    1   121  PDB    5UGY     5UGY             1    121             
DBREF  5UGY J  122   227  UNP    S6C4S0   S6C4S0_HUMAN   138    243             
DBREF  5UGY L    2    98  PDB    5UGY     5UGY             2     98             
DBREF  5UGY L   99   211  UNP    Q8N355   Q8N355_HUMAN   119    231             
DBREF  5UGY M    2    98  PDB    5UGY     5UGY             2     98             
DBREF  5UGY M   99   211  UNP    Q8N355   Q8N355_HUMAN   119    231             
DBREF  5UGY N    2    98  PDB    5UGY     5UGY             2     98             
DBREF  5UGY N   99   211  UNP    Q8N355   Q8N355_HUMAN   119    231             
SEQADV 5UGY GLU A    4  UNP  A7UPX0              EXPRESSION TAG                 
SEQADV 5UGY GLU C    4  UNP  A7UPX0              EXPRESSION TAG                 
SEQADV 5UGY GLU E    4  UNP  A7UPX0              EXPRESSION TAG                 
SEQRES   1 A  323  GLU ASP THR ILE CYS ILE GLY TYR HIS ALA ASN ASN SER          
SEQRES   2 A  323  THR ASP THR VAL ASP THR VAL LEU GLU LYS ASN VAL THR          
SEQRES   3 A  323  VAL THR HIS SER VAL ASN LEU LEU GLU ASP SER HIS ASN          
SEQRES   4 A  323  GLY LYS LEU CYS LEU LEU LYS GLY ILE ALA PRO LEU GLN          
SEQRES   5 A  323  LEU GLY ASN CYS SER VAL ALA GLY TRP ILE LEU GLY ASN          
SEQRES   6 A  323  PRO GLU CYS GLU LEU LEU ILE SER ARG GLU SER TRP SER          
SEQRES   7 A  323  TYR ILE VAL GLU LYS PRO ASN PRO GLU ASN GLY THR CYS          
SEQRES   8 A  323  TYR PRO GLY HIS PHE ALA ASP TYR GLU GLU LEU ARG GLU          
SEQRES   9 A  323  GLN LEU SER SER VAL SER SER PHE GLU ARG PHE GLU ILE          
SEQRES  10 A  323  PHE PRO LYS GLU SER SER TRP PRO ASN HIS THR THR THR          
SEQRES  11 A  323  GLY VAL SER ALA SER CYS SER HIS ASN GLY GLU SER SER          
SEQRES  12 A  323  PHE TYR LYS ASN LEU LEU TRP LEU THR GLY LYS ASN GLY          
SEQRES  13 A  323  LEU TYR PRO ASN LEU SER LYS SER TYR ALA ASN ASN LYS          
SEQRES  14 A  323  GLU LYS GLU VAL LEU VAL LEU TRP GLY VAL HIS HIS PRO          
SEQRES  15 A  323  PRO ASN ILE GLY ASP GLN ARG ALA LEU TYR HIS THR GLU          
SEQRES  16 A  323  ASN ALA TYR VAL SER VAL VAL SER SER HIS TYR SER ARG          
SEQRES  17 A  323  LYS PHE THR PRO GLU ILE ALA LYS ARG PRO LYS VAL ARG          
SEQRES  18 A  323  ASP ARG GLU GLY ARG ILE ASN TYR TYR TRP THR LEU LEU          
SEQRES  19 A  323  GLU PRO GLY ASP THR ILE ILE PHE GLU ALA ASN GLY ASN          
SEQRES  20 A  323  LEU ILE ALA PRO ARG TYR ALA PHE ALA LEU SER ARG GLY          
SEQRES  21 A  323  PHE GLY SER GLY ILE ILE ASN SER ASN ALA PRO MET ASP          
SEQRES  22 A  323  GLU CYS ASP ALA LYS CYS GLN THR PRO GLN GLY ALA ILE          
SEQRES  23 A  323  ASN SER SER LEU PRO PHE GLN ASN VAL HIS PRO VAL THR          
SEQRES  24 A  323  ILE GLY GLU CYS PRO LYS TYR VAL ARG SER ALA LYS LEU          
SEQRES  25 A  323  ARG MET VAL THR GLY LEU ARG ASN ILE PRO SER                  
SEQRES   1 B  173  GLY LEU PHE GLY ALA ILE ALA GLY PHE ILE GLU GLY GLY          
SEQRES   2 B  173  TRP THR GLY MET VAL ASP GLY TRP TYR GLY TYR HIS HIS          
SEQRES   3 B  173  GLN ASN GLU GLN GLY SER GLY TYR ALA ALA ASP GLN LYS          
SEQRES   4 B  173  SER THR GLN ASN ALA ILE ASN GLY ILE THR ASN LYS VAL          
SEQRES   5 B  173  ASN SER VAL ILE GLU LYS MET ASN THR GLN PHE THR ALA          
SEQRES   6 B  173  VAL GLY LYS GLU PHE ASN LYS LEU GLU ARG ARG MET GLU          
SEQRES   7 B  173  ASN LEU ASN LYS LYS VAL ASP ASP GLY PHE ILE ASP ILE          
SEQRES   8 B  173  TRP THR TYR ASN ALA GLU LEU LEU VAL LEU LEU GLU ASN          
SEQRES   9 B  173  GLU ARG THR LEU ASP PHE HIS ASP SER ASN VAL LYS ASN          
SEQRES  10 B  173  LEU TYR GLU LYS VAL LYS SER GLN LEU LYS ASN ASN ALA          
SEQRES  11 B  173  LYS GLU ILE GLY ASN GLY CYS PHE GLU PHE TYR HIS LYS          
SEQRES  12 B  173  CYS ASN ASP GLU CYS MET GLU SER VAL LYS ASN GLY THR          
SEQRES  13 B  173  TYR ASP TYR PRO LYS TYR SER GLU GLU SER LYS LEU ASN          
SEQRES  14 B  173  ARG GLU LYS ILE                                              
SEQRES   1 C  323  GLU ASP THR ILE CYS ILE GLY TYR HIS ALA ASN ASN SER          
SEQRES   2 C  323  THR ASP THR VAL ASP THR VAL LEU GLU LYS ASN VAL THR          
SEQRES   3 C  323  VAL THR HIS SER VAL ASN LEU LEU GLU ASP SER HIS ASN          
SEQRES   4 C  323  GLY LYS LEU CYS LEU LEU LYS GLY ILE ALA PRO LEU GLN          
SEQRES   5 C  323  LEU GLY ASN CYS SER VAL ALA GLY TRP ILE LEU GLY ASN          
SEQRES   6 C  323  PRO GLU CYS GLU LEU LEU ILE SER ARG GLU SER TRP SER          
SEQRES   7 C  323  TYR ILE VAL GLU LYS PRO ASN PRO GLU ASN GLY THR CYS          
SEQRES   8 C  323  TYR PRO GLY HIS PHE ALA ASP TYR GLU GLU LEU ARG GLU          
SEQRES   9 C  323  GLN LEU SER SER VAL SER SER PHE GLU ARG PHE GLU ILE          
SEQRES  10 C  323  PHE PRO LYS GLU SER SER TRP PRO ASN HIS THR THR THR          
SEQRES  11 C  323  GLY VAL SER ALA SER CYS SER HIS ASN GLY GLU SER SER          
SEQRES  12 C  323  PHE TYR LYS ASN LEU LEU TRP LEU THR GLY LYS ASN GLY          
SEQRES  13 C  323  LEU TYR PRO ASN LEU SER LYS SER TYR ALA ASN ASN LYS          
SEQRES  14 C  323  GLU LYS GLU VAL LEU VAL LEU TRP GLY VAL HIS HIS PRO          
SEQRES  15 C  323  PRO ASN ILE GLY ASP GLN ARG ALA LEU TYR HIS THR GLU          
SEQRES  16 C  323  ASN ALA TYR VAL SER VAL VAL SER SER HIS TYR SER ARG          
SEQRES  17 C  323  LYS PHE THR PRO GLU ILE ALA LYS ARG PRO LYS VAL ARG          
SEQRES  18 C  323  ASP ARG GLU GLY ARG ILE ASN TYR TYR TRP THR LEU LEU          
SEQRES  19 C  323  GLU PRO GLY ASP THR ILE ILE PHE GLU ALA ASN GLY ASN          
SEQRES  20 C  323  LEU ILE ALA PRO ARG TYR ALA PHE ALA LEU SER ARG GLY          
SEQRES  21 C  323  PHE GLY SER GLY ILE ILE ASN SER ASN ALA PRO MET ASP          
SEQRES  22 C  323  GLU CYS ASP ALA LYS CYS GLN THR PRO GLN GLY ALA ILE          
SEQRES  23 C  323  ASN SER SER LEU PRO PHE GLN ASN VAL HIS PRO VAL THR          
SEQRES  24 C  323  ILE GLY GLU CYS PRO LYS TYR VAL ARG SER ALA LYS LEU          
SEQRES  25 C  323  ARG MET VAL THR GLY LEU ARG ASN ILE PRO SER                  
SEQRES   1 D  173  GLY LEU PHE GLY ALA ILE ALA GLY PHE ILE GLU GLY GLY          
SEQRES   2 D  173  TRP THR GLY MET VAL ASP GLY TRP TYR GLY TYR HIS HIS          
SEQRES   3 D  173  GLN ASN GLU GLN GLY SER GLY TYR ALA ALA ASP GLN LYS          
SEQRES   4 D  173  SER THR GLN ASN ALA ILE ASN GLY ILE THR ASN LYS VAL          
SEQRES   5 D  173  ASN SER VAL ILE GLU LYS MET ASN THR GLN PHE THR ALA          
SEQRES   6 D  173  VAL GLY LYS GLU PHE ASN LYS LEU GLU ARG ARG MET GLU          
SEQRES   7 D  173  ASN LEU ASN LYS LYS VAL ASP ASP GLY PHE ILE ASP ILE          
SEQRES   8 D  173  TRP THR TYR ASN ALA GLU LEU LEU VAL LEU LEU GLU ASN          
SEQRES   9 D  173  GLU ARG THR LEU ASP PHE HIS ASP SER ASN VAL LYS ASN          
SEQRES  10 D  173  LEU TYR GLU LYS VAL LYS SER GLN LEU LYS ASN ASN ALA          
SEQRES  11 D  173  LYS GLU ILE GLY ASN GLY CYS PHE GLU PHE TYR HIS LYS          
SEQRES  12 D  173  CYS ASN ASP GLU CYS MET GLU SER VAL LYS ASN GLY THR          
SEQRES  13 D  173  TYR ASP TYR PRO LYS TYR SER GLU GLU SER LYS LEU ASN          
SEQRES  14 D  173  ARG GLU LYS ILE                                              
SEQRES   1 E  323  GLU ASP THR ILE CYS ILE GLY TYR HIS ALA ASN ASN SER          
SEQRES   2 E  323  THR ASP THR VAL ASP THR VAL LEU GLU LYS ASN VAL THR          
SEQRES   3 E  323  VAL THR HIS SER VAL ASN LEU LEU GLU ASP SER HIS ASN          
SEQRES   4 E  323  GLY LYS LEU CYS LEU LEU LYS GLY ILE ALA PRO LEU GLN          
SEQRES   5 E  323  LEU GLY ASN CYS SER VAL ALA GLY TRP ILE LEU GLY ASN          
SEQRES   6 E  323  PRO GLU CYS GLU LEU LEU ILE SER ARG GLU SER TRP SER          
SEQRES   7 E  323  TYR ILE VAL GLU LYS PRO ASN PRO GLU ASN GLY THR CYS          
SEQRES   8 E  323  TYR PRO GLY HIS PHE ALA ASP TYR GLU GLU LEU ARG GLU          
SEQRES   9 E  323  GLN LEU SER SER VAL SER SER PHE GLU ARG PHE GLU ILE          
SEQRES  10 E  323  PHE PRO LYS GLU SER SER TRP PRO ASN HIS THR THR THR          
SEQRES  11 E  323  GLY VAL SER ALA SER CYS SER HIS ASN GLY GLU SER SER          
SEQRES  12 E  323  PHE TYR LYS ASN LEU LEU TRP LEU THR GLY LYS ASN GLY          
SEQRES  13 E  323  LEU TYR PRO ASN LEU SER LYS SER TYR ALA ASN ASN LYS          
SEQRES  14 E  323  GLU LYS GLU VAL LEU VAL LEU TRP GLY VAL HIS HIS PRO          
SEQRES  15 E  323  PRO ASN ILE GLY ASP GLN ARG ALA LEU TYR HIS THR GLU          
SEQRES  16 E  323  ASN ALA TYR VAL SER VAL VAL SER SER HIS TYR SER ARG          
SEQRES  17 E  323  LYS PHE THR PRO GLU ILE ALA LYS ARG PRO LYS VAL ARG          
SEQRES  18 E  323  ASP ARG GLU GLY ARG ILE ASN TYR TYR TRP THR LEU LEU          
SEQRES  19 E  323  GLU PRO GLY ASP THR ILE ILE PHE GLU ALA ASN GLY ASN          
SEQRES  20 E  323  LEU ILE ALA PRO ARG TYR ALA PHE ALA LEU SER ARG GLY          
SEQRES  21 E  323  PHE GLY SER GLY ILE ILE ASN SER ASN ALA PRO MET ASP          
SEQRES  22 E  323  GLU CYS ASP ALA LYS CYS GLN THR PRO GLN GLY ALA ILE          
SEQRES  23 E  323  ASN SER SER LEU PRO PHE GLN ASN VAL HIS PRO VAL THR          
SEQRES  24 E  323  ILE GLY GLU CYS PRO LYS TYR VAL ARG SER ALA LYS LEU          
SEQRES  25 E  323  ARG MET VAL THR GLY LEU ARG ASN ILE PRO SER                  
SEQRES   1 F  173  GLY LEU PHE GLY ALA ILE ALA GLY PHE ILE GLU GLY GLY          
SEQRES   2 F  173  TRP THR GLY MET VAL ASP GLY TRP TYR GLY TYR HIS HIS          
SEQRES   3 F  173  GLN ASN GLU GLN GLY SER GLY TYR ALA ALA ASP GLN LYS          
SEQRES   4 F  173  SER THR GLN ASN ALA ILE ASN GLY ILE THR ASN LYS VAL          
SEQRES   5 F  173  ASN SER VAL ILE GLU LYS MET ASN THR GLN PHE THR ALA          
SEQRES   6 F  173  VAL GLY LYS GLU PHE ASN LYS LEU GLU ARG ARG MET GLU          
SEQRES   7 F  173  ASN LEU ASN LYS LYS VAL ASP ASP GLY PHE ILE ASP ILE          
SEQRES   8 F  173  TRP THR TYR ASN ALA GLU LEU LEU VAL LEU LEU GLU ASN          
SEQRES   9 F  173  GLU ARG THR LEU ASP PHE HIS ASP SER ASN VAL LYS ASN          
SEQRES  10 F  173  LEU TYR GLU LYS VAL LYS SER GLN LEU LYS ASN ASN ALA          
SEQRES  11 F  173  LYS GLU ILE GLY ASN GLY CYS PHE GLU PHE TYR HIS LYS          
SEQRES  12 F  173  CYS ASN ASP GLU CYS MET GLU SER VAL LYS ASN GLY THR          
SEQRES  13 F  173  TYR ASP TYR PRO LYS TYR SER GLU GLU SER LYS LEU ASN          
SEQRES  14 F  173  ARG GLU LYS ILE                                              
SEQRES   1 H  227  GLU VAL GLN LEU VAL GLN SER GLY ALA GLU VAL LYS LYS          
SEQRES   2 H  227  PRO GLY ALA SER VAL LYS VAL SER CYS LYS ALA SER GLY          
SEQRES   3 H  227  TYR THR PHE THR ASP TYR HIS ILE ASN TRP VAL ARG GLN          
SEQRES   4 H  227  ALA PRO GLY GLN GLY LEU GLU TRP MET GLY TRP ILE HIS          
SEQRES   5 H  227  PRO ASN SER GLY ASP THR ASN TYR ALA GLN LYS PHE GLN          
SEQRES   6 H  227  GLY TRP VAL THR MET THR ARG ASP THR ALA ILE SER THR          
SEQRES   7 H  227  ALA TYR MET GLU VAL ASN GLY LEU LYS SER ASP ASP THR          
SEQRES   8 H  227  ALA VAL TYR TYR CYS ALA ARG GLY GLY LEU GLU PRO ARG          
SEQRES   9 H  227  SER VAL ASP TYR TYR TYR TYR GLY MET ASP VAL TRP GLY          
SEQRES  10 H  227  GLN GLY THR THR VAL THR VAL SER SER ALA SER THR LYS          
SEQRES  11 H  227  GLY PRO SER VAL PHE PRO LEU ALA PRO SER SER LYS SER          
SEQRES  12 H  227  THR SER GLY GLY THR ALA ALA LEU GLY CYS LEU VAL LYS          
SEQRES  13 H  227  ASP TYR PHE PRO GLU PRO VAL THR VAL SER TRP ASN SER          
SEQRES  14 H  227  GLY ALA LEU THR SER GLY VAL HIS THR PHE PRO ALA VAL          
SEQRES  15 H  227  LEU GLN SER SER GLY LEU TYR SER LEU SER SER VAL VAL          
SEQRES  16 H  227  THR VAL PRO SER SER SER LEU GLY THR GLN THR TYR ILE          
SEQRES  17 H  227  CYS ASN VAL ASN HIS LYS PRO SER ASN THR LYS VAL ASP          
SEQRES  18 H  227  LYS ARG VAL GLU PRO LYS                                      
SEQRES   1 I  227  GLU VAL GLN LEU VAL GLN SER GLY ALA GLU VAL LYS LYS          
SEQRES   2 I  227  PRO GLY ALA SER VAL LYS VAL SER CYS LYS ALA SER GLY          
SEQRES   3 I  227  TYR THR PHE THR ASP TYR HIS ILE ASN TRP VAL ARG GLN          
SEQRES   4 I  227  ALA PRO GLY GLN GLY LEU GLU TRP MET GLY TRP ILE HIS          
SEQRES   5 I  227  PRO ASN SER GLY ASP THR ASN TYR ALA GLN LYS PHE GLN          
SEQRES   6 I  227  GLY TRP VAL THR MET THR ARG ASP THR ALA ILE SER THR          
SEQRES   7 I  227  ALA TYR MET GLU VAL ASN GLY LEU LYS SER ASP ASP THR          
SEQRES   8 I  227  ALA VAL TYR TYR CYS ALA ARG GLY GLY LEU GLU PRO ARG          
SEQRES   9 I  227  SER VAL ASP TYR TYR TYR TYR GLY MET ASP VAL TRP GLY          
SEQRES  10 I  227  GLN GLY THR THR VAL THR VAL SER SER ALA SER THR LYS          
SEQRES  11 I  227  GLY PRO SER VAL PHE PRO LEU ALA PRO SER SER LYS SER          
SEQRES  12 I  227  THR SER GLY GLY THR ALA ALA LEU GLY CYS LEU VAL LYS          
SEQRES  13 I  227  ASP TYR PHE PRO GLU PRO VAL THR VAL SER TRP ASN SER          
SEQRES  14 I  227  GLY ALA LEU THR SER GLY VAL HIS THR PHE PRO ALA VAL          
SEQRES  15 I  227  LEU GLN SER SER GLY LEU TYR SER LEU SER SER VAL VAL          
SEQRES  16 I  227  THR VAL PRO SER SER SER LEU GLY THR GLN THR TYR ILE          
SEQRES  17 I  227  CYS ASN VAL ASN HIS LYS PRO SER ASN THR LYS VAL ASP          
SEQRES  18 I  227  LYS ARG VAL GLU PRO LYS                                      
SEQRES   1 J  227  GLU VAL GLN LEU VAL GLN SER GLY ALA GLU VAL LYS LYS          
SEQRES   2 J  227  PRO GLY ALA SER VAL LYS VAL SER CYS LYS ALA SER GLY          
SEQRES   3 J  227  TYR THR PHE THR ASP TYR HIS ILE ASN TRP VAL ARG GLN          
SEQRES   4 J  227  ALA PRO GLY GLN GLY LEU GLU TRP MET GLY TRP ILE HIS          
SEQRES   5 J  227  PRO ASN SER GLY ASP THR ASN TYR ALA GLN LYS PHE GLN          
SEQRES   6 J  227  GLY TRP VAL THR MET THR ARG ASP THR ALA ILE SER THR          
SEQRES   7 J  227  ALA TYR MET GLU VAL ASN GLY LEU LYS SER ASP ASP THR          
SEQRES   8 J  227  ALA VAL TYR TYR CYS ALA ARG GLY GLY LEU GLU PRO ARG          
SEQRES   9 J  227  SER VAL ASP TYR TYR TYR TYR GLY MET ASP VAL TRP GLY          
SEQRES  10 J  227  GLN GLY THR THR VAL THR VAL SER SER ALA SER THR LYS          
SEQRES  11 J  227  GLY PRO SER VAL PHE PRO LEU ALA PRO SER SER LYS SER          
SEQRES  12 J  227  THR SER GLY GLY THR ALA ALA LEU GLY CYS LEU VAL LYS          
SEQRES  13 J  227  ASP TYR PHE PRO GLU PRO VAL THR VAL SER TRP ASN SER          
SEQRES  14 J  227  GLY ALA LEU THR SER GLY VAL HIS THR PHE PRO ALA VAL          
SEQRES  15 J  227  LEU GLN SER SER GLY LEU TYR SER LEU SER SER VAL VAL          
SEQRES  16 J  227  THR VAL PRO SER SER SER LEU GLY THR GLN THR TYR ILE          
SEQRES  17 J  227  CYS ASN VAL ASN HIS LYS PRO SER ASN THR LYS VAL ASP          
SEQRES  18 J  227  LYS ARG VAL GLU PRO LYS                                      
SEQRES   1 L  210  SER VAL LEU THR GLN PRO PRO SER VAL SER VAL ALA PRO          
SEQRES   2 L  210  GLY GLN THR ALA ARG ILE THR CYS GLY GLY ASN ASP ILE          
SEQRES   3 L  210  GLY ARG LYS SER VAL HIS TRP ASN GLN GLN LYS PRO GLY          
SEQRES   4 L  210  GLN ALA PRO VAL LEU VAL VAL CYS TYR ASP SER ASP ARG          
SEQRES   5 L  210  PRO SER GLY ILE PRO GLU ARG PHE SER GLY SER ASN SER          
SEQRES   6 L  210  GLY ASN THR ALA THR LEU THR ILE SER ARG VAL GLU ALA          
SEQRES   7 L  210  GLY ASP GLU ALA ASP TYR TYR CYS GLN VAL TRP ASP SER          
SEQRES   8 L  210  SER SER ASP HIS VAL ILE PHE GLY GLY GLY THR LYS LEU          
SEQRES   9 L  210  THR VAL LEU GLY GLN PRO LYS ALA ALA PRO SER VAL THR          
SEQRES  10 L  210  LEU PHE PRO PRO SER SER GLU GLU LEU GLN ALA ASN LYS          
SEQRES  11 L  210  ALA THR LEU VAL CYS LEU ILE SER ASP PHE TYR PRO GLY          
SEQRES  12 L  210  ALA VAL THR VAL ALA TRP LYS ALA ASP SER SER PRO VAL          
SEQRES  13 L  210  LYS ALA GLY VAL GLU THR THR THR PRO SER LYS GLN SER          
SEQRES  14 L  210  ASN ASN LYS TYR ALA ALA SER SER TYR LEU SER LEU THR          
SEQRES  15 L  210  PRO GLU GLN TRP LYS SER HIS ARG SER TYR SER CYS GLN          
SEQRES  16 L  210  VAL THR HIS GLU GLY SER THR VAL GLU LYS THR VAL ALA          
SEQRES  17 L  210  PRO THR                                                      
SEQRES   1 M  210  SER VAL LEU THR GLN PRO PRO SER VAL SER VAL ALA PRO          
SEQRES   2 M  210  GLY GLN THR ALA ARG ILE THR CYS GLY GLY ASN ASP ILE          
SEQRES   3 M  210  GLY ARG LYS SER VAL HIS TRP ASN GLN GLN LYS PRO GLY          
SEQRES   4 M  210  GLN ALA PRO VAL LEU VAL VAL CYS TYR ASP SER ASP ARG          
SEQRES   5 M  210  PRO SER GLY ILE PRO GLU ARG PHE SER GLY SER ASN SER          
SEQRES   6 M  210  GLY ASN THR ALA THR LEU THR ILE SER ARG VAL GLU ALA          
SEQRES   7 M  210  GLY ASP GLU ALA ASP TYR TYR CYS GLN VAL TRP ASP SER          
SEQRES   8 M  210  SER SER ASP HIS VAL ILE PHE GLY GLY GLY THR LYS LEU          
SEQRES   9 M  210  THR VAL LEU GLY GLN PRO LYS ALA ALA PRO SER VAL THR          
SEQRES  10 M  210  LEU PHE PRO PRO SER SER GLU GLU LEU GLN ALA ASN LYS          
SEQRES  11 M  210  ALA THR LEU VAL CYS LEU ILE SER ASP PHE TYR PRO GLY          
SEQRES  12 M  210  ALA VAL THR VAL ALA TRP LYS ALA ASP SER SER PRO VAL          
SEQRES  13 M  210  LYS ALA GLY VAL GLU THR THR THR PRO SER LYS GLN SER          
SEQRES  14 M  210  ASN ASN LYS TYR ALA ALA SER SER TYR LEU SER LEU THR          
SEQRES  15 M  210  PRO GLU GLN TRP LYS SER HIS ARG SER TYR SER CYS GLN          
SEQRES  16 M  210  VAL THR HIS GLU GLY SER THR VAL GLU LYS THR VAL ALA          
SEQRES  17 M  210  PRO THR                                                      
SEQRES   1 N  210  SER VAL LEU THR GLN PRO PRO SER VAL SER VAL ALA PRO          
SEQRES   2 N  210  GLY GLN THR ALA ARG ILE THR CYS GLY GLY ASN ASP ILE          
SEQRES   3 N  210  GLY ARG LYS SER VAL HIS TRP ASN GLN GLN LYS PRO GLY          
SEQRES   4 N  210  GLN ALA PRO VAL LEU VAL VAL CYS TYR ASP SER ASP ARG          
SEQRES   5 N  210  PRO SER GLY ILE PRO GLU ARG PHE SER GLY SER ASN SER          
SEQRES   6 N  210  GLY ASN THR ALA THR LEU THR ILE SER ARG VAL GLU ALA          
SEQRES   7 N  210  GLY ASP GLU ALA ASP TYR TYR CYS GLN VAL TRP ASP SER          
SEQRES   8 N  210  SER SER ASP HIS VAL ILE PHE GLY GLY GLY THR LYS LEU          
SEQRES   9 N  210  THR VAL LEU GLY GLN PRO LYS ALA ALA PRO SER VAL THR          
SEQRES  10 N  210  LEU PHE PRO PRO SER SER GLU GLU LEU GLN ALA ASN LYS          
SEQRES  11 N  210  ALA THR LEU VAL CYS LEU ILE SER ASP PHE TYR PRO GLY          
SEQRES  12 N  210  ALA VAL THR VAL ALA TRP LYS ALA ASP SER SER PRO VAL          
SEQRES  13 N  210  LYS ALA GLY VAL GLU THR THR THR PRO SER LYS GLN SER          
SEQRES  14 N  210  ASN ASN LYS TYR ALA ALA SER SER TYR LEU SER LEU THR          
SEQRES  15 N  210  PRO GLU GLN TRP LYS SER HIS ARG SER TYR SER CYS GLN          
SEQRES  16 N  210  VAL THR HIS GLU GLY SER THR VAL GLU LYS THR VAL ALA          
SEQRES  17 N  210  PRO THR                                                      
HET    NAG  A 401      28                                                       
HET    NAG  A 402      27                                                       
HET    BMA  A 403      21                                                       
HET    NAG  A 404      27                                                       
HET    NAG  A 405      27                                                       
HET    NAG  A 406      28                                                       
HET    NAG  A 407      28                                                       
HET    NAG  A 408      28                                                       
HET    NAG  A 409      27                                                       
HET    NAG  C 401      28                                                       
HET    NAG  C 402      27                                                       
HET    BMA  C 403      21                                                       
HET    NAG  C 404      27                                                       
HET    NAG  C 405      27                                                       
HET    NAG  C 406      28                                                       
HET    NAG  C 407      28                                                       
HET    NAG  C 408      28                                                       
HET    NAG  C 409      27                                                       
HET    NAG  E 401      28                                                       
HET    NAG  E 402      27                                                       
HET    BMA  E 403      21                                                       
HET    NAG  E 404      27                                                       
HET    NAG  E 405      27                                                       
HET    NAG  E 406      28                                                       
HET    NAG  E 407      28                                                       
HET    NAG  E 408      28                                                       
HET    NAG  E 409      27                                                       
HETNAM     NAG N-ACETYL-D-GLUCOSAMINE                                           
HETNAM     BMA BETA-D-MANNOSE                                                   
FORMUL   3  NAG    24(C8 H15 N O6)                                              
FORMUL   4  BMA    3(C6 H12 O6)                                                 
HELIX    1 AA1 SER A   60  GLY A   67  1                                   8    
HELIX    2 AA2 ASP A  101  LEU A  109  1                                   9    
HELIX    3 AA3 ASN A  187  HIS A  196  1                                  10    
HELIX    4 AA4 ASP B  537  GLU B  557  1                                  21    
HELIX    5 AA5 GLU B  574  SER B  624  1                                  51    
HELIX    6 AA6 ASN B  645  ASN B  654  1                                  10    
HELIX    7 AA7 TYR B  662  GLU B  671  1                                  10    
HELIX    8 AA8 SER C   60  GLY C   67  1                                   8    
HELIX    9 AA9 ASP C  101  LEU C  109  1                                   9    
HELIX   10 AB1 ASN C  187  HIS C  196  1                                  10    
HELIX   11 AB2 ASP D  537  GLU D  557  1                                  21    
HELIX   12 AB3 GLU D  574  SER D  624  1                                  51    
HELIX   13 AB4 ASN D  645  ASN D  654  1                                  10    
HELIX   14 AB5 TYR D  662  GLU D  671  1                                  10    
HELIX   15 AB6 SER E   60  GLY E   67  1                                   8    
HELIX   16 AB7 ASP E  101  LEU E  109  1                                   9    
HELIX   17 AB8 ASN E  187  HIS E  196  1                                  10    
HELIX   18 AB9 ASP F  537  GLU F  557  1                                  21    
HELIX   19 AC1 GLU F  574  SER F  624  1                                  51    
HELIX   20 AC2 ASN F  645  ASN F  654  1                                  10    
HELIX   21 AC3 TYR F  662  GLU F  671  1                                  10    
HELIX   22 AC4 LYS H   87  THR H   91  5                                   5    
HELIX   23 AC5 SER H  169  ALA H  171  5                                   3    
HELIX   24 AC6 LYS I   87  THR I   91  5                                   5    
HELIX   25 AC7 SER I  169  ALA I  171  5                                   3    
HELIX   26 AC8 LYS J   87  THR J   91  5                                   5    
HELIX   27 AC9 SER J  169  ALA J  171  5                                   3    
HELIX   28 AD1 ASP L   26  LYS L   30  5                                   5    
HELIX   29 AD2 SER L  123  ALA L  129  1                                   7    
HELIX   30 AD3 THR L  183  SER L  189  1                                   7    
HELIX   31 AD4 ASP M   26  LYS M   30  5                                   5    
HELIX   32 AD5 SER M  123  ALA M  129  1                                   7    
HELIX   33 AD6 THR M  183  SER M  189  1                                   7    
HELIX   34 AD7 ASP N   26  LYS N   30  5                                   5    
HELIX   35 AD8 SER N  123  ALA N  129  1                                   7    
HELIX   36 AD9 THR N  183  SER N  189  1                                   7    
SHEET    1 AA1 5 TYR B 534  ALA B 536  0                                        
SHEET    2 AA1 5 TYR B 522  HIS B 526 -1  N  TYR B 524   O  ALA B 535           
SHEET    3 AA1 5 THR A   6  TYR A  11 -1  N  CYS A   8   O  HIS B 525           
SHEET    4 AA1 5 CYS B 637  PHE B 640 -1  O  PHE B 638   N  ILE A   7           
SHEET    5 AA1 5 ALA B 630  ILE B 633 -1  N  LYS B 631   O  GLU B 639           
SHEET    1 AA2 2 THR A  19  VAL A  20  0                                        
SHEET    2 AA2 2 VAL A  28  THR A  29 -1  O  VAL A  28   N  VAL A  20           
SHEET    1 AA3 2 SER A  33  ASN A  35  0                                        
SHEET    2 AA3 2 ARG A 316  VAL A 318 -1  O  MET A 317   N  VAL A  34           
SHEET    1 AA4 3 LEU A  37  GLU A  38  0                                        
SHEET    2 AA4 3 PHE A 295  GLN A 296  1  O  PHE A 295   N  GLU A  38           
SHEET    3 AA4 3 LYS A 308  TYR A 309  1  O  LYS A 308   N  GLN A 296           
SHEET    1 AA5 2 LEU A  45  LEU A  48  0                                        
SHEET    2 AA5 2 MET A 275  ALA A 280  1  O  CYS A 278   N  LEU A  47           
SHEET    1 AA6 3 LEU A  54  GLN A  55  0                                        
SHEET    2 AA6 3 ILE A  83  GLU A  85  1  O  VAL A  84   N  LEU A  54           
SHEET    3 AA6 3 ILE A 268  ASN A 270  1  O  ILE A 269   N  GLU A  85           
SHEET    1 AA7 5 SER A 114  GLU A 119  0                                        
SHEET    2 AA7 5 TYR A 256  SER A 261 -1  O  ALA A 257   N  PHE A 118           
SHEET    3 AA7 5 GLU A 175  HIS A 184 -1  N  GLU A 175   O  LEU A 260           
SHEET    4 AA7 5 LEU A 251  PRO A 254 -1  O  ILE A 252   N  GLY A 181           
SHEET    5 AA7 5 LEU A 151  TRP A 153 -1  N  LEU A 152   O  ALA A 253           
SHEET    1 AA8 4 SER A 114  GLU A 119  0                                        
SHEET    2 AA8 4 TYR A 256  SER A 261 -1  O  ALA A 257   N  PHE A 118           
SHEET    3 AA8 4 GLU A 175  HIS A 184 -1  N  GLU A 175   O  LEU A 260           
SHEET    4 AA8 4 ARG A 229  LEU A 237 -1  O  TYR A 233   N  TRP A 180           
SHEET    1 AA9 2 SER A 136  SER A 140  0                                        
SHEET    2 AA9 2 SER A 145  SER A 146 -1  O  SER A 146   N  SER A 136           
SHEET    1 AB1 4 LEU A 164  ALA A 169  0                                        
SHEET    2 AB1 4 THR A 242  ALA A 247 -1  O  ALA A 247   N  LEU A 164           
SHEET    3 AB1 4 VAL A 202  SER A 206 -1  N  SER A 203   O  GLU A 246           
SHEET    4 AB1 4 TYR A 209  PHE A 213 -1  O  TYR A 209   N  SER A 206           
SHEET    1 AB2 3 CYS A 282  GLN A 283  0                                        
SHEET    2 AB2 3 ILE A 303  GLU A 305 -1  O  ILE A 303   N  GLN A 283           
SHEET    3 AB2 3 PHE B 563  ALA B 565 -1  O  THR B 564   N  GLY A 304           
SHEET    1 AB3 5 TYR D 534  ALA D 536  0                                        
SHEET    2 AB3 5 TYR D 522  HIS D 526 -1  N  TYR D 524   O  ALA D 535           
SHEET    3 AB3 5 THR C   6  TYR C  11 -1  N  CYS C   8   O  HIS D 525           
SHEET    4 AB3 5 CYS D 637  PHE D 640 -1  O  PHE D 638   N  ILE C   7           
SHEET    5 AB3 5 ALA D 630  ILE D 633 -1  N  LYS D 631   O  GLU D 639           
SHEET    1 AB4 2 THR C  19  VAL C  20  0                                        
SHEET    2 AB4 2 VAL C  28  THR C  29 -1  O  VAL C  28   N  VAL C  20           
SHEET    1 AB5 2 SER C  33  ASN C  35  0                                        
SHEET    2 AB5 2 ARG C 316  VAL C 318 -1  O  MET C 317   N  VAL C  34           
SHEET    1 AB6 3 LEU C  37  GLU C  38  0                                        
SHEET    2 AB6 3 PHE C 295  GLN C 296  1  O  PHE C 295   N  GLU C  38           
SHEET    3 AB6 3 LYS C 308  TYR C 309  1  O  LYS C 308   N  GLN C 296           
SHEET    1 AB7 2 LEU C  45  LEU C  48  0                                        
SHEET    2 AB7 2 MET C 275  ALA C 280  1  O  CYS C 278   N  LEU C  47           
SHEET    1 AB8 3 LEU C  54  GLN C  55  0                                        
SHEET    2 AB8 3 ILE C  83  GLU C  85  1  O  VAL C  84   N  LEU C  54           
SHEET    3 AB8 3 ILE C 268  ASN C 270  1  O  ILE C 269   N  GLU C  85           
SHEET    1 AB9 5 SER C 114  GLU C 119  0                                        
SHEET    2 AB9 5 TYR C 256  SER C 261 -1  O  ALA C 257   N  PHE C 118           
SHEET    3 AB9 5 GLU C 175  HIS C 184 -1  N  GLU C 175   O  LEU C 260           
SHEET    4 AB9 5 LEU C 251  PRO C 254 -1  O  ILE C 252   N  GLY C 181           
SHEET    5 AB9 5 LEU C 151  TRP C 153 -1  N  LEU C 152   O  ALA C 253           
SHEET    1 AC1 4 SER C 114  GLU C 119  0                                        
SHEET    2 AC1 4 TYR C 256  SER C 261 -1  O  ALA C 257   N  PHE C 118           
SHEET    3 AC1 4 GLU C 175  HIS C 184 -1  N  GLU C 175   O  LEU C 260           
SHEET    4 AC1 4 ARG C 229  LEU C 237 -1  O  TYR C 233   N  TRP C 180           
SHEET    1 AC2 2 HIS C 130  THR C 131  0                                        
SHEET    2 AC2 2 THR C 155  GLY C 156 -1  O  THR C 155   N  THR C 131           
SHEET    1 AC3 2 SER C 136  SER C 140  0                                        
SHEET    2 AC3 2 SER C 145  SER C 146 -1  O  SER C 146   N  SER C 136           
SHEET    1 AC4 4 LEU C 164  ALA C 169  0                                        
SHEET    2 AC4 4 THR C 242  ALA C 247 -1  O  ALA C 247   N  LEU C 164           
SHEET    3 AC4 4 VAL C 202  SER C 206 -1  N  SER C 203   O  GLU C 246           
SHEET    4 AC4 4 TYR C 209  PHE C 213 -1  O  TYR C 209   N  SER C 206           
SHEET    1 AC5 3 CYS C 282  GLN C 283  0                                        
SHEET    2 AC5 3 ILE C 303  GLY C 304 -1  O  ILE C 303   N  GLN C 283           
SHEET    3 AC5 3 THR D 564  ALA D 565 -1  O  THR D 564   N  GLY C 304           
SHEET    1 AC6 5 TYR F 534  ALA F 536  0                                        
SHEET    2 AC6 5 TYR F 522  HIS F 526 -1  N  TYR F 524   O  ALA F 535           
SHEET    3 AC6 5 THR E   6  TYR E  11 -1  N  CYS E   8   O  HIS F 525           
SHEET    4 AC6 5 CYS F 637  PHE F 640 -1  O  PHE F 638   N  ILE E   7           
SHEET    5 AC6 5 ALA F 630  ILE F 633 -1  N  LYS F 631   O  GLU F 639           
SHEET    1 AC7 2 THR E  19  VAL E  20  0                                        
SHEET    2 AC7 2 VAL E  28  THR E  29 -1  O  VAL E  28   N  VAL E  20           
SHEET    1 AC8 2 SER E  33  ASN E  35  0                                        
SHEET    2 AC8 2 ARG E 316  VAL E 318 -1  O  MET E 317   N  VAL E  34           
SHEET    1 AC9 3 LEU E  37  GLU E  38  0                                        
SHEET    2 AC9 3 PHE E 295  GLN E 296  1  O  PHE E 295   N  GLU E  38           
SHEET    3 AC9 3 LYS E 308  TYR E 309  1  O  LYS E 308   N  GLN E 296           
SHEET    1 AD1 2 LEU E  45  LEU E  48  0                                        
SHEET    2 AD1 2 MET E 275  ALA E 280  1  O  CYS E 278   N  LEU E  47           
SHEET    1 AD2 3 LEU E  54  GLN E  55  0                                        
SHEET    2 AD2 3 ILE E  83  GLU E  85  1  O  VAL E  84   N  LEU E  54           
SHEET    3 AD2 3 ILE E 268  ASN E 270  1  O  ILE E 269   N  GLU E  85           
SHEET    1 AD3 4 SER E 114  GLU E 119  0                                        
SHEET    2 AD3 4 TYR E 256  SER E 261 -1  O  ALA E 257   N  PHE E 118           
SHEET    3 AD3 4 GLU E 175  HIS E 184 -1  N  GLU E 175   O  LEU E 260           
SHEET    4 AD3 4 ARG E 229  LEU E 237 -1  O  TYR E 233   N  TRP E 180           
SHEET    1 AD4 4 SER E 114  GLU E 119  0                                        
SHEET    2 AD4 4 TYR E 256  SER E 261 -1  O  ALA E 257   N  PHE E 118           
SHEET    3 AD4 4 GLU E 175  HIS E 184 -1  N  GLU E 175   O  LEU E 260           
SHEET    4 AD4 4 LEU E 251  ILE E 252 -1  O  ILE E 252   N  GLY E 181           
SHEET    1 AD5 2 SER E 136  SER E 140  0                                        
SHEET    2 AD5 2 SER E 145  SER E 146 -1  O  SER E 146   N  SER E 136           
SHEET    1 AD6 4 LEU E 164  ALA E 169  0                                        
SHEET    2 AD6 4 THR E 242  ALA E 247 -1  O  ALA E 247   N  LEU E 164           
SHEET    3 AD6 4 VAL E 202  SER E 206 -1  N  SER E 203   O  GLU E 246           
SHEET    4 AD6 4 TYR E 209  PHE E 213 -1  O  TYR E 209   N  SER E 206           
SHEET    1 AD7 3 CYS E 282  GLN E 283  0                                        
SHEET    2 AD7 3 ILE E 303  GLY E 304 -1  O  ILE E 303   N  GLN E 283           
SHEET    3 AD7 3 THR F 564  ALA F 565 -1  O  THR F 564   N  GLY E 304           
SHEET    1 AD8 4 GLN H   3  GLN H   6  0                                        
SHEET    2 AD8 4 VAL H  18  SER H  25 -1  O  LYS H  23   N  VAL H   5           
SHEET    3 AD8 4 THR H  78  VAL H  83 -1  O  MET H  81   N  VAL H  20           
SHEET    4 AD8 4 VAL H  68  ARG H  72 -1  N  THR H  69   O  GLU H  82           
SHEET    1 AD9 6 GLU H  10  LYS H  12  0                                        
SHEET    2 AD9 6 THR H 120  VAL H 124  1  O  THR H 123   N  LYS H  12           
SHEET    3 AD9 6 ALA H  92  GLY H  99 -1  N  ALA H  92   O  VAL H 122           
SHEET    4 AD9 6 HIS H  33  GLN H  39 -1  N  VAL H  37   O  TYR H  95           
SHEET    5 AD9 6 LEU H  45  ILE H  51 -1  O  MET H  48   N  TRP H  36           
SHEET    6 AD9 6 THR H  58  TYR H  60 -1  O  ASN H  59   N  TRP H  50           
SHEET    1 AE1 4 SER H 133  LEU H 137  0                                        
SHEET    2 AE1 4 THR H 148  TYR H 158 -1  O  LYS H 156   N  SER H 133           
SHEET    3 AE1 4 TYR H 189  PRO H 198 -1  O  VAL H 197   N  ALA H 149           
SHEET    4 AE1 4 VAL H 176  THR H 178 -1  N  HIS H 177   O  VAL H 194           
SHEET    1 AE2 4 SER H 133  LEU H 137  0                                        
SHEET    2 AE2 4 THR H 148  TYR H 158 -1  O  LYS H 156   N  SER H 133           
SHEET    3 AE2 4 TYR H 189  PRO H 198 -1  O  VAL H 197   N  ALA H 149           
SHEET    4 AE2 4 VAL H 182  LEU H 183 -1  N  VAL H 182   O  SER H 190           
SHEET    1 AE3 3 THR H 164  TRP H 167  0                                        
SHEET    2 AE3 3 ILE H 208  HIS H 213 -1  O  ASN H 210   N  SER H 166           
SHEET    3 AE3 3 THR H 218  ARG H 223 -1  O  THR H 218   N  HIS H 213           
SHEET    1 AE4 4 GLN I   3  GLN I   6  0                                        
SHEET    2 AE4 4 VAL I  18  SER I  25 -1  O  LYS I  23   N  VAL I   5           
SHEET    3 AE4 4 THR I  78  VAL I  83 -1  O  MET I  81   N  VAL I  20           
SHEET    4 AE4 4 VAL I  68  ARG I  72 -1  N  THR I  69   O  GLU I  82           
SHEET    1 AE5 6 GLU I  10  LYS I  12  0                                        
SHEET    2 AE5 6 THR I 120  VAL I 124  1  O  THR I 123   N  LYS I  12           
SHEET    3 AE5 6 ALA I  92  GLY I  99 -1  N  ALA I  92   O  VAL I 122           
SHEET    4 AE5 6 HIS I  33  GLN I  39 -1  N  VAL I  37   O  TYR I  95           
SHEET    5 AE5 6 LEU I  45  ILE I  51 -1  O  MET I  48   N  TRP I  36           
SHEET    6 AE5 6 THR I  58  TYR I  60 -1  O  ASN I  59   N  TRP I  50           
SHEET    1 AE6 4 SER I 133  LEU I 137  0                                        
SHEET    2 AE6 4 GLY I 152  TYR I 158 -1  O  LEU I 154   N  PHE I 135           
SHEET    3 AE6 4 TYR I 189  VAL I 195 -1  O  TYR I 189   N  TYR I 158           
SHEET    4 AE6 4 VAL I 176  THR I 178 -1  N  HIS I 177   O  VAL I 194           
SHEET    1 AE7 4 SER I 133  LEU I 137  0                                        
SHEET    2 AE7 4 GLY I 152  TYR I 158 -1  O  LEU I 154   N  PHE I 135           
SHEET    3 AE7 4 TYR I 189  VAL I 195 -1  O  TYR I 189   N  TYR I 158           
SHEET    4 AE7 4 VAL I 182  LEU I 183 -1  N  VAL I 182   O  SER I 190           
SHEET    1 AE8 2 THR I 148  ALA I 149  0                                        
SHEET    2 AE8 2 VAL I 197  PRO I 198 -1  O  VAL I 197   N  ALA I 149           
SHEET    1 AE9 3 THR I 164  TRP I 167  0                                        
SHEET    2 AE9 3 ILE I 208  HIS I 213 -1  O  ASN I 210   N  SER I 166           
SHEET    3 AE9 3 THR I 218  ARG I 223 -1  O  THR I 218   N  HIS I 213           
SHEET    1 AF1 4 GLN J   3  GLN J   6  0                                        
SHEET    2 AF1 4 VAL J  18  SER J  25 -1  O  LYS J  23   N  VAL J   5           
SHEET    3 AF1 4 THR J  78  VAL J  83 -1  O  MET J  81   N  VAL J  20           
SHEET    4 AF1 4 VAL J  68  ARG J  72 -1  N  THR J  69   O  GLU J  82           
SHEET    1 AF2 6 GLU J  10  LYS J  12  0                                        
SHEET    2 AF2 6 THR J 120  VAL J 124  1  O  THR J 123   N  GLU J  10           
SHEET    3 AF2 6 ALA J  92  GLY J  99 -1  N  ALA J  92   O  VAL J 122           
SHEET    4 AF2 6 HIS J  33  GLN J  39 -1  N  VAL J  37   O  TYR J  95           
SHEET    5 AF2 6 LEU J  45  ILE J  51 -1  O  MET J  48   N  TRP J  36           
SHEET    6 AF2 6 THR J  58  TYR J  60 -1  O  ASN J  59   N  TRP J  50           
SHEET    1 AF3 4 SER J 133  LEU J 137  0                                        
SHEET    2 AF3 4 THR J 148  TYR J 158 -1  O  LYS J 156   N  SER J 133           
SHEET    3 AF3 4 TYR J 189  PRO J 198 -1  O  VAL J 195   N  LEU J 151           
SHEET    4 AF3 4 VAL J 176  THR J 178 -1  N  HIS J 177   O  VAL J 194           
SHEET    1 AF4 4 SER J 133  LEU J 137  0                                        
SHEET    2 AF4 4 THR J 148  TYR J 158 -1  O  LYS J 156   N  SER J 133           
SHEET    3 AF4 4 TYR J 189  PRO J 198 -1  O  VAL J 195   N  LEU J 151           
SHEET    4 AF4 4 VAL J 182  LEU J 183 -1  N  VAL J 182   O  SER J 190           
SHEET    1 AF5 3 THR J 164  TRP J 167  0                                        
SHEET    2 AF5 3 ILE J 208  HIS J 213 -1  O  ASN J 210   N  SER J 166           
SHEET    3 AF5 3 THR J 218  ARG J 223 -1  O  THR J 218   N  HIS J 213           
SHEET    1 AF6 5 SER L   9  VAL L  12  0                                        
SHEET    2 AF6 5 THR L 103  VAL L 107  1  O  THR L 106   N  VAL L  10           
SHEET    3 AF6 5 ALA L  83  ASP L  91 -1  N  ALA L  83   O  LEU L 105           
SHEET    4 AF6 5 HIS L  33  GLN L  37 -1  N  GLN L  37   O  ASP L  84           
SHEET    5 AF6 5 VAL L  44  CYS L  48 -1  O  VAL L  44   N  GLN L  36           
SHEET    1 AF7 4 SER L   9  VAL L  12  0                                        
SHEET    2 AF7 4 THR L 103  VAL L 107  1  O  THR L 106   N  VAL L  10           
SHEET    3 AF7 4 ALA L  83  ASP L  91 -1  N  ALA L  83   O  LEU L 105           
SHEET    4 AF7 4 HIS L  96  PHE L  99 -1  O  ILE L  98   N  VAL L  89           
SHEET    1 AF8 3 ALA L  18  GLY L  23  0                                        
SHEET    2 AF8 3 THR L  69  ILE L  74 -1  O  ILE L  74   N  ALA L  18           
SHEET    3 AF8 3 PHE L  61  SER L  66 -1  N  SER L  64   O  THR L  71           
SHEET    1 AF9 4 SER L 116  PHE L 120  0                                        
SHEET    2 AF9 4 ALA L 132  PHE L 141 -1  O  LEU L 137   N  THR L 118           
SHEET    3 AF9 4 TYR L 174  LEU L 182 -1  O  TYR L 174   N  PHE L 141           
SHEET    4 AF9 4 VAL L 161  THR L 163 -1  N  GLU L 162   O  TYR L 179           
SHEET    1 AG1 4 SER L 116  PHE L 120  0                                        
SHEET    2 AG1 4 ALA L 132  PHE L 141 -1  O  LEU L 137   N  THR L 118           
SHEET    3 AG1 4 TYR L 174  LEU L 182 -1  O  TYR L 174   N  PHE L 141           
SHEET    4 AG1 4 SER L 167  LYS L 168 -1  N  SER L 167   O  ALA L 175           
SHEET    1 AG2 4 SER L 155  VAL L 157  0                                        
SHEET    2 AG2 4 THR L 147  ALA L 152 -1  N  ALA L 152   O  SER L 155           
SHEET    3 AG2 4 TYR L 193  HIS L 199 -1  O  THR L 198   N  THR L 147           
SHEET    4 AG2 4 SER L 202  VAL L 208 -1  O  VAL L 204   N  VAL L 197           
SHEET    1 AG3 5 SER M   9  VAL M  12  0                                        
SHEET    2 AG3 5 THR M 103  VAL M 107  1  O  THR M 106   N  VAL M  10           
SHEET    3 AG3 5 ALA M  83  ASP M  91 -1  N  ALA M  83   O  LEU M 105           
SHEET    4 AG3 5 HIS M  33  GLN M  37 -1  N  GLN M  37   O  ASP M  84           
SHEET    5 AG3 5 VAL M  44  CYS M  48 -1  O  VAL M  44   N  GLN M  36           
SHEET    1 AG4 4 SER M   9  VAL M  12  0                                        
SHEET    2 AG4 4 THR M 103  VAL M 107  1  O  THR M 106   N  VAL M  10           
SHEET    3 AG4 4 ALA M  83  ASP M  91 -1  N  ALA M  83   O  LEU M 105           
SHEET    4 AG4 4 HIS M  96  PHE M  99 -1  O  ILE M  98   N  VAL M  89           
SHEET    1 AG5 3 ALA M  18  GLY M  23  0                                        
SHEET    2 AG5 3 THR M  69  ILE M  74 -1  O  ILE M  74   N  ALA M  18           
SHEET    3 AG5 3 PHE M  61  SER M  66 -1  N  SER M  64   O  THR M  71           
SHEET    1 AG6 4 SER M 116  PHE M 120  0                                        
SHEET    2 AG6 4 ALA M 132  PHE M 141 -1  O  LEU M 137   N  THR M 118           
SHEET    3 AG6 4 TYR M 174  LEU M 182 -1  O  TYR M 174   N  PHE M 141           
SHEET    4 AG6 4 VAL M 161  THR M 163 -1  N  GLU M 162   O  TYR M 179           
SHEET    1 AG7 4 SER M 116  PHE M 120  0                                        
SHEET    2 AG7 4 ALA M 132  PHE M 141 -1  O  LEU M 137   N  THR M 118           
SHEET    3 AG7 4 TYR M 174  LEU M 182 -1  O  TYR M 174   N  PHE M 141           
SHEET    4 AG7 4 SER M 167  LYS M 168 -1  N  SER M 167   O  ALA M 175           
SHEET    1 AG8 4 SER M 155  VAL M 157  0                                        
SHEET    2 AG8 4 THR M 147  ALA M 152 -1  N  ALA M 152   O  SER M 155           
SHEET    3 AG8 4 TYR M 193  HIS M 199 -1  O  THR M 198   N  THR M 147           
SHEET    4 AG8 4 SER M 202  VAL M 208 -1  O  VAL M 204   N  VAL M 197           
SHEET    1 AG9 5 SER N   9  VAL N  12  0                                        
SHEET    2 AG9 5 THR N 103  VAL N 107  1  O  THR N 106   N  VAL N  10           
SHEET    3 AG9 5 ALA N  83  ASP N  91 -1  N  ALA N  83   O  LEU N 105           
SHEET    4 AG9 5 HIS N  33  GLN N  37 -1  N  GLN N  37   O  ASP N  84           
SHEET    5 AG9 5 VAL N  44  CYS N  48 -1  O  VAL N  44   N  GLN N  36           
SHEET    1 AH1 4 SER N   9  VAL N  12  0                                        
SHEET    2 AH1 4 THR N 103  VAL N 107  1  O  THR N 106   N  VAL N  10           
SHEET    3 AH1 4 ALA N  83  ASP N  91 -1  N  ALA N  83   O  LEU N 105           
SHEET    4 AH1 4 HIS N  96  PHE N  99 -1  O  ILE N  98   N  VAL N  89           
SHEET    1 AH2 3 ALA N  18  GLY N  23  0                                        
SHEET    2 AH2 3 THR N  69  ILE N  74 -1  O  ILE N  74   N  ALA N  18           
SHEET    3 AH2 3 PHE N  61  SER N  66 -1  N  SER N  64   O  THR N  71           
SHEET    1 AH3 4 SER N 116  PHE N 120  0                                        
SHEET    2 AH3 4 ALA N 132  PHE N 141 -1  O  LEU N 137   N  THR N 118           
SHEET    3 AH3 4 TYR N 174  LEU N 182 -1  O  TYR N 174   N  PHE N 141           
SHEET    4 AH3 4 VAL N 161  THR N 163 -1  N  GLU N 162   O  TYR N 179           
SHEET    1 AH4 4 SER N 116  PHE N 120  0                                        
SHEET    2 AH4 4 ALA N 132  PHE N 141 -1  O  LEU N 137   N  THR N 118           
SHEET    3 AH4 4 TYR N 174  LEU N 182 -1  O  TYR N 174   N  PHE N 141           
SHEET    4 AH4 4 SER N 167  LYS N 168 -1  N  SER N 167   O  ALA N 175           
SHEET    1 AH5 4 SER N 155  VAL N 157  0                                        
SHEET    2 AH5 4 THR N 147  ALA N 152 -1  N  ALA N 152   O  SER N 155           
SHEET    3 AH5 4 TYR N 193  HIS N 199 -1  O  THR N 198   N  THR N 147           
SHEET    4 AH5 4 SER N 202  VAL N 208 -1  O  VAL N 204   N  VAL N 197           
LINK         C1  NAG A 327                 ND2 ASN A  91     1555   1555        
LINK         O4  NAG A 327                 C1  NAG A 328     1555   1555        
LINK         O4  NAG A 328                 C1  BMA A 329     1555   1555        
LINK         O3  BMA A 329                 C1  MAN A 330     1555   1555        
LINK         O2  MAN A 330                 C1  MAN A 331     1555   1555        
CISPEP   1 PHE H  159    PRO H  160          0        -4.23                     
CISPEP   2 GLU H  161    PRO H  162          0        -1.03                     
CISPEP   3 PHE I  159    PRO I  160          0        -4.04                     
CISPEP   4 GLU I  161    PRO I  162          0        -1.29                     
CISPEP   5 PHE J  159    PRO J  160          0        -3.87                     
CISPEP   6 GLU J  161    PRO J  162          0        -1.50                     
SSBOND   1 CYS A    8    CYS B  637                          1555   1555  2.03  
SSBOND   2 CYS A   46    CYS A  278                          1555   1555  2.03  
SSBOND   3 CYS A   59    CYS A   71                          1555   1555  2.03  
SSBOND   4 CYS A   94    CYS A  139                          1555   1555  2.03  
SSBOND   5 CYS A  282    CYS A  306                          1555   1555  2.03  
SSBOND   6 CYS B  644    CYS B  648                          1555   1555  2.03  
SSBOND   7 CYS C    8    CYS D  637                          1555   1555  2.03  
SSBOND   8 CYS C   46    CYS C  278                          1555   1555  2.03  
SSBOND   9 CYS C   59    CYS C   71                          1555   1555  2.03  
SSBOND  10 CYS C   94    CYS C  139                          1555   1555  2.03  
SSBOND  11 CYS C  282    CYS C  306                          1555   1555  2.03  
SSBOND  12 CYS D  644    CYS D  648                          1555   1555  2.03  
SSBOND  13 CYS E    8    CYS F  637                          1555   1555  2.03  
SSBOND  14 CYS E   46    CYS E  278                          1555   1555  2.03  
SSBOND  15 CYS E   59    CYS E   71                          1555   1555  2.03  
SSBOND  16 CYS E   94    CYS E  139                          1555   1555  2.03  
SSBOND  17 CYS E  282    CYS E  306                          1555   1555  2.03  
SSBOND  18 CYS F  644    CYS F  648                          1555   1555  2.02  
SSBOND  19 CYS H   22    CYS H   96                          1555   1555  2.04  
SSBOND  20 CYS H  153    CYS H  209                          1555   1555  2.03  
SSBOND  21 CYS I   22    CYS I   96                          1555   1555  2.04  
SSBOND  22 CYS I  153    CYS I  209                          1555   1555  2.03  
SSBOND  23 CYS J   22    CYS J   96                          1555   1555  2.04  
SSBOND  24 CYS J  153    CYS J  209                          1555   1555  2.03  
SSBOND  25 CYS L   22    CYS L   87                          1555   1555  2.03  
SSBOND  26 CYS L  136    CYS L  195                          1555   1555  2.04  
SSBOND  27 CYS M   22    CYS M   87                          1555   1555  2.03  
SSBOND  28 CYS M  136    CYS M  195                          1555   1555  2.04  
SSBOND  29 CYS N   22    CYS N   87                          1555   1555  2.03  
SSBOND  30 CYS N  136    CYS N  195                          1555   1555  2.04  
SITE     1 AC1  1 ASN A  58                                                     
SITE     1 AC2  5 ASN A  68  GLU A  90  ASN A  91  CYS A  94                    
SITE     2 AC2  5 ARG A 224                                                     
SITE     1 AC3  1 ASN A 129                                                     
SITE     1 AC4  1 ASN A 163                                                     
SITE     1 AC5  3 ASN A 290  SER A 292  LEU A 293                               
SITE     1 AC6  1 ASN C  58                                                     
SITE     1 AC7  6 ASN C  68  GLU C  70  GLU C  90  ASN C  91                    
SITE     2 AC7  6 CYS C  94  ARG C 224                                          
SITE     1 AC8  1 ASN C 129                                                     
SITE     1 AC9  2 PRO C 162  ASN C 163                                          
SITE     1 AD1  4 ILE C  75  ASN C 290  SER C 292  LEU C 293                    
SITE     1 AD2  1 ASN E  58                                                     
SITE     1 AD3  6 ASN E  68  GLU E  70  GLU E  90  ASN E  91                    
SITE     2 AD3  6 CYS E  94  ARG E 224                                          
SITE     1 AD4  1 ASN E 129                                                     
SITE     1 AD5  2 PRO E 162  ASN E 163                                          
SITE     1 AD6  3 ASN E 290  SER E 292  LEU E 293                               
CRYST1  154.824  192.190  333.219  90.00  90.00  90.00 I 21 21 21   24          
ORIGX1      1.000000  0.000000  0.000000        0.00000                         
ORIGX2      0.000000  1.000000  0.000000        0.00000                         
ORIGX3      0.000000  0.000000  1.000000        0.00000                         
SCALE1      0.006459  0.000000  0.000000        0.00000                         
SCALE2      0.000000  0.005203  0.000000        0.00000                         
SCALE3      0.000000  0.000000  0.003001        0.00000                         
ATOM      1  N   GLU A   4      16.109  33.830 -67.880  1.00 58.90           N  
ATOM      2  CA  GLU A   4      14.806  34.424 -68.155  1.00 80.52           C  
ATOM      3  C   GLU A   4      14.091  34.707 -66.836  1.00 82.65           C  
ATOM      4  O   GLU A   4      14.742  34.901 -65.809  1.00 89.30           O  
ATOM      5  CB  GLU A   4      13.972  33.497 -69.043  1.00 91.77           C  
ATOM      6  CG  GLU A   4      14.606  33.209 -70.394  1.00 97.34           C  
ATOM      7  CD  GLU A   4      14.898  34.470 -71.182  1.00111.79           C  
ATOM      8  OE1 GLU A   4      14.074  35.408 -71.133  1.00 99.88           O  
ATOM      9  OE2 GLU A   4      15.952  34.525 -71.849  1.00114.22           O  
ATOM     10  HA  GLU A   4      14.928  35.265 -68.623  1.00 96.63           H  
ATOM     11  HB2 GLU A   4      13.851  32.651 -68.585  1.00110.13           H  
ATOM     12  HB3 GLU A   4      13.109  33.911 -69.203  1.00110.13           H  
ATOM     13  HG2 GLU A   4      15.444  32.740 -70.256  1.00116.80           H  
ATOM     14  HG3 GLU A   4      14.000  32.661 -70.917  1.00116.80           H  
ATOM     15  N   ASP A   5      12.760  34.733 -66.854  1.00 76.03           N  
ATOM     16  CA  ASP A   5      12.021  34.924 -65.616  1.00 84.31           C  
ATOM     17  C   ASP A   5      12.195  33.714 -64.703  1.00 78.17           C  
ATOM     18  O   ASP A   5      12.477  32.597 -65.148  1.00 77.83           O  
ATOM     19  CB  ASP A   5      10.536  35.162 -65.896  1.00 82.07           C  
ATOM     20  CG  ASP A   5      10.268  36.524 -66.505  1.00 80.69           C  
ATOM     21  OD1 ASP A   5      11.185  37.372 -66.503  1.00 86.90           O  
ATOM     22  OD2 ASP A   5       9.134  36.751 -66.978  1.00 73.09           O  
ATOM     23  H   ASP A   5      12.272  34.644 -67.556  1.00 91.24           H  
ATOM     24  HA  ASP A   5      12.369  35.702 -65.155  1.00101.17           H  
ATOM     25  HB2 ASP A   5      10.219  34.487 -66.518  1.00 98.49           H  
ATOM     26  HB3 ASP A   5      10.043  35.103 -65.063  1.00 98.49           H  
ATOM     27  N   THR A   6      12.019  33.949 -63.405  1.00 73.24           N  
ATOM     28  CA  THR A   6      12.303  32.930 -62.407  1.00 58.84           C  
ATOM     29  C   THR A   6      11.368  33.098 -61.221  1.00 50.58           C  
ATOM     30  O   THR A   6      10.984  34.214 -60.863  1.00 45.40           O  
ATOM     31  CB  THR A   6      13.765  33.004 -61.940  1.00 50.82           C  
ATOM     32  OG1 THR A   6      14.636  32.749 -63.047  1.00 57.44           O  
ATOM     33  CG2 THR A   6      14.049  31.993 -60.831  1.00 67.64           C  
ATOM     34  H   THR A   6      11.735  34.692 -63.079  1.00 87.89           H  
ATOM     35  HA  THR A   6      12.152  32.053 -62.793  1.00 70.60           H  
ATOM     36  HB  THR A   6      13.943  33.892 -61.592  1.00 60.99           H  
ATOM     37  HG1 THR A   6      15.437  32.788 -62.798  1.00 68.93           H  
ATOM     38 HG21 THR A   6      14.976  32.059 -60.553  1.00 81.16           H  
ATOM     39 HG22 THR A   6      13.477  32.169 -60.068  1.00 81.16           H  
ATOM     40 HG23 THR A   6      13.879  31.094 -61.152  1.00 81.16           H  
ATOM     41  N   ILE A   7      10.997  31.967 -60.625  1.00 64.19           N  
ATOM     42  CA  ILE A   7      10.324  31.928 -59.333  1.00 59.82           C  
ATOM     43  C   ILE A   7      11.080  30.939 -58.460  1.00 43.07           C  
ATOM     44  O   ILE A   7      11.285  29.786 -58.857  1.00 43.11           O  
ATOM     45  CB  ILE A   7       8.838  31.537 -59.453  1.00 60.17           C  
ATOM     46  CG1 ILE A   7       8.141  31.624 -58.089  1.00 44.53           C  
ATOM     47  CG2 ILE A   7       8.672  30.134 -60.039  1.00 62.12           C  
ATOM     48  CD1 ILE A   7       8.081  33.018 -57.495  1.00 51.66           C  
ATOM     49  H   ILE A   7      11.131  31.187 -60.962  1.00 77.03           H  
ATOM     50  HA  ILE A   7      10.376  32.803 -58.918  1.00 71.78           H  
ATOM     51  HB  ILE A   7       8.408  32.167 -60.052  1.00 72.20           H  
ATOM     52 HG12 ILE A   7       7.230  31.307 -58.187  1.00 53.44           H  
ATOM     53 HG13 ILE A   7       8.618  31.058 -57.462  1.00 53.44           H  
ATOM     54 HG21 ILE A   7       7.726  29.927 -60.098  1.00 74.54           H  
ATOM     55 HG22 ILE A   7       9.071  30.113 -60.923  1.00 74.54           H  
ATOM     56 HG23 ILE A   7       9.116  29.496 -59.460  1.00 74.54           H  
ATOM     57 HD11 ILE A   7       7.627  32.977 -56.639  1.00 61.99           H  
ATOM     58 HD12 ILE A   7       8.985  33.349 -57.374  1.00 61.99           H  
ATOM     59 HD13 ILE A   7       7.594  33.599 -58.101  1.00 61.99           H  
ATOM     60  N   CYS A   8      11.522  31.397 -57.294  1.00 44.00           N  
ATOM     61  CA  CYS A   8      12.245  30.557 -56.357  1.00 59.03           C  
ATOM     62  C   CYS A   8      11.446  30.424 -55.067  1.00 63.95           C  
ATOM     63  O   CYS A   8      10.606  31.266 -54.741  1.00 55.40           O  
ATOM     64  CB  CYS A   8      13.642  31.126 -56.061  1.00 58.27           C  
ATOM     65  SG  CYS A   8      14.772  31.194 -57.482  1.00 49.80           S  
ATOM     66  H   CYS A   8      11.412  32.205 -57.021  1.00 52.80           H  
ATOM     67  HA  CYS A   8      12.354  29.672 -56.739  1.00 70.84           H  
ATOM     68  HB2 CYS A   8      13.540  32.030 -55.725  1.00 69.92           H  
ATOM     69  HB3 CYS A   8      14.061  30.574 -55.382  1.00 69.92           H  
ATOM     70  N   ILE A   9      11.719  29.346 -54.336  1.00 60.94           N  
ATOM     71  CA  ILE A   9      11.064  29.067 -53.064  1.00 53.36           C  
ATOM     72  C   ILE A   9      12.143  28.779 -52.029  1.00 45.26           C  
ATOM     73  O   ILE A   9      13.041  27.964 -52.271  1.00 30.18           O  
ATOM     74  CB  ILE A   9      10.077  27.889 -53.178  1.00 65.23           C  
ATOM     75  CG1 ILE A   9      10.809  26.596 -53.539  1.00 80.16           C  
ATOM     76  CG2 ILE A   9       9.015  28.187 -54.223  1.00 40.29           C  
ATOM     77  CD1 ILE A   9      11.064  25.694 -52.360  1.00 70.79           C  
ATOM     78  H   ILE A   9      12.294  28.748 -54.562  1.00 73.12           H  
ATOM     79  HA  ILE A   9      10.570  29.851 -52.779  1.00 64.04           H  
ATOM     80  HB  ILE A   9       9.640  27.767 -52.321  1.00 78.28           H  
ATOM     81 HG12 ILE A   9      10.273  26.102 -54.180  1.00 96.19           H  
ATOM     82 HG13 ILE A   9      11.666  26.821 -53.932  1.00 96.19           H  
ATOM     83 HG21 ILE A   9       8.406  27.434 -54.278  1.00 48.35           H  
ATOM     84 HG22 ILE A   9       8.530  28.986 -53.961  1.00 48.35           H  
ATOM     85 HG23 ILE A   9       9.446  28.327 -55.080  1.00 48.35           H  
ATOM     86 HD11 ILE A   9      11.529  24.899 -52.666  1.00 84.95           H  
ATOM     87 HD12 ILE A   9      11.610  26.168 -51.713  1.00 84.95           H  
ATOM     88 HD13 ILE A   9      10.215  25.448 -51.961  1.00 84.95           H  
ATOM     89  N   GLY A  10      12.061  29.456 -50.886  1.00 43.45           N  
ATOM     90  CA  GLY A  10      13.087  29.351 -49.866  1.00 56.46           C  
ATOM     91  C   GLY A  10      12.547  29.559 -48.467  1.00 49.42           C  
ATOM     92  O   GLY A  10      11.332  29.513 -48.254  1.00 45.80           O  
ATOM     93  H   GLY A  10      11.414  29.984 -50.680  1.00 52.14           H  
ATOM     94  HA2 GLY A  10      13.495  28.472 -49.909  1.00 67.75           H  
ATOM     95  HA3 GLY A  10      13.773  30.016 -50.031  1.00 67.75           H  
ATOM     96  N   TYR A  11      13.436  29.802 -47.505  1.00 51.35           N  
ATOM     97  CA  TYR A  11      13.043  29.861 -46.105  1.00 47.38           C  
ATOM     98  C   TYR A  11      13.848  30.914 -45.354  1.00 50.81           C  
ATOM     99  O   TYR A  11      14.944  31.312 -45.758  1.00 55.24           O  
ATOM    100  CB  TYR A  11      13.193  28.490 -45.436  1.00 44.03           C  
ATOM    101  CG  TYR A  11      14.551  27.858 -45.624  1.00 36.67           C  
ATOM    102  CD1 TYR A  11      15.595  28.116 -44.746  1.00 35.54           C  
ATOM    103  CD2 TYR A  11      14.783  26.989 -46.681  1.00 38.53           C  
ATOM    104  CE1 TYR A  11      16.835  27.528 -44.922  1.00 36.60           C  
ATOM    105  CE2 TYR A  11      16.015  26.399 -46.864  1.00 40.17           C  
ATOM    106  CZ  TYR A  11      17.037  26.670 -45.985  1.00 34.78           C  
ATOM    107  OH  TYR A  11      18.263  26.075 -46.176  1.00 42.56           O  
ATOM    108  H   TYR A  11      14.274  29.937 -47.640  1.00 61.61           H  
ATOM    109  HA  TYR A  11      12.108  30.114 -46.055  1.00 56.86           H  
ATOM    110  HB2 TYR A  11      13.042  28.591 -44.483  1.00 52.84           H  
ATOM    111  HB3 TYR A  11      12.531  27.887 -45.810  1.00 52.84           H  
ATOM    112  HD1 TYR A  11      15.459  28.694 -44.030  1.00 42.65           H  
ATOM    113  HD2 TYR A  11      14.095  26.803 -47.278  1.00 46.24           H  
ATOM    114  HE1 TYR A  11      17.527  27.710 -44.329  1.00 43.91           H  
ATOM    115  HE2 TYR A  11      16.154  25.821 -47.579  1.00 48.20           H  
ATOM    116  HH  TYR A  11      18.240  25.582 -46.856  1.00 51.07           H  
ATOM    117  N   HIS A  12      13.265  31.351 -44.241  1.00 54.69           N  
ATOM    118  CA  HIS A  12      13.767  32.469 -43.455  1.00 51.46           C  
ATOM    119  C   HIS A  12      15.112  32.154 -42.807  1.00 50.90           C  
ATOM    120  O   HIS A  12      15.441  31.000 -42.521  1.00 50.73           O  
ATOM    121  CB  HIS A  12      12.716  32.830 -42.401  1.00 52.25           C  
ATOM    122  CG  HIS A  12      13.114  33.928 -41.464  1.00 60.05           C  
ATOM    123  ND1 HIS A  12      13.739  35.086 -41.878  1.00 84.02           N  
ATOM    124  CD2 HIS A  12      12.920  34.062 -40.131  1.00 61.85           C  
ATOM    125  CE1 HIS A  12      13.944  35.869 -40.832  1.00 74.16           C  
ATOM    126  NE2 HIS A  12      13.452  35.272 -39.761  1.00 59.64           N  
ATOM    127  H   HIS A  12      12.551  31.001 -43.913  1.00 65.63           H  
ATOM    128  HA  HIS A  12      13.886  33.237 -44.036  1.00 61.75           H  
ATOM    129  HB2 HIS A  12      11.907  33.111 -42.855  1.00 62.70           H  
ATOM    130  HB3 HIS A  12      12.532  32.041 -41.866  1.00 62.70           H  
ATOM    131  HD2 HIS A  12      12.516  33.442 -39.568  1.00 74.22           H  
ATOM    132  HE1 HIS A  12      14.355  36.703 -40.850  1.00 88.99           H  
ATOM    133  HE2 HIS A  12      13.465  35.590 -38.962  1.00 71.57           H  
ATOM    134  N   ALA A  13      15.896  33.209 -42.589  1.00 51.27           N  
ATOM    135  CA  ALA A  13      17.184  33.120 -41.917  1.00 52.62           C  
ATOM    136  C   ALA A  13      17.526  34.497 -41.366  1.00 63.03           C  
ATOM    137  O   ALA A  13      17.062  35.515 -41.885  1.00 67.10           O  
ATOM    138  CB  ALA A  13      18.286  32.626 -42.861  1.00 45.51           C  
ATOM    139  H   ALA A  13      15.693  34.009 -42.831  1.00 61.52           H  
ATOM    140  HA  ALA A  13      17.118  32.500 -41.173  1.00 63.14           H  
ATOM    141  HB1 ALA A  13      19.123  32.583 -42.373  1.00 54.61           H  
ATOM    142  HB2 ALA A  13      18.048  31.746 -43.190  1.00 54.61           H  
ATOM    143  HB3 ALA A  13      18.367  33.247 -43.602  1.00 54.61           H  
ATOM    144  N   ASN A  14      18.335  34.519 -40.310  1.00 71.67           N  
ATOM    145  CA  ASN A  14      18.678  35.769 -39.640  1.00 72.38           C  
ATOM    146  C   ASN A  14      20.031  35.606 -38.951  1.00 73.67           C  
ATOM    147  O   ASN A  14      20.738  34.615 -39.158  1.00 64.81           O  
ATOM    148  CB  ASN A  14      17.560  36.170 -38.667  1.00 64.98           C  
ATOM    149  CG  ASN A  14      17.308  35.122 -37.597  1.00 69.78           C  
ATOM    150  OD1 ASN A  14      18.224  34.422 -37.164  1.00 77.34           O  
ATOM    151  ND2 ASN A  14      16.055  35.003 -37.173  1.00 63.28           N  
ATOM    152  H   ASN A  14      18.698  33.822 -39.961  1.00 86.01           H  
ATOM    153  HA  ASN A  14      18.763  36.471 -40.304  1.00 86.85           H  
ATOM    154  HB2 ASN A  14      17.808  36.996 -38.224  1.00 77.98           H  
ATOM    155  HB3 ASN A  14      16.737  36.293 -39.165  1.00 77.98           H  
ATOM    156 HD21 ASN A  14      15.859  34.424 -36.568  1.00 75.94           H  
ATOM    157 HD22 ASN A  14      15.440  35.505 -37.503  1.00 75.94           H  
ATOM    158  N   ASN A  15      20.387  36.586 -38.122  1.00 86.93           N  
ATOM    159  CA  ASN A  15      21.673  36.610 -37.437  1.00 92.38           C  
ATOM    160  C   ASN A  15      21.650  35.885 -36.097  1.00 92.00           C  
ATOM    161  O   ASN A  15      22.673  35.865 -35.405  1.00 87.63           O  
ATOM    162  CB  ASN A  15      22.124  38.059 -37.215  1.00 83.23           C  
ATOM    163  CG  ASN A  15      21.189  38.825 -36.297  1.00 89.11           C  
ATOM    164  OD1 ASN A  15      20.060  38.400 -36.047  1.00 74.07           O  
ATOM    165  ND2 ASN A  15      21.659  39.956 -35.781  1.00 83.98           N  
ATOM    166  H   ASN A  15      19.888  37.262 -37.938  1.00104.32           H  
ATOM    167  HA  ASN A  15      22.334  36.175 -37.998  1.00110.86           H  
ATOM    168  HB2 ASN A  15      23.006  38.058 -36.813  1.00 99.88           H  
ATOM    169  HB3 ASN A  15      22.148  38.517 -38.070  1.00 99.88           H  
ATOM    170 HD21 ASN A  15      21.167  40.426 -35.255  1.00100.78           H  
ATOM    171 HD22 ASN A  15      22.455  40.218 -35.974  1.00100.78           H  
ATOM    172  N   SER A  16      20.518  35.297 -35.717  1.00 88.08           N  
ATOM    173  CA  SER A  16      20.398  34.667 -34.410  1.00 71.15           C  
ATOM    174  C   SER A  16      21.450  33.578 -34.232  1.00 71.07           C  
ATOM    175  O   SER A  16      21.787  32.853 -35.172  1.00 54.75           O  
ATOM    176  CB  SER A  16      18.998  34.076 -34.237  1.00 75.35           C  
ATOM    177  OG  SER A  16      18.863  33.435 -32.980  1.00 74.29           O  
ATOM    178  H   SER A  16      19.807  35.250 -36.199  1.00105.69           H  
ATOM    179  HA  SER A  16      20.533  35.335 -33.719  1.00 85.38           H  
ATOM    180  HB2 SER A  16      18.345  34.791 -34.297  1.00 90.42           H  
ATOM    181  HB3 SER A  16      18.841  33.426 -34.940  1.00 90.42           H  
ATOM    182  HG  SER A  16      18.090  33.116 -32.902  1.00 89.15           H  
ATOM    183  N   THR A  17      21.970  33.472 -33.009  1.00 77.46           N  
ATOM    184  CA  THR A  17      22.969  32.473 -32.655  1.00 74.37           C  
ATOM    185  C   THR A  17      22.419  31.415 -31.705  1.00 74.99           C  
ATOM    186  O   THR A  17      23.184  30.576 -31.217  1.00 62.19           O  
ATOM    187  CB  THR A  17      24.192  33.146 -32.025  1.00 77.32           C  
ATOM    188  OG1 THR A  17      23.784  33.916 -30.886  1.00 67.33           O  
ATOM    189  CG2 THR A  17      24.889  34.052 -33.033  1.00 66.74           C  
ATOM    190  H   THR A  17      21.751  33.983 -32.352  1.00 92.95           H  
ATOM    191  HA  THR A  17      23.261  32.023 -33.463  1.00 89.24           H  
ATOM    192  HB  THR A  17      24.822  32.465 -31.742  1.00 92.78           H  
ATOM    193  HG1 THR A  17      24.452  34.288 -30.537  1.00 80.80           H  
ATOM    194 HG21 THR A  17      25.661  34.472 -32.622  1.00 80.09           H  
ATOM    195 HG22 THR A  17      25.183  33.532 -33.798  1.00 80.09           H  
ATOM    196 HG23 THR A  17      24.279  34.742 -33.337  1.00 80.09           H  
ATOM    197  N   ASP A  18      21.116  31.438 -31.431  1.00 78.68           N  
ATOM    198  CA  ASP A  18      20.502  30.440 -30.565  1.00 58.72           C  
ATOM    199  C   ASP A  18      20.805  29.034 -31.063  1.00 49.37           C  
ATOM    200  O   ASP A  18      20.563  28.709 -32.228  1.00 52.31           O  
ATOM    201  CB  ASP A  18      18.989  30.658 -30.513  1.00 48.66           C  
ATOM    202  CG  ASP A  18      18.609  31.937 -29.800  1.00 49.76           C  
ATOM    203  OD1 ASP A  18      19.461  32.489 -29.073  1.00 63.45           O  
ATOM    204  OD2 ASP A  18      17.459  32.393 -29.972  1.00 50.29           O  
ATOM    205  H   ASP A  18      20.566  32.025 -31.736  1.00 94.42           H  
ATOM    206  HA  ASP A  18      20.857  30.530 -29.667  1.00 70.47           H  
ATOM    207  HB2 ASP A  18      18.645  30.706 -31.419  1.00 58.40           H  
ATOM    208  HB3 ASP A  18      18.579  29.918 -30.040  1.00 58.40           H  
ATOM    209  N   THR A  19      21.333  28.201 -30.172  1.00 37.29           N  
ATOM    210  CA  THR A  19      21.575  26.796 -30.459  1.00 51.30           C  
ATOM    211  C   THR A  19      20.646  25.921 -29.627  1.00 49.18           C  
ATOM    212  O   THR A  19      20.305  26.251 -28.487  1.00 37.40           O  
ATOM    213  CB  THR A  19      23.033  26.409 -30.183  1.00 49.32           C  
ATOM    214  OG1 THR A  19      23.401  26.816 -28.859  1.00 41.57           O  
ATOM    215  CG2 THR A  19      23.966  27.041 -31.205  1.00 48.96           C  
ATOM    216  H   THR A  19      21.564  28.434 -29.377  1.00 44.75           H  
ATOM    217  HA  THR A  19      21.390  26.627 -31.396  1.00 61.57           H  
ATOM    218  HB  THR A  19      23.121  25.445 -30.253  1.00 59.18           H  
ATOM    219  HG1 THR A  19      24.199  26.605 -28.705  1.00 49.88           H  
ATOM    220 HG21 THR A  19      24.883  26.787 -31.018  1.00 58.75           H  
ATOM    221 HG22 THR A  19      23.732  26.741 -32.098  1.00 58.75           H  
ATOM    222 HG23 THR A  19      23.892  28.008 -31.168  1.00 58.75           H  
ATOM    223  N   VAL A  20      20.238  24.799 -30.216  1.00 43.83           N  
ATOM    224  CA  VAL A  20      19.409  23.809 -29.544  1.00 35.41           C  
ATOM    225  C   VAL A  20      20.037  22.441 -29.757  1.00 42.39           C  
ATOM    226  O   VAL A  20      20.655  22.173 -30.793  1.00 32.18           O  
ATOM    227  CB  VAL A  20      17.952  23.818 -30.057  1.00 38.53           C  
ATOM    228  CG1 VAL A  20      17.312  25.179 -29.818  1.00 46.02           C  
ATOM    229  CG2 VAL A  20      17.896  23.433 -31.535  1.00 52.47           C  
ATOM    230  H   VAL A  20      20.435  24.587 -31.026  1.00 52.60           H  
ATOM    231  HA  VAL A  20      19.398  23.994 -28.592  1.00 42.49           H  
ATOM    232  HB  VAL A  20      17.442  23.160 -29.560  1.00 46.24           H  
ATOM    233 HG11 VAL A  20      16.400  25.160 -30.147  1.00 55.23           H  
ATOM    234 HG12 VAL A  20      17.317  25.366 -28.866  1.00 55.23           H  
ATOM    235 HG13 VAL A  20      17.822  25.854 -30.292  1.00 55.23           H  
ATOM    236 HG21 VAL A  20      16.972  23.447 -31.830  1.00 62.97           H  
ATOM    237 HG22 VAL A  20      18.417  24.072 -32.047  1.00 62.97           H  
ATOM    238 HG23 VAL A  20      18.265  22.542 -31.643  1.00 62.97           H  
ATOM    239  N   ASP A  21      19.872  21.571 -28.770  1.00 37.32           N  
ATOM    240  CA  ASP A  21      20.350  20.203 -28.881  1.00 48.46           C  
ATOM    241  C   ASP A  21      19.282  19.329 -29.524  1.00 42.73           C  
ATOM    242  O   ASP A  21      18.080  19.523 -29.319  1.00 35.84           O  
ATOM    243  CB  ASP A  21      20.733  19.647 -27.509  1.00 51.66           C  
ATOM    244  CG  ASP A  21      22.009  20.266 -26.965  1.00 62.03           C  
ATOM    245  OD1 ASP A  21      22.764  20.872 -27.754  1.00 58.88           O  
ATOM    246  OD2 ASP A  21      22.255  20.148 -25.746  1.00 73.30           O  
ATOM    247  H   ASP A  21      19.485  21.749 -28.022  1.00 44.78           H  
ATOM    248  HA  ASP A  21      21.137  20.186 -29.447  1.00 58.16           H  
ATOM    249  HB2 ASP A  21      20.018  19.833 -26.881  1.00 62.00           H  
ATOM    250  HB3 ASP A  21      20.871  18.690 -27.583  1.00 62.00           H  
ATOM    251  N   THR A  22      19.738  18.363 -30.315  1.00 44.34           N  
ATOM    252  CA  THR A  22      18.859  17.479 -31.061  1.00 33.08           C  
ATOM    253  C   THR A  22      19.333  16.045 -30.874  1.00 30.20           C  
ATOM    254  O   THR A  22      20.495  15.787 -30.549  1.00 50.89           O  
ATOM    255  CB  THR A  22      18.820  17.864 -32.554  1.00 45.83           C  
ATOM    256  OG1 THR A  22      18.275  19.182 -32.694  1.00 45.73           O  
ATOM    257  CG2 THR A  22      17.979  16.898 -33.370  1.00 49.45           C  
ATOM    258  H   THR A  22      20.573  18.200 -30.437  1.00 53.21           H  
ATOM    259  HA  THR A  22      17.959  17.550 -30.706  1.00 39.70           H  
ATOM    260  HB  THR A  22      19.723  17.854 -32.910  1.00 55.00           H  
ATOM    261  HG1 THR A  22      18.251  19.398 -33.505  1.00 54.88           H  
ATOM    262 HG21 THR A  22      17.975  17.168 -34.302  1.00 59.34           H  
ATOM    263 HG22 THR A  22      18.344  16.002 -33.302  1.00 59.34           H  
ATOM    264 HG23 THR A  22      17.067  16.893 -33.040  1.00 59.34           H  
ATOM    265  N   VAL A  23      18.400  15.113 -31.069  1.00 26.97           N  
ATOM    266  CA  VAL A  23      18.690  13.692 -30.884  1.00 31.41           C  
ATOM    267  C   VAL A  23      19.908  13.293 -31.701  1.00 37.86           C  
ATOM    268  O   VAL A  23      20.818  12.613 -31.213  1.00 41.29           O  
ATOM    269  CB  VAL A  23      17.466  12.848 -31.279  1.00 32.62           C  
ATOM    270  CG1 VAL A  23      17.726  11.358 -31.025  1.00 30.56           C  
ATOM    271  CG2 VAL A  23      16.235  13.322 -30.549  1.00 22.96           C  
ATOM    272  H   VAL A  23      17.591  15.278 -31.309  1.00 32.36           H  
ATOM    273  HA  VAL A  23      18.884  13.525 -29.948  1.00 37.69           H  
ATOM    274  HB  VAL A  23      17.306  12.960 -32.229  1.00 39.14           H  
ATOM    275 HG11 VAL A  23      16.939  10.852 -31.283  1.00 36.67           H  
ATOM    276 HG12 VAL A  23      18.489  11.076 -31.554  1.00 36.67           H  
ATOM    277 HG13 VAL A  23      17.910  11.226 -30.082  1.00 36.67           H  
ATOM    278 HG21 VAL A  23      15.480  12.774 -30.815  1.00 27.55           H  
ATOM    279 HG22 VAL A  23      16.383  13.240 -29.594  1.00 27.55           H  
ATOM    280 HG23 VAL A  23      16.069  14.249 -30.780  1.00 27.55           H  
ATOM    281  N   LEU A  24      19.933  13.709 -32.965  1.00 35.96           N  
ATOM    282  CA  LEU A  24      20.940  13.267 -33.918  1.00 37.22           C  
ATOM    283  C   LEU A  24      22.138  14.201 -33.983  1.00 29.71           C  
ATOM    284  O   LEU A  24      23.254  13.750 -34.265  1.00 28.55           O  
ATOM    285  CB  LEU A  24      20.306  13.163 -35.307  1.00 43.71           C  
ATOM    286  CG  LEU A  24      19.100  12.228 -35.413  1.00 25.97           C  
ATOM    287  CD1 LEU A  24      18.428  12.386 -36.765  1.00 29.04           C  
ATOM    288  CD2 LEU A  24      19.506  10.780 -35.182  1.00 32.65           C  
ATOM    289  H   LEU A  24      19.363  14.260 -33.299  1.00 43.15           H  
ATOM    290  HA  LEU A  24      21.256  12.386 -33.662  1.00 44.66           H  
ATOM    291  HB2 LEU A  24      20.014  14.047 -35.578  1.00 52.46           H  
ATOM    292  HB3 LEU A  24      20.979  12.841 -35.928  1.00 52.46           H  
ATOM    293  HG  LEU A  24      18.455  12.469 -34.729  1.00 31.17           H  
ATOM    294 HD11 LEU A  24      17.667  11.786 -36.811  1.00 34.84           H  
ATOM    295 HD12 LEU A  24      18.132  13.304 -36.865  1.00 34.84           H  
ATOM    296 HD13 LEU A  24      19.066  12.166 -37.462  1.00 34.84           H  
ATOM    297 HD21 LEU A  24      18.720  10.217 -35.256  1.00 39.18           H  
ATOM    298 HD22 LEU A  24      20.160  10.526 -35.852  1.00 39.18           H  
ATOM    299 HD23 LEU A  24      19.890  10.698 -34.295  1.00 39.18           H  
ATOM    300  N   GLU A  25      21.931  15.489 -33.717  1.00 23.80           N  
ATOM    301  CA  GLU A  25      22.964  16.499 -33.877  1.00 38.15           C  
ATOM    302  C   GLU A  25      22.893  17.465 -32.705  1.00 47.29           C  
ATOM    303  O   GLU A  25      21.819  17.725 -32.159  1.00 44.08           O  
ATOM    304  CB  GLU A  25      22.794  17.245 -35.210  1.00 65.44           C  
ATOM    305  CG  GLU A  25      23.870  18.272 -35.515  1.00 71.67           C  
ATOM    306  CD  GLU A  25      23.661  18.944 -36.860  1.00 69.88           C  
ATOM    307  OE1 GLU A  25      22.656  18.630 -37.534  1.00 48.95           O  
ATOM    308  OE2 GLU A  25      24.501  19.786 -37.243  1.00 80.00           O  
ATOM    309  H   GLU A  25      21.183  15.805 -33.436  1.00 28.56           H  
ATOM    310  HA  GLU A  25      23.835  16.074 -33.873  1.00 45.78           H  
ATOM    311  HB2 GLU A  25      22.798  16.594 -35.930  1.00 78.52           H  
ATOM    312  HB3 GLU A  25      21.942  17.709 -35.197  1.00 78.52           H  
ATOM    313  HG2 GLU A  25      23.857  18.958 -34.830  1.00 86.01           H  
ATOM    314  HG3 GLU A  25      24.734  17.831 -35.530  1.00 86.01           H  
ATOM    315  N   LYS A  26      24.051  17.986 -32.311  1.00 60.28           N  
ATOM    316  CA  LYS A  26      24.150  18.892 -31.179  1.00 58.88           C  
ATOM    317  C   LYS A  26      24.691  20.241 -31.635  1.00 59.70           C  
ATOM    318  O   LYS A  26      25.444  20.331 -32.610  1.00 48.41           O  
ATOM    319  CB  LYS A  26      25.038  18.286 -30.087  1.00 55.83           C  
ATOM    320  CG  LYS A  26      24.377  17.106 -29.381  1.00 75.34           C  
ATOM    321  CD  LYS A  26      25.235  16.528 -28.268  1.00 76.47           C  
ATOM    322  CE  LYS A  26      26.488  15.871 -28.828  1.00 60.42           C  
ATOM    323  NZ  LYS A  26      27.273  15.157 -27.785  1.00 70.00           N  
ATOM    324  H   LYS A  26      24.804  17.826 -32.693  1.00 72.33           H  
ATOM    325  HA  LYS A  26      23.266  19.033 -30.805  1.00 70.66           H  
ATOM    326  HB2 LYS A  26      25.863  17.971 -30.488  1.00 66.99           H  
ATOM    327  HB3 LYS A  26      25.230  18.965 -29.421  1.00 66.99           H  
ATOM    328  HG2 LYS A  26      23.539  17.401 -28.992  1.00 90.41           H  
ATOM    329  HG3 LYS A  26      24.213  16.403 -30.029  1.00 90.41           H  
ATOM    330  HD2 LYS A  26      25.506  17.240 -27.667  1.00 91.77           H  
ATOM    331  HD3 LYS A  26      24.727  15.856 -27.787  1.00 91.77           H  
ATOM    332  HE2 LYS A  26      26.231  15.225 -29.505  1.00 72.50           H  
ATOM    333  HE3 LYS A  26      27.056  16.553 -29.217  1.00 72.50           H  
ATOM    334  HZ1 LYS A  26      27.996  14.787 -28.149  1.00 84.00           H  
ATOM    335  HZ2 LYS A  26      27.528  15.729 -27.152  1.00 84.00           H  
ATOM    336  HZ3 LYS A  26      26.776  14.519 -27.414  1.00 84.00           H  
ATOM    337  N   ASN A  27      24.295  21.291 -30.915  1.00 55.94           N  
ATOM    338  CA  ASN A  27      24.640  22.669 -31.263  1.00 71.99           C  
ATOM    339  C   ASN A  27      24.129  23.022 -32.663  1.00 65.28           C  
ATOM    340  O   ASN A  27      24.893  23.339 -33.578  1.00 59.61           O  
ATOM    341  CB  ASN A  27      26.151  22.905 -31.152  1.00 82.89           C  
ATOM    342  CG  ASN A  27      26.630  22.950 -29.715  1.00 91.55           C  
ATOM    343  OD1 ASN A  27      26.412  23.934 -29.008  1.00 77.20           O  
ATOM    344  ND2 ASN A  27      27.297  21.888 -29.278  1.00102.81           N  
ATOM    345  H   ASN A  27      23.814  21.229 -30.205  1.00 67.12           H  
ATOM    346  HA  ASN A  27      24.204  23.265 -30.634  1.00 86.39           H  
ATOM    347  HB2 ASN A  27      26.617  22.184 -31.602  1.00 99.46           H  
ATOM    348  HB3 ASN A  27      26.370  23.753 -31.569  1.00 99.46           H  
ATOM    349 HD21 ASN A  27      27.590  21.867 -28.470  1.00123.37           H  
ATOM    350 HD22 ASN A  27      27.437  21.222 -29.804  1.00123.37           H  
ATOM    351  N   VAL A  28      22.810  22.955 -32.812  1.00 44.64           N  
ATOM    352  CA  VAL A  28      22.133  23.320 -34.051  1.00 56.54           C  
ATOM    353  C   VAL A  28      21.650  24.757 -33.908  1.00 54.47           C  
ATOM    354  O   VAL A  28      20.728  25.040 -33.136  1.00 53.45           O  
ATOM    355  CB  VAL A  28      20.971  22.366 -34.362  1.00 36.95           C  
ATOM    356  CG1 VAL A  28      20.156  22.872 -35.546  1.00 24.93           C  
ATOM    357  CG2 VAL A  28      21.500  20.969 -34.650  1.00 47.11           C  
ATOM    358  H   VAL A  28      22.273  22.695 -32.193  1.00 53.57           H  
ATOM    359  HA  VAL A  28      22.764  23.281 -34.786  1.00 67.85           H  
ATOM    360  HB  VAL A  28      20.385  22.315 -33.591  1.00 44.34           H  
ATOM    361 HG11 VAL A  28      19.431  22.250 -35.718  1.00 29.91           H  
ATOM    362 HG12 VAL A  28      19.797  23.747 -35.331  1.00 29.91           H  
ATOM    363 HG13 VAL A  28      20.732  22.932 -36.324  1.00 29.91           H  
ATOM    364 HG21 VAL A  28      20.752  20.382 -34.844  1.00 56.53           H  
ATOM    365 HG22 VAL A  28      22.096  21.008 -35.414  1.00 56.53           H  
ATOM    366 HG23 VAL A  28      21.980  20.647 -33.871  1.00 56.53           H  
ATOM    367  N   THR A  29      22.264  25.668 -34.658  1.00 52.44           N  
ATOM    368  CA  THR A  29      21.876  27.070 -34.598  1.00 43.04           C  
ATOM    369  C   THR A  29      20.540  27.259 -35.310  1.00 37.36           C  
ATOM    370  O   THR A  29      20.338  26.747 -36.415  1.00 47.35           O  
ATOM    371  CB  THR A  29      22.958  27.944 -35.233  1.00 53.07           C  
ATOM    372  OG1 THR A  29      24.204  27.721 -34.562  1.00 43.43           O  
ATOM    373  CG2 THR A  29      22.597  29.420 -35.123  1.00 46.82           C  
ATOM    374  H   THR A  29      22.905  25.500 -35.206  1.00 62.92           H  
ATOM    375  HA  THR A  29      21.770  27.336 -33.672  1.00 51.65           H  
ATOM    376  HB  THR A  29      23.049  27.717 -36.171  1.00 63.68           H  
ATOM    377  HG1 THR A  29      24.804  28.198 -34.905  1.00 52.12           H  
ATOM    378 HG21 THR A  29      23.292  29.962 -35.530  1.00 56.19           H  
ATOM    379 HG22 THR A  29      21.758  29.591 -35.579  1.00 56.19           H  
ATOM    380 HG23 THR A  29      22.507  29.671 -34.191  1.00 56.19           H  
ATOM    381  N   VAL A  30      19.622  27.990 -34.673  1.00 33.60           N  
ATOM    382  CA  VAL A  30      18.255  28.113 -35.159  1.00 38.61           C  
ATOM    383  C   VAL A  30      17.840  29.578 -35.153  1.00 41.16           C  
ATOM    384  O   VAL A  30      18.465  30.428 -34.515  1.00 38.54           O  
ATOM    385  CB  VAL A  30      17.264  27.273 -34.321  1.00 38.31           C  
ATOM    386  CG1 VAL A  30      17.640  25.798 -34.386  1.00 24.70           C  
ATOM    387  CG2 VAL A  30      17.212  27.765 -32.877  1.00 33.14           C  
ATOM    388  H   VAL A  30      19.774  28.429 -33.949  1.00 40.32           H  
ATOM    389  HA  VAL A  30      18.216  27.795 -36.074  1.00 46.33           H  
ATOM    390  HB  VAL A  30      16.376  27.369 -34.699  1.00 45.97           H  
ATOM    391 HG11 VAL A  30      17.008  25.288 -33.856  1.00 29.63           H  
ATOM    392 HG12 VAL A  30      17.608  25.505 -35.311  1.00 29.63           H  
ATOM    393 HG13 VAL A  30      18.536  25.685 -34.033  1.00 29.63           H  
ATOM    394 HG21 VAL A  30      16.584  27.218 -32.381  1.00 39.77           H  
ATOM    395 HG22 VAL A  30      18.097  27.690 -32.487  1.00 39.77           H  
ATOM    396 HG23 VAL A  30      16.924  28.691 -32.870  1.00 39.77           H  
ATOM    397  N   THR A  31      16.757  29.862 -35.881  1.00 45.43           N  
ATOM    398  CA  THR A  31      16.283  31.234 -36.031  1.00 54.34           C  
ATOM    399  C   THR A  31      15.490  31.692 -34.814  1.00 58.63           C  
ATOM    400  O   THR A  31      15.600  32.850 -34.398  1.00 68.48           O  
ATOM    401  CB  THR A  31      15.423  31.357 -37.290  1.00 52.61           C  
ATOM    402  OG1 THR A  31      14.309  30.460 -37.203  1.00 62.23           O  
ATOM    403  CG2 THR A  31      16.235  31.023 -38.531  1.00 58.65           C  
ATOM    404  H   THR A  31      16.282  29.278 -36.296  1.00 54.51           H  
ATOM    405  HA  THR A  31      17.047  31.823 -36.130  1.00 65.21           H  
ATOM    406  HB  THR A  31      15.098  32.267 -37.371  1.00 63.13           H  
ATOM    407  HG1 THR A  31      13.841  30.647 -36.531  1.00 74.67           H  
ATOM    408 HG21 THR A  31      15.680  31.104 -39.322  1.00 70.38           H  
ATOM    409 HG22 THR A  31      16.986  31.632 -38.609  1.00 70.38           H  
ATOM    410 HG23 THR A  31      16.571  30.115 -38.473  1.00 70.38           H  
ATOM    411  N   HIS A  32      14.687  30.801 -34.236  1.00 67.86           N  
ATOM    412  CA  HIS A  32      13.849  31.131 -33.095  1.00 63.62           C  
ATOM    413  C   HIS A  32      13.947  30.011 -32.072  1.00 61.91           C  
ATOM    414  O   HIS A  32      14.204  28.854 -32.418  1.00 61.74           O  
ATOM    415  CB  HIS A  32      12.384  31.335 -33.510  1.00 57.98           C  
ATOM    416  CG  HIS A  32      12.175  32.476 -34.457  1.00 65.31           C  
ATOM    417  ND1 HIS A  32      12.419  32.375 -35.809  1.00 63.39           N  
ATOM    418  CD2 HIS A  32      11.733  33.739 -34.248  1.00 63.29           C  
ATOM    419  CE1 HIS A  32      12.144  33.528 -36.393  1.00 61.45           C  
ATOM    420  NE2 HIS A  32      11.725  34.373 -35.468  1.00 68.70           N  
ATOM    421  H   HIS A  32      14.612  29.984 -34.494  1.00 81.43           H  
ATOM    422  HA  HIS A  32      14.168  31.950 -32.685  1.00 76.35           H  
ATOM    423  HB2 HIS A  32      12.067  30.528 -33.945  1.00 69.58           H  
ATOM    424  HB3 HIS A  32      11.855  31.509 -32.715  1.00 69.58           H  
ATOM    425  HD2 HIS A  32      11.485  34.110 -33.432  1.00 75.94           H  
ATOM    426  HE1 HIS A  32      12.229  33.713 -37.300  1.00 73.74           H  
ATOM    427  HE2 HIS A  32      11.487  35.187 -35.606  1.00 82.44           H  
ATOM    428  N   SER A  33      13.746  30.363 -30.806  1.00 57.96           N  
ATOM    429  CA  SER A  33      13.837  29.393 -29.725  1.00 45.21           C  
ATOM    430  C   SER A  33      13.053  29.920 -28.532  1.00 40.94           C  
ATOM    431  O   SER A  33      12.621  31.075 -28.506  1.00 41.15           O  
ATOM    432  CB  SER A  33      15.296  29.114 -29.349  1.00 43.17           C  
ATOM    433  OG  SER A  33      15.929  30.287 -28.870  1.00 60.73           O  
ATOM    434  H   SER A  33      13.554  31.161 -30.548  1.00 69.55           H  
ATOM    435  HA  SER A  33      13.433  28.559 -30.009  1.00 54.25           H  
ATOM    436  HB2 SER A  33      15.318  28.437 -28.655  1.00 51.80           H  
ATOM    437  HB3 SER A  33      15.769  28.799 -30.135  1.00 51.80           H  
ATOM    438  HG  SER A  33      15.917  30.882 -29.463  1.00 72.88           H  
ATOM    439  N   VAL A  34      12.868  29.048 -27.545  1.00 46.01           N  
ATOM    440  CA  VAL A  34      12.156  29.395 -26.320  1.00 55.87           C  
ATOM    441  C   VAL A  34      12.756  28.588 -25.179  1.00 62.10           C  
ATOM    442  O   VAL A  34      13.029  27.393 -25.324  1.00 60.74           O  
ATOM    443  CB  VAL A  34      10.638  29.136 -26.459  1.00 36.58           C  
ATOM    444  CG1 VAL A  34      10.363  27.658 -26.710  1.00 48.71           C  
ATOM    445  CG2 VAL A  34       9.894  29.625 -25.223  1.00 46.58           C  
ATOM    446  H   VAL A  34      13.151  28.236 -27.562  1.00 55.21           H  
ATOM    447  HA  VAL A  34      12.287  30.337 -26.129  1.00 67.05           H  
ATOM    448  HB  VAL A  34      10.305  29.633 -27.222  1.00 43.89           H  
ATOM    449 HG11 VAL A  34       9.405  27.525 -26.792  1.00 58.45           H  
ATOM    450 HG12 VAL A  34      10.806  27.389 -27.529  1.00 58.45           H  
ATOM    451 HG13 VAL A  34      10.705  27.142 -25.963  1.00 58.45           H  
ATOM    452 HG21 VAL A  34       8.946  29.450 -25.337  1.00 55.90           H  
ATOM    453 HG22 VAL A  34      10.227  29.150 -24.446  1.00 55.90           H  
ATOM    454 HG23 VAL A  34      10.045  30.577 -25.120  1.00 55.90           H  
ATOM    455  N   ASN A  35      12.973  29.249 -24.045  1.00 49.20           N  
ATOM    456  CA  ASN A  35      13.496  28.573 -22.868  1.00 54.22           C  
ATOM    457  C   ASN A  35      12.369  27.862 -22.133  1.00 46.67           C  
ATOM    458  O   ASN A  35      11.235  28.347 -22.087  1.00 53.70           O  
ATOM    459  CB  ASN A  35      14.177  29.567 -21.926  1.00 57.03           C  
ATOM    460  CG  ASN A  35      14.967  28.879 -20.828  1.00 54.10           C  
ATOM    461  OD1 ASN A  35      14.885  27.662 -20.660  1.00 61.26           O  
ATOM    462  ND2 ASN A  35      15.715  29.659 -20.056  1.00 47.90           N  
ATOM    463  H   ASN A  35      12.826  30.089 -23.934  1.00 59.04           H  
ATOM    464  HA  ASN A  35      14.151  27.911 -23.140  1.00 65.06           H  
ATOM    465  HB2 ASN A  35      14.790  30.118 -22.437  1.00 68.44           H  
ATOM    466  HB3 ASN A  35      13.501  30.122 -21.508  1.00 68.44           H  
ATOM    467 HD21 ASN A  35      16.181  29.315 -19.420  1.00 57.48           H  
ATOM    468 HD22 ASN A  35      15.734  30.508 -20.192  1.00 57.48           H  
ATOM    469  N   LEU A  36      12.687  26.703 -21.557  1.00 43.03           N  
ATOM    470  CA  LEU A  36      11.753  25.966 -20.719  1.00 47.78           C  
ATOM    471  C   LEU A  36      12.242  25.821 -19.287  1.00 43.70           C  
ATOM    472  O   LEU A  36      11.527  25.244 -18.458  1.00 53.62           O  
ATOM    473  CB  LEU A  36      11.502  24.567 -21.300  1.00 41.47           C  
ATOM    474  CG  LEU A  36      10.862  24.476 -22.685  1.00 26.48           C  
ATOM    475  CD1 LEU A  36      10.793  23.020 -23.116  1.00 20.24           C  
ATOM    476  CD2 LEU A  36       9.481  25.114 -22.710  1.00 33.82           C  
ATOM    477  H   LEU A  36      13.453  26.320 -21.641  1.00 51.64           H  
ATOM    478  HA  LEU A  36      10.907  26.439 -20.700  1.00 57.33           H  
ATOM    479  HB2 LEU A  36      12.355  24.107 -21.351  1.00 49.76           H  
ATOM    480  HB3 LEU A  36      10.921  24.089 -20.688  1.00 49.76           H  
ATOM    481  HG  LEU A  36      11.421  24.949 -23.322  1.00 31.78           H  
ATOM    482 HD11 LEU A  36      10.386  22.971 -23.996  1.00 24.29           H  
ATOM    483 HD12 LEU A  36      11.692  22.658 -23.146  1.00 24.29           H  
ATOM    484 HD13 LEU A  36      10.258  22.527 -22.475  1.00 24.29           H  
ATOM    485 HD21 LEU A  36       9.113  25.035 -23.604  1.00 40.58           H  
ATOM    486 HD22 LEU A  36       8.910  24.655 -22.075  1.00 40.58           H  
ATOM    487 HD23 LEU A  36       9.562  26.050 -22.467  1.00 40.58           H  
ATOM    488  N   LEU A  37      13.426  26.336 -18.969  1.00 42.75           N  
ATOM    489  CA  LEU A  37      14.118  26.040 -17.717  1.00 42.83           C  
ATOM    490  C   LEU A  37      14.360  27.340 -16.964  1.00 46.09           C  
ATOM    491  O   LEU A  37      15.253  28.116 -17.320  1.00 57.09           O  
ATOM    492  CB  LEU A  37      15.427  25.312 -17.996  1.00 34.04           C  
ATOM    493  CG  LEU A  37      16.325  24.999 -16.803  1.00 35.08           C  
ATOM    494  CD1 LEU A  37      15.623  24.069 -15.832  1.00 49.72           C  
ATOM    495  CD2 LEU A  37      17.624  24.385 -17.296  1.00 39.39           C  
ATOM    496  H   LEU A  37      13.861  26.876 -19.478  1.00 51.30           H  
ATOM    497  HA  LEU A  37      13.560  25.467 -17.168  1.00 51.40           H  
ATOM    498  HB2 LEU A  37      15.215  24.466 -18.421  1.00 40.85           H  
ATOM    499  HB3 LEU A  37      15.948  25.854 -18.609  1.00 40.85           H  
ATOM    500  HG  LEU A  37      16.536  25.823 -16.336  1.00 42.10           H  
ATOM    501 HD11 LEU A  37      16.215  23.887 -15.086  1.00 59.67           H  
ATOM    502 HD12 LEU A  37      14.813  24.497 -15.516  1.00 59.67           H  
ATOM    503 HD13 LEU A  37      15.404  23.242 -16.290  1.00 59.67           H  
ATOM    504 HD21 LEU A  37      18.190  24.189 -16.533  1.00 47.26           H  
ATOM    505 HD22 LEU A  37      17.423  23.567 -17.778  1.00 47.26           H  
ATOM    506 HD23 LEU A  37      18.068  25.016 -17.884  1.00 47.26           H  
ATOM    507  N   GLU A  38      13.569  27.575 -15.922  1.00 47.18           N  
ATOM    508  CA  GLU A  38      13.809  28.714 -15.051  1.00 43.74           C  
ATOM    509  C   GLU A  38      15.132  28.498 -14.326  1.00 47.10           C  
ATOM    510  O   GLU A  38      15.373  27.422 -13.770  1.00 44.95           O  
ATOM    511  CB  GLU A  38      12.670  28.858 -14.043  1.00 33.54           C  
ATOM    512  CG  GLU A  38      12.540  30.242 -13.442  1.00 41.42           C  
ATOM    513  CD  GLU A  38      12.013  31.253 -14.441  1.00 56.26           C  
ATOM    514  OE1 GLU A  38      11.422  30.831 -15.457  1.00 66.30           O  
ATOM    515  OE2 GLU A  38      12.180  32.468 -14.208  1.00 69.37           O  
ATOM    516  H   GLU A  38      12.891  27.093 -15.701  1.00 56.61           H  
ATOM    517  HA  GLU A  38      13.868  29.526 -15.578  1.00 52.48           H  
ATOM    518  HB2 GLU A  38      11.834  28.651 -14.489  1.00 40.25           H  
ATOM    519  HB3 GLU A  38      12.817  28.233 -13.316  1.00 40.25           H  
ATOM    520  HG2 GLU A  38      11.922  30.207 -12.694  1.00 49.70           H  
ATOM    521  HG3 GLU A  38      13.412  30.542 -13.141  1.00 49.70           H  
ATOM    522  N   ASP A  39      16.001  29.515 -14.338  1.00 53.18           N  
ATOM    523  CA  ASP A  39      17.288  29.397 -13.659  1.00 52.29           C  
ATOM    524  C   ASP A  39      17.682  30.687 -12.948  1.00 54.29           C  
ATOM    525  O   ASP A  39      18.877  30.922 -12.726  1.00 46.47           O  
ATOM    526  CB  ASP A  39      18.397  28.991 -14.643  1.00 41.73           C  
ATOM    527  CG  ASP A  39      18.588  29.998 -15.761  1.00 58.04           C  
ATOM    528  OD1 ASP A  39      17.781  30.946 -15.860  1.00 63.89           O  
ATOM    529  OD2 ASP A  39      19.552  29.842 -16.540  1.00 53.74           O  
ATOM    530  H   ASP A  39      15.869  30.271 -14.726  1.00 63.81           H  
ATOM    531  HA  ASP A  39      17.221  28.700 -12.988  1.00 62.74           H  
ATOM    532  HB2 ASP A  39      19.235  28.916 -14.160  1.00 50.08           H  
ATOM    533  HB3 ASP A  39      18.167  28.138 -15.043  1.00 50.08           H  
ATOM    534  N   SER A  40      16.714  31.523 -12.582  1.00 51.04           N  
ATOM    535  CA  SER A  40      16.977  32.783 -11.908  1.00 75.40           C  
ATOM    536  C   SER A  40      16.059  32.913 -10.703  1.00 70.48           C  
ATOM    537  O   SER A  40      14.866  32.602 -10.782  1.00 43.27           O  
ATOM    538  CB  SER A  40      16.772  33.974 -12.853  1.00 75.46           C  
ATOM    539  OG  SER A  40      16.988  35.203 -12.181  1.00 83.44           O  
ATOM    540  H   SER A  40      15.878  31.375 -12.719  1.00 61.24           H  
ATOM    541  HA  SER A  40      17.896  32.795 -11.595  1.00 90.48           H  
ATOM    542  HB2 SER A  40      17.399  33.903 -13.589  1.00 90.55           H  
ATOM    543  HB3 SER A  40      15.862  33.955 -13.190  1.00 90.55           H  
ATOM    544  HG  SER A  40      16.872  35.844 -12.710  1.00100.13           H  
ATOM    545  N   HIS A  41      16.623  33.376  -9.592  1.00 69.14           N  
ATOM    546  CA  HIS A  41      15.867  33.675  -8.387  1.00 61.52           C  
ATOM    547  C   HIS A  41      16.081  35.136  -8.020  1.00 60.41           C  
ATOM    548  O   HIS A  41      17.149  35.704  -8.268  1.00 68.29           O  
ATOM    549  CB  HIS A  41      16.285  32.760  -7.226  1.00 65.95           C  
ATOM    550  CG  HIS A  41      17.728  32.882  -6.847  1.00 67.25           C  
ATOM    551  ND1 HIS A  41      18.204  33.898  -6.046  1.00 50.65           N  
ATOM    552  CD2 HIS A  41      18.800  32.117  -7.161  1.00 70.86           C  
ATOM    553  CE1 HIS A  41      19.507  33.752  -5.882  1.00 77.00           C  
ATOM    554  NE2 HIS A  41      19.894  32.679  -6.548  1.00 72.85           N  
ATOM    555  H   HIS A  41      17.465  33.529  -9.512  1.00 82.97           H  
ATOM    556  HA  HIS A  41      14.922  33.538  -8.558  1.00 73.83           H  
ATOM    557  HB2 HIS A  41      15.753  32.982  -6.446  1.00 79.14           H  
ATOM    558  HB3 HIS A  41      16.123  31.838  -7.482  1.00 79.14           H  
ATOM    559  HD2 HIS A  41      18.796  31.353  -7.692  1.00 85.03           H  
ATOM    560  HE1 HIS A  41      20.059  34.310  -5.382  1.00 92.40           H  
ATOM    561  HE2 HIS A  41      20.699  32.380  -6.592  1.00 87.41           H  
ATOM    562  N   ASN A  42      15.056  35.742  -7.425  1.00 51.32           N  
ATOM    563  CA  ASN A  42      15.060  37.174  -7.161  1.00 62.17           C  
ATOM    564  C   ASN A  42      15.733  37.539  -5.842  1.00 66.98           C  
ATOM    565  O   ASN A  42      15.623  38.689  -5.406  1.00 63.64           O  
ATOM    566  CB  ASN A  42      13.626  37.713  -7.170  1.00 50.16           C  
ATOM    567  CG  ASN A  42      12.779  37.140  -6.051  1.00 48.05           C  
ATOM    568  OD1 ASN A  42      13.154  36.158  -5.411  1.00 71.35           O  
ATOM    569  ND2 ASN A  42      11.627  37.755  -5.808  1.00 34.44           N  
ATOM    570  H   ASN A  42      14.342  35.341  -7.163  1.00 61.59           H  
ATOM    571  HA  ASN A  42      15.546  37.619  -7.872  1.00 74.61           H  
ATOM    572  HB2 ASN A  42      13.649  38.677  -7.065  1.00 60.19           H  
ATOM    573  HB3 ASN A  42      13.206  37.480  -8.013  1.00 60.19           H  
ATOM    574 HD21 ASN A  42      11.110  37.469  -5.183  1.00 41.33           H  
ATOM    575 HD22 ASN A  42      11.399  38.440  -6.275  1.00 41.33           H  
ATOM    576  N   GLY A  43      16.431  36.600  -5.207  1.00 64.77           N  
ATOM    577  CA  GLY A  43      17.147  36.893  -3.980  1.00 61.95           C  
ATOM    578  C   GLY A  43      16.284  37.556  -2.924  1.00 56.22           C  
ATOM    579  O   GLY A  43      16.781  38.354  -2.123  1.00 53.10           O  
ATOM    580  H   GLY A  43      16.503  35.785  -5.471  1.00 77.72           H  
ATOM    581  HA2 GLY A  43      17.499  36.068  -3.611  1.00 74.34           H  
ATOM    582  HA3 GLY A  43      17.892  37.482  -4.178  1.00 74.34           H  
ATOM    583  N   LYS A  44      14.990  37.239  -2.916  1.00 58.47           N  
ATOM    584  CA  LYS A  44      14.039  37.858  -2.003  1.00 58.00           C  
ATOM    585  C   LYS A  44      13.025  36.820  -1.545  1.00 74.76           C  
ATOM    586  O   LYS A  44      12.647  35.924  -2.304  1.00 75.85           O  
ATOM    587  CB  LYS A  44      13.311  39.032  -2.671  1.00 65.03           C  
ATOM    588  CG  LYS A  44      14.205  40.209  -3.008  1.00 76.27           C  
ATOM    589  CD  LYS A  44      13.444  41.262  -3.791  1.00 83.03           C  
ATOM    590  CE  LYS A  44      14.332  42.438  -4.151  1.00 84.92           C  
ATOM    591  NZ  LYS A  44      13.607  43.439  -4.979  1.00 75.94           N  
ATOM    592  H   LYS A  44      14.635  36.658  -3.440  1.00 70.16           H  
ATOM    593  HA  LYS A  44      14.510  38.193  -1.224  1.00 69.60           H  
ATOM    594  HB2 LYS A  44      12.910  38.720  -3.497  1.00 78.04           H  
ATOM    595  HB3 LYS A  44      12.618  39.350  -2.071  1.00 78.04           H  
ATOM    596  HG2 LYS A  44      14.528  40.613  -2.187  1.00 91.52           H  
ATOM    597  HG3 LYS A  44      14.950  39.904  -3.550  1.00 91.52           H  
ATOM    598  HD2 LYS A  44      13.111  40.870  -4.614  1.00 99.63           H  
ATOM    599  HD3 LYS A  44      12.707  41.591  -3.253  1.00 99.63           H  
ATOM    600  HE2 LYS A  44      14.630  42.875  -3.338  1.00101.90           H  
ATOM    601  HE3 LYS A  44      15.095  42.119  -4.659  1.00101.90           H  
ATOM    602  HZ1 LYS A  44      14.147  44.118  -5.178  1.00 91.13           H  
ATOM    603  HZ2 LYS A  44      13.327  43.062  -5.735  1.00 91.13           H  
ATOM    604  HZ3 LYS A  44      12.903  43.750  -4.533  1.00 91.13           H  
ATOM    605  N   LEU A  45      12.575  36.958  -0.295  1.00 77.03           N  
ATOM    606  CA  LEU A  45      11.533  36.089   0.254  1.00 59.46           C  
ATOM    607  C   LEU A  45      10.184  36.773   0.053  1.00 59.51           C  
ATOM    608  O   LEU A  45       9.609  37.374   0.962  1.00 53.95           O  
ATOM    609  CB  LEU A  45      11.797  35.783   1.723  1.00 56.62           C  
ATOM    610  CG  LEU A  45      13.093  35.035   2.043  1.00 63.99           C  
ATOM    611  CD1 LEU A  45      13.238  34.845   3.546  1.00 73.38           C  
ATOM    612  CD2 LEU A  45      13.176  33.698   1.314  1.00 81.28           C  
ATOM    613  H   LEU A  45      12.860  37.552   0.258  1.00 92.43           H  
ATOM    614  HA  LEU A  45      11.525  35.251  -0.234  1.00 71.35           H  
ATOM    615  HB2 LEU A  45      11.823  36.623   2.208  1.00 67.95           H  
ATOM    616  HB3 LEU A  45      11.063  35.243   2.057  1.00 67.95           H  
ATOM    617  HG  LEU A  45      13.841  35.576   1.744  1.00 76.79           H  
ATOM    618 HD11 LEU A  45      14.065  34.370   3.726  1.00 88.05           H  
ATOM    619 HD12 LEU A  45      13.258  35.716   3.973  1.00 88.05           H  
ATOM    620 HD13 LEU A  45      12.483  34.332   3.874  1.00 88.05           H  
ATOM    621 HD21 LEU A  45      14.012  33.264   1.547  1.00 97.54           H  
ATOM    622 HD22 LEU A  45      12.428  33.144   1.585  1.00 97.54           H  
ATOM    623 HD23 LEU A  45      13.142  33.858   0.358  1.00 97.54           H  
ATOM    624  N   CYS A  46       9.680  36.682  -1.175  1.00 80.69           N  
ATOM    625  CA  CYS A  46       8.371  37.229  -1.484  1.00 81.51           C  
ATOM    626  C   CYS A  46       7.300  36.529  -0.650  1.00 67.42           C  
ATOM    627  O   CYS A  46       7.549  35.530   0.028  1.00 74.20           O  
ATOM    628  CB  CYS A  46       8.057  37.069  -2.974  1.00 66.68           C  
ATOM    629  SG  CYS A  46       9.220  37.885  -4.099  1.00 99.06           S  
ATOM    630  H   CYS A  46      10.076  36.310  -1.841  1.00 96.83           H  
ATOM    631  HA  CYS A  46       8.357  38.175  -1.268  1.00 97.81           H  
ATOM    632  HB2 CYS A  46       8.057  36.123  -3.188  1.00 80.01           H  
ATOM    633  HB3 CYS A  46       7.177  37.440  -3.144  1.00 80.01           H  
ATOM    634  N   LEU A  47       6.089  37.069  -0.710  1.00 51.39           N  
ATOM    635  CA  LEU A  47       4.945  36.447  -0.066  1.00 61.20           C  
ATOM    636  C   LEU A  47       4.211  35.564  -1.068  1.00 66.79           C  
ATOM    637  O   LEU A  47       4.181  35.849  -2.268  1.00 83.49           O  
ATOM    638  CB  LEU A  47       4.012  37.513   0.514  1.00 65.06           C  
ATOM    639  CG  LEU A  47       3.425  38.571  -0.423  1.00 58.77           C  
ATOM    640  CD1 LEU A  47       2.125  38.099  -1.059  1.00 74.18           C  
ATOM    641  CD2 LEU A  47       3.228  39.887   0.318  1.00 55.81           C  
ATOM    642  H   LEU A  47       5.905  37.802  -1.120  1.00 61.67           H  
ATOM    643  HA  LEU A  47       5.254  35.886   0.662  1.00 73.44           H  
ATOM    644  HB2 LEU A  47       3.260  37.056   0.924  1.00 78.07           H  
ATOM    645  HB3 LEU A  47       4.501  37.990   1.202  1.00 78.07           H  
ATOM    646  HG  LEU A  47       4.059  38.732  -1.139  1.00 70.52           H  
ATOM    647 HD11 LEU A  47       1.789  38.797  -1.643  1.00 89.01           H  
ATOM    648 HD12 LEU A  47       2.298  37.294  -1.571  1.00 89.01           H  
ATOM    649 HD13 LEU A  47       1.480  37.914  -0.359  1.00 89.01           H  
ATOM    650 HD21 LEU A  47       2.856  40.541  -0.295  1.00 66.97           H  
ATOM    651 HD22 LEU A  47       2.619  39.743   1.059  1.00 66.97           H  
ATOM    652 HD23 LEU A  47       4.086  40.194   0.649  1.00 66.97           H  
ATOM    653  N   LEU A  48       3.626  34.479  -0.567  1.00 69.03           N  
ATOM    654  CA  LEU A  48       2.981  33.488  -1.418  1.00 70.48           C  
ATOM    655  C   LEU A  48       1.485  33.736  -1.525  1.00 84.84           C  
ATOM    656  O   LEU A  48       0.818  34.041  -0.532  1.00 78.99           O  
ATOM    657  CB  LEU A  48       3.209  32.067  -0.897  1.00 49.09           C  
ATOM    658  CG  LEU A  48       4.588  31.436  -1.082  1.00 65.81           C  
ATOM    659  CD1 LEU A  48       4.599  30.046  -0.472  1.00 54.50           C  
ATOM    660  CD2 LEU A  48       4.969  31.372  -2.556  1.00 64.30           C  
ATOM    661  H   LEU A  48       3.589  34.293   0.272  1.00 82.84           H  
ATOM    662  HA  LEU A  48       3.359  33.544  -2.309  1.00 84.58           H  
ATOM    663  HB2 LEU A  48       3.027  32.068   0.055  1.00 58.91           H  
ATOM    664  HB3 LEU A  48       2.572  31.484  -1.339  1.00 58.91           H  
ATOM    665  HG  LEU A  48       5.250  31.975  -0.621  1.00 78.97           H  
ATOM    666 HD11 LEU A  48       5.479  29.655  -0.594  1.00 65.40           H  
ATOM    667 HD12 LEU A  48       4.397  30.115   0.474  1.00 65.40           H  
ATOM    668 HD13 LEU A  48       3.930  29.501  -0.915  1.00 65.40           H  
ATOM    669 HD21 LEU A  48       5.847  30.967  -2.637  1.00 77.16           H  
ATOM    670 HD22 LEU A  48       4.313  30.836  -3.028  1.00 77.16           H  
ATOM    671 HD23 LEU A  48       4.984  32.272  -2.918  1.00 77.16           H  
ATOM    672  N   LYS A  49       0.972  33.576  -2.746  1.00 88.10           N  
ATOM    673  CA  LYS A  49      -0.452  33.621  -3.057  1.00 90.68           C  
ATOM    674  C   LYS A  49      -1.207  34.602  -2.167  1.00 83.20           C  
ATOM    675  O   LYS A  49      -2.288  34.286  -1.658  1.00 55.65           O  
ATOM    676  CB  LYS A  49      -1.041  32.213  -2.935  1.00 95.62           C  
ATOM    677  CG  LYS A  49      -0.437  31.225  -3.934  1.00 99.66           C  
ATOM    678  CD  LYS A  49      -1.020  29.822  -3.803  1.00109.19           C  
ATOM    679  CE  LYS A  49      -2.454  29.742  -4.304  1.00100.05           C  
ATOM    680  NZ  LYS A  49      -2.536  29.945  -5.779  1.00 80.33           N  
ATOM    681  H   LYS A  49       1.458  33.433  -3.442  1.00105.72           H  
ATOM    682  HA  LYS A  49      -0.562  33.910  -3.976  1.00108.81           H  
ATOM    683  HB2 LYS A  49      -0.871  31.877  -2.041  1.00114.74           H  
ATOM    684  HB3 LYS A  49      -1.996  32.256  -3.096  1.00114.74           H  
ATOM    685  HG2 LYS A  49      -0.612  31.539  -4.834  1.00119.59           H  
ATOM    686  HG3 LYS A  49       0.519  31.167  -3.782  1.00119.59           H  
ATOM    687  HD2 LYS A  49      -0.483  29.206  -4.326  1.00131.02           H  
ATOM    688  HD3 LYS A  49      -1.012  29.561  -2.869  1.00131.02           H  
ATOM    689  HE2 LYS A  49      -2.816  28.866  -4.097  1.00120.06           H  
ATOM    690  HE3 LYS A  49      -2.981  30.432  -3.873  1.00120.06           H  
ATOM    691  HZ1 LYS A  49      -3.383  29.893  -6.046  1.00 96.40           H  
ATOM    692  HZ2 LYS A  49      -2.213  30.746  -5.994  1.00 96.40           H  
ATOM    693  HZ3 LYS A  49      -2.062  29.319  -6.199  1.00 96.40           H  
ATOM    694  N   GLY A  50      -0.639  35.793  -1.972  1.00 73.70           N  
ATOM    695  CA  GLY A  50      -1.289  36.857  -1.243  1.00 82.72           C  
ATOM    696  C   GLY A  50      -1.012  36.889   0.246  1.00 79.41           C  
ATOM    697  O   GLY A  50      -1.182  37.944   0.867  1.00 75.69           O  
ATOM    698  H   GLY A  50       0.142  36.004  -2.263  1.00 88.44           H  
ATOM    699  HA2 GLY A  50      -1.008  37.708  -1.615  1.00 99.26           H  
ATOM    700  HA3 GLY A  50      -2.248  36.779  -1.365  1.00 99.26           H  
ATOM    701  N   ILE A  51      -0.591  35.773   0.840  1.00 83.79           N  
ATOM    702  CA  ILE A  51      -0.321  35.701   2.272  1.00 77.70           C  
ATOM    703  C   ILE A  51       1.174  35.846   2.505  1.00 82.12           C  
ATOM    704  O   ILE A  51       1.990  35.253   1.788  1.00 74.25           O  
ATOM    705  CB  ILE A  51      -0.849  34.384   2.874  1.00 76.32           C  
ATOM    706  CG1 ILE A  51      -2.352  34.236   2.615  1.00 93.08           C  
ATOM    707  CG2 ILE A  51      -0.548  34.316   4.370  1.00 74.09           C  
ATOM    708  CD1 ILE A  51      -3.205  35.358   3.189  1.00 62.77           C  
ATOM    709  H   ILE A  51      -0.453  35.032   0.425  1.00100.55           H  
ATOM    710  HA  ILE A  51      -0.769  36.437   2.718  1.00 93.24           H  
ATOM    711  HB  ILE A  51      -0.392  33.647   2.439  1.00 91.59           H  
ATOM    712 HG12 ILE A  51      -2.501  34.214   1.657  1.00111.69           H  
ATOM    713 HG13 ILE A  51      -2.654  33.404   3.012  1.00111.69           H  
ATOM    714 HG21 ILE A  51      -0.890  33.480   4.723  1.00 88.91           H  
ATOM    715 HG22 ILE A  51       0.412  34.364   4.501  1.00 88.91           H  
ATOM    716 HG23 ILE A  51      -0.980  35.063   4.813  1.00 88.91           H  
ATOM    717 HD11 ILE A  51      -4.136  35.184   2.980  1.00 75.33           H  
ATOM    718 HD12 ILE A  51      -3.082  35.388   4.150  1.00 75.33           H  
ATOM    719 HD13 ILE A  51      -2.928  36.199   2.793  1.00 75.33           H  
ATOM    720  N   ALA A  52       1.541  36.640   3.543  1.00 73.82           N  
ATOM    721  CA  ALA A  52       2.931  36.928   3.852  1.00 64.72           C  
ATOM    722  C   ALA A  52       3.490  35.902   4.833  1.00 65.30           C  
ATOM    723  O   ALA A  52       2.755  35.366   5.669  1.00 63.13           O  
ATOM    724  CB  ALA A  52       3.066  38.326   4.448  1.00 53.22           C  
ATOM    725  H   ALA A  52       0.983  37.020   4.077  1.00 88.58           H  
ATOM    726  HA  ALA A  52       3.456  36.890   3.038  1.00 77.67           H  
ATOM    727  HB1 ALA A  52       4.000  38.495   4.646  1.00 63.87           H  
ATOM    728  HB2 ALA A  52       2.741  38.975   3.805  1.00 63.87           H  
ATOM    729  HB3 ALA A  52       2.541  38.373   5.262  1.00 63.87           H  
ATOM    730  N   PRO A  53       4.785  35.610   4.755  1.00 51.90           N  
ATOM    731  CA  PRO A  53       5.390  34.678   5.711  1.00 55.21           C  
ATOM    732  C   PRO A  53       5.461  35.277   7.107  1.00 61.28           C  
ATOM    733  O   PRO A  53       5.210  36.463   7.331  1.00 54.46           O  
ATOM    734  CB  PRO A  53       6.785  34.430   5.135  1.00 54.55           C  
ATOM    735  CG  PRO A  53       7.092  35.654   4.349  1.00 53.44           C  
ATOM    736  CD  PRO A  53       5.776  36.148   3.806  1.00 56.69           C  
ATOM    737  HA  PRO A  53       4.894  33.845   5.737  1.00 66.25           H  
ATOM    738  HB2 PRO A  53       7.423  34.316   5.857  1.00 65.46           H  
ATOM    739  HB3 PRO A  53       6.770  33.648   4.562  1.00 65.46           H  
ATOM    740  HG2 PRO A  53       7.492  36.320   4.930  1.00 64.13           H  
ATOM    741  HG3 PRO A  53       7.696  35.429   3.624  1.00 64.13           H  
ATOM    742  HD2 PRO A  53       5.753  37.117   3.807  1.00 68.03           H  
ATOM    743  HD3 PRO A  53       5.622  35.790   2.918  1.00 68.03           H  
ATOM    744  N   LEU A  54       5.816  34.419   8.058  1.00 64.16           N  
ATOM    745  CA  LEU A  54       5.990  34.813   9.449  1.00 49.23           C  
ATOM    746  C   LEU A  54       7.473  35.051   9.699  1.00 44.75           C  
ATOM    747  O   LEU A  54       8.287  34.134   9.543  1.00 45.41           O  
ATOM    748  CB  LEU A  54       5.450  33.737  10.391  1.00 53.32           C  
ATOM    749  CG  LEU A  54       5.593  34.005  11.891  1.00 47.31           C  
ATOM    750  CD1 LEU A  54       4.782  35.224  12.306  1.00 50.89           C  
ATOM    751  CD2 LEU A  54       5.177  32.780  12.687  1.00 57.98           C  
ATOM    752  H   LEU A  54       5.965  33.584   7.918  1.00 76.99           H  
ATOM    753  HA  LEU A  54       5.511  35.640   9.617  1.00 59.08           H  
ATOM    754  HB2 LEU A  54       4.505  33.622  10.209  1.00 63.98           H  
ATOM    755  HB3 LEU A  54       5.917  32.908  10.202  1.00 63.98           H  
ATOM    756  HG  LEU A  54       6.525  34.187  12.089  1.00 56.77           H  
ATOM    757 HD11 LEU A  54       4.893  35.368  13.259  1.00 61.07           H  
ATOM    758 HD12 LEU A  54       5.101  35.998  11.815  1.00 61.07           H  
ATOM    759 HD13 LEU A  54       3.847  35.065  12.101  1.00 61.07           H  
ATOM    760 HD21 LEU A  54       5.275  32.971  13.633  1.00 69.58           H  
ATOM    761 HD22 LEU A  54       4.252  32.572  12.484  1.00 69.58           H  
ATOM    762 HD23 LEU A  54       5.746  32.035  12.438  1.00 69.58           H  
ATOM    763  N   GLN A  55       7.821  36.277  10.077  1.00 58.26           N  
ATOM    764  CA  GLN A  55       9.208  36.634  10.335  1.00 62.39           C  
ATOM    765  C   GLN A  55       9.544  36.373  11.797  1.00 58.26           C  
ATOM    766  O   GLN A  55       8.840  36.842  12.698  1.00 63.65           O  
ATOM    767  CB  GLN A  55       9.470  38.100   9.989  1.00 58.51           C  
ATOM    768  CG  GLN A  55      10.926  38.518  10.156  1.00 41.59           C  
ATOM    769  CD  GLN A  55      11.850  37.793   9.198  1.00 43.89           C  
ATOM    770  OE1 GLN A  55      12.502  36.815   9.565  1.00 43.56           O  
ATOM    771  NE2 GLN A  55      11.912  38.271   7.962  1.00 46.24           N  
ATOM    772  H   GLN A  55       7.267  36.924  10.191  1.00 69.91           H  
ATOM    773  HA  GLN A  55       9.789  36.083   9.787  1.00 74.87           H  
ATOM    774  HB2 GLN A  55       9.222  38.253   9.063  1.00 70.21           H  
ATOM    775  HB3 GLN A  55       8.932  38.660  10.570  1.00 70.21           H  
ATOM    776  HG2 GLN A  55      11.004  39.470   9.987  1.00 49.91           H  
ATOM    777  HG3 GLN A  55      11.211  38.316  11.061  1.00 49.91           H  
ATOM    778 HE21 GLN A  55      11.443  38.958   7.742  1.00 55.48           H  
ATOM    779 HE22 GLN A  55      12.422  37.895   7.380  1.00 55.48           H  
ATOM    780  N   LEU A  56      10.618  35.620  12.023  1.00 56.99           N  
ATOM    781  CA  LEU A  56      11.136  35.374  13.359  1.00 53.77           C  
ATOM    782  C   LEU A  56      12.423  36.135  13.639  1.00 52.81           C  
ATOM    783  O   LEU A  56      12.877  36.151  14.789  1.00 53.90           O  
ATOM    784  CB  LEU A  56      11.376  33.870  13.560  1.00 58.30           C  
ATOM    785  CG  LEU A  56      10.171  33.060  14.042  1.00 40.97           C  
ATOM    786  CD1 LEU A  56       9.017  33.135  13.057  1.00 45.67           C  
ATOM    787  CD2 LEU A  56      10.578  31.615  14.254  1.00 56.07           C  
ATOM    788  H   LEU A  56      11.072  35.234  11.403  1.00 68.39           H  
ATOM    789  HA  LEU A  56      10.475  35.660  14.009  1.00 64.52           H  
ATOM    790  HB2 LEU A  56      11.660  33.491  12.714  1.00 69.96           H  
ATOM    791  HB3 LEU A  56      12.081  33.759  14.217  1.00 69.96           H  
ATOM    792  HG  LEU A  56       9.867  33.416  14.891  1.00 49.16           H  
ATOM    793 HD11 LEU A  56       8.276  32.610  13.398  1.00 54.80           H  
ATOM    794 HD12 LEU A  56       8.748  34.062  12.957  1.00 54.80           H  
ATOM    795 HD13 LEU A  56       9.308  32.781  12.202  1.00 54.80           H  
ATOM    796 HD21 LEU A  56       9.807  31.112  14.559  1.00 67.28           H  
ATOM    797 HD22 LEU A  56      10.901  31.252  13.415  1.00 67.28           H  
ATOM    798 HD23 LEU A  56      11.281  31.581  14.922  1.00 67.28           H  
ATOM    799  N   GLY A  57      13.016  36.763  12.625  1.00 53.86           N  
ATOM    800  CA  GLY A  57      14.164  37.626  12.816  1.00 54.82           C  
ATOM    801  C   GLY A  57      15.388  36.897  13.327  1.00 59.65           C  
ATOM    802  O   GLY A  57      16.236  36.455  12.546  1.00 58.11           O  
ATOM    803  H   GLY A  57      12.764  36.699  11.805  1.00 64.63           H  
ATOM    804  HA2 GLY A  57      14.392  38.046  11.972  1.00 65.79           H  
ATOM    805  HA3 GLY A  57      13.938  38.322  13.452  1.00 65.79           H  
ATOM    806  N   ASN A  58      15.478  36.762  14.648  1.00 58.22           N  
ATOM    807  CA  ASN A  58      16.635  36.173  15.302  1.00 66.46           C  
ATOM    808  C   ASN A  58      16.299  34.911  16.081  1.00 65.60           C  
ATOM    809  O   ASN A  58      17.211  34.271  16.619  1.00 57.53           O  
ATOM    810  CB  ASN A  58      17.269  37.194  16.256  1.00 64.80           C  
ATOM    811  CG  ASN A  58      18.504  37.849  15.677  1.00 80.63           C  
ATOM    812  OD1 ASN A  58      19.348  37.188  15.070  1.00 81.73           O  
ATOM    813  ND2 ASN A  58      18.618  39.160  15.862  1.00 93.35           N  
ATOM    814  H   ASN A  58      14.865  37.012  15.197  1.00 69.86           H  
ATOM    815  HA  ASN A  58      17.294  35.942  14.629  1.00 79.75           H  
ATOM    816  HB2 ASN A  58      16.622  37.891  16.448  1.00 77.76           H  
ATOM    817  HB3 ASN A  58      17.525  36.744  17.076  1.00 77.76           H  
ATOM    818 HD21 ASN A  58      18.012  39.588  16.298  1.00112.02           H  
ATOM    819  N   CYS A  59      15.028  34.534  16.154  1.00 50.47           N  
ATOM    820  CA  CYS A  59      14.579  33.451  17.010  1.00 45.89           C  
ATOM    821  C   CYS A  59      14.212  32.221  16.191  1.00 47.82           C  
ATOM    822  O   CYS A  59      13.864  32.318  15.011  1.00 47.88           O  
ATOM    823  CB  CYS A  59      13.375  33.903  17.836  1.00 56.03           C  
ATOM    824  SG  CYS A  59      13.749  35.276  18.945  1.00 64.39           S  
ATOM    825  H   CYS A  59      14.393  34.901  15.704  1.00 60.56           H  
ATOM    826  HA  CYS A  59      15.293  33.208  17.620  1.00 55.07           H  
ATOM    827  HB2 CYS A  59      12.670  34.189  17.235  1.00 67.23           H  
ATOM    828  HB3 CYS A  59      13.067  33.159  18.377  1.00 67.23           H  
ATOM    829  N   SER A  60      14.303  31.058  16.833  1.00 52.00           N  
ATOM    830  CA  SER A  60      13.762  29.831  16.275  1.00 39.66           C  
ATOM    831  C   SER A  60      12.280  29.736  16.625  1.00 38.82           C  
ATOM    832  O   SER A  60      11.733  30.571  17.351  1.00 46.15           O  
ATOM    833  CB  SER A  60      14.532  28.619  16.798  1.00 40.51           C  
ATOM    834  OG  SER A  60      14.355  28.462  18.196  1.00 45.35           O  
ATOM    835  H   SER A  60      14.677  30.958  17.600  1.00 62.40           H  
ATOM    836  HA  SER A  60      13.847  29.852  15.309  1.00 47.59           H  
ATOM    837  HB2 SER A  60      14.208  27.823  16.349  1.00 48.61           H  
ATOM    838  HB3 SER A  60      15.476  28.743  16.613  1.00 48.61           H  
ATOM    839  HG  SER A  60      14.784  27.792  18.466  1.00 54.42           H  
ATOM    840  N   VAL A  61      11.609  28.707  16.104  1.00 36.21           N  
ATOM    841  CA  VAL A  61      10.196  28.526  16.425  1.00 40.69           C  
ATOM    842  C   VAL A  61      10.027  28.315  17.923  1.00 48.93           C  
ATOM    843  O   VAL A  61       9.101  28.855  18.543  1.00 40.19           O  
ATOM    844  CB  VAL A  61       9.601  27.357  15.617  1.00 48.83           C  
ATOM    845  CG1 VAL A  61       8.120  27.179  15.943  1.00 36.56           C  
ATOM    846  CG2 VAL A  61       9.800  27.575  14.123  1.00 42.51           C  
ATOM    847  H   VAL A  61      11.940  28.115  15.576  1.00 43.45           H  
ATOM    848  HA  VAL A  61       9.713  29.332  16.182  1.00 48.83           H  
ATOM    849  HB  VAL A  61      10.061  26.539  15.863  1.00 58.59           H  
ATOM    850 HG11 VAL A  61       7.769  26.439  15.424  1.00 43.88           H  
ATOM    851 HG12 VAL A  61       8.026  26.993  16.891  1.00 43.88           H  
ATOM    852 HG13 VAL A  61       7.647  27.996  15.718  1.00 43.88           H  
ATOM    853 HG21 VAL A  61       9.416  26.825  13.641  1.00 51.02           H  
ATOM    854 HG22 VAL A  61       9.356  28.397  13.863  1.00 51.02           H  
ATOM    855 HG23 VAL A  61      10.749  27.637  13.937  1.00 51.02           H  
ATOM    856  N   ALA A  62      10.927  27.534  18.528  1.00 47.24           N  
ATOM    857  CA  ALA A  62      10.867  27.286  19.964  1.00 45.48           C  
ATOM    858  C   ALA A  62      10.826  28.594  20.743  1.00 45.64           C  
ATOM    859  O   ALA A  62       9.943  28.805  21.581  1.00 43.69           O  
ATOM    860  CB  ALA A  62      12.065  26.442  20.399  1.00 39.82           C  
ATOM    861  H   ALA A  62      11.578  27.140  18.128  1.00 56.69           H  
ATOM    862  HA  ALA A  62      10.059  26.790  20.167  1.00 54.58           H  
ATOM    863  HB1 ALA A  62      12.011  26.286  21.355  1.00 47.78           H  
ATOM    864  HB2 ALA A  62      12.044  25.596  19.924  1.00 47.78           H  
ATOM    865  HB3 ALA A  62      12.882  26.920  20.187  1.00 47.78           H  
ATOM    866  N   GLY A  63      11.779  29.488  20.479  1.00 42.77           N  
ATOM    867  CA  GLY A  63      11.790  30.764  21.174  1.00 45.80           C  
ATOM    868  C   GLY A  63      10.533  31.571  20.920  1.00 44.61           C  
ATOM    869  O   GLY A  63       9.948  32.137  21.848  1.00 39.81           O  
ATOM    870  H   GLY A  63      12.416  29.379  19.912  1.00 51.32           H  
ATOM    871  HA2 GLY A  63      11.870  30.611  22.128  1.00 54.97           H  
ATOM    872  HA3 GLY A  63      12.554  31.284  20.881  1.00 54.97           H  
ATOM    873  N   TRP A  64      10.097  31.633  19.660  1.00 37.03           N  
ATOM    874  CA  TRP A  64       8.924  32.430  19.319  1.00 50.52           C  
ATOM    875  C   TRP A  64       7.684  31.968  20.074  1.00 49.78           C  
ATOM    876  O   TRP A  64       6.923  32.795  20.590  1.00 54.27           O  
ATOM    877  CB  TRP A  64       8.685  32.386  17.809  1.00 46.54           C  
ATOM    878  CG  TRP A  64       7.365  32.965  17.391  1.00 44.99           C  
ATOM    879  CD1 TRP A  64       7.045  34.286  17.274  1.00 56.67           C  
ATOM    880  CD2 TRP A  64       6.196  32.233  16.999  1.00 43.66           C  
ATOM    881  NE1 TRP A  64       5.743  34.422  16.855  1.00 54.55           N  
ATOM    882  CE2 TRP A  64       5.201  33.176  16.675  1.00 49.86           C  
ATOM    883  CE3 TRP A  64       5.894  30.872  16.895  1.00 50.22           C  
ATOM    884  CZ2 TRP A  64       3.925  32.801  16.257  1.00 58.73           C  
ATOM    885  CZ3 TRP A  64       4.627  30.502  16.482  1.00 49.78           C  
ATOM    886  CH2 TRP A  64       3.658  31.463  16.167  1.00 51.67           C  
ATOM    887  H   TRP A  64      10.460  31.228  18.994  1.00 44.43           H  
ATOM    888  HA  TRP A  64       9.092  33.353  19.565  1.00 60.62           H  
ATOM    889  HB2 TRP A  64       9.384  32.891  17.366  1.00 55.85           H  
ATOM    890  HB3 TRP A  64       8.710  31.462  17.515  1.00 55.85           H  
ATOM    891  HD1 TRP A  64       7.619  34.991  17.465  1.00 68.01           H  
ATOM    892  HE1 TRP A  64       5.336  35.168  16.721  1.00 65.46           H  
ATOM    893  HE3 TRP A  64       6.531  30.227  17.105  1.00 60.27           H  
ATOM    894  HZ2 TRP A  64       3.280  33.437  16.047  1.00 70.48           H  
ATOM    895  HZ3 TRP A  64       4.414  29.599  16.412  1.00 59.74           H  
ATOM    896  HH2 TRP A  64       2.815  31.185  15.892  1.00 62.01           H  
ATOM    897  N   ILE A  65       7.461  30.659  20.160  1.00 42.50           N  
ATOM    898  CA  ILE A  65       6.217  30.183  20.754  1.00 49.16           C  
ATOM    899  C   ILE A  65       6.315  30.034  22.271  1.00 48.15           C  
ATOM    900  O   ILE A  65       5.308  30.182  22.971  1.00 40.94           O  
ATOM    901  CB  ILE A  65       5.775  28.864  20.105  1.00 51.45           C  
ATOM    902  CG1 ILE A  65       4.390  28.500  20.624  1.00 47.11           C  
ATOM    903  CG2 ILE A  65       6.760  27.744  20.416  1.00 39.05           C  
ATOM    904  CD1 ILE A  65       3.690  27.470  19.826  1.00 47.15           C  
ATOM    905  H   ILE A  65       7.997  30.042  19.890  1.00 51.00           H  
ATOM    906  HA  ILE A  65       5.525  30.839  20.574  1.00 58.99           H  
ATOM    907  HB  ILE A  65       5.729  28.985  19.144  1.00 61.73           H  
ATOM    908 HG12 ILE A  65       4.476  28.163  21.530  1.00 56.54           H  
ATOM    909 HG13 ILE A  65       3.838  29.298  20.624  1.00 56.54           H  
ATOM    910 HG21 ILE A  65       6.453  26.927  19.993  1.00 46.87           H  
ATOM    911 HG22 ILE A  65       7.633  27.987  20.071  1.00 46.87           H  
ATOM    912 HG23 ILE A  65       6.805  27.622  21.377  1.00 46.87           H  
ATOM    913 HD11 ILE A  65       2.822  27.299  20.223  1.00 56.58           H  
ATOM    914 HD12 ILE A  65       3.582  27.794  18.918  1.00 56.58           H  
ATOM    915 HD13 ILE A  65       4.220  26.657  19.826  1.00 56.58           H  
ATOM    916  N   LEU A  66       7.505  29.743  22.800  1.00 51.90           N  
ATOM    917  CA  LEU A  66       7.667  29.663  24.247  1.00 41.60           C  
ATOM    918  C   LEU A  66       7.557  31.034  24.899  1.00 49.11           C  
ATOM    919  O   LEU A  66       7.197  31.132  26.077  1.00 50.45           O  
ATOM    920  CB  LEU A  66       9.016  29.031  24.591  1.00 30.11           C  
ATOM    921  CG  LEU A  66       9.223  27.567  24.201  1.00 30.73           C  
ATOM    922  CD1 LEU A  66      10.676  27.174  24.411  1.00 37.06           C  
ATOM    923  CD2 LEU A  66       8.305  26.665  25.006  1.00 23.59           C  
ATOM    924  H   LEU A  66       8.221  29.590  22.349  1.00 62.27           H  
ATOM    925  HA  LEU A  66       6.969  29.099  24.614  1.00 49.92           H  
ATOM    926  HB2 LEU A  66       9.710  29.545  24.148  1.00 36.14           H  
ATOM    927  HB3 LEU A  66       9.140  29.091  25.551  1.00 36.14           H  
ATOM    928  HG  LEU A  66       9.011  27.454  23.262  1.00 36.87           H  
ATOM    929 HD11 LEU A  66      10.791  26.244  24.160  1.00 44.47           H  
ATOM    930 HD12 LEU A  66      11.239  27.738  23.857  1.00 44.47           H  
ATOM    931 HD13 LEU A  66      10.904  27.294  25.346  1.00 44.47           H  
ATOM    932 HD21 LEU A  66       8.456  25.744  24.740  1.00 28.31           H  
ATOM    933 HD22 LEU A  66       8.503  26.774  25.949  1.00 28.31           H  
ATOM    934 HD23 LEU A  66       7.384  26.914  24.830  1.00 28.31           H  
ATOM    935  N   GLY A  67       7.844  32.097  24.153  1.00 52.92           N  
ATOM    936  CA  GLY A  67       7.821  33.436  24.702  1.00 54.92           C  
ATOM    937  C   GLY A  67       9.181  33.851  25.221  1.00 41.49           C  
ATOM    938  O   GLY A  67       9.283  34.533  26.245  1.00 48.32           O  
ATOM    939  H   GLY A  67       8.057  32.062  23.320  1.00 63.50           H  
ATOM    940  HA2 GLY A  67       7.547  34.065  24.015  1.00 65.90           H  
ATOM    941  HA3 GLY A  67       7.185  33.478  25.432  1.00 65.90           H  
ATOM    942  N   ASN A  68      10.229  33.429  24.526  1.00 24.40           N  
ATOM    943  CA  ASN A  68      11.578  33.851  24.870  1.00 33.39           C  
ATOM    944  C   ASN A  68      11.604  35.367  25.072  1.00 47.00           C  
ATOM    945  O   ASN A  68      10.993  36.104  24.287  1.00 58.51           O  
ATOM    946  CB  ASN A  68      12.542  33.410  23.762  1.00 29.55           C  
ATOM    947  CG  ASN A  68      13.988  33.789  24.035  1.00 36.76           C  
ATOM    948  OD1 ASN A  68      14.276  34.821  24.633  1.00 37.82           O  
ATOM    949  ND2 ASN A  68      14.909  32.926  23.615  1.00 42.03           N  
ATOM    950  H   ASN A  68      10.186  32.898  23.850  1.00 29.28           H  
ATOM    951  HA  ASN A  68      11.848  33.426  25.699  1.00 40.07           H  
ATOM    952  HB2 ASN A  68      12.498  32.445  23.674  1.00 35.46           H  
ATOM    953  HB3 ASN A  68      12.276  33.829  22.929  1.00 35.46           H  
ATOM    954 HD21 ASN A  68      15.744  33.091  23.743  1.00 50.43           H  
ATOM    955 HD22 ASN A  68      14.671  32.203  23.215  1.00 50.43           H  
ATOM    956  N   PRO A  69      12.286  35.875  26.108  1.00 59.48           N  
ATOM    957  CA  PRO A  69      12.141  37.303  26.442  1.00 53.09           C  
ATOM    958  C   PRO A  69      12.652  38.261  25.377  1.00 60.58           C  
ATOM    959  O   PRO A  69      12.273  39.439  25.409  1.00 65.94           O  
ATOM    960  CB  PRO A  69      12.953  37.442  27.738  1.00 67.35           C  
ATOM    961  CG  PRO A  69      12.975  36.070  28.317  1.00 64.83           C  
ATOM    962  CD  PRO A  69      13.065  35.162  27.139  1.00 66.03           C  
ATOM    963  HA  PRO A  69      11.211  37.507  26.630  1.00 63.71           H  
ATOM    964  HB2 PRO A  69      13.852  37.743  27.531  1.00 80.82           H  
ATOM    965  HB3 PRO A  69      12.511  38.063  28.338  1.00 80.82           H  
ATOM    966  HG2 PRO A  69      13.751  35.968  28.890  1.00 77.80           H  
ATOM    967  HG3 PRO A  69      12.156  35.911  28.813  1.00 77.80           H  
ATOM    968  HD2 PRO A  69      13.988  35.063  26.857  1.00 79.23           H  
ATOM    969  HD3 PRO A  69      12.658  34.305  27.339  1.00 79.23           H  
ATOM    970  N   GLU A  70      13.484  37.812  24.439  1.00 51.64           N  
ATOM    971  CA  GLU A  70      14.083  38.691  23.440  1.00 63.26           C  
ATOM    972  C   GLU A  70      13.422  38.600  22.071  1.00 68.67           C  
ATOM    973  O   GLU A  70      13.862  39.286  21.142  1.00 60.04           O  
ATOM    974  CB  GLU A  70      15.580  38.386  23.303  1.00 59.08           C  
ATOM    975  CG  GLU A  70      16.409  38.766  24.520  1.00 58.19           C  
ATOM    976  CD  GLU A  70      16.445  40.267  24.745  1.00 68.51           C  
ATOM    977  OE1 GLU A  70      16.607  41.014  23.757  1.00 64.13           O  
ATOM    978  OE2 GLU A  70      16.313  40.701  25.907  1.00 57.22           O  
ATOM    979  H   GLU A  70      13.719  36.988  24.360  1.00 61.97           H  
ATOM    980  HA  GLU A  70      13.998  39.608  23.746  1.00 75.91           H  
ATOM    981  HB2 GLU A  70      15.691  37.433  23.155  1.00 70.90           H  
ATOM    982  HB3 GLU A  70      15.929  38.877  22.543  1.00 70.90           H  
ATOM    983  HG2 GLU A  70      16.024  38.352  25.308  1.00 69.83           H  
ATOM    984  HG3 GLU A  70      17.320  38.458  24.393  1.00 69.83           H  
ATOM    985  N   CYS A  71      12.383  37.784  21.918  1.00 69.68           N  
ATOM    986  CA  CYS A  71      11.762  37.571  20.619  1.00 73.50           C  
ATOM    987  C   CYS A  71      10.595  38.527  20.415  1.00 78.69           C  
ATOM    988  O   CYS A  71       9.805  38.767  21.333  1.00 54.06           O  
ATOM    989  CB  CYS A  71      11.275  36.127  20.494  1.00 59.33           C  
ATOM    990  SG  CYS A  71      12.595  34.901  20.568  1.00 76.74           S  
ATOM    991  H   CYS A  71      12.018  37.340  22.557  1.00 83.62           H  
ATOM    992  HA  CYS A  71      12.416  37.734  19.920  1.00 88.20           H  
ATOM    993  HB2 CYS A  71      10.658  35.943  21.220  1.00 71.20           H  
ATOM    994  HB3 CYS A  71      10.821  36.024  19.643  1.00 71.20           H  
ATOM    995  N   GLU A  72      10.490  39.067  19.202  1.00100.55           N  
ATOM    996  CA  GLU A  72       9.282  39.779  18.790  1.00 97.88           C  
ATOM    997  C   GLU A  72       8.138  38.780  18.734  1.00 94.76           C  
ATOM    998  O   GLU A  72       8.045  37.964  17.814  1.00 70.81           O  
ATOM    999  CB  GLU A  72       9.484  40.471  17.446  1.00 82.62           C  
ATOM   1000  CG  GLU A  72      10.393  41.689  17.502  1.00 82.16           C  
ATOM   1001  CD  GLU A  72       9.861  42.765  18.433  1.00 85.01           C  
ATOM   1002  OE1 GLU A  72       8.629  42.970  18.458  1.00 78.13           O  
ATOM   1003  OE2 GLU A  72      10.670  43.404  19.139  1.00 61.00           O  
ATOM   1004  H   GLU A  72      11.103  39.036  18.599  1.00120.66           H  
ATOM   1005  HA  GLU A  72       9.066  40.454  19.452  1.00117.46           H  
ATOM   1006  HB2 GLU A  72       9.878  39.837  16.826  1.00 99.14           H  
ATOM   1007  HB3 GLU A  72       8.621  40.762  17.114  1.00 99.14           H  
ATOM   1008  HG2 GLU A  72      11.268  41.419  17.823  1.00 98.59           H  
ATOM   1009  HG3 GLU A  72      10.468  42.071  16.613  1.00 98.59           H  
ATOM   1010  N   LEU A  73       7.266  38.843  19.739  1.00105.37           N  
ATOM   1011  CA  LEU A  73       6.132  37.936  19.823  1.00115.03           C  
ATOM   1012  C   LEU A  73       5.171  38.120  18.655  1.00117.34           C  
ATOM   1013  O   LEU A  73       4.423  37.191  18.328  1.00 89.65           O  
ATOM   1014  CB  LEU A  73       5.425  38.165  21.158  1.00103.28           C  
ATOM   1015  CG  LEU A  73       4.173  37.370  21.515  1.00107.62           C  
ATOM   1016  CD1 LEU A  73       4.473  35.881  21.649  1.00 85.50           C  
ATOM   1017  CD2 LEU A  73       3.616  37.931  22.805  1.00 84.36           C  
ATOM   1018  H   LEU A  73       7.313  39.407  20.387  1.00126.44           H  
ATOM   1019  HA  LEU A  73       6.455  37.022  19.806  1.00138.03           H  
ATOM   1020  HB2 LEU A  73       6.071  37.988  21.861  1.00123.93           H  
ATOM   1021  HB3 LEU A  73       5.175  39.101  21.196  1.00123.93           H  
ATOM   1022  HG  LEU A  73       3.508  37.487  20.818  1.00129.14           H  
ATOM   1023 HD11 LEU A  73       3.653  35.413  21.875  1.00102.60           H  
ATOM   1024 HD12 LEU A  73       4.819  35.552  20.805  1.00102.60           H  
ATOM   1025 HD13 LEU A  73       5.131  35.753  22.350  1.00102.60           H  
ATOM   1026 HD21 LEU A  73       2.818  37.435  23.046  1.00101.24           H  
ATOM   1027 HD22 LEU A  73       4.285  37.841  23.502  1.00101.24           H  
ATOM   1028 HD23 LEU A  73       3.398  38.867  22.674  1.00101.24           H  
ATOM   1029  N   LEU A  74       5.186  39.289  18.016  1.00121.43           N  
ATOM   1030  CA  LEU A  74       4.361  39.577  16.844  1.00106.02           C  
ATOM   1031  C   LEU A  74       2.902  39.193  17.085  1.00110.44           C  
ATOM   1032  O   LEU A  74       2.296  38.421  16.339  1.00109.01           O  
ATOM   1033  CB  LEU A  74       4.917  38.874  15.604  1.00 91.48           C  
ATOM   1034  CG  LEU A  74       6.290  39.350  15.125  1.00 97.11           C  
ATOM   1035  CD1 LEU A  74       6.784  38.471  13.990  1.00 92.31           C  
ATOM   1036  CD2 LEU A  74       6.247  40.809  14.688  1.00 83.51           C  
ATOM   1037  H   LEU A  74       5.682  39.950  18.251  1.00145.71           H  
ATOM   1038  HA  LEU A  74       4.388  40.532  16.676  1.00127.22           H  
ATOM   1039  HB2 LEU A  74       4.991  37.927  15.797  1.00109.78           H  
ATOM   1040  HB3 LEU A  74       4.294  39.007  14.873  1.00109.78           H  
ATOM   1041  HG  LEU A  74       6.922  39.276  15.857  1.00116.54           H  
ATOM   1042 HD11 LEU A  74       7.654  38.788  13.700  1.00110.78           H  
ATOM   1043 HD12 LEU A  74       6.853  37.556  14.307  1.00110.78           H  
ATOM   1044 HD13 LEU A  74       6.152  38.520  13.255  1.00110.78           H  
ATOM   1045 HD21 LEU A  74       7.132  41.076  14.392  1.00100.21           H  
ATOM   1046 HD22 LEU A  74       5.612  40.903  13.961  1.00100.21           H  
ATOM   1047 HD23 LEU A  74       5.972  41.356  15.441  1.00100.21           H  
ATOM   1048  N   ILE A  75       2.340  39.762  18.155  1.00124.24           N  
ATOM   1049  CA  ILE A  75       0.911  39.611  18.419  1.00127.79           C  
ATOM   1050  C   ILE A  75       0.099  40.040  17.207  1.00109.99           C  
ATOM   1051  O   ILE A  75      -1.032  39.578  17.008  1.00 93.94           O  
ATOM   1052  CB  ILE A  75       0.513  40.408  19.682  1.00115.86           C  
ATOM   1053  CG1 ILE A  75       0.878  41.891  19.525  1.00112.45           C  
ATOM   1054  CG2 ILE A  75       1.181  39.811  20.915  1.00 78.38           C  
ATOM   1055  CD1 ILE A  75       0.342  42.783  20.632  1.00 70.78           C  
ATOM   1056  H   ILE A  75       2.761  40.235  18.736  1.00149.09           H  
ATOM   1057  HA  ILE A  75       0.722  38.675  18.587  1.00153.35           H  
ATOM   1058  HB  ILE A  75      -0.448  40.341  19.794  1.00139.03           H  
ATOM   1059 HG12 ILE A  75       1.844  41.975  19.519  1.00134.94           H  
ATOM   1060 HG13 ILE A  75       0.516  42.213  18.685  1.00134.94           H  
ATOM   1061 HG21 ILE A  75       0.919  40.325  21.695  1.00 94.06           H  
ATOM   1062 HG22 ILE A  75       0.895  38.890  21.014  1.00 94.06           H  
ATOM   1063 HG23 ILE A  75       2.144  39.849  20.802  1.00 94.06           H  
ATOM   1064 HD11 ILE A  75       0.615  43.698  20.459  1.00 84.93           H  
ATOM   1065 HD12 ILE A  75      -0.626  42.722  20.645  1.00 84.93           H  
ATOM   1066 HD13 ILE A  75       0.705  42.484  21.481  1.00 84.93           H  
ATOM   1067  N   SER A  76       0.657  40.926  16.378  1.00104.01           N  
ATOM   1068  CA  SER A  76      -0.062  41.410  15.205  1.00105.77           C  
ATOM   1069  C   SER A  76      -0.329  40.295  14.202  1.00104.60           C  
ATOM   1070  O   SER A  76      -1.339  40.335  13.489  1.00102.95           O  
ATOM   1071  CB  SER A  76       0.729  42.535  14.537  1.00 97.21           C  
ATOM   1072  OG  SER A  76       0.067  42.999  13.373  1.00 93.74           O  
ATOM   1073  H   SER A  76       1.445  41.258  16.474  1.00124.81           H  
ATOM   1074  HA  SER A  76      -0.917  41.772  15.486  1.00126.92           H  
ATOM   1075  HB2 SER A  76       0.821  43.271  15.162  1.00116.65           H  
ATOM   1076  HB3 SER A  76       1.605  42.200  14.289  1.00116.65           H  
ATOM   1077  HG  SER A  76       0.512  43.616  13.016  1.00112.48           H  
ATOM   1078  N   ARG A  77       0.551  39.299  14.128  1.00100.51           N  
ATOM   1079  CA  ARG A  77       0.444  38.269  13.102  1.00 84.84           C  
ATOM   1080  C   ARG A  77      -0.674  37.298  13.454  1.00 83.11           C  
ATOM   1081  O   ARG A  77      -0.635  36.643  14.502  1.00 80.22           O  
ATOM   1082  CB  ARG A  77       1.770  37.531  12.940  1.00 78.36           C  
ATOM   1083  CG  ARG A  77       2.901  38.415  12.440  1.00 91.04           C  
ATOM   1084  CD  ARG A  77       2.656  38.878  11.009  1.00 70.56           C  
ATOM   1085  NE  ARG A  77       2.659  37.775  10.055  1.00 73.90           N  
ATOM   1086  CZ  ARG A  77       2.300  37.888   8.780  1.00 74.21           C  
ATOM   1087  NH1 ARG A  77       1.882  39.053   8.304  1.00 73.96           N  
ATOM   1088  NH2 ARG A  77       2.339  36.830   7.982  1.00 72.77           N  
ATOM   1089  H   ARG A  77       1.219  39.198  14.660  1.00120.62           H  
ATOM   1090  HA  ARG A  77       0.225  38.687  12.254  1.00101.80           H  
ATOM   1091  HB2 ARG A  77       2.034  37.170  13.800  1.00 94.03           H  
ATOM   1092  HB3 ARG A  77       1.652  36.810  12.302  1.00 94.03           H  
ATOM   1093  HG2 ARG A  77       2.968  39.200  13.006  1.00109.25           H  
ATOM   1094  HG3 ARG A  77       3.731  37.914  12.459  1.00109.25           H  
ATOM   1095  HD2 ARG A  77       1.791  39.314  10.962  1.00 84.67           H  
ATOM   1096  HD3 ARG A  77       3.356  39.499  10.754  1.00 84.67           H  
ATOM   1097  HE  ARG A  77       2.910  37.001  10.335  1.00 88.68           H  
ATOM   1098 HH11 ARG A  77       1.854  39.743   8.817  1.00 88.76           H  
ATOM   1099 HH12 ARG A  77       1.646  39.121   7.479  1.00 88.76           H  
ATOM   1100 HH21 ARG A  77       2.605  36.071   8.286  1.00 87.33           H  
ATOM   1101 HH22 ARG A  77       2.100  36.903   7.159  1.00 87.33           H  
ATOM   1102  N   GLU A  78      -1.668  37.206  12.571  1.00 79.61           N  
ATOM   1103  CA  GLU A  78      -2.834  36.365  12.783  1.00 67.02           C  
ATOM   1104  C   GLU A  78      -2.941  35.237  11.766  1.00 66.90           C  
ATOM   1105  O   GLU A  78      -3.781  34.346  11.941  1.00 66.98           O  
ATOM   1106  CB  GLU A  78      -4.111  37.222  12.737  1.00 65.17           C  
ATOM   1107  CG  GLU A  78      -5.348  36.573  13.337  1.00 71.53           C  
ATOM   1108  CD  GLU A  78      -6.541  37.512  13.342  1.00 81.10           C  
ATOM   1109  OE1 GLU A  78      -6.399  38.655  12.858  1.00 76.90           O  
ATOM   1110  OE2 GLU A  78      -7.615  37.115  13.841  1.00 78.29           O  
ATOM   1111  H   GLU A  78      -1.685  37.634  11.825  1.00 95.53           H  
ATOM   1112  HA  GLU A  78      -2.775  35.965  13.665  1.00 80.42           H  
ATOM   1113  HB2 GLU A  78      -3.947  38.044  13.224  1.00 78.21           H  
ATOM   1114  HB3 GLU A  78      -4.310  37.428  11.810  1.00 78.21           H  
ATOM   1115  HG2 GLU A  78      -5.581  35.790  12.815  1.00 85.84           H  
ATOM   1116  HG3 GLU A  78      -5.160  36.319  14.254  1.00 85.84           H  
ATOM   1117  N   SER A  79      -2.121  35.249  10.715  1.00 53.58           N  
ATOM   1118  CA  SER A  79      -2.121  34.210   9.695  1.00 47.81           C  
ATOM   1119  C   SER A  79      -0.841  34.342   8.884  1.00 49.60           C  
ATOM   1120  O   SER A  79      -0.283  35.436   8.763  1.00 58.03           O  
ATOM   1121  CB  SER A  79      -3.345  34.316   8.778  1.00 65.48           C  
ATOM   1122  OG  SER A  79      -3.312  35.517   8.023  1.00 48.38           O  
ATOM   1123  H   SER A  79      -1.541  35.867  10.571  1.00 64.29           H  
ATOM   1124  HA  SER A  79      -2.129  33.338  10.120  1.00 57.37           H  
ATOM   1125  HB2 SER A  79      -3.349  33.561   8.169  1.00 78.57           H  
ATOM   1126  HB3 SER A  79      -4.148  34.308   9.321  1.00 78.57           H  
ATOM   1127  HG  SER A  79      -3.987  35.562   7.525  1.00 58.06           H  
ATOM   1128  N   TRP A  80      -0.379  33.222   8.333  1.00 37.51           N  
ATOM   1129  CA  TRP A  80       0.804  33.241   7.483  1.00 46.63           C  
ATOM   1130  C   TRP A  80       0.807  32.002   6.599  1.00 58.73           C  
ATOM   1131  O   TRP A  80       0.083  31.035   6.847  1.00 59.82           O  
ATOM   1132  CB  TRP A  80       2.094  33.327   8.310  1.00 54.84           C  
ATOM   1133  CG  TRP A  80       2.292  32.202   9.284  1.00 64.75           C  
ATOM   1134  CD1 TRP A  80       2.949  31.027   9.058  1.00 65.55           C  
ATOM   1135  CD2 TRP A  80       1.843  32.154  10.644  1.00 48.09           C  
ATOM   1136  NE1 TRP A  80       2.932  30.249  10.190  1.00 56.32           N  
ATOM   1137  CE2 TRP A  80       2.258  30.919  11.178  1.00 47.20           C  
ATOM   1138  CE3 TRP A  80       1.127  33.035  11.460  1.00 61.86           C  
ATOM   1139  CZ2 TRP A  80       1.982  30.542  12.490  1.00 56.55           C  
ATOM   1140  CZ3 TRP A  80       0.853  32.658  12.763  1.00 59.91           C  
ATOM   1141  CH2 TRP A  80       1.279  31.423  13.264  1.00 51.47           C  
ATOM   1142  H   TRP A  80      -0.730  32.444   8.437  1.00 45.01           H  
ATOM   1143  HA  TRP A  80       0.765  34.020   6.906  1.00 55.96           H  
ATOM   1144  HB2 TRP A  80       2.851  33.326   7.703  1.00 65.80           H  
ATOM   1145  HB3 TRP A  80       2.082  34.154   8.816  1.00 65.80           H  
ATOM   1146  HD1 TRP A  80       3.350  30.787   8.253  1.00 78.65           H  
ATOM   1147  HE1 TRP A  80       3.286  29.469  10.267  1.00 67.58           H  
ATOM   1148  HE3 TRP A  80       0.840  33.857  11.133  1.00 74.23           H  
ATOM   1149  HZ2 TRP A  80       2.263  29.722  12.826  1.00 67.86           H  
ATOM   1150  HZ3 TRP A  80       0.377  33.236  13.315  1.00 71.89           H  
ATOM   1151  HH2 TRP A  80       1.081  31.197  14.144  1.00 61.77           H  
ATOM   1152  N   SER A  81       1.636  32.053   5.556  1.00 60.54           N  
ATOM   1153  CA  SER A  81       1.743  30.969   4.587  1.00 53.35           C  
ATOM   1154  C   SER A  81       2.917  30.040   4.856  1.00 58.79           C  
ATOM   1155  O   SER A  81       2.813  28.838   4.593  1.00 65.39           O  
ATOM   1156  CB  SER A  81       1.877  31.539   3.171  1.00 69.72           C  
ATOM   1157  OG  SER A  81       3.060  32.310   3.043  1.00 65.96           O  
ATOM   1158  H   SER A  81       2.154  32.718   5.387  1.00 72.65           H  
ATOM   1159  HA  SER A  81       0.931  30.439   4.620  1.00 64.02           H  
ATOM   1160  HB2 SER A  81       1.909  30.805   2.537  1.00 83.67           H  
ATOM   1161  HB3 SER A  81       1.111  32.104   2.985  1.00 83.67           H  
ATOM   1162  HG  SER A  81       3.120  32.616   2.263  1.00 79.16           H  
ATOM   1163  N   TYR A  82       4.027  30.566   5.366  1.00 55.94           N  
ATOM   1164  CA  TYR A  82       5.167  29.744   5.748  1.00 46.83           C  
ATOM   1165  C   TYR A  82       6.010  30.545   6.732  1.00 56.24           C  
ATOM   1166  O   TYR A  82       5.840  31.758   6.880  1.00 64.09           O  
ATOM   1167  CB  TYR A  82       5.978  29.309   4.523  1.00 42.67           C  
ATOM   1168  CG  TYR A  82       6.665  30.437   3.787  1.00 57.21           C  
ATOM   1169  CD1 TYR A  82       7.981  30.774   4.073  1.00 67.25           C  
ATOM   1170  CD2 TYR A  82       5.996  31.173   2.819  1.00 49.82           C  
ATOM   1171  CE1 TYR A  82       8.616  31.806   3.408  1.00 69.55           C  
ATOM   1172  CE2 TYR A  82       6.624  32.207   2.146  1.00 57.09           C  
ATOM   1173  CZ  TYR A  82       7.936  32.518   2.444  1.00 70.23           C  
ATOM   1174  OH  TYR A  82       8.573  33.546   1.786  1.00 71.75           O  
ATOM   1175  H   TYR A  82       4.144  31.407   5.502  1.00 67.12           H  
ATOM   1176  HA  TYR A  82       4.849  28.947   6.199  1.00 56.19           H  
ATOM   1177  HB2 TYR A  82       6.664  28.686   4.810  1.00 51.21           H  
ATOM   1178  HB3 TYR A  82       5.382  28.871   3.896  1.00 51.21           H  
ATOM   1179  HD1 TYR A  82       8.445  30.294   4.721  1.00 80.71           H  
ATOM   1180  HD2 TYR A  82       5.114  30.963   2.613  1.00 59.79           H  
ATOM   1181  HE1 TYR A  82       9.500  32.017   3.608  1.00 83.46           H  
ATOM   1182  HE2 TYR A  82       6.165  32.690   1.496  1.00 68.51           H  
ATOM   1183  HH  TYR A  82       8.052  33.895   1.227  1.00 86.10           H  
ATOM   1184  N   ILE A  83       6.917  29.849   7.414  1.00 52.23           N  
ATOM   1185  CA  ILE A  83       7.725  30.447   8.471  1.00 44.88           C  
ATOM   1186  C   ILE A  83       9.154  30.629   7.976  1.00 46.03           C  
ATOM   1187  O   ILE A  83       9.670  29.843   7.168  1.00 43.49           O  
ATOM   1188  CB  ILE A  83       7.682  29.602   9.763  1.00 52.24           C  
ATOM   1189  CG1 ILE A  83       6.269  29.615  10.352  1.00 52.71           C  
ATOM   1190  CG2 ILE A  83       8.688  30.115  10.795  1.00 54.67           C  
ATOM   1191  CD1 ILE A  83       6.059  28.618  11.470  1.00 51.01           C  
ATOM   1192  H   ILE A  83       7.085  29.016   7.280  1.00 62.68           H  
ATOM   1193  HA  ILE A  83       7.369  31.325   8.678  1.00 53.86           H  
ATOM   1194  HB  ILE A  83       7.912  28.687   9.538  1.00 62.68           H  
ATOM   1195 HG12 ILE A  83       6.087  30.499  10.705  1.00 63.25           H  
ATOM   1196 HG13 ILE A  83       5.636  29.406   9.647  1.00 63.25           H  
ATOM   1197 HG21 ILE A  83       8.633  29.562  11.590  1.00 65.60           H  
ATOM   1198 HG22 ILE A  83       9.580  30.064  10.418  1.00 65.60           H  
ATOM   1199 HG23 ILE A  83       8.473  31.035  11.015  1.00 65.60           H  
ATOM   1200 HD11 ILE A  83       5.144  28.689  11.787  1.00 61.21           H  
ATOM   1201 HD12 ILE A  83       6.224  27.725  11.132  1.00 61.21           H  
ATOM   1202 HD13 ILE A  83       6.675  28.819  12.191  1.00 61.21           H  
ATOM   1203  N   VAL A  84       9.796  31.679   8.484  1.00 49.89           N  
ATOM   1204  CA  VAL A  84      11.123  32.095   8.047  1.00 50.42           C  
ATOM   1205  C   VAL A  84      12.039  32.144   9.263  1.00 41.39           C  
ATOM   1206  O   VAL A  84      11.824  32.949  10.178  1.00 45.62           O  
ATOM   1207  CB  VAL A  84      11.078  33.463   7.347  1.00 50.12           C  
ATOM   1208  CG1 VAL A  84      12.476  33.906   6.926  1.00 60.52           C  
ATOM   1209  CG2 VAL A  84      10.138  33.420   6.153  1.00 51.07           C  
ATOM   1210  H   VAL A  84       9.471  32.180   9.102  1.00 59.87           H  
ATOM   1211  HA  VAL A  84      11.477  31.443   7.422  1.00 60.50           H  
ATOM   1212  HB  VAL A  84      10.734  34.122   7.971  1.00 60.14           H  
ATOM   1213 HG11 VAL A  84      12.415  34.770   6.489  1.00 72.62           H  
ATOM   1214 HG12 VAL A  84      13.036  33.973   7.716  1.00 72.62           H  
ATOM   1215 HG13 VAL A  84      12.844  33.250   6.314  1.00 72.62           H  
ATOM   1216 HG21 VAL A  84      10.126  34.292   5.729  1.00 61.28           H  
ATOM   1217 HG22 VAL A  84      10.454  32.750   5.527  1.00 61.28           H  
ATOM   1218 HG23 VAL A  84       9.247  33.190   6.462  1.00 61.28           H  
ATOM   1219  N   GLU A  85      13.051  31.285   9.270  1.00 37.61           N  
ATOM   1220  CA  GLU A  85      14.170  31.346  10.197  1.00 45.39           C  
ATOM   1221  C   GLU A  85      15.444  31.685   9.432  1.00 51.78           C  
ATOM   1222  O   GLU A  85      15.441  31.871   8.211  1.00 66.76           O  
ATOM   1223  CB  GLU A  85      14.350  30.022  10.944  1.00 47.62           C  
ATOM   1224  CG  GLU A  85      13.335  29.729  12.025  1.00 56.00           C  
ATOM   1225  CD  GLU A  85      13.616  28.406  12.714  1.00 52.57           C  
ATOM   1226  OE1 GLU A  85      14.473  27.646  12.213  1.00 30.93           O  
ATOM   1227  OE2 GLU A  85      13.002  28.135  13.766  1.00 44.81           O  
ATOM   1228  H   GLU A  85      13.111  30.627   8.719  1.00 45.13           H  
ATOM   1229  HA  GLU A  85      14.010  32.046  10.849  1.00 54.47           H  
ATOM   1230  HB2 GLU A  85      14.303  29.299  10.300  1.00 57.15           H  
ATOM   1231  HB3 GLU A  85      15.225  30.024  11.363  1.00 57.15           H  
ATOM   1232  HG2 GLU A  85      13.367  30.432  12.693  1.00 67.20           H  
ATOM   1233  HG3 GLU A  85      12.451  29.683  11.629  1.00 67.20           H  
ATOM   1234  N   LYS A  86      16.541  31.757  10.167  1.00 50.75           N  
ATOM   1235  CA  LYS A  86      17.879  31.866   9.619  1.00 59.27           C  
ATOM   1236  C   LYS A  86      18.618  30.548   9.811  1.00 51.21           C  
ATOM   1237  O   LYS A  86      18.142  29.653  10.518  1.00 57.25           O  
ATOM   1238  CB  LYS A  86      18.630  33.017  10.300  1.00 63.93           C  
ATOM   1239  CG  LYS A  86      18.820  32.847  11.797  1.00 73.34           C  
ATOM   1240  CD  LYS A  86      19.542  34.043  12.407  1.00 98.26           C  
ATOM   1241  CE  LYS A  86      20.988  34.139  11.943  1.00105.57           C  
ATOM   1242  NZ  LYS A  86      21.685  35.300  12.560  1.00110.69           N  
ATOM   1243  H   LYS A  86      16.533  31.744  11.026  1.00 60.90           H  
ATOM   1244  HA  LYS A  86      17.826  32.053   8.669  1.00 71.12           H  
ATOM   1245  HB2 LYS A  86      19.509  33.094   9.898  1.00 76.71           H  
ATOM   1246  HB3 LYS A  86      18.132  33.838  10.159  1.00 76.71           H  
ATOM   1247  HG2 LYS A  86      17.953  32.765  12.223  1.00 88.01           H  
ATOM   1248  HG3 LYS A  86      19.353  32.053  11.963  1.00 88.01           H  
ATOM   1249  HD2 LYS A  86      19.085  34.857  12.145  1.00117.91           H  
ATOM   1250  HD3 LYS A  86      19.540  33.956  13.373  1.00117.91           H  
ATOM   1251  HE2 LYS A  86      21.460  33.331  12.197  1.00126.68           H  
ATOM   1252  HE3 LYS A  86      21.007  34.250  10.979  1.00126.68           H  
ATOM   1253  HZ1 LYS A  86      22.527  35.336  12.274  1.00132.83           H  
ATOM   1254  HZ2 LYS A  86      21.272  36.056  12.337  1.00132.83           H  
ATOM   1255  HZ3 LYS A  86      21.684  35.219  13.446  1.00132.83           H  
ATOM   1256  N   PRO A  87      19.782  30.380   9.177  1.00 53.45           N  
ATOM   1257  CA  PRO A  87      20.484  29.089   9.293  1.00 65.49           C  
ATOM   1258  C   PRO A  87      20.694  28.637  10.730  1.00 67.86           C  
ATOM   1259  O   PRO A  87      20.474  27.460  11.041  1.00 70.75           O  
ATOM   1260  CB  PRO A  87      21.811  29.357   8.571  1.00 83.58           C  
ATOM   1261  CG  PRO A  87      21.478  30.409   7.573  1.00 67.58           C  
ATOM   1262  CD  PRO A  87      20.469  31.294   8.247  1.00 71.48           C  
ATOM   1263  HA  PRO A  87      19.996  28.401   8.814  1.00 78.59           H  
ATOM   1264  HB2 PRO A  87      22.471  29.678   9.205  1.00100.29           H  
ATOM   1265  HB3 PRO A  87      22.116  28.548   8.132  1.00100.29           H  
ATOM   1266  HG2 PRO A  87      22.278  30.911   7.350  1.00 81.10           H  
ATOM   1267  HG3 PRO A  87      21.098  29.999   6.781  1.00 81.10           H  
ATOM   1268  HD2 PRO A  87      20.914  32.003   8.737  1.00 85.77           H  
ATOM   1269  HD3 PRO A  87      19.842  31.649   7.597  1.00 85.77           H  
ATOM   1270  N   ASN A  88      21.110  29.540  11.614  1.00 76.28           N  
ATOM   1271  CA  ASN A  88      21.336  29.223  13.025  1.00 76.42           C  
ATOM   1272  C   ASN A  88      20.729  30.327  13.877  1.00 70.32           C  
ATOM   1273  O   ASN A  88      21.428  31.244  14.325  1.00 60.05           O  
ATOM   1274  CB  ASN A  88      22.829  29.061  13.323  1.00 58.27           C  
ATOM   1275  CG  ASN A  88      23.420  27.820  12.686  1.00 70.20           C  
ATOM   1276  OD1 ASN A  88      23.235  26.708  13.179  1.00 83.89           O  
ATOM   1277  ND2 ASN A  88      24.139  28.004  11.585  1.00 76.02           N  
ATOM   1278  H   ASN A  88      21.273  30.362  11.418  1.00 91.54           H  
ATOM   1279  HA  ASN A  88      20.890  28.389  13.242  1.00 91.71           H  
ATOM   1280  HB2 ASN A  88      23.306  29.832  12.976  1.00 69.92           H  
ATOM   1281  HB3 ASN A  88      22.956  28.996  14.282  1.00 69.92           H  
ATOM   1282 HD21 ASN A  88      24.496  27.330  11.186  1.00 91.22           H  
ATOM   1283 HD22 ASN A  88      24.249  28.797  11.270  1.00 91.22           H  
ATOM   1284  N   PRO A  89      19.417  30.275  14.126  1.00 61.20           N  
ATOM   1285  CA  PRO A  89      18.786  31.336  14.919  1.00 55.45           C  
ATOM   1286  C   PRO A  89      19.455  31.486  16.277  1.00 52.27           C  
ATOM   1287  O   PRO A  89      19.989  30.530  16.843  1.00 54.11           O  
ATOM   1288  CB  PRO A  89      17.329  30.875  15.043  1.00 40.74           C  
ATOM   1289  CG  PRO A  89      17.371  29.406  14.815  1.00 50.43           C  
ATOM   1290  CD  PRO A  89      18.473  29.184  13.825  1.00 42.85           C  
ATOM   1291  HA  PRO A  89      18.820  32.182  14.445  1.00 66.54           H  
ATOM   1292  HB2 PRO A  89      16.996  31.075  15.932  1.00 48.89           H  
ATOM   1293  HB3 PRO A  89      16.788  31.312  14.367  1.00 48.89           H  
ATOM   1294  HG2 PRO A  89      17.565  28.952  15.650  1.00 60.52           H  
ATOM   1295  HG3 PRO A  89      16.522  29.108  14.454  1.00 60.52           H  
ATOM   1296  HD2 PRO A  89      18.893  28.322  13.972  1.00 51.41           H  
ATOM   1297  HD3 PRO A  89      18.136  29.268  12.919  1.00 51.41           H  
ATOM   1298  N   GLU A  90      19.472  32.711  16.793  1.00 69.37           N  
ATOM   1299  CA  GLU A  90      20.361  33.058  17.897  1.00 68.81           C  
ATOM   1300  C   GLU A  90      19.721  32.763  19.243  1.00 46.44           C  
ATOM   1301  O   GLU A  90      20.405  32.462  20.216  1.00 39.69           O  
ATOM   1302  CB  GLU A  90      20.740  34.536  17.821  1.00 77.17           C  
ATOM   1303  CG  GLU A  90      21.355  34.947  16.495  1.00 89.21           C  
ATOM   1304  CD  GLU A  90      22.600  34.153  16.160  1.00103.00           C  
ATOM   1305  OE1 GLU A  90      23.130  33.470  17.063  1.00 86.76           O  
ATOM   1306  OE2 GLU A  90      23.047  34.211  14.994  1.00 96.66           O  
ATOM   1307  H   GLU A  90      18.989  33.369  16.519  1.00 83.24           H  
ATOM   1308  HA  GLU A  90      21.183  32.529  17.827  1.00 82.57           H  
ATOM   1309  HB2 GLU A  90      19.941  35.070  17.953  1.00 92.61           H  
ATOM   1310  HB3 GLU A  90      21.383  34.731  18.520  1.00 92.61           H  
ATOM   1311  HG2 GLU A  90      20.708  34.803  15.787  1.00107.06           H  
ATOM   1312  HG3 GLU A  90      21.600  35.885  16.536  1.00107.06           H  
ATOM   1313  N   ASN A  91      18.403  32.849  19.292  1.00 47.90           N  
ATOM   1314  CA  ASN A  91      17.684  32.778  20.543  1.00 51.32           C  
ATOM   1315  C   ASN A  91      16.485  31.887  20.398  1.00 50.19           C  
ATOM   1316  O   ASN A  91      15.468  32.361  19.904  1.00 38.06           O  
ATOM   1317  CB  ASN A  91      17.162  34.170  20.915  1.00 54.58           C  
ATOM   1318  CG  ASN A  91      18.263  35.133  21.269  1.00 55.76           C  
ATOM   1319  OD1 ASN A  91      18.410  36.183  20.647  1.00 50.34           O  
ATOM   1320  ND2 ASN A  91      19.044  34.774  22.279  1.00 66.40           N  
ATOM   1321  H   ASN A  91      17.892  32.948  18.608  1.00 57.47           H  
ATOM   1322  HA  ASN A  91      18.270  32.453  21.259  1.00 61.59           H  
ATOM   1323  HB2 ASN A  91      16.675  34.537  20.161  1.00 65.50           H  
ATOM   1324  HB3 ASN A  91      16.575  34.092  21.683  1.00 65.50           H  
ATOM   1325 HD21 ASN A  91      18.558  33.758  22.577  1.00 79.68           H  
ATOM   1326  N   GLY A  92      16.510  30.561  20.834  1.00 42.29           N  
ATOM   1327  CA  GLY A  92      15.475  29.561  21.007  1.00 48.61           C  
ATOM   1328  C   GLY A  92      15.225  29.226  22.469  1.00 44.46           C  
ATOM   1329  O   GLY A  92      14.646  30.035  23.185  1.00 41.65           O  
ATOM   1330  H   GLY A  92      17.293  30.274  21.046  1.00 50.75           H  
ATOM   1331  HA2 GLY A  92      14.646  29.910  20.643  1.00 58.33           H  
ATOM   1332  HA3 GLY A  92      15.707  28.768  20.499  1.00 58.33           H  
ATOM   1333  N   THR A  93      15.635  28.043  22.924  1.00 46.35           N  
ATOM   1334  CA  THR A  93      15.392  27.662  24.314  1.00 40.97           C  
ATOM   1335  C   THR A  93      16.466  28.315  25.176  1.00 45.22           C  
ATOM   1336  O   THR A  93      17.575  27.793  25.315  1.00 41.58           O  
ATOM   1337  CB  THR A  93      15.396  26.145  24.472  1.00 47.60           C  
ATOM   1338  OG1 THR A  93      16.631  25.606  23.981  1.00 53.54           O  
ATOM   1339  CG2 THR A  93      14.226  25.519  23.718  1.00 21.86           C  
ATOM   1340  H   THR A  93      16.024  27.434  22.458  1.00 55.63           H  
ATOM   1341  HA  THR A  93      14.527  27.998  24.595  1.00 49.16           H  
ATOM   1342  HB  THR A  93      15.303  25.922  25.412  1.00 57.12           H  
ATOM   1343  HG1 THR A  93      17.276  25.927  24.412  1.00 64.25           H  
ATOM   1344 HG21 THR A  93      14.240  24.555  23.826  1.00 26.23           H  
ATOM   1345 HG22 THR A  93      13.387  25.863  24.063  1.00 26.23           H  
ATOM   1346 HG23 THR A  93      14.289  25.731  22.774  1.00 26.23           H  
ATOM   1347  N   CYS A  94      16.133  29.468  25.763  1.00 51.20           N  
ATOM   1348  CA  CYS A  94      17.124  30.232  26.513  1.00 41.76           C  
ATOM   1349  C   CYS A  94      17.510  29.530  27.808  1.00 44.99           C  
ATOM   1350  O   CYS A  94      18.616  29.742  28.317  1.00 37.48           O  
ATOM   1351  CB  CYS A  94      16.592  31.637  26.800  1.00 48.11           C  
ATOM   1352  SG  CYS A  94      14.992  31.675  27.642  1.00 38.55           S  
ATOM   1353  H   CYS A  94      15.350  29.823  25.741  1.00 61.44           H  
ATOM   1354  HA  CYS A  94      17.925  30.322  25.974  1.00 50.11           H  
ATOM   1355  HB2 CYS A  94      17.232  32.102  27.361  1.00 57.73           H  
ATOM   1356  HB3 CYS A  94      16.493  32.109  25.958  1.00 57.73           H  
ATOM   1357  N   TYR A  95      16.621  28.702  28.356  1.00 47.73           N  
ATOM   1358  CA  TYR A  95      16.975  27.837  29.469  1.00 45.11           C  
ATOM   1359  C   TYR A  95      17.133  26.428  28.920  1.00 46.23           C  
ATOM   1360  O   TYR A  95      16.141  25.854  28.442  1.00 36.70           O  
ATOM   1361  CB  TYR A  95      15.897  27.874  30.547  1.00 32.20           C  
ATOM   1362  CG  TYR A  95      16.304  27.253  31.870  1.00 35.43           C  
ATOM   1363  CD1 TYR A  95      17.019  27.992  32.806  1.00 48.87           C  
ATOM   1364  CD2 TYR A  95      15.978  25.941  32.186  1.00 41.49           C  
ATOM   1365  CE1 TYR A  95      17.396  27.446  34.019  1.00 40.54           C  
ATOM   1366  CE2 TYR A  95      16.353  25.384  33.401  1.00 38.31           C  
ATOM   1367  CZ  TYR A  95      17.061  26.144  34.312  1.00 41.52           C  
ATOM   1368  OH  TYR A  95      17.440  25.603  35.522  1.00 45.51           O  
ATOM   1369  H   TYR A  95      15.804  28.625  28.097  1.00 57.27           H  
ATOM   1370  HA  TYR A  95      17.818  28.121  29.856  1.00 54.13           H  
ATOM   1371  HB2 TYR A  95      15.661  28.799  30.717  1.00 38.64           H  
ATOM   1372  HB3 TYR A  95      15.120  27.393  30.224  1.00 38.64           H  
ATOM   1373  HD1 TYR A  95      17.246  28.873  32.613  1.00 58.65           H  
ATOM   1374  HD2 TYR A  95      15.500  25.428  31.575  1.00 49.79           H  
ATOM   1375  HE1 TYR A  95      17.873  27.956  34.632  1.00 48.65           H  
ATOM   1376  HE2 TYR A  95      16.128  24.505  33.601  1.00 45.97           H  
ATOM   1377  HH  TYR A  95      17.176  24.807  35.576  1.00 54.61           H  
ATOM   1378  N   PRO A  96      18.326  25.832  28.953  1.00 34.17           N  
ATOM   1379  CA  PRO A  96      18.566  24.627  28.151  1.00 39.18           C  
ATOM   1380  C   PRO A  96      17.622  23.487  28.504  1.00 34.87           C  
ATOM   1381  O   PRO A  96      17.074  23.405  29.606  1.00 34.56           O  
ATOM   1382  CB  PRO A  96      20.020  24.268  28.477  1.00 41.29           C  
ATOM   1383  CG  PRO A  96      20.258  24.861  29.812  1.00 48.50           C  
ATOM   1384  CD  PRO A  96      19.476  26.145  29.816  1.00 41.65           C  
ATOM   1385  HA  PRO A  96      18.488  24.828  27.206  1.00 47.02           H  
ATOM   1386  HB2 PRO A  96      20.122  23.303  28.505  1.00 49.55           H  
ATOM   1387  HB3 PRO A  96      20.611  24.659  27.815  1.00 49.55           H  
ATOM   1388  HG2 PRO A  96      19.934  24.260  30.501  1.00 58.20           H  
ATOM   1389  HG3 PRO A  96      21.205  25.037  29.928  1.00 58.20           H  
ATOM   1390  HD2 PRO A  96      19.179  26.358  30.714  1.00 49.98           H  
ATOM   1391  HD3 PRO A  96      20.002  26.864  29.433  1.00 49.98           H  
ATOM   1392  N   GLY A  97      17.442  22.601  27.538  1.00 48.63           N  
ATOM   1393  CA  GLY A  97      16.547  21.475  27.696  1.00 32.28           C  
ATOM   1394  C   GLY A  97      16.120  20.943  26.345  1.00 40.55           C  
ATOM   1395  O   GLY A  97      16.455  21.494  25.296  1.00 47.42           O  
ATOM   1396  H   GLY A  97      17.833  22.632  26.773  1.00 58.35           H  
ATOM   1397  HA2 GLY A  97      16.993  20.765  28.185  1.00 38.74           H  
ATOM   1398  HA3 GLY A  97      15.758  21.748  28.189  1.00 38.74           H  
ATOM   1399  N   HIS A  98      15.363  19.851  26.397  1.00 43.33           N  
ATOM   1400  CA  HIS A  98      14.912  19.150  25.202  1.00 33.59           C  
ATOM   1401  C   HIS A  98      13.477  19.539  24.877  1.00 33.53           C  
ATOM   1402  O   HIS A  98      12.605  19.504  25.752  1.00 36.41           O  
ATOM   1403  CB  HIS A  98      15.002  17.636  25.388  1.00 39.20           C  
ATOM   1404  CG  HIS A  98      14.552  16.858  24.190  1.00 43.16           C  
ATOM   1405  ND1 HIS A  98      15.224  16.891  22.987  1.00 50.40           N  
ATOM   1406  CD2 HIS A  98      13.486  16.044  24.003  1.00 27.77           C  
ATOM   1407  CE1 HIS A  98      14.599  16.121  22.115  1.00 51.30           C  
ATOM   1408  NE2 HIS A  98      13.541  15.596  22.706  1.00 41.22           N  
ATOM   1409  H   HIS A  98      15.092  19.490  27.130  1.00 52.00           H  
ATOM   1410  HA  HIS A  98      15.474  19.400  24.452  1.00 40.30           H  
ATOM   1411  HB2 HIS A  98      15.924  17.396  25.568  1.00 47.05           H  
ATOM   1412  HB3 HIS A  98      14.442  17.378  26.137  1.00 47.05           H  
ATOM   1413  HD2 HIS A  98      12.841  15.825  24.636  1.00 33.32           H  
ATOM   1414  HE1 HIS A  98      14.859  15.974  21.234  1.00 61.56           H  
ATOM   1415  HE2 HIS A  98      12.978  15.060  22.338  1.00 49.46           H  
ATOM   1416  N   PHE A  99      13.236  19.905  23.620  1.00 37.01           N  
ATOM   1417  CA  PHE A  99      11.898  20.232  23.143  1.00 44.14           C  
ATOM   1418  C   PHE A  99      11.364  18.990  22.436  1.00 37.35           C  
ATOM   1419  O   PHE A  99      11.901  18.581  21.402  1.00 36.50           O  
ATOM   1420  CB  PHE A  99      11.926  21.428  22.195  1.00 31.97           C  
ATOM   1421  CG  PHE A  99      10.570  22.012  21.914  1.00 22.90           C  
ATOM   1422  CD1 PHE A  99      10.120  23.111  22.625  1.00 32.14           C  
ATOM   1423  CD2 PHE A  99       9.717  21.423  21.000  1.00 31.12           C  
ATOM   1424  CE1 PHE A  99       8.871  23.650  22.383  1.00 29.33           C  
ATOM   1425  CE2 PHE A  99       8.465  21.954  20.756  1.00 33.64           C  
ATOM   1426  CZ  PHE A  99       8.040  23.066  21.453  1.00 25.78           C  
ATOM   1427  H   PHE A  99      13.843  19.972  23.015  1.00 44.41           H  
ATOM   1428  HA  PHE A  99      11.321  20.438  23.894  1.00 52.96           H  
ATOM   1429  HB2 PHE A  99      12.473  22.126  22.589  1.00 38.36           H  
ATOM   1430  HB3 PHE A  99      12.309  21.149  21.349  1.00 38.36           H  
ATOM   1431  HD1 PHE A  99      10.680  23.513  23.249  1.00 38.57           H  
ATOM   1432  HD2 PHE A  99      10.001  20.677  20.521  1.00 37.34           H  
ATOM   1433  HE1 PHE A  99       8.586  24.397  22.857  1.00 35.19           H  
ATOM   1434  HE2 PHE A  99       7.906  21.558  20.127  1.00 40.37           H  
ATOM   1435  HZ  PHE A  99       7.196  23.422  21.293  1.00 30.94           H  
ATOM   1436  N   ALA A 100      10.316  18.390  22.991  1.00 36.42           N  
ATOM   1437  CA  ALA A 100       9.814  17.116  22.496  1.00 39.80           C  
ATOM   1438  C   ALA A 100       8.848  17.328  21.339  1.00 36.03           C  
ATOM   1439  O   ALA A 100       8.046  18.266  21.346  1.00 34.29           O  
ATOM   1440  CB  ALA A 100       9.119  16.342  23.614  1.00 44.77           C  
ATOM   1441  H   ALA A 100       9.877  18.703  23.661  1.00 43.70           H  
ATOM   1442  HA  ALA A 100      10.559  16.583  22.176  1.00 47.76           H  
ATOM   1443  HB1 ALA A 100       8.794  15.499  23.260  1.00 53.72           H  
ATOM   1444  HB2 ALA A 100       9.755  16.178  24.328  1.00 53.72           H  
ATOM   1445  HB3 ALA A 100       8.376  16.869  23.948  1.00 53.72           H  
ATOM   1446  N   ASP A 101       8.923  16.436  20.351  1.00 34.50           N  
ATOM   1447  CA  ASP A 101       8.055  16.488  19.177  1.00 30.08           C  
ATOM   1448  C   ASP A 101       8.151  17.855  18.501  1.00 39.48           C  
ATOM   1449  O   ASP A 101       7.149  18.507  18.198  1.00 35.82           O  
ATOM   1450  CB  ASP A 101       6.612  16.160  19.557  1.00 26.98           C  
ATOM   1451  CG  ASP A 101       6.443  14.721  20.001  1.00 43.68           C  
ATOM   1452  OD1 ASP A 101       7.348  13.905  19.727  1.00 42.43           O  
ATOM   1453  OD2 ASP A 101       5.409  14.407  20.627  1.00 38.34           O  
ATOM   1454  H   ASP A 101       9.478  15.779  20.339  1.00 41.40           H  
ATOM   1455  HA  ASP A 101       8.352  15.821  18.538  1.00 36.10           H  
ATOM   1456  HB2 ASP A 101       6.339  16.735  20.290  1.00 32.38           H  
ATOM   1457  HB3 ASP A 101       6.040  16.307  18.788  1.00 32.38           H  
ATOM   1458  N   TYR A 102       9.390  18.284  18.265  1.00 28.96           N  
ATOM   1459  CA  TYR A 102       9.655  19.630  17.771  1.00 36.76           C  
ATOM   1460  C   TYR A 102       9.428  19.730  16.266  1.00 49.98           C  
ATOM   1461  O   TYR A 102       8.822  20.698  15.789  1.00 46.46           O  
ATOM   1462  CB  TYR A 102      11.085  20.020  18.160  1.00 43.97           C  
ATOM   1463  CG  TYR A 102      11.553  21.393  17.732  1.00 23.80           C  
ATOM   1464  CD1 TYR A 102      10.926  22.542  18.195  1.00 19.52           C  
ATOM   1465  CD2 TYR A 102      12.689  21.542  16.949  1.00 28.64           C  
ATOM   1466  CE1 TYR A 102      11.372  23.798  17.829  1.00 31.95           C  
ATOM   1467  CE2 TYR A 102      13.150  22.793  16.587  1.00 46.92           C  
ATOM   1468  CZ  TYR A 102      12.487  23.919  17.031  1.00 45.16           C  
ATOM   1469  OH  TYR A 102      12.937  25.169  16.671  1.00 43.72           O  
ATOM   1470  H   TYR A 102      10.098  17.810  18.385  1.00 34.75           H  
ATOM   1471  HA  TYR A 102       9.048  20.250  18.206  1.00 44.11           H  
ATOM   1472  HB2 TYR A 102      11.158  19.981  19.126  1.00 52.77           H  
ATOM   1473  HB3 TYR A 102      11.692  19.374  17.766  1.00 52.77           H  
ATOM   1474  HD1 TYR A 102      10.170  22.465  18.730  1.00 23.42           H  
ATOM   1475  HD2 TYR A 102      13.136  20.785  16.645  1.00 34.36           H  
ATOM   1476  HE1 TYR A 102      10.929  24.557  18.131  1.00 38.34           H  
ATOM   1477  HE2 TYR A 102      13.900  22.876  16.043  1.00 56.30           H  
ATOM   1478  HH  TYR A 102      13.620  25.100  16.187  1.00 52.46           H  
ATOM   1479  N   GLU A 103       9.883  18.729  15.508  1.00 51.20           N  
ATOM   1480  CA  GLU A 103       9.667  18.736  14.065  1.00 45.27           C  
ATOM   1481  C   GLU A 103       8.182  18.730  13.728  1.00 35.83           C  
ATOM   1482  O   GLU A 103       7.745  19.441  12.817  1.00 44.38           O  
ATOM   1483  CB  GLU A 103      10.365  17.539  13.420  1.00 45.95           C  
ATOM   1484  CG  GLU A 103      11.883  17.590  13.500  1.00 32.52           C  
ATOM   1485  CD  GLU A 103      12.419  17.081  14.822  1.00 41.43           C  
ATOM   1486  OE1 GLU A 103      11.603  16.734  15.702  1.00 32.89           O  
ATOM   1487  OE2 GLU A 103      13.656  17.025  14.981  1.00 51.56           O  
ATOM   1488  H   GLU A 103      10.313  18.045  15.803  1.00 61.44           H  
ATOM   1489  HA  GLU A 103      10.055  19.543  13.693  1.00 54.32           H  
ATOM   1490  HB2 GLU A 103      10.073  16.729  13.867  1.00 55.14           H  
ATOM   1491  HB3 GLU A 103      10.120  17.503  12.482  1.00 55.14           H  
ATOM   1492  HG2 GLU A 103      12.255  17.039  12.794  1.00 39.02           H  
ATOM   1493  HG3 GLU A 103      12.174  18.509  13.393  1.00 39.02           H  
ATOM   1494  N   GLU A 104       7.390  17.925  14.440  1.00 27.29           N  
ATOM   1495  CA  GLU A 104       5.946  17.930  14.224  1.00 41.07           C  
ATOM   1496  C   GLU A 104       5.367  19.327  14.403  1.00 41.54           C  
ATOM   1497  O   GLU A 104       4.661  19.835  13.526  1.00 48.44           O  
ATOM   1498  CB  GLU A 104       5.268  16.944  15.176  1.00 50.09           C  
ATOM   1499  CG  GLU A 104       5.454  15.484  14.804  1.00 54.50           C  
ATOM   1500  CD  GLU A 104       4.802  15.141  13.479  1.00 51.53           C  
ATOM   1501  OE1 GLU A 104       3.688  15.645  13.219  1.00 38.65           O  
ATOM   1502  OE2 GLU A 104       5.401  14.370  12.700  1.00 50.06           O  
ATOM   1503  H   GLU A 104       7.661  17.377  15.044  1.00 32.74           H  
ATOM   1504  HA  GLU A 104       5.762  17.644  13.316  1.00 49.29           H  
ATOM   1505  HB2 GLU A 104       5.633  17.070  16.066  1.00 60.11           H  
ATOM   1506  HB3 GLU A 104       4.315  17.126  15.185  1.00 60.11           H  
ATOM   1507  HG2 GLU A 104       6.403  15.294  14.732  1.00 65.40           H  
ATOM   1508  HG3 GLU A 104       5.053  14.928  15.490  1.00 65.40           H  
ATOM   1509  N   LEU A 105       5.656  19.966  15.538  1.00 38.83           N  
ATOM   1510  CA  LEU A 105       5.070  21.275  15.807  1.00 34.36           C  
ATOM   1511  C   LEU A 105       5.496  22.285  14.750  1.00 40.58           C  
ATOM   1512  O   LEU A 105       4.675  23.070  14.262  1.00 49.41           O  
ATOM   1513  CB  LEU A 105       5.465  21.748  17.205  1.00 28.29           C  
ATOM   1514  CG  LEU A 105       4.799  23.029  17.710  1.00 36.70           C  
ATOM   1515  CD1 LEU A 105       3.291  22.840  17.831  1.00 36.73           C  
ATOM   1516  CD2 LEU A 105       5.386  23.438  19.050  1.00 52.01           C  
ATOM   1517  H   LEU A 105       6.178  19.670  16.154  1.00 46.60           H  
ATOM   1518  HA  LEU A 105       4.104  21.200  15.778  1.00 41.23           H  
ATOM   1519  HB2 LEU A 105       5.247  21.044  17.836  1.00 33.95           H  
ATOM   1520  HB3 LEU A 105       6.423  21.900  17.214  1.00 33.95           H  
ATOM   1521  HG  LEU A 105       4.965  23.745  17.076  1.00 44.05           H  
ATOM   1522 HD11 LEU A 105       2.894  23.665  18.152  1.00 44.08           H  
ATOM   1523 HD12 LEU A 105       2.931  22.616  16.959  1.00 44.08           H  
ATOM   1524 HD13 LEU A 105       3.113  22.121  18.457  1.00 44.08           H  
ATOM   1525 HD21 LEU A 105       4.950  24.251  19.349  1.00 62.41           H  
ATOM   1526 HD22 LEU A 105       5.235  22.726  19.690  1.00 62.41           H  
ATOM   1527 HD23 LEU A 105       6.337  23.593  18.943  1.00 62.41           H  
ATOM   1528  N   ARG A 106       6.783  22.286  14.390  1.00 36.93           N  
ATOM   1529  CA  ARG A 106       7.243  23.096  13.266  1.00 31.78           C  
ATOM   1530  C   ARG A 106       6.423  22.827  12.010  1.00 42.99           C  
ATOM   1531  O   ARG A 106       6.065  23.757  11.278  1.00 40.41           O  
ATOM   1532  CB  ARG A 106       8.722  22.813  13.008  1.00 27.05           C  
ATOM   1533  CG  ARG A 106       9.649  23.431  14.030  1.00 28.71           C  
ATOM   1534  CD  ARG A 106      11.065  22.904  13.891  1.00 25.31           C  
ATOM   1535  NE  ARG A 106      11.684  23.209  12.606  1.00 30.39           N  
ATOM   1536  CZ  ARG A 106      12.343  24.329  12.326  1.00 48.19           C  
ATOM   1537  NH1 ARG A 106      12.477  25.284  13.237  1.00 44.97           N  
ATOM   1538  NH2 ARG A 106      12.872  24.495  11.121  1.00 63.79           N  
ATOM   1539  H   ARG A 106       7.401  21.831  14.778  1.00 44.31           H  
ATOM   1540  HA  ARG A 106       7.150  24.035  13.492  1.00 38.14           H  
ATOM   1541  HB2 ARG A 106       8.863  21.854  13.021  1.00 32.46           H  
ATOM   1542  HB3 ARG A 106       8.960  23.169  12.138  1.00 32.46           H  
ATOM   1543  HG2 ARG A 106       9.670  24.392  13.903  1.00 34.45           H  
ATOM   1544  HG3 ARG A 106       9.332  23.216  14.921  1.00 34.45           H  
ATOM   1545  HD2 ARG A 106      11.615  23.298  14.586  1.00 30.37           H  
ATOM   1546  HD3 ARG A 106      11.051  21.939  13.991  1.00 30.37           H  
ATOM   1547  HE  ARG A 106      11.618  22.620  11.983  1.00 36.46           H  
ATOM   1548 HH11 ARG A 106      12.138  25.181  14.020  1.00 53.97           H  
ATOM   1549 HH12 ARG A 106      12.904  26.005  13.044  1.00 53.97           H  
ATOM   1550 HH21 ARG A 106      12.787  23.880  10.526  1.00 76.55           H  
ATOM   1551 HH22 ARG A 106      13.296  25.219  10.934  1.00 76.55           H  
ATOM   1552  N   GLU A 107       6.119  21.556  11.746  1.00 40.25           N  
ATOM   1553  CA  GLU A 107       5.355  21.197  10.556  1.00 36.36           C  
ATOM   1554  C   GLU A 107       3.952  21.783  10.610  1.00 27.02           C  
ATOM   1555  O   GLU A 107       3.445  22.300   9.607  1.00 38.91           O  
ATOM   1556  CB  GLU A 107       5.291  19.674  10.427  1.00 47.84           C  
ATOM   1557  CG  GLU A 107       4.654  19.160   9.144  1.00 49.08           C  
ATOM   1558  CD  GLU A 107       5.515  19.417   7.924  1.00 50.32           C  
ATOM   1559  OE1 GLU A 107       6.695  19.791   8.095  1.00 52.57           O  
ATOM   1560  OE2 GLU A 107       5.016  19.235   6.794  1.00 47.75           O  
ATOM   1561  H   GLU A 107       6.344  20.887  12.238  1.00 48.30           H  
ATOM   1562  HA  GLU A 107       5.802  21.549   9.771  1.00 43.64           H  
ATOM   1563  HB2 GLU A 107       6.194  19.323  10.466  1.00 57.40           H  
ATOM   1564  HB3 GLU A 107       4.774  19.324  11.170  1.00 57.40           H  
ATOM   1565  HG2 GLU A 107       4.518  18.202   9.220  1.00 58.90           H  
ATOM   1566  HG3 GLU A 107       3.803  19.607   9.012  1.00 58.90           H  
ATOM   1567  N   GLN A 108       3.310  21.712  11.776  1.00 28.91           N  
ATOM   1568  CA  GLN A 108       1.904  22.069  11.903  1.00 38.18           C  
ATOM   1569  C   GLN A 108       1.693  23.569  12.045  1.00 38.07           C  
ATOM   1570  O   GLN A 108       0.615  24.065  11.701  1.00 46.33           O  
ATOM   1571  CB  GLN A 108       1.307  21.337  13.105  1.00 31.35           C  
ATOM   1572  CG  GLN A 108       1.461  19.831  12.997  1.00 54.31           C  
ATOM   1573  CD  GLN A 108       0.969  19.091  14.220  1.00 49.19           C  
ATOM   1574  OE1 GLN A 108       0.615  19.698  15.229  1.00 69.50           O  
ATOM   1575  NE2 GLN A 108       0.994  17.765  14.155  1.00 46.08           N  
ATOM   1576  H   GLN A 108       3.672  21.458  12.513  1.00 34.69           H  
ATOM   1577  HA  GLN A 108       1.431  21.775  11.109  1.00 45.82           H  
ATOM   1578  HB2 GLN A 108       1.760  21.629  13.911  1.00 37.62           H  
ATOM   1579  HB3 GLN A 108       0.360  21.540  13.162  1.00 37.62           H  
ATOM   1580  HG2 GLN A 108       0.952  19.517  12.234  1.00 65.17           H  
ATOM   1581  HG3 GLN A 108       2.400  19.619  12.878  1.00 65.17           H  
ATOM   1582 HE21 GLN A 108       1.280  17.375  13.444  1.00 55.30           H  
ATOM   1583 HE22 GLN A 108       0.725  17.296  14.824  1.00 55.30           H  
ATOM   1584  N   LEU A 109       2.689  24.292  12.544  1.00 41.94           N  
ATOM   1585  CA  LEU A 109       2.667  25.747  12.574  1.00 51.26           C  
ATOM   1586  C   LEU A 109       3.194  26.366  11.288  1.00 58.53           C  
ATOM   1587  O   LEU A 109       3.191  27.595  11.164  1.00 57.50           O  
ATOM   1588  CB  LEU A 109       3.494  26.260  13.759  1.00 52.85           C  
ATOM   1589  CG  LEU A 109       2.934  26.006  15.158  1.00 42.65           C  
ATOM   1590  CD1 LEU A 109       3.977  26.342  16.209  1.00 38.39           C  
ATOM   1591  CD2 LEU A 109       1.680  26.838  15.378  1.00 44.82           C  
ATOM   1592  H   LEU A 109       3.405  23.953  12.879  1.00 50.33           H  
ATOM   1593  HA  LEU A 109       1.752  26.045  12.696  1.00 61.51           H  
ATOM   1594  HB2 LEU A 109       4.368  25.841  13.720  1.00 63.42           H  
ATOM   1595  HB3 LEU A 109       3.596  27.220  13.662  1.00 63.42           H  
ATOM   1596  HG  LEU A 109       2.700  25.069  15.246  1.00 51.18           H  
ATOM   1597 HD11 LEU A 109       3.603  26.175  17.088  1.00 46.07           H  
ATOM   1598 HD12 LEU A 109       4.757  25.783  16.069  1.00 46.07           H  
ATOM   1599 HD13 LEU A 109       4.220  27.277  16.125  1.00 46.07           H  
ATOM   1600 HD21 LEU A 109       1.339  26.664  16.270  1.00 53.79           H  
ATOM   1601 HD22 LEU A 109       1.904  27.777  15.286  1.00 53.79           H  
ATOM   1602 HD23 LEU A 109       1.016  26.589  14.716  1.00 53.79           H  
ATOM   1603  N   SER A 110       3.637  25.547  10.332  1.00 59.97           N  
ATOM   1604  CA  SER A 110       4.192  26.075   9.091  1.00 53.67           C  
ATOM   1605  C   SER A 110       3.249  27.092   8.458  1.00 57.32           C  
ATOM   1606  O   SER A 110       3.670  28.183   8.058  1.00 63.91           O  
ATOM   1607  CB  SER A 110       4.480  24.927   8.123  1.00 49.40           C  
ATOM   1608  OG  SER A 110       5.021  25.417   6.911  1.00 65.11           O  
ATOM   1609  H   SER A 110       3.627  24.688  10.379  1.00 71.96           H  
ATOM   1610  HA  SER A 110       5.031  26.522   9.284  1.00 64.40           H  
ATOM   1611  HB2 SER A 110       5.118  24.321   8.531  1.00 59.28           H  
ATOM   1612  HB3 SER A 110       3.652  24.458   7.933  1.00 59.28           H  
ATOM   1613  HG  SER A 110       5.739  25.826   7.061  1.00 78.13           H  
ATOM   1614  N   SER A 111       1.964  26.754   8.372  1.00 43.85           N  
ATOM   1615  CA  SER A 111       0.945  27.662   7.865  1.00 49.75           C  
ATOM   1616  C   SER A 111      -0.256  27.629   8.796  1.00 52.70           C  
ATOM   1617  O   SER A 111      -0.628  26.568   9.305  1.00 57.00           O  
ATOM   1618  CB  SER A 111       0.512  27.286   6.441  1.00 73.07           C  
ATOM   1619  OG  SER A 111      -0.140  26.028   6.418  1.00 92.22           O  
ATOM   1620  H   SER A 111       1.654  25.987   8.606  1.00 52.63           H  
ATOM   1621  HA  SER A 111       1.297  28.565   7.850  1.00 59.70           H  
ATOM   1622  HB2 SER A 111      -0.098  27.963   6.108  1.00 87.68           H  
ATOM   1623  HB3 SER A 111       1.298  27.243   5.874  1.00 87.68           H  
ATOM   1624  HG  SER A 111      -0.370  25.837   5.632  1.00110.67           H  
ATOM   1625  N   VAL A 112      -0.857  28.795   9.018  1.00 59.44           N  
ATOM   1626  CA  VAL A 112      -1.992  28.929   9.925  1.00 61.41           C  
ATOM   1627  C   VAL A 112      -3.025  29.848   9.290  1.00 62.18           C  
ATOM   1628  O   VAL A 112      -2.679  30.869   8.686  1.00 56.77           O  
ATOM   1629  CB  VAL A 112      -1.556  29.470  11.302  1.00 60.88           C  
ATOM   1630  CG1 VAL A 112      -2.762  29.656  12.210  1.00 68.24           C  
ATOM   1631  CG2 VAL A 112      -0.538  28.545  11.945  1.00 61.04           C  
ATOM   1632  H   VAL A 112      -0.622  29.536   8.649  1.00 71.33           H  
ATOM   1633  HA  VAL A 112      -2.399  28.058  10.056  1.00 73.69           H  
ATOM   1634  HB  VAL A 112      -1.138  30.336  11.181  1.00 73.06           H  
ATOM   1635 HG11 VAL A 112      -2.462  29.996  13.067  1.00 81.89           H  
ATOM   1636 HG12 VAL A 112      -3.372  30.287  11.798  1.00 81.89           H  
ATOM   1637 HG13 VAL A 112      -3.202  28.799  12.329  1.00 81.89           H  
ATOM   1638 HG21 VAL A 112      -0.282  28.907  12.807  1.00 73.24           H  
ATOM   1639 HG22 VAL A 112      -0.937  27.668  12.059  1.00 73.24           H  
ATOM   1640 HG23 VAL A 112       0.239  28.482  11.368  1.00 73.24           H  
ATOM   1641  N   SER A 113      -4.300  29.482   9.431  1.00 63.82           N  
ATOM   1642  CA  SER A 113      -5.379  30.324   8.929  1.00 77.88           C  
ATOM   1643  C   SER A 113      -5.738  31.414   9.933  1.00 73.03           C  
ATOM   1644  O   SER A 113      -5.858  32.588   9.569  1.00 62.28           O  
ATOM   1645  CB  SER A 113      -6.604  29.466   8.607  1.00 72.73           C  
ATOM   1646  OG  SER A 113      -7.106  28.841   9.775  1.00 77.73           O  
ATOM   1647  H   SER A 113      -4.562  28.756   9.811  1.00 76.58           H  
ATOM   1648  HA  SER A 113      -5.090  30.754   8.109  1.00 93.45           H  
ATOM   1649  HB2 SER A 113      -7.296  30.033   8.231  1.00 87.28           H  
ATOM   1650  HB3 SER A 113      -6.352  28.783   7.967  1.00 87.28           H  
ATOM   1651  HG  SER A 113      -7.778  28.374   9.585  1.00 93.28           H  
ATOM   1652  N   SER A 114      -5.914  31.041  11.199  1.00 70.20           N  
ATOM   1653  CA  SER A 114      -6.227  31.991  12.256  1.00 70.17           C  
ATOM   1654  C   SER A 114      -5.517  31.569  13.534  1.00 68.95           C  
ATOM   1655  O   SER A 114      -5.276  30.381  13.767  1.00 72.47           O  
ATOM   1656  CB  SER A 114      -7.733  32.095  12.494  1.00 70.23           C  
ATOM   1657  OG  SER A 114      -8.006  32.946  13.595  1.00 71.19           O  
ATOM   1658  H   SER A 114      -5.855  30.228  11.473  1.00 84.24           H  
ATOM   1659  HA  SER A 114      -5.899  32.868  12.003  1.00 84.20           H  
ATOM   1660  HB2 SER A 114      -8.154  32.460  11.700  1.00 84.28           H  
ATOM   1661  HB3 SER A 114      -8.086  31.212  12.682  1.00 84.28           H  
ATOM   1662  HG  SER A 114      -8.835  32.998  13.719  1.00 85.42           H  
ATOM   1663  N   PHE A 115      -5.215  32.557  14.378  1.00 73.36           N  
ATOM   1664  CA  PHE A 115      -4.217  32.381  15.432  1.00 70.46           C  
ATOM   1665  C   PHE A 115      -4.391  33.510  16.439  1.00 68.13           C  
ATOM   1666  O   PHE A 115      -4.163  34.674  16.094  1.00 73.62           O  
ATOM   1667  CB  PHE A 115      -2.823  32.404  14.813  1.00 69.59           C  
ATOM   1668  CG  PHE A 115      -1.709  32.088  15.767  1.00 70.87           C  
ATOM   1669  CD1 PHE A 115      -1.364  30.775  16.036  1.00 68.71           C  
ATOM   1670  CD2 PHE A 115      -0.987  33.104  16.371  1.00 73.22           C  
ATOM   1671  CE1 PHE A 115      -0.328  30.480  16.901  1.00 64.66           C  
ATOM   1672  CE2 PHE A 115       0.049  32.815  17.238  1.00 64.35           C  
ATOM   1673  CZ  PHE A 115       0.380  31.501  17.501  1.00 53.89           C  
ATOM   1674  H   PHE A 115      -5.574  33.339  14.361  1.00 88.03           H  
ATOM   1675  HA  PHE A 115      -4.352  31.531  15.880  1.00 84.55           H  
ATOM   1676  HB2 PHE A 115      -2.791  31.749  14.098  1.00 83.51           H  
ATOM   1677  HB3 PHE A 115      -2.659  33.289  14.453  1.00 83.51           H  
ATOM   1678  HD1 PHE A 115      -1.836  30.083  15.633  1.00 82.46           H  
ATOM   1679  HD2 PHE A 115      -1.205  33.991  16.195  1.00 87.87           H  
ATOM   1680  HE1 PHE A 115      -0.108  29.594  17.079  1.00 77.60           H  
ATOM   1681  HE2 PHE A 115       0.524  33.504  17.643  1.00 77.22           H  
ATOM   1682  HZ  PHE A 115       1.075  31.303  18.087  1.00 64.66           H  
ATOM   1683  N   GLU A 116      -4.786  33.181  17.670  1.00 58.00           N  
ATOM   1684  CA  GLU A 116      -4.894  34.182  18.725  1.00 67.44           C  
ATOM   1685  C   GLU A 116      -4.241  33.660  19.996  1.00 65.39           C  
ATOM   1686  O   GLU A 116      -4.484  32.521  20.409  1.00 72.61           O  
ATOM   1687  CB  GLU A 116      -6.351  34.580  19.012  1.00 63.78           C  
ATOM   1688  CG  GLU A 116      -7.205  33.519  19.686  1.00 63.91           C  
ATOM   1689  CD  GLU A 116      -8.615  34.009  19.961  1.00 86.92           C  
ATOM   1690  OE1 GLU A 116      -8.830  35.240  19.947  1.00 87.10           O  
ATOM   1691  OE2 GLU A 116      -9.506  33.167  20.205  1.00 97.02           O  
ATOM   1692  H   GLU A 116      -4.997  32.385  17.917  1.00 69.61           H  
ATOM   1693  HA  GLU A 116      -4.416  34.980  18.451  1.00 80.93           H  
ATOM   1694  HB2 GLU A 116      -6.347  35.359  19.590  1.00 76.54           H  
ATOM   1695  HB3 GLU A 116      -6.778  34.804  18.171  1.00 76.54           H  
ATOM   1696  HG2 GLU A 116      -7.263  32.743  19.108  1.00 76.69           H  
ATOM   1697  HG3 GLU A 116      -6.800  33.276  20.533  1.00 76.69           H  
ATOM   1698  N   ARG A 117      -3.409  34.503  20.599  1.00 52.06           N  
ATOM   1699  CA  ARG A 117      -2.743  34.218  21.862  1.00 50.61           C  
ATOM   1700  C   ARG A 117      -3.638  34.660  23.014  1.00 29.62           C  
ATOM   1701  O   ARG A 117      -4.027  35.831  23.081  1.00 42.59           O  
ATOM   1702  CB  ARG A 117      -1.406  34.955  21.890  1.00 43.02           C  
ATOM   1703  CG  ARG A 117      -0.551  34.758  23.117  1.00 38.91           C  
ATOM   1704  CD  ARG A 117       0.747  35.523  22.925  1.00 57.88           C  
ATOM   1705  NE  ARG A 117       1.579  35.563  24.123  1.00 67.07           N  
ATOM   1706  CZ  ARG A 117       1.491  36.495  25.069  1.00 68.17           C  
ATOM   1707  NH1 ARG A 117       0.605  37.477  24.970  1.00 52.47           N  
ATOM   1708  NH2 ARG A 117       2.300  36.448  26.118  1.00 80.97           N  
ATOM   1709  H   ARG A 117      -3.208  35.276  20.280  1.00 62.48           H  
ATOM   1710  HA  ARG A 117      -2.578  33.265  21.941  1.00 60.73           H  
ATOM   1711  HB2 ARG A 117      -0.884  34.663  21.127  1.00 51.62           H  
ATOM   1712  HB3 ARG A 117      -1.583  35.906  21.813  1.00 51.62           H  
ATOM   1713  HG2 ARG A 117      -1.009  35.108  23.897  1.00 46.70           H  
ATOM   1714  HG3 ARG A 117      -0.347  33.817  23.229  1.00 46.70           H  
ATOM   1715  HD2 ARG A 117       1.261  35.098  22.220  1.00 69.46           H  
ATOM   1716  HD3 ARG A 117       0.539  36.437  22.676  1.00 69.46           H  
ATOM   1717  HE  ARG A 117       2.165  34.942  24.225  1.00 80.48           H  
ATOM   1718 HH11 ARG A 117       0.079  37.515  24.291  1.00 62.96           H  
ATOM   1719 HH12 ARG A 117       0.555  38.075  25.586  1.00 62.96           H  
ATOM   1720 HH21 ARG A 117       2.876  35.814  26.189  1.00 97.16           H  
ATOM   1721 HH22 ARG A 117       2.244  37.048  26.731  1.00 97.16           H  
ATOM   1722  N   PHE A 118      -3.967  33.735  23.918  1.00 41.88           N  
ATOM   1723  CA  PHE A 118      -4.816  34.064  25.058  1.00 61.01           C  
ATOM   1724  C   PHE A 118      -4.207  33.505  26.334  1.00 58.06           C  
ATOM   1725  O   PHE A 118      -3.502  32.496  26.312  1.00 54.35           O  
ATOM   1726  CB  PHE A 118      -6.243  33.524  24.871  1.00 47.91           C  
ATOM   1727  CG  PHE A 118      -6.339  32.026  24.883  1.00 51.33           C  
ATOM   1728  CD1 PHE A 118      -6.699  31.355  26.040  1.00 56.47           C  
ATOM   1729  CD2 PHE A 118      -6.049  31.286  23.749  1.00 64.04           C  
ATOM   1730  CE1 PHE A 118      -6.792  29.976  26.058  1.00 68.64           C  
ATOM   1731  CE2 PHE A 118      -6.135  29.906  23.764  1.00 51.19           C  
ATOM   1732  CZ  PHE A 118      -6.507  29.252  24.920  1.00 55.04           C  
ATOM   1733  H   PHE A 118      -3.711  32.915  23.893  1.00 50.26           H  
ATOM   1734  HA  PHE A 118      -4.868  35.028  25.146  1.00 73.21           H  
ATOM   1735  HB2 PHE A 118      -6.800  33.862  25.589  1.00 57.49           H  
ATOM   1736  HB3 PHE A 118      -6.584  33.835  24.017  1.00 57.49           H  
ATOM   1737  HD1 PHE A 118      -6.897  31.839  26.809  1.00 67.77           H  
ATOM   1738  HD2 PHE A 118      -5.802  31.723  22.966  1.00 76.85           H  
ATOM   1739  HE1 PHE A 118      -7.039  29.537  26.840  1.00 82.37           H  
ATOM   1740  HE2 PHE A 118      -5.943  29.420  22.995  1.00 61.43           H  
ATOM   1741  HZ  PHE A 118      -6.563  28.323  24.932  1.00 66.04           H  
ATOM   1742  N   GLU A 119      -4.495  34.167  27.453  1.00 55.17           N  
ATOM   1743  CA  GLU A 119      -3.888  33.821  28.738  1.00 47.89           C  
ATOM   1744  C   GLU A 119      -4.725  32.717  29.372  1.00 54.22           C  
ATOM   1745  O   GLU A 119      -5.775  32.978  29.965  1.00 51.28           O  
ATOM   1746  CB  GLU A 119      -3.793  35.052  29.634  1.00 63.52           C  
ATOM   1747  CG  GLU A 119      -2.930  34.860  30.871  1.00 79.67           C  
ATOM   1748  CD  GLU A 119      -2.700  36.157  31.627  1.00 76.87           C  
ATOM   1749  OE1 GLU A 119      -3.282  37.188  31.231  1.00 72.36           O  
ATOM   1750  OE2 GLU A 119      -1.914  36.152  32.599  1.00 62.26           O  
ATOM   1751  H   GLU A 119      -5.044  34.828  27.495  1.00 66.20           H  
ATOM   1752  HA  GLU A 119      -2.992  33.480  28.590  1.00 57.47           H  
ATOM   1753  HB2 GLU A 119      -3.414  35.782  29.120  1.00 76.22           H  
ATOM   1754  HB3 GLU A 119      -4.685  35.289  29.931  1.00 76.22           H  
ATOM   1755  HG2 GLU A 119      -3.369  34.236  31.470  1.00 95.60           H  
ATOM   1756  HG3 GLU A 119      -2.065  34.511  30.603  1.00 95.60           H  
ATOM   1757  N   ILE A 120      -4.253  31.475  29.247  1.00 51.38           N  
ATOM   1758  CA  ILE A 120      -5.025  30.324  29.710  1.00 48.85           C  
ATOM   1759  C   ILE A 120      -5.048  30.263  31.233  1.00 56.55           C  
ATOM   1760  O   ILE A 120      -6.088  29.976  31.840  1.00 48.62           O  
ATOM   1761  CB  ILE A 120      -4.463  29.029  29.091  1.00 43.69           C  
ATOM   1762  CG1 ILE A 120      -5.312  27.825  29.507  1.00 52.48           C  
ATOM   1763  CG2 ILE A 120      -2.999  28.817  29.484  1.00 52.14           C  
ATOM   1764  CD1 ILE A 120      -5.027  26.570  28.706  1.00 47.95           C  
ATOM   1765  H   ILE A 120      -3.493  31.274  28.899  1.00 61.66           H  
ATOM   1766  HA  ILE A 120      -5.941  30.422  29.406  1.00 58.63           H  
ATOM   1767  HB  ILE A 120      -4.507  29.111  28.126  1.00 52.43           H  
ATOM   1768 HG12 ILE A 120      -5.137  27.627  30.441  1.00 62.97           H  
ATOM   1769 HG13 ILE A 120      -6.248  28.047  29.388  1.00 62.97           H  
ATOM   1770 HG21 ILE A 120      -2.680  27.996  29.078  1.00 62.57           H  
ATOM   1771 HG22 ILE A 120      -2.475  29.569  29.166  1.00 62.57           H  
ATOM   1772 HG23 ILE A 120      -2.937  28.755  30.450  1.00 62.57           H  
ATOM   1773 HD11 ILE A 120      -5.600  25.855  29.025  1.00 57.54           H  
ATOM   1774 HD12 ILE A 120      -5.208  26.746  27.769  1.00 57.54           H  
ATOM   1775 HD13 ILE A 120      -4.096  26.326  28.823  1.00 57.54           H  
ATOM   1776  N   PHE A 121      -3.910  30.525  31.875  1.00 57.27           N  
ATOM   1777  CA  PHE A 121      -3.782  30.482  33.332  1.00 54.42           C  
ATOM   1778  C   PHE A 121      -3.177  31.803  33.789  1.00 62.43           C  
ATOM   1779  O   PHE A 121      -1.948  31.950  33.846  1.00 63.57           O  
ATOM   1780  CB  PHE A 121      -2.928  29.294  33.776  1.00 62.55           C  
ATOM   1781  CG  PHE A 121      -3.577  27.948  33.554  1.00 57.10           C  
ATOM   1782  CD1 PHE A 121      -4.956  27.804  33.575  1.00 59.14           C  
ATOM   1783  CD2 PHE A 121      -2.801  26.829  33.304  1.00 50.97           C  
ATOM   1784  CE1 PHE A 121      -5.544  26.569  33.369  1.00 64.50           C  
ATOM   1785  CE2 PHE A 121      -3.384  25.592  33.093  1.00 36.72           C  
ATOM   1786  CZ  PHE A 121      -4.756  25.464  33.126  1.00 50.99           C  
ATOM   1787  H   PHE A 121      -3.178  30.737  31.476  1.00 68.72           H  
ATOM   1788  HA  PHE A 121      -4.662  30.393  33.731  1.00 65.31           H  
ATOM   1789  HB2 PHE A 121      -2.095  29.306  33.279  1.00 75.06           H  
ATOM   1790  HB3 PHE A 121      -2.745  29.380  34.725  1.00 75.06           H  
ATOM   1791  HD1 PHE A 121      -5.493  28.546  33.741  1.00 70.97           H  
ATOM   1792  HD2 PHE A 121      -1.874  26.908  33.282  1.00 61.16           H  
ATOM   1793  HE1 PHE A 121      -6.470  26.485  33.389  1.00 77.40           H  
ATOM   1794  HE2 PHE A 121      -2.850  24.848  32.930  1.00 44.06           H  
ATOM   1795  HZ  PHE A 121      -5.150  24.633  32.984  1.00 61.19           H  
ATOM   1796  N   PRO A 122      -4.011  32.792  34.116  1.00 60.34           N  
ATOM   1797  CA  PRO A 122      -3.481  34.111  34.480  1.00 63.68           C  
ATOM   1798  C   PRO A 122      -2.479  34.036  35.624  1.00 70.94           C  
ATOM   1799  O   PRO A 122      -2.642  33.263  36.569  1.00 68.27           O  
ATOM   1800  CB  PRO A 122      -4.736  34.894  34.878  1.00 64.74           C  
ATOM   1801  CG  PRO A 122      -5.825  34.264  34.088  1.00 57.63           C  
ATOM   1802  CD  PRO A 122      -5.481  32.804  34.005  1.00 51.27           C  
ATOM   1803  HA  PRO A 122      -3.066  34.534  33.712  1.00 76.41           H  
ATOM   1804  HB2 PRO A 122      -4.898  34.796  35.829  1.00 77.69           H  
ATOM   1805  HB3 PRO A 122      -4.632  35.828  34.638  1.00 77.69           H  
ATOM   1806  HG2 PRO A 122      -6.672  34.389  34.545  1.00 69.16           H  
ATOM   1807  HG3 PRO A 122      -5.854  34.658  33.202  1.00 69.16           H  
ATOM   1808  HD2 PRO A 122      -5.880  32.320  34.746  1.00 61.52           H  
ATOM   1809  HD3 PRO A 122      -5.759  32.439  33.151  1.00 61.52           H  
ATOM   1810  N   LYS A 123      -1.432  34.862  35.524  1.00 75.65           N  
ATOM   1811  CA  LYS A 123      -0.360  34.847  36.517  1.00 56.20           C  
ATOM   1812  C   LYS A 123      -0.909  34.919  37.937  1.00 55.37           C  
ATOM   1813  O   LYS A 123      -0.429  34.214  38.833  1.00 68.83           O  
ATOM   1814  CB  LYS A 123       0.608  36.002  36.253  1.00 62.74           C  
ATOM   1815  CG  LYS A 123       1.796  36.050  37.200  1.00 58.32           C  
ATOM   1816  CD  LYS A 123       2.778  37.141  36.805  1.00 63.83           C  
ATOM   1817  CE  LYS A 123       3.881  37.298  37.840  1.00 58.51           C  
ATOM   1818  NZ  LYS A 123       4.716  36.068  37.954  1.00 50.20           N  
ATOM   1819  H   LYS A 123      -1.321  35.436  34.893  1.00 90.77           H  
ATOM   1820  HA  LYS A 123       0.136  34.018  36.431  1.00 67.44           H  
ATOM   1821  HB2 LYS A 123       0.953  35.919  35.351  1.00 75.29           H  
ATOM   1822  HB3 LYS A 123       0.125  36.839  36.343  1.00 75.29           H  
ATOM   1823  HG2 LYS A 123       1.482  36.234  38.099  1.00 69.99           H  
ATOM   1824  HG3 LYS A 123       2.260  35.198  37.174  1.00 69.99           H  
ATOM   1825  HD2 LYS A 123       3.188  36.911  35.956  1.00 76.59           H  
ATOM   1826  HD3 LYS A 123       2.307  37.985  36.732  1.00 76.59           H  
ATOM   1827  HE2 LYS A 123       4.459  38.033  37.581  1.00 70.21           H  
ATOM   1828  HE3 LYS A 123       3.483  37.475  38.706  1.00 70.21           H  
ATOM   1829  HZ1 LYS A 123       5.352  36.188  38.565  1.00 60.25           H  
ATOM   1830  HZ2 LYS A 123       4.209  35.378  38.196  1.00 60.25           H  
ATOM   1831  HZ3 LYS A 123       5.098  35.886  37.171  1.00 60.25           H  
ATOM   1832  N   GLU A 124      -1.909  35.764  38.164  1.00 47.28           N  
ATOM   1833  CA  GLU A 124      -2.606  35.820  39.439  1.00 59.18           C  
ATOM   1834  C   GLU A 124      -3.978  35.173  39.303  1.00 75.61           C  
ATOM   1835  O   GLU A 124      -4.520  35.044  38.202  1.00 83.83           O  
ATOM   1836  CB  GLU A 124      -2.746  37.265  39.932  1.00 64.68           C  
ATOM   1837  CG  GLU A 124      -3.545  38.171  39.012  1.00 79.40           C  
ATOM   1838  CD  GLU A 124      -3.592  39.603  39.508  1.00101.03           C  
ATOM   1839  OE1 GLU A 124      -3.316  39.829  40.705  1.00 92.91           O  
ATOM   1840  OE2 GLU A 124      -3.904  40.504  38.701  1.00 95.27           O  
ATOM   1841  H   GLU A 124      -2.206  36.324  37.583  1.00 56.73           H  
ATOM   1842  HA  GLU A 124      -2.101  35.322  40.101  1.00 71.02           H  
ATOM   1843  HB2 GLU A 124      -3.191  37.256  40.794  1.00 77.62           H  
ATOM   1844  HB3 GLU A 124      -1.860  37.648  40.025  1.00 77.62           H  
ATOM   1845  HG2 GLU A 124      -3.136  38.170  38.132  1.00 95.28           H  
ATOM   1846  HG3 GLU A 124      -4.456  37.842  38.955  1.00 95.28           H  
ATOM   1847  N   SER A 125      -4.517  34.744  40.447  1.00 75.97           N  
ATOM   1848  CA  SER A 125      -5.791  34.033  40.542  1.00 74.64           C  
ATOM   1849  C   SER A 125      -5.596  32.548  40.268  1.00 66.91           C  
ATOM   1850  O   SER A 125      -6.254  31.707  40.890  1.00 74.87           O  
ATOM   1851  CB  SER A 125      -6.843  34.605  39.583  1.00 72.68           C  
ATOM   1852  OG  SER A 125      -8.084  33.943  39.748  1.00 75.31           O  
ATOM   1853  H   SER A 125      -4.143  34.859  41.213  1.00 91.16           H  
ATOM   1854  HA  SER A 125      -6.132  34.126  41.446  1.00 89.56           H  
ATOM   1855  HB2 SER A 125      -6.961  35.549  39.770  1.00 87.22           H  
ATOM   1856  HB3 SER A 125      -6.538  34.483  38.671  1.00 87.22           H  
ATOM   1857  HG  SER A 125      -8.653  34.263  39.218  1.00 90.37           H  
ATOM   1858  N   SER A 126      -4.696  32.210  39.342  1.00 55.84           N  
ATOM   1859  CA  SER A 126      -4.508  30.817  38.960  1.00 56.78           C  
ATOM   1860  C   SER A 126      -3.578  30.067  39.900  1.00 61.85           C  
ATOM   1861  O   SER A 126      -3.643  28.836  39.956  1.00 67.44           O  
ATOM   1862  CB  SER A 126      -3.951  30.724  37.540  1.00 59.56           C  
ATOM   1863  OG  SER A 126      -4.861  31.262  36.600  1.00 73.20           O  
ATOM   1864  H   SER A 126      -4.189  32.766  38.926  1.00 67.01           H  
ATOM   1865  HA  SER A 126      -5.369  30.370  38.973  1.00 68.13           H  
ATOM   1866  HB2 SER A 126      -3.120  31.222  37.494  1.00 71.48           H  
ATOM   1867  HB3 SER A 126      -3.790  29.792  37.325  1.00 71.48           H  
ATOM   1868  HG  SER A 126      -4.541  31.204  35.825  1.00 87.83           H  
ATOM   1869  N   TRP A 127      -2.715  30.762  40.635  1.00 69.13           N  
ATOM   1870  CA  TRP A 127      -1.723  30.110  41.488  1.00 48.90           C  
ATOM   1871  C   TRP A 127      -1.710  30.827  42.829  1.00 37.22           C  
ATOM   1872  O   TRP A 127      -0.731  31.485  43.199  1.00 42.10           O  
ATOM   1873  CB  TRP A 127      -0.351  30.119  40.814  1.00 43.56           C  
ATOM   1874  CG  TRP A 127      -0.442  29.592  39.413  1.00 48.55           C  
ATOM   1875  CD1 TRP A 127      -0.335  30.314  38.260  1.00 49.56           C  
ATOM   1876  CD2 TRP A 127      -0.758  28.252  39.015  1.00 43.01           C  
ATOM   1877  NE1 TRP A 127      -0.518  29.500  37.170  1.00 37.54           N  
ATOM   1878  CE2 TRP A 127      -0.784  28.229  37.607  1.00 34.92           C  
ATOM   1879  CE3 TRP A 127      -1.004  27.066  39.713  1.00 40.16           C  
ATOM   1880  CZ2 TRP A 127      -1.041  27.068  36.884  1.00 38.48           C  
ATOM   1881  CZ3 TRP A 127      -1.257  25.913  38.993  1.00 35.35           C  
ATOM   1882  CH2 TRP A 127      -1.274  25.923  37.593  1.00 40.10           C  
ATOM   1883  H   TRP A 127      -2.682  31.622  40.657  1.00 82.96           H  
ATOM   1884  HA  TRP A 127      -1.983  29.188  41.638  1.00 58.68           H  
ATOM   1885  HB2 TRP A 127      -0.016  31.029  40.777  1.00 52.27           H  
ATOM   1886  HB3 TRP A 127       0.258  29.555  41.315  1.00 52.27           H  
ATOM   1887  HD1 TRP A 127      -0.143  31.224  38.218  1.00 59.47           H  
ATOM   1888  HE1 TRP A 127      -0.479  29.748  36.347  1.00 45.05           H  
ATOM   1889  HE3 TRP A 127      -0.991  27.051  40.643  1.00 48.19           H  
ATOM   1890  HZ2 TRP A 127      -1.052  27.070  35.954  1.00 46.17           H  
ATOM   1891  HZ3 TRP A 127      -1.419  25.117  39.446  1.00 42.42           H  
ATOM   1892  HH2 TRP A 127      -1.447  25.132  37.135  1.00 48.12           H  
ATOM   1893  N   PRO A 128      -2.798  30.711  43.596  1.00 52.69           N  
ATOM   1894  CA  PRO A 128      -2.916  31.515  44.821  1.00 48.87           C  
ATOM   1895  C   PRO A 128      -1.942  31.101  45.905  1.00 57.67           C  
ATOM   1896  O   PRO A 128      -1.490  31.957  46.676  1.00 52.13           O  
ATOM   1897  CB  PRO A 128      -4.367  31.268  45.265  1.00 38.90           C  
ATOM   1898  CG  PRO A 128      -5.062  30.690  44.065  1.00 56.10           C  
ATOM   1899  CD  PRO A 128      -4.006  29.906  43.361  1.00 63.85           C  
ATOM   1900  HA  PRO A 128      -2.796  32.457  44.621  1.00 58.64           H  
ATOM   1901  HB2 PRO A 128      -4.379  30.638  46.003  1.00 46.68           H  
ATOM   1902  HB3 PRO A 128      -4.776  32.108  45.525  1.00 46.68           H  
ATOM   1903  HG2 PRO A 128      -5.787  30.112  44.352  1.00 67.32           H  
ATOM   1904  HG3 PRO A 128      -5.394  31.406  43.501  1.00 67.32           H  
ATOM   1905  HD2 PRO A 128      -3.912  29.027  43.759  1.00 76.62           H  
ATOM   1906  HD3 PRO A 128      -4.199  29.851  42.411  1.00 76.62           H  
ATOM   1907  N   ASN A 129      -1.603  29.816  45.984  1.00 52.22           N  
ATOM   1908  CA  ASN A 129      -0.818  29.275  47.085  1.00 45.82           C  
ATOM   1909  C   ASN A 129       0.574  28.837  46.646  1.00 46.08           C  
ATOM   1910  O   ASN A 129       1.255  28.123  47.392  1.00 45.97           O  
ATOM   1911  CB  ASN A 129      -1.572  28.108  47.725  1.00 63.30           C  
ATOM   1912  CG  ASN A 129      -2.921  28.529  48.292  1.00 71.05           C  
ATOM   1913  OD1 ASN A 129      -3.078  29.651  48.775  1.00 59.94           O  
ATOM   1914  ND2 ASN A 129      -3.903  27.631  48.229  1.00 87.68           N  
ATOM   1915  H   ASN A 129      -1.822  29.226  45.398  1.00 62.67           H  
ATOM   1916  HA  ASN A 129      -0.711  29.964  47.759  1.00 54.99           H  
ATOM   1917  HB2 ASN A 129      -1.728  27.424  47.055  1.00 75.96           H  
ATOM   1918  HB3 ASN A 129      -1.040  27.747  48.451  1.00 75.96           H  
ATOM   1919 HD21 ASN A 129      -3.754  26.858  47.883  1.00105.22           H  
ATOM   1920  N   HIS A 130       1.012  29.247  45.460  1.00 43.17           N  
ATOM   1921  CA  HIS A 130       2.363  29.005  44.977  1.00 41.75           C  
ATOM   1922  C   HIS A 130       2.999  30.333  44.586  1.00 36.57           C  
ATOM   1923  O   HIS A 130       2.336  31.372  44.518  1.00 32.13           O  
ATOM   1924  CB  HIS A 130       2.361  28.045  43.780  1.00 33.46           C  
ATOM   1925  CG  HIS A 130       1.826  26.683  44.096  1.00 28.66           C  
ATOM   1926  ND1 HIS A 130       0.476  26.406  44.131  1.00 39.49           N  
ATOM   1927  CD2 HIS A 130       2.457  25.521  44.384  1.00 32.42           C  
ATOM   1928  CE1 HIS A 130       0.299  25.131  44.430  1.00 40.05           C  
ATOM   1929  NE2 HIS A 130       1.485  24.572  44.589  1.00 43.72           N  
ATOM   1930  H   HIS A 130       0.525  29.682  44.900  1.00 51.81           H  
ATOM   1931  HA  HIS A 130       2.892  28.609  45.686  1.00 50.10           H  
ATOM   1932  HB2 HIS A 130       1.812  28.424  43.076  1.00 40.15           H  
ATOM   1933  HB3 HIS A 130       3.272  27.939  43.464  1.00 40.15           H  
ATOM   1934  HD2 HIS A 130       3.376  25.390  44.436  1.00 38.91           H  
ATOM   1935  HE1 HIS A 130      -0.522  24.701  44.515  1.00 48.06           H  
ATOM   1936  HE2 HIS A 130       1.626  23.747  44.789  1.00 52.46           H  
ATOM   1937  N   THR A 131       4.301  30.292  44.318  1.00 33.78           N  
ATOM   1938  CA  THR A 131       5.053  31.473  43.917  1.00 34.51           C  
ATOM   1939  C   THR A 131       5.303  31.423  42.415  1.00 47.65           C  
ATOM   1940  O   THR A 131       5.797  30.417  41.894  1.00 58.19           O  
ATOM   1941  CB  THR A 131       6.379  31.562  44.677  1.00 35.77           C  
ATOM   1942  OG1 THR A 131       6.121  31.638  46.085  1.00 40.50           O  
ATOM   1943  CG2 THR A 131       7.169  32.795  44.248  1.00 45.57           C  
ATOM   1944  H   THR A 131       4.777  29.577  44.363  1.00 40.53           H  
ATOM   1945  HA  THR A 131       4.534  32.268  44.115  1.00 41.41           H  
ATOM   1946  HB  THR A 131       6.913  30.774  44.489  1.00 42.93           H  
ATOM   1947  HG1 THR A 131       6.846  31.687  46.507  1.00 48.60           H  
ATOM   1948 HG21 THR A 131       8.006  32.839  44.736  1.00 54.69           H  
ATOM   1949 HG22 THR A 131       7.361  32.751  43.298  1.00 54.69           H  
ATOM   1950 HG23 THR A 131       6.656  33.598  44.429  1.00 54.69           H  
ATOM   1951  N   THR A 132       4.959  32.510  41.727  1.00 39.72           N  
ATOM   1952  CA  THR A 132       5.007  32.573  40.274  1.00 37.79           C  
ATOM   1953  C   THR A 132       6.148  33.435  39.751  1.00 35.13           C  
ATOM   1954  O   THR A 132       6.275  33.599  38.533  1.00 35.36           O  
ATOM   1955  CB  THR A 132       3.679  33.118  39.734  1.00 49.07           C  
ATOM   1956  OG1 THR A 132       3.476  34.449  40.223  1.00 43.59           O  
ATOM   1957  CG2 THR A 132       2.516  32.245  40.184  1.00 39.39           C  
ATOM   1958  H   THR A 132       4.689  33.241  42.092  1.00 47.66           H  
ATOM   1959  HA  THR A 132       5.127  31.676  39.924  1.00 45.35           H  
ATOM   1960  HB  THR A 132       3.702  33.127  38.764  1.00 58.88           H  
ATOM   1961  HG1 THR A 132       2.750  34.755  39.931  1.00 52.30           H  
ATOM   1962 HG21 THR A 132       1.683  32.599  39.837  1.00 47.27           H  
ATOM   1963 HG22 THR A 132       2.635  31.340  39.856  1.00 47.27           H  
ATOM   1964 HG23 THR A 132       2.472  32.226  41.153  1.00 47.27           H  
ATOM   1965  N   THR A 133       6.979  33.985  40.632  1.00 43.96           N  
ATOM   1966  CA  THR A 133       7.948  35.010  40.268  1.00 37.20           C  
ATOM   1967  C   THR A 133       9.271  34.452  39.759  1.00 30.50           C  
ATOM   1968  O   THR A 133      10.138  35.236  39.361  1.00 29.59           O  
ATOM   1969  CB  THR A 133       8.223  35.913  41.473  1.00 43.71           C  
ATOM   1970  OG1 THR A 133       8.799  35.137  42.531  1.00 45.48           O  
ATOM   1971  CG2 THR A 133       6.934  36.554  41.964  1.00 43.12           C  
ATOM   1972  H   THR A 133       7.000  33.774  41.466  1.00 52.75           H  
ATOM   1973  HA  THR A 133       7.569  35.561  39.565  1.00 44.64           H  
ATOM   1974  HB  THR A 133       8.839  36.618  41.216  1.00 52.45           H  
ATOM   1975  HG1 THR A 133       8.953  35.627  43.196  1.00 54.57           H  
ATOM   1976 HG21 THR A 133       7.117  37.124  42.727  1.00 51.74           H  
ATOM   1977 HG22 THR A 133       6.539  37.089  41.258  1.00 51.74           H  
ATOM   1978 HG23 THR A 133       6.302  35.867  42.229  1.00 51.74           H  
ATOM   1979  N   GLY A 134       9.456  33.135  39.768  1.00 49.77           N  
ATOM   1980  CA  GLY A 134      10.733  32.553  39.404  1.00 41.62           C  
ATOM   1981  C   GLY A 134      11.286  33.055  38.085  1.00 33.67           C  
ATOM   1982  O   GLY A 134      10.566  33.113  37.083  1.00 21.81           O  
ATOM   1983  H   GLY A 134       8.853  32.560  39.983  1.00 59.73           H  
ATOM   1984  HA2 GLY A 134      11.382  32.751  40.098  1.00 49.95           H  
ATOM   1985  HA3 GLY A 134      10.638  31.590  39.345  1.00 49.95           H  
ATOM   1986  N   VAL A 135      12.567  33.435  38.080  1.00 32.22           N  
ATOM   1987  CA  VAL A 135      13.258  33.880  36.876  1.00 30.18           C  
ATOM   1988  C   VAL A 135      14.690  33.362  36.928  1.00 27.51           C  
ATOM   1989  O   VAL A 135      15.201  32.982  37.983  1.00 40.95           O  
ATOM   1990  CB  VAL A 135      13.252  35.418  36.716  1.00 40.36           C  
ATOM   1991  CG1 VAL A 135      11.830  35.933  36.573  1.00 43.89           C  
ATOM   1992  CG2 VAL A 135      13.956  36.093  37.891  1.00 34.55           C  
ATOM   1993  H   VAL A 135      13.064  33.441  38.781  1.00 38.67           H  
ATOM   1994  HA  VAL A 135      12.825  33.494  36.099  1.00 36.21           H  
ATOM   1995  HB  VAL A 135      13.735  35.651  35.908  1.00 48.43           H  
ATOM   1996 HG11 VAL A 135      11.852  36.898  36.474  1.00 52.67           H  
ATOM   1997 HG12 VAL A 135      11.426  35.529  35.789  1.00 52.67           H  
ATOM   1998 HG13 VAL A 135      11.326  35.693  37.366  1.00 52.67           H  
ATOM   1999 HG21 VAL A 135      13.935  37.054  37.761  1.00 41.46           H  
ATOM   2000 HG22 VAL A 135      13.494  35.859  38.711  1.00 41.46           H  
ATOM   2001 HG23 VAL A 135      14.874  35.783  37.928  1.00 41.46           H  
ATOM   2002  N   SER A 136      15.338  33.357  35.766  1.00 24.81           N  
ATOM   2003  CA  SER A 136      16.691  32.839  35.631  1.00 28.29           C  
ATOM   2004  C   SER A 136      17.539  33.808  34.822  1.00 33.15           C  
ATOM   2005  O   SER A 136      17.037  34.517  33.946  1.00 37.06           O  
ATOM   2006  CB  SER A 136      16.694  31.460  34.955  1.00 34.32           C  
ATOM   2007  OG  SER A 136      18.015  30.981  34.772  1.00 42.42           O  
ATOM   2008  H   SER A 136      15.007  33.654  35.030  1.00 29.77           H  
ATOM   2009  HA  SER A 136      17.088  32.748  36.511  1.00 33.95           H  
ATOM   2010  HB2 SER A 136      16.207  30.834  35.514  1.00 41.19           H  
ATOM   2011  HB3 SER A 136      16.263  31.533  34.089  1.00 41.19           H  
ATOM   2012  HG  SER A 136      18.401  30.912  35.515  1.00 50.90           H  
ATOM   2013  N   ALA A 137      18.838  33.832  35.127  1.00 41.52           N  
ATOM   2014  CA  ALA A 137      19.771  34.649  34.362  1.00 45.51           C  
ATOM   2015  C   ALA A 137      20.072  34.060  32.991  1.00 46.67           C  
ATOM   2016  O   ALA A 137      20.713  34.731  32.175  1.00 45.63           O  
ATOM   2017  CB  ALA A 137      21.074  34.833  35.144  1.00 51.92           C  
ATOM   2018  H   ALA A 137      19.199  33.386  35.767  1.00 49.83           H  
ATOM   2019  HA  ALA A 137      19.380  35.526  34.228  1.00 54.61           H  
ATOM   2020  HB1 ALA A 137      21.681  35.379  34.620  1.00 62.30           H  
ATOM   2021  HB2 ALA A 137      20.877  35.272  35.986  1.00 62.30           H  
ATOM   2022  HB3 ALA A 137      21.468  33.963  35.308  1.00 62.30           H  
ATOM   2023  N   SER A 138      19.630  32.832  32.719  1.00 42.66           N  
ATOM   2024  CA  SER A 138      19.767  32.246  31.393  1.00 42.24           C  
ATOM   2025  C   SER A 138      18.759  32.807  30.399  1.00 44.46           C  
ATOM   2026  O   SER A 138      18.925  32.605  29.191  1.00 49.46           O  
ATOM   2027  CB  SER A 138      19.612  30.728  31.477  1.00 43.45           C  
ATOM   2028  OG  SER A 138      20.710  30.145  32.155  1.00 46.83           O  
ATOM   2029  H   SER A 138      19.245  32.317  33.291  1.00 51.20           H  
ATOM   2030  HA  SER A 138      20.656  32.438  31.056  1.00 50.69           H  
ATOM   2031  HB2 SER A 138      18.796  30.520  31.960  1.00 52.14           H  
ATOM   2032  HB3 SER A 138      19.567  30.365  30.579  1.00 52.14           H  
ATOM   2033  HG  SER A 138      21.423  30.318  31.748  1.00 56.20           H  
ATOM   2034  N   CYS A 139      17.724  33.500  30.876  1.00 39.14           N  
ATOM   2035  CA  CYS A 139      16.706  34.105  30.024  1.00 46.68           C  
ATOM   2036  C   CYS A 139      16.573  35.572  30.436  1.00 51.17           C  
ATOM   2037  O   CYS A 139      15.554  35.993  30.985  1.00 42.99           O  
ATOM   2038  CB  CYS A 139      15.378  33.359  30.143  1.00 46.76           C  
ATOM   2039  SG  CYS A 139      15.455  31.631  29.619  1.00 65.70           S  
ATOM   2040  H   CYS A 139      17.589  33.635  31.714  1.00 46.96           H  
ATOM   2041  HA  CYS A 139      16.996  34.071  29.099  1.00 56.01           H  
ATOM   2042  HB2 CYS A 139      15.094  33.375  31.070  1.00 56.12           H  
ATOM   2043  HB3 CYS A 139      14.719  33.807  29.590  1.00 56.12           H  
ATOM   2044  N   SER A 140      17.621  36.347  30.171  1.00 53.84           N  
ATOM   2045  CA  SER A 140      17.732  37.715  30.659  1.00 63.24           C  
ATOM   2046  C   SER A 140      17.269  38.698  29.591  1.00 58.52           C  
ATOM   2047  O   SER A 140      17.764  38.674  28.459  1.00 44.10           O  
ATOM   2048  CB  SER A 140      19.171  38.029  31.070  1.00 63.02           C  
ATOM   2049  OG  SER A 140      19.583  37.207  32.149  1.00 59.10           O  
ATOM   2050  H   SER A 140      18.294  36.096  29.698  1.00 64.61           H  
ATOM   2051  HA  SER A 140      17.163  37.823  31.437  1.00 75.88           H  
ATOM   2052  HB2 SER A 140      19.757  37.872  30.313  1.00 75.62           H  
ATOM   2053  HB3 SER A 140      19.226  38.958  31.343  1.00 75.62           H  
ATOM   2054  HG  SER A 140      19.541  36.398  31.926  1.00 70.92           H  
ATOM   2055  N   HIS A 141      16.319  39.555  29.959  1.00 67.65           N  
ATOM   2056  CA  HIS A 141      15.862  40.650  29.110  1.00 70.53           C  
ATOM   2057  C   HIS A 141      16.440  41.948  29.664  1.00 68.75           C  
ATOM   2058  O   HIS A 141      16.070  42.383  30.759  1.00 55.66           O  
ATOM   2059  CB  HIS A 141      14.336  40.688  29.052  1.00 70.84           C  
ATOM   2060  CG  HIS A 141      13.784  41.799  28.212  1.00 75.15           C  
ATOM   2061  ND1 HIS A 141      14.208  42.044  26.923  1.00 64.52           N  
ATOM   2062  CD2 HIS A 141      12.817  42.712  28.469  1.00 68.01           C  
ATOM   2063  CE1 HIS A 141      13.540  43.071  26.430  1.00 78.44           C  
ATOM   2064  NE2 HIS A 141      12.689  43.494  27.347  1.00 74.31           N  
ATOM   2065  H   HIS A 141      15.914  39.521  30.717  1.00 81.18           H  
ATOM   2066  HA  HIS A 141      16.200  40.523  28.210  1.00 84.64           H  
ATOM   2067  HB2 HIS A 141      14.017  39.851  28.681  1.00 85.01           H  
ATOM   2068  HB3 HIS A 141      13.992  40.800  29.952  1.00 85.01           H  
ATOM   2069  HD1 HIS A 141      14.820  41.603  26.509  1.00 77.42           H  
ATOM   2070  HD2 HIS A 141      12.337  42.799  29.260  1.00 81.62           H  
ATOM   2071  HE1 HIS A 141      13.649  43.433  25.580  1.00 94.13           H  
ATOM   2072  N   ASN A 142      17.359  42.553  28.906  1.00 71.05           N  
ATOM   2073  CA  ASN A 142      18.060  43.776  29.309  1.00 67.96           C  
ATOM   2074  C   ASN A 142      19.054  43.485  30.436  1.00 60.73           C  
ATOM   2075  O   ASN A 142      19.121  44.204  31.434  1.00 62.34           O  
ATOM   2076  CB  ASN A 142      17.081  44.882  29.718  1.00 63.30           C  
ATOM   2077  CG  ASN A 142      16.252  45.386  28.556  1.00 70.02           C  
ATOM   2078  OD1 ASN A 142      16.649  45.265  27.397  1.00 77.38           O  
ATOM   2079  ND2 ASN A 142      15.091  45.952  28.860  1.00 54.23           N  
ATOM   2080  H   ASN A 142      17.600  42.265  28.132  1.00 85.27           H  
ATOM   2081  HA  ASN A 142      18.568  44.104  28.550  1.00 81.56           H  
ATOM   2082  HB2 ASN A 142      16.475  44.535  30.391  1.00 75.96           H  
ATOM   2083  HB3 ASN A 142      17.582  45.632  30.076  1.00 75.96           H  
ATOM   2084 HD21 ASN A 142      14.583  46.255  28.236  1.00 65.08           H  
ATOM   2085 HD22 ASN A 142      14.846  46.017  29.682  1.00 65.08           H  
ATOM   2086  N   GLY A 143      19.836  42.421  30.262  1.00 68.33           N  
ATOM   2087  CA  GLY A 143      20.832  42.037  31.245  1.00 78.59           C  
ATOM   2088  C   GLY A 143      20.261  41.863  32.638  1.00 73.39           C  
ATOM   2089  O   GLY A 143      20.992  41.925  33.632  1.00 49.24           O  
ATOM   2090  H   GLY A 143      19.805  41.903  29.575  1.00 82.00           H  
ATOM   2091  HA2 GLY A 143      21.241  41.199  30.977  1.00 94.31           H  
ATOM   2092  HA3 GLY A 143      21.524  42.716  31.282  1.00 94.31           H  
ATOM   2093  N   GLU A 144      18.951  41.637  32.719  1.00 78.40           N  
ATOM   2094  CA  GLU A 144      18.247  41.485  33.986  1.00 68.38           C  
ATOM   2095  C   GLU A 144      17.403  40.223  33.899  1.00 51.68           C  
ATOM   2096  O   GLU A 144      16.545  40.108  33.019  1.00 47.12           O  
ATOM   2097  CB  GLU A 144      17.385  42.718  34.278  1.00 55.50           C  
ATOM   2098  CG  GLU A 144      16.687  42.710  35.626  1.00 66.48           C  
ATOM   2099  CD  GLU A 144      15.904  43.986  35.878  1.00 82.72           C  
ATOM   2100  OE1 GLU A 144      15.886  44.859  34.984  1.00 69.81           O  
ATOM   2101  OE2 GLU A 144      15.310  44.117  36.968  1.00 87.81           O  
ATOM   2102  H   GLU A 144      18.437  41.567  32.034  1.00 94.08           H  
ATOM   2103  HA  GLU A 144      18.890  41.379  34.705  1.00 82.06           H  
ATOM   2104  HB2 GLU A 144      17.952  43.505  34.247  1.00 66.60           H  
ATOM   2105  HB3 GLU A 144      16.700  42.784  33.595  1.00 66.60           H  
ATOM   2106  HG2 GLU A 144      16.068  41.964  35.658  1.00 79.77           H  
ATOM   2107  HG3 GLU A 144      17.352  42.621  36.327  1.00 79.77           H  
ATOM   2108  N   SER A 145      17.654  39.281  34.808  1.00 54.43           N  
ATOM   2109  CA  SER A 145      17.067  37.949  34.717  1.00 36.82           C  
ATOM   2110  C   SER A 145      15.566  38.012  34.456  1.00 44.35           C  
ATOM   2111  O   SER A 145      14.843  38.809  35.060  1.00 36.98           O  
ATOM   2112  CB  SER A 145      17.342  37.171  36.005  1.00 35.90           C  
ATOM   2113  OG  SER A 145      18.732  36.951  36.175  1.00 39.19           O  
ATOM   2114  H   SER A 145      18.165  39.391  35.491  1.00 65.32           H  
ATOM   2115  HA  SER A 145      17.480  37.470  33.982  1.00 44.18           H  
ATOM   2116  HB2 SER A 145      17.009  37.682  36.760  1.00 43.08           H  
ATOM   2117  HB3 SER A 145      16.889  36.315  35.959  1.00 43.08           H  
ATOM   2118  HG  SER A 145      18.870  36.523  36.885  1.00 47.03           H  
ATOM   2119  N   SER A 146      15.106  37.152  33.546  1.00 53.58           N  
ATOM   2120  CA  SER A 146      13.695  37.060  33.191  1.00 40.38           C  
ATOM   2121  C   SER A 146      13.334  35.606  32.905  1.00 39.57           C  
ATOM   2122  O   SER A 146      13.994  34.692  33.409  1.00 28.61           O  
ATOM   2123  CB  SER A 146      13.378  37.947  31.985  1.00 45.52           C  
ATOM   2124  OG  SER A 146      12.013  37.840  31.620  1.00 47.48           O  
ATOM   2125  H   SER A 146      15.606  36.602  33.113  1.00 64.29           H  
ATOM   2126  HA  SER A 146      13.158  37.363  33.940  1.00 48.45           H  
ATOM   2127  HB2 SER A 146      13.573  38.869  32.212  1.00 54.63           H  
ATOM   2128  HB3 SER A 146      13.927  37.667  31.235  1.00 54.63           H  
ATOM   2129  HG  SER A 146      11.853  38.332  30.957  1.00 56.98           H  
ATOM   2130  N   PHE A 147      12.298  35.377  32.103  1.00 54.28           N  
ATOM   2131  CA  PHE A 147      11.827  34.022  31.843  1.00 46.31           C  
ATOM   2132  C   PHE A 147      10.757  34.098  30.760  1.00 43.35           C  
ATOM   2133  O   PHE A 147      10.258  35.178  30.429  1.00 39.70           O  
ATOM   2134  CB  PHE A 147      11.300  33.380  33.133  1.00 36.88           C  
ATOM   2135  CG  PHE A 147      10.862  31.951  32.981  1.00 40.87           C  
ATOM   2136  CD1 PHE A 147      11.799  30.935  32.878  1.00 34.85           C  
ATOM   2137  CD2 PHE A 147       9.518  31.617  32.985  1.00 40.84           C  
ATOM   2138  CE1 PHE A 147      11.405  29.617  32.750  1.00 25.87           C  
ATOM   2139  CE2 PHE A 147       9.116  30.299  32.860  1.00 49.77           C  
ATOM   2140  CZ  PHE A 147      10.063  29.297  32.744  1.00 36.37           C  
ATOM   2141  H   PHE A 147      11.851  35.990  31.697  1.00 65.13           H  
ATOM   2142  HA  PHE A 147      12.562  33.483  31.510  1.00 55.58           H  
ATOM   2143  HB2 PHE A 147      12.002  33.403  33.801  1.00 44.26           H  
ATOM   2144  HB3 PHE A 147      10.536  33.890  33.444  1.00 44.26           H  
ATOM   2145  HD1 PHE A 147      12.705  31.145  32.879  1.00 41.82           H  
ATOM   2146  HD2 PHE A 147       8.878  32.288  33.061  1.00 49.01           H  
ATOM   2147  HE1 PHE A 147      12.044  28.945  32.673  1.00 31.04           H  
ATOM   2148  HE2 PHE A 147       8.211  30.086  32.855  1.00 59.73           H  
ATOM   2149  HZ  PHE A 147       9.795  28.410  32.660  1.00 43.64           H  
ATOM   2150  N   TYR A 148      10.420  32.933  30.203  1.00 40.02           N  
ATOM   2151  CA  TYR A 148       9.455  32.848  29.113  1.00 34.40           C  
ATOM   2152  C   TYR A 148       8.191  33.640  29.427  1.00 39.34           C  
ATOM   2153  O   TYR A 148       7.741  33.699  30.574  1.00 41.86           O  
ATOM   2154  CB  TYR A 148       9.101  31.383  28.852  1.00 31.49           C  
ATOM   2155  CG  TYR A 148      10.269  30.552  28.372  1.00 32.67           C  
ATOM   2156  CD1 TYR A 148      11.075  30.990  27.332  1.00 41.02           C  
ATOM   2157  CD2 TYR A 148      10.580  29.342  28.977  1.00 40.75           C  
ATOM   2158  CE1 TYR A 148      12.145  30.237  26.893  1.00 39.47           C  
ATOM   2159  CE2 TYR A 148      11.652  28.585  28.546  1.00 29.11           C  
ATOM   2160  CZ  TYR A 148      12.431  29.037  27.506  1.00 33.37           C  
ATOM   2161  OH  TYR A 148      13.500  28.288  27.072  1.00 47.17           O  
ATOM   2162  H   TYR A 148      10.741  32.173  30.444  1.00 48.02           H  
ATOM   2163  HA  TYR A 148       9.851  33.214  28.306  1.00 41.28           H  
ATOM   2164  HB2 TYR A 148       8.775  30.988  29.676  1.00 37.79           H  
ATOM   2165  HB3 TYR A 148       8.410  31.344  28.172  1.00 37.79           H  
ATOM   2166  HD1 TYR A 148      10.885  31.799  26.915  1.00 49.23           H  
ATOM   2167  HD2 TYR A 148      10.055  29.034  29.679  1.00 48.91           H  
ATOM   2168  HE1 TYR A 148      12.674  30.541  26.192  1.00 47.36           H  
ATOM   2169  HE2 TYR A 148      11.846  27.774  28.957  1.00 34.94           H  
ATOM   2170  HH  TYR A 148      13.561  27.585  27.528  1.00 56.60           H  
ATOM   2171  N   LYS A 149       7.617  34.248  28.388  1.00 36.31           N  
ATOM   2172  CA  LYS A 149       6.413  35.056  28.530  1.00 44.44           C  
ATOM   2173  C   LYS A 149       5.131  34.247  28.394  1.00 43.96           C  
ATOM   2174  O   LYS A 149       4.050  34.783  28.661  1.00 60.71           O  
ATOM   2175  CB  LYS A 149       6.404  36.185  27.491  1.00 30.36           C  
ATOM   2176  CG  LYS A 149       7.573  37.163  27.588  1.00 52.91           C  
ATOM   2177  CD  LYS A 149       7.633  37.886  28.932  1.00 74.86           C  
ATOM   2178  CE  LYS A 149       6.528  38.925  29.058  1.00 83.21           C  
ATOM   2179  NZ  LYS A 149       6.639  39.709  30.320  1.00 71.61           N  
ATOM   2180  H   LYS A 149       7.912  34.206  27.581  1.00 43.57           H  
ATOM   2181  HA  LYS A 149       6.413  35.463  29.411  1.00 53.33           H  
ATOM   2182  HB2 LYS A 149       6.427  35.789  26.606  1.00 36.43           H  
ATOM   2183  HB3 LYS A 149       5.586  36.695  27.597  1.00 36.43           H  
ATOM   2184  HG2 LYS A 149       8.403  36.674  27.474  1.00 63.49           H  
ATOM   2185  HG3 LYS A 149       7.484  37.832  26.892  1.00 63.49           H  
ATOM   2186  HD2 LYS A 149       7.527  37.241  29.648  1.00 89.84           H  
ATOM   2187  HD3 LYS A 149       8.487  38.340  29.013  1.00 89.84           H  
ATOM   2188  HE2 LYS A 149       6.584  39.542  28.312  1.00 99.85           H  
ATOM   2189  HE3 LYS A 149       5.668  38.476  29.057  1.00 99.85           H  
ATOM   2190  HZ1 LYS A 149       5.981  40.307  30.365  1.00 85.94           H  
ATOM   2191  HZ2 LYS A 149       6.585  39.165  31.022  1.00 85.94           H  
ATOM   2192  HZ3 LYS A 149       7.420  40.136  30.344  1.00 85.94           H  
ATOM   2193  N   ASN A 150       5.220  32.980  27.993  1.00 45.49           N  
ATOM   2194  CA  ASN A 150       4.050  32.123  27.873  1.00 51.85           C  
ATOM   2195  C   ASN A 150       4.047  30.992  28.892  1.00 49.99           C  
ATOM   2196  O   ASN A 150       3.147  30.146  28.855  1.00 44.34           O  
ATOM   2197  CB  ASN A 150       3.963  31.536  26.458  1.00 54.01           C  
ATOM   2198  CG  ASN A 150       3.748  32.599  25.393  1.00 60.48           C  
ATOM   2199  OD1 ASN A 150       2.668  33.174  25.279  1.00 51.49           O  
ATOM   2200  ND2 ASN A 150       4.773  32.843  24.589  1.00 59.73           N  
ATOM   2201  H   ASN A 150       5.958  32.591  27.784  1.00 54.58           H  
ATOM   2202  HA  ASN A 150       3.254  32.658  28.021  1.00 62.23           H  
ATOM   2203  HB2 ASN A 150       4.792  31.073  26.256  1.00 64.81           H  
ATOM   2204  HB3 ASN A 150       3.219  30.916  26.417  1.00 64.81           H  
ATOM   2205 HD21 ASN A 150       4.702  33.436  23.970  1.00 71.68           H  
ATOM   2206 HD22 ASN A 150       5.509  32.409  24.686  1.00 71.68           H  
ATOM   2207  N   LEU A 151       5.021  30.959  29.802  1.00 52.00           N  
ATOM   2208  CA  LEU A 151       5.121  29.915  30.811  1.00 44.44           C  
ATOM   2209  C   LEU A 151       5.369  30.547  32.176  1.00 46.44           C  
ATOM   2210  O   LEU A 151       5.726  31.723  32.284  1.00 51.09           O  
ATOM   2211  CB  LEU A 151       6.250  28.928  30.480  1.00 39.54           C  
ATOM   2212  CG  LEU A 151       6.151  28.186  29.143  1.00 42.53           C  
ATOM   2213  CD1 LEU A 151       7.404  27.349  28.908  1.00 29.90           C  
ATOM   2214  CD2 LEU A 151       4.905  27.316  29.073  1.00 39.21           C  
ATOM   2215  H   LEU A 151       5.648  31.545  29.852  1.00 62.40           H  
ATOM   2216  HA  LEU A 151       4.286  29.423  30.849  1.00 53.32           H  
ATOM   2217  HB2 LEU A 151       7.087  29.418  30.474  1.00 47.45           H  
ATOM   2218  HB3 LEU A 151       6.278  28.256  31.179  1.00 47.45           H  
ATOM   2219  HG  LEU A 151       6.095  28.840  28.429  1.00 51.03           H  
ATOM   2220 HD11 LEU A 151       7.321  26.889  28.058  1.00 35.88           H  
ATOM   2221 HD12 LEU A 151       8.177  27.935  28.893  1.00 35.88           H  
ATOM   2222 HD13 LEU A 151       7.492  26.704  29.627  1.00 35.88           H  
ATOM   2223 HD21 LEU A 151       4.882  26.866  28.214  1.00 47.05           H  
ATOM   2224 HD22 LEU A 151       4.936  26.662  29.789  1.00 47.05           H  
ATOM   2225 HD23 LEU A 151       4.121  27.879  29.173  1.00 47.05           H  
ATOM   2226  N   LEU A 152       5.170  29.746  33.223  1.00 40.39           N  
ATOM   2227  CA  LEU A 152       5.414  30.158  34.599  1.00 41.40           C  
ATOM   2228  C   LEU A 152       6.233  29.106  35.330  1.00 51.46           C  
ATOM   2229  O   LEU A 152       6.006  27.902  35.166  1.00 53.35           O  
ATOM   2230  CB  LEU A 152       4.106  30.387  35.367  1.00 35.70           C  
ATOM   2231  CG  LEU A 152       3.297  31.639  35.043  1.00 38.52           C  
ATOM   2232  CD1 LEU A 152       1.936  31.560  35.709  1.00 55.20           C  
ATOM   2233  CD2 LEU A 152       4.043  32.875  35.519  1.00 30.51           C  
ATOM   2234  H   LEU A 152       4.885  28.937  33.155  1.00 48.47           H  
ATOM   2235  HA  LEU A 152       5.916  30.988  34.600  1.00 49.68           H  
ATOM   2236  HB2 LEU A 152       3.527  29.626  35.204  1.00 42.83           H  
ATOM   2237  HB3 LEU A 152       4.319  30.425  36.313  1.00 42.83           H  
ATOM   2238  HG  LEU A 152       3.169  31.705  34.084  1.00 46.23           H  
ATOM   2239 HD11 LEU A 152       1.433  32.361  35.495  1.00 66.25           H  
ATOM   2240 HD12 LEU A 152       1.468  30.777  35.379  1.00 66.25           H  
ATOM   2241 HD13 LEU A 152       2.058  31.493  36.669  1.00 66.25           H  
ATOM   2242 HD21 LEU A 152       3.517  33.662  35.307  1.00 36.62           H  
ATOM   2243 HD22 LEU A 152       4.175  32.814  36.478  1.00 36.62           H  
ATOM   2244 HD23 LEU A 152       4.901  32.918  35.069  1.00 36.62           H  
ATOM   2245  N   TRP A 153       7.171  29.573  36.156  1.00 46.28           N  
ATOM   2246  CA  TRP A 153       7.945  28.702  37.034  1.00 44.31           C  
ATOM   2247  C   TRP A 153       7.229  28.693  38.380  1.00 45.72           C  
ATOM   2248  O   TRP A 153       7.232  29.704  39.091  1.00 48.52           O  
ATOM   2249  CB  TRP A 153       9.367  29.216  37.237  1.00 31.92           C  
ATOM   2250  CG  TRP A 153      10.349  28.143  37.610  1.00 22.99           C  
ATOM   2251  CD1 TRP A 153      10.335  27.364  38.730  1.00 36.37           C  
ATOM   2252  CD2 TRP A 153      11.574  27.841  36.932  1.00 21.11           C  
ATOM   2253  NE1 TRP A 153      11.430  26.533  38.743  1.00 30.74           N  
ATOM   2254  CE2 TRP A 153      12.215  26.819  37.658  1.00 21.28           C  
ATOM   2255  CE3 TRP A 153      12.180  28.322  35.767  1.00 28.34           C  
ATOM   2256  CZ2 TRP A 153      13.427  26.262  37.253  1.00 20.61           C  
ATOM   2257  CZ3 TRP A 153      13.381  27.767  35.366  1.00 36.48           C  
ATOM   2258  CH2 TRP A 153      13.992  26.749  36.107  1.00 30.86           C  
ATOM   2259  H   TRP A 153       7.378  30.404  36.226  1.00 55.53           H  
ATOM   2260  HA  TRP A 153       7.974  27.800  36.677  1.00 53.17           H  
ATOM   2261  HB2 TRP A 153       9.673  29.624  36.412  1.00 38.31           H  
ATOM   2262  HB3 TRP A 153       9.363  29.875  37.949  1.00 38.31           H  
ATOM   2263  HD1 TRP A 153       9.651  27.355  39.361  1.00 43.64           H  
ATOM   2264  HE1 TRP A 153      11.607  25.949  39.349  1.00 36.89           H  
ATOM   2265  HE3 TRP A 153      11.776  28.992  35.265  1.00 34.01           H  
ATOM   2266  HZ2 TRP A 153      13.836  25.587  37.744  1.00 24.74           H  
ATOM   2267  HZ3 TRP A 153      13.788  28.073  34.587  1.00 43.78           H  
ATOM   2268  HH2 TRP A 153      14.799  26.394  35.812  1.00 37.03           H  
ATOM   2269  N   LEU A 154       6.613  27.574  38.739  1.00 43.01           N  
ATOM   2270  CA  LEU A 154       5.954  27.472  40.033  1.00 49.53           C  
ATOM   2271  C   LEU A 154       6.947  26.988  41.082  1.00 39.80           C  
ATOM   2272  O   LEU A 154       7.673  26.014  40.859  1.00 38.94           O  
ATOM   2273  CB  LEU A 154       4.745  26.539  39.956  1.00 45.85           C  
ATOM   2274  CG  LEU A 154       3.624  27.029  39.034  1.00 37.40           C  
ATOM   2275  CD1 LEU A 154       2.531  25.985  38.909  1.00 41.84           C  
ATOM   2276  CD2 LEU A 154       3.038  28.344  39.533  1.00 38.98           C  
ATOM   2277  H   LEU A 154       6.562  26.864  38.255  1.00 51.61           H  
ATOM   2278  HA  LEU A 154       5.639  28.350  40.299  1.00 59.43           H  
ATOM   2279  HB2 LEU A 154       5.040  25.676  39.627  1.00 55.02           H  
ATOM   2280  HB3 LEU A 154       4.372  26.440  40.846  1.00 55.02           H  
ATOM   2281  HG  LEU A 154       3.990  27.184  38.149  1.00 44.88           H  
ATOM   2282 HD11 LEU A 154       1.838  26.322  38.321  1.00 50.21           H  
ATOM   2283 HD12 LEU A 154       2.912  25.173  38.539  1.00 50.21           H  
ATOM   2284 HD13 LEU A 154       2.163  25.807  39.788  1.00 50.21           H  
ATOM   2285 HD21 LEU A 154       2.333  28.625  38.928  1.00 46.77           H  
ATOM   2286 HD22 LEU A 154       2.677  28.211  40.423  1.00 46.77           H  
ATOM   2287 HD23 LEU A 154       3.740  29.013  39.557  1.00 46.77           H  
ATOM   2288  N   THR A 155       6.977  27.678  42.221  1.00 38.34           N  
ATOM   2289  CA  THR A 155       7.867  27.344  43.323  1.00 35.15           C  
ATOM   2290  C   THR A 155       7.092  27.457  44.629  1.00 34.16           C  
ATOM   2291  O   THR A 155       5.936  27.887  44.658  1.00 30.51           O  
ATOM   2292  CB  THR A 155       9.108  28.250  43.348  1.00 27.91           C  
ATOM   2293  OG1 THR A 155       8.707  29.621  43.454  1.00 37.49           O  
ATOM   2294  CG2 THR A 155       9.935  28.064  42.087  1.00 23.94           C  
ATOM   2295  H   THR A 155       6.477  28.360  42.379  1.00 46.01           H  
ATOM   2296  HA  THR A 155       8.164  26.426  43.225  1.00 42.17           H  
ATOM   2297  HB  THR A 155       9.659  28.017  44.111  1.00 33.49           H  
ATOM   2298  HG1 THR A 155       9.385  30.118  43.468  1.00 44.99           H  
ATOM   2299 HG21 THR A 155      10.715  28.640  42.115  1.00 28.73           H  
ATOM   2300 HG22 THR A 155      10.227  27.141  42.016  1.00 28.73           H  
ATOM   2301 HG23 THR A 155       9.404  28.288  41.307  1.00 28.73           H  
ATOM   2302  N   GLY A 156       7.746  27.066  45.719  1.00 32.29           N  
ATOM   2303  CA  GLY A 156       7.075  27.028  47.005  1.00 32.77           C  
ATOM   2304  C   GLY A 156       6.795  28.419  47.549  1.00 39.77           C  
ATOM   2305  O   GLY A 156       7.590  29.348  47.392  1.00 33.51           O  
ATOM   2306  H   GLY A 156       8.570  26.821  45.737  1.00 38.74           H  
ATOM   2307  HA2 GLY A 156       6.232  26.557  46.917  1.00 39.32           H  
ATOM   2308  HA3 GLY A 156       7.628  26.553  47.645  1.00 39.32           H  
ATOM   2309  N   LYS A 157       5.640  28.554  48.201  1.00 38.85           N  
ATOM   2310  CA  LYS A 157       5.274  29.751  48.954  1.00 37.29           C  
ATOM   2311  C   LYS A 157       5.262  29.380  50.431  1.00 37.82           C  
ATOM   2312  O   LYS A 157       4.429  28.579  50.868  1.00 48.34           O  
ATOM   2313  CB  LYS A 157       3.910  30.291  48.520  1.00 42.13           C  
ATOM   2314  CG  LYS A 157       3.453  31.525  49.308  1.00 52.63           C  
ATOM   2315  CD  LYS A 157       2.054  31.996  48.910  1.00 38.28           C  
ATOM   2316  CE  LYS A 157       2.002  32.580  47.506  1.00 52.91           C  
ATOM   2317  NZ  LYS A 157       2.793  33.838  47.382  1.00 46.54           N  
ATOM   2318  H   LYS A 157       5.034  27.945  48.222  1.00 46.62           H  
ATOM   2319  HA  LYS A 157       5.940  30.442  48.812  1.00 44.74           H  
ATOM   2320  HB2 LYS A 157       3.955  30.537  47.583  1.00 50.56           H  
ATOM   2321  HB3 LYS A 157       3.245  29.596  48.646  1.00 50.56           H  
ATOM   2322  HG2 LYS A 157       3.440  31.310  50.253  1.00 63.16           H  
ATOM   2323  HG3 LYS A 157       4.073  32.253  49.142  1.00 63.16           H  
ATOM   2324  HD2 LYS A 157       1.446  31.241  48.943  1.00 45.94           H  
ATOM   2325  HD3 LYS A 157       1.764  32.683  49.531  1.00 45.94           H  
ATOM   2326  HE2 LYS A 157       2.365  31.934  46.881  1.00 63.49           H  
ATOM   2327  HE3 LYS A 157       1.080  32.781  47.281  1.00 63.49           H  
ATOM   2328  HZ1 LYS A 157       2.740  34.150  46.550  1.00 55.84           H  
ATOM   2329  HZ2 LYS A 157       2.477  34.453  47.942  1.00 55.84           H  
ATOM   2330  HZ3 LYS A 157       3.647  33.681  47.578  1.00 55.84           H  
ATOM   2331  N   ASN A 158       6.190  29.955  51.195  1.00 40.26           N  
ATOM   2332  CA  ASN A 158       6.225  29.780  52.646  1.00 42.47           C  
ATOM   2333  C   ASN A 158       6.492  28.321  53.015  1.00 29.80           C  
ATOM   2334  O   ASN A 158       5.753  27.704  53.785  1.00 27.94           O  
ATOM   2335  CB  ASN A 158       4.926  30.278  53.283  1.00 32.49           C  
ATOM   2336  CG  ASN A 158       4.741  31.775  53.133  1.00 37.82           C  
ATOM   2337  OD1 ASN A 158       5.709  32.518  52.975  1.00 36.75           O  
ATOM   2338  ND2 ASN A 158       3.492  32.224  53.171  1.00 50.12           N  
ATOM   2339  H   ASN A 158       6.818  30.459  50.892  1.00 48.31           H  
ATOM   2340  HA  ASN A 158       6.952  30.313  53.005  1.00 50.97           H  
ATOM   2341  HB2 ASN A 158       4.174  29.838  52.856  1.00 38.99           H  
ATOM   2342  HB3 ASN A 158       4.938  30.071  54.231  1.00 38.99           H  
ATOM   2343 HD21 ASN A 158       3.334  33.065  53.090  1.00 60.15           H  
ATOM   2344 HD22 ASN A 158       2.840  31.673  53.277  1.00 60.15           H  
ATOM   2345  N   GLY A 159       7.561  27.765  52.449  1.00 35.52           N  
ATOM   2346  CA  GLY A 159       7.949  26.403  52.765  1.00 41.29           C  
ATOM   2347  C   GLY A 159       6.950  25.351  52.346  1.00 41.36           C  
ATOM   2348  O   GLY A 159       6.972  24.240  52.885  1.00 39.71           O  
ATOM   2349  H   GLY A 159       8.074  28.158  51.881  1.00 42.62           H  
ATOM   2350  HA2 GLY A 159       8.793  26.206  52.329  1.00 49.54           H  
ATOM   2351  HA3 GLY A 159       8.081  26.327  53.723  1.00 49.54           H  
ATOM   2352  N   LEU A 160       6.074  25.664  51.394  1.00 39.30           N  
ATOM   2353  CA  LEU A 160       5.018  24.756  50.974  1.00 34.62           C  
ATOM   2354  C   LEU A 160       4.899  24.766  49.460  1.00 40.86           C  
ATOM   2355  O   LEU A 160       4.917  25.831  48.836  1.00 43.00           O  
ATOM   2356  CB  LEU A 160       3.664  25.147  51.581  1.00 28.37           C  
ATOM   2357  CG  LEU A 160       3.506  25.033  53.097  1.00 35.77           C  
ATOM   2358  CD1 LEU A 160       2.170  25.625  53.521  1.00 23.50           C  
ATOM   2359  CD2 LEU A 160       3.622  23.586  53.549  1.00 25.00           C  
ATOM   2360  H   LEU A 160       6.073  26.413  50.970  1.00 47.16           H  
ATOM   2361  HA  LEU A 160       5.234  23.854  51.260  1.00 41.54           H  
ATOM   2362  HB2 LEU A 160       3.488  26.072  51.347  1.00 34.04           H  
ATOM   2363  HB3 LEU A 160       2.983  24.583  51.182  1.00 34.04           H  
ATOM   2364  HG  LEU A 160       4.211  25.541  53.529  1.00 42.92           H  
ATOM   2365 HD11 LEU A 160       2.082  25.546  54.484  1.00 28.20           H  
ATOM   2366 HD12 LEU A 160       2.142  26.559  53.261  1.00 28.20           H  
ATOM   2367 HD13 LEU A 160       1.456  25.137  53.082  1.00 28.20           H  
ATOM   2368 HD21 LEU A 160       3.517  23.547  54.512  1.00 30.00           H  
ATOM   2369 HD22 LEU A 160       2.926  23.065  53.119  1.00 30.00           H  
ATOM   2370 HD23 LEU A 160       4.494  23.246  53.296  1.00 30.00           H  
ATOM   2371  N   TYR A 161       4.773  23.577  48.875  1.00 35.74           N  
ATOM   2372  CA  TYR A 161       4.393  23.422  47.472  1.00 37.56           C  
ATOM   2373  C   TYR A 161       3.190  22.489  47.463  1.00 46.11           C  
ATOM   2374  O   TYR A 161       3.324  21.284  47.208  1.00 56.57           O  
ATOM   2375  CB  TYR A 161       5.530  22.858  46.623  1.00 52.13           C  
ATOM   2376  CG  TYR A 161       5.247  22.932  45.140  1.00 40.02           C  
ATOM   2377  CD1 TYR A 161       5.644  24.035  44.398  1.00 38.19           C  
ATOM   2378  CD2 TYR A 161       4.513  21.946  44.499  1.00 38.48           C  
ATOM   2379  CE1 TYR A 161       5.377  24.122  43.046  1.00 49.47           C  
ATOM   2380  CE2 TYR A 161       4.232  22.030  43.148  1.00 31.98           C  
ATOM   2381  CZ  TYR A 161       4.666  23.119  42.427  1.00 47.17           C  
ATOM   2382  OH  TYR A 161       4.388  23.204  41.082  1.00 48.22           O  
ATOM   2383  H   TYR A 161       4.907  22.829  49.278  1.00 42.89           H  
ATOM   2384  HA  TYR A 161       4.126  24.280  47.107  1.00 45.08           H  
ATOM   2385  HB2 TYR A 161       6.338  23.365  46.800  1.00 62.56           H  
ATOM   2386  HB3 TYR A 161       5.667  21.926  46.856  1.00 62.56           H  
ATOM   2387  HD1 TYR A 161       6.131  24.711  44.811  1.00 45.82           H  
ATOM   2388  HD2 TYR A 161       4.224  21.205  44.981  1.00 46.18           H  
ATOM   2389  HE1 TYR A 161       5.664  24.860  42.559  1.00 59.37           H  
ATOM   2390  HE2 TYR A 161       3.755  21.351  42.728  1.00 38.37           H  
ATOM   2391  HH  TYR A 161       3.952  22.530  40.835  1.00 57.87           H  
ATOM   2392  N   PRO A 162       1.997  23.007  47.748  1.00 41.75           N  
ATOM   2393  CA  PRO A 162       0.834  22.125  47.899  1.00 48.41           C  
ATOM   2394  C   PRO A 162       0.427  21.480  46.583  1.00 43.84           C  
ATOM   2395  O   PRO A 162       0.543  22.080  45.512  1.00 45.63           O  
ATOM   2396  CB  PRO A 162      -0.256  23.066  48.427  1.00 47.12           C  
ATOM   2397  CG  PRO A 162       0.152  24.418  47.949  1.00 39.57           C  
ATOM   2398  CD  PRO A 162       1.652  24.422  47.963  1.00 38.16           C  
ATOM   2399  HA  PRO A 162       1.013  21.435  48.558  1.00 58.10           H  
ATOM   2400  HB2 PRO A 162      -1.116  22.814  48.055  1.00 56.54           H  
ATOM   2401  HB3 PRO A 162      -0.276  23.035  49.396  1.00 56.54           H  
ATOM   2402  HG2 PRO A 162      -0.181  24.559  47.049  1.00 47.48           H  
ATOM   2403  HG3 PRO A 162      -0.196  25.094  48.552  1.00 47.48           H  
ATOM   2404  HD2 PRO A 162       1.996  24.968  47.238  1.00 45.79           H  
ATOM   2405  HD3 PRO A 162       1.982  24.724  48.824  1.00 45.79           H  
ATOM   2406  N   ASN A 163      -0.047  20.236  46.677  1.00 47.91           N  
ATOM   2407  CA  ASN A 163      -0.550  19.519  45.511  1.00 46.06           C  
ATOM   2408  C   ASN A 163      -1.534  20.393  44.745  1.00 42.86           C  
ATOM   2409  O   ASN A 163      -2.505  20.898  45.315  1.00 36.37           O  
ATOM   2410  CB  ASN A 163      -1.233  18.215  45.939  1.00 53.12           C  
ATOM   2411  CG  ASN A 163      -0.418  17.425  46.951  1.00 64.51           C  
ATOM   2412  OD1 ASN A 163       0.801  17.582  47.038  1.00 65.30           O  
ATOM   2413  ND2 ASN A 163      -1.093  16.572  47.726  1.00 76.02           N  
ATOM   2414  H   ASN A 163      -0.087  19.786  47.409  1.00 57.49           H  
ATOM   2415  HA  ASN A 163       0.189  19.300  44.922  1.00 55.28           H  
ATOM   2416  HB2 ASN A 163      -2.090  18.425  46.344  1.00 63.75           H  
ATOM   2417  HB3 ASN A 163      -1.364  17.655  45.158  1.00 63.75           H  
ATOM   2418 HD21 ASN A 163      -1.945  16.498  47.634  1.00 91.22           H  
ATOM   2419  N   LEU A 164      -1.285  20.568  43.448  1.00 45.69           N  
ATOM   2420  CA  LEU A 164      -2.120  21.418  42.614  1.00 41.28           C  
ATOM   2421  C   LEU A 164      -2.794  20.600  41.522  1.00 47.18           C  
ATOM   2422  O   LEU A 164      -2.247  19.602  41.036  1.00 41.65           O  
ATOM   2423  CB  LEU A 164      -1.306  22.567  41.990  1.00 34.09           C  
ATOM   2424  CG  LEU A 164      -0.126  22.261  41.060  1.00 40.52           C  
ATOM   2425  CD1 LEU A 164      -0.566  21.931  39.635  1.00 39.94           C  
ATOM   2426  CD2 LEU A 164       0.836  23.441  41.048  1.00 38.84           C  
ATOM   2427  H   LEU A 164      -0.631  20.200  43.027  1.00 54.83           H  
ATOM   2428  HA  LEU A 164      -2.816  21.811  43.164  1.00 49.54           H  
ATOM   2429  HB2 LEU A 164      -1.922  23.116  41.480  1.00 40.91           H  
ATOM   2430  HB3 LEU A 164      -0.949  23.099  42.719  1.00 40.91           H  
ATOM   2431  HG  LEU A 164       0.353  21.492  41.407  1.00 48.62           H  
ATOM   2432 HD11 LEU A 164       0.220  21.747  39.097  1.00 47.93           H  
ATOM   2433 HD12 LEU A 164      -1.142  21.151  39.656  1.00 47.93           H  
ATOM   2434 HD13 LEU A 164      -1.048  22.689  39.270  1.00 47.93           H  
ATOM   2435 HD21 LEU A 164       1.578  23.237  40.457  1.00 46.60           H  
ATOM   2436 HD22 LEU A 164       0.366  24.228  40.730  1.00 46.60           H  
ATOM   2437 HD23 LEU A 164       1.162  23.591  41.949  1.00 46.60           H  
ATOM   2438  N   SER A 165      -3.990  21.052  41.142  1.00 48.94           N  
ATOM   2439  CA  SER A 165      -4.769  20.444  40.068  1.00 36.13           C  
ATOM   2440  C   SER A 165      -5.549  21.544  39.365  1.00 36.79           C  
ATOM   2441  O   SER A 165      -6.398  22.194  39.983  1.00 25.70           O  
ATOM   2442  CB  SER A 165      -5.719  19.375  40.611  1.00 35.25           C  
ATOM   2443  OG  SER A 165      -6.501  18.814  39.570  1.00 40.37           O  
ATOM   2444  H   SER A 165      -4.380  21.729  41.503  1.00 58.73           H  
ATOM   2445  HA  SER A 165      -4.171  20.029  39.427  1.00 43.35           H  
ATOM   2446  HB2 SER A 165      -5.197  18.671  41.027  1.00 42.31           H  
ATOM   2447  HB3 SER A 165      -6.310  19.781  41.265  1.00 42.31           H  
ATOM   2448  HG  SER A 165      -7.018  18.229  39.882  1.00 48.45           H  
ATOM   2449  N   LYS A 166      -5.252  21.758  38.085  1.00 36.00           N  
ATOM   2450  CA  LYS A 166      -5.901  22.778  37.277  1.00 44.00           C  
ATOM   2451  C   LYS A 166      -6.446  22.162  35.999  1.00 57.53           C  
ATOM   2452  O   LYS A 166      -6.017  21.091  35.566  1.00 56.32           O  
ATOM   2453  CB  LYS A 166      -4.923  23.919  36.969  1.00 48.39           C  
ATOM   2454  CG  LYS A 166      -4.624  24.735  38.204  1.00 61.32           C  
ATOM   2455  CD  LYS A 166      -5.860  25.530  38.608  1.00 64.89           C  
ATOM   2456  CE  LYS A 166      -5.606  27.015  38.482  1.00 71.66           C  
ATOM   2457  NZ  LYS A 166      -6.798  27.841  38.817  1.00 71.84           N  
ATOM   2458  H   LYS A 166      -4.659  21.309  37.653  1.00 43.20           H  
ATOM   2459  HA  LYS A 166      -6.647  23.148  37.774  1.00 52.80           H  
ATOM   2460  HB2 LYS A 166      -4.089  23.547  36.641  1.00 58.06           H  
ATOM   2461  HB3 LYS A 166      -5.314  24.506  36.304  1.00 58.06           H  
ATOM   2462  HG2 LYS A 166      -4.383  24.145  38.935  1.00 73.59           H  
ATOM   2463  HG3 LYS A 166      -3.904  25.358  38.017  1.00 73.59           H  
ATOM   2464  HD2 LYS A 166      -6.600  25.295  38.026  1.00 77.87           H  
ATOM   2465  HD3 LYS A 166      -6.082  25.334  39.532  1.00 77.87           H  
ATOM   2466  HE2 LYS A 166      -4.890  27.265  39.087  1.00 85.99           H  
ATOM   2467  HE3 LYS A 166      -5.351  27.215  37.568  1.00 85.99           H  
ATOM   2468  HZ1 LYS A 166      -6.604  28.705  38.729  1.00 86.21           H  
ATOM   2469  HZ2 LYS A 166      -7.471  27.639  38.270  1.00 86.21           H  
ATOM   2470  HZ3 LYS A 166      -7.050  27.685  39.656  1.00 86.21           H  
ATOM   2471  N   SER A 167      -7.417  22.851  35.406  1.00 53.61           N  
ATOM   2472  CA  SER A 167      -8.069  22.360  34.205  1.00 52.84           C  
ATOM   2473  C   SER A 167      -8.478  23.540  33.340  1.00 48.39           C  
ATOM   2474  O   SER A 167      -8.814  24.612  33.849  1.00 57.17           O  
ATOM   2475  CB  SER A 167      -9.301  21.512  34.544  1.00 57.65           C  
ATOM   2476  OG  SER A 167     -10.304  22.300  35.160  1.00 72.28           O  
ATOM   2477  H   SER A 167      -7.714  23.609  35.683  1.00 64.33           H  
ATOM   2478  HA  SER A 167      -7.448  21.811  33.701  1.00 63.41           H  
ATOM   2479  HB2 SER A 167      -9.657  21.131  33.726  1.00 69.18           H  
ATOM   2480  HB3 SER A 167      -9.038  20.804  35.152  1.00 69.18           H  
ATOM   2481  HG  SER A 167     -10.972  21.825  35.341  1.00 86.73           H  
ATOM   2482  N   TYR A 168      -8.438  23.336  32.025  1.00 53.95           N  
ATOM   2483  CA  TYR A 168      -9.002  24.291  31.081  1.00 48.69           C  
ATOM   2484  C   TYR A 168      -9.866  23.547  30.078  1.00 60.05           C  
ATOM   2485  O   TYR A 168      -9.444  22.524  29.526  1.00 73.44           O  
ATOM   2486  CB  TYR A 168      -7.923  25.090  30.345  1.00 48.92           C  
ATOM   2487  CG  TYR A 168      -8.499  25.993  29.274  1.00 62.06           C  
ATOM   2488  CD1 TYR A 168      -9.164  27.166  29.612  1.00 66.51           C  
ATOM   2489  CD2 TYR A 168      -8.386  25.669  27.929  1.00 59.67           C  
ATOM   2490  CE1 TYR A 168      -9.699  27.991  28.638  1.00 58.75           C  
ATOM   2491  CE2 TYR A 168      -8.916  26.490  26.948  1.00 54.64           C  
ATOM   2492  CZ  TYR A 168      -9.571  27.649  27.309  1.00 57.75           C  
ATOM   2493  OH  TYR A 168     -10.100  28.468  26.337  1.00 61.29           O  
ATOM   2494  H   TYR A 168      -8.086  22.645  31.653  1.00 64.74           H  
ATOM   2495  HA  TYR A 168      -9.567  24.918  31.561  1.00 58.43           H  
ATOM   2496  HB2 TYR A 168      -7.448  25.645  30.983  1.00 58.71           H  
ATOM   2497  HB3 TYR A 168      -7.308  24.472  29.918  1.00 58.71           H  
ATOM   2498  HD1 TYR A 168      -9.253  27.399  30.507  1.00 79.81           H  
ATOM   2499  HD2 TYR A 168      -7.946  24.888  27.682  1.00 71.60           H  
ATOM   2500  HE1 TYR A 168     -10.140  28.774  28.880  1.00 70.50           H  
ATOM   2501  HE2 TYR A 168      -8.831  26.261  26.051  1.00 65.57           H  
ATOM   2502  HH  TYR A 168      -9.953  28.144  25.577  1.00 73.55           H  
ATOM   2503  N   ALA A 169     -11.072  24.060  29.855  1.00 60.96           N  
ATOM   2504  CA  ALA A 169     -12.001  23.515  28.875  1.00 66.90           C  
ATOM   2505  C   ALA A 169     -12.025  24.443  27.670  1.00 59.09           C  
ATOM   2506  O   ALA A 169     -12.309  25.638  27.809  1.00 62.89           O  
ATOM   2507  CB  ALA A 169     -13.400  23.365  29.472  1.00 57.82           C  
ATOM   2508  H   ALA A 169     -11.381  24.745  30.272  1.00 73.15           H  
ATOM   2509  HA  ALA A 169     -11.693  22.641  28.586  1.00 80.28           H  
ATOM   2510  HB1 ALA A 169     -13.993  23.001  28.796  1.00 69.38           H  
ATOM   2511  HB2 ALA A 169     -13.356  22.765  30.233  1.00 69.38           H  
ATOM   2512  HB3 ALA A 169     -13.717  24.237  29.755  1.00 69.38           H  
ATOM   2513  N   ASN A 170     -11.725  23.896  26.495  1.00 46.74           N  
ATOM   2514  CA  ASN A 170     -11.667  24.690  25.272  1.00 55.47           C  
ATOM   2515  C   ASN A 170     -13.081  24.996  24.797  1.00 70.40           C  
ATOM   2516  O   ASN A 170     -13.819  24.094  24.386  1.00 74.01           O  
ATOM   2517  CB  ASN A 170     -10.875  23.957  24.195  1.00 38.67           C  
ATOM   2518  CG  ASN A 170     -10.655  24.806  22.964  1.00 52.68           C  
ATOM   2519  OD1 ASN A 170     -10.658  26.035  23.037  1.00 51.34           O  
ATOM   2520  ND2 ASN A 170     -10.446  24.158  21.826  1.00 63.23           N  
ATOM   2521  H   ASN A 170     -11.550  23.062  26.379  1.00 56.09           H  
ATOM   2522  HA  ASN A 170     -11.220  25.531  25.458  1.00 66.57           H  
ATOM   2523  HB2 ASN A 170     -10.007  23.712  24.551  1.00 46.41           H  
ATOM   2524  HB3 ASN A 170     -11.362  23.161  23.929  1.00 46.41           H  
ATOM   2525 HD21 ASN A 170     -10.315  24.597  21.099  1.00 75.88           H  
ATOM   2526 HD22 ASN A 170     -10.440  23.298  21.816  1.00 75.88           H  
ATOM   2527  N   ASN A 171     -13.459  26.274  24.855  1.00 68.60           N  
ATOM   2528  CA  ASN A 171     -14.747  26.744  24.362  1.00 59.73           C  
ATOM   2529  C   ASN A 171     -14.594  27.688  23.173  1.00 64.57           C  
ATOM   2530  O   ASN A 171     -15.504  28.472  22.887  1.00 70.88           O  
ATOM   2531  CB  ASN A 171     -15.524  27.426  25.491  1.00 57.85           C  
ATOM   2532  CG  ASN A 171     -14.795  28.630  26.064  1.00 65.85           C  
ATOM   2533  OD1 ASN A 171     -14.069  29.330  25.358  1.00 72.98           O  
ATOM   2534  ND2 ASN A 171     -14.990  28.876  27.353  1.00 69.03           N  
ATOM   2535  H   ASN A 171     -12.971  26.900  25.185  1.00 82.32           H  
ATOM   2536  HA  ASN A 171     -15.265  25.979  24.067  1.00 71.67           H  
ATOM   2537  HB2 ASN A 171     -16.379  27.729  25.147  1.00 69.42           H  
ATOM   2538  HB3 ASN A 171     -15.661  26.789  26.209  1.00 69.42           H  
ATOM   2539 HD21 ASN A 171     -14.600  29.546  27.727  1.00 82.84           H  
ATOM   2540 HD22 ASN A 171     -15.506  28.366  27.815  1.00 82.84           H  
ATOM   2541  N   LYS A 172     -13.458  27.630  22.479  1.00 63.71           N  
ATOM   2542  CA  LYS A 172     -13.130  28.584  21.429  1.00 71.55           C  
ATOM   2543  C   LYS A 172     -13.390  28.049  20.026  1.00 79.14           C  
ATOM   2544  O   LYS A 172     -13.027  28.710  19.048  1.00 71.06           O  
ATOM   2545  CB  LYS A 172     -11.669  29.018  21.555  1.00 67.16           C  
ATOM   2546  CG  LYS A 172     -11.398  29.885  22.767  1.00 63.69           C  
ATOM   2547  CD  LYS A 172      -9.951  30.321  22.823  1.00 55.60           C  
ATOM   2548  CE  LYS A 172      -9.701  31.227  24.010  1.00 60.67           C  
ATOM   2549  NZ  LYS A 172     -10.467  32.498  23.906  1.00 66.25           N  
ATOM   2550  H   LYS A 172     -12.851  27.034  22.603  1.00 76.45           H  
ATOM   2551  HA  LYS A 172     -13.681  29.374  21.547  1.00 85.86           H  
ATOM   2552  HB2 LYS A 172     -11.112  28.227  21.624  1.00 80.59           H  
ATOM   2553  HB3 LYS A 172     -11.424  29.525  20.766  1.00 80.59           H  
ATOM   2554  HG2 LYS A 172     -11.954  30.678  22.724  1.00 76.43           H  
ATOM   2555  HG3 LYS A 172     -11.595  29.380  23.572  1.00 76.43           H  
ATOM   2556  HD2 LYS A 172      -9.382  29.540  22.910  1.00 66.73           H  
ATOM   2557  HD3 LYS A 172      -9.731  30.810  22.015  1.00 66.73           H  
ATOM   2558  HE2 LYS A 172      -9.976  30.772  24.822  1.00 72.80           H  
ATOM   2559  HE3 LYS A 172      -8.757  31.445  24.052  1.00 72.80           H  
ATOM   2560  HZ1 LYS A 172     -10.303  33.011  24.615  1.00 79.50           H  
ATOM   2561  HZ2 LYS A 172     -10.229  32.937  23.169  1.00 79.50           H  
ATOM   2562  HZ3 LYS A 172     -11.339  32.325  23.870  1.00 79.50           H  
ATOM   2563  N   GLU A 173     -13.997  26.872  19.900  1.00 65.82           N  
ATOM   2564  CA  GLU A 173     -14.398  26.313  18.613  1.00 76.15           C  
ATOM   2565  C   GLU A 173     -13.214  26.022  17.694  1.00 74.78           C  
ATOM   2566  O   GLU A 173     -13.415  25.675  16.523  1.00 65.16           O  
ATOM   2567  CB  GLU A 173     -15.384  27.248  17.902  1.00 69.45           C  
ATOM   2568  CG  GLU A 173     -16.699  27.424  18.642  1.00 68.06           C  
ATOM   2569  CD  GLU A 173     -17.609  28.437  17.980  1.00 82.14           C  
ATOM   2570  OE1 GLU A 173     -17.144  29.141  17.059  1.00 69.29           O  
ATOM   2571  OE2 GLU A 173     -18.787  28.533  18.384  1.00 70.83           O  
ATOM   2572  H   GLU A 173     -14.193  26.365  20.566  1.00 78.98           H  
ATOM   2573  HA  GLU A 173     -14.855  25.473  18.772  1.00 91.38           H  
ATOM   2574  HB2 GLU A 173     -14.975  28.123  17.810  1.00 83.34           H  
ATOM   2575  HB3 GLU A 173     -15.583  26.885  17.025  1.00 83.34           H  
ATOM   2576  HG2 GLU A 173     -17.164  26.573  18.668  1.00 81.68           H  
ATOM   2577  HG3 GLU A 173     -16.515  27.729  19.545  1.00 81.68           H  
ATOM   2578  N   LYS A 174     -11.985  26.158  18.190  1.00 60.96           N  
ATOM   2579  CA  LYS A 174     -10.775  25.888  17.426  1.00 62.00           C  
ATOM   2580  C   LYS A 174      -9.835  25.057  18.286  1.00 56.76           C  
ATOM   2581  O   LYS A 174     -10.088  24.836  19.473  1.00 52.60           O  
ATOM   2582  CB  LYS A 174     -10.086  27.185  16.994  1.00 63.46           C  
ATOM   2583  CG  LYS A 174     -10.877  28.018  16.021  1.00 66.93           C  
ATOM   2584  CD  LYS A 174     -10.137  29.296  15.721  1.00 70.63           C  
ATOM   2585  CE  LYS A 174     -10.817  30.091  14.636  1.00 89.23           C  
ATOM   2586  NZ  LYS A 174     -10.103  31.368  14.440  1.00 71.19           N  
ATOM   2587  H   LYS A 174     -11.826  26.414  18.995  1.00 73.15           H  
ATOM   2588  HA  LYS A 174     -10.999  25.378  16.632  1.00 74.40           H  
ATOM   2589  HB2 LYS A 174      -9.924  27.727  17.782  1.00 76.15           H  
ATOM   2590  HB3 LYS A 174      -9.242  26.961  16.572  1.00 76.15           H  
ATOM   2591  HG2 LYS A 174     -10.994  27.527  15.193  1.00 80.32           H  
ATOM   2592  HG3 LYS A 174     -11.737  28.242  16.409  1.00 80.32           H  
ATOM   2593  HD2 LYS A 174     -10.104  29.842  16.523  1.00 84.75           H  
ATOM   2594  HD3 LYS A 174      -9.238  29.082  15.424  1.00 84.75           H  
ATOM   2595  HE2 LYS A 174     -10.795  29.593  13.804  1.00107.07           H  
ATOM   2596  HE3 LYS A 174     -11.731  30.283  14.896  1.00107.07           H  
ATOM   2597  HZ1 LYS A 174     -10.500  31.843  13.800  1.00 85.43           H  
ATOM   2598  HZ2 LYS A 174     -10.109  31.838  15.195  1.00 85.43           H  
ATOM   2599  HZ3 LYS A 174      -9.260  31.211  14.203  1.00 85.43           H  
ATOM   2600  N   GLU A 175      -8.734  24.592  17.694  1.00 60.86           N  
ATOM   2601  CA  GLU A 175      -7.777  23.825  18.480  1.00 75.79           C  
ATOM   2602  C   GLU A 175      -6.913  24.772  19.297  1.00 79.46           C  
ATOM   2603  O   GLU A 175      -6.558  25.858  18.839  1.00 73.24           O  
ATOM   2604  CB  GLU A 175      -6.903  22.935  17.595  1.00 70.54           C  
ATOM   2605  CG  GLU A 175      -7.635  21.739  17.011  1.00 70.33           C  
ATOM   2606  CD  GLU A 175      -6.718  20.825  16.225  1.00 69.87           C  
ATOM   2607  OE1 GLU A 175      -5.557  21.213  15.982  1.00 64.79           O  
ATOM   2608  OE2 GLU A 175      -7.156  19.714  15.861  1.00 71.99           O  
ATOM   2609  H   GLU A 175      -8.526  24.703  16.868  1.00 73.03           H  
ATOM   2610  HA  GLU A 175      -8.260  23.252  19.096  1.00 90.95           H  
ATOM   2611  HB2 GLU A 175      -6.566  23.466  16.856  1.00 84.65           H  
ATOM   2612  HB3 GLU A 175      -6.162  22.600  18.124  1.00 84.65           H  
ATOM   2613  HG2 GLU A 175      -8.026  21.224  17.734  1.00 84.40           H  
ATOM   2614  HG3 GLU A 175      -8.331  22.054  16.413  1.00 84.40           H  
ATOM   2615  N   VAL A 176      -6.565  24.353  20.508  1.00 68.23           N  
ATOM   2616  CA  VAL A 176      -5.800  25.179  21.433  1.00 43.83           C  
ATOM   2617  C   VAL A 176      -4.463  24.498  21.666  1.00 47.04           C  
ATOM   2618  O   VAL A 176      -4.400  23.414  22.258  1.00 49.63           O  
ATOM   2619  CB  VAL A 176      -6.546  25.404  22.754  1.00 53.34           C  
ATOM   2620  CG1 VAL A 176      -5.666  26.148  23.754  1.00 50.18           C  
ATOM   2621  CG2 VAL A 176      -7.818  26.183  22.496  1.00 40.11           C  
ATOM   2622  H   VAL A 176      -6.764  23.577  20.823  1.00 81.87           H  
ATOM   2623  HA  VAL A 176      -5.634  26.044  21.027  1.00 52.60           H  
ATOM   2624  HB  VAL A 176      -6.785  24.546  23.138  1.00 64.00           H  
ATOM   2625 HG11 VAL A 176      -6.163  26.275  24.577  1.00 60.21           H  
ATOM   2626 HG12 VAL A 176      -4.870  25.622  23.926  1.00 60.21           H  
ATOM   2627 HG13 VAL A 176      -5.420  27.008  23.378  1.00 60.21           H  
ATOM   2628 HG21 VAL A 176      -8.281  26.319  23.337  1.00 48.13           H  
ATOM   2629 HG22 VAL A 176      -7.590  27.039  22.101  1.00 48.13           H  
ATOM   2630 HG23 VAL A 176      -8.379  25.677  21.887  1.00 48.13           H  
ATOM   2631  N   LEU A 177      -3.396  25.133  21.200  1.00 41.82           N  
ATOM   2632  CA  LEU A 177      -2.047  24.655  21.452  1.00 36.13           C  
ATOM   2633  C   LEU A 177      -1.624  25.051  22.861  1.00 50.06           C  
ATOM   2634  O   LEU A 177      -1.624  26.243  23.206  1.00 52.43           O  
ATOM   2635  CB  LEU A 177      -1.094  25.220  20.404  1.00 24.30           C  
ATOM   2636  CG  LEU A 177       0.390  24.940  20.600  1.00 27.70           C  
ATOM   2637  CD1 LEU A 177       0.681  23.453  20.679  1.00 39.16           C  
ATOM   2638  CD2 LEU A 177       1.145  25.551  19.445  1.00 33.56           C  
ATOM   2639  H   LEU A 177      -3.429  25.853  20.731  1.00 50.19           H  
ATOM   2640  HA  LEU A 177      -2.031  23.688  21.389  1.00 43.36           H  
ATOM   2641  HB2 LEU A 177      -1.342  24.854  19.541  1.00 29.16           H  
ATOM   2642  HB3 LEU A 177      -1.203  26.184  20.385  1.00 29.16           H  
ATOM   2643  HG  LEU A 177       0.693  25.357  21.422  1.00 33.24           H  
ATOM   2644 HD11 LEU A 177       1.634  23.325  20.804  1.00 47.00           H  
ATOM   2645 HD12 LEU A 177       0.195  23.076  21.429  1.00 47.00           H  
ATOM   2646 HD13 LEU A 177       0.395  23.032  19.854  1.00 47.00           H  
ATOM   2647 HD21 LEU A 177       2.093  25.377  19.561  1.00 40.27           H  
ATOM   2648 HD22 LEU A 177       0.834  25.151  18.618  1.00 40.27           H  
ATOM   2649 HD23 LEU A 177       0.983  26.507  19.432  1.00 40.27           H  
ATOM   2650  N   VAL A 178      -1.291  24.043  23.673  1.00 52.16           N  
ATOM   2651  CA  VAL A 178      -0.851  24.224  25.052  1.00 40.89           C  
ATOM   2652  C   VAL A 178       0.578  23.719  25.182  1.00 38.45           C  
ATOM   2653  O   VAL A 178       0.920  22.647  24.668  1.00 44.37           O  
ATOM   2654  CB  VAL A 178      -1.780  23.495  26.049  1.00 40.04           C  
ATOM   2655  CG1 VAL A 178      -1.170  23.463  27.450  1.00 38.58           C  
ATOM   2656  CG2 VAL A 178      -3.137  24.175  26.101  1.00 46.84           C  
ATOM   2657  H   VAL A 178      -1.313  23.217  23.434  1.00 62.60           H  
ATOM   2658  HA  VAL A 178      -0.859  25.170  25.268  1.00 49.06           H  
ATOM   2659  HB  VAL A 178      -1.910  22.580  25.754  1.00 48.05           H  
ATOM   2660 HG11 VAL A 178      -1.778  23.000  28.047  1.00 46.30           H  
ATOM   2661 HG12 VAL A 178      -0.321  22.996  27.413  1.00 46.30           H  
ATOM   2662 HG13 VAL A 178      -1.034  24.373  27.755  1.00 46.30           H  
ATOM   2663 HG21 VAL A 178      -3.703  23.702  26.731  1.00 56.21           H  
ATOM   2664 HG22 VAL A 178      -3.019  25.094  26.387  1.00 56.21           H  
ATOM   2665 HG23 VAL A 178      -3.535  24.151  25.216  1.00 56.21           H  
ATOM   2666  N   LEU A 179       1.409  24.501  25.873  1.00 46.85           N  
ATOM   2667  CA  LEU A 179       2.812  24.183  26.086  1.00 39.63           C  
ATOM   2668  C   LEU A 179       3.125  24.234  27.575  1.00 49.45           C  
ATOM   2669  O   LEU A 179       2.529  25.011  28.324  1.00 34.81           O  
ATOM   2670  CB  LEU A 179       3.735  25.163  25.344  1.00 26.99           C  
ATOM   2671  CG  LEU A 179       3.955  24.948  23.845  1.00 30.08           C  
ATOM   2672  CD1 LEU A 179       2.702  25.263  23.050  1.00 28.40           C  
ATOM   2673  CD2 LEU A 179       5.125  25.776  23.343  1.00 46.19           C  
ATOM   2674  H   LEU A 179       1.170  25.242  26.238  1.00 56.22           H  
ATOM   2675  HA  LEU A 179       2.993  23.286  25.764  1.00 47.55           H  
ATOM   2676  HB2 LEU A 179       3.369  26.055  25.450  1.00 32.38           H  
ATOM   2677  HB3 LEU A 179       4.608  25.128  25.765  1.00 32.38           H  
ATOM   2678  HG  LEU A 179       4.170  24.014  23.695  1.00 36.10           H  
ATOM   2679 HD11 LEU A 179       2.881  25.115  22.108  1.00 34.08           H  
ATOM   2680 HD12 LEU A 179       1.985  24.681  23.347  1.00 34.08           H  
ATOM   2681 HD13 LEU A 179       2.459  26.191  23.199  1.00 34.08           H  
ATOM   2682 HD21 LEU A 179       5.238  25.618  22.393  1.00 55.43           H  
ATOM   2683 HD22 LEU A 179       4.939  26.715  23.503  1.00 55.43           H  
ATOM   2684 HD23 LEU A 179       5.927  25.512  23.821  1.00 55.43           H  
ATOM   2685  N   TRP A 180       4.077  23.408  27.998  1.00 33.91           N  
ATOM   2686  CA  TRP A 180       4.538  23.406  29.380  1.00 30.10           C  
ATOM   2687  C   TRP A 180       5.942  22.816  29.408  1.00 28.86           C  
ATOM   2688  O   TRP A 180       6.518  22.481  28.369  1.00 26.01           O  
ATOM   2689  CB  TRP A 180       3.594  22.617  30.293  1.00 37.39           C  
ATOM   2690  CG  TRP A 180       3.537  21.161  29.965  1.00 34.54           C  
ATOM   2691  CD1 TRP A 180       4.296  20.169  30.513  1.00 32.16           C  
ATOM   2692  CD2 TRP A 180       2.676  20.530  29.013  1.00 50.65           C  
ATOM   2693  NE1 TRP A 180       3.961  18.957  29.959  1.00 48.24           N  
ATOM   2694  CE2 TRP A 180       2.968  19.151  29.035  1.00 48.07           C  
ATOM   2695  CE3 TRP A 180       1.685  20.995  28.143  1.00 49.57           C  
ATOM   2696  CZ2 TRP A 180       2.307  18.236  28.222  1.00 41.67           C  
ATOM   2697  CZ3 TRP A 180       1.030  20.086  27.337  1.00 52.57           C  
ATOM   2698  CH2 TRP A 180       1.344  18.722  27.380  1.00 54.00           C  
ATOM   2699  H   TRP A 180       4.475  22.832  27.498  1.00 40.69           H  
ATOM   2700  HA  TRP A 180       4.584  24.319  29.705  1.00 36.12           H  
ATOM   2701  HB2 TRP A 180       3.897  22.705  31.210  1.00 44.87           H  
ATOM   2702  HB3 TRP A 180       2.698  22.978  30.204  1.00 44.87           H  
ATOM   2703  HD1 TRP A 180       4.947  20.294  31.165  1.00 38.59           H  
ATOM   2704  HE1 TRP A 180       4.316  18.200  30.160  1.00 57.89           H  
ATOM   2705  HE3 TRP A 180       1.473  21.900  28.107  1.00 59.48           H  
ATOM   2706  HZ2 TRP A 180       2.512  17.329  28.249  1.00 50.01           H  
ATOM   2707  HZ3 TRP A 180       0.370  20.385  26.754  1.00 63.08           H  
ATOM   2708  HH2 TRP A 180       0.885  18.132  26.826  1.00 64.80           H  
ATOM   2709  N   GLY A 181       6.486  22.680  30.615  1.00 38.22           N  
ATOM   2710  CA  GLY A 181       7.812  22.132  30.793  1.00 42.30           C  
ATOM   2711  C   GLY A 181       7.901  21.351  32.086  1.00 35.44           C  
ATOM   2712  O   GLY A 181       6.959  21.309  32.879  1.00 28.23           O  
ATOM   2713  H   GLY A 181       6.097  22.901  31.350  1.00 45.87           H  
ATOM   2714  HA2 GLY A 181       8.025  21.540  30.055  1.00 50.76           H  
ATOM   2715  HA3 GLY A 181       8.464  22.850  30.816  1.00 50.76           H  
ATOM   2716  N   VAL A 182       9.056  20.721  32.287  1.00 40.10           N  
ATOM   2717  CA  VAL A 182       9.340  19.965  33.502  1.00 26.54           C  
ATOM   2718  C   VAL A 182      10.792  20.212  33.878  1.00 24.38           C  
ATOM   2719  O   VAL A 182      11.690  20.051  33.045  1.00 40.81           O  
ATOM   2720  CB  VAL A 182       9.070  18.458  33.321  1.00 40.07           C  
ATOM   2721  CG1 VAL A 182       9.462  17.681  34.575  1.00 42.06           C  
ATOM   2722  CG2 VAL A 182       7.603  18.219  32.984  1.00 32.36           C  
ATOM   2723  H   VAL A 182       9.704  20.717  31.722  1.00 48.12           H  
ATOM   2724  HA  VAL A 182       8.778  20.292  34.223  1.00 31.85           H  
ATOM   2725  HB  VAL A 182       9.605  18.127  32.583  1.00 48.08           H  
ATOM   2726 HG11 VAL A 182       9.281  16.739  34.432  1.00 50.47           H  
ATOM   2727 HG12 VAL A 182      10.407  17.815  34.746  1.00 50.47           H  
ATOM   2728 HG13 VAL A 182       8.940  18.008  35.324  1.00 50.47           H  
ATOM   2729 HG21 VAL A 182       7.456  17.267  32.875  1.00 38.83           H  
ATOM   2730 HG22 VAL A 182       7.054  18.558  33.708  1.00 38.83           H  
ATOM   2731 HG23 VAL A 182       7.389  18.684  32.160  1.00 38.83           H  
ATOM   2732  N   HIS A 183      11.024  20.598  35.130  1.00 22.16           N  
ATOM   2733  CA  HIS A 183      12.345  21.012  35.583  1.00 28.54           C  
ATOM   2734  C   HIS A 183      13.100  19.832  36.182  1.00 34.06           C  
ATOM   2735  O   HIS A 183      12.605  19.166  37.097  1.00 43.15           O  
ATOM   2736  CB  HIS A 183      12.223  22.146  36.603  1.00 32.45           C  
ATOM   2737  CG  HIS A 183      13.534  22.614  37.154  1.00 30.38           C  
ATOM   2738  ND1 HIS A 183      14.595  22.981  36.354  1.00 34.70           N  
ATOM   2739  CD2 HIS A 183      13.943  22.808  38.430  1.00 29.38           C  
ATOM   2740  CE1 HIS A 183      15.609  23.356  37.113  1.00 22.02           C  
ATOM   2741  NE2 HIS A 183      15.239  23.261  38.378  1.00 30.42           N  
ATOM   2742  H   HIS A 183      10.422  20.628  35.744  1.00 26.60           H  
ATOM   2743  HA  HIS A 183      12.852  21.341  34.824  1.00 34.25           H  
ATOM   2744  HB2 HIS A 183      11.794  22.905  36.176  1.00 38.94           H  
ATOM   2745  HB3 HIS A 183      11.681  21.840  37.347  1.00 38.94           H  
ATOM   2746  HD1 HIS A 183      14.601  22.955  35.494  1.00 41.64           H  
ATOM   2747  HD2 HIS A 183      13.445  22.649  39.199  1.00 35.25           H  
ATOM   2748  HE1 HIS A 183      16.440  23.643  36.810  1.00 26.42           H  
ATOM   2749  N   HIS A 184      14.300  19.586  35.658  1.00 31.44           N  
ATOM   2750  CA  HIS A 184      15.219  18.577  36.178  1.00 41.40           C  
ATOM   2751  C   HIS A 184      16.407  19.289  36.814  1.00 44.02           C  
ATOM   2752  O   HIS A 184      17.305  19.763  36.095  1.00 40.64           O  
ATOM   2753  CB  HIS A 184      15.684  17.638  35.061  1.00 45.99           C  
ATOM   2754  CG  HIS A 184      14.590  16.779  34.505  1.00 46.88           C  
ATOM   2755  ND1 HIS A 184      13.684  17.237  33.573  1.00 42.18           N  
ATOM   2756  CD2 HIS A 184      14.255  15.491  34.754  1.00 42.66           C  
ATOM   2757  CE1 HIS A 184      12.838  16.269  33.271  1.00 34.12           C  
ATOM   2758  NE2 HIS A 184      13.163  15.198  33.974  1.00 43.16           N  
ATOM   2759  H   HIS A 184      14.614  20.007  34.977  1.00 37.72           H  
ATOM   2760  HA  HIS A 184      14.773  18.051  36.859  1.00 49.68           H  
ATOM   2761  HB2 HIS A 184      16.043  18.170  34.333  1.00 55.18           H  
ATOM   2762  HB3 HIS A 184      16.373  17.052  35.411  1.00 55.18           H  
ATOM   2763  HD2 HIS A 184      14.684  14.913  35.343  1.00 51.19           H  
ATOM   2764  HE1 HIS A 184      12.134  16.329  32.666  1.00 40.94           H  
ATOM   2765  HE2 HIS A 184      12.757  14.441  33.947  1.00 51.79           H  
ATOM   2766  N   PRO A 185      16.446  19.422  38.139  1.00 34.36           N  
ATOM   2767  CA  PRO A 185      17.536  20.158  38.789  1.00 26.61           C  
ATOM   2768  C   PRO A 185      18.832  19.370  38.761  1.00 29.91           C  
ATOM   2769  O   PRO A 185      18.822  18.145  38.568  1.00 41.91           O  
ATOM   2770  CB  PRO A 185      17.036  20.332  40.232  1.00 27.95           C  
ATOM   2771  CG  PRO A 185      15.568  20.155  40.160  1.00 31.72           C  
ATOM   2772  CD  PRO A 185      15.346  19.148  39.080  1.00 33.63           C  
ATOM   2773  HA  PRO A 185      17.665  21.026  38.376  1.00 31.93           H  
ATOM   2774  HB2 PRO A 185      17.436  19.655  40.800  1.00 33.53           H  
ATOM   2775  HB3 PRO A 185      17.259  21.221  40.550  1.00 33.53           H  
ATOM   2776  HG2 PRO A 185      15.237  19.825  41.010  1.00 38.06           H  
ATOM   2777  HG3 PRO A 185      15.148  21.000  39.933  1.00 38.06           H  
ATOM   2778  HD2 PRO A 185      15.420  18.248  39.434  1.00 40.35           H  
ATOM   2779  HD3 PRO A 185      14.488  19.294  38.650  1.00 40.35           H  
ATOM   2780  N   PRO A 186      19.974  20.038  38.957  1.00 34.35           N  
ATOM   2781  CA  PRO A 186      21.250  19.311  39.000  1.00 37.38           C  
ATOM   2782  C   PRO A 186      21.568  18.711  40.358  1.00 48.59           C  
ATOM   2783  O   PRO A 186      22.360  17.761  40.423  1.00 49.77           O  
ATOM   2784  CB  PRO A 186      22.275  20.388  38.625  1.00 42.91           C  
ATOM   2785  CG  PRO A 186      21.669  21.658  39.133  1.00 36.39           C  
ATOM   2786  CD  PRO A 186      20.167  21.497  39.043  1.00 45.11           C  
ATOM   2787  HA  PRO A 186      21.261  18.610  38.329  1.00 44.86           H  
ATOM   2788  HB2 PRO A 186      23.120  20.207  39.065  1.00 51.49           H  
ATOM   2789  HB3 PRO A 186      22.384  20.418  37.661  1.00 51.49           H  
ATOM   2790  HG2 PRO A 186      21.939  21.796  40.054  1.00 43.66           H  
ATOM   2791  HG3 PRO A 186      21.963  22.398  38.580  1.00 43.66           H  
ATOM   2792  HD2 PRO A 186      19.742  21.847  39.842  1.00 54.14           H  
ATOM   2793  HD3 PRO A 186      19.829  21.930  38.243  1.00 54.14           H  
ATOM   2794  N   ASN A 187      20.985  19.232  41.437  1.00 57.99           N  
ATOM   2795  CA  ASN A 187      21.258  18.758  42.784  1.00 43.78           C  
ATOM   2796  C   ASN A 187      19.947  18.586  43.538  1.00 41.28           C  
ATOM   2797  O   ASN A 187      18.906  19.121  43.149  1.00 44.77           O  
ATOM   2798  CB  ASN A 187      22.168  19.727  43.555  1.00 42.64           C  
ATOM   2799  CG  ASN A 187      23.575  19.779  42.993  1.00 52.64           C  
ATOM   2800  OD1 ASN A 187      24.371  18.861  43.190  1.00 60.90           O  
ATOM   2801  ND2 ASN A 187      23.892  20.865  42.296  1.00 53.63           N  
ATOM   2802  H   ASN A 187      20.415  19.876  41.409  1.00 69.59           H  
ATOM   2803  HA  ASN A 187      21.699  17.895  42.738  1.00 52.54           H  
ATOM   2804  HB2 ASN A 187      21.792  20.620  43.506  1.00 51.17           H  
ATOM   2805  HB3 ASN A 187      22.225  19.440  44.479  1.00 51.17           H  
ATOM   2806 HD21 ASN A 187      24.678  20.943  41.956  1.00 64.36           H  
ATOM   2807 HD22 ASN A 187      23.312  21.489  42.185  1.00 64.36           H  
ATOM   2808  N   ILE A 188      20.013  17.826  44.631  1.00 47.84           N  
ATOM   2809  CA  ILE A 188      18.827  17.601  45.448  1.00 39.59           C  
ATOM   2810  C   ILE A 188      18.531  18.813  46.322  1.00 37.17           C  
ATOM   2811  O   ILE A 188      17.370  19.067  46.664  1.00 25.58           O  
ATOM   2812  CB  ILE A 188      19.000  16.331  46.297  1.00 38.61           C  
ATOM   2813  CG1 ILE A 188      17.717  16.037  47.074  1.00 37.41           C  
ATOM   2814  CG2 ILE A 188      20.189  16.475  47.248  1.00 39.89           C  
ATOM   2815  CD1 ILE A 188      17.672  14.648  47.671  1.00 58.59           C  
ATOM   2816  H   ILE A 188      20.724  17.435  44.916  1.00 57.41           H  
ATOM   2817  HA  ILE A 188      18.065  17.465  44.862  1.00 47.51           H  
ATOM   2818  HB  ILE A 188      19.174  15.586  45.701  1.00 46.33           H  
ATOM   2819 HG12 ILE A 188      17.638  16.676  47.800  1.00 44.89           H  
ATOM   2820 HG13 ILE A 188      16.960  16.127  46.473  1.00 44.89           H  
ATOM   2821 HG21 ILE A 188      20.275  15.662  47.770  1.00 47.87           H  
ATOM   2822 HG22 ILE A 188      20.994  16.621  46.727  1.00 47.87           H  
ATOM   2823 HG23 ILE A 188      20.033  17.231  47.836  1.00 47.87           H  
ATOM   2824 HD11 ILE A 188      16.833  14.536  48.146  1.00 70.31           H  
ATOM   2825 HD12 ILE A 188      17.738  13.995  46.957  1.00 70.31           H  
ATOM   2826 HD13 ILE A 188      18.416  14.544  48.285  1.00 70.31           H  
ATOM   2827  N   GLY A 189      19.561  19.578  46.692  1.00 49.30           N  
ATOM   2828  CA  GLY A 189      19.327  20.813  47.423  1.00 38.34           C  
ATOM   2829  C   GLY A 189      18.391  21.747  46.683  1.00 39.83           C  
ATOM   2830  O   GLY A 189      17.466  22.317  47.269  1.00 32.86           O  
ATOM   2831  H   GLY A 189      20.388  19.404  46.533  1.00 59.17           H  
ATOM   2832  HA2 GLY A 189      18.939  20.609  48.288  1.00 46.01           H  
ATOM   2833  HA3 GLY A 189      20.171  21.271  47.564  1.00 46.01           H  
ATOM   2834  N   ASP A 190      18.624  21.923  45.380  1.00 43.12           N  
ATOM   2835  CA  ASP A 190      17.732  22.750  44.575  1.00 36.47           C  
ATOM   2836  C   ASP A 190      16.323  22.170  44.550  1.00 39.53           C  
ATOM   2837  O   ASP A 190      15.338  22.909  44.647  1.00 50.23           O  
ATOM   2838  CB  ASP A 190      18.288  22.889  43.158  1.00 36.86           C  
ATOM   2839  CG  ASP A 190      19.524  23.771  43.099  1.00 47.87           C  
ATOM   2840  OD1 ASP A 190      19.746  24.555  44.046  1.00 48.31           O  
ATOM   2841  OD2 ASP A 190      20.276  23.680  42.107  1.00 49.33           O  
ATOM   2842  H   ASP A 190      19.282  21.579  44.947  1.00 51.74           H  
ATOM   2843  HA  ASP A 190      17.684  23.636  44.967  1.00 43.76           H  
ATOM   2844  HB2 ASP A 190      18.530  22.011  42.826  1.00 44.23           H  
ATOM   2845  HB3 ASP A 190      17.609  23.285  42.589  1.00 44.23           H  
ATOM   2846  N   GLN A 191      16.206  20.847  44.433  1.00 34.41           N  
ATOM   2847  CA  GLN A 191      14.890  20.215  44.434  1.00 28.28           C  
ATOM   2848  C   GLN A 191      14.123  20.563  45.705  1.00 26.86           C  
ATOM   2849  O   GLN A 191      12.981  21.039  45.651  1.00 28.12           O  
ATOM   2850  CB  GLN A 191      15.052  18.701  44.290  1.00 35.62           C  
ATOM   2851  CG  GLN A 191      13.755  17.916  44.181  1.00 25.61           C  
ATOM   2852  CD  GLN A 191      12.986  18.230  42.915  1.00 31.18           C  
ATOM   2853  OE1 GLN A 191      13.518  18.119  41.811  1.00 40.91           O  
ATOM   2854  NE2 GLN A 191      11.721  18.602  43.066  1.00 30.85           N  
ATOM   2855  H   GLN A 191      16.865  20.300  44.353  1.00 41.29           H  
ATOM   2856  HA  GLN A 191      14.380  20.539  43.675  1.00 33.94           H  
ATOM   2857  HB2 GLN A 191      15.570  18.521  43.489  1.00 42.74           H  
ATOM   2858  HB3 GLN A 191      15.530  18.368  45.066  1.00 42.74           H  
ATOM   2859  HG2 GLN A 191      13.958  16.967  44.180  1.00 30.73           H  
ATOM   2860  HG3 GLN A 191      13.189  18.134  44.937  1.00 30.73           H  
ATOM   2861 HE21 GLN A 191      11.379  18.654  43.854  1.00 37.02           H  
ATOM   2862 HE22 GLN A 191      11.243  18.791  42.377  1.00 37.02           H  
ATOM   2863  N   ARG A 192      14.749  20.343  46.864  1.00 35.65           N  
ATOM   2864  CA  ARG A 192      14.104  20.638  48.140  1.00 34.54           C  
ATOM   2865  C   ARG A 192      13.761  22.118  48.248  1.00 35.70           C  
ATOM   2866  O   ARG A 192      12.637  22.488  48.608  1.00 34.58           O  
ATOM   2867  CB  ARG A 192      15.031  20.239  49.286  1.00 32.83           C  
ATOM   2868  CG  ARG A 192      15.385  18.769  49.340  1.00 34.87           C  
ATOM   2869  CD  ARG A 192      16.432  18.536  50.413  1.00 31.88           C  
ATOM   2870  NE  ARG A 192      16.962  17.177  50.395  1.00 34.56           N  
ATOM   2871  CZ  ARG A 192      18.027  16.786  51.087  1.00 45.07           C  
ATOM   2872  NH1 ARG A 192      18.688  17.653  51.844  1.00 53.12           N  
ATOM   2873  NH2 ARG A 192      18.445  15.529  51.009  1.00 50.12           N  
ATOM   2874  H   ARG A 192      15.545  20.025  46.936  1.00 42.78           H  
ATOM   2875  HA  ARG A 192      13.283  20.126  48.215  1.00 41.45           H  
ATOM   2876  HB2 ARG A 192      15.860  20.736  49.199  1.00 39.40           H  
ATOM   2877  HB3 ARG A 192      14.601  20.467  50.125  1.00 39.40           H  
ATOM   2878  HG2 ARG A 192      14.595  18.251  49.561  1.00 41.84           H  
ATOM   2879  HG3 ARG A 192      15.749  18.489  48.486  1.00 41.84           H  
ATOM   2880  HD2 ARG A 192      17.171  19.148  50.272  1.00 38.25           H  
ATOM   2881  HD3 ARG A 192      16.033  18.691  51.283  1.00 38.25           H  
ATOM   2882  HE  ARG A 192      16.523  16.580  49.959  1.00 41.47           H  
ATOM   2883 HH11 ARG A 192      18.421  18.469  51.895  1.00 63.75           H  
ATOM   2884 HH12 ARG A 192      19.378  17.397  52.289  1.00 63.75           H  
ATOM   2885 HH21 ARG A 192      18.021  14.965  50.518  1.00 60.14           H  
ATOM   2886 HH22 ARG A 192      19.135  15.278  51.456  1.00 60.14           H  
ATOM   2887  N   ALA A 193      14.731  22.982  47.942  1.00 28.49           N  
ATOM   2888  CA  ALA A 193      14.534  24.417  48.102  1.00 33.46           C  
ATOM   2889  C   ALA A 193      13.387  24.916  47.237  1.00 30.73           C  
ATOM   2890  O   ALA A 193      12.603  25.771  47.663  1.00 44.89           O  
ATOM   2891  CB  ALA A 193      15.826  25.158  47.756  1.00 36.30           C  
ATOM   2892  H   ALA A 193      15.506  22.761  47.643  1.00 34.19           H  
ATOM   2893  HA  ALA A 193      14.317  24.607  49.028  1.00 40.15           H  
ATOM   2894  HB1 ALA A 193      15.682  26.111  47.867  1.00 43.56           H  
ATOM   2895  HB2 ALA A 193      16.531  24.858  48.352  1.00 43.56           H  
ATOM   2896  HB3 ALA A 193      16.065  24.963  46.837  1.00 43.56           H  
ATOM   2897  N   LEU A 194      13.272  24.391  46.017  1.00 33.73           N  
ATOM   2898  CA  LEU A 194      12.267  24.882  45.082  1.00 34.15           C  
ATOM   2899  C   LEU A 194      10.885  24.303  45.363  1.00 25.33           C  
ATOM   2900  O   LEU A 194       9.890  25.035  45.312  1.00 29.18           O  
ATOM   2901  CB  LEU A 194      12.682  24.565  43.644  1.00 37.12           C  
ATOM   2902  CG  LEU A 194      13.572  25.580  42.919  1.00 38.36           C  
ATOM   2903  CD1 LEU A 194      14.938  25.730  43.564  1.00 66.87           C  
ATOM   2904  CD2 LEU A 194      13.726  25.167  41.462  1.00 45.36           C  
ATOM   2905  H   LEU A 194      13.762  23.754  45.709  1.00 40.47           H  
ATOM   2906  HA  LEU A 194      12.206  25.847  45.168  1.00 40.99           H  
ATOM   2907  HB2 LEU A 194      13.162  23.722  43.650  1.00 44.54           H  
ATOM   2908  HB3 LEU A 194      11.875  24.467  43.114  1.00 44.54           H  
ATOM   2909  HG  LEU A 194      13.138  26.448  42.937  1.00 46.03           H  
ATOM   2910 HD11 LEU A 194      15.453  26.382  43.064  1.00 80.24           H  
ATOM   2911 HD12 LEU A 194      14.823  26.030  44.479  1.00 80.24           H  
ATOM   2912 HD13 LEU A 194      15.388  24.871  43.551  1.00 80.24           H  
ATOM   2913 HD21 LEU A 194      14.290  25.813  41.009  1.00 54.44           H  
ATOM   2914 HD22 LEU A 194      14.135  24.288  41.426  1.00 54.44           H  
ATOM   2915 HD23 LEU A 194      12.850  25.143  41.047  1.00 54.44           H  
ATOM   2916  N   TYR A 195      10.790  23.002  45.662  1.00 31.59           N  
ATOM   2917  CA  TYR A 195       9.492  22.339  45.654  1.00 27.44           C  
ATOM   2918  C   TYR A 195       9.159  21.574  46.928  1.00 34.83           C  
ATOM   2919  O   TYR A 195       7.997  21.189  47.101  1.00 41.02           O  
ATOM   2920  CB  TYR A 195       9.405  21.375  44.464  1.00 29.66           C  
ATOM   2921  CG  TYR A 195       9.813  22.024  43.160  1.00 35.46           C  
ATOM   2922  CD1 TYR A 195       8.956  22.879  42.480  1.00 35.48           C  
ATOM   2923  CD2 TYR A 195      11.058  21.767  42.604  1.00 31.94           C  
ATOM   2924  CE1 TYR A 195       9.340  23.471  41.286  1.00 33.26           C  
ATOM   2925  CE2 TYR A 195      11.447  22.348  41.416  1.00 31.37           C  
ATOM   2926  CZ  TYR A 195      10.586  23.197  40.759  1.00 32.80           C  
ATOM   2927  OH  TYR A 195      10.985  23.771  39.572  1.00 25.35           O  
ATOM   2928  H   TYR A 195      11.452  22.494  45.868  1.00 37.91           H  
ATOM   2929  HA  TYR A 195       8.805  23.013  45.533  1.00 32.92           H  
ATOM   2930  HB2 TYR A 195       9.997  20.623  44.623  1.00 35.59           H  
ATOM   2931  HB3 TYR A 195       8.491  21.065  44.373  1.00 35.59           H  
ATOM   2932  HD1 TYR A 195       8.117  23.065  42.835  1.00 42.57           H  
ATOM   2933  HD2 TYR A 195      11.645  21.195  43.044  1.00 38.33           H  
ATOM   2934  HE1 TYR A 195       8.758  24.044  40.840  1.00 39.91           H  
ATOM   2935  HE2 TYR A 195      12.286  22.166  41.059  1.00 37.64           H  
ATOM   2936  HH  TYR A 195      10.375  24.267  39.274  1.00 30.42           H  
ATOM   2937  N   HIS A 196      10.125  21.332  47.813  1.00 33.01           N  
ATOM   2938  CA  HIS A 196       9.870  20.734  49.123  1.00 40.38           C  
ATOM   2939  C   HIS A 196       9.367  19.296  49.020  1.00 40.16           C  
ATOM   2940  O   HIS A 196       8.595  18.841  49.867  1.00 39.97           O  
ATOM   2941  CB  HIS A 196       8.877  21.578  49.928  1.00 34.08           C  
ATOM   2942  CG  HIS A 196       9.316  22.994  50.126  1.00 35.90           C  
ATOM   2943  ND1 HIS A 196      10.411  23.332  50.892  1.00 47.79           N  
ATOM   2944  CD2 HIS A 196       8.808  24.160  49.661  1.00 33.57           C  
ATOM   2945  CE1 HIS A 196      10.560  24.645  50.886  1.00 52.37           C  
ATOM   2946  NE2 HIS A 196       9.600  25.171  50.147  1.00 33.29           N  
ATOM   2947  H   HIS A 196      10.955  21.509  47.675  1.00 39.61           H  
ATOM   2948  HA  HIS A 196      10.703  20.716  49.618  1.00 48.46           H  
ATOM   2949  HB2 HIS A 196       8.027  21.594  49.460  1.00 40.90           H  
ATOM   2950  HB3 HIS A 196       8.763  21.177  50.803  1.00 40.90           H  
ATOM   2951  HD2 HIS A 196       8.063  24.257  49.112  1.00 40.29           H  
ATOM   2952  HE1 HIS A 196      11.227  25.118  51.330  1.00 62.84           H  
ATOM   2953  HE2 HIS A 196       9.489  26.010  49.996  1.00 39.95           H  
ATOM   2954  N   THR A 197       9.797  18.569  47.991  1.00 24.78           N  
ATOM   2955  CA  THR A 197       9.548  17.137  47.898  1.00 33.56           C  
ATOM   2956  C   THR A 197      10.704  16.499  47.145  1.00 28.63           C  
ATOM   2957  O   THR A 197      11.276  17.103  46.234  1.00 35.78           O  
ATOM   2958  CB  THR A 197       8.230  16.805  47.178  1.00 46.40           C  
ATOM   2959  OG1 THR A 197       8.267  17.318  45.839  1.00 31.98           O  
ATOM   2960  CG2 THR A 197       7.029  17.393  47.911  1.00 50.68           C  
ATOM   2961  H   THR A 197      10.241  18.888  47.327  1.00 29.74           H  
ATOM   2962  HA  THR A 197       9.515  16.757  48.790  1.00 40.27           H  
ATOM   2963  HB  THR A 197       8.121  15.842  47.145  1.00 55.68           H  
ATOM   2964  HG1 THR A 197       7.548  17.138  45.443  1.00 38.38           H  
ATOM   2965 HG21 THR A 197       6.211  17.171  47.439  1.00 60.82           H  
ATOM   2966 HG22 THR A 197       6.981  17.033  48.810  1.00 60.82           H  
ATOM   2967 HG23 THR A 197       7.112  18.358  47.961  1.00 60.82           H  
ATOM   2968  N   GLU A 198      11.043  15.272  47.536  1.00 32.28           N  
ATOM   2969  CA  GLU A 198      12.037  14.484  46.821  1.00 32.55           C  
ATOM   2970  C   GLU A 198      11.412  13.456  45.887  1.00 41.64           C  
ATOM   2971  O   GLU A 198      12.140  12.816  45.120  1.00 44.36           O  
ATOM   2972  CB  GLU A 198      12.965  13.771  47.814  1.00 51.22           C  
ATOM   2973  CG  GLU A 198      13.827  14.714  48.638  1.00 48.67           C  
ATOM   2974  CD  GLU A 198      14.684  13.984  49.654  1.00 46.20           C  
ATOM   2975  OE1 GLU A 198      14.489  12.764  49.833  1.00 60.15           O  
ATOM   2976  OE2 GLU A 198      15.555  14.631  50.271  1.00 62.80           O  
ATOM   2977  H   GLU A 198      10.707  14.873  48.219  1.00 38.74           H  
ATOM   2978  HA  GLU A 198      12.580  15.081  46.283  1.00 39.06           H  
ATOM   2979  HB2 GLU A 198      12.424  13.251  48.428  1.00 61.46           H  
ATOM   2980  HB3 GLU A 198      13.557  13.183  47.320  1.00 61.46           H  
ATOM   2981  HG2 GLU A 198      14.417  15.204  48.044  1.00 58.41           H  
ATOM   2982  HG3 GLU A 198      13.252  15.331  49.118  1.00 58.41           H  
ATOM   2983  N   ASN A 199      10.093  13.285  45.933  1.00 38.34           N  
ATOM   2984  CA  ASN A 199       9.366  12.357  45.069  1.00 32.19           C  
ATOM   2985  C   ASN A 199       8.311  13.184  44.341  1.00 33.43           C  
ATOM   2986  O   ASN A 199       7.209  13.395  44.854  1.00 34.37           O  
ATOM   2987  CB  ASN A 199       8.742  11.218  45.879  1.00 33.94           C  
ATOM   2988  CG  ASN A 199       9.785  10.330  46.535  1.00 49.48           C  
ATOM   2989  OD1 ASN A 199      10.438   9.524  45.873  1.00 39.99           O  
ATOM   2990  ND2 ASN A 199       9.942  10.475  47.846  1.00 51.26           N  
ATOM   2991  H   ASN A 199       9.579  13.712  46.475  1.00 46.01           H  
ATOM   2992  HA  ASN A 199       9.972  11.977  44.414  1.00 38.63           H  
ATOM   2993  HB2 ASN A 199       8.186  11.595  46.578  1.00 40.73           H  
ATOM   2994  HB3 ASN A 199       8.206  10.667  45.288  1.00 40.73           H  
ATOM   2995 HD21 ASN A 199      10.520   9.995  48.265  1.00 61.52           H  
ATOM   2996 HD22 ASN A 199       9.466  11.048  48.276  1.00 61.52           H  
ATOM   2997  N   ALA A 200       8.652  13.649  43.142  1.00 42.98           N  
ATOM   2998  CA  ALA A 200       7.849  14.620  42.416  1.00 29.59           C  
ATOM   2999  C   ALA A 200       7.137  13.967  41.238  1.00 36.06           C  
ATOM   3000  O   ALA A 200       7.670  13.057  40.595  1.00 42.57           O  
ATOM   3001  CB  ALA A 200       8.720  15.772  41.911  1.00 24.16           C  
ATOM   3002  H   ALA A 200       9.362  13.409  42.721  1.00 51.57           H  
ATOM   3003  HA  ALA A 200       7.176  14.987  43.011  1.00 35.51           H  
ATOM   3004  HB1 ALA A 200       8.161  16.403  41.432  1.00 29.00           H  
ATOM   3005  HB2 ALA A 200       9.137  16.208  42.671  1.00 29.00           H  
ATOM   3006  HB3 ALA A 200       9.401  15.416  41.319  1.00 29.00           H  
ATOM   3007  N   TYR A 201       5.926  14.448  40.956  1.00 29.66           N  
ATOM   3008  CA  TYR A 201       5.139  13.951  39.837  1.00 37.94           C  
ATOM   3009  C   TYR A 201       4.475  15.117  39.117  1.00 35.83           C  
ATOM   3010  O   TYR A 201       4.103  16.117  39.737  1.00 30.90           O  
ATOM   3011  CB  TYR A 201       4.063  12.950  40.293  1.00 32.69           C  
ATOM   3012  CG  TYR A 201       2.958  13.560  41.132  1.00 40.18           C  
ATOM   3013  CD1 TYR A 201       1.809  14.071  40.539  1.00 45.40           C  
ATOM   3014  CD2 TYR A 201       3.060  13.621  42.516  1.00 58.13           C  
ATOM   3015  CE1 TYR A 201       0.795  14.629  41.300  1.00 58.84           C  
ATOM   3016  CE2 TYR A 201       2.049  14.178  43.287  1.00 48.30           C  
ATOM   3017  CZ  TYR A 201       0.920  14.680  42.673  1.00 54.28           C  
ATOM   3018  OH  TYR A 201      -0.086  15.234  43.433  1.00 45.13           O  
ATOM   3019  H   TYR A 201       5.537  15.070  41.406  1.00 35.60           H  
ATOM   3020  HA  TYR A 201       5.726  13.501  39.210  1.00 45.53           H  
ATOM   3021  HB2 TYR A 201       3.653  12.556  39.508  1.00 39.23           H  
ATOM   3022  HB3 TYR A 201       4.488  12.258  40.823  1.00 39.23           H  
ATOM   3023  HD1 TYR A 201       1.721  14.039  39.613  1.00 54.48           H  
ATOM   3024  HD2 TYR A 201       3.820  13.285  42.934  1.00 69.75           H  
ATOM   3025  HE1 TYR A 201       0.033  14.967  40.887  1.00 70.61           H  
ATOM   3026  HE2 TYR A 201       2.133  14.213  44.212  1.00 57.96           H  
ATOM   3027  HH  TYR A 201       0.118  15.201  44.247  1.00 54.16           H  
ATOM   3028  N   VAL A 202       4.334  14.984  37.798  1.00 32.41           N  
ATOM   3029  CA  VAL A 202       3.523  15.898  36.999  1.00 31.04           C  
ATOM   3030  C   VAL A 202       2.643  15.073  36.073  1.00 34.90           C  
ATOM   3031  O   VAL A 202       3.147  14.253  35.301  1.00 40.99           O  
ATOM   3032  CB  VAL A 202       4.381  16.887  36.184  1.00 44.69           C  
ATOM   3033  CG1 VAL A 202       3.501  17.744  35.278  1.00 31.95           C  
ATOM   3034  CG2 VAL A 202       5.198  17.774  37.106  1.00 43.50           C  
ATOM   3035  H   VAL A 202       4.706  14.360  37.336  1.00 38.90           H  
ATOM   3036  HA  VAL A 202       2.947  16.411  37.588  1.00 37.25           H  
ATOM   3037  HB  VAL A 202       4.995  16.387  35.624  1.00 53.63           H  
ATOM   3038 HG11 VAL A 202       4.065  18.355  34.778  1.00 38.34           H  
ATOM   3039 HG12 VAL A 202       3.018  17.164  34.668  1.00 38.34           H  
ATOM   3040 HG13 VAL A 202       2.876  18.243  35.826  1.00 38.34           H  
ATOM   3041 HG21 VAL A 202       5.727  18.384  36.569  1.00 52.19           H  
ATOM   3042 HG22 VAL A 202       4.595  18.274  37.678  1.00 52.19           H  
ATOM   3043 HG23 VAL A 202       5.781  17.217  37.646  1.00 52.19           H  
ATOM   3044  N   SER A 203       1.336  15.307  36.127  1.00 42.57           N  
ATOM   3045  CA  SER A 203       0.372  14.582  35.312  1.00 35.31           C  
ATOM   3046  C   SER A 203      -0.312  15.557  34.368  1.00 33.86           C  
ATOM   3047  O   SER A 203      -0.838  16.585  34.807  1.00 42.63           O  
ATOM   3048  CB  SER A 203      -0.667  13.875  36.188  1.00 44.84           C  
ATOM   3049  OG  SER A 203      -1.635  13.210  35.396  1.00 38.99           O  
ATOM   3050  H   SER A 203       0.977  15.896  36.641  1.00 51.08           H  
ATOM   3051  HA  SER A 203       0.834  13.913  34.783  1.00 42.37           H  
ATOM   3052  HB2 SER A 203      -0.216  13.224  36.747  1.00 53.81           H  
ATOM   3053  HB3 SER A 203      -1.112  14.535  36.742  1.00 53.81           H  
ATOM   3054  HG  SER A 203      -2.197  12.828  35.890  1.00 46.78           H  
ATOM   3055  N   VAL A 204      -0.297  15.238  33.076  1.00 38.29           N  
ATOM   3056  CA  VAL A 204      -0.996  16.024  32.064  1.00 35.44           C  
ATOM   3057  C   VAL A 204      -1.947  15.082  31.345  1.00 37.10           C  
ATOM   3058  O   VAL A 204      -1.518  14.045  30.821  1.00 48.94           O  
ATOM   3059  CB  VAL A 204      -0.025  16.686  31.076  1.00 33.96           C  
ATOM   3060  CG1 VAL A 204      -0.794  17.500  30.045  1.00 38.36           C  
ATOM   3061  CG2 VAL A 204       0.983  17.549  31.817  1.00 46.30           C  
ATOM   3062  H   VAL A 204       0.119  14.558  32.755  1.00 45.94           H  
ATOM   3063  HA  VAL A 204      -1.517  16.719  32.496  1.00 42.53           H  
ATOM   3064  HB  VAL A 204       0.465  15.994  30.604  1.00 40.75           H  
ATOM   3065 HG11 VAL A 204      -0.163  17.909  29.431  1.00 46.03           H  
ATOM   3066 HG12 VAL A 204      -1.392  16.910  29.560  1.00 46.03           H  
ATOM   3067 HG13 VAL A 204      -1.304  18.186  30.502  1.00 46.03           H  
ATOM   3068 HG21 VAL A 204       1.584  17.956  31.173  1.00 55.56           H  
ATOM   3069 HG22 VAL A 204       0.508  18.237  32.308  1.00 55.56           H  
ATOM   3070 HG23 VAL A 204       1.484  16.990  32.431  1.00 55.56           H  
ATOM   3071  N   VAL A 205      -3.231  15.436  31.313  1.00 31.95           N  
ATOM   3072  CA  VAL A 205      -4.261  14.537  30.808  1.00 42.55           C  
ATOM   3073  C   VAL A 205      -5.190  15.290  29.867  1.00 50.64           C  
ATOM   3074  O   VAL A 205      -5.710  16.357  30.213  1.00 52.42           O  
ATOM   3075  CB  VAL A 205      -5.066  13.894  31.954  1.00 45.62           C  
ATOM   3076  CG1 VAL A 205      -6.207  13.044  31.404  1.00 43.99           C  
ATOM   3077  CG2 VAL A 205      -4.153  13.047  32.825  1.00 57.81           C  
ATOM   3078  H   VAL A 205      -3.530  16.196  31.581  1.00 38.34           H  
ATOM   3079  HA  VAL A 205      -3.838  13.825  30.303  1.00 51.06           H  
ATOM   3080  HB  VAL A 205      -5.448  14.593  32.506  1.00 54.74           H  
ATOM   3081 HG11 VAL A 205      -6.695  12.653  32.145  1.00 52.79           H  
ATOM   3082 HG12 VAL A 205      -6.797  13.609  30.881  1.00 52.79           H  
ATOM   3083 HG13 VAL A 205      -5.837  12.343  30.844  1.00 52.79           H  
ATOM   3084 HG21 VAL A 205      -4.677  12.651  33.539  1.00 69.37           H  
ATOM   3085 HG22 VAL A 205      -3.755  12.349  32.281  1.00 69.37           H  
ATOM   3086 HG23 VAL A 205      -3.459  13.613  33.198  1.00 69.37           H  
ATOM   3087  N   SER A 206      -5.384  14.729  28.675  1.00 57.01           N  
ATOM   3088  CA  SER A 206      -6.472  15.089  27.779  1.00 41.89           C  
ATOM   3089  C   SER A 206      -6.944  13.812  27.096  1.00 50.43           C  
ATOM   3090  O   SER A 206      -6.324  12.753  27.226  1.00 49.72           O  
ATOM   3091  CB  SER A 206      -6.040  16.141  26.750  1.00 45.06           C  
ATOM   3092  OG  SER A 206      -5.046  15.625  25.884  1.00 54.54           O  
ATOM   3093  H   SER A 206      -4.876  14.114  28.354  1.00 68.41           H  
ATOM   3094  HA  SER A 206      -7.209  15.451  28.296  1.00 50.27           H  
ATOM   3095  HB2 SER A 206      -6.812  16.403  26.224  1.00 54.07           H  
ATOM   3096  HB3 SER A 206      -5.682  16.912  27.218  1.00 54.07           H  
ATOM   3097  HG  SER A 206      -4.371  15.394  26.328  1.00 65.45           H  
ATOM   3098  N   SER A 207      -8.053  13.908  26.358  1.00 52.78           N  
ATOM   3099  CA  SER A 207      -8.611  12.712  25.732  1.00 58.55           C  
ATOM   3100  C   SER A 207      -7.679  12.146  24.669  1.00 53.97           C  
ATOM   3101  O   SER A 207      -7.725  10.944  24.384  1.00 52.03           O  
ATOM   3102  CB  SER A 207      -9.979  13.015  25.121  1.00 53.83           C  
ATOM   3103  OG  SER A 207     -10.945  13.262  26.127  1.00 52.08           O  
ATOM   3104  H   SER A 207      -8.489  14.634  26.209  1.00 63.34           H  
ATOM   3105  HA  SER A 207      -8.734  12.031  26.412  1.00 70.25           H  
ATOM   3106  HB2 SER A 207      -9.905  13.801  24.557  1.00 64.60           H  
ATOM   3107  HB3 SER A 207     -10.264  12.254  24.592  1.00 64.60           H  
ATOM   3108  HG  SER A 207     -10.713  13.920  26.594  1.00 62.50           H  
ATOM   3109  N   HIS A 208      -6.838  12.987  24.074  1.00 59.62           N  
ATOM   3110  CA  HIS A 208      -5.906  12.561  23.041  1.00 59.60           C  
ATOM   3111  C   HIS A 208      -4.448  12.654  23.471  1.00 60.76           C  
ATOM   3112  O   HIS A 208      -3.558  12.387  22.655  1.00 44.49           O  
ATOM   3113  CB  HIS A 208      -6.127  13.389  21.774  1.00 61.92           C  
ATOM   3114  CG  HIS A 208      -7.438  13.126  21.100  1.00 78.85           C  
ATOM   3115  ND1 HIS A 208      -7.987  13.988  20.176  1.00 80.51           N  
ATOM   3116  CD2 HIS A 208      -8.301  12.087  21.205  1.00 72.49           C  
ATOM   3117  CE1 HIS A 208      -9.137  13.498  19.749  1.00 81.83           C  
ATOM   3118  NE2 HIS A 208      -9.350  12.345  20.357  1.00 77.30           N  
ATOM   3119  H   HIS A 208      -6.788  13.826  24.257  1.00 71.54           H  
ATOM   3120  HA  HIS A 208      -6.089  11.634  22.822  1.00 71.52           H  
ATOM   3121  HB2 HIS A 208      -6.098  14.331  22.007  1.00 74.31           H  
ATOM   3122  HB3 HIS A 208      -5.422  13.186  21.141  1.00 74.31           H  
ATOM   3123  HD2 HIS A 208      -8.204  11.342  21.752  1.00 86.98           H  
ATOM   3124  HE1 HIS A 208      -9.700  13.896  19.124  1.00 98.20           H  
ATOM   3125  HE2 HIS A 208     -10.035  11.837  20.240  1.00 92.76           H  
ATOM   3126  N   TYR A 209      -4.180  13.021  24.722  1.00 58.08           N  
ATOM   3127  CA  TYR A 209      -2.820  13.070  25.243  1.00 49.89           C  
ATOM   3128  C   TYR A 209      -2.875  12.841  26.743  1.00 51.03           C  
ATOM   3129  O   TYR A 209      -3.603  13.543  27.451  1.00 61.58           O  
ATOM   3130  CB  TYR A 209      -2.148  14.415  24.946  1.00 50.81           C  
ATOM   3131  CG  TYR A 209      -0.757  14.536  25.525  1.00 56.15           C  
ATOM   3132  CD1 TYR A 209       0.348  14.048  24.840  1.00 64.62           C  
ATOM   3133  CD2 TYR A 209      -0.552  15.108  26.774  1.00 50.34           C  
ATOM   3134  CE1 TYR A 209       1.621  14.153  25.370  1.00 41.87           C  
ATOM   3135  CE2 TYR A 209       0.715  15.213  27.313  1.00 50.15           C  
ATOM   3136  CZ  TYR A 209       1.798  14.733  26.607  1.00 32.98           C  
ATOM   3137  OH  TYR A 209       3.061  14.834  27.140  1.00 52.72           O  
ATOM   3138  H   TYR A 209      -4.778  13.250  25.295  1.00 69.70           H  
ATOM   3139  HA  TYR A 209      -2.291  12.364  24.840  1.00 59.86           H  
ATOM   3140  HB2 TYR A 209      -2.081  14.527  23.984  1.00 60.98           H  
ATOM   3141  HB3 TYR A 209      -2.690  15.126  25.323  1.00 60.98           H  
ATOM   3142  HD1 TYR A 209       0.232  13.659  24.003  1.00 77.54           H  
ATOM   3143  HD2 TYR A 209      -1.280  15.436  27.251  1.00 60.40           H  
ATOM   3144  HE1 TYR A 209       2.353  13.827  24.897  1.00 50.24           H  
ATOM   3145  HE2 TYR A 209       0.838  15.605  28.147  1.00 60.18           H  
ATOM   3146  HH  TYR A 209       3.027  15.205  27.893  1.00 63.26           H  
ATOM   3147  N   SER A 210      -2.108  11.866  27.224  1.00 52.57           N  
ATOM   3148  CA  SER A 210      -2.047  11.579  28.655  1.00 58.01           C  
ATOM   3149  C   SER A 210      -0.639  11.097  28.967  1.00 55.85           C  
ATOM   3150  O   SER A 210      -0.231  10.030  28.498  1.00 45.54           O  
ATOM   3151  CB  SER A 210      -3.087  10.536  29.057  1.00 58.28           C  
ATOM   3152  OG  SER A 210      -2.979  10.212  30.433  1.00 37.58           O  
ATOM   3153  H   SER A 210      -1.613  11.355  26.742  1.00 63.08           H  
ATOM   3154  HA  SER A 210      -2.214  12.391  29.157  1.00 69.62           H  
ATOM   3155  HB2 SER A 210      -3.973  10.892  28.886  1.00 69.94           H  
ATOM   3156  HB3 SER A 210      -2.947   9.732  28.532  1.00 69.94           H  
ATOM   3157  HG  SER A 210      -3.556   9.638  30.640  1.00 45.10           H  
ATOM   3158  N   ARG A 211       0.101  11.878  29.751  1.00 45.95           N  
ATOM   3159  CA  ARG A 211       1.465  11.521  30.103  1.00 43.26           C  
ATOM   3160  C   ARG A 211       1.747  11.934  31.538  1.00 43.96           C  
ATOM   3161  O   ARG A 211       1.136  12.867  32.073  1.00 50.81           O  
ATOM   3162  CB  ARG A 211       2.480  12.165  29.147  1.00 44.57           C  
ATOM   3163  CG  ARG A 211       3.921  11.750  29.407  1.00 48.85           C  
ATOM   3164  CD  ARG A 211       4.857  12.247  28.317  1.00 50.52           C  
ATOM   3165  NE  ARG A 211       6.234  11.823  28.552  1.00 69.85           N  
ATOM   3166  CZ  ARG A 211       7.219  11.941  27.666  1.00 73.99           C  
ATOM   3167  NH1 ARG A 211       6.986  12.464  26.469  1.00 65.86           N  
ATOM   3168  NH2 ARG A 211       8.441  11.528  27.975  1.00 70.05           N  
ATOM   3169  H   ARG A 211      -0.168  12.621  30.091  1.00 55.14           H  
ATOM   3170  HA  ARG A 211       1.565  10.558  30.042  1.00 51.92           H  
ATOM   3171  HB2 ARG A 211       2.258  11.911  28.238  1.00 53.48           H  
ATOM   3172  HB3 ARG A 211       2.428  13.129  29.240  1.00 53.48           H  
ATOM   3173  HG2 ARG A 211       4.214  12.125  30.252  1.00 58.62           H  
ATOM   3174  HG3 ARG A 211       3.974  10.782  29.434  1.00 58.62           H  
ATOM   3175  HD2 ARG A 211       4.571  11.887  27.463  1.00 60.62           H  
ATOM   3176  HD3 ARG A 211       4.837  13.216  28.297  1.00 60.62           H  
ATOM   3177  HE  ARG A 211       6.422  11.474  29.315  1.00 83.81           H  
ATOM   3178 HH11 ARG A 211       6.196  12.734  26.264  1.00 79.03           H  
ATOM   3179 HH12 ARG A 211       7.626  12.537  25.899  1.00 79.03           H  
ATOM   3180 HH21 ARG A 211       8.596  11.186  28.749  1.00 84.06           H  
ATOM   3181 HH22 ARG A 211       9.077  11.601  27.401  1.00 84.06           H  
ATOM   3182  N   LYS A 212       2.690  11.221  32.150  1.00 47.98           N  
ATOM   3183  CA  LYS A 212       3.042  11.390  33.549  1.00 42.55           C  
ATOM   3184  C   LYS A 212       4.557  11.460  33.677  1.00 50.89           C  
ATOM   3185  O   LYS A 212       5.295  10.850  32.897  1.00 47.78           O  
ATOM   3186  CB  LYS A 212       2.478  10.244  34.387  1.00 28.93           C  
ATOM   3187  CG  LYS A 212       0.965  10.311  34.544  1.00 42.32           C  
ATOM   3188  CD  LYS A 212       0.418   9.185  35.407  1.00 52.83           C  
ATOM   3189  CE  LYS A 212       0.693   7.826  34.780  1.00 39.02           C  
ATOM   3190  NZ  LYS A 212       0.049   6.712  35.524  1.00 48.21           N  
ATOM   3191  H   LYS A 212       3.153  10.612  31.757  1.00 57.58           H  
ATOM   3192  HA  LYS A 212       2.668  12.223  33.877  1.00 51.06           H  
ATOM   3193  HB2 LYS A 212       2.697   9.402  33.958  1.00 34.71           H  
ATOM   3194  HB3 LYS A 212       2.872  10.278  35.272  1.00 34.71           H  
ATOM   3195  HG2 LYS A 212       0.726  11.153  34.962  1.00 50.79           H  
ATOM   3196  HG3 LYS A 212       0.552  10.246  33.668  1.00 50.79           H  
ATOM   3197  HD2 LYS A 212       0.844   9.212  36.277  1.00 63.39           H  
ATOM   3198  HD3 LYS A 212      -0.542   9.289  35.499  1.00 63.39           H  
ATOM   3199  HE2 LYS A 212       0.349   7.819  33.873  1.00 46.83           H  
ATOM   3200  HE3 LYS A 212       1.650   7.668  34.773  1.00 46.83           H  
ATOM   3201  HZ1 LYS A 212       0.233   5.936  35.129  1.00 57.85           H  
ATOM   3202  HZ2 LYS A 212       0.353   6.690  36.361  1.00 57.85           H  
ATOM   3203  HZ3 LYS A 212      -0.833   6.827  35.540  1.00 57.85           H  
ATOM   3204  N   PHE A 213       5.011  12.216  34.672  1.00 40.46           N  
ATOM   3205  CA  PHE A 213       6.405  12.609  34.799  1.00 29.59           C  
ATOM   3206  C   PHE A 213       6.871  12.375  36.224  1.00 37.13           C  
ATOM   3207  O   PHE A 213       6.189  12.771  37.175  1.00 41.47           O  
ATOM   3208  CB  PHE A 213       6.589  14.082  34.439  1.00 37.55           C  
ATOM   3209  CG  PHE A 213       6.192  14.413  33.035  1.00 36.93           C  
ATOM   3210  CD1 PHE A 213       7.074  14.217  31.991  1.00 39.57           C  
ATOM   3211  CD2 PHE A 213       4.933  14.921  32.759  1.00 47.90           C  
ATOM   3212  CE1 PHE A 213       6.710  14.515  30.698  1.00 45.30           C  
ATOM   3213  CE2 PHE A 213       4.564  15.227  31.464  1.00 45.07           C  
ATOM   3214  CZ  PHE A 213       5.455  15.025  30.433  1.00 48.69           C  
ATOM   3215  H   PHE A 213       4.513  12.521  35.304  1.00 48.55           H  
ATOM   3216  HA  PHE A 213       6.951  12.074  34.202  1.00 35.51           H  
ATOM   3217  HB2 PHE A 213       6.045  14.620  35.035  1.00 45.06           H  
ATOM   3218  HB3 PHE A 213       7.524  14.316  34.545  1.00 45.06           H  
ATOM   3219  HD1 PHE A 213       7.921  13.874  32.163  1.00 47.48           H  
ATOM   3220  HD2 PHE A 213       4.331  15.059  33.454  1.00 57.48           H  
ATOM   3221  HE1 PHE A 213       7.313  14.380  30.003  1.00 54.36           H  
ATOM   3222  HE2 PHE A 213       3.717  15.568  31.289  1.00 54.08           H  
ATOM   3223  HZ  PHE A 213       5.209  15.228  29.559  1.00 58.43           H  
ATOM   3224  N   THR A 214       8.043  11.761  36.360  1.00 36.09           N  
ATOM   3225  CA  THR A 214       8.688  11.538  37.654  1.00 37.97           C  
ATOM   3226  C   THR A 214      10.102  12.101  37.594  1.00 42.18           C  
ATOM   3227  O   THR A 214      11.088  11.367  37.708  1.00 49.39           O  
ATOM   3228  CB  THR A 214       8.706  10.051  38.005  1.00 42.80           C  
ATOM   3229  OG1 THR A 214       9.426   9.331  36.996  1.00 63.71           O  
ATOM   3230  CG2 THR A 214       7.289   9.502  38.100  1.00 27.84           C  
ATOM   3231  H   THR A 214       8.499  11.456  35.697  1.00 43.30           H  
ATOM   3232  HA  THR A 214       8.198  12.010  38.345  1.00 45.56           H  
ATOM   3233  HB  THR A 214       9.141   9.927  38.863  1.00 51.36           H  
ATOM   3234  HG1 THR A 214       9.440   8.512  37.183  1.00 76.45           H  
ATOM   3235 HG21 THR A 214       7.314   8.558  38.322  1.00 33.41           H  
ATOM   3236 HG22 THR A 214       6.796   9.976  38.788  1.00 33.41           H  
ATOM   3237 HG23 THR A 214       6.833   9.614  37.251  1.00 33.41           H  
ATOM   3238  N   PRO A 215      10.235  13.414  37.410  1.00 32.05           N  
ATOM   3239  CA  PRO A 215      11.556  13.993  37.122  1.00 36.83           C  
ATOM   3240  C   PRO A 215      12.548  13.731  38.245  1.00 34.56           C  
ATOM   3241  O   PRO A 215      12.312  14.080  39.404  1.00 34.00           O  
ATOM   3242  CB  PRO A 215      11.253  15.487  36.960  1.00 33.11           C  
ATOM   3243  CG  PRO A 215      10.017  15.706  37.760  1.00 22.72           C  
ATOM   3244  CD  PRO A 215       9.208  14.453  37.594  1.00 27.85           C  
ATOM   3245  HA  PRO A 215      11.908  13.641  36.290  1.00 44.19           H  
ATOM   3246  HB2 PRO A 215      11.989  16.012  37.311  1.00 39.73           H  
ATOM   3247  HB3 PRO A 215      11.098  15.691  36.024  1.00 39.73           H  
ATOM   3248  HG2 PRO A 215      10.251  15.842  38.691  1.00 27.27           H  
ATOM   3249  HG3 PRO A 215       9.535  16.473  37.413  1.00 27.27           H  
ATOM   3250  HD2 PRO A 215       8.688  14.277  38.394  1.00 33.42           H  
ATOM   3251  HD3 PRO A 215       8.644  14.515  36.808  1.00 33.42           H  
ATOM   3252  N   GLU A 216      13.668  13.112  37.886  1.00 26.15           N  
ATOM   3253  CA  GLU A 216      14.741  12.799  38.817  1.00 36.93           C  
ATOM   3254  C   GLU A 216      15.909  13.753  38.606  1.00 34.86           C  
ATOM   3255  O   GLU A 216      16.107  14.291  37.513  1.00 34.70           O  
ATOM   3256  CB  GLU A 216      15.220  11.352  38.646  1.00 48.20           C  
ATOM   3257  CG  GLU A 216      14.234  10.293  39.120  1.00 32.41           C  
ATOM   3258  CD  GLU A 216      13.953  10.380  40.607  1.00 52.48           C  
ATOM   3259  OE1 GLU A 216      14.886  10.714  41.369  1.00 62.79           O  
ATOM   3260  OE2 GLU A 216      12.804  10.113  41.017  1.00 51.04           O  
ATOM   3261  H   GLU A 216      13.832  12.856  37.082  1.00 31.38           H  
ATOM   3262  HA  GLU A 216      14.419  12.908  39.725  1.00 44.32           H  
ATOM   3263  HB2 GLU A 216      15.393  11.192  37.705  1.00 57.84           H  
ATOM   3264  HB3 GLU A 216      16.040  11.236  39.152  1.00 57.84           H  
ATOM   3265  HG2 GLU A 216      13.395  10.408  38.648  1.00 38.89           H  
ATOM   3266  HG3 GLU A 216      14.601   9.414  38.934  1.00 38.89           H  
ATOM   3267  N   ILE A 217      16.685  13.955  39.673  1.00 44.24           N  
ATOM   3268  CA  ILE A 217      17.838  14.842  39.601  1.00 38.51           C  
ATOM   3269  C   ILE A 217      18.814  14.331  38.552  1.00 33.37           C  
ATOM   3270  O   ILE A 217      19.038  13.121  38.414  1.00 30.94           O  
ATOM   3271  CB  ILE A 217      18.510  14.962  40.980  1.00 37.04           C  
ATOM   3272  CG1 ILE A 217      17.574  15.660  41.970  1.00 50.07           C  
ATOM   3273  CG2 ILE A 217      19.832  15.721  40.882  1.00 54.54           C  
ATOM   3274  CD1 ILE A 217      16.829  14.714  42.889  1.00 80.33           C  
ATOM   3275  H   ILE A 217      16.563  13.593  40.443  1.00 53.09           H  
ATOM   3276  HA  ILE A 217      17.542  15.726  39.332  1.00 46.21           H  
ATOM   3277  HB  ILE A 217      18.693  14.068  41.309  1.00 44.45           H  
ATOM   3278 HG12 ILE A 217      18.099  16.259  42.524  1.00 60.09           H  
ATOM   3279 HG13 ILE A 217      16.915  16.168  41.471  1.00 60.09           H  
ATOM   3280 HG21 ILE A 217      20.228  15.778  41.766  1.00 65.45           H  
ATOM   3281 HG22 ILE A 217      20.426  15.243  40.283  1.00 65.45           H  
ATOM   3282 HG23 ILE A 217      19.659  16.611  40.538  1.00 65.45           H  
ATOM   3283 HD11 ILE A 217      16.262  15.232  43.482  1.00 96.39           H  
ATOM   3284 HD12 ILE A 217      16.288  14.114  42.353  1.00 96.39           H  
ATOM   3285 HD13 ILE A 217      17.473  14.205  43.407  1.00 96.39           H  
ATOM   3286  N   ALA A 218      19.398  15.261  37.800  1.00 43.17           N  
ATOM   3287  CA  ALA A 218      20.388  14.923  36.781  1.00 40.20           C  
ATOM   3288  C   ALA A 218      21.328  16.110  36.626  1.00 37.23           C  
ATOM   3289  O   ALA A 218      20.931  17.148  36.087  1.00 33.92           O  
ATOM   3290  CB  ALA A 218      19.717  14.579  35.454  1.00 45.14           C  
ATOM   3291  H   ALA A 218      19.235  16.104  37.861  1.00 51.80           H  
ATOM   3292  HA  ALA A 218      20.905  14.156  37.074  1.00 48.23           H  
ATOM   3293  HB1 ALA A 218      20.401  14.360  34.802  1.00 54.16           H  
ATOM   3294  HB2 ALA A 218      19.129  13.818  35.586  1.00 54.16           H  
ATOM   3295  HB3 ALA A 218      19.204  15.344  35.152  1.00 54.16           H  
ATOM   3296  N   LYS A 219      22.563  15.962  37.100  1.00 28.43           N  
ATOM   3297  CA  LYS A 219      23.573  16.997  36.923  1.00 34.08           C  
ATOM   3298  C   LYS A 219      24.119  16.933  35.503  1.00 39.02           C  
ATOM   3299  O   LYS A 219      24.575  15.877  35.054  1.00 51.85           O  
ATOM   3300  CB  LYS A 219      24.712  16.821  37.926  1.00 44.96           C  
ATOM   3301  CG  LYS A 219      25.742  17.936  37.866  1.00 42.26           C  
ATOM   3302  CD  LYS A 219      26.840  17.756  38.895  1.00 47.32           C  
ATOM   3303  CE  LYS A 219      27.867  18.870  38.789  1.00 78.68           C  
ATOM   3304  NZ  LYS A 219      28.632  18.799  37.512  1.00 74.14           N  
ATOM   3305  H   LYS A 219      22.840  15.269  37.529  1.00 34.12           H  
ATOM   3306  HA  LYS A 219      23.172  17.869  37.061  1.00 40.90           H  
ATOM   3307  HB2 LYS A 219      24.341  16.806  38.823  1.00 53.95           H  
ATOM   3308  HB3 LYS A 219      25.166  15.985  37.742  1.00 53.95           H  
ATOM   3309  HG2 LYS A 219      26.151  17.944  36.986  1.00 50.72           H  
ATOM   3310  HG3 LYS A 219      25.303  18.784  38.038  1.00 50.72           H  
ATOM   3311  HD2 LYS A 219      26.455  17.778  39.785  1.00 56.78           H  
ATOM   3312  HD3 LYS A 219      27.289  16.910  38.742  1.00 56.78           H  
ATOM   3313  HE2 LYS A 219      27.414  19.727  38.823  1.00 94.41           H  
ATOM   3314  HE3 LYS A 219      28.497  18.795  39.524  1.00 94.41           H  
ATOM   3315  HZ1 LYS A 219      29.225  19.461  37.475  1.00 88.97           H  
ATOM   3316  HZ2 LYS A 219      29.062  18.021  37.458  1.00 88.97           H  
ATOM   3317  HZ3 LYS A 219      28.075  18.870  36.820  1.00 88.97           H  
ATOM   3318  N   ARG A 220      24.083  18.059  34.801  1.00 23.64           N  
ATOM   3319  CA  ARG A 220      24.414  18.091  33.388  1.00 36.78           C  
ATOM   3320  C   ARG A 220      25.525  19.095  33.111  1.00 45.76           C  
ATOM   3321  O   ARG A 220      25.755  20.015  33.904  1.00 59.52           O  
ATOM   3322  CB  ARG A 220      23.175  18.445  32.552  1.00 42.06           C  
ATOM   3323  CG  ARG A 220      22.013  17.481  32.741  1.00 36.15           C  
ATOM   3324  CD  ARG A 220      22.400  16.069  32.340  1.00 33.70           C  
ATOM   3325  NE  ARG A 220      22.840  15.972  30.953  1.00 47.97           N  
ATOM   3326  CZ  ARG A 220      23.445  14.906  30.439  1.00 48.38           C  
ATOM   3327  NH1 ARG A 220      23.692  13.848  31.198  1.00 58.81           N  
ATOM   3328  NH2 ARG A 220      23.817  14.900  29.168  1.00 60.58           N  
ATOM   3329  H   ARG A 220      23.868  18.825  35.127  1.00 28.36           H  
ATOM   3330  HA  ARG A 220      24.723  17.214  33.113  1.00 44.14           H  
ATOM   3331  HB2 ARG A 220      22.870  19.331  32.806  1.00 50.47           H  
ATOM   3332  HB3 ARG A 220      23.418  18.437  31.613  1.00 50.47           H  
ATOM   3333  HG2 ARG A 220      21.751  17.472  33.674  1.00 43.38           H  
ATOM   3334  HG3 ARG A 220      21.269  17.763  32.185  1.00 43.38           H  
ATOM   3335  HD2 ARG A 220      23.128  15.768  32.907  1.00 40.44           H  
ATOM   3336  HD3 ARG A 220      21.631  15.487  32.452  1.00 40.44           H  
ATOM   3337  HE  ARG A 220      22.628  16.612  30.419  1.00 57.56           H  
ATOM   3338 HH11 ARG A 220      23.454  13.847  32.025  1.00 70.57           H  
ATOM   3339 HH12 ARG A 220      24.085  13.161  30.863  1.00 70.57           H  
ATOM   3340 HH21 ARG A 220      23.661  15.585  28.671  1.00 72.70           H  
ATOM   3341 HH22 ARG A 220      24.210  14.210  28.839  1.00 72.70           H  
ATOM   3342  N   PRO A 221      26.239  18.947  31.993  1.00 44.75           N  
ATOM   3343  CA  PRO A 221      27.273  19.930  31.654  1.00 43.09           C  
ATOM   3344  C   PRO A 221      26.667  21.308  31.442  1.00 38.06           C  
ATOM   3345  O   PRO A 221      25.564  21.449  30.910  1.00 31.60           O  
ATOM   3346  CB  PRO A 221      27.886  19.370  30.366  1.00 30.43           C  
ATOM   3347  CG  PRO A 221      26.810  18.531  29.775  1.00 36.91           C  
ATOM   3348  CD  PRO A 221      26.116  17.911  30.952  1.00 54.62           C  
ATOM   3349  HA  PRO A 221      27.950  19.971  32.348  1.00 51.71           H  
ATOM   3350  HB2 PRO A 221      28.122  20.099  29.770  1.00 36.52           H  
ATOM   3351  HB3 PRO A 221      28.665  18.833  30.578  1.00 36.52           H  
ATOM   3352  HG2 PRO A 221      26.198  19.090  29.271  1.00 44.29           H  
ATOM   3353  HG3 PRO A 221      27.201  17.849  29.207  1.00 44.29           H  
ATOM   3354  HD2 PRO A 221      25.183  17.745  30.746  1.00 65.54           H  
ATOM   3355  HD3 PRO A 221      26.572  17.100  31.225  1.00 65.54           H  
ATOM   3356  N   LYS A 222      27.404  22.330  31.866  1.00 47.35           N  
ATOM   3357  CA  LYS A 222      26.882  23.689  31.834  1.00 37.26           C  
ATOM   3358  C   LYS A 222      26.551  24.108  30.408  1.00 35.10           C  
ATOM   3359  O   LYS A 222      27.431  24.166  29.544  1.00 41.37           O  
ATOM   3360  CB  LYS A 222      27.890  24.652  32.458  1.00 49.62           C  
ATOM   3361  CG  LYS A 222      28.074  24.456  33.956  1.00 61.33           C  
ATOM   3362  CD  LYS A 222      29.112  25.405  34.532  1.00 61.24           C  
ATOM   3363  CE  LYS A 222      29.269  25.201  36.030  1.00 49.67           C  
ATOM   3364  NZ  LYS A 222      30.244  26.151  36.632  1.00 88.94           N  
ATOM   3365  H   LYS A 222      28.203  22.263  32.175  1.00 56.82           H  
ATOM   3366  HA  LYS A 222      26.065  23.728  32.356  1.00 44.71           H  
ATOM   3367  HB2 LYS A 222      28.752  24.522  32.033  1.00 59.54           H  
ATOM   3368  HB3 LYS A 222      27.585  25.562  32.313  1.00 59.54           H  
ATOM   3369  HG2 LYS A 222      27.230  24.621  34.405  1.00 73.60           H  
ATOM   3370  HG3 LYS A 222      28.369  23.547  34.124  1.00 73.60           H  
ATOM   3371  HD2 LYS A 222      29.970  25.238  34.111  1.00 73.49           H  
ATOM   3372  HD3 LYS A 222      28.832  26.321  34.377  1.00 73.49           H  
ATOM   3373  HE2 LYS A 222      28.410  25.339  36.461  1.00 59.60           H  
ATOM   3374  HE3 LYS A 222      29.584  24.299  36.197  1.00 59.60           H  
ATOM   3375  HZ1 LYS A 222      30.311  26.004  37.508  1.00106.73           H  
ATOM   3376  HZ2 LYS A 222      31.044  26.041  36.259  1.00106.73           H  
ATOM   3377  HZ3 LYS A 222      29.975  26.988  36.499  1.00106.73           H  
ATOM   3378  N   VAL A 223      25.273  24.387  30.168  1.00 40.66           N  
ATOM   3379  CA  VAL A 223      24.795  24.980  28.924  1.00 44.99           C  
ATOM   3380  C   VAL A 223      24.116  26.287  29.294  1.00 47.48           C  
ATOM   3381  O   VAL A 223      23.148  26.293  30.064  1.00 46.87           O  
ATOM   3382  CB  VAL A 223      23.830  24.052  28.170  1.00 42.34           C  
ATOM   3383  CG1 VAL A 223      23.238  24.766  26.955  1.00 30.50           C  
ATOM   3384  CG2 VAL A 223      24.549  22.784  27.746  1.00 51.80           C  
ATOM   3385  H   VAL A 223      24.642  24.237  30.734  1.00 48.79           H  
ATOM   3386  HA  VAL A 223      25.549  25.176  28.347  1.00 53.99           H  
ATOM   3387  HB  VAL A 223      23.101  23.804  28.760  1.00 50.81           H  
ATOM   3388 HG11 VAL A 223      22.634  24.160  26.497  1.00 36.60           H  
ATOM   3389 HG12 VAL A 223      22.755  25.551  27.255  1.00 36.60           H  
ATOM   3390 HG13 VAL A 223      23.959  25.027  26.361  1.00 36.60           H  
ATOM   3391 HG21 VAL A 223      23.925  22.212  27.273  1.00 62.16           H  
ATOM   3392 HG22 VAL A 223      25.289  23.021  27.165  1.00 62.16           H  
ATOM   3393 HG23 VAL A 223      24.881  22.330  28.537  1.00 62.16           H  
ATOM   3394  N   ARG A 224      24.633  27.392  28.766  1.00 41.03           N  
ATOM   3395  CA  ARG A 224      24.224  28.715  29.218  1.00 42.45           C  
ATOM   3396  C   ARG A 224      24.456  28.841  30.720  1.00 38.84           C  
ATOM   3397  O   ARG A 224      23.730  29.545  31.427  1.00 39.74           O  
ATOM   3398  CB  ARG A 224      22.767  28.994  28.841  1.00 45.32           C  
ATOM   3399  CG  ARG A 224      22.565  28.942  27.329  1.00 52.13           C  
ATOM   3400  CD  ARG A 224      21.149  29.243  26.884  1.00 47.30           C  
ATOM   3401  NE  ARG A 224      20.773  30.625  27.163  1.00 32.46           N  
ATOM   3402  CZ  ARG A 224      21.157  31.662  26.424  1.00 40.86           C  
ATOM   3403  NH1 ARG A 224      21.951  31.480  25.375  1.00 41.50           N  
ATOM   3404  NH2 ARG A 224      20.765  32.887  26.742  1.00 33.78           N  
ATOM   3405  H   ARG A 224      25.224  27.402  28.141  1.00 49.23           H  
ATOM   3406  HA  ARG A 224      24.776  29.380  28.777  1.00 50.95           H  
ATOM   3407  HB2 ARG A 224      22.196  28.323  29.248  1.00 54.38           H  
ATOM   3408  HB3 ARG A 224      22.518  29.879  29.152  1.00 54.38           H  
ATOM   3409  HG2 ARG A 224      23.151  29.595  26.914  1.00 62.55           H  
ATOM   3410  HG3 ARG A 224      22.791  28.053  27.015  1.00 62.55           H  
ATOM   3411  HD2 ARG A 224      21.077  29.097  25.928  1.00 56.76           H  
ATOM   3412  HD3 ARG A 224      20.535  28.661  27.359  1.00 56.76           H  
ATOM   3413  HE  ARG A 224      20.209  30.769  27.796  1.00 38.95           H  
ATOM   3414 HH11 ARG A 224      22.208  30.688  25.163  1.00 49.80           H  
ATOM   3415 HH12 ARG A 224      22.200  32.154  24.903  1.00 49.80           H  
ATOM   3416 HH21 ARG A 224      20.255  33.012  27.423  1.00 40.54           H  
ATOM   3417 HH22 ARG A 224      21.021  33.557  26.268  1.00 40.54           H  
ATOM   3418  N   ASP A 225      25.486  28.136  31.196  1.00 42.05           N  
ATOM   3419  CA  ASP A 225      25.884  28.119  32.603  1.00 45.77           C  
ATOM   3420  C   ASP A 225      24.753  27.599  33.492  1.00 46.05           C  
ATOM   3421  O   ASP A 225      24.348  28.244  34.459  1.00 53.31           O  
ATOM   3422  CB  ASP A 225      26.344  29.507  33.055  1.00 37.74           C  
ATOM   3423  CG  ASP A 225      27.033  29.483  34.407  1.00 64.68           C  
ATOM   3424  OD1 ASP A 225      28.100  28.841  34.521  1.00 59.48           O  
ATOM   3425  OD2 ASP A 225      26.506  30.101  35.356  1.00 71.89           O  
ATOM   3426  H   ASP A 225      25.987  27.642  30.701  1.00 50.46           H  
ATOM   3427  HA  ASP A 225      26.636  27.515  32.703  1.00 54.92           H  
ATOM   3428  HB2 ASP A 225      26.971  29.860  32.404  1.00 45.29           H  
ATOM   3429  HB3 ASP A 225      25.571  30.090  33.122  1.00 45.29           H  
ATOM   3430  N   ARG A 226      24.249  26.409  33.164  1.00 47.98           N  
ATOM   3431  CA  ARG A 226      23.147  25.809  33.917  1.00 40.46           C  
ATOM   3432  C   ARG A 226      23.285  24.294  33.885  1.00 29.76           C  
ATOM   3433  O   ARG A 226      23.152  23.675  32.826  1.00 40.07           O  
ATOM   3434  CB  ARG A 226      21.792  26.249  33.365  1.00 36.18           C  
ATOM   3435  CG  ARG A 226      21.515  27.729  33.544  1.00 40.75           C  
ATOM   3436  CD  ARG A 226      21.311  28.073  35.018  1.00 47.67           C  
ATOM   3437  NE  ARG A 226      21.229  29.512  35.242  1.00 43.25           N  
ATOM   3438  CZ  ARG A 226      22.263  30.286  35.566  1.00 46.54           C  
ATOM   3439  NH1 ARG A 226      23.474  29.772  35.729  1.00 55.53           N  
ATOM   3440  NH2 ARG A 226      22.082  31.585  35.742  1.00 73.97           N  
ATOM   3441  H   ARG A 226      24.527  25.928  32.508  1.00 57.58           H  
ATOM   3442  HA  ARG A 226      23.202  26.097  34.842  1.00 48.56           H  
ATOM   3443  HB2 ARG A 226      21.762  26.054  32.415  1.00 43.42           H  
ATOM   3444  HB3 ARG A 226      21.092  25.758  33.824  1.00 43.42           H  
ATOM   3445  HG2 ARG A 226      22.270  28.240  33.213  1.00 48.90           H  
ATOM   3446  HG3 ARG A 226      20.708  27.966  33.060  1.00 48.90           H  
ATOM   3447  HD2 ARG A 226      20.483  27.672  35.326  1.00 57.20           H  
ATOM   3448  HD3 ARG A 226      22.059  27.729  35.531  1.00 57.20           H  
ATOM   3449  HE  ARG A 226      20.460  29.887  35.159  1.00 51.90           H  
ATOM   3450 HH11 ARG A 226      23.603  28.929  35.616  1.00 66.64           H  
ATOM   3451 HH12 ARG A 226      24.133  30.283  35.941  1.00 66.64           H  
ATOM   3452 HH21 ARG A 226      21.300  31.928  35.642  1.00 88.76           H  
ATOM   3453 HH22 ARG A 226      22.747  32.087  35.957  1.00 88.76           H  
ATOM   3454  N   GLU A 227      23.552  23.709  35.054  1.00 36.44           N  
ATOM   3455  CA  GLU A 227      23.688  22.264  35.185  1.00 36.23           C  
ATOM   3456  C   GLU A 227      22.348  21.538  35.121  1.00 31.43           C  
ATOM   3457  O   GLU A 227      22.333  20.317  34.939  1.00 34.37           O  
ATOM   3458  CB  GLU A 227      24.391  21.942  36.504  1.00 54.18           C  
ATOM   3459  CG  GLU A 227      25.827  22.441  36.578  1.00 43.14           C  
ATOM   3460  CD  GLU A 227      26.448  22.227  37.944  1.00 47.33           C  
ATOM   3461  OE1 GLU A 227      25.702  21.921  38.898  1.00 52.94           O  
ATOM   3462  OE2 GLU A 227      27.683  22.371  38.067  1.00 74.47           O  
ATOM   3463  H   GLU A 227      23.660  24.136  35.793  1.00 43.72           H  
ATOM   3464  HA  GLU A 227      24.242  21.933  34.461  1.00 43.47           H  
ATOM   3465  HB2 GLU A 227      23.897  22.354  37.230  1.00 65.02           H  
ATOM   3466  HB3 GLU A 227      24.406  20.979  36.622  1.00 65.02           H  
ATOM   3467  HG2 GLU A 227      26.363  21.962  35.926  1.00 51.77           H  
ATOM   3468  HG3 GLU A 227      25.843  23.392  36.386  1.00 51.77           H  
ATOM   3469  N   GLY A 228      21.230  22.253  35.275  1.00 39.59           N  
ATOM   3470  CA  GLY A 228      19.914  21.656  35.210  1.00 29.92           C  
ATOM   3471  C   GLY A 228      19.225  21.961  33.888  1.00 35.77           C  
ATOM   3472  O   GLY A 228      19.714  22.732  33.067  1.00 34.13           O  
ATOM   3473  H   GLY A 228      21.218  23.100  35.421  1.00 47.50           H  
ATOM   3474  HA2 GLY A 228      19.989  20.693  35.306  1.00 35.91           H  
ATOM   3475  HA3 GLY A 228      19.365  21.998  35.933  1.00 35.91           H  
ATOM   3476  N   ARG A 229      18.061  21.338  33.694  1.00 30.76           N  
ATOM   3477  CA  ARG A 229      17.356  21.449  32.422  1.00 20.41           C  
ATOM   3478  C   ARG A 229      15.859  21.620  32.645  1.00 22.47           C  
ATOM   3479  O   ARG A 229      15.346  21.464  33.754  1.00 27.34           O  
ATOM   3480  CB  ARG A 229      17.599  20.220  31.535  1.00 24.67           C  
ATOM   3481  CG  ARG A 229      19.050  19.976  31.156  1.00 21.47           C  
ATOM   3482  CD  ARG A 229      19.535  20.982  30.123  1.00 36.39           C  
ATOM   3483  NE  ARG A 229      20.898  20.691  29.685  1.00 50.31           N  
ATOM   3484  CZ  ARG A 229      22.000  21.172  30.255  1.00 44.32           C  
ATOM   3485  NH1 ARG A 229      21.923  21.979  31.304  1.00 47.43           N  
ATOM   3486  NH2 ARG A 229      23.188  20.837  29.773  1.00 43.18           N  
ATOM   3487  H   ARG A 229      17.663  20.849  34.280  1.00 36.91           H  
ATOM   3488  HA  ARG A 229      17.680  22.231  31.948  1.00 24.50           H  
ATOM   3489  HB2 ARG A 229      17.284  19.433  32.006  1.00 29.60           H  
ATOM   3490  HB3 ARG A 229      17.097  20.330  30.713  1.00 29.60           H  
ATOM   3491  HG2 ARG A 229      19.606  20.061  31.946  1.00 25.77           H  
ATOM   3492  HG3 ARG A 229      19.137  19.087  30.778  1.00 25.77           H  
ATOM   3493  HD2 ARG A 229      18.954  20.949  29.347  1.00 43.67           H  
ATOM   3494  HD3 ARG A 229      19.524  21.870  30.513  1.00 43.67           H  
ATOM   3495  HE  ARG A 229      20.996  20.170  29.008  1.00 60.37           H  
ATOM   3496 HH11 ARG A 229      21.155  22.199  31.622  1.00 56.92           H  
ATOM   3497 HH12 ARG A 229      22.642  22.284  31.665  1.00 56.92           H  
ATOM   3498 HH21 ARG A 229      23.244  20.314  29.093  1.00 51.82           H  
ATOM   3499 HH22 ARG A 229      23.903  21.146  30.138  1.00 51.82           H  
ATOM   3500  N   ILE A 230      15.168  21.962  31.558  1.00 25.73           N  
ATOM   3501  CA  ILE A 230      13.711  21.924  31.471  1.00 26.82           C  
ATOM   3502  C   ILE A 230      13.345  21.214  30.179  1.00 36.87           C  
ATOM   3503  O   ILE A 230      13.697  21.684  29.090  1.00 43.03           O  
ATOM   3504  CB  ILE A 230      13.070  23.325  31.502  1.00 25.53           C  
ATOM   3505  CG1 ILE A 230      13.033  23.877  32.926  1.00 34.85           C  
ATOM   3506  CG2 ILE A 230      11.658  23.298  30.885  1.00 31.79           C  
ATOM   3507  CD1 ILE A 230      12.601  25.326  33.009  1.00 39.15           C  
ATOM   3508  H   ILE A 230      15.539  22.230  30.830  1.00 30.88           H  
ATOM   3509  HA  ILE A 230      13.357  21.410  32.214  1.00 32.18           H  
ATOM   3510  HB  ILE A 230      13.620  23.917  30.966  1.00 30.64           H  
ATOM   3511 HG12 ILE A 230      12.409  23.350  33.450  1.00 41.82           H  
ATOM   3512 HG13 ILE A 230      13.922  23.810  33.310  1.00 41.82           H  
ATOM   3513 HG21 ILE A 230      11.282  24.192  30.919  1.00 38.15           H  
ATOM   3514 HG22 ILE A 230      11.723  23.001  29.964  1.00 38.15           H  
ATOM   3515 HG23 ILE A 230      11.103  22.686  31.392  1.00 38.15           H  
ATOM   3516 HD11 ILE A 230      12.602  25.603  33.939  1.00 46.98           H  
ATOM   3517 HD12 ILE A 230      13.222  25.870  32.500  1.00 46.98           H  
ATOM   3518 HD13 ILE A 230      11.708  25.410  32.640  1.00 46.98           H  
ATOM   3519  N   ASN A 231      12.614  20.110  30.288  1.00 41.08           N  
ATOM   3520  CA  ASN A 231      12.110  19.422  29.110  1.00 41.99           C  
ATOM   3521  C   ASN A 231      10.769  20.027  28.718  1.00 40.19           C  
ATOM   3522  O   ASN A 231       9.860  20.140  29.548  1.00 28.95           O  
ATOM   3523  CB  ASN A 231      11.977  17.919  29.361  1.00 44.56           C  
ATOM   3524  CG  ASN A 231      13.324  17.225  29.449  1.00 38.12           C  
ATOM   3525  OD1 ASN A 231      14.331  17.736  28.958  1.00 23.25           O  
ATOM   3526  ND2 ASN A 231      13.347  16.049  30.065  1.00 45.97           N  
ATOM   3527  H   ASN A 231      12.397  19.740  31.034  1.00 49.29           H  
ATOM   3528  HA  ASN A 231      12.729  19.552  28.374  1.00 50.39           H  
ATOM   3529  HB2 ASN A 231      11.510  17.778  30.199  1.00 53.47           H  
ATOM   3530  HB3 ASN A 231      11.479  17.519  28.631  1.00 53.47           H  
ATOM   3531 HD21 ASN A 231      14.087  15.617  30.140  1.00 55.17           H  
ATOM   3532 HD22 ASN A 231      12.622  15.718  30.388  1.00 55.17           H  
ATOM   3533  N   TYR A 232      10.660  20.416  27.452  1.00 34.79           N  
ATOM   3534  CA  TYR A 232       9.520  21.157  26.937  1.00 31.59           C  
ATOM   3535  C   TYR A 232       8.561  20.205  26.239  1.00 29.81           C  
ATOM   3536  O   TYR A 232       8.985  19.300  25.514  1.00 26.76           O  
ATOM   3537  CB  TYR A 232       9.992  22.239  25.965  1.00 25.85           C  
ATOM   3538  CG  TYR A 232      10.871  23.283  26.609  1.00 24.27           C  
ATOM   3539  CD1 TYR A 232      10.387  24.110  27.613  1.00 28.06           C  
ATOM   3540  CD2 TYR A 232      12.210  23.392  26.260  1.00 34.12           C  
ATOM   3541  CE1 TYR A 232      11.198  25.057  28.210  1.00 30.63           C  
ATOM   3542  CE2 TYR A 232      13.029  24.326  26.856  1.00 34.86           C  
ATOM   3543  CZ  TYR A 232      12.522  25.153  27.832  1.00 37.79           C  
ATOM   3544  OH  TYR A 232      13.347  26.082  28.422  1.00 43.16           O  
ATOM   3545  H   TYR A 232      11.257  20.256  26.854  1.00 41.74           H  
ATOM   3546  HA  TYR A 232       9.051  21.584  27.671  1.00 37.91           H  
ATOM   3547  HB2 TYR A 232      10.500  21.820  25.253  1.00 31.02           H  
ATOM   3548  HB3 TYR A 232       9.216  22.690  25.597  1.00 31.02           H  
ATOM   3549  HD1 TYR A 232       9.494  24.048  27.865  1.00 33.67           H  
ATOM   3550  HD2 TYR A 232      12.556  22.837  25.599  1.00 40.95           H  
ATOM   3551  HE1 TYR A 232      10.858  25.614  28.873  1.00 36.76           H  
ATOM   3552  HE2 TYR A 232      13.921  24.396  26.602  1.00 41.83           H  
ATOM   3553  HH  TYR A 232      14.119  26.028  28.097  1.00 51.79           H  
ATOM   3554  N   TYR A 233       7.267  20.422  26.455  1.00 24.64           N  
ATOM   3555  CA  TYR A 233       6.234  19.512  25.989  1.00 24.70           C  
ATOM   3556  C   TYR A 233       5.043  20.334  25.522  1.00 33.81           C  
ATOM   3557  O   TYR A 233       4.803  21.436  26.019  1.00 43.62           O  
ATOM   3558  CB  TYR A 233       5.834  18.541  27.110  1.00 31.82           C  
ATOM   3559  CG  TYR A 233       6.973  17.651  27.566  1.00 32.17           C  
ATOM   3560  CD1 TYR A 233       7.753  16.964  26.648  1.00 29.81           C  
ATOM   3561  CD2 TYR A 233       7.303  17.546  28.910  1.00 36.98           C  
ATOM   3562  CE1 TYR A 233       8.805  16.164  27.056  1.00 33.72           C  
ATOM   3563  CE2 TYR A 233       8.360  16.755  29.328  1.00 31.34           C  
ATOM   3564  CZ  TYR A 233       9.104  16.064  28.398  1.00 31.76           C  
ATOM   3565  OH  TYR A 233      10.152  15.273  28.810  1.00 30.70           O  
ATOM   3566  H   TYR A 233       6.960  21.104  26.878  1.00 29.57           H  
ATOM   3567  HA  TYR A 233       6.568  18.997  25.238  1.00 29.64           H  
ATOM   3568  HB2 TYR A 233       5.531  19.053  27.876  1.00 38.18           H  
ATOM   3569  HB3 TYR A 233       5.119  17.969  26.791  1.00 38.18           H  
ATOM   3570  HD1 TYR A 233       7.552  17.025  25.742  1.00 35.77           H  
ATOM   3571  HD2 TYR A 233       6.801  18.008  29.542  1.00 44.38           H  
ATOM   3572  HE1 TYR A 233       9.311  15.700  26.429  1.00 40.46           H  
ATOM   3573  HE2 TYR A 233       8.561  16.684  30.233  1.00 37.61           H  
ATOM   3574  HH  TYR A 233      10.223  15.302  29.646  1.00 36.84           H  
ATOM   3575  N   TRP A 234       4.301  19.799  24.555  1.00 42.18           N  
ATOM   3576  CA  TRP A 234       3.168  20.521  23.996  1.00 40.81           C  
ATOM   3577  C   TRP A 234       2.097  19.527  23.576  1.00 46.61           C  
ATOM   3578  O   TRP A 234       2.334  18.318  23.501  1.00 49.56           O  
ATOM   3579  CB  TRP A 234       3.584  21.375  22.796  1.00 38.57           C  
ATOM   3580  CG  TRP A 234       4.105  20.569  21.648  1.00 36.88           C  
ATOM   3581  CD1 TRP A 234       5.396  20.188  21.433  1.00 36.27           C  
ATOM   3582  CD2 TRP A 234       3.343  20.038  20.557  1.00 38.85           C  
ATOM   3583  NE1 TRP A 234       5.488  19.456  20.275  1.00 37.52           N  
ATOM   3584  CE2 TRP A 234       4.240  19.348  19.719  1.00 35.45           C  
ATOM   3585  CE3 TRP A 234       1.989  20.079  20.209  1.00 39.93           C  
ATOM   3586  CZ2 TRP A 234       3.829  18.705  18.552  1.00 25.71           C  
ATOM   3587  CZ3 TRP A 234       1.582  19.440  19.051  1.00 37.30           C  
ATOM   3588  CH2 TRP A 234       2.499  18.762  18.237  1.00 35.28           C  
ATOM   3589  H   TRP A 234       4.434  19.023  24.208  1.00 50.62           H  
ATOM   3590  HA  TRP A 234       2.793  21.106  24.673  1.00 48.97           H  
ATOM   3591  HB2 TRP A 234       2.813  21.874  22.483  1.00 46.29           H  
ATOM   3592  HB3 TRP A 234       4.283  21.987  23.073  1.00 46.29           H  
ATOM   3593  HD1 TRP A 234       6.112  20.396  21.989  1.00 43.53           H  
ATOM   3594  HE1 TRP A 234       6.210  19.118  19.952  1.00 45.03           H  
ATOM   3595  HE3 TRP A 234       1.375  20.527  20.744  1.00 47.92           H  
ATOM   3596  HZ2 TRP A 234       4.434  18.254  18.010  1.00 30.85           H  
ATOM   3597  HZ3 TRP A 234       0.685  19.461  18.809  1.00 44.76           H  
ATOM   3598  HH2 TRP A 234       2.196  18.342  17.464  1.00 42.34           H  
ATOM   3599  N   THR A 235       0.908  20.052  23.293  1.00 47.91           N  
ATOM   3600  CA  THR A 235      -0.148  19.231  22.715  1.00 47.28           C  
ATOM   3601  C   THR A 235      -1.262  20.130  22.201  1.00 62.59           C  
ATOM   3602  O   THR A 235      -1.347  21.315  22.545  1.00 59.11           O  
ATOM   3603  CB  THR A 235      -0.704  18.219  23.725  1.00 52.51           C  
ATOM   3604  OG1 THR A 235      -1.607  17.326  23.060  1.00 61.73           O  
ATOM   3605  CG2 THR A 235      -1.436  18.922  24.863  1.00 49.23           C  
ATOM   3606  H   THR A 235       0.690  20.874  23.424  1.00 57.50           H  
ATOM   3607  HA  THR A 235       0.212  18.737  21.962  1.00 56.73           H  
ATOM   3608  HB  THR A 235       0.029  17.710  24.104  1.00 63.01           H  
ATOM   3609  HG1 THR A 235      -1.915  16.768  23.607  1.00 74.08           H  
ATOM   3610 HG21 THR A 235      -1.780  18.268  25.490  1.00 59.08           H  
ATOM   3611 HG22 THR A 235      -0.828  19.518  25.329  1.00 59.08           H  
ATOM   3612 HG23 THR A 235      -2.176  19.440  24.510  1.00 59.08           H  
ATOM   3613  N   LEU A 236      -2.117  19.535  21.374  1.00 69.00           N  
ATOM   3614  CA  LEU A 236      -3.282  20.200  20.810  1.00 51.74           C  
ATOM   3615  C   LEU A 236      -4.529  19.757  21.562  1.00 45.42           C  
ATOM   3616  O   LEU A 236      -4.718  18.563  21.815  1.00 60.72           O  
ATOM   3617  CB  LEU A 236      -3.421  19.877  19.322  1.00 53.05           C  
ATOM   3618  CG  LEU A 236      -2.287  20.380  18.428  1.00 47.12           C  
ATOM   3619  CD1 LEU A 236      -2.432  19.823  17.023  1.00 46.69           C  
ATOM   3620  CD2 LEU A 236      -2.260  21.902  18.400  1.00 48.77           C  
ATOM   3621  H   LEU A 236      -2.038  18.718  21.117  1.00 82.80           H  
ATOM   3622  HA  LEU A 236      -3.187  21.161  20.910  1.00 62.09           H  
ATOM   3623  HB2 LEU A 236      -3.464  18.913  19.221  1.00 63.66           H  
ATOM   3624  HB3 LEU A 236      -4.244  20.273  18.998  1.00 63.66           H  
ATOM   3625  HG  LEU A 236      -1.440  20.071  18.787  1.00 56.55           H  
ATOM   3626 HD11 LEU A 236      -1.704  20.156  16.475  1.00 56.02           H  
ATOM   3627 HD12 LEU A 236      -2.402  18.855  17.063  1.00 56.02           H  
ATOM   3628 HD13 LEU A 236      -3.282  20.113  16.655  1.00 56.02           H  
ATOM   3629 HD21 LEU A 236      -1.534  22.194  17.827  1.00 58.53           H  
ATOM   3630 HD22 LEU A 236      -3.106  22.225  18.053  1.00 58.53           H  
ATOM   3631 HD23 LEU A 236      -2.124  22.231  19.302  1.00 58.53           H  
ATOM   3632  N   LEU A 237      -5.371  20.721  21.917  1.00 49.82           N  
ATOM   3633  CA  LEU A 237      -6.611  20.474  22.643  1.00 53.99           C  
ATOM   3634  C   LEU A 237      -7.766  20.852  21.724  1.00 72.20           C  
ATOM   3635  O   LEU A 237      -8.014  22.040  21.491  1.00 64.81           O  
ATOM   3636  CB  LEU A 237      -6.643  21.284  23.938  1.00 43.27           C  
ATOM   3637  CG  LEU A 237      -7.870  21.132  24.839  1.00 63.34           C  
ATOM   3638  CD1 LEU A 237      -7.950  19.722  25.399  1.00 63.34           C  
ATOM   3639  CD2 LEU A 237      -7.843  22.160  25.960  1.00 65.13           C  
ATOM   3640  H   LEU A 237      -5.240  21.553  21.743  1.00 59.79           H  
ATOM   3641  HA  LEU A 237      -6.682  19.532  22.862  1.00 64.78           H  
ATOM   3642  HB2 LEU A 237      -5.870  21.033  24.468  1.00 51.92           H  
ATOM   3643  HB3 LEU A 237      -6.577  22.224  23.705  1.00 51.92           H  
ATOM   3644  HG  LEU A 237      -8.669  21.288  24.311  1.00 76.00           H  
ATOM   3645 HD11 LEU A 237      -8.734  19.652  25.965  1.00 76.00           H  
ATOM   3646 HD12 LEU A 237      -8.014  19.093  24.663  1.00 76.00           H  
ATOM   3647 HD13 LEU A 237      -7.150  19.543  25.918  1.00 76.00           H  
ATOM   3648 HD21 LEU A 237      -8.630  22.042  26.515  1.00 78.16           H  
ATOM   3649 HD22 LEU A 237      -7.041  22.027  26.489  1.00 78.16           H  
ATOM   3650 HD23 LEU A 237      -7.841  23.049  25.572  1.00 78.16           H  
ATOM   3651  N   GLU A 238      -8.468  19.851  21.199  1.00 82.85           N  
ATOM   3652  CA  GLU A 238      -9.564  20.134  20.289  1.00 76.26           C  
ATOM   3653  C   GLU A 238     -10.775  20.654  21.059  1.00 63.93           C  
ATOM   3654  O   GLU A 238     -10.914  20.404  22.260  1.00 42.39           O  
ATOM   3655  CB  GLU A 238      -9.933  18.886  19.485  1.00 66.24           C  
ATOM   3656  CG  GLU A 238     -10.618  17.758  20.262  1.00 83.68           C  
ATOM   3657  CD  GLU A 238      -9.649  16.921  21.076  1.00 96.61           C  
ATOM   3658  OE1 GLU A 238      -8.451  17.269  21.124  1.00 90.07           O  
ATOM   3659  OE2 GLU A 238     -10.088  15.910  21.665  1.00 88.66           O  
ATOM   3660  H   GLU A 238      -8.330  19.016  21.351  1.00 99.42           H  
ATOM   3661  HA  GLU A 238      -9.287  20.822  19.664  1.00 91.51           H  
ATOM   3662  HB2 GLU A 238     -10.534  19.150  18.772  1.00 79.49           H  
ATOM   3663  HB3 GLU A 238      -9.121  18.520  19.102  1.00 79.49           H  
ATOM   3664  HG2 GLU A 238     -11.265  18.144  20.873  1.00100.41           H  
ATOM   3665  HG3 GLU A 238     -11.066  17.170  19.634  1.00100.41           H  
ATOM   3666  N   PRO A 239     -11.669  21.383  20.388  1.00 64.03           N  
ATOM   3667  CA  PRO A 239     -12.800  21.997  21.093  1.00 55.50           C  
ATOM   3668  C   PRO A 239     -13.601  20.969  21.880  1.00 59.57           C  
ATOM   3669  O   PRO A 239     -13.689  19.798  21.507  1.00 62.04           O  
ATOM   3670  CB  PRO A 239     -13.632  22.611  19.962  1.00 52.10           C  
ATOM   3671  CG  PRO A 239     -12.653  22.860  18.876  1.00 55.69           C  
ATOM   3672  CD  PRO A 239     -11.659  21.738  18.958  1.00 48.32           C  
ATOM   3673  HA  PRO A 239     -12.492  22.698  21.689  1.00 66.60           H  
ATOM   3674  HB2 PRO A 239     -14.312  21.982  19.675  1.00 62.52           H  
ATOM   3675  HB3 PRO A 239     -14.033  23.442  20.262  1.00 62.52           H  
ATOM   3676  HG2 PRO A 239     -13.108  22.851  18.020  1.00 66.83           H  
ATOM   3677  HG3 PRO A 239     -12.216  23.714  19.022  1.00 66.83           H  
ATOM   3678  HD2 PRO A 239     -11.953  20.986  18.420  1.00 57.98           H  
ATOM   3679  HD3 PRO A 239     -10.779  22.045  18.691  1.00 57.98           H  
ATOM   3680  N   GLY A 240     -14.188  21.426  22.984  1.00 56.78           N  
ATOM   3681  CA  GLY A 240     -14.985  20.590  23.848  1.00 48.84           C  
ATOM   3682  C   GLY A 240     -14.182  19.803  24.865  1.00 58.44           C  
ATOM   3683  O   GLY A 240     -14.689  19.514  25.953  1.00 67.87           O  
ATOM   3684  H   GLY A 240     -14.132  22.241  23.253  1.00 68.13           H  
ATOM   3685  HA2 GLY A 240     -15.619  21.145  24.329  1.00 58.61           H  
ATOM   3686  HA3 GLY A 240     -15.485  19.960  23.306  1.00 58.61           H  
ATOM   3687  N   ASP A 241     -12.942  19.455  24.538  1.00 62.72           N  
ATOM   3688  CA  ASP A 241     -12.116  18.646  25.416  1.00 70.00           C  
ATOM   3689  C   ASP A 241     -11.459  19.521  26.481  1.00 59.95           C  
ATOM   3690  O   ASP A 241     -11.278  20.730  26.311  1.00 51.10           O  
ATOM   3691  CB  ASP A 241     -11.052  17.904  24.607  1.00 70.03           C  
ATOM   3692  CG  ASP A 241     -10.266  16.915  25.441  1.00 64.86           C  
ATOM   3693  OD1 ASP A 241     -10.870  15.940  25.937  1.00 64.80           O  
ATOM   3694  OD2 ASP A 241      -9.043  17.105  25.599  1.00 66.40           O  
ATOM   3695  H   ASP A 241     -12.555  19.679  23.804  1.00 75.26           H  
ATOM   3696  HA  ASP A 241     -12.671  17.989  25.863  1.00 84.00           H  
ATOM   3697  HB2 ASP A 241     -11.485  17.414  23.890  1.00 84.03           H  
ATOM   3698  HB3 ASP A 241     -10.428  18.548  24.238  1.00 84.03           H  
ATOM   3699  N   THR A 242     -11.102  18.888  27.594  1.00 60.15           N  
ATOM   3700  CA  THR A 242     -10.549  19.574  28.752  1.00 59.55           C  
ATOM   3701  C   THR A 242      -9.173  19.002  29.053  1.00 54.17           C  
ATOM   3702  O   THR A 242      -8.992  17.780  29.048  1.00 58.53           O  
ATOM   3703  CB  THR A 242     -11.469  19.415  29.967  1.00 61.15           C  
ATOM   3704  OG1 THR A 242     -12.752  19.983  29.677  1.00 76.67           O  
ATOM   3705  CG2 THR A 242     -10.881  20.099  31.195  1.00 62.51           C  
ATOM   3706  H   THR A 242     -11.173  18.038  27.703  1.00 72.18           H  
ATOM   3707  HA  THR A 242     -10.455  20.519  28.556  1.00 71.46           H  
ATOM   3708  HB  THR A 242     -11.575  18.472  30.167  1.00 73.38           H  
ATOM   3709  HG1 THR A 242     -13.260  19.899  30.340  1.00 92.00           H  
ATOM   3710 HG21 THR A 242     -11.476  19.988  31.953  1.00 75.01           H  
ATOM   3711 HG22 THR A 242     -10.019  19.709  31.411  1.00 75.01           H  
ATOM   3712 HG23 THR A 242     -10.764  21.046  31.022  1.00 75.01           H  
ATOM   3713  N   ILE A 243      -8.208  19.883  29.308  1.00 57.45           N  
ATOM   3714  CA  ILE A 243      -6.863  19.472  29.698  1.00 56.19           C  
ATOM   3715  C   ILE A 243      -6.716  19.685  31.195  1.00 56.67           C  
ATOM   3716  O   ILE A 243      -7.182  20.696  31.739  1.00 60.84           O  
ATOM   3717  CB  ILE A 243      -5.777  20.240  28.919  1.00 44.71           C  
ATOM   3718  CG1 ILE A 243      -4.396  19.670  29.258  1.00 39.19           C  
ATOM   3719  CG2 ILE A 243      -5.832  21.731  29.234  1.00 31.48           C  
ATOM   3720  CD1 ILE A 243      -3.287  20.135  28.336  1.00 33.58           C  
ATOM   3721  H   ILE A 243      -8.309  20.735  29.262  1.00 68.94           H  
ATOM   3722  HA  ILE A 243      -6.754  18.525  29.515  1.00 67.42           H  
ATOM   3723  HB  ILE A 243      -5.936  20.119  27.969  1.00 53.65           H  
ATOM   3724 HG12 ILE A 243      -4.162  19.939  30.160  1.00 47.03           H  
ATOM   3725 HG13 ILE A 243      -4.437  18.702  29.205  1.00 47.03           H  
ATOM   3726 HG21 ILE A 243      -5.139  22.186  28.730  1.00 37.78           H  
ATOM   3727 HG22 ILE A 243      -6.704  22.074  28.983  1.00 37.78           H  
ATOM   3728 HG23 ILE A 243      -5.688  21.858  30.185  1.00 37.78           H  
ATOM   3729 HD11 ILE A 243      -2.452  19.731  28.619  1.00 40.30           H  
ATOM   3730 HD12 ILE A 243      -3.497  19.864  27.429  1.00 40.30           H  
ATOM   3731 HD13 ILE A 243      -3.221  21.102  28.386  1.00 40.30           H  
ATOM   3732  N   ILE A 244      -6.067  18.732  31.862  1.00 56.35           N  
ATOM   3733  CA  ILE A 244      -5.909  18.749  33.310  1.00 46.78           C  
ATOM   3734  C   ILE A 244      -4.438  18.565  33.654  1.00 54.88           C  
ATOM   3735  O   ILE A 244      -3.803  17.598  33.214  1.00 54.17           O  
ATOM   3736  CB  ILE A 244      -6.780  17.672  33.988  1.00 42.27           C  
ATOM   3737  CG1 ILE A 244      -8.240  18.132  34.009  1.00 37.62           C  
ATOM   3738  CG2 ILE A 244      -6.281  17.349  35.404  1.00 46.52           C  
ATOM   3739  CD1 ILE A 244      -9.239  17.063  34.387  1.00 41.95           C  
ATOM   3740  H   ILE A 244      -5.702  18.050  31.486  1.00 67.62           H  
ATOM   3741  HA  ILE A 244      -6.189  19.615  33.647  1.00 56.14           H  
ATOM   3742  HB  ILE A 244      -6.726  16.861  33.458  1.00 50.73           H
[truncated: 3,120,611 more chars]
