# Supplementary material for: Structural analysis of glycoproteins: building N-linked glycans with Coot
Source: Acta Crystallogr D Struct Biol. 2018 Apr 6;74(Pt 4):256–63. doi: 10.1107/S2059798318005119 (PMC5892875; doi:10.1107/S2059798318005119)
Supplement: Supplementary file 1 [file d-74-00256-sup1.tgz › results-pdb5um8.ent-WTA.pdb]

HEADER    VIRAL PROTEIN/IMMUNE SYSTEM             26-JAN-17   5UM8              
TITLE     CRYSTAL STRUCTURE OF HIV-1 ENVELOPE TRIMER 16055 NFL TD CC (T569G) IN 
TITLE    2 COMPLEX WITH FABS 35022 AND PGT124                                   
COMPND    MOL_ID: 1;                                                            
COMPND   2 MOLECULE: GLYCOPROTEIN GP120;                                        
COMPND   3 CHAIN: G;                                                            
COMPND   4 ENGINEERED: YES;                                                     
COMPND   5 MOL_ID: 2;                                                           
COMPND   6 MOLECULE: GLYCOPROTEIN GP41;                                         
COMPND   7 CHAIN: B;                                                            
COMPND   8 ENGINEERED: YES;                                                     
COMPND   9 MOL_ID: 3;                                                           
COMPND  10 MOLECULE: FAB PGT124 LIGHT CHAIN;                                    
COMPND  11 CHAIN: L;                                                            
COMPND  12 ENGINEERED: YES;                                                     
COMPND  13 MOL_ID: 4;                                                           
COMPND  14 MOLECULE: FAB PGT124 HEAVY CHAIN;                                    
COMPND  15 CHAIN: H;                                                            
COMPND  16 ENGINEERED: YES;                                                     
COMPND  17 MOL_ID: 5;                                                           
COMPND  18 MOLECULE: FAB 35022 HEAVY CHAIN;                                     
COMPND  19 CHAIN: D;                                                            
COMPND  20 ENGINEERED: YES;                                                     
COMPND  21 MOL_ID: 6;                                                           
COMPND  22 MOLECULE: FAB 35022 LIGHT CHAIN;                                     
COMPND  23 CHAIN: E;                                                            
COMPND  24 ENGINEERED: YES                                                      
SOURCE    MOL_ID: 1;                                                            
SOURCE   2 ORGANISM_SCIENTIFIC: HUMAN IMMUNODEFICIENCY VIRUS 1;                 
SOURCE   3 ORGANISM_TAXID: 11676;                                               
SOURCE   4 STRAIN: 16055;                                                       
SOURCE   5 GENE: ENV;                                                           
SOURCE   6 EXPRESSION_SYSTEM: HOMO SAPIENS;                                     
SOURCE   7 EXPRESSION_SYSTEM_TAXID: 9606;                                       
SOURCE   8 EXPRESSION_SYSTEM_CELL_LINE: 293S FREESTYLE;                         
SOURCE   9 MOL_ID: 2;                                                           
SOURCE  10 ORGANISM_SCIENTIFIC: HUMAN IMMUNODEFICIENCY VIRUS 1;                 
SOURCE  11 ORGANISM_TAXID: 11676;                                               
SOURCE  12 STRAIN: 16055;                                                       
SOURCE  13 GENE: ENV;                                                           
SOURCE  14 EXPRESSION_SYSTEM: HOMO SAPIENS;                                     
SOURCE  15 EXPRESSION_SYSTEM_TAXID: 9606;                                       
SOURCE  16 EXPRESSION_SYSTEM_CELL_LINE: 293S FREESTYLE;                         
SOURCE  17 MOL_ID: 3;                                                           
SOURCE  18 ORGANISM_SCIENTIFIC: HOMO SAPIENS;                                   
SOURCE  19 ORGANISM_TAXID: 9606;                                                
SOURCE  20 EXPRESSION_SYSTEM: HOMO SAPIENS;                                     
SOURCE  21 EXPRESSION_SYSTEM_TAXID: 9606;                                       
SOURCE  22 EXPRESSION_SYSTEM_CELL_LINE: 293 FREESTYLE;                          
SOURCE  23 MOL_ID: 4;                                                           
SOURCE  24 ORGANISM_SCIENTIFIC: HOMO SAPIENS;                                   
SOURCE  25 ORGANISM_TAXID: 9606;                                                
SOURCE  26 EXPRESSION_SYSTEM: HOMO SAPIENS;                                     
SOURCE  27 EXPRESSION_SYSTEM_TAXID: 9606;                                       
SOURCE  28 EXPRESSION_SYSTEM_CELL_LINE: 293 FREESTYLE;                          
SOURCE  29 MOL_ID: 5;                                                           
SOURCE  30 ORGANISM_SCIENTIFIC: HOMO SAPIENS;                                   
SOURCE  31 ORGANISM_TAXID: 9606;                                                
SOURCE  32 EXPRESSION_SYSTEM: HOMO SAPIENS;                                     
SOURCE  33 EXPRESSION_SYSTEM_TAXID: 9606;                                       
SOURCE  34 EXPRESSION_SYSTEM_CELL_LINE: 293 FREESTYLE;                          
SOURCE  35 MOL_ID: 6;                                                           
SOURCE  36 ORGANISM_SCIENTIFIC: HOMO SAPIENS;                                   
SOURCE  37 ORGANISM_TAXID: 9606;                                                
SOURCE  38 EXPRESSION_SYSTEM: HOMO SAPIENS;                                     
SOURCE  39 EXPRESSION_SYSTEM_TAXID: 9606;                                       
SOURCE  40 EXPRESSION_SYSTEM_CELL_LINE: 293 FREESTYLE                           
KEYWDS    HIV-1 ANTIBODY GLYCOPROTEIN,                                          
KEYWDS   2 VIRAL PROTEIN-IMMUNE SYSTEM COM                                      
EXPDTA    X-RAY DIFFRACTION                                                     
AUTHOR    F.GARCES,R.L.STANFIELD,I.A.WILSON                                     
REVDAT   2   21-JUN-17 5UM8    1       TITLE  SOURCE                            
REVDAT   1 2 24-MAY-17 5UM8    0                                                
JRNL        AUTH   J.GUENAGA,F.GARCES,N.DE VAL,R.L.STANFIELD,V.DUBROVSKAYA,     
JRNL        AUTH 2 B.HIGGINS,B.CARRETTE,A.B.WARD,I.A.WILSON,R.T.WYATT           
JRNL        TITL   GLYCINE SUBSTITUTION AT HELIX-TO-COIL TRANSITIONS            
JRNL        TITL 2 FACILITATES THE STRUCTURAL DETERMINATION OF A STABILIZED     
JRNL        TITL 3 SUBTYPE C HIV ENVELOPE GLYCOPROTEIN.                         
JRNL        REF    IMMUNITY                      V.  46   792 2017              
JRNL        REFN                   ISSN 1097-4180                               
JRNL        PMID   28514686                                                     
JRNL        DOI    10.1016/J.IMMUNI.2017.04.014                                 
REMARK   2                                                                      
REMARK   2 RESOLUTION.    3.94 ANGSTROMS.                                       
REMARK   3                                                                      
REMARK   3 REFINEMENT.                                                          
REMARK   3   PROGRAM     : PHENIX (1.10_2155: ???)                              
REMARK   3   AUTHORS     : PAUL ADAMS,PAVEL AFONINE,VINCENT CHEN,IAN            
REMARK   3               : DAVIS,KRESHNA GOPAL,RALF GROSSE-KUNSTLEVE,           
REMARK   3               : LI-WEI HUNG,ROBERT IMMORMINO,TOM IOERGER,            
REMARK   3               : AIRLIE MCCOY,ERIK MCKEE,NIGEL MORIARTY,              
REMARK   3               : REETAL PAI,RANDY READ,JANE RICHARDSON,               
REMARK   3               : DAVID RICHARDSON,TOD ROMO,JIM SACCHETTINI,           
REMARK   3               : NICHOLAS SAUTER,JACOB SMITH,LAURENT                  
REMARK   3               : STORONI,TOM TERWILLIGER,PETER ZWART                  
REMARK   3                                                                      
REMARK   3    REFINEMENT TARGET : ML                                            
REMARK   3                                                                      
REMARK   3  DATA USED IN REFINEMENT.                                            
REMARK   3   RESOLUTION RANGE HIGH (ANGSTROMS) : 3.94                           
REMARK   3   RESOLUTION RANGE LOW  (ANGSTROMS) : 49.25                          
REMARK   3   MIN(FOBS/SIGMA_FOBS)              : 1.330                          
REMARK   3   COMPLETENESS FOR RANGE        (%) : 99.6                           
REMARK   3   NUMBER OF REFLECTIONS             : 25053                          
REMARK   3                                                                      
REMARK   3  FIT TO DATA USED IN REFINEMENT.                                     
REMARK   3   R VALUE     (WORKING + TEST SET) : 0.263                           
REMARK   3   R VALUE            (WORKING SET) : 0.260                           
REMARK   3   FREE R VALUE                     : 0.329                           
REMARK   3   FREE R VALUE TEST SET SIZE   (%) : 5.010                           
REMARK   3   FREE R VALUE TEST SET COUNT      : 1254                            
REMARK   3                                                                      
REMARK   3  FIT TO DATA USED IN REFINEMENT (IN BINS).                           
REMARK   3   BIN  RESOLUTION RANGE  COMPL.    NWORK NFREE   RWORK  RFREE        
REMARK   3     1 49.2511 -  8.1743    1.00     2691   133  0.2202 0.3554        
REMARK   3     2  8.1743 -  6.4929    1.00     2658   144  0.2657 0.2932        
REMARK   3     3  6.4929 -  5.6735    1.00     2655   137  0.2715 0.3295        
REMARK   3     4  5.6735 -  5.1554    1.00     2650   140  0.2509 0.3135        
REMARK   3     5  5.1554 -  4.7862    1.00     2650   140  0.2487 0.3468        
REMARK   3     6  4.7862 -  4.5042    0.99     2616   141  0.2518 0.3238        
REMARK   3     7  4.5042 -  4.2788    0.99     2643   137  0.2900 0.3166        
REMARK   3     8  4.2788 -  4.0926    1.00     2632   145  0.3205 0.3036        
REMARK   3     9  4.0926 -  3.9351    0.99     2604   137  0.3520 0.3482        
REMARK   3                                                                      
REMARK   3  BULK SOLVENT MODELLING.                                             
REMARK   3   METHOD USED        : FLAT BULK SOLVENT MODEL                       
REMARK   3   SOLVENT RADIUS     : 1.11                                          
REMARK   3   SHRINKAGE RADIUS   : 0.90                                          
REMARK   3   K_SOL              : NULL                                          
REMARK   3   B_SOL              : NULL                                          
REMARK   3                                                                      
REMARK   3  ERROR ESTIMATES.                                                    
REMARK   3   COORDINATE ERROR (MAXIMUM-LIKELIHOOD BASED)     : 0.570            
REMARK   3   PHASE ERROR (DEGREES, MAXIMUM-LIKELIHOOD BASED) : 38.200           
REMARK   3                                                                      
REMARK   3  B VALUES.                                                           
REMARK   3   FROM WILSON PLOT           (A**2) : 119.0                          
REMARK   3   MEAN B VALUE      (OVERALL, A**2) : NULL                           
REMARK   3   OVERALL ANISOTROPIC B VALUE.                                       
REMARK   3    B11 (A**2) : NULL                                                 
REMARK   3    B22 (A**2) : NULL                                                 
REMARK   3    B33 (A**2) : NULL                                                 
REMARK   3    B12 (A**2) : NULL                                                 
REMARK   3    B13 (A**2) : NULL                                                 
REMARK   3    B23 (A**2) : NULL                                                 
REMARK   3                                                                      
REMARK   3  TWINNING INFORMATION.                                               
REMARK   3   FRACTION: NULL                                                     
REMARK   3   OPERATOR: NULL                                                     
REMARK   3                                                                      
REMARK   3  DEVIATIONS FROM IDEAL VALUES.                                       
REMARK   3                 RMSD          COUNT                                  
REMARK   3   BOND      :  0.003          12566                                  
REMARK   3   ANGLE     :  0.640          17219                                  
REMARK   3   CHIRALITY :  0.044           2093                                  
REMARK   3   PLANARITY :  0.004           2104                                  
REMARK   3   DIHEDRAL  : 14.561           4704                                  
REMARK   3                                                                      
REMARK   3  TLS DETAILS                                                         
REMARK   3   NUMBER OF TLS GROUPS  : 33                                         
REMARK   3   TLS GROUP : 1                                                      
REMARK   3    SELECTION: CHAIN 'G' AND (RESID 32 THROUGH 98 )                   
REMARK   3    ORIGIN FOR THE GROUP (A):-444.1824 -57.0772  -8.2190              
REMARK   3    T TENSOR                                                          
REMARK   3      T11:   1.3218 T22:   1.1514                                     
REMARK   3      T33:   1.3576 T12:  -0.2380                                     
REMARK   3      T13:   0.1385 T23:  -0.0534                                     
REMARK   3    L TENSOR                                                          
REMARK   3      L11:   2.9951 L22:   2.1033                                     
REMARK   3      L33:   6.8993 L12:  -1.9263                                     
REMARK   3      L13:  -0.8354 L23:   0.0008                                     
REMARK   3    S TENSOR                                                          
REMARK   3      S11:  -0.4891 S12:  -0.7101 S13:  -0.2960                       
REMARK   3      S21:   0.3675 S22:   0.2006 S23:   0.2883                       
REMARK   3      S31:   0.0598 S32:   0.4166 S33:   0.1416                       
REMARK   3   TLS GROUP : 2                                                      
REMARK   3    SELECTION: CHAIN 'G' AND (RESID 99 THROUGH 222 )                  
REMARK   3    ORIGIN FOR THE GROUP (A):-445.8057 -55.9265  30.6203              
REMARK   3    T TENSOR                                                          
REMARK   3      T11:   0.9908 T22:   0.8278                                     
REMARK   3      T33:   1.3296 T12:   0.1420                                     
REMARK   3      T13:   0.2164 T23:   0.1218                                     
REMARK   3    L TENSOR                                                          
REMARK   3      L11:   1.8028 L22:   2.0089                                     
REMARK   3      L33:   5.6873 L12:   0.2354                                     
REMARK   3      L13:   0.4296 L23:   3.6692                                     
REMARK   3    S TENSOR                                                          
REMARK   3      S11:   0.1725 S12:   0.0837 S13:  -0.1240                       
REMARK   3      S21:   0.2828 S22:  -0.2361 S23:  -0.2713                       
REMARK   3      S31:  -0.1460 S32:  -0.6165 S33:  -0.1124                       
REMARK   3   TLS GROUP : 3                                                      
REMARK   3    SELECTION: CHAIN 'G' AND (RESID 223 THROUGH 510 )                 
REMARK   3    ORIGIN FOR THE GROUP (A):-442.1434 -70.8831  11.0873              
REMARK   3    T TENSOR                                                          
REMARK   3      T11:   1.2262 T22:   0.9938                                     
REMARK   3      T33:   1.2872 T12:   0.0105                                     
REMARK   3      T13:   0.2100 T23:  -0.0064                                     
REMARK   3    L TENSOR                                                          
REMARK   3      L11:   0.7031 L22:   0.1050                                     
REMARK   3      L33:   4.3912 L12:   0.1253                                     
REMARK   3      L13:  -0.2989 L23:   0.4803                                     
REMARK   3    S TENSOR                                                          
REMARK   3      S11:  -0.2327 S12:   0.0852 S13:  -0.1970                       
REMARK   3      S21:  -0.0314 S22:   0.0261 S23:  -0.1516                       
REMARK   3      S31:   0.6719 S32:   0.4296 S33:   0.2434                       
REMARK   3   TLS GROUP : 4                                                      
REMARK   3    SELECTION: CHAIN 'B' AND (RESID 521 THROUGH 569 )                 
REMARK   3    ORIGIN FOR THE GROUP (A):-445.9315 -52.5600 -19.0967              
REMARK   3    T TENSOR                                                          
REMARK   3      T11:   1.7969 T22:   1.7723                                     
REMARK   3      T33:   1.5541 T12:   0.1284                                     
REMARK   3      T13:   0.2698 T23:  -0.1248                                     
REMARK   3    L TENSOR                                                          
REMARK   3      L11:   0.3438 L22:   3.8869                                     
REMARK   3      L33:   1.8147 L12:  -0.9876                                     
REMARK   3      L13:  -0.8958 L23:   2.4640                                     
REMARK   3    S TENSOR                                                          
REMARK   3      S11:   0.3385 S12:   0.3231 S13:   1.6472                       
REMARK   3      S21:   0.5166 S22:   0.1039 S23:  -0.0247                       
REMARK   3      S31:  -1.0435 S32:  -0.6957 S33:   0.0506                       
REMARK   3   TLS GROUP : 5                                                      
REMARK   3    SELECTION: CHAIN 'B' AND (RESID 570 THROUGH 595 )                 
REMARK   3    ORIGIN FOR THE GROUP (A):-439.0962 -42.1918 -11.3588              
REMARK   3    T TENSOR                                                          
REMARK   3      T11:   1.2618 T22:   0.9945                                     
REMARK   3      T33:   1.4494 T12:  -0.1394                                     
REMARK   3      T13:   0.1693 T23:  -0.2124                                     
REMARK   3    L TENSOR                                                          
REMARK   3      L11:   6.3607 L22:   9.6867                                     
REMARK   3      L33:   8.1238 L12:   1.5641                                     
REMARK   3      L13:  -0.2983 L23:  -1.6722                                     
REMARK   3    S TENSOR                                                          
REMARK   3      S11:  -1.3556 S12:   1.0285 S13:  -1.2115                       
REMARK   3      S21:   0.0560 S22:  -0.2099 S23:  -1.5137                       
REMARK   3      S31:  -0.5541 S32:   1.1468 S33:   1.3099                       
REMARK   3   TLS GROUP : 6                                                      
REMARK   3    SELECTION: CHAIN 'B' AND (RESID 596 THROUGH 639 )                 
REMARK   3    ORIGIN FOR THE GROUP (A):-427.7548 -55.4214 -31.3999              
REMARK   3    T TENSOR                                                          
REMARK   3      T11:   1.5800 T22:   1.5915                                     
REMARK   3      T33:   1.1860 T12:  -0.3687                                     
REMARK   3      T13:   0.2129 T23:   0.0503                                     
REMARK   3    L TENSOR                                                          
REMARK   3      L11:   3.7148 L22:   6.8346                                     
REMARK   3      L33:   4.0450 L12:  -0.4169                                     
REMARK   3      L13:   3.9099 L23:  -1.2607                                     
REMARK   3    S TENSOR                                                          
REMARK   3      S11:  -0.3622 S12:   0.4077 S13:  -0.5483                       
REMARK   3      S21:  -0.0377 S22:   0.1227 S23:  -0.5626                       
REMARK   3      S31:  -1.2724 S32:   0.5992 S33:   0.2068                       
REMARK   3   TLS GROUP : 7                                                      
REMARK   3    SELECTION: CHAIN 'B' AND (RESID 640 THROUGH 662 )                 
REMARK   3    ORIGIN FOR THE GROUP (A):-425.0114 -36.8958 -34.1393              
REMARK   3    T TENSOR                                                          
REMARK   3      T11:   2.7747 T22:   1.9722                                     
REMARK   3      T33:   1.8637 T12:  -1.3235                                     
REMARK   3      T13:   0.8303 T23:  -0.3953                                     
REMARK   3    L TENSOR                                                          
REMARK   3      L11:   3.7449 L22:   5.7209                                     
REMARK   3      L33:   3.1989 L12:   4.2385                                     
REMARK   3      L13:  -3.4171 L23:  -3.5143                                     
REMARK   3    S TENSOR                                                          
REMARK   3      S11:   0.2683 S12:  -0.1600 S13:   0.6519                       
REMARK   3      S21:   0.1906 S22:  -0.4966 S23:  -0.8780                       
REMARK   3      S31:   0.4725 S32:   0.8040 S33:   0.4138                       
REMARK   3   TLS GROUP : 8                                                      
REMARK   3    SELECTION: CHAIN 'L' AND (RESID 6 THROUGH 21 )                    
REMARK   3    ORIGIN FOR THE GROUP (A):-484.1036 -72.9326  57.2354              
REMARK   3    T TENSOR                                                          
REMARK   3      T11:   0.7759 T22:   1.2628                                     
REMARK   3      T33:   1.5021 T12:  -0.1903                                     
REMARK   3      T13:   0.5112 T23:  -0.0449                                     
REMARK   3    L TENSOR                                                          
REMARK   3      L11:   3.4313 L22:   4.5367                                     
REMARK   3      L33:   5.4027 L12:  -1.2621                                     
REMARK   3      L13:  -3.0989 L23:  -0.4773                                     
REMARK   3    S TENSOR                                                          
REMARK   3      S11:   0.0406 S12:  -0.3263 S13:   1.7630                       
REMARK   3      S21:   0.5419 S22:  -0.9836 S23:   2.4482                       
REMARK   3      S31:   1.6554 S32:   0.0062 S33:   1.2756                       
REMARK   3   TLS GROUP : 9                                                      
REMARK   3    SELECTION: CHAIN 'L' AND (RESID 22 THROUGH 33 )                   
REMARK   3    ORIGIN FOR THE GROUP (A):-468.5831 -73.2426  47.6199              
REMARK   3    T TENSOR                                                          
REMARK   3      T11:   2.2949 T22:   1.0073                                     
REMARK   3      T33:   1.5999 T12:   0.3908                                     
REMARK   3      T13:   0.0193 T23:   0.1419                                     
REMARK   3    L TENSOR                                                          
REMARK   3      L11:   6.3304 L22:   5.2395                                     
REMARK   3      L33:   1.2161 L12:   2.1156                                     
REMARK   3      L13:  -0.4556 L23:  -1.6669                                     
REMARK   3    S TENSOR                                                          
REMARK   3      S11:  -1.9889 S12:  -0.0238 S13:  -0.3674                       
REMARK   3      S21:  -0.6983 S22:   2.3123 S23:   0.6768                       
REMARK   3      S31:  -0.3501 S32:  -0.4007 S33:   0.2506                       
REMARK   3   TLS GROUP : 10                                                     
REMARK   3    SELECTION: CHAIN 'L' AND (RESID 34 THROUGH 48 )                   
REMARK   3    ORIGIN FOR THE GROUP (A):-475.9465 -84.9951  58.5842              
REMARK   3    T TENSOR                                                          
REMARK   3      T11:   0.7294 T22:   2.0638                                     
REMARK   3      T33:   1.3986 T12:  -0.4826                                     
REMARK   3      T13:   0.4276 T23:   0.1171                                     
REMARK   3    L TENSOR                                                          
REMARK   3      L11:   2.9654 L22:   6.0182                                     
REMARK   3      L33:   4.1511 L12:   2.1029                                     
REMARK   3      L13:   3.3338 L23:   3.7473                                     
REMARK   3    S TENSOR                                                          
REMARK   3      S11:   0.4011 S12:   0.2941 S13:   0.5152                       
REMARK   3      S21:  -0.7921 S22:   1.4234 S23:   1.5280                       
REMARK   3      S31:  -1.2052 S32:   0.4726 S33:  -0.7988                       
REMARK   3   TLS GROUP : 11                                                     
REMARK   3    SELECTION: CHAIN 'L' AND (RESID 49 THROUGH 61 )                   
REMARK   3    ORIGIN FOR THE GROUP (A):-478.2552 -87.9177  47.2457              
REMARK   3    T TENSOR                                                          
REMARK   3      T11:   1.1312 T22:   2.0380                                     
REMARK   3      T33:   1.9168 T12:  -0.2069                                     
REMARK   3      T13:  -0.0351 T23:   0.1372                                     
REMARK   3    L TENSOR                                                          
REMARK   3      L11:   3.7265 L22:   3.5310                                     
REMARK   3      L33:   5.8126 L12:  -0.5082                                     
REMARK   3      L13:  -4.4225 L23:  -0.7841                                     
REMARK   3    S TENSOR                                                          
REMARK   3      S11:  -0.4531 S12:  -0.1055 S13:  -1.4210                       
REMARK   3      S21:  -3.8912 S22:   0.0957 S23:   2.0660                       
REMARK   3      S31:  -1.2998 S32:   0.3468 S33:   0.4199                       
REMARK   3   TLS GROUP : 12                                                     
REMARK   3    SELECTION: CHAIN 'L' AND (RESID 62 THROUGH 89 )                   
REMARK   3    ORIGIN FOR THE GROUP (A):-478.9348 -78.3437  50.2254              
REMARK   3    T TENSOR                                                          
REMARK   3      T11:   1.3590 T22:   1.1644                                     
REMARK   3      T33:   1.5453 T12:  -0.0208                                     
REMARK   3      T13:   0.1813 T23:   0.0028                                     
REMARK   3    L TENSOR                                                          
REMARK   3      L11:   3.5822 L22:   6.4135                                     
REMARK   3      L33:   2.4011 L12:  -1.2596                                     
REMARK   3      L13:  -0.0418 L23:  -0.1579                                     
REMARK   3    S TENSOR                                                          
REMARK   3      S11:  -1.8328 S12:   0.3533 S13:  -0.4344                       
REMARK   3      S21:  -1.3305 S22:   0.3444 S23:   0.7122                       
REMARK   3      S31:   1.6349 S32:  -0.5581 S33:   1.4963                       
REMARK   3   TLS GROUP : 13                                                     
REMARK   3    SELECTION: CHAIN 'L' AND (RESID 90 THROUGH 101 )                  
REMARK   3    ORIGIN FOR THE GROUP (A):-462.6416 -76.7035  52.6960              
REMARK   3    T TENSOR                                                          
REMARK   3      T11:   1.4927 T22:   1.1303                                     
REMARK   3      T33:   1.4196 T12:  -0.8685                                     
REMARK   3      T13:   0.5788 T23:   0.0022                                     
REMARK   3    L TENSOR                                                          
REMARK   3      L11:   0.1875 L22:   0.3741                                     
REMARK   3      L33:   3.3275 L12:  -0.3152                                     
REMARK   3      L13:  -0.0142 L23:  -0.2861                                     
REMARK   3    S TENSOR                                                          
REMARK   3      S11:  -0.8150 S12:   1.5268 S13:  -2.4310                       
REMARK   3      S21:   1.4528 S22:   0.5465 S23:  -0.5705                       
REMARK   3      S31:   0.3291 S32:  -0.4070 S33:   0.8193                       
REMARK   3   TLS GROUP : 14                                                     
REMARK   3    SELECTION: CHAIN 'L' AND (RESID 102 THROUGH 119 )                 
REMARK   3    ORIGIN FOR THE GROUP (A):-493.3613 -79.5645  71.2474              
REMARK   3    T TENSOR                                                          
REMARK   3      T11:   1.4895 T22:   1.3169                                     
REMARK   3      T33:   1.4867 T12:  -0.0927                                     
REMARK   3      T13:   0.1895 T23:  -0.1566                                     
REMARK   3    L TENSOR                                                          
REMARK   3      L11:   2.1573 L22:   1.9536                                     
REMARK   3      L33:   4.0385 L12:   2.0694                                     
REMARK   3      L13:  -2.5706 L23:  -2.6361                                     
REMARK   3    S TENSOR                                                          
REMARK   3      S11:  -0.2973 S12:  -1.0307 S13:   1.0041                       
REMARK   3      S21:   0.1765 S22:   0.3765 S23:   1.8043                       
REMARK   3      S31:   2.5400 S32:  -0.0008 S33:  -0.1886                       
REMARK   3   TLS GROUP : 15                                                     
REMARK   3    SELECTION: CHAIN 'L' AND (RESID 120 THROUGH 130 )                 
REMARK   3    ORIGIN FOR THE GROUP (A):-487.5291 -90.6960 100.3982              
REMARK   3    T TENSOR                                                          
REMARK   3      T11:   1.8973 T22:   2.3905                                     
REMARK   3      T33:   1.5847 T12:   0.8595                                     
REMARK   3      T13:   0.3930 T23:  -0.0258                                     
REMARK   3    L TENSOR                                                          
REMARK   3      L11:   7.1502 L22:   3.9770                                     
REMARK   3      L33:   7.8644 L12:  -4.2380                                     
REMARK   3      L13:   1.4057 L23:  -3.9892                                     
REMARK   3    S TENSOR                                                          
REMARK   3      S11:   1.2403 S12:  -1.2582 S13:  -0.0785                       
REMARK   3      S21:  -1.0887 S22:  -0.9940 S23:   0.5512                       
REMARK   3      S31:   1.5987 S32:   3.2720 S33:  -0.4495                       
REMARK   3   TLS GROUP : 16                                                     
REMARK   3    SELECTION: CHAIN 'L' AND (RESID 131 THROUGH 172 )                 
REMARK   3    ORIGIN FOR THE GROUP (A):-492.0849 -78.7848  83.4347              
REMARK   3    T TENSOR                                                          
REMARK   3      T11:   1.4376 T22:   1.4856                                     
REMARK   3      T33:   1.7109 T12:   0.1226                                     
REMARK   3      T13:   0.2498 T23:   0.1867                                     
REMARK   3    L TENSOR                                                          
REMARK   3      L11:   3.6342 L22:   2.7996                                     
REMARK   3      L33:   5.0576 L12:   1.5176                                     
REMARK   3      L13:   0.8605 L23:  -0.4004                                     
REMARK   3    S TENSOR                                                          
REMARK   3      S11:  -0.9352 S12:   0.3327 S13:   0.6703                       
REMARK   3      S21:  -0.1153 S22:  -0.4846 S23:   0.5505                       
REMARK   3      S31:   1.7102 S32:   0.3030 S33:   0.9896                       
REMARK   3   TLS GROUP : 17                                                     
REMARK   3    SELECTION: CHAIN 'L' AND (RESID 173 THROUGH 188 )                 
REMARK   3    ORIGIN FOR THE GROUP (A):-490.2799 -81.7274  94.7965              
REMARK   3    T TENSOR                                                          
REMARK   3      T11:   1.6516 T22:   0.8130                                     
REMARK   3      T33:   1.8853 T12:  -0.0099                                     
REMARK   3      T13:   0.2960 T23:   0.1416                                     
REMARK   3    L TENSOR                                                          
REMARK   3      L11:   3.8368 L22:   2.0111                                     
REMARK   3      L33:   6.5813 L12:   2.7110                                     
REMARK   3      L13:   0.4471 L23:  -0.4121                                     
REMARK   3    S TENSOR                                                          
REMARK   3      S11:   0.4667 S12:  -1.1458 S13:   1.4675                       
REMARK   3      S21:   0.1557 S22:  -1.3812 S23:  -0.8154                       
REMARK   3      S31:   1.0990 S32:   1.1707 S33:   1.0978                       
REMARK   3   TLS GROUP : 18                                                     
REMARK   3    SELECTION: CHAIN 'L' AND (RESID 189 THROUGH 210 )                 
REMARK   3    ORIGIN FOR THE GROUP (A):-499.9739 -78.4753  90.0281              
REMARK   3    T TENSOR                                                          
REMARK   3      T11:   1.1352 T22:   0.9609                                     
REMARK   3      T33:   1.7072 T12:   0.0393                                     
REMARK   3      T13:   0.2467 T23:   0.1553                                     
REMARK   3    L TENSOR                                                          
REMARK   3      L11:   9.2760 L22:   7.7020                                     
REMARK   3      L33:   9.1398 L12:   1.9663                                     
REMARK   3      L13:   1.4831 L23:   2.7752                                     
REMARK   3    S TENSOR                                                          
REMARK   3      S11:   0.1442 S12:  -1.1901 S13:   0.7624                       
REMARK   3      S21:  -0.8400 S22:  -0.8540 S23:   1.0646                       
REMARK   3      S31:  -2.4126 S32:   0.2296 S33:   0.8290                       
REMARK   3   TLS GROUP : 19                                                     
REMARK   3    SELECTION: CHAIN 'H' AND (RESID 1 THROUGH 39 )                    
REMARK   3    ORIGIN FOR THE GROUP (A):-463.0485 -94.4040  67.4180              
REMARK   3    T TENSOR                                                          
REMARK   3      T11:   2.2142 T22:   1.2992                                     
REMARK   3      T33:   2.0511 T12:   0.6184                                     
REMARK   3      T13:   0.6574 T23:   0.5303                                     
REMARK   3    L TENSOR                                                          
REMARK   3      L11:   5.0118 L22:   5.4044                                     
REMARK   3      L33:   8.0488 L12:  -0.5964                                     
REMARK   3      L13:   0.3391 L23:   3.0446                                     
REMARK   3    S TENSOR                                                          
REMARK   3      S11:  -0.3912 S12:  -1.3460 S13:  -2.0347                       
REMARK   3      S21:   0.0079 S22:   0.4789 S23:  -0.2956                       
REMARK   3      S31:   1.0280 S32:  -0.2284 S33:   0.6289                       
REMARK   3   TLS GROUP : 20                                                     
REMARK   3    SELECTION: CHAIN 'H' AND (RESID 40 THROUGH 51 )                   
REMARK   3    ORIGIN FOR THE GROUP (A):-463.7959 -82.3684  64.4773              
REMARK   3    T TENSOR                                                          
REMARK   3      T11:   1.9473 T22:   0.9680                                     
REMARK   3      T33:   0.9999 T12:   0.2249                                     
REMARK   3      T13:   0.0574 T23:   0.1222                                     
REMARK   3    L TENSOR                                                          
REMARK   3      L11:   4.4352 L22:   5.6958                                     
REMARK   3      L33:   2.0108 L12:   0.5830                                     
REMARK   3      L13:   1.4191 L23:   2.8944                                     
REMARK   3    S TENSOR                                                          
REMARK   3      S11:  -1.3270 S12:   0.1894 S13:  -1.2747                       
REMARK   3      S21:  -0.8100 S22:  -0.5813 S23:  -0.5611                       
REMARK   3      S31:   1.1257 S32:   2.7231 S33:   1.3111                       
REMARK   3   TLS GROUP : 21                                                     
REMARK   3    SELECTION: CHAIN 'H' AND (RESID 52 THROUGH 87 )                   
REMARK   3    ORIGIN FOR THE GROUP (A):-455.3662 -90.1537  66.5511              
REMARK   3    T TENSOR                                                          
REMARK   3      T11:   1.0561 T22:   1.7363                                     
REMARK   3      T33:   1.8277 T12:   0.4949                                     
REMARK   3      T13:   0.3886 T23:   0.4221                                     
REMARK   3    L TENSOR                                                          
REMARK   3      L11:   3.4051 L22:   6.4077                                     
REMARK   3      L33:   8.9140 L12:  -0.4298                                     
REMARK   3      L13:   1.9615 L23:   3.3896                                     
REMARK   3    S TENSOR                                                          
REMARK   3      S11:   0.1532 S12:   0.5912 S13:  -0.8439                       
REMARK   3      S21:   1.0351 S22:  -0.6101 S23:  -1.2281                       
REMARK   3      S31:   2.6797 S32:   2.3408 S33:   0.5241                       
REMARK   3   TLS GROUP : 22                                                     
REMARK   3    SELECTION: CHAIN 'H' AND (RESID 88 THROUGH 133 )                  
REMARK   3    ORIGIN FOR THE GROUP (A):-470.4690 -88.5597  64.4571              
REMARK   3    T TENSOR                                                          
REMARK   3      T11:   1.4348 T22:   1.5707                                     
REMARK   3      T33:   1.5531 T12:   0.1544                                     
REMARK   3      T13:   0.4248 T23:   0.4979                                     
REMARK   3    L TENSOR                                                          
REMARK   3      L11:   2.4680 L22:   2.7847                                     
REMARK   3      L33:   4.0696 L12:   0.2933                                     
REMARK   3      L13:  -3.2277 L23:   1.7312                                     
REMARK   3    S TENSOR                                                          
REMARK   3      S11:  -0.7484 S12:  -0.8662 S13:  -0.8752                       
REMARK   3      S21:  -0.5590 S22:   0.2965 S23:   0.1035                       
REMARK   3      S31:   2.2872 S32:   0.5410 S33:   0.5821                       
REMARK   3   TLS GROUP : 23                                                     
REMARK   3    SELECTION: CHAIN 'H' AND (RESID 134 THROUGH 201 )                 
REMARK   3    ORIGIN FOR THE GROUP (A):-485.1646 -94.6355  84.5700              
REMARK   3    T TENSOR                                                          
REMARK   3      T11:   1.9557 T22:   1.5589                                     
REMARK   3      T33:   2.0787 T12:   0.1985                                     
REMARK   3      T13:   0.4167 T23:   0.4301                                     
REMARK   3    L TENSOR                                                          
REMARK   3      L11:   4.5618 L22:   2.3518                                     
REMARK   3      L33:   4.5103 L12:  -1.1781                                     
REMARK   3      L13:  -2.5404 L23:  -0.4683                                     
REMARK   3    S TENSOR                                                          
REMARK   3      S11:  -1.0447 S12:  -0.1107 S13:  -1.7706                       
REMARK   3      S21:   0.5474 S22:   0.4972 S23:   0.2921                       
REMARK   3      S31:   1.2237 S32:   1.1710 S33:   0.9821                       
REMARK   3   TLS GROUP : 24                                                     
REMARK   3    SELECTION: CHAIN 'H' AND (RESID 202 THROUGH 214 )                 
REMARK   3    ORIGIN FOR THE GROUP (A):-486.9049-100.4219  93.0624              
REMARK   3    T TENSOR                                                          
REMARK   3      T11:   1.6920 T22:   1.5523                                     
REMARK   3      T33:   3.0032 T12:  -0.0674                                     
REMARK   3      T13:   0.1133 T23:   0.3153                                     
REMARK   3    L TENSOR                                                          
REMARK   3      L11:   1.7902 L22:   3.2078                                     
REMARK   3      L33:   3.1958 L12:  -0.4717                                     
REMARK   3      L13:  -1.5813 L23:   0.5814                                     
REMARK   3    S TENSOR                                                          
REMARK   3      S11:  -1.9112 S12:  -1.5299 S13:  -1.7025                       
REMARK   3      S21:  -0.1593 S22:   0.0487 S23:  -1.1641                       
REMARK   3      S31:   2.0192 S32:   0.4913 S33:   1.3585                       
REMARK   3   TLS GROUP : 25                                                     
REMARK   3    SELECTION: CHAIN 'D' AND (RESID 1 THROUGH 100E)                   
REMARK   3    ORIGIN FOR THE GROUP (A):-432.2062 -88.2461 -32.3313              
REMARK   3    T TENSOR                                                          
REMARK   3      T11:   1.7581 T22:   1.3558                                     
REMARK   3      T33:   1.4931 T12:   0.2000                                     
REMARK   3      T13:   0.3479 T23:   0.0678                                     
REMARK   3    L TENSOR                                                          
REMARK   3      L11:   3.6845 L22:   3.6780                                     
REMARK   3      L33:   3.5880 L12:   0.5823                                     
REMARK   3      L13:  -1.0962 L23:  -1.4669                                     
REMARK   3    S TENSOR                                                          
REMARK   3      S11:  -0.3800 S12:  -0.1415 S13:  -0.7006                       
REMARK   3      S21:  -0.1399 S22:   0.6842 S23:  -0.4495                       
REMARK   3      S31:   1.1230 S32:  -0.4284 S33:  -0.1984                       
REMARK   3   TLS GROUP : 26                                                     
REMARK   3    SELECTION: CHAIN 'D' AND (RESID 100F THROUGH 111 )                
REMARK   3    ORIGIN FOR THE GROUP (A):-424.0236 -90.3880 -34.7638              
REMARK   3    T TENSOR                                                          
REMARK   3      T11:   1.8759 T22:   2.8815                                     
REMARK   3      T33:   1.4580 T12:  -0.0112                                     
REMARK   3      T13:   0.0850 T23:  -0.1210                                     
REMARK   3    L TENSOR                                                          
REMARK   3      L11:   2.4101 L22:   1.8625                                     
REMARK   3      L33:   5.5169 L12:  -0.3264                                     
REMARK   3      L13:   1.2890 L23:  -2.0461                                     
REMARK   3    S TENSOR                                                          
REMARK   3      S11:   0.0046 S12:   1.1079 S13:  -0.5691                       
REMARK   3      S21:  -0.6724 S22:  -0.8227 S23:  -0.3037                       
REMARK   3      S31:   2.5955 S32:   1.2535 S33:   1.4068                       
REMARK   3   TLS GROUP : 27                                                     
REMARK   3    SELECTION: CHAIN 'D' AND (RESID 112 THROUGH 222 )                 
REMARK   3    ORIGIN FOR THE GROUP (A):-401.5254-101.8327 -29.7946              
REMARK   3    T TENSOR                                                          
REMARK   3      T11:   2.1803 T22:   2.6770                                     
REMARK   3      T33:   2.6017 T12:   0.6345                                     
REMARK   3      T13:   0.1008 T23:  -0.0692                                     
REMARK   3    L TENSOR                                                          
REMARK   3      L11:   4.9572 L22:   0.9407                                     
REMARK   3      L33:   4.6178 L12:  -0.6459                                     
REMARK   3      L13:   2.0223 L23:   1.6427                                     
REMARK   3    S TENSOR                                                          
REMARK   3      S11:  -1.1878 S12:  -1.9752 S13:   0.1894                       
REMARK   3      S21:   0.2426 S22:   1.3758 S23:   0.2574                       
REMARK   3      S31:  -0.7929 S32:   2.1417 S33:  -0.3809                       
REMARK   3   TLS GROUP : 28                                                     
REMARK   3    SELECTION: CHAIN 'E' AND (RESID 2 THROUGH 50 )                    
REMARK   3    ORIGIN FOR THE GROUP (A):-423.2423 -81.3581 -52.1138              
REMARK   3    T TENSOR                                                          
REMARK   3      T11:   2.3546 T22:   1.9340                                     
REMARK   3      T33:   1.7991 T12:   0.3264                                     
REMARK   3      T13:   0.6247 T23:   0.2401                                     
REMARK   3    L TENSOR                                                          
REMARK   3      L11:   3.2375 L22:   5.8843                                     
REMARK   3      L33:   4.4821 L12:  -0.2272                                     
REMARK   3      L13:   0.1962 L23:   2.7938                                     
REMARK   3    S TENSOR                                                          
REMARK   3      S11:   1.3453 S12:   1.4289 S13:  -0.4093                       
REMARK   3      S21:  -2.5889 S22:  -0.7508 S23:  -1.1190                       
REMARK   3      S31:   0.8663 S32:  -0.7411 S33:  -0.5310                       
REMARK   3   TLS GROUP : 29                                                     
REMARK   3    SELECTION: CHAIN 'E' AND (RESID 51 THROUGH 105 )                  
REMARK   3    ORIGIN FOR THE GROUP (A):-422.9182 -76.6516 -49.9024              
REMARK   3    T TENSOR                                                          
REMARK   3      T11:   2.4277 T22:   1.6188                                     
REMARK   3      T33:   1.6157 T12:   0.1792                                     
REMARK   3      T13:   0.4113 T23:   0.0488                                     
REMARK   3    L TENSOR                                                          
REMARK   3      L11:   5.0831 L22:   6.8971                                     
REMARK   3      L33:   2.8076 L12:   1.3208                                     
REMARK   3      L13:  -0.1359 L23:   1.6685                                     
REMARK   3    S TENSOR                                                          
REMARK   3      S11:  -1.2884 S12:   1.0329 S13:  -0.1764                       
REMARK   3      S21:  -1.3504 S22:   0.6887 S23:  -1.0292                       
REMARK   3      S31:   0.3210 S32:   0.5913 S33:   0.4165                       
REMARK   3   TLS GROUP : 30                                                     
REMARK   3    SELECTION: CHAIN 'E' AND (RESID 106 THROUGH 127 )                 
REMARK   3    ORIGIN FOR THE GROUP (A):-398.7168 -96.0918 -45.4655              
REMARK   3    T TENSOR                                                          
REMARK   3      T11:   2.3348 T22:   2.2378                                     
REMARK   3      T33:   3.4410 T12:  -0.0756                                     
REMARK   3      T13:  -0.4972 T23:  -0.3102                                     
REMARK   3    L TENSOR                                                          
REMARK   3      L11:   6.4946 L22:   3.6082                                     
REMARK   3      L33:   1.5676 L12:  -0.7284                                     
REMARK   3      L13:   0.8922 L23:   2.1924                                     
REMARK   3    S TENSOR                                                          
REMARK   3      S11:   0.8945 S12:   0.3467 S13:  -0.6065                       
REMARK   3      S21:   1.1545 S22:  -0.6508 S23:  -3.4135                       
REMARK   3      S31:   1.2426 S32:   0.2630 S33:  -0.2717                       
REMARK   3   TLS GROUP : 31                                                     
REMARK   3    SELECTION: CHAIN 'E' AND (RESID 128 THROUGH 165 )                 
REMARK   3    ORIGIN FOR THE GROUP (A):-399.3159-108.4204 -45.1663              
REMARK   3    T TENSOR                                                          
REMARK   3      T11:   2.1125 T22:   2.4551                                     
REMARK   3      T33:   2.6611 T12:   0.3494                                     
REMARK   3      T13:  -0.2646 T23:  -0.7426                                     
REMARK   3    L TENSOR                                                          
REMARK   3      L11:   2.7987 L22:   4.3643                                     
REMARK   3      L33:   5.5221 L12:  -1.9925                                     
REMARK   3      L13:  -0.6275 L23:   4.4766                                     
REMARK   3    S TENSOR                                                          
REMARK   3      S11:   1.3133 S12:  -0.0964 S13:   0.5917                       
REMARK   3      S21:  -0.1842 S22:  -0.4029 S23:  -1.5513                       
REMARK   3      S31:   1.8599 S32:   0.9034 S33:  -0.2205                       
REMARK   3   TLS GROUP : 32                                                     
REMARK   3    SELECTION: CHAIN 'E' AND (RESID 166 THROUGH 200 )                 
REMARK   3    ORIGIN FOR THE GROUP (A):-398.8545-106.8906 -44.1940              
REMARK   3    T TENSOR                                                          
REMARK   3      T11:   1.4947 T22:   2.3070                                     
REMARK   3      T33:   2.4030 T12:  -0.2308                                     
REMARK   3      T13:  -0.1201 T23:  -0.3069                                     
REMARK   3    L TENSOR                                                          
REMARK   3      L11:   4.9995 L22:   4.4418                                     
REMARK   3      L33:   7.5885 L12:   4.7296                                     
REMARK   3      L13:  -0.4805 L23:  -1.1109                                     
REMARK   3    S TENSOR                                                          
REMARK   3      S11:   0.8046 S12:   1.2873 S13:  -1.1487                       
REMARK   3      S21:  -0.2314 S22:  -0.2058 S23:  -2.1657                       
REMARK   3      S31:   1.6031 S32:  -1.8441 S33:  -0.4434                       
REMARK   3   TLS GROUP : 33                                                     
REMARK   3    SELECTION: CHAIN 'E' AND (RESID 201 THROUGH 214 )                 
REMARK   3    ORIGIN FOR THE GROUP (A):-390.6377-105.4260 -47.8754              
REMARK   3    T TENSOR                                                          
REMARK   3      T11:   1.8828 T22:   1.9653                                     
REMARK   3      T33:   2.5939 T12:  -0.6151                                     
REMARK   3      T13:   0.7800 T23:  -0.6420                                     
REMARK   3    L TENSOR                                                          
REMARK   3      L11:   8.3543 L22:   2.1431                                     
REMARK   3      L33:   6.4425 L12:  -0.5428                                     
REMARK   3      L13:   0.2316 L23:   3.6626                                     
REMARK   3    S TENSOR                                                          
REMARK   3      S11:   0.4570 S12:   0.2509 S13:  -4.1725                       
REMARK   3      S21:  -1.8659 S22:  -0.2470 S23:  -0.6035                       
REMARK   3      S31:   4.5383 S32:  -3.5504 S33:  -0.1258                       
REMARK   3                                                                      
REMARK   3  NCS DETAILS                                                         
REMARK   3   NUMBER OF NCS GROUPS : NULL                                        
REMARK   3                                                                      
REMARK   3  OTHER REFINEMENT REMARKS: NULL                                      
REMARK   4                                                                      
REMARK   4 5UM8 COMPLIES WITH FORMAT V. 3.30, 13-JUL-11                         
REMARK 100                                                                      
REMARK 100 THIS ENTRY HAS BEEN PROCESSED BY RCSB ON 09-FEB-17.                  
REMARK 100 THE DEPOSITION ID IS D_1000226114.                                   
REMARK 200                                                                      
REMARK 200 EXPERIMENTAL DETAILS                                                 
REMARK 200  EXPERIMENT TYPE                : X-RAY DIFFRACTION                  
REMARK 200  DATE OF DATA COLLECTION        : 17-OCT-15                          
REMARK 200  TEMPERATURE           (KELVIN) : 100                                
REMARK 200  PH                             : 4.03                               
REMARK 200  NUMBER OF CRYSTALS USED        : 1                                  
REMARK 200                                                                      
REMARK 200  SYNCHROTRON              (Y/N) : Y                                  
REMARK 200  RADIATION SOURCE               : APS                                
REMARK 200  BEAMLINE                       : 23-ID-D                            
REMARK 200  X-RAY GENERATOR MODEL          : NULL                               
REMARK 200  MONOCHROMATIC OR LAUE    (M/L) : M                                  
REMARK 200  WAVELENGTH OR RANGE        (A) : 1.0332                             
REMARK 200  MONOCHROMATOR                  : NULL                               
REMARK 200  OPTICS                         : NULL                               
REMARK 200                                                                      
REMARK 200  DETECTOR TYPE                  : PIXEL                              
REMARK 200  DETECTOR MANUFACTURER          : DECTRIS PILATUS3 6M                
REMARK 200  INTENSITY-INTEGRATION SOFTWARE : HKL-2000                           
REMARK 200  DATA SCALING SOFTWARE          : HKL-2000                           
REMARK 200                                                                      
REMARK 200  NUMBER OF UNIQUE REFLECTIONS   : 25153                              
REMARK 200  RESOLUTION RANGE HIGH      (A) : 3.935                              
REMARK 200  RESOLUTION RANGE LOW       (A) : 49.250                             
REMARK 200  REJECTION CRITERIA  (SIGMA(I)) : -3.000                             
REMARK 200                                                                      
REMARK 200 OVERALL.                                                             
REMARK 200  COMPLETENESS FOR RANGE     (%) : 100.0                              
REMARK 200  DATA REDUNDANCY                : 5.000                              
REMARK 200  R MERGE                    (I) : 0.19400                            
REMARK 200  R SYM                      (I) : 0.19400                            
REMARK 200  <I/SIGMA(I)> FOR THE DATA SET  : 7.5000                             
REMARK 200                                                                      
REMARK 200 IN THE HIGHEST RESOLUTION SHELL.                                     
REMARK 200  HIGHEST RESOLUTION SHELL, RANGE HIGH (A) : 3.94                     
REMARK 200  HIGHEST RESOLUTION SHELL, RANGE LOW  (A) : 4.02                     
REMARK 200  COMPLETENESS FOR SHELL     (%) : 100.0                              
REMARK 200  DATA REDUNDANCY IN SHELL       : 4.90                               
REMARK 200  R MERGE FOR SHELL          (I) : 1.51000                            
REMARK 200  R SYM FOR SHELL            (I) : 1.51000                            
REMARK 200  <I/SIGMA(I)> FOR SHELL         : 1.100                              
REMARK 200                                                                      
REMARK 200 DIFFRACTION PROTOCOL: SINGLE WAVELENGTH                              
REMARK 200 METHOD USED TO DETERMINE THE STRUCTURE: MOLECULAR REPLACEMENT        
REMARK 200 SOFTWARE USED: PHASER                                                
REMARK 200 STARTING MODEL: 5CEZ, 4R26                                           
REMARK 200                                                                      
REMARK 200 REMARK: NULL                                                         
REMARK 280                                                                      
REMARK 280 CRYSTAL                                                              
REMARK 280 SOLVENT CONTENT, VS   (%): 71.38                                     
REMARK 280 MATTHEWS COEFFICIENT, VM (ANGSTROMS**3/DA): 4.30                     
REMARK 280                                                                      
REMARK 280 CRYSTALLIZATION CONDITIONS: 0.2M AMMONIUM SULFATE, 10% GLYCEROL,     
REMARK 280  22% PEG 300, 0.1M PHOSPHATE-CITRATE, PH 4.03, VAPOR DIFFUSION,      
REMARK 280  SITTING DROP, TEMPERATURE 277K                                      
REMARK 290                                                                      
REMARK 290 CRYSTALLOGRAPHIC SYMMETRY                                            
REMARK 290 SYMMETRY OPERATORS FOR SPACE GROUP: P 63                             
REMARK 290                                                                      
REMARK 290      SYMOP   SYMMETRY                                                
REMARK 290     NNNMMM   OPERATOR                                                
REMARK 290       1555   X,Y,Z                                                   
REMARK 290       2555   -Y,X-Y,Z                                                
REMARK 290       3555   -X+Y,-X,Z                                               
REMARK 290       4555   -X,-Y,Z+1/2                                             
REMARK 290       5555   Y,-X+Y,Z+1/2                                            
REMARK 290       6555   X-Y,X,Z+1/2                                             
REMARK 290                                                                      
REMARK 290     WHERE NNN -> OPERATOR NUMBER                                     
REMARK 290           MMM -> TRANSLATION VECTOR                                  
REMARK 290                                                                      
REMARK 290 CRYSTALLOGRAPHIC SYMMETRY TRANSFORMATIONS                            
REMARK 290 THE FOLLOWING TRANSFORMATIONS OPERATE ON THE ATOM/HETATM             
REMARK 290 RECORDS IN THIS ENTRY TO PRODUCE CRYSTALLOGRAPHICALLY                
REMARK 290 RELATED MOLECULES.                                                   
REMARK 290   SMTRY1   1  1.000000  0.000000  0.000000        0.00000            
REMARK 290   SMTRY2   1  0.000000  1.000000  0.000000        0.00000            
REMARK 290   SMTRY3   1  0.000000  0.000000  1.000000        0.00000            
REMARK 290   SMTRY1   2 -0.500000 -0.866025  0.000000        0.00000            
REMARK 290   SMTRY2   2  0.866025 -0.500000  0.000000        0.00000            
REMARK 290   SMTRY3   2  0.000000  0.000000  1.000000        0.00000            
REMARK 290   SMTRY1   3 -0.500000  0.866025  0.000000        0.00000            
REMARK 290   SMTRY2   3 -0.866025 -0.500000  0.000000        0.00000            
REMARK 290   SMTRY3   3  0.000000  0.000000  1.000000        0.00000            
REMARK 290   SMTRY1   4 -1.000000  0.000000  0.000000        0.00000            
REMARK 290   SMTRY2   4  0.000000 -1.000000  0.000000        0.00000            
REMARK 290   SMTRY3   4  0.000000  0.000000  1.000000      157.04650            
REMARK 290   SMTRY1   5  0.500000  0.866025  0.000000        0.00000            
REMARK 290   SMTRY2   5 -0.866025  0.500000  0.000000        0.00000            
REMARK 290   SMTRY3   5  0.000000  0.000000  1.000000      157.04650            
REMARK 290   SMTRY1   6  0.500000 -0.866025  0.000000        0.00000            
REMARK 290   SMTRY2   6  0.866025  0.500000  0.000000        0.00000            
REMARK 290   SMTRY3   6  0.000000  0.000000  1.000000      157.04650            
REMARK 290                                                                      
REMARK 290 REMARK: NULL                                                         
REMARK 300                                                                      
REMARK 300 BIOMOLECULE: 1                                                       
REMARK 300 SEE REMARK 350 FOR THE AUTHOR PROVIDED AND/OR PROGRAM                
REMARK 300 GENERATED ASSEMBLY INFORMATION FOR THE STRUCTURE IN                  
REMARK 300 THIS ENTRY. THE REMARK MAY ALSO PROVIDE INFORMATION ON               
REMARK 300 BURIED SURFACE AREA.                                                 
REMARK 300 REMARK: THE ASYMMETRIC UNIT (6 CHAINS) IS 1/3 OF A TRIMER- THE       
REMARK 300 TRIMER IS THE BIOLOGICAL ASSEMBLY.                                   
REMARK 350                                                                      
REMARK 350 COORDINATES FOR A COMPLETE MULTIMER REPRESENTING THE KNOWN           
REMARK 350 BIOLOGICALLY SIGNIFICANT OLIGOMERIZATION STATE OF THE                
REMARK 350 MOLECULE CAN BE GENERATED BY APPLYING BIOMT TRANSFORMATIONS          
REMARK 350 GIVEN BELOW.  BOTH NON-CRYSTALLOGRAPHIC AND                          
REMARK 350 CRYSTALLOGRAPHIC OPERATIONS ARE GIVEN.                               
REMARK 350                                                                      
REMARK 350 BIOMOLECULE: 1                                                       
REMARK 350 AUTHOR DETERMINED BIOLOGICAL UNIT: HEXAMERIC                         
REMARK 350 APPLY THE FOLLOWING TO CHAINS: G, B, L, H, D, E                      
REMARK 350   BIOMT1   1  1.000000  0.000000  0.000000        0.00000            
REMARK 350   BIOMT2   1  0.000000  1.000000  0.000000        0.00000            
REMARK 350   BIOMT3   1  0.000000  0.000000  1.000000        0.00000            
REMARK 465                                                                      
REMARK 465 MISSING RESIDUES                                                     
REMARK 465 THE FOLLOWING RESIDUES WERE NOT LOCATED IN THE                       
REMARK 465 EXPERIMENT. (M=MODEL NUMBER; RES=RESIDUE NAME; C=CHAIN               
REMARK 465 IDENTIFIER; SSSEQ=SEQUENCE NUMBER; I=INSERTION CODE.)                
REMARK 465                                                                      
REMARK 465   M RES C SSSEQI                                                     
REMARK 465     ASN G    31                                                      
REMARK 465     SER G   144                                                      
REMARK 465     SER G   145                                                      
REMARK 465     VAL G   146                                                      
REMARK 465     SER G   401A                                                     
REMARK 465     ASN G   401B                                                     
REMARK 465     SER G   401C                                                     
REMARK 465     GLY G   511                                                      
REMARK 465     SER G   512                                                      
REMARK 465     GLY G   513                                                      
REMARK 465     GLY G   514                                                      
REMARK 465     GLY G   515                                                      
REMARK 465     GLY G   516                                                      
REMARK 465     SER G   517                                                      
REMARK 465     ALA B   512                                                      
REMARK 465     VAL B   513                                                      
REMARK 465     GLY B   514                                                      
REMARK 465     LEU B   515                                                      
REMARK 465     GLY B   516                                                      
REMARK 465     ALA B   517                                                      
REMARK 465     VAL B   518                                                      
REMARK 465     ILE B   519                                                      
REMARK 465     PHE B   520                                                      
REMARK 465     SER B   553                                                      
REMARK 465     ASN B   554                                                      
REMARK 465     LEU B   555                                                      
REMARK 465     LEU B   556                                                      
REMARK 465     LYS B   557                                                      
REMARK 465     ALA B   558                                                      
REMARK 465     PRO B   559                                                      
REMARK 465     GLU B   560                                                      
REMARK 465     ALA B   561                                                      
REMARK 465     GLN B   562                                                      
REMARK 465     GLN B   563                                                      
REMARK 465     HIS B   564                                                      
REMARK 465     LEU B   565                                                      
REMARK 465     LEU B   663                                                      
REMARK 465     ASP B   664                                                      
REMARK 465     GLU L   211                                                      
REMARK 465     CYS L   212                                                      
REMARK 465     SER L   213                                                      
REMARK 465     LYS H   127                                                      
REMARK 465     ASP H   215                                                      
REMARK 465     GLN E     1                                                      
REMARK 465     CYS E   215                                                      
REMARK 465     SER E   216                                                      
REMARK 470                                                                      
REMARK 470 MISSING ATOM                                                         
REMARK 470 THE FOLLOWING RESIDUES HAVE MISSING ATOMS (M=MODEL NUMBER;           
REMARK 470 RES=RESIDUE NAME; C=CHAIN IDENTIFIER; SSEQ=SEQUENCE NUMBER;          
REMARK 470 I=INSERTION CODE):                                                   
REMARK 470   M RES CSSEQI  ATOMS                                                
REMARK 470     ARG G 186B   CG   CD   NE   CZ   NH1  NH2                        
REMARK 470     ARG G 356    CG   CD   NE   CZ   NH1  NH2                        
REMARK 470     ARG G 357    CG   CD   NE   CZ   NH1  NH2                        
REMARK 470     GLN B 551    CG   CD   OE1  NE2                                  
REMARK 470     GLN B 552    CG   CD   OE1  NE2                                  
REMARK 470     SER L 108    CB   OG                                             
REMARK 500                                                                      
REMARK 500 GEOMETRY AND STEREOCHEMISTRY                                         
REMARK 500 SUBTOPIC: COVALENT BOND LENGTHS                                      
REMARK 500                                                                      
REMARK 500 THE STEREOCHEMICAL PARAMETERS OF THE FOLLOWING RESIDUES              
REMARK 500 HAVE VALUES WHICH DEVIATE FROM EXPECTED VALUES BY MORE               
REMARK 500 THAN 6*RMSD (M=MODEL NUMBER; RES=RESIDUE NAME; C=CHAIN               
REMARK 500 IDENTIFIER; SSEQ=SEQUENCE NUMBER; I=INSERTION CODE).                 
REMARK 500                                                                      
REMARK 500 STANDARD TABLE:                                                      
REMARK 500 FORMAT: (10X,I3,1X,2(A3,1X,A1,I4,A1,1X,A4,3X),1X,F6.3)               
REMARK 500                                                                      
REMARK 500 EXPECTED VALUES PROTEIN: ENGH AND HUBER, 1999                        
REMARK 500 EXPECTED VALUES NUCLEIC ACID: CLOWNEY ET AL 1996                     
REMARK 500                                                                      
REMARK 500  M RES CSSEQI ATM1   RES CSSEQI ATM2   DEVIATION                     
REMARK 500    ARG G 186B  CA    ARG G 186B  C      -0.227                       
REMARK 500                                                                      
REMARK 500 REMARK: NULL                                                         
REMARK 500                                                                      
REMARK 500 GEOMETRY AND STEREOCHEMISTRY                                         
REMARK 500 SUBTOPIC: TORSION ANGLES                                             
REMARK 500                                                                      
REMARK 500 TORSION ANGLES OUTSIDE THE EXPECTED RAMACHANDRAN REGIONS:            
REMARK 500 (M=MODEL NUMBER; RES=RESIDUE NAME; C=CHAIN IDENTIFIER;               
REMARK 500 SSEQ=SEQUENCE NUMBER; I=INSERTION CODE).                             
REMARK 500                                                                      
REMARK 500 STANDARD TABLE:                                                      
REMARK 500 FORMAT:(10X,I3,1X,A3,1X,A1,I4,A1,4X,F7.2,3X,F7.2)                    
REMARK 500                                                                      
REMARK 500 EXPECTED VALUES: GJ KLEYWEGT AND TA JONES (1996). PHI/PSI-           
REMARK 500 CHOLOGY: RAMACHANDRAN REVISITED. STRUCTURE 4, 1395 - 1400            
REMARK 500                                                                      
REMARK 500  M RES CSSEQI        PSI       PHI                                   
REMARK 500    PRO G  43       76.92    -68.87                                   
REMARK 500    ALA G  55      109.20   -164.67                                   
REMARK 500    LYS G  65     -168.63   -118.83                                   
REMARK 500    ALA G  70      -69.35   -126.77                                   
REMARK 500    ALA G  73      -16.84   -164.73                                   
REMARK 500    LEU G 125       22.12    -78.33                                   
REMARK 500    ALA G 139     -139.41    -88.72                                   
REMARK 500    ASN G 150     -168.12   -108.80                                   
REMARK 500    GLU G 153      107.95    -47.11                                   
REMARK 500    THR G 163     -163.76   -115.77                                   
REMARK 500    LYS G 169     -169.68   -126.31                                   
REMARK 500    GLU G 186      -82.70     50.70                                   
REMARK 500    GLU G 186A     -99.68     69.47                                   
REMARK 500    ARG G 186B     -60.42     32.97                                   
REMARK 500    ASN G 187      -68.68   -138.14                                   
REMARK 500    SER G 188      -73.15   -156.42                                   
REMARK 500    SER G 189     -159.82     54.18                                   
REMARK 500    CYS G 196       22.75    -67.90                                   
REMARK 500    ASN G 197      -40.18   -140.43                                   
REMARK 500    THR G 232       52.05   -107.18                                   
REMARK 500    ASN G 234     -152.41    -75.80                                   
REMARK 500    ASN G 240      -74.80    -82.20                                   
REMARK 500    PRO G 253       84.13    -69.17                                   
REMARK 500    GLN G 258      -52.02     64.37                                   
REMARK 500    ASN G 276      107.36   -166.64                                   
REMARK 500    ASN G 301       80.26    -58.78                                   
REMARK 500    PRO G 354       39.78    -80.18                                   
REMARK 500    ARG G 356     -109.97    -87.49                                   
REMARK 500    ARG G 357     -143.40   -138.27                                   
REMARK 500    HIS G 374       92.29    -68.88                                   
REMARK 500    PHE G 376     -167.51   -166.20                                   
REMARK 500    ARG G 379       84.47     56.09                                   
REMARK 500    THR G 387       46.56    -95.09                                   
REMARK 500    ASN G 392       39.42   -158.71                                   
REMARK 500    ASP G 399      -29.66     70.11                                   
REMARK 500    THR G 400      -78.39     49.73                                   
REMARK 500    SER G 407     -168.30     59.17                                   
REMARK 500    SER G 410     -122.15     57.85                                   
REMARK 500    SER G 411       54.31   -147.71                                   
REMARK 500    LEU G 412       85.43    -62.86                                   
REMARK 500    MET G 426     -150.41    -78.03                                   
REMARK 500    GLN G 428      160.51     63.67                                   
REMARK 500    LYS G 485       34.56    -90.96                                   
REMARK 500    ARG G 504       96.19    -61.52                                   
REMARK 500    VAL G 506      -85.52     50.13                                   
REMARK 500    LEU B 523       18.46     59.79                                   
REMARK 500    LEU B 545      -27.98   -163.41                                   
REMARK 500    SER B 546       75.39    -47.26                                   
REMARK 500    GLN B 550      -82.72     56.79                                   
REMARK 500    LEU B 568      148.85   -170.08                                   
REMARK 500                                                                      
REMARK 500 THIS ENTRY HAS      90 RAMACHANDRAN OUTLIERS.                        
REMARK 500                                                                      
REMARK 500 REMARK: NULL                                                         
REMARK 800                                                                      
REMARK 800 SITE                                                                 
REMARK 800 SITE_IDENTIFIER: AC1                                                 
REMARK 800 EVIDENCE_CODE: SOFTWARE                                              
REMARK 800 SITE_DESCRIPTION: binding site for Mono-Saccharide NAG B 702 bound   
REMARK 800  to ASN B 611                                                        
REMARK 800                                                                      
REMARK 800 SITE_IDENTIFIER: AC2                                                 
REMARK 800 EVIDENCE_CODE: SOFTWARE                                              
REMARK 800 SITE_DESCRIPTION: binding site for Mono-Saccharide NAG B 703 bound   
REMARK 800  to ASN B 625                                                        
REMARK 800                                                                      
REMARK 800 SITE_IDENTIFIER: AC3                                                 
REMARK 800 EVIDENCE_CODE: SOFTWARE                                              
REMARK 800 SITE_DESCRIPTION: binding site for Mono-Saccharide NAG B 701 bound   
REMARK 800  to ASN B 637                                                        
REMARK 800                                                                      
REMARK 800 SITE_IDENTIFIER: AC4                                                 
REMARK 800 EVIDENCE_CODE: SOFTWARE                                              
REMARK 800 SITE_DESCRIPTION: binding site for Poly-Saccharide residues NAG G    
REMARK 800  738 through MAN G 744 bound to ASN G 88                             
REMARK 800                                                                      
REMARK 800 SITE_IDENTIFIER: AC5                                                 
REMARK 800 EVIDENCE_CODE: SOFTWARE                                              
REMARK 800 SITE_DESCRIPTION: binding site for Poly-Saccharide residues NAG G    
REMARK 800  715 through MAN G 719 bound to ASN G 156                            
REMARK 800                                                                      
REMARK 800 SITE_IDENTIFIER: AC6                                                 
REMARK 800 EVIDENCE_CODE: SOFTWARE                                              
REMARK 800 SITE_DESCRIPTION: binding site for Mono-Saccharide NAG G 707 bound   
REMARK 800  to ASN G 160                                                        
REMARK 800                                                                      
REMARK 800 SITE_IDENTIFIER: AC7                                                 
REMARK 800 EVIDENCE_CODE: SOFTWARE                                              
REMARK 800 SITE_DESCRIPTION: binding site for Poly-Saccharide residues NAG G    
REMARK 800  713 through NAG G 714 bound to ASN G 197                            
REMARK 800                                                                      
REMARK 800 SITE_IDENTIFIER: AC8                                                 
REMARK 800 EVIDENCE_CODE: SOFTWARE                                              
REMARK 800 SITE_DESCRIPTION: binding site for Poly-Saccharide residues NAG G    
REMARK 800  720 through NAG G 721 bound to ASN G 230                            
REMARK 800                                                                      
REMARK 800 SITE_IDENTIFIER: AC9                                                 
REMARK 800 EVIDENCE_CODE: SOFTWARE                                              
REMARK 800 SITE_DESCRIPTION: binding site for Poly-Saccharide residues NAG G    
REMARK 800  711 through NAG G 712 bound to ASN G 234                            
REMARK 800                                                                      
REMARK 800 SITE_IDENTIFIER: AD1                                                 
REMARK 800 EVIDENCE_CODE: SOFTWARE                                              
REMARK 800 SITE_DESCRIPTION: binding site for Poly-Saccharide residues NAG G    
REMARK 800  722 through BMA G 724 bound to ASN G 241                            
REMARK 800                                                                      
REMARK 800 SITE_IDENTIFIER: AD2                                                 
REMARK 800 EVIDENCE_CODE: SOFTWARE                                              
REMARK 800 SITE_DESCRIPTION: binding site for Poly-Saccharide residues NAG G    
REMARK 800  745 through MAN G 750 bound to ASN G 262                            
REMARK 800                                                                      
REMARK 800 SITE_IDENTIFIER: AD3                                                 
REMARK 800 EVIDENCE_CODE: SOFTWARE                                              
REMARK 800 SITE_DESCRIPTION: binding site for Mono-Saccharide NAG G 708 bound   
REMARK 800  to ASN G 276                                                        
REMARK 800                                                                      
REMARK 800 SITE_IDENTIFIER: AD4                                                 
REMARK 800 EVIDENCE_CODE: SOFTWARE                                              
REMARK 800 SITE_DESCRIPTION: binding site for Mono-Saccharide NAG G 700 bound   
REMARK 800  to ASN G 289                                                        
REMARK 800                                                                      
REMARK 800 SITE_IDENTIFIER: AD5                                                 
REMARK 800 EVIDENCE_CODE: SOFTWARE                                              
REMARK 800 SITE_DESCRIPTION: binding site for Poly-Saccharide residues NAG G    
REMARK 800  751 through NAG G 752 bound to ASN G 301                            
REMARK 800                                                                      
REMARK 800 SITE_IDENTIFIER: AD6                                                 
REMARK 800 EVIDENCE_CODE: SOFTWARE                                              
REMARK 800 SITE_DESCRIPTION: binding site for Poly-Saccharide residues NAG G    
REMARK 800  728 through MAN G 737 bound to ASN G 332                            
REMARK 800                                                                      
REMARK 800 SITE_IDENTIFIER: AD7                                                 
REMARK 800 EVIDENCE_CODE: SOFTWARE                                              
REMARK 800 SITE_DESCRIPTION: binding site for Poly-Saccharide residues NAG G    
REMARK 800  725 through NAG G 726 bound to ASN G 360                            
REMARK 800                                                                      
REMARK 800 SITE_IDENTIFIER: AD8                                                 
REMARK 800 EVIDENCE_CODE: SOFTWARE                                              
REMARK 800 SITE_DESCRIPTION: binding site for Poly-Saccharide residues NAG G    
REMARK 800  709 through NAG G 710 bound to ASN G 386                            
REMARK 800                                                                      
REMARK 800 SITE_IDENTIFIER: AD9                                                 
REMARK 800 EVIDENCE_CODE: SOFTWARE                                              
REMARK 800 SITE_DESCRIPTION: binding site for Poly-Saccharide residues NAG G    
REMARK 800  701 through NAG G 702 bound to ASN G 392                            
REMARK 800                                                                      
REMARK 800 SITE_IDENTIFIER: AE1                                                 
REMARK 800 EVIDENCE_CODE: SOFTWARE                                              
REMARK 800 SITE_DESCRIPTION: binding site for Mono-Saccharide NAG G 704 bound   
REMARK 800  to ASN G 398                                                        
REMARK 800                                                                      
REMARK 800 SITE_IDENTIFIER: AE2                                                 
REMARK 800 EVIDENCE_CODE: SOFTWARE                                              
REMARK 800 SITE_DESCRIPTION: binding site for Mono-Saccharide NAG G 703 bound   
REMARK 800  to ASN G 442                                                        
REMARK 800                                                                      
REMARK 800 SITE_IDENTIFIER: AE3                                                 
REMARK 800 EVIDENCE_CODE: SOFTWARE                                              
REMARK 800 SITE_DESCRIPTION: binding site for Poly-Saccharide residues NAG G    
REMARK 800  705 through NAG G 706 bound to ASN G 448                            
REMARK 800                                                                      
REMARK 800 SITE_IDENTIFIER: AE4                                                 
REMARK 800 EVIDENCE_CODE: SOFTWARE                                              
REMARK 800 SITE_DESCRIPTION: binding site for Mono-Saccharide NAG G 727 bound   
REMARK 800  to ASN G 463                                                        
DBREF  5UM8 G   31   517  PDB    5UM8     5UM8            31    517             
DBREF  5UM8 B  512   664  PDB    5UM8     5UM8           512    664             
DBREF  5UM8 L    6   213  PDB    5UM8     5UM8             6    213             
DBREF  5UM8 H    1   215  PDB    5UM8     5UM8             1    215             
DBREF  5UM8 D    1   222  PDB    5UM8     5UM8             1    222             
DBREF  5UM8 E    1   216  PDB    5UM8     5UM8             1    216             
SEQRES   1 G  485  ASN GLY ASN LEU TRP VAL THR VAL TYR TYR GLY VAL PRO          
SEQRES   2 G  485  VAL TRP LYS ASP ALA GLU THR THR LEU PHE CYS ALA SER          
SEQRES   3 G  485  ASP ALA LYS ALA TYR GLU LYS GLU LYS HIS ASN VAL TRP          
SEQRES   4 G  485  ALA THR HIS ALA CYS VAL PRO THR ASP PRO ASN PRO GLN          
SEQRES   5 G  485  GLU MET VAL LEU GLU ASN VAL THR GLU ASN PHE ASN MET          
SEQRES   6 G  485  TRP LYS ASN ASP MET VAL GLU GLN MET HIS THR ASP VAL          
SEQRES   7 G  485  ILE SER LEU TRP ASP GLN SER LEU LYS PRO CYS VAL LYS          
SEQRES   8 G  485  LEU THR PRO LEU CYS VAL THR LEU GLU CYS ARG GLN VAL          
SEQRES   9 G  485  ASN THR THR ASN ALA THR SER SER VAL ASN VAL THR ASN          
SEQRES  10 G  485  GLY GLU GLU ILE LYS ASN CYS SER PHE ASN ALA THR THR          
SEQRES  11 G  485  GLU LEU ARG ASP LYS LYS GLN LYS VAL TYR ALA LEU PHE          
SEQRES  12 G  485  TYR ARG LEU ASP ILE VAL PRO LEU GLU GLU GLU ARG LYS          
SEQRES  13 G  485  GLY ASN SER SER LYS TYR ARG LEU ILE ASN CYS ASN THR          
SEQRES  14 G  485  SER ALA CYS THR GLN ALA CYS PRO LYS VAL THR PHE ASP          
SEQRES  15 G  485  PRO ILE PRO ILE HIS TYR CYS ALA PRO ALA GLY TYR ALA          
SEQRES  16 G  485  ILE LEU LYS CYS ASN ASN LYS THR PHE ASN GLY THR GLY          
SEQRES  17 G  485  PRO CYS ASN ASN VAL SER THR VAL GLN CYS THR HIS GLY          
SEQRES  18 G  485  ILE LYS PRO VAL VAL SER THR GLN LEU LEU LEU ASN GLY          
SEQRES  19 G  485  SER LEU ALA GLU GLY GLU ILE ILE ILE ARG SER GLU ASN          
SEQRES  20 G  485  LEU THR ASN ASN VAL LYS THR ILE ILE VAL HIS LEU ASN          
SEQRES  21 G  485  GLU SER VAL GLU ILE VAL CYS THR ARG PRO ASN ASN ASN          
SEQRES  22 G  485  THR ARG LYS SER ILE ARG ILE GLY PRO GLY GLN THR PHE          
SEQRES  23 G  485  TYR ALA THR GLY ASP ILE ILE GLY ASN ILE ARG GLN ALA          
SEQRES  24 G  485  TYR CYS ASN ILE SER LYS ASP ASP TRP ILE ARG THR LEU          
SEQRES  25 G  485  GLN ARG VAL GLY LYS LYS LEU ALA GLU HIS PHE PRO ARG          
SEQRES  26 G  485  ARG ILE ILE ASN PHE THR SER PRO ALA GLY GLY ASP LEU          
SEQRES  27 G  485  GLU ILE THR THR HIS SER PHE ASN CYS ARG GLY GLU PHE          
SEQRES  28 G  485  PHE TYR CYS ASN THR SER SER LEU PHE ASN SER THR TYR          
SEQRES  29 G  485  ASN PRO ASN ASP THR ASN SER ASN SER SER SER SER ASN          
SEQRES  30 G  485  SER SER LEU ASP ILE THR ILE PRO CYS ARG ILE LYS GLN          
SEQRES  31 G  485  ILE ILE ASN MET TRP GLN ARG VAL GLY GLN CYS MET TYR          
SEQRES  32 G  485  ALA PRO PRO ILE GLU GLY ASN ILE THR CYS LYS SER ASN          
SEQRES  33 G  485  ILE THR GLY LEU LEU LEU VAL ARG ASP GLY GLY VAL GLU          
SEQRES  34 G  485  SER ASN GLU THR GLU ILE PHE ARG PRO GLY GLY GLY ASP          
SEQRES  35 G  485  MET ARG ASN ASN TRP ARG SER GLU LEU TYR LYS TYR LYS          
SEQRES  36 G  485  VAL VAL GLU ILE LYS PRO LEU GLY ILE ALA PRO THR ARG          
SEQRES  37 G  485  ALA LYS ARG ARG VAL VAL GLU GLY GLY GLY GLY SER GLY          
SEQRES  38 G  485  GLY GLY GLY SER                                              
SEQRES   1 B  153  ALA VAL GLY LEU GLY ALA VAL ILE PHE GLY PHE LEU GLY          
SEQRES   2 B  153  ALA ALA GLY SER THR MET GLY ALA ALA SER ILE THR LEU          
SEQRES   3 B  153  THR VAL GLN ALA ARG GLN LEU LEU SER GLY ILE VAL GLN          
SEQRES   4 B  153  GLN GLN SER ASN LEU LEU LYS ALA PRO GLU ALA GLN GLN          
SEQRES   5 B  153  HIS LEU LEU GLN LEU GLY VAL TRP GLY ILE LYS GLN LEU          
SEQRES   6 B  153  GLN THR ARG VAL LEU ALA ILE GLU ARG TYR LEU LYS ASP          
SEQRES   7 B  153  GLN GLN LEU LEU GLY ILE TRP GLY CYS SER GLY LYS LEU          
SEQRES   8 B  153  ILE CYS THR THR ALA VAL PRO TRP ASN SER SER TRP SER          
SEQRES   9 B  153  ASN LYS SER HIS ASP GLU ILE TRP GLY ASN MET THR TRP          
SEQRES  10 B  153  MET GLN TRP ASP ARG GLU ILE SER ASN TYR THR ASN THR          
SEQRES  11 B  153  ILE TYR ARG LEU LEU GLU ASP SER GLN ASN GLN GLN GLU          
SEQRES  12 B  153  GLN ASN GLU LYS ASP LEU LEU ALA LEU ASP                      
SEQRES   1 L  214  SER TYR VAL SER PRO LEU SER VAL ALA LEU GLY GLU THR          
SEQRES   2 L  214  ALA ARG ILE SER CYS GLY ARG GLN ALA LEU GLY SER ARG          
SEQRES   3 L  214  ALA VAL GLN TRP TYR GLN HIS LYS PRO GLY GLN ALA PRO          
SEQRES   4 L  214  ILE LEU LEU ILE TYR ASN ASN GLN ASP ARG PRO SER GLY          
SEQRES   5 L  214  ILE PRO GLU ARG PHE SER GLY THR PRO ASP ILE ASN PHE          
SEQRES   6 L  214  GLY THR THR ALA THR LEU THR ILE SER GLY VAL GLU VAL          
SEQRES   7 L  214  GLY ASP GLU ALA ASP TYR TYR CYS HIS MET TRP ASP SER          
SEQRES   8 L  214  ARG SER GLY PHE SER TRP SER PHE GLY GLY ALA THR ARG          
SEQRES   9 L  214  LEU THR VAL LEU SER GLN PRO LYS ALA ALA PRO SER VAL          
SEQRES  10 L  214  THR LEU PHE PRO PRO SER SER GLU GLU LEU GLN ALA ASN          
SEQRES  11 L  214  LYS ALA THR LEU VAL CYS LEU ILE SER ASP PHE TYR PRO          
SEQRES  12 L  214  GLY ALA VAL THR VAL ALA TRP LYS ALA ASP SER SER PRO          
SEQRES  13 L  214  VAL LYS ALA GLY VAL GLU THR THR THR PRO SER LYS GLN          
SEQRES  14 L  214  SER ASN ASN LYS TYR ALA ALA SER SER TYR LEU SER LEU          
SEQRES  15 L  214  THR PRO GLU GLN TRP LYS SER HIS LYS SER TYR SER CYS          
SEQRES  16 L  214  GLN VAL THR HIS GLU GLY SER THR VAL GLU LYS THR VAL          
SEQRES  17 L  214  ALA PRO THR GLU CYS SER                                      
SEQRES   1 H  236  GLN VAL GLN LEU GLN GLU SER GLY PRO GLY LEU VAL ARG          
SEQRES   2 H  236  PRO SER GLU THR LEU SER VAL THR CYS ILE VAL SER GLY          
SEQRES   3 H  236  GLY SER ILE SER ASN TYR TYR TRP THR TRP ILE ARG GLN          
SEQRES   4 H  236  SER PRO GLY LYS GLY LEU GLU TRP ILE GLY TYR ILE SER          
SEQRES   5 H  236  ASP ARG GLU THR THR THR TYR ASN PRO SER LEU ASN SER          
SEQRES   6 H  236  ARG ALA VAL ILE SER ARG ASP THR SER LYS ASN GLN LEU          
SEQRES   7 H  236  SER LEU GLN LEU ARG SER VAL THR THR ALA ASP THR ALA          
SEQRES   8 H  236  ILE TYR PHE CYS ALA THR ALA ARG ARG GLY GLN ARG ILE          
SEQRES   9 H  236  TYR GLY VAL VAL SER PHE GLY GLU PHE PHE TYR TYR TYR          
SEQRES  10 H  236  TYR MET ASP VAL TRP GLY LYS GLY THR ALA VAL THR VAL          
SEQRES  11 H  236  SER SER ALA SER THR LYS GLY PRO SER VAL PHE PRO LEU          
SEQRES  12 H  236  ALA PRO SER SER LYS SER THR SER GLY GLY THR ALA ALA          
SEQRES  13 H  236  LEU GLY CYS LEU VAL LYS ASP TYR PHE PRO GLU PRO VAL          
SEQRES  14 H  236  THR VAL SER TRP ASN SER GLY ALA LEU THR SER GLY VAL          
SEQRES  15 H  236  HIS THR PHE PRO ALA VAL LEU GLN SER SER GLY LEU TYR          
SEQRES  16 H  236  SER LEU SER SER VAL VAL THR VAL PRO SER SER SER LEU          
SEQRES  17 H  236  GLY THR GLN THR TYR ILE CYS ASN VAL ASN HIS LYS PRO          
SEQRES  18 H  236  SER ASN THR LYS VAL ASP LYS LYS VAL GLU PRO LYS SER          
SEQRES  19 H  236  CYS ASP                                                      
SEQRES   1 D  240  GLU GLY GLN LEU VAL GLN SER GLY ALA GLU LEU LYS LYS          
SEQRES   2 D  240  PRO GLY ALA SER VAL LYS ILE SER CYS LYS THR SER GLY          
SEQRES   3 D  240  TYR ARG PHE ASN PHE TYR HIS ILE ASN TRP ILE ARG GLN          
SEQRES   4 D  240  THR ALA GLY ARG GLY PRO GLU TRP MET GLY TRP ILE SER          
SEQRES   5 D  240  PRO TYR SER GLY ASP LYS ASN LEU ALA PRO ALA PHE GLN          
SEQRES   6 D  240  ASP ARG VAL ILE MET THR THR ASP THR GLU VAL PRO VAL          
SEQRES   7 D  240  THR SER PHE THR SER THR GLY ALA ALA TYR MET GLU ILE          
SEQRES   8 D  240  ARG ASN LEU LYS PHE ASP ASP THR GLY THR TYR PHE CYS          
SEQRES   9 D  240  ALA LYS GLY LEU LEU ARG ASP GLY SER SER THR TRP LEU          
SEQRES  10 D  240  PRO TYR LEU TRP GLY GLN GLY THR LEU LEU THR VAL SER          
SEQRES  11 D  240  SER ALA SER THR LYS GLY PRO SER VAL PHE PRO LEU ALA          
SEQRES  12 D  240  PRO SER SER LYS SER THR SER GLY GLY THR ALA ALA LEU          
SEQRES  13 D  240  GLY CYS LEU VAL LYS ASP TYR PHE PRO GLU PRO VAL THR          
SEQRES  14 D  240  VAL SER TRP ASN SER GLY ALA LEU THR SER GLY VAL HIS          
SEQRES  15 D  240  THR PHE PRO ALA VAL LEU GLN SER SER GLY LEU TYR SER          
SEQRES  16 D  240  LEU SER SER VAL VAL THR VAL PRO SER SER SER LEU GLY          
SEQRES  17 D  240  THR GLN THR TYR ILE CYS ASN VAL ASN HIS LYS PRO SER          
SEQRES  18 D  240  ASN THR LYS VAL ASP LYS ARG VAL GLU PRO LYS SER CYS          
SEQRES  19 D  240  ASP LYS GLY LEU GLU VAL                                      
SEQRES   1 E  216  GLN SER VAL LEU THR GLN SER ALA SER VAL SER GLY SER          
SEQRES   2 E  216  LEU GLY GLN SER VAL THR ILE SER CYS THR GLY PRO ASN          
SEQRES   3 E  216  SER VAL CYS CYS SER HIS LYS SER ILE SER TRP TYR GLN          
SEQRES   4 E  216  TRP PRO PRO GLY ARG ALA PRO THR LEU ILE ILE TYR GLU          
SEQRES   5 E  216  ASP ASN GLU ARG ALA PRO GLY ILE SER PRO ARG PHE SER          
SEQRES   6 E  216  GLY TYR LYS SER TYR TRP SER ALA TYR LEU THR ILE SER          
SEQRES   7 E  216  ASP LEU ARG PRO GLU ASP GLU THR THR TYR TYR CYS CYS          
SEQRES   8 E  216  SER TYR THR HIS ASN SER GLY CYS VAL PHE GLY THR GLY          
SEQRES   9 E  216  THR LYS VAL SER VAL LEU GLY GLN SER LYS ALA ASN PRO          
SEQRES  10 E  216  SER VAL THR LEU PHE PRO PRO SER SER GLU GLU LEU GLN          
SEQRES  11 E  216  ALA ASN LYS ALA THR LEU VAL CYS LEU ILE SER ASP PHE          
SEQRES  12 E  216  TYR PRO GLY ALA VAL THR VAL ALA TRP LYS ALA ASP SER          
SEQRES  13 E  216  SER PRO VAL LYS ALA GLY VAL GLU THR THR THR PRO SER          
SEQRES  14 E  216  LYS GLN SER ASN ASN LYS TYR ALA ALA SER SER TYR LEU          
SEQRES  15 E  216  SER LEU THR PRO GLU GLN TRP LYS SER HIS ARG SER TYR          
SEQRES  16 E  216  SER CYS GLN VAL THR HIS GLU GLY SER THR VAL GLU LYS          
SEQRES  17 E  216  THR VAL ALA PRO THR GLU CYS SER                              
HET    NAG  G 700      14                                                       
HET    NAG  G 701      14                                                       
HET    NAG  G 702      14                                                       
HET    NAG  G 703      14                                                       
HET    NAG  G 704      14                                                       
HET    NAG  G 705      14                                                       
HET    NAG  G 706      14                                                       
HET    NAG  G 707      14                                                       
HET    NAG  G 708      14                                                       
HET    NAG  G 709      14                                                       
HET    NAG  G 710      14                                                       
HET    NAG  G 711      14                                                       
HET    NAG  G 712      14                                                       
HET    NAG  G 713      14                                                       
HET    NAG  G 714      14                                                       
HET    NAG  G 715      14                                                       
HET    NAG  G 716      14                                                       
HET    BMA  G 717      11                                                       
HET    MAN  G 718      11                                                       
HET    MAN  G 719      11                                                       
HET    NAG  G 720      14                                                       
HET    NAG  G 721      14                                                       
HET    NAG  G 722      14                                                       
HET    NAG  G 723      14                                                       
HET    BMA  G 724      11                                                       
HET    NAG  G 725      14                                                       
HET    NAG  G 726      14                                                       
HET    NAG  G 727      14                                                       
HET    NAG  G 728      14                                                       
HET    NAG  G 729      14                                                       
HET    BMA  G 730      11                                                       
HET    MAN  G 731      11                                                       
HET    MAN  G 732      11                                                       
HET    MAN  G 733      11                                                       
HET    MAN  G 734      11                                                       
HET    MAN  G 735      11                                                       
HET    MAN  G 736      11                                                       
HET    MAN  G 737      11                                                       
HET    NAG  G 738      14                                                       
HET    NAG  G 739      14                                                       
HET    BMA  G 740      11                                                       
HET    MAN  G 741      11                                                       
HET    MAN  G 742      11                                                       
HET    MAN  G 743      11                                                       
HET    MAN  G 744      11                                                       
HET    NAG  G 745      14                                                       
HET    NAG  G 746      14                                                       
HET    BMA  G 747      11                                                       
HET    MAN  G 748      11                                                       
HET    MAN  G 749      11                                                       
HET    MAN  G 750      11                                                       
HET    NAG  G 751      14                                                       
HET    NAG  G 752      14                                                       
HET    NAG  B 701      14                                                       
HET    NAG  B 702      14                                                       
HET    NAG  B 703      14                                                       
HETNAM     NAG N-ACETYL-D-GLUCOSAMINE                                           
HETNAM     BMA BETA-D-MANNOSE                                                   
HETNAM     MAN ALPHA-D-MANNOSE                                                  
FORMUL   7  NAG    35(C8 H15 N O6)                                              
FORMUL   7  BMA    5(C6 H12 O6)                                                 
FORMUL   7  MAN    16(C6 H12 O6)                                                
HELIX    1 AA1 ASN G   98  LEU G  116  1                                  19    
HELIX    2 AA2 SER G  334  PHE G  353  1                                  20    
HELIX    3 AA3 ARG G  476  TYR G  484  1                                   9    
HELIX    4 AA4 THR B  529  SER B  534  1                                   6    
HELIX    5 AA5 LEU B  537  GLN B  543  1                                   7    
HELIX    6 AA6 GLY B  569  TRP B  571  5                                   3    
HELIX    7 AA7 GLY B  572  TRP B  596  1                                  25    
HELIX    8 AA8 THR B  627  SER B  636  1                                  10    
HELIX    9 AA9 THR B  639  SER B  649  1                                  11    
HELIX   10 AB1 GLN B  650  GLN B  655  1                                   6    
HELIX   11 AB2 GLN B  655  LEU B  660  1                                   6    
HELIX   12 AB3 GLU L   79  GLU L   83  5                                   5    
HELIX   13 AB4 SER L  122  ALA L  128  1                                   7    
HELIX   14 AB5 THR L  182  HIS L  189  1                                   8    
HELIX   15 AB6 SER H   28  TYR H   32  5                                   5    
HELIX   16 AB7 THR H   83  THR H   87  5                                   5    
HELIX   17 AB8 HIS H  198  ASN H  202  5                                   5    
HELIX   18 AB9 ARG D   28  TYR D   32  5                                   5    
HELIX   19 AC1 LYS D   83  THR D   87  5                                   5    
HELIX   20 AC2 ARG E   81  GLU E   85  5                                   5    
HELIX   21 AC3 GLU E  127  ALA E  131  5                                   5    
HELIX   22 AC4 THR E  185  LYS E  190  1                                   6    
SHEET    1 AA1 3 LEU G 494  THR G 499  0                                        
SHEET    2 AA1 3 TRP G  35  TYR G  40 -1  N  THR G  37   O  ALA G 497           
SHEET    3 AA1 3 ILE B 603  PRO B 609 -1  O  VAL B 608   N  VAL G  36           
SHEET    1 AA2 5 TRP G  45  LYS G  46  0                                        
SHEET    2 AA2 5 LYS G 487  ILE G 491 -1  O  GLU G 490   N  LYS G  46           
SHEET    3 AA2 5 TYR G 223  CYS G 228 -1  N  ALA G 224   O  VAL G 489           
SHEET    4 AA2 5 VAL G 242  VAL G 245 -1  O  SER G 243   N  LYS G 227           
SHEET    5 AA2 5 GLU G  83  LEU G  86 -1  N  MET G  84   O  THR G 244           
SHEET    1 AA3 2 PHE G  53  ALA G  55  0                                        
SHEET    2 AA3 2 HIS G 216  CYS G 218 -1  O  CYS G 218   N  PHE G  53           
SHEET    1 AA4 2 GLU G  91  ASN G  94  0                                        
SHEET    2 AA4 2 THR G 236  CYS G 239 -1  O  GLY G 237   N  PHE G  93           
SHEET    1 AA5 3 GLU G 130  GLN G 133  0                                        
SHEET    2 AA5 3 ILE G 154  THR G 162 -1  O  SER G 158   N  GLU G 130           
SHEET    3 AA5 3 LYS G 169  TYR G 177 -1  O  PHE G 176   N  LYS G 155           
SHEET    1 AA6 2 ILE G 181  GLU G 185  0                                        
SHEET    2 AA6 2 LYS G 190  LEU G 193 -1  O  ARG G 192   N  VAL G 182           
SHEET    1 AA7 7 LEU G 259  LEU G 261  0                                        
SHEET    2 AA7 7 GLY G 441  ARG G 456 -1  O  THR G 450   N  LEU G 260           
SHEET    3 AA7 7 ILE G 284  ASN G 302 -1  N  ILE G 294   O  SER G 447           
SHEET    4 AA7 7 TYR G 330  ILE G 333 -1  O  TYR G 330   N  THR G 297           
SHEET    5 AA7 7 ILE G 414  LYS G 421 -1  O  ILE G 414   N  ILE G 333           
SHEET    6 AA7 7 GLU G 381  CYS G 385 -1  N  TYR G 384   O  ARG G 419           
SHEET    7 AA7 7 HIS G 374  CYS G 378 -1  N  CYS G 378   O  GLU G 381           
SHEET    1 AA8 6 ILE G 271  ARG G 273  0                                        
SHEET    2 AA8 6 ILE G 284  ASN G 302 -1  O  ILE G 285   N  ARG G 273           
SHEET    3 AA8 6 GLY G 441  ARG G 456 -1  O  SER G 447   N  ILE G 294           
SHEET    4 AA8 6 GLU G 466  PRO G 470 -1  O  ARG G 469   N  VAL G 455           
SHEET    5 AA8 6 ILE G 359  PHE G 361  1  N  ASN G 360   O  GLU G 466           
SHEET    6 AA8 6 THR G 394  TYR G 395 -1  O  TYR G 395   N  ILE G 359           
SHEET    1 AA9 2 ARG G 304  ARG G 308  0                                        
SHEET    2 AA9 2 THR G 316  THR G 320 -1  O  PHE G 317   N  ILE G 307           
SHEET    1 AB1 2 ILE G 423  ILE G 424  0                                        
SHEET    2 AB1 2 MET G 434  TYR G 435 -1  O  MET G 434   N  ILE G 424           
SHEET    1 AB2 5 SER L   9  ALA L  14  0                                        
SHEET    2 AB2 5 THR L 102  LEU L 107  1  O  THR L 105   N  VAL L  13           
SHEET    3 AB2 5 ASP L  85  HIS L  89 -1  N  TYR L  86   O  THR L 102           
SHEET    4 AB2 5 GLN L  34  HIS L  38 -1  N  HIS L  38   O  ASP L  85           
SHEET    5 AB2 5 ILE L  45  ILE L  48 -1  O  ILE L  45   N  GLN L  37           
SHEET    1 AB3 3 ALA L  19  ILE L  21  0                                        
SHEET    2 AB3 3 LEU L  73  ILE L  75 -1  O  LEU L  73   N  ILE L  21           
SHEET    3 AB3 3 PHE L  62  GLY L  64 -1  N  SER L  63   O  THR L  74           
SHEET    1 AB4 4 SER L 115  PHE L 119  0                                        
SHEET    2 AB4 4 ALA L 131  PHE L 140 -1  O  SER L 138   N  SER L 115           
SHEET    3 AB4 4 TYR L 173  LEU L 181 -1  O  SER L 177   N  CYS L 135           
SHEET    4 AB4 4 VAL L 160  THR L 162 -1  N  GLU L 161   O  TYR L 178           
SHEET    1 AB5 4 SER L 115  PHE L 119  0                                        
SHEET    2 AB5 4 ALA L 131  PHE L 140 -1  O  SER L 138   N  SER L 115           
SHEET    3 AB5 4 TYR L 173  LEU L 181 -1  O  SER L 177   N  CYS L 135           
SHEET    4 AB5 4 SER L 166  LYS L 167 -1  N  SER L 166   O  ALA L 174           
SHEET    1 AB6 4 SER L 154  PRO L 155  0                                        
SHEET    2 AB6 4 VAL L 145  ALA L 151 -1  N  ALA L 151   O  SER L 154           
SHEET    3 AB6 4 TYR L 192  HIS L 198 -1  O  GLN L 195   N  ALA L 148           
SHEET    4 AB6 4 SER L 201  VAL L 207 -1  O  LYS L 205   N  CYS L 194           
SHEET    1 AB7 4 LEU H   4  SER H   7  0                                        
SHEET    2 AB7 4 LEU H  18  VAL H  24 -1  O  THR H  21   N  SER H   7           
SHEET    3 AB7 4 GLN H  77  LEU H  82 -1  O  LEU H  82   N  LEU H  18           
SHEET    4 AB7 4 ALA H  67  ASP H  72 -1  N  VAL H  68   O  GLN H  81           
SHEET    1 AB8 6 LEU H  11  VAL H  12  0                                        
SHEET    2 AB8 6 THR H 105  VAL H 109  1  O  THR H 108   N  VAL H  12           
SHEET    3 AB8 6 ALA H  88  ILE H 100A-1  N  TYR H  90   O  THR H 105           
SHEET    4 AB8 6 TYR H  33  GLN H  39 -1  N  ILE H  37   O  PHE H  91           
SHEET    5 AB8 6 LEU H  45  ILE H  51 -1  O  GLU H  46   N  ARG H  38           
SHEET    6 AB8 6 THR H  57  TYR H  59 -1  O  THR H  58   N  TYR H  50           
SHEET    1 AB9 4 LEU H  11  VAL H  12  0                                        
SHEET    2 AB9 4 THR H 105  VAL H 109  1  O  THR H 108   N  VAL H  12           
SHEET    3 AB9 4 ALA H  88  ILE H 100A-1  N  TYR H  90   O  THR H 105           
SHEET    4 AB9 4 PHE H 100J TRP H 101 -1  O  TYR H 100M  N  GLY H  98           
SHEET    1 AC1 4 SER H 118  LEU H 122  0                                        
SHEET    2 AC1 4 ALA H 134  TYR H 143 -1  O  LYS H 141   N  SER H 118           
SHEET    3 AC1 4 LEU H 173  VAL H 182 -1  O  VAL H 180   N  LEU H 136           
SHEET    4 AC1 4 VAL H 161  THR H 163 -1  N  HIS H 162   O  VAL H 179           
SHEET    1 AC2 4 SER H 118  LEU H 122  0                                        
SHEET    2 AC2 4 ALA H 134  TYR H 143 -1  O  LYS H 141   N  SER H 118           
SHEET    3 AC2 4 LEU H 173  VAL H 182 -1  O  VAL H 180   N  LEU H 136           
SHEET    4 AC2 4 VAL H 167  GLN H 169 -1  N  GLN H 169   O  LEU H 173           
SHEET    1 AC3 3 THR H 149  TRP H 152  0                                        
SHEET    2 AC3 3 ILE H 193  ASN H 197 -1  O  ASN H 197   N  THR H 149           
SHEET    3 AC3 3 ASP H 206  LYS H 208 -1  O  LYS H 207   N  CYS H 194           
SHEET    1 AC4 4 GLN D   3  GLN D   6  0                                        
SHEET    2 AC4 4 VAL D  18  SER D  25 -1  O  LYS D  23   N  VAL D   5           
SHEET    3 AC4 4 ALA D  77  ILE D  82 -1  O  MET D  80   N  ILE D  20           
SHEET    4 AC4 4 VAL D  67  THR D  71 -1  N  ILE D  68   O  GLU D  81           
SHEET    1 AC5 6 GLU D  10  LYS D  12  0                                        
SHEET    2 AC5 6 THR D 107  VAL D 111  1  O  THR D 110   N  GLU D  10           
SHEET    3 AC5 6 GLY D  88  GLY D  95 -1  N  GLY D  88   O  LEU D 109           
SHEET    4 AC5 6 ILE D  34  THR D  40 -1  N  ILE D  37   O  PHE D  91           
SHEET    5 AC5 6 GLY D  44  ILE D  51 -1  O  GLY D  49   N  TRP D  36           
SHEET    6 AC5 6 LYS D  57  LEU D  59 -1  O  ASN D  58   N  TRP D  50           
SHEET    1 AC6 4 GLU D  10  LYS D  12  0                                        
SHEET    2 AC6 4 THR D 107  VAL D 111  1  O  THR D 110   N  GLU D  10           
SHEET    3 AC6 4 GLY D  88  GLY D  95 -1  N  GLY D  88   O  LEU D 109           
SHEET    4 AC6 4 PRO D 100F TRP D 103 -1  O  TYR D 101   N  LYS D  94           
SHEET    1 AC7 2 VAL D  72C PRO D  72D 0                                        
SHEET    2 AC7 2 SER D  74  THR D  75 -1  O  THR D  75   N  VAL D  72C          
SHEET    1 AC8 4 SER D 120  SER D 130  0                                        
SHEET    2 AC8 4 THR D 135  TYR D 145 -1  O  LEU D 141   N  PHE D 122           
SHEET    3 AC8 4 TYR D 176  PRO D 185 -1  O  VAL D 184   N  ALA D 136           
SHEET    4 AC8 4 VAL D 163  THR D 165 -1  N  HIS D 164   O  VAL D 181           
SHEET    1 AC9 4 SER D 120  SER D 130  0                                        
SHEET    2 AC9 4 THR D 135  TYR D 145 -1  O  LEU D 141   N  PHE D 122           
SHEET    3 AC9 4 TYR D 176  PRO D 185 -1  O  VAL D 184   N  ALA D 136           
SHEET    4 AC9 4 VAL D 169  LEU D 170 -1  N  VAL D 169   O  SER D 177           
SHEET    1 AD1 3 THR D 151  TRP D 154  0                                        
SHEET    2 AD1 3 ILE D 195  HIS D 200 -1  O  ASN D 199   N  THR D 151           
SHEET    3 AD1 3 THR D 205  ARG D 210 -1  O  THR D 205   N  HIS D 200           
SHEET    1 AD2 4 THR E   5  GLN E   6  0                                        
SHEET    2 AD2 4 THR E  19  THR E  23 -1  O  THR E  23   N  THR E   5           
SHEET    3 AD2 4 SER E  72  ILE E  77 -1  O  LEU E  75   N  ILE E  20           
SHEET    4 AD2 4 PHE E  64  LYS E  68 -1  N  SER E  65   O  THR E  76           
SHEET    1 AD3 5 SER E   9  SER E  13  0                                        
SHEET    2 AD3 5 THR E 105  LEU E 110  1  O  SER E 108   N  VAL E  10           
SHEET    3 AD3 5 THR E  87  TYR E  93 -1  N  TYR E  88   O  THR E 105           
SHEET    4 AD3 5 SER E  34  GLN E  39 -1  N  TYR E  38   O  TYR E  89           
SHEET    5 AD3 5 THR E  47  ILE E  50 -1  O  THR E  47   N  GLN E  39           
SHEET    1 AD4 4 SER E   9  SER E  13  0                                        
SHEET    2 AD4 4 THR E 105  LEU E 110  1  O  SER E 108   N  VAL E  10           
SHEET    3 AD4 4 THR E  87  TYR E  93 -1  N  TYR E  88   O  THR E 105           
SHEET    4 AD4 4 VAL E 100  PHE E 101 -1  O  VAL E 100   N  SER E  92           
SHEET    1 AD5 4 SER E 118  PHE E 122  0                                        
SHEET    2 AD5 4 ALA E 134  PHE E 143 -1  O  LEU E 139   N  THR E 120           
SHEET    3 AD5 4 TYR E 176  LEU E 184 -1  O  ALA E 178   N  ILE E 140           
SHEET    4 AD5 4 VAL E 163  THR E 165 -1  N  GLU E 164   O  TYR E 181           
SHEET    1 AD6 4 SER E 118  PHE E 122  0                                        
SHEET    2 AD6 4 ALA E 134  PHE E 143 -1  O  LEU E 139   N  THR E 120           
SHEET    3 AD6 4 TYR E 176  LEU E 184 -1  O  ALA E 178   N  ILE E 140           
SHEET    4 AD6 4 SER E 169  LYS E 170 -1  N  SER E 169   O  ALA E 177           
SHEET    1 AD7 4 PRO E 158  VAL E 159  0                                        
SHEET    2 AD7 4 THR E 149  ALA E 154 -1  N  TRP E 152   O  VAL E 159           
SHEET    3 AD7 4 TYR E 195  THR E 200 -1  O  GLN E 198   N  ALA E 151           
SHEET    4 AD7 4 THR E 205  VAL E 210 -1  O  LYS E 208   N  CYS E 197           
LINK         C1  NAG G 511                 ND2 ASN G 156     1555   1555        
LINK         O4  NAG G 511                 C1  NAG G 512     1555   1555        
LINK         O4  NAG G 512                 C1  BMA G 513     1555   1555        
LINK         O6  BMA G 513                 C1  MAN G 514     1555   1555        
LINK         O6  MAN G 514                 C1  MAN G 515     1555   1555        
LINK         O3  BMA G 513                 C1  MAN G 516     1555   1555        
CISPEP   1 TYR L  141    PRO L  142          0         0.30                     
CISPEP   2 PHE H  144    PRO H  145          0        -4.30                     
CISPEP   3 GLU H  146    PRO H  147          0        -4.57                     
CISPEP   4 PHE D  146    PRO D  147          0        -1.65                     
CISPEP   5 GLU D  148    PRO D  149          0        -5.85                     
CISPEP   6 ALA E  131    ASN E  132          0         5.74                     
CISPEP   7 TYR E  144    PRO E  145          0        -0.50                     
SSBOND   1 CYS G   54    CYS G   74                          1555   1555  2.03  
SSBOND   2 CYS G  119    CYS G  205                          1555   1555  2.03  
SSBOND   3 CYS G  126    CYS G  196                          1555   1555  2.03  
SSBOND   4 CYS G  131    CYS G  157                          1555   1555  2.03  
SSBOND   5 CYS G  201    CYS G  433                          1555   1555  2.03  
SSBOND   6 CYS G  218    CYS G  247                          1555   1555  2.03  
SSBOND   7 CYS G  228    CYS G  239                          1555   1555  2.03  
SSBOND   8 CYS G  296    CYS G  331                          1555   1555  2.03  
SSBOND   9 CYS G  378    CYS G  445                          1555   1555  2.03  
SSBOND  10 CYS G  385    CYS G  418                          1555   1555  2.03  
SSBOND  11 CYS B  598    CYS B  604                          1555   1555  2.03  
SSBOND  12 CYS L   23    CYS L   88                          1555   1555  2.03  
SSBOND  13 CYS L  135    CYS L  194                          1555   1555  2.03  
SSBOND  14 CYS H   22    CYS H   92                          1555   1555  2.03  
SSBOND  15 CYS H  138    CYS H  194                          1555   1555  2.03  
SSBOND  16 CYS D   22    CYS D   92                          1555   1555  2.03  
SSBOND  17 CYS D  140    CYS D  196                          1555   1555  2.03  
SSBOND  18 CYS E   22    CYS E   90                          1555   1555  2.04  
SSBOND  19 CYS E   91    CYS E   99                          1555   1555  2.03  
SSBOND  20 CYS E  138    CYS E  197                          1555   1555  2.03  
SITE     1 AC1  3 ASN B 611  SER B 613  LEU B 645                               
SITE     1 AC2  9 LYS B 617  ASN B 625  MET B 626  GLU D   1                    
SITE     2 AC2  9 TYR D  32  LYS D  94  GLY D  95  LEU D  96                    
SITE     3 AC2  9 TYR D 101                                                     
SITE     1 AC3  2 ARG B 633  ASN B 637                                          
SITE     1 AC4 16 SER B 528  ASN D  30  PHE D  31  HIS D  33                    
SITE     2 AC4 16 SER D  52  SER D  54  ASP D  56  ASN D  58                    
SITE     3 AC4 16 ARG D  98  ASP D  99  GLY D 100  SER D 100A                   
SITE     4 AC4 16 THR D 100C HIS E  95  ASN E  96  ASN G  88                    
SITE     1 AC5  5 ASN G 135  ASN G 156  SER G 158  TYR G 173                    
SITE     2 AC5  5 ARG L  94                                                     
SITE     1 AC6  3 THR G 128  GLU G 130  ASN G 160                               
SITE     1 AC7  4 ARG G 192  ILE G 194  ASN G 197  THR G 198                    
SITE     1 AC8  6 ASN G 230  THR G 232  PHE G 233  PRO G 238                    
SITE     2 AC8  6 CYS G 239  NAG G 711                                          
SITE     1 AC9  4 VAL D  72E ASN G 234  SER G 274  NAG G 721                    
SITE     1 AD1  3 GLU G  83  ASN G 229  ASN G 241                               
SITE     1 AD2  8 GLU G  64  PRO G 212  LEU G 261  ASN G 262                    
SITE     2 AD2  8 ARG G 379  LYS G 446  SER G 447  NAG G 705                    
SITE     1 AD3  3 ASN G 276  THR G 278  ASN G 279                               
SITE     1 AD4  3 GLY G 268  ILE G 270  ASN G 289                               
SITE     1 AD5  3 ASN G 301  THR G 303  ILE G 323                               
SITE     1 AD6 13 TYR G 330  ASN G 332  THR G 415  ARG H 100                    
SITE     2 AD6 13 GLY H 100C VAL H 100E SER L  30  ASN L  50                    
SITE     3 AD6 13 ASN L  51  GLN L  52  PRO L  66  ASP L  67                    
SITE     4 AD6 13 ILE L  67A                                                    
SITE     1 AD7  3 ASN G 360  THR G 394  THR G 465                               
SITE     1 AD8  3 ASN G 386  SER G 388  NAG G 701                               
SITE     1 AD9  2 ASN G 392  NAG G 710                                          
SITE     1 AE1  1 ASN G 398                                                     
SITE     1 AE2  2 ASN G 442  THR G 444                                          
SITE     1 AE3  2 ASN G 448  NAG G 745                                          
SITE     1 AE4  3 PRO G 354  SER G 462  ASN G 463                               
CRYST1  126.456  126.456  314.093  90.00  90.00 120.00 P 63          6          
ORIGX1      1.000000  0.000000  0.000000        0.00000                         
ORIGX2      0.000000  1.000000  0.000000        0.00000                         
ORIGX3      0.000000  0.000000  1.000000        0.00000                         
SCALE1      0.007908  0.004566  0.000000        0.00000                         
SCALE2      0.000000  0.009131  0.000000        0.00000                         
SCALE3      0.000000  0.000000  0.003184        0.00000                         
ATOM      1  N   GLY G  32    -426.005 -56.707 -47.080  1.00175.71           N  
ANISOU    1  N   GLY G  32    22337  26086  18340   1860   2824   1950       N  
ATOM      2  CA  GLY G  32    -425.027 -57.055 -46.065  1.00175.24           C  
ANISOU    2  CA  GLY G  32    21884  26354  18347   1659   2899   2062       C  
ATOM      3  C   GLY G  32    -424.510 -55.856 -45.294  1.00174.77           C  
ANISOU    3  C   GLY G  32    21520  26393  18491    948   3034   2332       C  
ATOM      4  O   GLY G  32    -423.609 -55.981 -44.465  1.00173.84           O  
ANISOU    4  O   GLY G  32    21013  26633  18405    727   3107   2453       O  
ATOM      5  N   ASN G  33    -425.084 -54.688 -45.571  1.00181.40           N  
ANISOU    5  N   ASN G  33    22555  26917  19451    603   3065   2417       N  
ATOM      6  CA  ASN G  33    -424.697 -53.449 -44.905  1.00181.07           C  
ANISOU    6  CA  ASN G  33    22325  26863  19611   -107   3191   2649       C  
ATOM      7  C   ASN G  33    -425.581 -53.268 -43.676  1.00177.51           C  
ANISOU    7  C   ASN G  33    22013  25878  19554   -500   2946   2369       C  
ATOM      8  O   ASN G  33    -426.781 -53.001 -43.798  1.00175.24           O  
ANISOU    8  O   ASN G  33    22109  25068  19408   -472   2785   2165       O  
ATOM      9  CB  ASN G  33    -424.818 -52.265 -45.861  1.00183.59           C  
ANISOU    9  CB  ASN G  33    22842  27086  19826   -243   3388   2914       C  
ATOM     10  CG  ASN G  33    -423.773 -51.198 -45.604  1.00184.12           C  
ANISOU   10  CG  ASN G  33    22592  27449  19918   -857   3663   3296       C  
ATOM     11  OD1 ASN G  33    -422.783 -51.437 -44.911  1.00182.97           O  
ANISOU   11  OD1 ASN G  33    21992  27745  19784  -1095   3727   3387       O  
ATOM     12  ND2 ASN G  33    -423.983 -50.015 -46.168  1.00185.04           N  
ANISOU   12  ND2 ASN G  33    22950  27330  20029  -1118   3832   3520       N  
ATOM     13  N   LEU G  34    -424.989 -53.412 -42.494  1.00152.13           N  
ANISOU   13  N   LEU G  34    18471  22839  16492   -838   2918   2362       N  
ATOM     14  CA  LEU G  34    -425.722 -53.398 -41.238  1.00148.45           C  
ANISOU   14  CA  LEU G  34    18097  21943  16364  -1151   2693   2099       C  
ATOM     15  C   LEU G  34    -425.655 -52.023 -40.583  1.00145.20           C  
ANISOU   15  C   LEU G  34    17654  21350  16166  -1856   2749   2224       C  
ATOM     16  O   LEU G  34    -424.667 -51.296 -40.714  1.00145.94           O  
ANISOU   16  O   LEU G  34    17484  21795  16171  -2206   2964   2518       O  
ATOM     17  CB  LEU G  34    -425.168 -54.455 -40.280  1.00147.05           C  
ANISOU   17  CB  LEU G  34    17623  22049  16198  -1035   2613   1993       C  
ATOM     18  CG  LEU G  34    -425.163 -55.898 -40.790  1.00148.39           C  
ANISOU   18  CG  LEU G  34    17865  22358  16157   -338   2564   1857       C  
ATOM     19  CD1 LEU G  34    -424.344 -56.790 -39.871  1.00147.07           C  
ANISOU   19  CD1 LEU G  34    17372  22569  15939   -223   2557   1852       C  
ATOM     20  CD2 LEU G  34    -426.582 -56.423 -40.919  1.00147.40           C  
ANISOU   20  CD2 LEU G  34    18193  21629  16184    -94   2336   1508       C  
ATOM     21  N   TRP G  35    -426.725 -51.675 -39.870  1.00160.85           N  
ANISOU   21  N   TRP G  35    19915  22777  18424  -2070   2557   1991       N  
ATOM     22  CA  TRP G  35    -426.814 -50.421 -39.137  1.00155.98           C  
ANISOU   22  CA  TRP G  35    19355  21891  18020  -2702   2573   2044       C  
ATOM     23  C   TRP G  35    -427.500 -50.678 -37.805  1.00151.01           C  
ANISOU   23  C   TRP G  35    18773  20944  17660  -2859   2335   1752       C  
ATOM     24  O   TRP G  35    -428.462 -51.449 -37.736  1.00149.70           O  
ANISOU   24  O   TRP G  35    18805  20508  17566  -2503   2156   1498       O  
ATOM     25  CB  TRP G  35    -427.590 -49.357 -39.928  1.00153.51           C  
ANISOU   25  CB  TRP G  35    19476  21140  17711  -2755   2637   2120       C  
ATOM     26  CG  TRP G  35    -427.123 -49.196 -41.342  1.00158.78           C  
ANISOU   26  CG  TRP G  35    20173  22068  18087  -2486   2865   2395       C  
ATOM     27  CD1 TRP G  35    -427.557 -49.894 -42.431  1.00161.82           C  
ANISOU   27  CD1 TRP G  35    20722  22503  18262  -1864   2840   2339       C  
ATOM     28  CD2 TRP G  35    -426.133 -48.279 -41.822  1.00161.50           C  
ANISOU   28  CD2 TRP G  35    20385  22670  18306  -2837   3160   2768       C  
ATOM     29  NE1 TRP G  35    -426.898 -49.469 -43.559  1.00166.51           N  
ANISOU   29  NE1 TRP G  35    21296  23383  18587  -1759   3104   2665       N  
ATOM     30  CE2 TRP G  35    -426.018 -48.477 -43.212  1.00166.42           C  
ANISOU   30  CE2 TRP G  35    21099  23502  18630  -2361   3319   2949       C  
ATOM     31  CE3 TRP G  35    -425.333 -47.308 -41.211  1.00160.31           C  
ANISOU   31  CE3 TRP G  35    20049  22596  18264  -3529   3309   2961       C  
ATOM     32  CZ2 TRP G  35    -425.135 -47.743 -44.001  1.00170.15           C  
ANISOU   32  CZ2 TRP G  35    21477  24261  18910  -2542   3645   3346       C  
ATOM     33  CZ3 TRP G  35    -424.456 -46.581 -41.996  1.00164.03           C  
ANISOU   33  CZ3 TRP G  35    20422  23336  18564  -3759   3626   3340       C  
ATOM     34  CH2 TRP G  35    -424.365 -46.802 -43.376  1.00168.85           C  
ANISOU   34  CH2 TRP G  35    21122  24156  18879  -3261   3803   3546       C  
ATOM     35  N   VAL G  36    -427.005 -50.032 -36.746  1.00127.97           N  
ANISOU   35  N   VAL G  36    15669  18073  14883  -3404   2337   1783       N  
ATOM     36  CA  VAL G  36    -427.594 -50.226 -35.427  1.00124.91           C  
ANISOU   36  CA  VAL G  36    15315  17422  14724  -3551   2127   1525       C  
ATOM     37  C   VAL G  36    -428.984 -49.599 -35.390  1.00122.53           C  
ANISOU   37  C   VAL G  36    15482  16478  14598  -3576   2009   1356       C  
ATOM     38  O   VAL G  36    -429.257 -48.584 -36.046  1.00124.06           O  
ANISOU   38  O   VAL G  36    15949  16420  14769  -3711   2106   1475       O  
ATOM     39  CB  VAL G  36    -426.687 -49.655 -34.319  1.00126.82           C  
ANISOU   39  CB  VAL G  36    15238  17913  15036  -4118   2145   1582       C  
ATOM     40  CG1 VAL G  36    -425.263 -50.147 -34.492  1.00130.03           C  
ANISOU   40  CG1 VAL G  36    15135  19043  15226  -4092   2285   1784       C  
ATOM     41  CG2 VAL G  36    -426.720 -48.138 -34.301  1.00129.01           C  
ANISOU   41  CG2 VAL G  36    15724  17885  15410  -4684   2229   1681       C  
ATOM     42  N   THR G  37    -429.882 -50.228 -34.636  1.00166.92           N  
ANISOU   42  N   THR G  37    21201  21845  20374  -3412   1811   1090       N  
ATOM     43  CA  THR G  37    -431.258 -49.770 -34.513  1.00158.90           C  
ANISOU   43  CA  THR G  37    20571  20291  19512  -3381   1682    907       C  
ATOM     44  C   THR G  37    -431.709 -49.916 -33.069  1.00154.35           C  
ANISOU   44  C   THR G  37    19963  19542  19141  -3563   1523    701       C  
ATOM     45  O   THR G  37    -431.352 -50.885 -32.393  1.00157.95           O  
ANISOU   45  O   THR G  37    20170  20232  19614  -3466   1469    630       O  
ATOM     46  CB  THR G  37    -432.203 -50.550 -35.439  1.00157.90           C  
ANISOU   46  CB  THR G  37    20637  20030  19326  -2850   1601    770       C  
ATOM     47  OG1 THR G  37    -431.888 -51.947 -35.385  1.00163.92           O  
ANISOU   47  OG1 THR G  37    21187  21058  20037  -2536   1558    686       O  
ATOM     48  CG2 THR G  37    -432.077 -50.055 -36.872  1.00159.95           C  
ANISOU   48  CG2 THR G  37    21054  20339  19380  -2671   1742    956       C  
ATOM     49  N   VAL G  38    -432.497 -48.949 -32.606  1.00126.68           N  
ANISOU   49  N   VAL G  38    16735  15629  15768  -3787   1463    617       N  
ATOM     50  CA  VAL G  38    -432.946 -48.885 -31.221  1.00122.37           C  
ANISOU   50  CA  VAL G  38    16192  14907  15395  -3978   1328    436       C  
ATOM     51  C   VAL G  38    -434.345 -49.475 -31.125  1.00116.21           C  
ANISOU   51  C   VAL G  38    15594  13838  14722  -3637   1182    212       C  
ATOM     52  O   VAL G  38    -435.233 -49.126 -31.914  1.00115.23           O  
ANISOU   52  O   VAL G  38    15738  13468  14578  -3439   1165    176       O  
ATOM     53  CB  VAL G  38    -432.922 -47.440 -30.695  1.00120.19           C  
ANISOU   53  CB  VAL G  38    16122  14365  15180  -4434   1353    468       C  
ATOM     54  CG1 VAL G  38    -433.504 -47.372 -29.291  1.00118.40           C  
ANISOU   54  CG1 VAL G  38    15937  13945  15104  -4563   1204    261       C  
ATOM     55  CG2 VAL G  38    -431.504 -46.896 -30.716  1.00123.79           C  
ANISOU   55  CG2 VAL G  38    16351  15135  15548  -4856   1494    671       C  
ATOM     56  N   TYR G  39    -434.538 -50.372 -30.161  1.00107.45           N  
ANISOU   56  N   TYR G  39    14329  12783  13713  -3568   1086     69       N  
ATOM     57  CA  TYR G  39    -435.837 -50.958 -29.855  1.00104.96           C  
ANISOU   57  CA  TYR G  39    14137  12216  13526  -3332    960   -145       C  
ATOM     58  C   TYR G  39    -436.177 -50.615 -28.413  1.00103.98           C  
ANISOU   58  C   TYR G  39    14019  11953  13537  -3559    886   -248       C  
ATOM     59  O   TYR G  39    -435.451 -51.008 -27.492  1.00104.06           O  
ANISOU   59  O   TYR G  39    13809  12177  13552  -3687    890   -228       O  
ATOM     60  CB  TYR G  39    -435.823 -52.475 -30.064  1.00103.93           C  
ANISOU   60  CB  TYR G  39    13858  12243  13387  -3010    939   -214       C  
ATOM     61  CG  TYR G  39    -435.588 -52.907 -31.495  1.00105.78           C  
ANISOU   61  CG  TYR G  39    14116  12606  13467  -2723    992   -153       C  
ATOM     62  CD1 TYR G  39    -434.313 -52.889 -32.047  1.00114.56           C  
ANISOU   62  CD1 TYR G  39    15066  14059  14405  -2733   1122     53       C  
ATOM     63  CD2 TYR G  39    -436.639 -53.346 -32.290  1.00104.27           C  
ANISOU   63  CD2 TYR G  39    14093  12238  13289  -2433    909   -311       C  
ATOM     64  CE1 TYR G  39    -434.094 -53.285 -33.353  1.00118.04           C  
ANISOU   64  CE1 TYR G  39    15538  14637  14675  -2431   1179    112       C  
ATOM     65  CE2 TYR G  39    -436.428 -53.746 -33.597  1.00105.51           C  
ANISOU   65  CE2 TYR G  39    14288  12525  13276  -2145    944   -279       C  
ATOM     66  CZ  TYR G  39    -435.154 -53.713 -34.123  1.00111.63           C  
ANISOU   66  CZ  TYR G  39    14928  13617  13868  -2128   1084    -60       C  
ATOM     67  OH  TYR G  39    -434.939 -54.110 -35.423  1.00114.68           O  
ANISOU   67  OH  TYR G  39    15363  14153  14059  -1803   1128    -23       O  
ATOM     68  N   TYR G  40    -437.268 -49.879 -28.218  1.00142.89           N  
ANISOU   68  N   TYR G  40    19196  16555  18542  -3571    821   -355       N  
ATOM     69  CA  TYR G  40    -437.682 -49.417 -26.897  1.00140.08           C  
ANISOU   69  CA  TYR G  40    18894  16046  18284  -3753    755   -457       C  
ATOM     70  C   TYR G  40    -438.825 -50.297 -26.404  1.00136.71           C  
ANISOU   70  C   TYR G  40    18441  15522  17978  -3515    671   -627       C  
ATOM     71  O   TYR G  40    -439.955 -50.193 -26.891  1.00130.17           O  
ANISOU   71  O   TYR G  40    17765  14511  17183  -3323    621   -725       O  
ATOM     72  CB  TYR G  40    -438.095 -47.948 -26.940  1.00134.53           C  
ANISOU   72  CB  TYR G  40    18512  15044  17559  -3910    759   -452       C  
ATOM     73  CG  TYR G  40    -438.404 -47.364 -25.581  1.00132.79           C  
ANISOU   73  CG  TYR G  40    18381  14671  17403  -4097    695   -561       C  
ATOM     74  CD1 TYR G  40    -437.388 -47.103 -24.671  1.00137.59           C  
ANISOU   74  CD1 TYR G  40    18857  15427  17993  -4433    700   -535       C  
ATOM     75  CD2 TYR G  40    -439.709 -47.071 -25.209  1.00126.85           C  
ANISOU   75  CD2 TYR G  40    17828  13665  16703  -3920    625   -700       C  
ATOM     76  CE1 TYR G  40    -437.663 -46.570 -23.427  1.00136.50           C  
ANISOU   76  CE1 TYR G  40    18819  15160  17886  -4582    630   -656       C  
ATOM     77  CE2 TYR G  40    -439.994 -46.536 -23.966  1.00126.39           C  
ANISOU   77  CE2 TYR G  40    17868  13481  16675  -4049    573   -800       C  
ATOM     78  CZ  TYR G  40    -438.967 -46.288 -23.080  1.00131.06           C  
ANISOU   78  CZ  TYR G  40    18359  14192  17244  -4377    572   -784       C  
ATOM     79  OH  TYR G  40    -439.242 -45.756 -21.841  1.00130.91           O  
ANISOU   79  OH  TYR G  40    18455  14057  17229  -4485    509   -905       O  
ATOM     80  N   GLY G  41    -438.528 -51.159 -25.434  1.00 99.44           N  
ANISOU   80  N   GLY G  41    13521  10949  13312  -3528    664   -654       N  
ATOM     81  CA  GLY G  41    -439.522 -52.055 -24.879  1.00 97.83           C  
ANISOU   81  CA  GLY G  41    13284  10656  13232  -3352    619   -786       C  
ATOM     82  C   GLY G  41    -439.134 -53.513 -25.003  1.00 97.42           C  
ANISOU   82  C   GLY G  41    13062  10762  13190  -3180    659   -768       C  
ATOM     83  O   GLY G  41    -440.000 -54.389 -25.089  1.00 96.61           O  
ANISOU   83  O   GLY G  41    12973  10546  13187  -3013    640   -875       O  
ATOM     84  N   VAL G  42    -437.833 -53.787 -25.012  1.00 98.38           N  
ANISOU   84  N   VAL G  42    13029  11152  13199  -3218    721   -635       N  
ATOM     85  CA  VAL G  42    -437.330 -55.151 -25.151  1.00 98.49           C  
ANISOU   85  CA  VAL G  42    12920  11325  13177  -2999    776   -597       C  
ATOM     86  C   VAL G  42    -437.457 -55.868 -23.812  1.00 97.95           C  
ANISOU   86  C   VAL G  42    12781  11262  13173  -2971    791   -619       C  
ATOM     87  O   VAL G  42    -437.152 -55.284 -22.761  1.00 98.15           O  
ANISOU   87  O   VAL G  42    12737  11380  13177  -3145    775   -594       O  
ATOM     88  CB  VAL G  42    -435.880 -55.164 -25.664  1.00100.16           C  
ANISOU   88  CB  VAL G  42    12967  11885  13204  -2996    848   -431       C  
ATOM     89  CG1 VAL G  42    -435.826 -54.673 -27.099  1.00100.91           C  
ANISOU   89  CG1 VAL G  42    13151  11966  13222  -2955    865   -390       C  
ATOM     90  CG2 VAL G  42    -434.986 -54.307 -24.780  1.00101.27           C  
ANISOU   90  CG2 VAL G  42    12954  12251  13275  -3288    850   -344       C  
ATOM     91  N   PRO G  43    -437.923 -57.115 -23.794  1.00 97.58           N  
ANISOU   91  N   PRO G  43    12775  11104  13198  -2760    826   -671       N  
ATOM     92  CA  PRO G  43    -438.007 -57.853 -22.527  1.00 97.47           C  
ANISOU   92  CA  PRO G  43    12723  11085  13228  -2708    877   -653       C  
ATOM     93  C   PRO G  43    -436.636 -58.199 -21.968  1.00 98.75           C  
ANISOU   93  C   PRO G  43    12715  11597  13209  -2627    939   -500       C  
ATOM     94  O   PRO G  43    -436.183 -59.343 -22.075  1.00 99.62           O  
ANISOU   94  O   PRO G  43    12825  11775  13249  -2372   1021   -436       O  
ATOM     95  CB  PRO G  43    -438.796 -59.115 -22.905  1.00 97.42           C  
ANISOU   95  CB  PRO G  43    12845  10832  13339  -2523    919   -738       C  
ATOM     96  CG  PRO G  43    -439.497 -58.769 -24.186  1.00 97.10           C  
ANISOU   96  CG  PRO G  43    12898  10644  13353  -2536    839   -865       C  
ATOM     97  CD  PRO G  43    -438.573 -57.836 -24.900  1.00 97.52           C  
ANISOU   97  CD  PRO G  43    12888  10919  13247  -2584    815   -771       C  
ATOM     98  N   VAL G  44    -435.964 -57.214 -21.374  1.00106.27           N  
ANISOU   98  N   VAL G  44    13528  12782  14068  -2833    897   -450       N  
ATOM     99  CA  VAL G  44    -434.651 -57.396 -20.768  1.00107.92           C  
ANISOU   99  CA  VAL G  44    13511  13412  14082  -2790    929   -324       C  
ATOM    100  C   VAL G  44    -434.712 -56.882 -19.338  1.00108.03           C  
ANISOU  100  C   VAL G  44    13466  13497  14085  -2942    879   -354       C  
ATOM    101  O   VAL G  44    -435.184 -55.765 -19.096  1.00107.55           O  
ANISOU  101  O   VAL G  44    13475  13295  14093  -3208    798   -446       O  
ATOM    102  CB  VAL G  44    -433.545 -56.665 -21.554  1.00109.41           C  
ANISOU  102  CB  VAL G  44    13527  13919  14126  -2939    917   -240       C  
ATOM    103  CG1 VAL G  44    -432.197 -56.840 -20.868  1.00111.59           C  
ANISOU  103  CG1 VAL G  44    13502  14714  14185  -2908    937   -123       C  
ATOM    104  CG2 VAL G  44    -433.484 -57.168 -22.983  1.00109.51           C  
ANISOU  104  CG2 VAL G  44    13608  13886  14116  -2743    972   -204       C  
ATOM    105  N   TRP G  45    -434.240 -57.692 -18.394  1.00102.44           N  
ANISOU  105  N   TRP G  45    12656  13004  13263  -2736    931   -279       N  
ATOM    106  CA  TRP G  45    -434.216 -57.312 -16.991  1.00102.63           C  
ANISOU  106  CA  TRP G  45    12612  13154  13227  -2819    884   -305       C  
ATOM    107  C   TRP G  45    -432.860 -57.640 -16.385  1.00104.99           C  
ANISOU  107  C   TRP G  45    12637  13989  13265  -2690    890   -196       C  
ATOM    108  O   TRP G  45    -432.089 -58.441 -16.922  1.00106.27           O  
ANISOU  108  O   TRP G  45    12693  14383  13299  -2441    966    -78       O  
ATOM    109  CB  TRP G  45    -435.330 -58.007 -16.190  1.00102.08           C  
ANISOU  109  CB  TRP G  45    12726  12779  13281  -2652    953   -327       C  
ATOM    110  CG  TRP G  45    -435.294 -59.510 -16.243  1.00104.30           C  
ANISOU  110  CG  TRP G  45    13080  13006  13543  -2294   1099   -215       C  
ATOM    111  CD1 TRP G  45    -434.306 -60.328 -15.773  1.00106.53           C  
ANISOU  111  CD1 TRP G  45    13251  13615  13609  -2003   1173    -74       C  
ATOM    112  CD2 TRP G  45    -436.307 -60.373 -16.773  1.00104.31           C  
ANISOU  112  CD2 TRP G  45    13308  12589  13738  -2185   1190   -243       C  
ATOM    113  NE1 TRP G  45    -434.633 -61.643 -15.993  1.00107.40           N  
ANISOU  113  NE1 TRP G  45    13558  13482  13766  -1703   1321     -1       N  
ATOM    114  CE2 TRP G  45    -435.859 -61.699 -16.603  1.00106.02           C  
ANISOU  114  CE2 TRP G  45    13590  12840  13855  -1844   1330   -113       C  
ATOM    115  CE3 TRP G  45    -437.548 -60.154 -17.379  1.00101.86           C  
ANISOU  115  CE3 TRP G  45    13148  11894  13660  -2340   1164   -373       C  
ATOM    116  CZ2 TRP G  45    -436.606 -62.799 -17.017  1.00103.64           C  
ANISOU  116  CZ2 TRP G  45    13531  12147  13701  -1707   1448   -121       C  
ATOM    117  CZ3 TRP G  45    -438.288 -61.248 -17.789  1.00 99.68           C  
ANISOU  117  CZ3 TRP G  45    13050  11298  13527  -2215   1263   -392       C  
ATOM    118  CH2 TRP G  45    -437.814 -62.553 -17.606  1.00101.26           C  
ANISOU  118  CH2 TRP G  45    13343  11486  13646  -1926   1405   -272       C  
ATOM    119  N   LYS G  46    -432.580 -57.006 -15.248  1.00152.70           N  
ANISOU  119  N   LYS G  46    18561  20254  19203  -2836    803   -247       N  
ATOM    120  CA  LYS G  46    -431.393 -57.293 -14.459  1.00154.91           C  
ANISOU  120  CA  LYS G  46    18555  21096  19209  -2699    783   -171       C  
ATOM    121  C   LYS G  46    -431.754 -57.227 -12.983  1.00155.65           C  
ANISOU  121  C   LYS G  46    18683  21220  19236  -2642    744   -225       C  
ATOM    122  O   LYS G  46    -432.677 -56.511 -12.584  1.00154.35           O  
ANISOU  122  O   LYS G  46    18702  20732  19214  -2845    688   -353       O  
ATOM    123  CB  LYS G  46    -430.245 -56.323 -14.774  1.00155.07           C  
ANISOU  123  CB  LYS G  46    18274  21551  19094  -3035    675   -198       C  
ATOM    124  CG  LYS G  46    -429.499 -56.656 -16.057  1.00155.73           C  
ANISOU  124  CG  LYS G  46    18217  21828  19126  -2962    749    -76       C  
ATOM    125  CD  LYS G  46    -428.943 -58.072 -16.008  1.00157.92           C  
ANISOU  125  CD  LYS G  46    18402  22383  19217  -2431    868     85       C  
ATOM    126  CE  LYS G  46    -428.328 -58.480 -17.338  1.00158.91           C  
ANISOU  126  CE  LYS G  46    18441  22654  19282  -2287    956    200       C  
ATOM    127  NZ  LYS G  46    -427.166 -57.627 -17.706  1.00159.50           N  
ANISOU  127  NZ  LYS G  46    18135  23261  19208  -2593    895    228       N  
ATOM    128  N   ASP G  47    -431.015 -57.984 -12.176  1.00166.99           N  
ANISOU  128  N   ASP G  47    19950  23073  20426  -2319    779   -121       N  
ATOM    129  CA  ASP G  47    -431.329 -58.133 -10.758  1.00168.40           C  
ANISOU  129  CA  ASP G  47    20175  23314  20497  -2158    772   -136       C  
ATOM    130  C   ASP G  47    -430.995 -56.846 -10.014  1.00169.17           C  
ANISOU  130  C   ASP G  47    20120  23666  20491  -2519    572   -318       C  
ATOM    131  O   ASP G  47    -429.822 -56.484  -9.876  1.00170.63           O  
ANISOU  131  O   ASP G  47    19981  24392  20457  -2633    459   -346       O  
ATOM    132  CB  ASP G  47    -430.562 -59.316 -10.176  1.00170.62           C  
ANISOU  132  CB  ASP G  47    20332  23996  20501  -1658    874     45       C  
ATOM    133  CG  ASP G  47    -430.749 -60.583 -10.987  1.00170.20           C  
ANISOU  133  CG  ASP G  47    20466  23677  20524  -1308   1072    213       C  
ATOM    134  OD1 ASP G  47    -431.785 -60.703 -11.674  1.00168.66           O  
ANISOU  134  OD1 ASP G  47    20542  22920  20619  -1420   1142    178       O  
ATOM    135  OD2 ASP G  47    -429.859 -61.459 -10.939  1.00171.65           O  
ANISOU  135  OD2 ASP G  47    20533  24225  20461   -907   1152    368       O  
ATOM    136  N   ALA G  48    -432.025 -56.157  -9.529  1.00122.21           N  
ANISOU  136  N   ALA G  48    14405  17343  14688  -2700    526   -453       N  
ATOM    137  CA  ALA G  48    -431.861 -54.948  -8.738  1.00123.37           C  
ANISOU  137  CA  ALA G  48    14503  17636  14737  -3015    339   -655       C  
ATOM    138  C   ALA G  48    -432.768 -55.018  -7.517  1.00125.25           C  
ANISOU  138  C   ALA G  48    14936  17710  14943  -2821    360   -698       C  
ATOM    139  O   ALA G  48    -433.777 -55.728  -7.506  1.00124.51           O  
ANISOU  139  O   ALA G  48    15056  17255  14998  -2578    522   -593       O  
ATOM    140  CB  ALA G  48    -432.170 -53.687  -9.555  1.00120.46           C  
ANISOU  140  CB  ALA G  48    14268  16936  14563  -3496    246   -807       C  
ATOM    141  N   GLU G  49    -432.395 -54.268  -6.484  1.00167.12           N  
ANISOU  141  N   GLU G  49    20158  23300  20041  -2943    195   -861       N  
ATOM    142  CA  GLU G  49    -433.113 -54.250  -5.212  1.00168.99           C  
ANISOU  142  CA  GLU G  49    20553  23478  20177  -2734    200   -912       C  
ATOM    143  C   GLU G  49    -433.720 -52.864  -5.018  1.00169.54           C  
ANISOU  143  C   GLU G  49    20838  23252  20327  -3092     55  -1162       C  
ATOM    144  O   GLU G  49    -433.011 -51.906  -4.697  1.00170.59           O  
ANISOU  144  O   GLU G  49    20879  23623  20315  -3403   -147  -1366       O  
ATOM    145  CB  GLU G  49    -432.180 -54.614  -4.060  1.00171.43           C  
ANISOU  145  CB  GLU G  49    20615  24406  20115  -2479    126   -902       C  
ATOM    146  CG  GLU G  49    -431.539 -55.986  -4.187  1.00170.90           C  
ANISOU  146  CG  GLU G  49    20370  24647  19916  -2048    279   -642       C  
ATOM    147  CD  GLU G  49    -430.552 -56.269  -3.072  1.00173.38           C  
ANISOU  147  CD  GLU G  49    20416  25646  19817  -1763    188   -637       C  
ATOM    148  OE1 GLU G  49    -430.072 -55.302  -2.443  1.00175.39           O  
ANISOU  148  OE1 GLU G  49    20524  26223  19893  -2023    -45   -875       O  
ATOM    149  OE2 GLU G  49    -430.259 -57.457  -2.821  1.00173.45           O  
ANISOU  149  OE2 GLU G  49    20376  25867  19663  -1270    346   -404       O  
ATOM    150  N   THR G  50    -435.032 -52.762  -5.211  1.00134.97           N  
ANISOU  150  N   THR G  50    16752  18361  16168  -3046    159  -1154       N  
ATOM    151  CA  THR G  50    -435.762 -51.525  -4.985  1.00135.37           C  
ANISOU  151  CA  THR G  50    17065  18098  16273  -3273     53  -1369       C  
ATOM    152  C   THR G  50    -436.897 -51.773  -3.999  1.00137.59           C  
ANISOU  152  C   THR G  50    17529  18229  16521  -2946    154  -1345       C  
ATOM    153  O   THR G  50    -437.309 -52.912  -3.763  1.00138.85           O  
ANISOU  153  O   THR G  50    17648  18402  16705  -2607    342  -1137       O  
ATOM    154  CB  THR G  50    -436.318 -50.945  -6.295  1.00132.15           C  
ANISOU  154  CB  THR G  50    16837  17231  16142  -3534     75  -1393       C  
ATOM    155  OG1 THR G  50    -436.752 -49.596  -6.076  1.00131.81           O  
ANISOU  155  OG1 THR G  50    17062  16929  16092  -3770    -53  -1618       O  
ATOM    156  CG2 THR G  50    -437.494 -51.771  -6.794  1.00130.96           C  
ANISOU  156  CG2 THR G  50    16796  16748  16216  -3277    274  -1231       C  
ATOM    157  N   THR G  51    -437.397 -50.685  -3.419  1.00146.53           N  
ANISOU  157  N   THR G  51    18881  19208  17584  -3050     39  -1556       N  
ATOM    158  CA  THR G  51    -438.419 -50.769  -2.383  1.00150.47           C  
ANISOU  158  CA  THR G  51    19542  19631  17999  -2734    123  -1552       C  
ATOM    159  C   THR G  51    -439.782 -51.037  -3.011  1.00148.85           C  
ANISOU  159  C   THR G  51    19488  19003  18065  -2626    307  -1435       C  
ATOM    160  O   THR G  51    -440.247 -50.266  -3.857  1.00144.69           O  
ANISOU  160  O   THR G  51    19125  18146  17706  -2836    261  -1532       O  
ATOM    161  CB  THR G  51    -438.446 -49.482  -1.561  1.00150.72           C  
ANISOU  161  CB  THR G  51    19779  19658  17831  -2855    -73  -1840       C  
ATOM    162  OG1 THR G  51    -438.464 -48.352  -2.441  1.00145.97           O  
ANISOU  162  OG1 THR G  51    19373  18720  17371  -3240   -189  -2010       O  
ATOM    163  CG2 THR G  51    -437.220 -49.400  -0.665  1.00153.16           C  
ANISOU  163  CG2 THR G  51    19897  20472  17824  -2892   -251  -1962       C  
ATOM    164  N   LEU G  52    -440.417 -52.130  -2.595  1.00164.98           N  
ANISOU  164  N   LEU G  52    21474  21071  20140  -2300    518  -1224       N  
ATOM    165  CA  LEU G  52    -441.754 -52.479  -3.057  1.00163.20           C  
ANISOU  165  CA  LEU G  52    21337  20515  20156  -2206    699  -1118       C  
ATOM    166  C   LEU G  52    -442.784 -51.715  -2.226  1.00166.52           C  
ANISOU  166  C   LEU G  52    21943  20848  20478  -2062    700  -1229       C  
ATOM    167  O   LEU G  52    -442.441 -50.862  -1.403  1.00169.14           O  
ANISOU  167  O   LEU G  52    22382  21314  20567  -2056    546  -1409       O  
ATOM    168  CB  LEU G  52    -441.964 -53.990  -2.981  1.00161.16           C  
ANISOU  168  CB  LEU G  52    20952  20298  19983  -1975    942   -845       C  
ATOM    169  CG  LEU G  52    -441.061 -54.903  -3.817  1.00157.98           C  
ANISOU  169  CG  LEU G  52    20404  19954  19666  -2029    979   -713       C  
ATOM    170  CD1 LEU G  52    -439.760 -55.231  -3.093  1.00160.13           C  
ANISOU  170  CD1 LEU G  52    20536  20653  19652  -1892    917   -670       C  
ATOM    171  CD2 LEU G  52    -441.800 -56.177  -4.195  1.00155.64           C  
ANISOU  171  CD2 LEU G  52    20107  19445  19583  -1895   1232   -496       C  
ATOM    172  N   PHE G  53    -444.067 -52.009  -2.429  1.00127.98           N  
ANISOU  172  N   PHE G  53    17096  15762  15768  -1941    870  -1134       N  
ATOM    173  CA  PHE G  53    -445.113 -51.398  -1.620  1.00130.71           C  
ANISOU  173  CA  PHE G  53    17583  16079  16001  -1737    908  -1204       C  
ATOM    174  C   PHE G  53    -446.172 -52.437  -1.279  1.00129.95           C  
ANISOU  174  C   PHE G  53    17371  15995  16009  -1508   1186   -970       C  
ATOM    175  O   PHE G  53    -446.248 -53.507  -1.891  1.00126.99           O  
ANISOU  175  O   PHE G  53    16856  15547  15849  -1567   1335   -792       O  
ATOM    176  CB  PHE G  53    -445.744 -50.180  -2.316  1.00129.77           C  
ANISOU  176  CB  PHE G  53    17666  15684  15955  -1860    787  -1398       C  
ATOM    177  CG  PHE G  53    -446.500 -50.508  -3.573  1.00124.91           C  
ANISOU  177  CG  PHE G  53    16980  14841  15638  -1954    876  -1320       C  
ATOM    178  CD1 PHE G  53    -445.844 -50.601  -4.789  1.00122.60           C  
ANISOU  178  CD1 PHE G  53    16645  14424  15513  -2217    798  -1327       C  
ATOM    179  CD2 PHE G  53    -447.873 -50.696  -3.541  1.00126.12           C  
ANISOU  179  CD2 PHE G  53    17092  14946  15881  -1772   1030  -1251       C  
ATOM    180  CE1 PHE G  53    -446.541 -50.892  -5.947  1.00120.99           C  
ANISOU  180  CE1 PHE G  53    16383  14036  15553  -2280    860  -1279       C  
ATOM    181  CE2 PHE G  53    -448.574 -50.988  -4.695  1.00122.71           C  
ANISOU  181  CE2 PHE G  53    16567  14354  15702  -1864   1085  -1211       C  
ATOM    182  CZ  PHE G  53    -447.908 -51.083  -5.900  1.00121.08           C  
ANISOU  182  CZ  PHE G  53    16345  14009  15651  -2110    992  -1234       C  
ATOM    183  N   CYS G  54    -446.991 -52.101  -0.287  1.00185.17           N  
ANISOU  183  N   CYS G  54    24437  23080  22839  -1254   1263   -978       N  
ATOM    184  CA  CYS G  54    -447.954 -53.022   0.297  1.00185.39           C  
ANISOU  184  CA  CYS G  54    24347  23184  22909  -1030   1550   -742       C  
ATOM    185  C   CYS G  54    -449.290 -52.965  -0.441  1.00184.78           C  
ANISOU  185  C   CYS G  54    24206  22930  23073  -1081   1656   -726       C  
ATOM    186  O   CYS G  54    -449.637 -51.967  -1.078  1.00184.78           O  
ANISOU  186  O   CYS G  54    24311  22791  23107  -1157   1503   -916       O  
ATOM    187  CB  CYS G  54    -448.158 -52.701   1.781  1.00188.36           C  
ANISOU  187  CB  CYS G  54    24807  23811  22950   -695   1596   -743       C  
ATOM    188  SG  CYS G  54    -449.012 -53.979   2.741  1.00188.51           S  
ANISOU  188  SG  CYS G  54    24680  23994  22952   -404   1990   -387       S  
ATOM    189  N   ALA G  55    -450.039 -54.064  -0.342  1.00111.51           N  
ANISOU  189  N   ALA G  55    14754  13667  13949  -1038   1927   -491       N  
ATOM    190  CA  ALA G  55    -451.374 -54.159  -0.932  1.00111.46           C  
ANISOU  190  CA  ALA G  55    14611  13579  14161  -1092   2050   -463       C  
ATOM    191  C   ALA G  55    -452.068 -55.364  -0.311  1.00113.19           C  
ANISOU  191  C   ALA G  55    14659  13887  14459  -1019   2384   -182       C  
ATOM    192  O   ALA G  55    -451.692 -56.506  -0.593  1.00112.87           O  
ANISOU  192  O   ALA G  55    14564  13736  14586  -1162   2515    -19       O  
ATOM    193  CB  ALA G  55    -451.301 -54.285  -2.447  1.00109.26           C  
ANISOU  193  CB  ALA G  55    14277  13069  14166  -1390   1942   -547       C  
ATOM    194  N   SER G  56    -453.066 -55.110   0.533  1.00115.35           N  
ANISOU  194  N   SER G  56    14872  14353  14602   -790   2535   -119       N  
ATOM    195  CA  SER G  56    -453.841 -56.154   1.190  1.00117.62           C  
ANISOU  195  CA  SER G  56    14991  14747  14953   -731   2886    166       C  
ATOM    196  C   SER G  56    -455.298 -56.023   0.775  1.00118.68           C  
ANISOU  196  C   SER G  56    14891  14953  15250   -794   2995    159       C  
ATOM    197  O   SER G  56    -455.851 -54.920   0.796  1.00119.00           O  
ANISOU  197  O   SER G  56    14948  15119  15147   -617   2866    -11       O  
ATOM    198  CB  SER G  56    -453.712 -56.064   2.712  1.00120.02           C  
ANISOU  198  CB  SER G  56    15386  15306  14908   -362   3014    293       C  
ATOM    199  OG  SER G  56    -454.540 -57.022   3.349  1.00122.63           O  
ANISOU  199  OG  SER G  56    15558  15741  15293   -304   3388    596       O  
ATOM    200  N   ASP G  57    -455.915 -57.147   0.411  1.00158.29           N  
ANISOU  200  N   ASP G  57    19697  19897  20548  -1038   3234    338       N  
ATOM    201  CA  ASP G  57    -457.264 -57.141  -0.140  1.00158.49           C  
ANISOU  201  CA  ASP G  57    19431  20025  20762  -1173   3320    313       C  
ATOM    202  C   ASP G  57    -458.247 -56.448   0.803  1.00162.03           C  
ANISOU  202  C   ASP G  57    19766  20832  20967   -838   3436    353       C  
ATOM    203  O   ASP G  57    -458.041 -56.365   2.017  1.00164.09           O  
ANISOU  203  O   ASP G  57    20140  21248  20958   -541   3560    484       O  
ATOM    204  CB  ASP G  57    -457.728 -58.568  -0.433  1.00157.08           C  
ANISOU  204  CB  ASP G  57    19058  19722  20901  -1515   3598    518       C  
ATOM    205  CG  ASP G  57    -457.350 -59.544   0.664  1.00158.03           C  
ANISOU  205  CG  ASP G  57    19286  19813  20947  -1433   3905    832       C  
ATOM    206  OD1 ASP G  57    -457.178 -59.110   1.823  1.00160.23           O  
ANISOU  206  OD1 ASP G  57    19667  20303  20909  -1071   3966    922       O  
ATOM    207  OD2 ASP G  57    -457.224 -60.751   0.367  1.00156.86           O  
ANISOU  207  OD2 ASP G  57    19146  19416  21036  -1710   4089    987       O  
ATOM    208  N   ALA G  58    -459.335 -55.945   0.216  1.00148.12           N  
ANISOU  208  N   ALA G  58    17769  19234  19275   -852   3394    235       N  
ATOM    209  CA  ALA G  58    -460.310 -55.134   0.936  1.00151.40           C  
ANISOU  209  CA  ALA G  58    18071  20021  19435   -483   3468    234       C  
ATOM    210  C   ALA G  58    -460.989 -55.914   2.055  1.00153.30           C  
ANISOU  210  C   ALA G  58    18102  20522  19625   -404   3862    548       C  
ATOM    211  O   ALA G  58    -461.734 -56.866   1.798  1.00152.89           O  
ANISOU  211  O   ALA G  58    17729  20526  19838   -712   4100    709       O  
ATOM    212  CB  ALA G  58    -461.360 -54.583  -0.031  1.00150.95           C  
ANISOU  212  CB  ALA G  58    17758  20124  19473   -514   3357     63       C  
ATOM    213  N   LYS G  59    -460.736 -55.512   3.298  1.00151.59           N  
ANISOU  213  N   LYS G  59    18070  20466  19060     -4   3936    632       N  
ATOM    214  CA  LYS G  59    -461.363 -56.099   4.473  1.00153.53           C  
ANISOU  214  CA  LYS G  59    18153  20999  19181    163   4320    945       C  
ATOM    215  C   LYS G  59    -461.952 -54.974   5.311  1.00156.56           C  
ANISOU  215  C   LYS G  59    18567  21757  19163    697   4305    877       C  
ATOM    216  O   LYS G  59    -461.261 -53.996   5.613  1.00157.20           O  
ANISOU  216  O   LYS G  59    18996  21775  18957   1002   4046    667       O  
ATOM    217  CB  LYS G  59    -460.355 -56.917   5.288  1.00152.78           C  
ANISOU  217  CB  LYS G  59    18298  20740  19013    184   4467   1164       C  
ATOM    218  CG  LYS G  59    -459.887 -58.186   4.589  1.00150.16           C  
ANISOU  218  CG  LYS G  59    17949  20049  19055   -289   4563   1289       C  
ATOM    219  CD  LYS G  59    -458.539 -58.673   5.111  1.00149.13           C  
ANISOU  219  CD  LYS G  59    18154  19709  18798   -195   4551   1390       C  
ATOM    220  CE  LYS G  59    -458.556 -58.930   6.612  1.00151.44           C  
ANISOU  220  CE  LYS G  59    18526  20248  18766    190   4841   1674       C  
ATOM    221  NZ  LYS G  59    -458.084 -57.754   7.398  1.00152.91           N  
ANISOU  221  NZ  LYS G  59    18924  20661  18514    664   4609   1489       N  
ATOM    222  N   ALA G  60    -463.222 -55.112   5.683  1.00197.10           N  
ANISOU  222  N   ALA G  60    23338  27284  24266    802   4585   1047       N  
ATOM    223  CA  ALA G  60    -463.977 -54.034   6.306  1.00199.95           C  
ANISOU  223  CA  ALA G  60    23676  28044  24253   1331   4579    971       C  
ATOM    224  C   ALA G  60    -464.343 -54.376   7.745  1.00202.12           C  
ANISOU  224  C   ALA G  60    23888  28660  24249   1664   4942   1279       C  
ATOM    225  O   ALA G  60    -464.665 -55.526   8.061  1.00202.23           O  
ANISOU  225  O   ALA G  60    23653  28739  24444   1411   5302   1606       O  
ATOM    226  CB  ALA G  60    -465.248 -53.730   5.509  1.00200.98           C  
ANISOU  226  CB  ALA G  60    23390  28465  24506   1279   4584    893       C  
ATOM    227  N   TYR G  61    -464.288 -53.362   8.608  1.00247.41           N  
ANISOU  227  N   TYR G  61    29879  34594  29531   2237   4853   1170       N  
ATOM    228  CA  TYR G  61    -464.745 -53.468   9.992  1.00249.78           C  
ANISOU  228  CA  TYR G  61    30128  35295  29481   2672   5177   1429       C  
ATOM    229  C   TYR G  61    -464.974 -52.058  10.511  1.00251.78           C  
ANISOU  229  C   TYR G  61    30630  35774  29262   3304   4987   1184       C  
ATOM    230  O   TYR G  61    -464.061 -51.228  10.462  1.00251.11           O  
ANISOU  230  O   TYR G  61    31000  35405  29005   3448   4631    878       O  
ATOM    231  CB  TYR G  61    -463.732 -54.215  10.866  1.00248.99           C  
ANISOU  231  CB  TYR G  61    30286  35032  29288   2678   5302   1629       C  
ATOM    232  CG  TYR G  61    -462.327 -54.254  10.307  1.00246.38           C  
ANISOU  232  CG  TYR G  61    30307  34211  29096   2412   4965   1419       C  
ATOM    233  CD1 TYR G  61    -461.504 -53.137  10.359  1.00246.40           C  
ANISOU  233  CD1 TYR G  61    30714  34074  28833   2661   4568   1065       C  
ATOM    234  CD2 TYR G  61    -461.819 -55.415   9.737  1.00244.10           C  
ANISOU  234  CD2 TYR G  61    29950  33606  29192   1907   5055   1577       C  
ATOM    235  CE1 TYR G  61    -460.218 -53.172   9.852  1.00244.38           C  
ANISOU  235  CE1 TYR G  61    30727  33429  28698   2396   4274    885       C  
ATOM    236  CE2 TYR G  61    -460.535 -55.460   9.228  1.00241.85           C  
ANISOU  236  CE2 TYR G  61    29954  32931  29007   1701   4761   1399       C  
ATOM    237  CZ  TYR G  61    -459.739 -54.336   9.288  1.00242.09           C  
ANISOU  237  CZ  TYR G  61    30325  32885  28774   1937   4374   1060       C  
ATOM    238  OH  TYR G  61    -458.460 -54.375   8.783  1.00240.22           O  
ANISOU  238  OH  TYR G  61    30326  32315  28631   1710   4094    893       O  
ATOM    239  N   GLU G  62    -466.183 -51.785  11.003  1.00195.59           N  
ANISOU  239  N   GLU G  62    23224  29165  21928   3674   5229   1314       N  
ATOM    240  CA  GLU G  62    -466.552 -50.424  11.377  1.00197.50           C  
ANISOU  240  CA  GLU G  62    23699  29623  21719   4310   5059   1071       C  
ATOM    241  C   GLU G  62    -466.303 -50.112  12.846  1.00199.15           C  
ANISOU  241  C   GLU G  62    24203  30045  21418   4885   5166   1138       C  
ATOM    242  O   GLU G  62    -466.041 -48.951  13.185  1.00199.88           O  
ANISOU  242  O   GLU G  62    24728  30092  21127   5355   4906    838       O  
ATOM    243  CB  GLU G  62    -468.025 -50.161  11.044  1.00199.61           C  
ANISOU  243  CB  GLU G  62    23493  30382  21970   4489   5227   1136       C  
ATOM    244  CG  GLU G  62    -469.020 -51.047  11.783  1.00201.76           C  
ANISOU  244  CG  GLU G  62    23235  31197  22229   4517   5734   1565       C  
ATOM    245  CD  GLU G  62    -469.398 -52.288  10.998  1.00200.85           C  
ANISOU  245  CD  GLU G  62    22605  31050  22658   3791   5942   1787       C  
ATOM    246  OE1 GLU G  62    -468.731 -52.578   9.984  1.00198.16           O  
ANISOU  246  OE1 GLU G  62    22368  30230  22692   3284   5699   1626       O  
ATOM    247  OE2 GLU G  62    -470.369 -52.969  11.393  1.00202.98           O  
ANISOU  247  OE2 GLU G  62    22371  31778  22976   3720   6355   2118       O  
ATOM    248  N   LYS G  63    -466.373 -51.109  13.727  1.00188.48           N  
ANISOU  248  N   LYS G  63    22664  28912  20039   4871   5545   1518       N  
ATOM    249  CA  LYS G  63    -466.215 -50.867  15.157  1.00190.28           C  
ANISOU  249  CA  LYS G  63    23139  29411  19749   5463   5678   1610       C  
ATOM    250  C   LYS G  63    -464.766 -51.025  15.609  1.00188.78           C  
ANISOU  250  C   LYS G  63    23406  28865  19459   5415   5472   1509       C  
ATOM    251  O   LYS G  63    -464.201 -50.115  16.223  1.00189.46           O  
ANISOU  251  O   LYS G  63    23935  28924  19126   5847   5214   1231       O  
ATOM    252  CB  LYS G  63    -467.126 -51.810  15.949  1.00192.30           C  
ANISOU  252  CB  LYS G  63    22949  30154  19964   5548   6234   2108       C  
ATOM    253  CG  LYS G  63    -468.596 -51.697  15.579  1.00194.32           C  
ANISOU  253  CG  LYS G  63    22668  30872  20291   5595   6463   2228       C  
ATOM    254  CD  LYS G  63    -469.425 -52.773  16.261  1.00197.31           C  
ANISOU  254  CD  LYS G  63    22564  31691  20715   5520   7040   2749       C  
ATOM    255  CE  LYS G  63    -470.875 -52.718  15.809  1.00200.70           C  
ANISOU  255  CE  LYS G  63    22374  32632  21251   5481   7258   2859       C  
ATOM    256  NZ  LYS G  63    -471.685 -53.816  16.403  1.00205.58           N  
ANISOU  256  NZ  LYS G  63    22483  33665  21964   5296   7840   3379       N  
ATOM    257  N   GLU G  64    -464.158 -52.171  15.317  1.00245.22           N  
ANISOU  257  N   GLU G  64    30452  35752  26968   4903   5581   1721       N  
ATOM    258  CA  GLU G  64    -462.770 -52.439  15.680  1.00243.88           C  
ANISOU  258  CA  GLU G  64    30650  35297  26717   4845   5401   1654       C  
ATOM    259  C   GLU G  64    -461.885 -52.071  14.494  1.00241.43           C  
ANISOU  259  C   GLU G  64    30532  34489  26710   4404   4957   1294       C  
ATOM    260  O   GLU G  64    -461.914 -52.742  13.457  1.00239.54           O  
ANISOU  260  O   GLU G  64    30066  33999  26949   3861   4984   1369       O  
ATOM    261  CB  GLU G  64    -462.593 -53.903  16.070  1.00243.45           C  
ANISOU  261  CB  GLU G  64    30417  35245  26837   4613   5796   2113       C  
ATOM    262  CG  GLU G  64    -461.254 -54.241  16.703  1.00242.78           C  
ANISOU  262  CG  GLU G  64    30682  35013  26551   4716   5681   2114       C  
ATOM    263  CD  GLU G  64    -461.147 -53.759  18.137  1.00245.26           C  
ANISOU  263  CD  GLU G  64    31232  35710  26244   5409   5729   2124       C  
ATOM    264  OE1 GLU G  64    -460.723 -52.604  18.350  1.00245.79           O  
ANISOU  264  OE1 GLU G  64    31616  35787  25985   5714   5345   1712       O  
ATOM    265  OE2 GLU G  64    -461.495 -54.535  19.051  1.00246.82           O  
ANISOU  265  OE2 GLU G  64    31318  36191  26272   5648   6157   2543       O  
ATOM    266  N   LYS G  65    -461.102 -51.010  14.645  1.00324.15           N  
ANISOU  266  N   LYS G  65    41433  44824  36904   4625   4556    900       N  
ATOM    267  CA  LYS G  65    -460.267 -50.484  13.573  1.00322.30           C  
ANISOU  267  CA  LYS G  65    41412  44143  36904   4244   4132    543       C  
ATOM    268  C   LYS G  65    -458.796 -50.547  13.982  1.00321.61           C  
ANISOU  268  C   LYS G  65    41643  43885  36669   4193   3890    403       C  
ATOM    269  O   LYS G  65    -458.428 -51.183  14.975  1.00322.24           O  
ANISOU  269  O   LYS G  65    41738  44174  36524   4407   4069    620       O  
ATOM    270  CB  LYS G  65    -460.683 -49.052  13.230  1.00323.27           C  
ANISOU  270  CB  LYS G  65    41766  44212  36849   4490   3855    169       C  
ATOM    271  CG  LYS G  65    -462.177 -48.857  13.046  1.00324.60           C  
ANISOU  271  CG  LYS G  65    41624  44684  37026   4710   4091    296       C  
ATOM    272  CD  LYS G  65    -462.548 -47.388  13.171  1.00326.04           C  
ANISOU  272  CD  LYS G  65    42149  44894  36838   5194   3864    -46       C  
ATOM    273  CE  LYS G  65    -462.139 -46.838  14.530  1.00327.68           C  
ANISOU  273  CE  LYS G  65    42745  45264  36494   5733   3809   -165       C  
ATOM    274  NZ  LYS G  65    -462.470 -45.394  14.679  1.00328.91           N  
ANISOU  274  NZ  LYS G  65    43316  45388  36267   6221   3585   -521       N  
ATOM    275  N   HIS G  66    -457.954 -49.881  13.189  1.00265.19           N  
ANISOU  275  N   HIS G  66    34736  36382  29641   3909   3486     45       N  
ATOM    276  CA  HIS G  66    -456.541 -49.671  13.507  1.00264.90           C  
ANISOU  276  CA  HIS G  66    34998  36223  29430   3851   3181   -179       C  
ATOM    277  C   HIS G  66    -455.777 -50.992  13.607  1.00263.57           C  
ANISOU  277  C   HIS G  66    34660  36060  29424   3623   3337    114       C  
ATOM    278  O   HIS G  66    -455.118 -51.282  14.607  1.00264.44           O  
ANISOU  278  O   HIS G  66    34876  36385  29214   3884   3357    178       O  
ATOM    279  CB  HIS G  66    -456.386 -48.850  14.790  1.00267.18           C  
ANISOU  279  CB  HIS G  66    35607  36768  29142   4398   3069   -377       C  
ATOM    280  CG  HIS G  66    -457.159 -47.569  14.783  1.00268.45           C  
ANISOU  280  CG  HIS G  66    35996  36912  29092   4702   2943   -654       C  
ATOM    281  ND1 HIS G  66    -456.801 -46.487  14.008  1.00267.81           N  
ANISOU  281  ND1 HIS G  66    36218  36463  29076   4501   2577  -1054       N  
ATOM    282  CD2 HIS G  66    -458.273 -47.196  15.457  1.00270.30           C  
ANISOU  282  CD2 HIS G  66    36221  37451  29031   5223   3152   -575       C  
ATOM    283  CE1 HIS G  66    -457.660 -45.503  14.204  1.00269.05           C  
ANISOU  283  CE1 HIS G  66    36578  36668  28981   4904   2561  -1215       C  
ATOM    284  NE2 HIS G  66    -458.563 -45.907  15.079  1.00270.67           N  
ANISOU  284  NE2 HIS G  66    36583  37301  28958   5360   2901   -936       N  
ATOM    285  N   ASN G  67    -455.864 -51.796  12.551  1.00158.33           N  
ANISOU  285  N   ASN G  67    21087  22497  16576   3162   3444    285       N  
ATOM    286  CA  ASN G  67    -455.041 -52.992  12.447  1.00156.70           C  
ANISOU  286  CA  ASN G  67    20785  22204  16548   2920   3552    520       C  
ATOM    287  C   ASN G  67    -453.617 -52.589  12.083  1.00155.94           C  
ANISOU  287  C   ASN G  67    20895  21933  16421   2715   3146    214       C  
ATOM    288  O   ASN G  67    -453.397 -51.888  11.090  1.00155.17           O  
ANISOU  288  O   ASN G  67    20868  21567  16523   2408   2864    -70       O  
ATOM    289  CB  ASN G  67    -455.612 -53.950  11.403  1.00154.63           C  
ANISOU  289  CB  ASN G  67    20231  21721  16799   2489   3783    763       C  
ATOM    290  CG  ASN G  67    -457.072 -54.277  11.649  1.00155.58           C  
ANISOU  290  CG  ASN G  67    20090  22041  16984   2606   4166   1034       C  
ATOM    291  OD1 ASN G  67    -457.819 -53.465  12.195  1.00157.74           O  
ANISOU  291  OD1 ASN G  67    20384  22563  16986   2964   4181    949       O  
ATOM    292  ND2 ASN G  67    -457.485 -55.474  11.248  1.00155.60           N  
ANISOU  292  ND2 ASN G  67    19843  21942  17335   2299   4483   1357       N  
ATOM    293  N   VAL G  68    -452.650 -53.030  12.893  1.00140.69           N  
ANISOU  293  N   VAL G  68    19048  20185  14223   2896   3127    281       N  
ATOM    294  CA  VAL G  68    -451.275 -52.560  12.736  1.00139.52           C  
ANISOU  294  CA  VAL G  68    19060  19990  13962   2748   2730    -30       C  
ATOM    295  C   VAL G  68    -450.702 -52.994  11.392  1.00135.76           C  
ANISOU  295  C   VAL G  68    18469  19184  13929   2228   2628    -40       C  
ATOM    296  O   VAL G  68    -450.042 -52.208  10.700  1.00133.94           O  
ANISOU  296  O   VAL G  68    18341  18780  13770   1947   2282   -368       O  
ATOM    297  CB  VAL G  68    -450.406 -53.043  13.914  1.00142.22           C  
ANISOU  297  CB  VAL G  68    19460  20683  13894   3100   2750     71       C  
ATOM    298  CG1 VAL G  68    -450.661 -54.511  14.206  1.00143.12           C  
ANISOU  298  CG1 VAL G  68    19408  20867  14103   3218   3191    577       C  
ATOM    299  CG2 VAL G  68    -448.931 -52.802  13.625  1.00141.10           C  
ANISOU  299  CG2 VAL G  68    19378  20543  13691   2877   2372   -200       C  
ATOM    300  N   TRP G  69    -450.947 -54.239  10.993  1.00201.91           N  
ANISOU  300  N   TRP G  69    26656  27458  22603   2086   2934    317       N  
ATOM    301  CA  TRP G  69    -450.458 -54.744   9.718  1.00199.43           C  
ANISOU  301  CA  TRP G  69    26245  26836  22695   1633   2863    323       C  
ATOM    302  C   TRP G  69    -451.410 -54.471   8.560  1.00198.59           C  
ANISOU  302  C   TRP G  69    26033  26441  22980   1311   2877    259       C  
ATOM    303  O   TRP G  69    -451.097 -54.839   7.424  1.00196.82           O  
ANISOU  303  O   TRP G  69    25733  25955  23093    940   2812    245       O  
ATOM    304  CB  TRP G  69    -450.182 -56.249   9.811  1.00198.15           C  
ANISOU  304  CB  TRP G  69    25985  26656  22646   1641   3172    714       C  
ATOM    305  CG  TRP G  69    -448.820 -56.582  10.347  1.00198.64           C  
ANISOU  305  CG  TRP G  69    26125  26922  22426   1818   3048    720       C  
ATOM    306  CD1 TRP G  69    -447.633 -56.493   9.678  1.00197.67           C  
ANISOU  306  CD1 TRP G  69    26001  26746  22358   1591   2763    537       C  
ATOM    307  CD2 TRP G  69    -448.505 -57.069  11.658  1.00200.55           C  
ANISOU  307  CD2 TRP G  69    26433  27506  22263   2285   3211    928       C  
ATOM    308  NE1 TRP G  69    -446.599 -56.888  10.492  1.00198.97           N  
ANISOU  308  NE1 TRP G  69    26199  27227  22172   1888   2725    606       N  
ATOM    309  CE2 TRP G  69    -447.108 -57.247  11.713  1.00200.77           C  
ANISOU  309  CE2 TRP G  69    26483  27694  22107   2330   2992    843       C  
ATOM    310  CE3 TRP G  69    -449.268 -57.371  12.790  1.00202.34           C  
ANISOU  310  CE3 TRP G  69    26690  27949  22242   2691   3529   1189       C  
ATOM    311  CZ2 TRP G  69    -446.459 -57.712  12.855  1.00202.80           C  
ANISOU  311  CZ2 TRP G  69    26796  28329  21931   2788   3065    998       C  
ATOM    312  CZ3 TRP G  69    -448.622 -57.831  13.923  1.00204.26           C  
ANISOU  312  CZ3 TRP G  69    27017  28532  22060   3142   3615   1356       C  
ATOM    313  CH2 TRP G  69    -447.231 -57.997  13.947  1.00204.51           C  
ANISOU  313  CH2 TRP G  69    27074  28726  21905   3199   3376   1254       C  
ATOM    314  N   ALA G  70    -452.553 -53.831   8.813  1.00187.45           N  
ANISOU  314  N   ALA G  70    24611  25108  21505   1479   2954    216       N  
ATOM    315  CA  ALA G  70    -453.518 -53.562   7.752  1.00186.76           C  
ANISOU  315  CA  ALA G  70    24394  24822  21745   1232   2968    158       C  
ATOM    316  C   ALA G  70    -453.892 -52.087   7.691  1.00188.66           C  
ANISOU  316  C   ALA G  70    24810  25060  21810   1372   2718   -174       C  
ATOM    317  O   ALA G  70    -453.537 -51.390   6.735  1.00188.26           O  
ANISOU  317  O   ALA G  70    24867  24765  21899   1122   2445   -430       O  
ATOM    318  CB  ALA G  70    -454.776 -54.411   7.943  1.00186.55           C  
ANISOU  318  CB  ALA G  70    24110  24901  21870   1277   3378    491       C  
ATOM    319  N   THR G  71    -454.616 -51.606   8.699  1.00286.69           N  
ANISOU  319  N   THR G  71    37283  37737  33908   1793   2827   -162       N  
ATOM    320  CA  THR G  71    -455.088 -50.228   8.696  1.00287.71           C  
ANISOU  320  CA  THR G  71    37624  37852  33840   1998   2628   -461       C  
ATOM    321  C   THR G  71    -453.920 -49.264   8.867  1.00288.23           C  
ANISOU  321  C   THR G  71    38050  37792  33670   1979   2247   -817       C  
ATOM    322  O   THR G  71    -453.125 -49.395   9.804  1.00289.65           O  
ANISOU  322  O   THR G  71    38334  38148  33570   2134   2193   -835       O  
ATOM    323  CB  THR G  71    -456.114 -50.012   9.807  1.00290.08           C  
ANISOU  323  CB  THR G  71    37904  38499  33815   2505   2856   -347       C  
ATOM    324  OG1 THR G  71    -457.160 -50.985   9.693  1.00290.28           O  
ANISOU  324  OG1 THR G  71    37550  38676  34068   2463   3235      6       O  
ATOM    325  CG2 THR G  71    -456.712 -48.618   9.712  1.00291.06           C  
ANISOU  325  CG2 THR G  71    38265  38586  33738   2760   2674   -645       C  
ATOM    326  N   HIS G  72    -453.828 -48.290   7.961  1.00231.33           N  
ANISOU  326  N   HIS G  72    31032  30294  26567   1783   1987  -1101       N  
ATOM    327  CA  HIS G  72    -452.744 -47.307   7.948  1.00231.56           C  
ANISOU  327  CA  HIS G  72    31411  30140  26430   1656   1625  -1457       C  
ATOM    328  C   HIS G  72    -451.381 -47.993   7.933  1.00231.39           C  
ANISOU  328  C   HIS G  72    31301  30143  26474   1360   1521  -1426       C  
ATOM    329  O   HIS G  72    -450.505 -47.723   8.758  1.00233.16           O  
ANISOU  329  O   HIS G  72    31677  30517  26398   1447   1354  -1582       O  
ATOM    330  CB  HIS G  72    -452.863 -46.336   9.124  1.00233.84           C  
ANISOU  330  CB  HIS G  72    32032  30574  26244   2086   1522  -1682       C  
ATOM    331  CG  HIS G  72    -453.903 -45.277   8.928  1.00233.89           C  
ANISOU  331  CG  HIS G  72    32264  30454  26148   2345   1505  -1836       C  
ATOM    332  ND1 HIS G  72    -454.795 -45.296   7.878  1.00232.46           N  
ANISOU  332  ND1 HIS G  72    31927  30135  26261   2255   1612  -1735       N  
ATOM    333  CD2 HIS G  72    -454.187 -44.163   9.643  1.00235.81           C  
ANISOU  333  CD2 HIS G  72    32896  30699  26003   2727   1389  -2093       C  
ATOM    334  CE1 HIS G  72    -455.588 -44.242   7.957  1.00233.38           C  
ANISOU  334  CE1 HIS G  72    32312  30196  26166   2598   1571  -1904       C  
ATOM    335  NE2 HIS G  72    -455.239 -43.538   9.019  1.00235.68           N  
ANISOU  335  NE2 HIS G  72    32958  30545  26045   2890   1442  -2122       N  
ATOM    336  N   ALA G  73    -451.210 -48.895   6.968  1.00198.31           N  
ANISOU  336  N   ALA G  73    26855  25830  22665   1025   1614  -1233       N  
ATOM    337  CA  ALA G  73    -449.975 -49.650   6.804  1.00198.01           C  
ANISOU  337  CA  ALA G  73    26701  25822  22711    772   1548  -1165       C  
ATOM    338  C   ALA G  73    -449.952 -50.297   5.428  1.00195.15           C  
ANISOU  338  C   ALA G  73    26145  25214  22788    389   1600  -1041       C  
ATOM    339  O   ALA G  73    -448.897 -50.720   4.943  1.00194.55           O  
ANISOU  339  O   ALA G  73    26003  25093  22824    126   1496  -1037       O  
ATOM    340  CB  ALA G  73    -449.839 -50.713   7.893  1.00199.82           C  
ANISOU  340  CB  ALA G  73    26784  26380  22758   1056   1780   -886       C  
ATOM    341  N   CYS G  74    -451.118 -50.372   4.796  1.00214.84           N  
ANISOU  341  N   CYS G  74    28535  27585  25511    376   1755   -947       N  
ATOM    342  CA  CYS G  74    -451.281 -51.051   3.521  1.00211.48           C  
ANISOU  342  CA  CYS G  74    27912  26952  25488     48   1824   -831       C  
ATOM    343  C   CYS G  74    -452.433 -50.381   2.778  1.00210.13           C  
ANISOU  343  C   CYS G  74    27742  26648  25448     54   1822   -921       C  
ATOM    344  O   CYS G  74    -452.922 -49.323   3.187  1.00212.13           O  
ANISOU  344  O   CYS G  74    28194  26933  25475    300   1740  -1090       O  
ATOM    345  CB  CYS G  74    -451.508 -52.550   3.756  1.00210.84           C  
ANISOU  345  CB  CYS G  74    27578  26975  25556     56   2139   -485       C  
ATOM    346  SG  CYS G  74    -450.988 -53.634   2.416  1.00207.06           S  
ANISOU  346  SG  CYS G  74    26937  26250  25488   -359   2168   -366       S  
ATOM    347  N   VAL G  75    -452.871 -50.995   1.683  1.00132.78           N  
ANISOU  347  N   VAL G  75    17737  16719  15994   -189   1907   -820       N  
ATOM    348  CA  VAL G  75    -453.964 -50.453   0.878  1.00132.64           C  
ANISOU  348  CA  VAL G  75    17670  16630  16100   -175   1899   -898       C  
ATOM    349  C   VAL G  75    -454.759 -51.592   0.249  1.00132.13           C  
ANISOU  349  C   VAL G  75    17252  16595  16355   -348   2123   -690       C  
ATOM    350  O   VAL G  75    -454.210 -52.680   0.024  1.00131.02           O  
ANISOU  350  O   VAL G  75    16996  16382  16405   -579   2212   -541       O  
ATOM    351  CB  VAL G  75    -453.441 -49.491  -0.202  1.00130.96           C  
ANISOU  351  CB  VAL G  75    17680  16135  15945   -365   1618  -1143       C  
ATOM    352  CG1 VAL G  75    -453.401 -48.063   0.323  1.00132.74           C  
ANISOU  352  CG1 VAL G  75    18271  16312  15854   -125   1442  -1381       C  
ATOM    353  CG2 VAL G  75    -452.066 -49.924  -0.683  1.00128.90           C  
ANISOU  353  CG2 VAL G  75    17445  15728  15804   -694   1494  -1152       C  
ATOM    354  N   PRO G  76    -456.046 -51.396  -0.042  1.00188.39           N  
ANISOU  354  N   PRO G  76    24204  23839  23538   -242   2217   -681       N  
ATOM    355  CA  PRO G  76    -456.804 -52.433  -0.752  1.00186.84           C  
ANISOU  355  CA  PRO G  76    23655  23672  23662   -480   2395   -532       C  
ATOM    356  C   PRO G  76    -456.349 -52.555  -2.198  1.00183.58           C  
ANISOU  356  C   PRO G  76    23247  22995  23511   -812   2216   -649       C  
ATOM    357  O   PRO G  76    -456.092 -51.558  -2.876  1.00182.93           O  
ANISOU  357  O   PRO G  76    23361  22774  23369   -789   1981   -854       O  
ATOM    358  CB  PRO G  76    -458.254 -51.944  -0.656  1.00189.37           C  
ANISOU  358  CB  PRO G  76    23782  24265  23904   -235   2493   -542       C  
ATOM    359  CG  PRO G  76    -458.142 -50.471  -0.453  1.00191.06           C  
ANISOU  359  CG  PRO G  76    24330  24453  23813     90   2279   -764       C  
ATOM    360  CD  PRO G  76    -456.898 -50.263   0.360  1.00191.58           C  
ANISOU  360  CD  PRO G  76    24713  24395  23683    128   2181   -804       C  
ATOM    361  N   THR G  77    -456.252 -53.796  -2.667  1.00159.47           N  
ANISOU  361  N   THR G  77    20002  19853  20735  -1110   2343   -512       N  
ATOM    362  CA  THR G  77    -455.740 -54.092  -3.994  1.00155.55           C  
ANISOU  362  CA  THR G  77    19512  19114  20475  -1412   2195   -604       C  
ATOM    363  C   THR G  77    -456.885 -54.424  -4.949  1.00154.51           C  
ANISOU  363  C   THR G  77    19089  19045  20574  -1563   2237   -639       C  
ATOM    364  O   THR G  77    -458.066 -54.248  -4.635  1.00157.07           O  
ANISOU  364  O   THR G  77    19198  19627  20856  -1424   2352   -614       O  
ATOM    365  CB  THR G  77    -454.726 -55.239  -3.930  1.00153.63           C  
ANISOU  365  CB  THR G  77    19310  18709  20354  -1612   2280   -460       C  
ATOM    366  OG1 THR G  77    -455.071 -56.238  -4.898  1.00150.92           O  
ANISOU  366  OG1 THR G  77    18787  18237  20319  -1905   2354   -424       O  
ATOM    367  CG2 THR G  77    -454.712 -55.869  -2.550  1.00156.64           C  
ANISOU  367  CG2 THR G  77    19680  19230  20608  -1457   2528   -233       C  
ATOM    368  N   ASP G  78    -456.528 -54.911  -6.134  1.00253.33           N  
ANISOU  368  N   ASP G  78    31580  31361  33314  -1839   2138   -707       N  
ATOM    369  CA  ASP G  78    -457.489 -55.287  -7.154  1.00252.46           C  
ANISOU  369  CA  ASP G  78    31197  31308  33419  -2018   2137   -779       C  
ATOM    370  C   ASP G  78    -458.065 -56.670  -6.862  1.00252.75           C  
ANISOU  370  C   ASP G  78    30975  31379  33678  -2263   2406   -608       C  
ATOM    371  O   ASP G  78    -457.496 -57.438  -6.082  1.00252.81           O  
ANISOU  371  O   ASP G  78    31081  31279  33696  -2308   2583   -422       O  
ATOM    372  CB  ASP G  78    -456.821 -55.271  -8.526  1.00248.82           C  
ANISOU  372  CB  ASP G  78    30845  30613  33081  -2198   1922   -928       C  
ATOM    373  CG  ASP G  78    -456.149 -53.948  -8.830  1.00248.25           C  
ANISOU  373  CG  ASP G  78    31064  30454  32806  -2012   1686  -1068       C  
ATOM    374  OD1 ASP G  78    -456.589 -52.916  -8.280  1.00251.13           O  
ANISOU  374  OD1 ASP G  78    31508  30954  32954  -1734   1654  -1114       O  
ATOM    375  OD2 ASP G  78    -455.180 -53.939  -9.618  1.00245.09           O  
ANISOU  375  OD2 ASP G  78    30828  29841  32453  -2143   1546  -1127       O  
ATOM    376  N   PRO G  79    -459.207 -57.010  -7.468  1.00281.75           N  
ANISOU  376  N   PRO G  79    34320  35211  37519  -2427   2449   -666       N  
ATOM    377  CA  PRO G  79    -459.780 -58.350  -7.258  1.00282.14           C  
ANISOU  377  CA  PRO G  79    34135  35256  37811  -2743   2714   -518       C  
ATOM    378  C   PRO G  79    -458.907 -59.487  -7.766  1.00279.28           C  
ANISOU  378  C   PRO G  79    33946  34506  37662  -3046   2743   -480       C  
ATOM    379  O   PRO G  79    -459.165 -60.641  -7.401  1.00279.99           O  
ANISOU  379  O   PRO G  79    33963  34494  37927  -3290   2999   -318       O  
ATOM    380  CB  PRO G  79    -461.107 -58.291  -8.026  1.00283.48           C  
ANISOU  380  CB  PRO G  79    33903  35708  38098  -2876   2671   -665       C  
ATOM    381  CG  PRO G  79    -461.451 -56.845  -8.066  1.00285.35           C  
ANISOU  381  CG  PRO G  79    34146  36207  38066  -2474   2486   -795       C  
ATOM    382  CD  PRO G  79    -460.141 -56.124  -8.186  1.00283.20           C  
ANISOU  382  CD  PRO G  79    34316  35646  37640  -2292   2286   -854       C  
ATOM    383  N   ASN G  80    -457.893 -59.214  -8.587  1.00212.26           N  
ANISOU  383  N   ASN G  80    25701  25795  29155  -3029   2511   -610       N  
ATOM    384  CA  ASN G  80    -457.070 -60.298  -9.109  1.00209.95           C  
ANISOU  384  CA  ASN G  80    25577  25158  29034  -3262   2540   -578       C  
ATOM    385  C   ASN G  80    -455.698 -59.809  -9.556  1.00207.45           C  
ANISOU  385  C   ASN G  80    25557  24675  28589  -3122   2326   -645       C  
ATOM    386  O   ASN G  80    -455.601 -59.009 -10.495  1.00205.90           O  
ANISOU  386  O   ASN G  80    25375  24506  28350  -3077   2082   -836       O  
ATOM    387  CB  ASN G  80    -457.776 -60.983 -10.281  1.00209.09           C  
ANISOU  387  CB  ASN G  80    25275  24983  29185  -3597   2495   -739       C  
ATOM    388  CG  ASN G  80    -456.922 -62.058 -10.931  1.00207.02           C  
ANISOU  388  CG  ASN G  80    25239  24339  29079  -3802   2504   -740       C  
ATOM    389  OD1 ASN G  80    -456.113 -62.710 -10.271  1.00207.27           O  
ANISOU  389  OD1 ASN G  80    25504  24163  29087  -3759   2668   -546       O  
ATOM    390  ND2 ASN G  80    -457.099 -62.246 -12.234  1.00205.50           N  
ANISOU  390  ND2 ASN G  80    24989  24072  29020  -3983   2327   -963       N  
ATOM    391  N   PRO G  81    -454.618 -60.263  -8.919  1.00203.02           N  
ANISOU  391  N   PRO G  81    25224  23967  27949  -3043   2418   -484       N  
ATOM    392  CA  PRO G  81    -453.284 -60.043  -9.494  1.00200.92           C  
ANISOU  392  CA  PRO G  81    25183  23561  27598  -2980   2233   -543       C  
ATOM    393  C   PRO G  81    -452.939 -61.105 -10.531  1.00199.12           C  
ANISOU  393  C   PRO G  81    25021  23071  27567  -3190   2234   -582       C  
ATOM    394  O   PRO G  81    -452.722 -62.269 -10.185  1.00200.34           O  
ANISOU  394  O   PRO G  81    25269  23042  27809  -3263   2440   -428       O  
ATOM    395  CB  PRO G  81    -452.362 -60.118  -8.271  1.00203.15           C  
ANISOU  395  CB  PRO G  81    25629  23880  27678  -2774   2340   -353       C  
ATOM    396  CG  PRO G  81    -453.077 -61.027  -7.323  1.00205.72           C  
ANISOU  396  CG  PRO G  81    25883  24207  28075  -2802   2648   -145       C  
ATOM    397  CD  PRO G  81    -454.558 -60.839  -7.564  1.00205.79           C  
ANISOU  397  CD  PRO G  81    25622  24341  28227  -2947   2688   -230       C  
ATOM    398  N   GLN G  82    -452.875 -60.717 -11.804  1.00151.32           N  
ANISOU  398  N   GLN G  82    18953  16983  21561  -3260   2014   -784       N  
ATOM    399  CA  GLN G  82    -452.679 -61.688 -12.872  1.00149.87           C  
ANISOU  399  CA  GLN G  82    18829  16567  21549  -3444   1997   -861       C  
ATOM    400  C   GLN G  82    -451.276 -62.288 -12.831  1.00149.83           C  
ANISOU  400  C   GLN G  82    19074  16389  21464  -3343   2034   -741       C  
ATOM    401  O   GLN G  82    -450.302 -61.631 -12.454  1.00149.91           O  
ANISOU  401  O   GLN G  82    19175  16512  21273  -3152   1956   -681       O  
ATOM    402  CB  GLN G  82    -452.924 -61.040 -14.236  1.00147.69           C  
ANISOU  402  CB  GLN G  82    18479  16344  21293  -3483   1744  -1102       C  
ATOM    403  CG  GLN G  82    -454.367 -60.616 -14.485  1.00149.19           C  
ANISOU  403  CG  GLN G  82    18394  16734  21559  -3567   1696  -1244       C  
ATOM    404  CD  GLN G  82    -454.704 -59.260 -13.890  1.00150.06           C  
ANISOU  404  CD  GLN G  82    18438  17098  21479  -3339   1628  -1240       C  
ATOM    405  OE1 GLN G  82    -454.001 -58.757 -13.014  1.00150.23           O  
ANISOU  405  OE1 GLN G  82    18607  17135  21337  -3170   1660  -1116       O  
ATOM    406  NE2 GLN G  82    -455.786 -58.658 -14.372  1.00151.53           N  
ANISOU  406  NE2 GLN G  82    18413  17496  21664  -3315   1526  -1389       N  
ATOM    407  N   GLU G  83    -451.184 -63.555 -13.228  1.00126.88           N  
ANISOU  407  N   GLU G  83    16281  13220  18707  -3473   2153   -715       N  
ATOM    408  CA  GLU G  83    -449.920 -64.275 -13.319  1.00127.16           C  
ANISOU  408  CA  GLU G  83    16566  13090  18661  -3339   2202   -605       C  
ATOM    409  C   GLU G  83    -449.646 -64.588 -14.784  1.00125.21           C  
ANISOU  409  C   GLU G  83    16392  12693  18487  -3416   2049   -791       C  
ATOM    410  O   GLU G  83    -450.419 -65.310 -15.423  1.00125.58           O  
ANISOU  410  O   GLU G  83    16431  12549  18733  -3639   2077   -917       O  
ATOM    411  CB  GLU G  83    -449.958 -65.562 -12.493  1.00130.42           C  
ANISOU  411  CB  GLU G  83    17139  13271  19142  -3353   2504   -392       C  
ATOM    412  CG  GLU G  83    -448.620 -66.276 -12.394  1.00131.97           C  
ANISOU  412  CG  GLU G  83    17607  13343  19192  -3113   2579   -241       C  
ATOM    413  CD  GLU G  83    -448.732 -67.630 -11.723  1.00135.60           C  
ANISOU  413  CD  GLU G  83    18296  13500  19724  -3113   2897    -30       C  
ATOM    414  OE1 GLU G  83    -449.161 -68.592 -12.394  1.00136.12           O  
ANISOU  414  OE1 GLU G  83    18504  13224  19991  -3322   2979   -106       O  
ATOM    415  OE2 GLU G  83    -448.401 -67.730 -10.523  1.00138.21           O  
ANISOU  415  OE2 GLU G  83    18688  13925  19902  -2903   3068    207       O  
ATOM    416  N   MET G  84    -448.552 -64.043 -15.313  1.00170.54           N  
ANISOU  416  N   MET G  84    22197  18540  24059  -3243   1889   -814       N  
ATOM    417  CA  MET G  84    -448.176 -64.227 -16.711  1.00168.64           C  
ANISOU  417  CA  MET G  84    22030  18210  23836  -3255   1741   -974       C  
ATOM    418  C   MET G  84    -447.026 -65.225 -16.784  1.00170.31           C  
ANISOU  418  C   MET G  84    22482  18268  23961  -3082   1846   -849       C  
ATOM    419  O   MET G  84    -445.907 -64.925 -16.357  1.00171.11           O  
ANISOU  419  O   MET G  84    22614  18542  23858  -2865   1843   -708       O  
ATOM    420  CB  MET G  84    -447.793 -62.891 -17.347  1.00165.84           C  
ANISOU  420  CB  MET G  84    21576  18092  23342  -3181   1510  -1071       C  
ATOM    421  CG  MET G  84    -447.058 -63.013 -18.676  1.00164.10           C  
ANISOU  421  CG  MET G  84    21451  17838  23063  -3112   1382  -1169       C  
ATOM    422  SD  MET G  84    -447.963 -63.957 -19.919  1.00164.04           S  
ANISOU  422  SD  MET G  84    21486  17593  23250  -3276   1337  -1404       S  
ATOM    423  CE  MET G  84    -449.471 -63.000 -20.045  1.00163.36           C  
ANISOU  423  CE  MET G  84    21133  17672  23263  -3444   1211  -1578       C  
ATOM    424  N   VAL G  85    -447.303 -66.411 -17.326  1.00106.77           N  
ANISOU  424  N   VAL G  85    14606   9909  16053  -3172   1935   -912       N  
ATOM    425  CA  VAL G  85    -446.279 -67.442 -17.450  1.00108.07           C  
ANISOU  425  CA  VAL G  85    15053   9889  16121  -2959   2050   -800       C  
ATOM    426  C   VAL G  85    -445.251 -67.008 -18.485  1.00106.46           C  
ANISOU  426  C   VAL G  85    14856   9855  15741  -2769   1867   -871       C  
ATOM    427  O   VAL G  85    -445.604 -66.558 -19.582  1.00105.69           O  
ANISOU  427  O   VAL G  85    14674   9793  15689  -2873   1684  -1080       O  
ATOM    428  CB  VAL G  85    -446.916 -68.787 -17.829  1.00111.34           C  
ANISOU  428  CB  VAL G  85    15702   9868  16735  -3131   2186   -883       C  
ATOM    429  CG1 VAL G  85    -445.859 -69.877 -17.898  1.00113.13           C  
ANISOU  429  CG1 VAL G  85    16286   9867  16831  -2848   2329   -754       C  
ATOM    430  CG2 VAL G  85    -448.014 -69.155 -16.840  1.00113.32           C  
ANISOU  430  CG2 VAL G  85    15906   9975  17177  -3381   2385   -803       C  
ATOM    431  N   LEU G  86    -443.969 -67.137 -18.142  1.00109.48           N  
ANISOU  431  N   LEU G  86    15319  10381  15899  -2472   1923   -689       N  
ATOM    432  CA  LEU G  86    -442.885 -66.747 -19.039  1.00108.38           C  
ANISOU  432  CA  LEU G  86    15153  10460  15568  -2281   1784   -715       C  
ATOM    433  C   LEU G  86    -442.273 -68.008 -19.639  1.00110.66           C  
ANISOU  433  C   LEU G  86    15734  10523  15788  -2054   1883   -698       C  
ATOM    434  O   LEU G  86    -441.627 -68.790 -18.934  1.00112.31           O  
ANISOU  434  O   LEU G  86    16113  10682  15878  -1808   2060   -505       O  
ATOM    435  CB  LEU G  86    -441.841 -65.911 -18.303  1.00107.00           C  
ANISOU  435  CB  LEU G  86    14807  10685  15164  -2122   1753   -546       C  
ATOM    436  CG  LEU G  86    -442.353 -64.599 -17.700  1.00105.07           C  
ANISOU  436  CG  LEU G  86    14330  10639  14952  -2320   1648   -577       C  
ATOM    437  CD1 LEU G  86    -441.195 -63.702 -17.291  1.00104.09           C  
ANISOU  437  CD1 LEU G  86    14049  10907  14592  -2213   1569   -475       C  
ATOM    438  CD2 LEU G  86    -443.286 -63.878 -18.664  1.00103.89           C  
ANISOU  438  CD2 LEU G  86    14098  10427  14951  -2546   1486   -795       C  
ATOM    439  N   GLU G  87    -442.480 -68.202 -20.939  1.00107.83           N  
ANISOU  439  N   GLU G  87    15455  10035  15479  -2097   1769   -902       N  
ATOM    440  CA  GLU G  87    -442.042 -69.407 -21.628  1.00110.37           C  
ANISOU  440  CA  GLU G  87    16101  10092  15741  -1886   1847   -939       C  
ATOM    441  C   GLU G  87    -440.595 -69.287 -22.086  1.00110.10           C  
ANISOU  441  C   GLU G  87    16058  10370  15405  -1506   1819   -823       C  
ATOM    442  O   GLU G  87    -440.083 -68.188 -22.315  1.00107.93           O  
ANISOU  442  O   GLU G  87    15508  10488  15011  -1501   1686   -796       O  
ATOM    443  CB  GLU G  87    -442.936 -69.696 -22.834  1.00111.37           C  
ANISOU  443  CB  GLU G  87    16321   9961  16032  -2094   1722  -1242       C  
ATOM    444  CG  GLU G  87    -444.227 -70.414 -22.498  1.00113.51           C  
ANISOU  444  CG  GLU G  87    16708   9832  16588  -2430   1810  -1362       C  
ATOM    445  CD  GLU G  87    -444.013 -71.880 -22.175  1.00117.10           C  
ANISOU  445  CD  GLU G  87    17589   9845  17058  -2312   2041  -1282       C  
ATOM    446  OE1 GLU G  87    -442.880 -72.379 -22.349  1.00117.98           O  
ANISOU  446  OE1 GLU G  87    17924   9965  16939  -1914   2112  -1161       O  
ATOM    447  OE2 GLU G  87    -444.986 -72.535 -21.749  1.00119.39           O  
ANISOU  447  OE2 GLU G  87    17999   9783  17584  -2612   2165  -1333       O  
ATOM    448  N   ASN G  88    -439.946 -70.445 -22.235  1.00150.60           N  
ANISOU  448  N   ASN G  88    21504  15315  20403  -1185   1958   -753       N  
ATOM    449  CA  ASN G  88    -438.537 -70.536 -22.625  1.00153.30           C  
ANISOU  449  CA  ASN G  88    21848  15975  20425   -755   1969   -622       C  
ATOM    450  C   ASN G  88    -437.638 -69.706 -21.709  1.00155.16           C  
ANISOU  450  C   ASN G  88    21759  16723  20472   -646   1972   -391       C  
ATOM    451  O   ASN G  88    -436.640 -69.137 -22.156  1.00155.71           O  
ANISOU  451  O   ASN G  88    21617  17224  20322   -478   1894   -329       O  
ATOM    452  CB  ASN G  88    -438.329 -70.127 -24.088  1.00150.46           C  
ANISOU  452  CB  ASN G  88    21424  15755  19990   -724   1795   -797       C  
ATOM    453  CG  ASN G  88    -438.926 -71.123 -25.065  1.00150.29           C  
ANISOU  453  CG  ASN G  88    21767  15275  20062   -717   1787  -1034       C  
ATOM    454  OD1 ASN G  88    -439.757 -71.947 -24.688  1.00151.28           O  
ANISOU  454  OD1 ASN G  88    22150  14941  20388   -884   1883  -1113       O  
ATOM    455  ND2 ASN G  88    -438.505 -71.051 -26.329  1.00149.41           N  
ANISOU  455  ND2 ASN G  88    21683  15290  19798   -537   1677  -1154       N  
ATOM    456  N   VAL G  89    -437.979 -69.638 -20.423  1.00111.53           N  
ANISOU  456  N   VAL G  89    16184  11173  15021   -750   2065   -269       N  
ATOM    457  CA  VAL G  89    -437.253 -68.842 -19.439  1.00110.41           C  
ANISOU  457  CA  VAL G  89    15739  11502  14708   -687   2048    -90       C  
ATOM    458  C   VAL G  89    -436.841 -69.751 -18.288  1.00112.77           C  
ANISOU  458  C   VAL G  89    16216  11767  14865   -368   2261    135       C  
ATOM    459  O   VAL G  89    -437.663 -70.514 -17.769  1.00114.10           O  
ANISOU  459  O   VAL G  89    16652  11503  15199   -435   2415    155       O  
ATOM    460  CB  VAL G  89    -438.103 -67.664 -18.920  1.00107.78           C  
ANISOU  460  CB  VAL G  89    15155  11236  14562  -1099   1930   -170       C  
ATOM    461  CG1 VAL G  89    -437.410 -66.963 -17.750  1.00107.26           C  
ANISOU  461  CG1 VAL G  89    14837  11600  14315  -1037   1922     -8       C  
ATOM    462  CG2 VAL G  89    -438.394 -66.679 -20.037  1.00105.75           C  
ANISOU  462  CG2 VAL G  89    14734  11057  14389  -1345   1729   -358       C  
ATOM    463  N   THR G  90    -435.572 -69.667 -17.893  1.00113.66           N  
ANISOU  463  N   THR G  90    16170  12356  14659    -22   2277    312       N  
ATOM    464  CA  THR G  90    -435.048 -70.355 -16.716  1.00116.00           C  
ANISOU  464  CA  THR G  90    16572  12753  14748    343   2457    547       C  
ATOM    465  C   THR G  90    -434.267 -69.323 -15.915  1.00115.01           C  
ANISOU  465  C   THR G  90    16017  13266  14416    347   2341    635       C  
ATOM    466  O   THR G  90    -433.219 -68.850 -16.366  1.00115.09           O  
ANISOU  466  O   THR G  90    15756  13766  14209    468   2231    650       O  
ATOM    467  CB  THR G  90    -434.160 -71.538 -17.107  1.00119.33           C  
ANISOU  467  CB  THR G  90    17280  13147  14912    889   2606    672       C  
ATOM    468  OG1 THR G  90    -434.957 -72.549 -17.737  1.00120.79           O  
ANISOU  468  OG1 THR G  90    17931  12664  15300    852   2721    568       O  
ATOM    469  CG2 THR G  90    -433.474 -72.127 -15.882  1.00121.98           C  
ANISOU  469  CG2 THR G  90    17685  13700  14963   1342   2780    939       C  
ATOM    470  N   GLU G  91    -434.774 -68.963 -14.737  1.00141.87           N  
ANISOU  470  N   GLU G  91    19347  16679  17877    200   2364    684       N  
ATOM    471  CA  GLU G  91    -434.300 -67.785 -14.020  1.00141.08           C  
ANISOU  471  CA  GLU G  91    18850  17109  17645     67   2207    684       C  
ATOM    472  C   GLU G  91    -433.687 -68.176 -12.684  1.00145.42           C  
ANISOU  472  C   GLU G  91    19373  17971  17908    438   2316    891       C  
ATOM    473  O   GLU G  91    -434.287 -68.937 -11.921  1.00147.77           O  
ANISOU  473  O   GLU G  91    19948  17946  18252    575   2508   1009       O  
ATOM    474  CB  GLU G  91    -435.441 -66.787 -13.798  1.00137.43           C  
ANISOU  474  CB  GLU G  91    18298  16456  17465   -426   2096    523       C  
ATOM    475  CG  GLU G  91    -435.019 -65.494 -13.118  1.00136.47           C  
ANISOU  475  CG  GLU G  91    17826  16806  17221   -605   1919    480       C  
ATOM    476  CD  GLU G  91    -434.332 -64.526 -14.065  1.00133.42           C  
ANISOU  476  CD  GLU G  91    17177  16724  16790   -807   1724    365       C  
ATOM    477  OE1 GLU G  91    -434.172 -64.865 -15.257  1.00132.14           O  
ANISOU  477  OE1 GLU G  91    17089  16444  16673   -767   1730    333       O  
ATOM    478  OE2 GLU G  91    -433.958 -63.421 -13.618  1.00132.37           O  
ANISOU  478  OE2 GLU G  91    16785  16939  16572  -1015   1573    307       O  
ATOM    479  N   ASN G  92    -432.505 -67.633 -12.398  1.00164.94           N  
ANISOU  479  N   ASN G  92    21497  21094  20076    587   2195    935       N  
ATOM    480  CA  ASN G  92    -431.834 -67.912 -11.137  1.00169.03           C  
ANISOU  480  CA  ASN G  92    21930  22024  20269    967   2260   1111       C  
ATOM    481  C   ASN G  92    -432.586 -67.284  -9.969  1.00168.77           C  
ANISOU  481  C   ASN G  92    21851  21953  20322    733   2228   1076       C  
ATOM    482  O   ASN G  92    -433.009 -66.126 -10.031  1.00165.58           O  
ANISOU  482  O   ASN G  92    21253  21577  20084    279   2047    892       O  
ATOM    483  CB  ASN G  92    -430.397 -67.390 -11.172  1.00170.18           C  
ANISOU  483  CB  ASN G  92    21641  22949  20069   1120   2104   1126       C  
ATOM    484  CG  ASN G  92    -429.519 -68.159 -12.138  1.00171.52           C  
ANISOU  484  CG  ASN G  92    21848  23263  20058   1502   2177   1216       C  
ATOM    485  OD1 ASN G  92    -429.625 -69.380 -12.254  1.00174.01           O  
ANISOU  485  OD1 ASN G  92    22549  23241  20325   1914   2388   1353       O  
ATOM    486  ND2 ASN G  92    -428.645 -67.446 -12.839  1.00169.96           N  
ANISOU  486  ND2 ASN G  92    21267  23560  19749   1369   2015   1144       N  
ATOM    487  N   PHE G  93    -432.746 -68.058  -8.899  1.00120.13           N  
ANISOU  487  N   PHE G  93    15897  15722  14024   1079   2420   1264       N  
ATOM    488  CA  PHE G  93    -433.397 -67.606  -7.679  1.00119.84           C  
ANISOU  488  CA  PHE G  93    15839  15693  14002    966   2427   1271       C  
ATOM    489  C   PHE G  93    -432.468 -67.802  -6.489  1.00122.96           C  
ANISOU  489  C   PHE G  93    16101  16660  13959   1436   2448   1434       C  
ATOM    490  O   PHE G  93    -431.627 -68.708  -6.476  1.00125.84           O  
ANISOU  490  O   PHE G  93    16547  17224  14044   1945   2568   1618       O  
ATOM    491  CB  PHE G  93    -434.713 -68.356  -7.433  1.00119.79           C  
ANISOU  491  CB  PHE G  93    16232  15014  14270    904   2676   1359       C  
ATOM    492  CG  PHE G  93    -435.884 -67.789  -8.182  1.00116.67           C  
ANISOU  492  CG  PHE G  93    15858  14178  14292    359   2600   1151       C  
ATOM    493  CD1 PHE G  93    -436.124 -68.148  -9.496  1.00115.71           C  
ANISOU  493  CD1 PHE G  93    15872  13696  14396    204   2601   1054       C  
ATOM    494  CD2 PHE G  93    -436.750 -66.899  -7.568  1.00115.02           C  
ANISOU  494  CD2 PHE G  93    15537  13945  14220     43   2526   1047       C  
ATOM    495  CE1 PHE G  93    -437.203 -67.628 -10.186  1.00113.19           C  
ANISOU  495  CE1 PHE G  93    15550  13030  14427   -259   2519    858       C  
ATOM    496  CE2 PHE G  93    -437.832 -66.377  -8.253  1.00112.52           C  
ANISOU  496  CE2 PHE G  93    15225  13275  14252   -401   2457    863       C  
ATOM    497  CZ  PHE G  93    -438.058 -66.741  -9.563  1.00111.62           C  
ANISOU  497  CZ  PHE G  93    15222  12834  14356   -554   2450    769       C  
ATOM    498  N   ASN G  94    -432.632 -66.941  -5.484  1.00183.04           N  
ANISOU  498  N   ASN G  94    23513  24550  21484   1294   2324   1357       N  
ATOM    499  CA  ASN G  94    -431.823 -67.008  -4.268  1.00185.97           C  
ANISOU  499  CA  ASN G  94    23727  25514  21418   1718   2307   1474       C  
ATOM    500  C   ASN G  94    -432.654 -66.408  -3.137  1.00186.10           C  
ANISOU  500  C   ASN G  94    23764  25480  21466   1564   2292   1424       C  
ATOM    501  O   ASN G  94    -432.755 -65.183  -3.020  1.00184.52           O  
ANISOU  501  O   ASN G  94    23318  25467  21322   1167   2047   1186       O  
ATOM    502  CB  ASN G  94    -430.500 -66.275  -4.447  1.00186.16           C  
ANISOU  502  CB  ASN G  94    23283  26285  21163   1703   2033   1344       C  
ATOM    503  CG  ASN G  94    -429.487 -66.627  -3.375  1.00189.25           C  
ANISOU  503  CG  ASN G  94    23501  27361  21047   2256   2029   1486       C  
ATOM    504  OD1 ASN G  94    -429.828 -66.773  -2.201  1.00190.84           O  
ANISOU  504  OD1 ASN G  94    23813  27606  21090   2486   2111   1578       O  
ATOM    505  ND2 ASN G  94    -428.230 -66.773  -3.778  1.00190.23           N  
ANISOU  505  ND2 ASN G  94    23331  28062  20884   2502   1939   1512       N  
ATOM    506  N   MET G  95    -433.244 -67.277  -2.313  1.00127.03           N  
ANISOU  506  N   MET G  95    16599  17730  13935   1890   2569   1657       N  
ATOM    507  CA  MET G  95    -434.081 -66.817  -1.211  1.00126.94           C  
ANISOU  507  CA  MET G  95    16629  17673  13930   1807   2600   1648       C  
ATOM    508  C   MET G  95    -433.268 -66.233  -0.064  1.00129.25           C  
ANISOU  508  C   MET G  95    16644  18686  13779   2062   2419   1602       C  
ATOM    509  O   MET G  95    -433.794 -65.416   0.699  1.00128.72           O  
ANISOU  509  O   MET G  95    16508  18700  13701   1885   2319   1475       O  
ATOM    510  CB  MET G  95    -434.947 -67.967  -0.695  1.00128.62           C  
ANISOU  510  CB  MET G  95    17266  17384  14220   2068   2986   1942       C  
ATOM    511  CG  MET G  95    -434.149 -69.170  -0.216  1.00132.69           C  
ANISOU  511  CG  MET G  95    17981  18065  14371   2740   3210   2252       C  
ATOM    512  SD  MET G  95    -435.187 -70.509   0.400  1.00135.30           S  
ANISOU  512  SD  MET G  95    18872  17731  14805   2998   3706   2623       S  
ATOM    513  CE  MET G  95    -435.986 -69.713   1.791  1.00135.34           C  
ANISOU  513  CE  MET G  95    18764  17930  14728   2916   3700   2611       C  
ATOM    514  N   TRP G  96    -432.003 -66.627   0.074  1.00132.10           N  
ANISOU  514  N   TRP G  96    16839  19599  13754   2490   2366   1690       N  
ATOM    515  CA  TRP G  96    -431.186 -66.192   1.199  1.00135.04           C  
ANISOU  515  CA  TRP G  96    16931  20720  13659   2781   2193   1648       C  
ATOM    516  C   TRP G  96    -430.516 -64.848   0.957  1.00134.17           C  
ANISOU  516  C   TRP G  96    16366  21107  13504   2340   1793   1297       C  
ATOM    517  O   TRP G  96    -430.248 -64.117   1.918  1.00135.81           O  
ANISOU  517  O   TRP G  96    16366  21790  13446   2344   1596   1147       O  
ATOM    518  CB  TRP G  96    -430.137 -67.260   1.516  1.00139.20           C  
ANISOU  518  CB  TRP G  96    17466  21676  13746   3493   2325   1912       C  
ATOM    519  CG  TRP G  96    -430.743 -68.624   1.600  1.00140.43           C  
ANISOU  519  CG  TRP G  96    18139  21249  13969   3898   2743   2265       C  
ATOM    520  CD1 TRP G  96    -430.694 -69.604   0.652  1.00140.47           C  
ANISOU  520  CD1 TRP G  96    18420  20825  14127   4035   2950   2425       C  
ATOM    521  CD2 TRP G  96    -431.522 -69.149   2.680  1.00142.16           C  
ANISOU  521  CD2 TRP G  96    18693  21211  14112   4186   3018   2499       C  
ATOM    522  NE1 TRP G  96    -431.382 -70.713   1.082  1.00142.31           N  
ANISOU  522  NE1 TRP G  96    19159  20519  14394   4364   3337   2735       N  
ATOM    523  CE2 TRP G  96    -431.901 -70.458   2.324  1.00143.37           C  
ANISOU  523  CE2 TRP G  96    19326  20756  14394   4456   3397   2803       C  
ATOM    524  CE3 TRP G  96    -431.930 -68.642   3.918  1.00143.14           C  
ANISOU  524  CE3 TRP G  96    18772  21560  14057   4250   2990   2483       C  
ATOM    525  CZ2 TRP G  96    -432.669 -71.265   3.159  1.00145.62           C  
ANISOU  525  CZ2 TRP G  96    20035  20642  14652   4745   3764   3108       C  
ATOM    526  CZ3 TRP G  96    -432.691 -69.446   4.746  1.00145.20           C  
ANISOU  526  CZ3 TRP G  96    19433  21465  14271   4582   3354   2795       C  
ATOM    527  CH2 TRP G  96    -433.052 -70.744   4.364  1.00146.47           C  
ANISOU  527  CH2 TRP G  96    20059  21012  14580   4809   3746   3115       C  
ATOM    528  N   LYS G  97    -430.240 -64.505  -0.299  1.00157.46           N  
ANISOU  528  N   LYS G  97    19177  23950  16700   1954   1675   1162       N  
ATOM    529  CA  LYS G  97    -429.760 -63.179  -0.661  1.00155.72           C  
ANISOU  529  CA  LYS G  97    18589  24057  16520   1426   1335    839       C  
ATOM    530  C   LYS G  97    -430.893 -62.260  -1.097  1.00152.75           C  
ANISOU  530  C   LYS G  97    18363  23101  16576    832   1273    636       C  
ATOM    531  O   LYS G  97    -430.632 -61.179  -1.635  1.00150.84           O  
ANISOU  531  O   LYS G  97    17912  22957  16445    344   1033    386       O  
ATOM    532  CB  LYS G  97    -428.709 -63.278  -1.768  1.00155.08           C  
ANISOU  532  CB  LYS G  97    18241  24273  16409   1372   1251    828       C  
ATOM    533  CG  LYS G  97    -427.651 -64.348  -1.537  1.00157.90           C  
ANISOU  533  CG  LYS G  97    18491  25153  16352   2038   1359   1066       C  
ATOM    534  CD  LYS G  97    -426.913 -64.145  -0.226  1.00160.70           C  
ANISOU  534  CD  LYS G  97    18565  26274  16217   2361   1212   1035       C  
ATOM    535  CE  LYS G  97    -425.903 -65.257   0.005  1.00163.56           C  
ANISOU  535  CE  LYS G  97    18840  27171  16134   3106   1338   1296       C  
ATOM    536  NZ  LYS G  97    -425.187 -65.108   1.301  1.00166.50           N  
ANISOU  536  NZ  LYS G  97    18926  28349  15987   3481   1189   1268       N  
ATOM    537  N   ASN G  98    -432.140 -62.671  -0.880  1.00127.67           N  
ANISOU  537  N   ASN G  98    15543  19336  13629    872   1495    750       N  
ATOM    538  CA  ASN G  98    -433.292 -61.886  -1.299  1.00124.35           C  
ANISOU  538  CA  ASN G  98    15263  18389  13596    383   1458    581       C  
ATOM    539  C   ASN G  98    -433.361 -60.575  -0.523  1.00124.73           C  
ANISOU  539  C   ASN G  98    15179  18684  13529    125   1208    316       C  
ATOM    540  O   ASN G  98    -432.926 -60.481   0.627  1.00127.51           O  
ANISOU  540  O   ASN G  98    15432  19490  13526    391   1138    305       O  
ATOM    541  CB  ASN G  98    -434.579 -62.689  -1.095  1.00123.42           C  
ANISOU  541  CB  ASN G  98    15502  17691  13700    518   1765    777       C  
ATOM    542  CG  ASN G  98    -435.780 -62.075  -1.798  1.00120.11           C  
ANISOU  542  CG  ASN G  98    15204  16730  13702     50   1753    629       C  
ATOM    543  OD1 ASN G  98    -435.904 -60.854  -1.901  1.00118.81           O  
ANISOU  543  OD1 ASN G  98    14927  16618  13599   -306   1526    378       O  
ATOM    544  ND2 ASN G  98    -436.676 -62.927  -2.283  1.00119.53           N  
ANISOU  544  ND2 ASN G  98    15373  16135  13909     56   2001    780       N  
ATOM    545  N   ASP G  99    -433.916 -59.553  -1.175  1.00109.59           N  
ANISOU  545  N   ASP G  99    10422  15639  15578  -1059   4911  -1442       N  
ATOM    546  CA  ASP G  99    -434.121 -58.259  -0.543  1.00110.17           C  
ANISOU  546  CA  ASP G  99    11126  15326  15408  -1106   4988  -1101       C  
ATOM    547  C   ASP G  99    -435.542 -58.064  -0.032  1.00107.84           C  
ANISOU  547  C   ASP G  99    11138  14773  15062   -610   4790   -731       C  
ATOM    548  O   ASP G  99    -435.756 -57.222   0.847  1.00107.46           O  
ANISOU  548  O   ASP G  99    11495  14386  14950   -557   4765   -492       O  
ATOM    549  CB  ASP G  99    -433.774 -57.130  -1.522  1.00114.17           C  
ANISOU  549  CB  ASP G  99    12157  15822  15402  -1486   5301   -992       C  
ATOM    550  CG  ASP G  99    -433.763 -55.766  -0.859  1.00115.42           C  
ANISOU  550  CG  ASP G  99    12987  15553  15315  -1613   5402   -693       C  
ATOM    551  OD1 ASP G  99    -432.723 -55.397  -0.273  1.00116.53           O  
ANISOU  551  OD1 ASP G  99    13097  15630  15551  -1997   5530   -862       O  
ATOM    552  OD2 ASP G  99    -434.792 -55.063  -0.926  1.00115.52           O  
ANISOU  552  OD2 ASP G  99    13550  15306  15035  -1316   5343   -319       O  
ATOM    553  N   MET G 100    -436.511 -58.820  -0.556  1.00115.23           N  
ANISOU  553  N   MET G 100    11868  15890  16023   -257   4654   -717       N  
ATOM    554  CA  MET G 100    -437.878 -58.723  -0.055  1.00114.44           C  
ANISOU  554  CA  MET G 100    11974  15621  15887    208   4464   -449       C  
ATOM    555  C   MET G 100    -437.966 -59.139   1.408  1.00110.49           C  
ANISOU  555  C   MET G 100    11289  14920  15772    345   4274   -450       C  
ATOM    556  O   MET G 100    -438.796 -58.608   2.156  1.00111.11           O  
ANISOU  556  O   MET G 100    11676  14762  15781    597   4172   -206       O  
ATOM    557  CB  MET G 100    -438.815 -59.582  -0.905  1.00112.09           C  
ANISOU  557  CB  MET G 100    11394  15623  15573    514   4371   -522       C  
ATOM    558  CG  MET G 100    -438.762 -59.275  -2.391  1.00116.12           C  
ANISOU  558  CG  MET G 100    12059  16367  15695    407   4540   -536       C  
ATOM    559  SD  MET G 100    -439.805 -60.370  -3.372  1.00112.68           S  
ANISOU  559  SD  MET G 100    11211  16331  15272    764   4426   -682       S  
ATOM    560  CE  MET G 100    -441.426 -59.933  -2.753  1.00112.86           C  
ANISOU  560  CE  MET G 100    11551  16179  15152   1303   4226   -410       C  
ATOM    561  N   VAL G 101    -437.126 -60.084   1.831  1.00142.67           N  
ANISOU  561  N   VAL G 101    14880  19092  20235    199   4210   -737       N  
ATOM    562  CA  VAL G 101    -437.093 -60.474   3.237  1.00139.66           C  
ANISOU  562  CA  VAL G 101    14374  18498  20190    306   4024   -740       C  
ATOM    563  C   VAL G 101    -436.544 -59.336   4.088  1.00142.90           C  
ANISOU  563  C   VAL G 101    15163  18616  20516    123   4100   -594       C  
ATOM    564  O   VAL G 101    -437.125 -58.970   5.117  1.00142.60           O  
ANISOU  564  O   VAL G 101    15350  18321  20509    308   3989   -386       O  
ATOM    565  CB  VAL G 101    -436.268 -61.761   3.416  1.00135.72           C  
ANISOU  565  CB  VAL G 101    13315  18159  20094    230   3906  -1104       C  
ATOM    566  CG1 VAL G 101    -436.140 -62.106   4.892  1.00133.81           C  
ANISOU  566  CG1 VAL G 101    13022  17664  20156    332   3707  -1097       C  
ATOM    567  CG2 VAL G 101    -436.899 -62.909   2.640  1.00131.91           C  
ANISOU  567  CG2 VAL G 101    12483  17929  19709    423   3824  -1243       C  
ATOM    568  N   GLU G 102    -435.417 -58.755   3.665  1.00109.33           N  
ANISOU  568  N   GLU G 102    10979  14418  16144   -269   4304   -727       N  
ATOM    569  CA  GLU G 102    -434.829 -57.638   4.394  1.00112.16           C  
ANISOU  569  CA  GLU G 102    11701  14512  16402   -501   4412   -624       C  
ATOM    570  C   GLU G 102    -435.741 -56.419   4.415  1.00115.46           C  
ANISOU  570  C   GLU G 102    12769  14648  16453   -359   4467   -228       C  
ATOM    571  O   GLU G 102    -435.606 -55.573   5.305  1.00116.74           O  
ANISOU  571  O   GLU G 102    13253  14522  16581   -417   4480    -85       O  
ATOM    572  CB  GLU G 102    -433.473 -57.270   3.785  1.00114.61           C  
ANISOU  572  CB  GLU G 102    11947  14988  16610  -1007   4665   -894       C  
ATOM    573  CG  GLU G 102    -432.451 -58.401   3.800  1.00111.76           C  
ANISOU  573  CG  GLU G 102    10926  14932  16607  -1134   4591  -1358       C  
ATOM    574  CD  GLU G 102    -431.946 -58.725   5.195  1.00109.97           C  
ANISOU  574  CD  GLU G 102    10485  14567  16732  -1059   4395  -1489       C  
ATOM    575  OE1 GLU G 102    -432.091 -57.874   6.098  1.00111.42           O  
ANISOU  575  OE1 GLU G 102    11031  14449  16854  -1056   4401  -1264       O  
ATOM    576  OE2 GLU G 102    -431.402 -59.832   5.388  1.00107.29           O  
ANISOU  576  OE2 GLU G 102     9633  14414  16720   -984   4220  -1826       O  
ATOM    577  N   GLN G 103    -436.663 -56.308   3.456  1.00169.28           N  
ANISOU  577  N   GLN G 103    19785  21546  22987   -148   4480    -71       N  
ATOM    578  CA  GLN G 103    -437.647 -55.233   3.505  1.00172.49           C  
ANISOU  578  CA  GLN G 103    20801  21691  23047     97   4462    276       C  
ATOM    579  C   GLN G 103    -438.802 -55.578   4.438  1.00169.66           C  
ANISOU  579  C   GLN G 103    20359  21246  22858    550   4208    396       C  
ATOM    580  O   GLN G 103    -439.253 -54.724   5.208  1.00171.17           O  
ANISOU  580  O   GLN G 103    20940  21155  22943    693   4151    607       O  
ATOM    581  CB  GLN G 103    -438.173 -54.930   2.102  1.00175.96           C  
ANISOU  581  CB  GLN G 103    21521  22262  23075    181   4553    374       C  
ATOM    582  CG  GLN G 103    -437.147 -54.306   1.174  1.00179.72           C  
ANISOU  582  CG  GLN G 103    22263  22764  23260   -304   4842    317       C  
ATOM    583  CD  GLN G 103    -437.744 -53.901  -0.159  1.00183.79           C  
ANISOU  583  CD  GLN G 103    23171  23356  23305   -190   4914    463       C  
ATOM    584  OE1 GLN G 103    -438.947 -53.660  -0.265  1.00185.08           O  
ANISOU  584  OE1 GLN G 103    23600  23446  23275    278   4745    669       O  
ATOM    585  NE2 GLN G 103    -436.906 -53.830  -1.187  1.00185.99           N  
ANISOU  585  NE2 GLN G 103    23481  23809  23378   -613   5159    328       N  
ATOM    586  N   MET G 104    -439.286 -56.821   4.386  1.00104.41           N  
ANISOU  586  N   MET G 104    11596  13227  14847    754   4065    244       N  
ATOM    587  CA  MET G 104    -440.399 -57.219   5.242  1.00101.99           C  
ANISOU  587  CA  MET G 104    11193  12877  14681   1121   3858    318       C  
ATOM    588  C   MET G 104    -440.011 -57.196   6.715  1.00100.52           C  
ANISOU  588  C   MET G 104    10973  12455  14767   1049   3772    334       C  
ATOM    589  O   MET G 104    -440.858 -56.922   7.573  1.00100.21           O  
ANISOU  589  O   MET G 104    11085  12274  14718   1290   3651    476       O  
ATOM    590  CB  MET G 104    -440.896 -58.609   4.845  1.00 97.97           C  
ANISOU  590  CB  MET G 104    10171  12671  14382   1272   3759    121       C  
ATOM    591  CG  MET G 104    -442.251 -58.977   5.428  1.00 95.51           C  
ANISOU  591  CG  MET G 104     9793  12387  14108   1630   3594    173       C  
ATOM    592  SD  MET G 104    -442.774 -60.642   4.976  1.00 92.59           S  
ANISOU  592  SD  MET G 104     8843  12349  13986   1729   3513    -88       S  
ATOM    593  CE  MET G 104    -444.480 -60.617   5.521  1.00 91.76           C  
ANISOU  593  CE  MET G 104     8796  12303  13765   2109   3388    -22       C  
ATOM    594  N   HIS G 105    -438.745 -57.479   7.025  1.00144.58           N  
ANISOU  594  N   HIS G 105    16340  18016  20577    732   3824    162       N  
ATOM    595  CA  HIS G 105    -438.271 -57.412   8.404  1.00143.57           C  
ANISOU  595  CA  HIS G 105    16194  17672  20683    664   3737    159       C  
ATOM    596  C   HIS G 105    -438.380 -55.992   8.951  1.00146.98           C  
ANISOU  596  C   HIS G 105    17151  17811  20883    644   3803    397       C  
ATOM    597  O   HIS G 105    -439.039 -55.746   9.972  1.00146.30           O  
ANISOU  597  O   HIS G 105    17199  17553  20835    846   3678    538       O  
ATOM    598  CB  HIS G 105    -436.827 -57.920   8.464  1.00143.03           C  
ANISOU  598  CB  HIS G 105    15792  17693  20860    349   3777   -131       C  
ATOM    599  CG  HIS G 105    -436.148 -57.684   9.777  1.00143.13           C  
ANISOU  599  CG  HIS G 105    15819  17502  21064    251   3706   -164       C  
ATOM    600  ND1 HIS G 105    -436.415 -58.437  10.900  1.00140.55           N  
ANISOU  600  ND1 HIS G 105    15317  17082  21003    441   3484   -175       N  
ATOM    601  CD2 HIS G 105    -435.200 -56.789  10.140  1.00145.69           C  
ANISOU  601  CD2 HIS G 105    16317  17704  21333    -30   3833   -205       C  
ATOM    602  CE1 HIS G 105    -435.665 -58.011  11.901  1.00141.76           C  
ANISOU  602  CE1 HIS G 105    15530  17074  21258    316   3459   -214       C  
ATOM    603  NE2 HIS G 105    -434.919 -57.012  11.466  1.00144.64           N  
ANISOU  603  NE2 HIS G 105    16084  17429  21443     29   3671   -247       N  
ATOM    604  N   THR G 106    -437.745 -55.036   8.266  1.00107.00           N  
ANISOU  604  N   THR G 106    12411  12685  15559    381   4010    432       N  
ATOM    605  CA  THR G 106    -437.783 -53.647   8.711  1.00110.09           C  
ANISOU  605  CA  THR G 106    13362  12759  15709    332   4087    650       C  
ATOM    606  C   THR G 106    -439.192 -53.073   8.650  1.00111.73           C  
ANISOU  606  C   THR G 106    13948  12853  15651    746   3977    906       C  
ATOM    607  O   THR G 106    -439.517 -52.148   9.403  1.00113.02           O  
ANISOU  607  O   THR G 106    14493  12743  15707    848   3937   1077       O  
ATOM    608  CB  THR G 106    -436.828 -52.798   7.870  1.00113.51           C  
ANISOU  608  CB  THR G 106    14109  13144  15877    -84   4358    621       C  
ATOM    609  OG1 THR G 106    -437.217 -52.857   6.493  1.00115.53           O  
ANISOU  609  OG1 THR G 106    14477  13564  15854    -36   4439    658       O  
ATOM    610  CG2 THR G 106    -435.401 -53.306   8.010  1.00112.33           C  
ANISOU  610  CG2 THR G 106    13539  13156  15987   -497   4464    294       C  
ATOM    611  N   ASP G 107    -440.040 -53.600   7.764  1.00144.35           N  
ANISOU  611  N   ASP G 107    17966  17211  19671   1003   3918    903       N  
ATOM    612  CA  ASP G 107    -441.430 -53.158   7.733  1.00146.10           C  
ANISOU  612  CA  ASP G 107    18465  17395  19652   1450   3778   1070       C  
ATOM    613  C   ASP G 107    -442.198 -53.681   8.941  1.00142.70           C  
ANISOU  613  C   ASP G 107    17768  16980  19470   1700   3583   1047       C  
ATOM    614  O   ASP G 107    -443.057 -52.980   9.487  1.00144.50           O  
ANISOU  614  O   ASP G 107    18283  17075  19546   1982   3476   1174       O  
ATOM    615  CB  ASP G 107    -442.099 -53.600   6.432  1.00146.88           C  
ANISOU  615  CB  ASP G 107    18477  17778  19553   1656   3769   1025       C  
ATOM    616  CG  ASP G 107    -441.578 -52.845   5.223  1.00151.47           C  
ANISOU  616  CG  ASP G 107    19480  18304  19766   1464   3951   1105       C  
ATOM    617  OD1 ASP G 107    -440.963 -51.774   5.409  1.00154.25           O  
ANISOU  617  OD1 ASP G 107    20318  18347  19943   1235   4073   1238       O  
ATOM    618  OD2 ASP G 107    -441.787 -53.321   4.087  1.00151.94           O  
ANISOU  618  OD2 ASP G 107    19406  18626  19698   1521   3983   1029       O  
ATOM    619  N   VAL G 108    -441.899 -54.908   9.374  1.00120.32           N  
ANISOU  619  N   VAL G 108    14413  14304  17001   1596   3533    871       N  
ATOM    620  CA  VAL G 108    -442.524 -55.444  10.580  1.00117.13           C  
ANISOU  620  CA  VAL G 108    13798  13888  16817   1754   3374    851       C  
ATOM    621  C   VAL G 108    -442.100 -54.635  11.799  1.00118.36           C  
ANISOU  621  C   VAL G 108    14204  13744  17025   1658   3358    960       C  
ATOM    622  O   VAL G 108    -442.931 -54.241  12.626  1.00118.70           O  
ANISOU  622  O   VAL G 108    14386  13701  17014   1877   3252   1047       O  
ATOM    623  CB  VAL G 108    -442.185 -56.937  10.745  1.00112.93           C  
ANISOU  623  CB  VAL G 108    12744  13527  16636   1638   3320    649       C  
ATOM    624  CG1 VAL G 108    -442.443 -57.386  12.175  1.00110.77           C  
ANISOU  624  CG1 VAL G 108    12354  13144  16589   1675   3186    648       C  
ATOM    625  CG2 VAL G 108    -443.001 -57.775   9.773  1.00110.89           C  
ANISOU  625  CG2 VAL G 108    12229  13575  16331   1811   3301    538       C  
ATOM    626  N   ILE G 109    -440.797 -54.365  11.923  1.00 92.59           N  
ANISOU  626  N   ILE G 109    10977  10346  13859   1322   3469    921       N  
ATOM    627  CA  ILE G 109    -440.313 -53.590  13.066  1.00 92.59           C  
ANISOU  627  CA  ILE G 109    11192  10076  13911   1208   3466    995       C  
ATOM    628  C   ILE G 109    -440.895 -52.180  13.044  1.00 94.33           C  
ANISOU  628  C   ILE G 109    11970  10075  13797   1360   3494   1204       C  
ATOM    629  O   ILE G 109    -441.355 -51.664  14.073  1.00 93.77           O  
ANISOU  629  O   ILE G 109    12059   9844  13727   1504   3398   1293       O  
ATOM    630  CB  ILE G 109    -438.775 -53.568  13.088  1.00 93.47           C  
ANISOU  630  CB  ILE G 109    11200  10144  14169    805   3595    849       C  
ATOM    631  CG1 ILE G 109    -438.219 -54.982  13.272  1.00 91.95           C  
ANISOU  631  CG1 ILE G 109    10468  10147  14321    733   3502    615       C  
ATOM    632  CG2 ILE G 109    -438.270 -52.646  14.189  1.00 93.86           C  
ANISOU  632  CG2 ILE G 109    11497   9927  14239    676   3614    909       C  
ATOM    633  CD1 ILE G 109    -436.716 -55.030  13.428  1.00 92.98           C  
ANISOU  633  CD1 ILE G 109    10424  10288  14617    391   3582    394       C  
ATOM    634  N   SER G 110    -440.893 -51.538  11.873  1.00 96.74           N  
ANISOU  634  N   SER G 110    12605  10358  13794   1341   3614   1278       N  
ATOM    635  CA  SER G 110    -441.388 -50.168  11.780  1.00 99.03           C  
ANISOU  635  CA  SER G 110    13514  10383  13730   1503   3620   1477       C  
ATOM    636  C   SER G 110    -442.883 -50.096  12.062  1.00 98.42           C  
ANISOU  636  C   SER G 110    13489  10373  13535   2006   3410   1537       C  
ATOM    637  O   SER G 110    -443.356 -49.135  12.678  1.00 99.33           O  
ANISOU  637  O   SER G 110    13976  10262  13500   2198   3329   1649       O  
ATOM    638  CB  SER G 110    -441.070 -49.582  10.404  1.00102.17           C  
ANISOU  638  CB  SER G 110    14302  10733  13785   1372   3786   1545       C  
ATOM    639  OG  SER G 110    -441.708 -50.315   9.374  1.00102.04           O  
ANISOU  639  OG  SER G 110    14070  11015  13684   1583   3738   1489       O  
ATOM    640  N   LEU G 111    -443.647 -51.096  11.615  1.00136.44           N  
ANISOU  640  N   LEU G 111    17920  15515  18408   2221   3321   1427       N  
ATOM    641  CA  LEU G 111    -445.063 -51.142  11.967  1.00136.91           C  
ANISOU  641  CA  LEU G 111    17926  15715  18378   2663   3133   1402       C  
ATOM    642  C   LEU G 111    -445.257 -51.393  13.456  1.00132.59           C  
ANISOU  642  C   LEU G 111    17165  15131  18084   2656   3039   1362       C  
ATOM    643  O   LEU G 111    -446.228 -50.905  14.046  1.00131.83           O  
ANISOU  643  O   LEU G 111    17192  15032  17867   2962   2906   1368       O  
ATOM    644  CB  LEU G 111    -445.781 -52.214  11.148  1.00133.55           C  
ANISOU  644  CB  LEU G 111    17102  15677  17965   2834   3090   1249       C  
ATOM    645  CG  LEU G 111    -446.026 -51.876   9.677  1.00137.33           C  
ANISOU  645  CG  LEU G 111    17826  16249  18105   2996   3124   1280       C  
ATOM    646  CD1 LEU G 111    -446.886 -52.940   9.013  1.00133.08           C  
ANISOU  646  CD1 LEU G 111    16846  16129  17590   3207   3061   1091       C  
ATOM    647  CD2 LEU G 111    -446.661 -50.502   9.548  1.00142.98           C  
ANISOU  647  CD2 LEU G 111    19155  16750  18421   3342   3025   1423       C  
ATOM    648  N   TRP G 112    -444.345 -52.146  14.074  1.00123.33           N  
ANISOU  648  N   TRP G 112    15677  13939  17242   2325   3094   1301       N  
ATOM    649  CA  TRP G 112    -444.397 -52.347  15.518  1.00119.82           C  
ANISOU  649  CA  TRP G 112    15090  13422  17013   2286   3009   1283       C  
ATOM    650  C   TRP G 112    -444.219 -51.026  16.257  1.00120.80           C  
ANISOU  650  C   TRP G 112    15640  13241  17018   2301   3004   1414       C  
ATOM    651  O   TRP G 112    -445.030 -50.669  17.120  1.00119.70           O  
ANISOU  651  O   TRP G 112    15564  13084  16831   2517   2888   1424       O  
ATOM    652  CB  TRP G 112    -443.324 -53.354  15.935  1.00117.41           C  
ANISOU  652  CB  TRP G 112    14435  13126  17051   1958   3045   1188       C  
ATOM    653  CG  TRP G 112    -443.388 -53.776  17.369  1.00114.06           C  
ANISOU  653  CG  TRP G 112    13854  12647  16838   1923   2941   1164       C  
ATOM    654  CD1 TRP G 112    -442.562 -53.377  18.380  1.00113.07           C  
ANISOU  654  CD1 TRP G 112    13816  12306  16840   1749   2937   1196       C  
ATOM    655  CD2 TRP G 112    -444.322 -54.691  17.951  1.00111.18           C  
ANISOU  655  CD2 TRP G 112    13234  12452  16557   2041   2837   1090       C  
ATOM    656  NE1 TRP G 112    -442.926 -53.985  19.556  1.00110.38           N  
ANISOU  656  NE1 TRP G 112    13310  11982  16649   1775   2820   1167       N  
ATOM    657  CE2 TRP G 112    -444.005 -54.797  19.319  1.00109.44           C  
ANISOU  657  CE2 TRP G 112    12996  12088  16498   1930   2769   1106       C  
ATOM    658  CE3 TRP G 112    -445.397 -55.429  17.448  1.00109.41           C  
ANISOU  658  CE3 TRP G 112    12801  12500  16270   2205   2808    992       C  
ATOM    659  CZ2 TRP G 112    -444.723 -55.612  20.189  1.00107.38           C  
ANISOU  659  CZ2 TRP G 112    12561  11922  16317   1955   2681   1051       C  
ATOM    660  CZ3 TRP G 112    -446.111 -56.234  18.315  1.00107.01           C  
ANISOU  660  CZ3 TRP G 112    12297  12303  16057   2209   2737    912       C  
ATOM    661  CH2 TRP G 112    -445.769 -56.322  19.669  1.00106.60           C  
ANISOU  661  CH2 TRP G 112    12277  12080  16147   2073   2679    953       C  
ATOM    662  N   ASP G 113    -443.163 -50.279  15.921  1.00 93.49           N  
ANISOU  662  N   ASP G 113    12476   9548  13498   2052   3141   1490       N  
ATOM    663  CA  ASP G 113    -442.922 -49.000  16.582  1.00 94.86           C  
ANISOU  663  CA  ASP G 113    13086   9400  13555   2025   3157   1604       C  
ATOM    664  C   ASP G 113    -444.011 -47.981  16.263  1.00 96.95           C  
ANISOU  664  C   ASP G 113    13801   9567  13468   2421   3059   1708       C  
ATOM    665  O   ASP G 113    -444.337 -47.143  17.112  1.00 97.51           O  
ANISOU  665  O   ASP G 113    14128   9448  13473   2559   2978   1761       O  
ATOM    666  CB  ASP G 113    -441.549 -48.456  16.188  1.00 96.50           C  
ANISOU  666  CB  ASP G 113    13516   9402  13748   1616   3361   1625       C  
ATOM    667  CG  ASP G 113    -440.414 -49.337  16.669  1.00 94.87           C  
ANISOU  667  CG  ASP G 113    12865   9295  13887   1270   3419   1467       C  
ATOM    668  OD1 ASP G 113    -440.657 -50.538  16.914  1.00 92.68           O  
ANISOU  668  OD1 ASP G 113    12134   9246  13832   1345   3313   1365       O  
ATOM    669  OD2 ASP G 113    -439.281 -48.831  16.802  1.00 96.11           O  
ANISOU  669  OD2 ASP G 113    13138   9300  14078    927   3565   1423       O  
ATOM    670  N   GLN G 114    -444.579 -48.030  15.056  1.00116.44           N  
ANISOU  670  N   GLN G 114    16376  12166  15699   2632   3046   1718       N  
ATOM    671  CA  GLN G 114    -445.711 -47.163  14.743  1.00118.08           C  
ANISOU  671  CA  GLN G 114    16984  12323  15559   3098   2896   1771       C  
ATOM    672  C   GLN G 114    -446.938 -47.528  15.568  1.00116.30           C  
ANISOU  672  C   GLN G 114    16447  12346  15397   3453   2699   1635       C  
ATOM    673  O   GLN G 114    -447.722 -46.646  15.935  1.00116.53           O  
ANISOU  673  O   GLN G 114    16776  12280  15220   3804   2549   1640       O  
ATOM    674  CB  GLN G 114    -446.035 -47.234  13.250  1.00121.50           C  
ANISOU  674  CB  GLN G 114    17567  12882  15716   3265   2910   1786       C  
ATOM    675  CG  GLN G 114    -445.064 -46.473  12.362  1.00123.70           C  
ANISOU  675  CG  GLN G 114    18366  12860  15773   2982   3093   1941       C  
ATOM    676  CD  GLN G 114    -445.150 -44.971  12.555  1.00125.07           C  
ANISOU  676  CD  GLN G 114    19286  12598  15638   3120   3049   2104       C  
ATOM    677  OE1 GLN G 114    -444.415 -44.392  13.356  1.00123.31           O  
ANISOU  677  OE1 GLN G 114    19244  12088  15520   2836   3142   2161       O  
ATOM    678  NE2 GLN G 114    -446.047 -44.331  11.815  1.00128.44           N  
ANISOU  678  NE2 GLN G 114    20167  12966  15670   3575   2896   2164       N  
ATOM    679  N   SER G 115    -447.121 -48.817  15.869  1.00140.05           N  
ANISOU  679  N   SER G 115    18871  15671  18670   3356   2698   1492       N  
ATOM    680  CA  SER G 115    -448.234 -49.232  16.715  1.00137.41           C  
ANISOU  680  CA  SER G 115    18227  15592  18392   3592   2556   1336       C  
ATOM    681  C   SER G 115    -448.041 -48.793  18.161  1.00135.67           C  
ANISOU  681  C   SER G 115    18057  15186  18305   3493   2521   1367       C  
ATOM    682  O   SER G 115    -449.024 -48.613  18.888  1.00135.09           O  
ANISOU  682  O   SER G 115    17910  15250  18166   3744   2392   1254       O  
ATOM    683  CB  SER G 115    -448.408 -50.750  16.645  1.00134.19           C  
ANISOU  683  CB  SER G 115    17250  15522  18215   3445   2593   1185       C  
ATOM    684  OG  SER G 115    -449.045 -51.251  17.808  1.00131.39           O  
ANISOU  684  OG  SER G 115    16604  15324  17993   3449   2525   1061       O  
ATOM    685  N   LEU G 116    -446.795 -48.615  18.592  1.00 99.44           N  
ANISOU  685  N   LEU G 116    13569  10321  13894   3129   2635   1484       N  
ATOM    686  CA  LEU G 116    -446.482 -48.280  19.975  1.00 97.45           C  
ANISOU  686  CA  LEU G 116    13332   9905  13791   3001   2610   1504       C  
ATOM    687  C   LEU G 116    -446.385 -46.783  20.228  1.00 98.17           C  
ANISOU  687  C   LEU G 116    13953   9661  13686   3117   2585   1612       C  
ATOM    688  O   LEU G 116    -446.114 -46.381  21.365  1.00 96.58           O  
ANISOU  688  O   LEU G 116    13791   9312  13591   3020   2566   1623       O  
ATOM    689  CB  LEU G 116    -445.167 -48.946  20.390  1.00 95.74           C  
ANISOU  689  CB  LEU G 116    12897   9601  13880   2565   2725   1521       C  
ATOM    690  CG  LEU G 116    -445.228 -50.452  20.633  1.00 94.25           C  
ANISOU  690  CG  LEU G 116    12209   9670  13931   2444   2705   1409       C  
ATOM    691  CD1 LEU G 116    -443.885 -50.973  21.120  1.00 92.86           C  
ANISOU  691  CD1 LEU G 116    11877   9375  14032   2086   2766   1402       C  
ATOM    692  CD2 LEU G 116    -446.323 -50.756  21.634  1.00 93.10           C  
ANISOU  692  CD2 LEU G 116    11890   9698  13785   2610   2587   1324       C  
ATOM    693  N   LYS G 117    -446.601 -45.951  19.216  1.00142.22           N  
ANISOU  693  N   LYS G 117    19970  15100  18967   3323   2577   1689       N  
ATOM    694  CA  LYS G 117    -446.359 -44.521  19.373  1.00143.75           C  
ANISOU  694  CA  LYS G 117    20761  14896  18962   3383   2570   1810       C  
ATOM    695  C   LYS G 117    -447.455 -43.815  20.172  1.00144.15           C  
ANISOU  695  C   LYS G 117    20943  14950  18877   3805   2359   1733       C  
ATOM    696  O   LYS G 117    -447.143 -43.188  21.192  1.00143.02           O  
ANISOU  696  O   LYS G 117    20935  14595  18812   3712   2353   1756       O  
ATOM    697  CB  LYS G 117    -446.172 -43.860  18.002  1.00147.33           C  
ANISOU  697  CB  LYS G 117    21733  15145  19101   3442   2632   1934       C  
ATOM    698  CG  LYS G 117    -445.987 -42.355  18.067  1.00149.30           C  
ANISOU  698  CG  LYS G 117    22709  14929  19091   3512   2621   2069       C  
ATOM    699  CD  LYS G 117    -445.317 -41.822  16.813  1.00152.35           C  
ANISOU  699  CD  LYS G 117    23628  15043  19214   3323   2780   2222       C  
ATOM    700  CE  LYS G 117    -443.890 -42.336  16.695  1.00150.95           C  
ANISOU  700  CE  LYS G 117    23227  14854  19272   2690   3064   2229       C  
ATOM    701  NZ  LYS G 117    -443.174 -41.734  15.538  1.00154.10           N  
ANISOU  701  NZ  LYS G 117    24172  14988  19389   2421   3262   2355       N  
ATOM    702  N   PRO G 118    -448.730 -43.877  19.778  1.00145.25           N  
ANISOU  702  N   PRO G 118    21023  15351  18814   4273   2180   1605       N  
ATOM    703  CA  PRO G 118    -449.743 -43.048  20.445  1.00146.36           C  
ANISOU  703  CA  PRO G 118    21335  15494  18783   4712   1962   1489       C  
ATOM    704  C   PRO G 118    -450.357 -43.651  21.700  1.00144.14           C  
ANISOU  704  C   PRO G 118    20529  15538  18699   4714   1896   1292       C  
ATOM    705  O   PRO G 118    -451.242 -43.021  22.289  1.00145.30           O  
ANISOU  705  O   PRO G 118    20746  15755  18708   5072   1716   1143       O  
ATOM    706  CB  PRO G 118    -450.805 -42.903  19.351  1.00149.38           C  
ANISOU  706  CB  PRO G 118    21856  16066  18836   5227   1792   1385       C  
ATOM    707  CG  PRO G 118    -450.784 -44.227  18.682  1.00148.21           C  
ANISOU  707  CG  PRO G 118    21212  16275  18826   5045   1904   1327       C  
ATOM    708  CD  PRO G 118    -449.346 -44.706  18.722  1.00146.31           C  
ANISOU  708  CD  PRO G 118    20898  15833  18861   4448   2153   1511       C  
ATOM    709  N   CYS G 119    -449.925 -44.835  22.125  1.00178.01           N  
ANISOU  709  N   CYS G 119    24328  20025  23284   4332   2027   1274       N  
ATOM    710  CA  CYS G 119    -450.559 -45.494  23.255  1.00176.43           C  
ANISOU  710  CA  CYS G 119    23672  20137  23225   4300   1980   1092       C  
ATOM    711  C   CYS G 119    -449.977 -44.986  24.574  1.00175.08           C  
ANISOU  711  C   CYS G 119    23589  19733  23201   4094   1996   1156       C  
ATOM    712  O   CYS G 119    -448.978 -44.262  24.613  1.00174.70           O  
ANISOU  712  O   CYS G 119    23892  19297  23191   3920   2069   1330       O  
ATOM    713  CB  CYS G 119    -450.401 -47.010  23.144  1.00174.25           C  
ANISOU  713  CB  CYS G 119    22902  20136  23168   3996   2095   1047       C  
ATOM    714  SG  CYS G 119    -450.744 -47.659  21.493  1.00175.22           S  
ANISOU  714  SG  CYS G 119    22924  20484  23168   4139   2122   1004       S  
ATOM    715  N   VAL G 120    -450.627 -45.377  25.670  1.00147.21           N  
ANISOU  715  N   VAL G 120    19731  16464  19738   4093   1940    990       N  
ATOM    716  CA  VAL G 120    -450.189 -44.965  26.998  1.00146.14           C  
ANISOU  716  CA  VAL G 120    19633  16165  19727   3918   1941   1022       C  
ATOM    717  C   VAL G 120    -448.916 -45.713  27.368  1.00143.12           C  
ANISOU  717  C   VAL G 120    19115  15635  19630   3442   2089   1174       C  
ATOM    718  O   VAL G 120    -448.820 -46.934  27.187  1.00141.90           O  
ANISOU  718  O   VAL G 120    18639  15670  19608   3245   2152   1157       O  
ATOM    719  CB  VAL G 120    -451.300 -45.214  28.029  1.00147.14           C  
ANISOU  719  CB  VAL G 120    19444  16655  19807   4035   1847    779       C  
ATOM    720  CG1 VAL G 120    -450.811 -44.895  29.432  1.00146.14           C  
ANISOU  720  CG1 VAL G 120    19331  16384  19813   3824   1855    816       C  
ATOM    721  CG2 VAL G 120    -452.536 -44.394  27.686  1.00150.11           C  
ANISOU  721  CG2 VAL G 120    19935  17208  19893   4556   1668    563       C  
ATOM    722  N   LYS G 121    -447.930 -44.986  27.883  1.00111.41           N  
ANISOU  722  N   LYS G 121    15347  11282  15702   3269   2133   1295       N  
ATOM    723  CA  LYS G 121    -446.689 -45.589  28.344  1.00109.13           C  
ANISOU  723  CA  LYS G 121    14921  10873  15671   2863   2241   1384       C  
ATOM    724  C   LYS G 121    -446.718 -45.784  29.855  1.00108.35           C  
ANISOU  724  C   LYS G 121    14640  10844  15685   2746   2190   1324       C  
ATOM    725  O   LYS G 121    -447.455 -45.113  30.582  1.00109.54           O  
ANISOU  725  O   LYS G 121    14854  11045  15720   2937   2100   1237       O  
ATOM    726  CB  LYS G 121    -445.477 -44.743  27.943  1.00108.45           C  
ANISOU  726  CB  LYS G 121    15180  10415  15611   2688   2349   1508       C  
ATOM    727  CG  LYS G 121    -445.507 -43.309  28.435  1.00109.11           C  
ANISOU  727  CG  LYS G 121    15661  10228  15569   2813   2311   1526       C  
ATOM    728  CD  LYS G 121    -444.148 -42.647  28.256  1.00108.87           C  
ANISOU  728  CD  LYS G 121    15913   9849  15602   2505   2464   1615       C  
ATOM    729  CE  LYS G 121    -443.603 -42.861  26.851  1.00109.82           C  
ANISOU  729  CE  LYS G 121    16153   9903  15670   2372   2596   1691       C  
ATOM    730  NZ  LYS G 121    -444.491 -42.274  25.810  1.00112.59           N  
ANISOU  730  NZ  LYS G 121    16855  10197  15725   2714   2535   1742       N  
ATOM    731  N   LEU G 122    -445.896 -46.723  30.323  1.00 88.27           N  
ANISOU  731  N   LEU G 122    11877   8307  13356   2445   2236   1355       N  
ATOM    732  CA  LEU G 122    -445.913 -47.113  31.726  1.00 87.41           C  
ANISOU  732  CA  LEU G 122    11602   8276  13333   2319   2180   1310       C  
ATOM    733  C   LEU G 122    -444.644 -46.680  32.449  1.00 87.28           C  
ANISOU  733  C   LEU G 122    11684   8011  13468   2112   2203   1361       C  
ATOM    734  O   LEU G 122    -444.014 -47.481  33.147  1.00 86.26           O  
ANISOU  734  O   LEU G 122    11386   7898  13490   1914   2180   1360       O  
ATOM    735  CB  LEU G 122    -446.106 -48.624  31.851  1.00 86.06           C  
ANISOU  735  CB  LEU G 122    11134   8318  13248   2170   2174   1282       C  
ATOM    736  CG  LEU G 122    -447.365 -49.164  31.169  1.00 86.32           C  
ANISOU  736  CG  LEU G 122    11018   8644  13137   2326   2174   1185       C  
ATOM    737  CD1 LEU G 122    -447.537 -50.644  31.454  1.00 85.33           C  
ANISOU  737  CD1 LEU G 122    10649   8686  13088   2120   2184   1152       C  
ATOM    738  CD2 LEU G 122    -448.593 -48.381  31.609  1.00 87.66           C  
ANISOU  738  CD2 LEU G 122    11216   8996  13096   2575   2111   1047       C  
ATOM    739  N   THR G 123    -444.259 -45.416  32.282  1.00157.00           N  
ANISOU  739  N   THR G 123    20806  16604  22243   2161   2243   1389       N  
ATOM    740  CA  THR G 123    -443.182 -44.865  33.099  1.00156.13           C  
ANISOU  740  CA  THR G 123    20776  16292  22253   1968   2272   1386       C  
ATOM    741  C   THR G 123    -443.526 -44.806  34.585  1.00155.99           C  
ANISOU  741  C   THR G 123    20659  16364  22245   1984   2173   1325       C  
ATOM    742  O   THR G 123    -442.659 -45.170  35.399  1.00154.72           O  
ANISOU  742  O   THR G 123    20380  16175  22232   1789   2159   1305       O  
ATOM    743  CB  THR G 123    -442.786 -43.476  32.577  1.00157.64           C  
ANISOU  743  CB  THR G 123    21355  16189  22351   1987   2358   1418       C  
ATOM    744  OG1 THR G 123    -443.891 -42.886  31.881  1.00159.60           O  
ANISOU  744  OG1 THR G 123    21828  16437  22376   2299   2311   1439       O  
ATOM    745  CG2 THR G 123    -441.595 -43.574  31.641  1.00157.69           C  
ANISOU  745  CG2 THR G 123    21418  16055  22443   1731   2507   1445       C  
ATOM    746  N   PRO G 124    -444.722 -44.376  35.014  1.00134.27           N  
ANISOU  746  N   PRO G 124    17939  13744  19334   2211   2095   1267       N  
ATOM    747  CA  PRO G 124    -445.004 -44.345  36.459  1.00134.67           C  
ANISOU  747  CA  PRO G 124    17880  13906  19383   2185   2016   1193       C  
ATOM    748  C   PRO G 124    -445.166 -45.718  37.091  1.00134.30           C  
ANISOU  748  C   PRO G 124    17558  14084  19386   2030   1979   1185       C  
ATOM    749  O   PRO G 124    -445.218 -45.802  38.325  1.00134.83           O  
ANISOU  749  O   PRO G 124    17557  14224  19447   1952   1923   1142       O  
ATOM    750  CB  PRO G 124    -446.309 -43.544  36.545  1.00137.44           C  
ANISOU  750  CB  PRO G 124    18317  14380  19526   2488   1944   1085       C  
ATOM    751  CG  PRO G 124    -446.963 -43.770  35.238  1.00138.44           C  
ANISOU  751  CG  PRO G 124    18464  14591  19545   2670   1956   1090       C  
ATOM    752  CD  PRO G 124    -445.844 -43.804  34.243  1.00136.54           C  
ANISOU  752  CD  PRO G 124    18370  14094  19417   2521   2060   1230       C  
ATOM    753  N   LEU G 125    -445.245 -46.791  36.302  1.00 86.83           N  
ANISOU  753  N   LEU G 125    11418   8166  13407   1975   2007   1224       N  
ATOM    754  CA  LEU G 125    -445.370 -48.138  36.843  1.00 85.97           C  
ANISOU  754  CA  LEU G 125    11124   8211  13330   1810   1973   1227       C  
ATOM    755  C   LEU G 125    -444.048 -48.702  37.351  1.00 85.40           C  
ANISOU  755  C   LEU G 125    11036   7975  13437   1616   1932   1285       C  
ATOM    756  O   LEU G 125    -443.906 -49.926  37.448  1.00 84.89           O  
ANISOU  756  O   LEU G 125    10881   7954  13420   1498   1892   1312       O  
ATOM    757  CB  LEU G 125    -445.966 -49.079  35.793  1.00 85.56           C  
ANISOU  757  CB  LEU G 125    10952   8311  13244   1829   2014   1225       C  
ATOM    758  CG  LEU G 125    -447.380 -49.586  36.080  1.00 86.02           C  
ANISOU  758  CG  LEU G 125    10876   8687  13123   1854   2017   1109       C  
ATOM    759  CD1 LEU G 125    -448.389 -48.450  36.003  1.00 87.27           C  
ANISOU  759  CD1 LEU G 125    11067   8988  13103   2117   2004    978       C  
ATOM    760  CD2 LEU G 125    -447.753 -50.710  35.129  1.00 85.61           C  
ANISOU  760  CD2 LEU G 125    10689   8766  13073   1803   2068   1099       C  
ATOM    761  N   CYS G 126    -443.080 -47.845  37.677  1.00151.26           N  
ANISOU  761  N   CYS G 126    19472  16131  21870   1589   1933   1278       N  
ATOM    762  CA  CYS G 126    -441.788 -48.276  38.191  1.00149.94           C  
ANISOU  762  CA  CYS G 126    19257  15849  21863   1443   1875   1267       C  
ATOM    763  C   CYS G 126    -441.685 -48.115  39.704  1.00150.55           C  
ANISOU  763  C   CYS G 126    19348  15944  21910   1402   1781   1234       C  
ATOM    764  O   CYS G 126    -440.586 -47.942  40.239  1.00149.97           O  
ANISOU  764  O   CYS G 126    19264  15768  21948   1333   1733   1180       O  
ATOM    765  CB  CYS G 126    -440.663 -47.519  37.489  1.00149.29           C  
ANISOU  765  CB  CYS G 126    19232  15591  21902   1391   1961   1228       C  
ATOM    766  SG  CYS G 126    -440.581 -47.878  35.724  1.00149.09           S  
ANISOU  766  SG  CYS G 126    19188  15553  21907   1393   2069   1263       S  
ATOM    767  N   VAL G 127    -442.814 -48.168  40.400  1.00160.13           N  
ANISOU  767  N   VAL G 127    20565  17316  22960   1437   1757   1234       N  
ATOM    768  CA  VAL G 127    -442.825 -48.125  41.856  1.00161.36           C  
ANISOU  768  CA  VAL G 127    20737  17523  23051   1378   1672   1205       C  
ATOM    769  C   VAL G 127    -442.595 -49.531  42.394  1.00161.93           C  
ANISOU  769  C   VAL G 127    20800  17614  23111   1252   1569   1259       C  
ATOM    770  O   VAL G 127    -442.906 -50.529  41.733  1.00162.09           O  
ANISOU  770  O   VAL G 127    20798  17667  23124   1213   1580   1309       O  
ATOM    771  CB  VAL G 127    -444.153 -47.526  42.364  1.00164.21           C  
ANISOU  771  CB  VAL G 127    21100  18076  23216   1451   1701   1141       C  
ATOM    772  CG1 VAL G 127    -444.070 -47.195  43.848  1.00165.61           C  
ANISOU  772  CG1 VAL G 127    21297  18299  23326   1391   1630   1091       C  
ATOM    773  CG2 VAL G 127    -444.516 -46.287  41.559  1.00163.98           C  
ANISOU  773  CG2 VAL G 127    21133  17999  23172   1639   1772   1092       C  
ATOM    774  N   THR G 128    -442.030 -49.616  43.597  1.00112.75           N  
ANISOU  774  N   THR G 128    14619  11349  16871   1198   1456   1246       N  
ATOM    775  CA  THR G 128    -441.761 -50.911  44.207  1.00113.86           C  
ANISOU  775  CA  THR G 128    14840  11456  16964   1107   1323   1306       C  
ATOM    776  C   THR G 128    -443.061 -51.678  44.423  1.00117.04           C  
ANISOU  776  C   THR G 128    15306  12013  17152    984   1373   1359       C  
ATOM    777  O   THR G 128    -444.099 -51.096  44.752  1.00119.57           O  
ANISOU  777  O   THR G 128    15589  12521  17322    961   1466   1304       O  
ATOM    778  CB  THR G 128    -441.026 -50.729  45.536  1.00114.57           C  
ANISOU  778  CB  THR G 128    14999  11501  17033   1102   1183   1269       C  
ATOM    779  OG1 THR G 128    -440.003 -49.737  45.382  1.00112.49           O  
ANISOU  779  OG1 THR G 128    14639  11157  16946   1184   1189   1162       O  
ATOM    780  CG2 THR G 128    -440.384 -52.038  45.975  1.00115.46           C  
ANISOU  780  CG2 THR G 128    15244  11500  17125   1079    993   1322       C  
ATOM    781  N   LEU G 129    -443.002 -52.992  44.231  1.00140.18           N  
ANISOU  781  N   LEU G 129    18332  14871  20059    897   1313   1433       N  
ATOM    782  CA  LEU G 129    -444.176 -53.853  44.273  1.00143.44           C  
ANISOU  782  CA  LEU G 129    18817  15413  20269    721   1393   1464       C  
ATOM    783  C   LEU G 129    -444.093 -54.792  45.468  1.00146.13           C  
ANISOU  783  C   LEU G 129    19424  15668  20429    554   1275   1541       C  
ATOM    784  O   LEU G 129    -443.040 -55.387  45.725  1.00144.84           O  
ANISOU  784  O   LEU G 129    19408  15280  20343    618   1089   1599       O  
ATOM    785  CB  LEU G 129    -444.302 -54.662  42.980  1.00141.98           C  
ANISOU  785  CB  LEU G 129    18577  15194  20175    722   1446   1487       C  
ATOM    786  CG  LEU G 129    -444.144 -53.888  41.668  1.00139.10           C  
ANISOU  786  CG  LEU G 129    18007  14857  19989    897   1534   1437       C  
ATOM    787  CD1 LEU G 129    -444.167 -54.834  40.479  1.00137.98           C  
ANISOU  787  CD1 LEU G 129    17817  14681  19930    886   1565   1458       C  
ATOM    788  CD2 LEU G 129    -445.225 -52.833  41.529  1.00141.04           C  
ANISOU  788  CD2 LEU G 129    18136  15331  20123    958   1671   1347       C  
ATOM    789  N   GLU G 130    -445.203 -54.923  46.191  1.00130.68           N  
ANISOU  789  N   GLU G 130    17543  13901  18211    343   1376   1519       N  
ATOM    790  CA  GLU G 130    -445.337 -55.881  47.287  1.00133.88           C  
ANISOU  790  CA  GLU G 130    18269  14229  18370    113   1306   1603       C  
ATOM    791  C   GLU G 130    -446.200 -57.033  46.782  1.00135.38           C  
ANISOU  791  C   GLU G 130    18572  14449  18419   -131   1427   1623       C  
ATOM    792  O   GLU G 130    -447.431 -56.958  46.805  1.00138.53           O  
ANISOU  792  O   GLU G 130    18872  15132  18630   -337   1625   1514       O  
ATOM    793  CB  GLU G 130    -445.943 -55.218  48.520  1.00138.10           C  
ANISOU  793  CB  GLU G 130    18820  14973  18678    -16   1359   1537       C  
ATOM    794  CG  GLU G 130    -445.001 -54.271  49.248  1.00136.68           C  
ANISOU  794  CG  GLU G 130    18600  14725  18605    185   1216   1523       C  
ATOM    795  CD  GLU G 130    -444.227 -54.954  50.359  1.00137.69           C  
ANISOU  795  CD  GLU G 130    19063  14648  18606    144   1009   1633       C  
ATOM    796  OE1 GLU G 130    -444.805 -55.834  51.030  1.00141.43           O  
ANISOU  796  OE1 GLU G 130    19832  15115  18790   -121   1028   1707       O  
ATOM    797  OE2 GLU G 130    -443.043 -54.611  50.561  1.00134.91           O  
ANISOU  797  OE2 GLU G 130    18693  14145  18424    371    829   1628       O  
ATOM    798  N   CYS G 131    -445.550 -58.097  46.320  1.00151.17           N  
ANISOU  798  N   CYS G 131    20762  16171  20504   -107   1306   1728       N  
ATOM    799  CA  CYS G 131    -446.231 -59.232  45.715  1.00151.88           C  
ANISOU  799  CA  CYS G 131    20969  16240  20498   -326   1413   1743       C  
ATOM    800  C   CYS G 131    -446.426 -60.352  46.729  1.00154.77           C  
ANISOU  800  C   CYS G 131    21820  16425  20561   -628   1363   1853       C  
ATOM    801  O   CYS G 131    -445.587 -60.581  47.604  1.00155.15           O  
ANISOU  801  O   CYS G 131    22171  16226  20555   -549   1142   1964       O  
ATOM    802  CB  CYS G 131    -445.447 -59.762  44.512  1.00148.28           C  
ANISOU  802  CB  CYS G 131    20447  15579  20315   -121   1313   1774       C  
ATOM    803  SG  CYS G 131    -445.172 -58.569  43.178  1.00144.58           S  
ANISOU  803  SG  CYS G 131    19492  15278  20164    185   1388   1666       S  
ATOM    804  N   ARG G 132    -447.551 -61.051  46.598  1.00125.12           N  
ANISOU  804  N   ARG G 132    18155  12798  16586   -983   1574   1805       N  
ATOM    805  CA  ARG G 132    -447.875 -62.192  47.439  1.00127.73           C  
ANISOU  805  CA  ARG G 132    19006  12941  16585  -1355   1582   1905       C  
ATOM    806  C   ARG G 132    -448.303 -63.355  46.553  1.00127.17           C  
ANISOU  806  C   ARG G 132    19061  12759  16498  -1555   1686   1900       C  
ATOM    807  O   ARG G 132    -448.677 -63.172  45.392  1.00125.56           O  
ANISOU  807  O   ARG G 132    18471  12753  16483  -1471   1816   1774       O  
ATOM    808  CB  ARG G 132    -448.988 -61.855  48.445  1.00131.50           C  
ANISOU  808  CB  ARG G 132    19512  13742  16710  -1735   1801   1802       C  
ATOM    809  CG  ARG G 132    -448.935 -60.428  48.974  1.00132.37           C  
ANISOU  809  CG  ARG G 132    19288  14123  16884  -1529   1787   1707       C  
ATOM    810  CD  ARG G 132    -450.061 -60.141  49.954  1.00136.34           C  
ANISOU  810  CD  ARG G 132    19790  14982  17029  -1909   2001   1562       C  
ATOM    811  NE  ARG G 132    -449.781 -60.672  51.285  1.00138.67           N  
ANISOU  811  NE  ARG G 132    20604  15066  17020  -2143   1906   1716       N  
ATOM    812  CZ  ARG G 132    -450.529 -60.431  52.356  1.00142.10           C  
ANISOU  812  CZ  ARG G 132    21112  15765  17117  -2478   2052   1618       C  
ATOM    813  NH1 ARG G 132    -451.605 -59.663  52.255  1.00143.43           N  
ANISOU  813  NH1 ARG G 132    20831  16440  17225  -2596   2289   1335       N  
ATOM    814  NH2 ARG G 132    -450.200 -60.953  53.530  1.00144.20           N  
ANISOU  814  NH2 ARG G 132    21903  15800  17088  -2678   1948   1784       N  
ATOM    815  N   GLN G 133    -448.237 -64.560  47.112  1.00154.94           N  
ANISOU  815  N   GLN G 133    23155  15940  19775  -1816   1620   2036       N  
ATOM    816  CA  GLN G 133    -448.678 -65.739  46.384  1.00154.95           C  
ANISOU  816  CA  GLN G 133    23349  15799  19725  -2062   1729   2027       C  
ATOM    817  C   GLN G 133    -450.193 -65.704  46.192  1.00156.69           C  
ANISOU  817  C   GLN G 133    23340  16460  19734  -2511   2121   1811       C  
ATOM    818  O   GLN G 133    -450.923 -65.010  46.906  1.00158.62           O  
ANISOU  818  O   GLN G 133    23436  17055  19775  -2709   2289   1691       O  
ATOM    819  CB  GLN G 133    -448.264 -67.013  47.125  1.00156.69           C  
ANISOU  819  CB  GLN G 133    24336  15508  19693  -2248   1555   2228       C  
ATOM    820  CG  GLN G 133    -448.154 -68.251  46.242  1.00156.09           C  
ANISOU  820  CG  GLN G 133    24506  15113  19688  -2299   1518   2260       C  
ATOM    821  CD  GLN G 133    -446.905 -68.246  45.380  1.00153.15           C  
ANISOU  821  CD  GLN G 133    23943  14522  19725  -1740   1208   2291       C  
ATOM    822  OE1 GLN G 133    -445.862 -67.731  45.781  1.00152.12           O  
ANISOU  822  OE1 GLN G 133    23791  14278  19732  -1350    927   2354       O  
ATOM    823  NE2 GLN G 133    -447.007 -68.821  44.186  1.00151.96           N  
ANISOU  823  NE2 GLN G 133    23631  14342  19764  -1716   1266   2213       N  
ATOM    824  N   VAL G 134    -450.665 -66.460  45.203  1.00110.80           N  
ANISOU  824  N   VAL G 134    17468  10660  13972  -2662   2264   1721       N  
ATOM    825  CA  VAL G 134    -452.080 -66.532  44.859  1.00111.87           C  
ANISOU  825  CA  VAL G 134    17338  11242  13924  -3071   2633   1455       C  
ATOM    826  C   VAL G 134    -452.622 -67.883  45.307  1.00116.22           C  
ANISOU  826  C   VAL G 134    18471  11567  14121  -3656   2789   1484       C  
ATOM    827  O   VAL G 134    -451.918 -68.898  45.239  1.00117.62           O  
ANISOU  827  O   VAL G 134    19152  11221  14318  -3636   2604   1689       O  
ATOM    828  CB  VAL G 134    -452.297 -66.295  43.349  1.00109.12           C  
ANISOU  828  CB  VAL G 134    16441  11139  13882  -2817   2708   1285       C  
ATOM    829  CG1 VAL G 134    -453.561 -66.983  42.848  1.00111.24           C  
ANISOU  829  CG1 VAL G 134    16607  11701  13957  -3274   3040   1030       C  
ATOM    830  CG2 VAL G 134    -452.366 -64.801  43.060  1.00105.99           C  
ANISOU  830  CG2 VAL G 134    15463  11135  13671  -2431   2699   1157       C  
ATOM    831  N   ASN G 135    -453.868 -67.884  45.785  1.00205.10           N  
ANISOU  831  N   ASN G 135    29675  23220  25036  -4182   3126   1257       N  
ATOM    832  CA  ASN G 135    -454.512 -69.076  46.327  1.00207.47           C  
ANISOU  832  CA  ASN G 135    30547  23355  24926  -4852   3343   1249       C  
ATOM    833  C   ASN G 135    -454.411 -70.254  45.367  1.00206.97           C  
ANISOU  833  C   ASN G 135    30705  22969  24965  -4941   3353   1281       C  
ATOM    834  O   ASN G 135    -454.856 -70.175  44.219  1.00205.86           O  
ANISOU  834  O   ASN G 135    30051  23132  25033  -4848   3486   1060       O  
ATOM    835  CB  ASN G 135    -455.981 -68.771  46.628  1.00209.31           C  
ANISOU  835  CB  ASN G 135    30458  24228  24842  -5382   3759    871       C  
ATOM    836  CG  ASN G 135    -456.179 -67.391  47.224  1.00209.45           C  
ANISOU  836  CG  ASN G 135    30024  24696  24861  -5166   3747    742       C  
ATOM    837  OD1 ASN G 135    -456.320 -66.405  46.500  1.00208.02           O  
ANISOU  837  OD1 ASN G 135    29187  24894  24956  -4746   3723    561       O  
ATOM    838  ND2 ASN G 135    -456.193 -67.315  48.549  1.00211.39           N  
ANISOU  838  ND2 ASN G 135    30651  24886  24783  -5448   3758    833       N  
ATOM    839  N   THR G 136    -453.826 -71.349  45.849  1.00127.41           N  
ANISOU  839  N   THR G 136    21416  12267  14726  -5103   3197   1548       N  
ATOM    840  CA  THR G 136    -453.713 -72.575  45.070  1.00129.00           C  
ANISOU  840  CA  THR G 136    21944  12086  14984  -5223   3190   1586       C  
ATOM    841  C   THR G 136    -453.832 -73.766  46.010  1.00134.64           C  
ANISOU  841  C   THR G 136    23618  12296  15245  -5783   3236   1757       C  
ATOM    842  O   THR G 136    -453.198 -73.790  47.069  1.00136.28           O  
ANISOU  842  O   THR G 136    24374  12139  15267  -5712   3003   2015       O  
ATOM    843  CB  THR G 136    -452.388 -72.627  44.297  1.00125.89           C  
ANISOU  843  CB  THR G 136    21490  11309  15035  -4528   2775   1775       C  
ATOM    844  OG1 THR G 136    -452.173 -73.953  43.796  1.00128.36           O  
ANISOU  844  OG1 THR G 136    22292  11139  15341  -4659   2713   1848       O  
ATOM    845  CG2 THR G 136    -451.220 -72.222  45.188  1.00125.33           C  
ANISOU  845  CG2 THR G 136    21722  10897  15000  -4107   2383   2047       C  
ATOM    846  N   THR G 137    -454.654 -74.739  45.626  1.00137.89           N  
ANISOU  846  N   THR G 137    24251  12684  15456  -6348   3541   1603       N  
ATOM    847  CA  THR G 137    -454.859 -75.921  46.451  1.00143.87           C  
ANISOU  847  CA  THR G 137    25987  12935  15741  -6962   3632   1751       C  
ATOM    848  C   THR G 137    -453.633 -76.829  46.392  1.00145.05           C  
ANISOU  848  C   THR G 137    26861  12252  15999  -6579   3183   2096       C  
ATOM    849  O   THR G 137    -452.903 -76.860  45.398  1.00141.85           O  
ANISOU  849  O   THR G 137    26144  11720  16032  -6013   2925   2116       O  
ATOM    850  CB  THR G 137    -456.112 -76.674  45.993  1.00147.19           C  
ANISOU  850  CB  THR G 137    26402  13600  15925  -7708   4119   1439       C  
ATOM    851  OG1 THR G 137    -457.233 -75.784  46.022  1.00146.23           O  
ANISOU  851  OG1 THR G 137    25537  14313  15712  -7993   4500   1054       O  
ATOM    852  CG2 THR G 137    -456.417 -77.856  46.903  1.00154.01           C  
ANISOU  852  CG2 THR G 137    28334  13945  16236  -8451   4274   1578       C  
ATOM    853  N   ASN G 138    -453.402 -77.553  47.488  1.00226.67           N  
ANISOU  853  N   ASN G 138    38183  22031  25912  -6876   3077   2351       N  
ATOM    854  CA  ASN G 138    -452.290 -78.491  47.568  1.00228.90           C  
ANISOU  854  CA  ASN G 138    39272  21485  26215  -6521   2621   2659       C  
ATOM    855  C   ASN G 138    -452.311 -79.463  46.396  1.00229.48           C  
ANISOU  855  C   ASN G 138    39400  21299  26493  -6536   2640   2568       C  
ATOM    856  O   ASN G 138    -453.374 -79.894  45.941  1.00231.19           O  
ANISOU  856  O   ASN G 138    39509  21757  26575  -7146   3079   2334       O  
ATOM    857  CB  ASN G 138    -452.353 -79.270  48.884  1.00235.39           C  
ANISOU  857  CB  ASN G 138    41102  21873  26461  -6912   2563   2850       C  
ATOM    858  CG  ASN G 138    -452.384 -78.366  50.097  1.00235.28           C  
ANISOU  858  CG  ASN G 138    41112  22088  26196  -6980   2575   2944       C  
ATOM    859  OD1 ASN G 138    -453.444 -77.894  50.508  1.00235.95           O  
ANISOU  859  OD1 ASN G 138    40933  22696  26021  -7567   3017   2752       O  
ATOM    860  ND2 ASN G 138    -451.218 -78.122  50.682  1.00234.67           N  
ANISOU  860  ND2 ASN G 138    41322  21652  26189  -6368   2082   3201       N  
ATOM    861  N   ALA G 139    -451.120 -79.804  45.906  1.00151.53           N  
ANISOU  861  N   ALA G 139    29666  10960  16948  -5856   2157   2718       N  
ATOM    862  CA  ALA G 139    -450.991 -80.782  44.835  1.00152.34           C  
ANISOU  862  CA  ALA G 139    29882  10747  17253  -5800   2105   2647       C  
ATOM    863  C   ALA G 139    -450.878 -82.184  45.418  1.00159.20           C  
ANISOU  863  C   ALA G 139    31714  11037  17737  -5985   1931   2765       C  
ATOM    864  O   ALA G 139    -451.571 -82.515  46.386  1.00163.84           O  
ANISOU  864  O   ALA G 139    32736  11685  17831  -6516   2140   2765       O  
ATOM    865  CB  ALA G 139    -449.780 -80.463  43.956  1.00147.87           C  
ANISOU  865  CB  ALA G 139    28807  10133  17245  -4908   1655   2650       C  
ATOM    866  N   THR G 140    -450.003 -83.005  44.840  1.00219.18           N  
ANISOU  866  N   THR G 140    39566  18159  25554  -5496   1530   2817       N  
ATOM    867  CA  THR G 140    -449.759 -84.372  45.303  1.00225.92           C  
ANISOU  867  CA  THR G 140    41260  18495  26083  -5517   1287   2898       C  
ATOM    868  C   THR G 140    -451.050 -85.181  45.416  1.00230.84           C  
ANISOU  868  C   THR G 140    42195  19224  26289  -6368   1774   2747       C  
ATOM    869  O   THR G 140    -451.182 -86.245  44.812  1.00233.91           O  
ANISOU  869  O   THR G 140    42855  19349  26671  -6487   1785   2662       O  
ATOM    870  CB  THR G 140    -449.036 -84.390  46.669  1.00229.30           C  
ANISOU  870  CB  THR G 140    42296  18637  26189  -5223    894   3126       C  
ATOM    871  OG1 THR G 140    -449.908 -83.881  47.686  1.00230.70           O  
ANISOU  871  OG1 THR G 140    42560  19142  25953  -5805   1252   3139       O  
ATOM    872  CG2 THR G 140    -447.777 -83.539  46.616  1.00224.69           C  
ANISOU  872  CG2 THR G 140    41358  18017  25998  -4398    428   3224       C  
ATOM    873  N   ASN G 147    -446.930 -87.167  37.436  1.00278.48           N  
ANISOU  873  N   ASN G 147    46324  24161  35326  -3381    311   2032       N  
ATOM    874  CA  ASN G 147    -445.663 -86.710  36.877  1.00273.92           C  
ANISOU  874  CA  ASN G 147    45261  23620  35194  -2536   -156   1963       C  
ATOM    875  C   ASN G 147    -445.262 -85.357  37.453  1.00269.71           C  
ANISOU  875  C   ASN G 147    44201  23545  34734  -2226   -224   2047       C  
ATOM    876  O   ASN G 147    -445.868 -84.875  38.411  1.00269.67           O  
ANISOU  876  O   ASN G 147    44396  23661  34405  -2624     14   2201       O  
ATOM    877  CB  ASN G 147    -445.750 -86.628  35.352  1.00271.03           C  
ANISOU  877  CB  ASN G 147    43990  23715  35274  -2396     -4   1670       C  
ATOM    878  CG  ASN G 147    -446.448 -87.828  34.742  1.00274.55           C  
ANISOU  878  CG  ASN G 147    44821  23860  35635  -2859    214   1550       C  
ATOM    879  OD1 ASN G 147    -447.450 -88.311  35.268  1.00278.29           O  
ANISOU  879  OD1 ASN G 147    45860  24159  35719  -3575    572   1620       O  
ATOM    880  ND2 ASN G 147    -445.920 -88.315  33.625  1.00274.18           N  
ANISOU  880  ND2 ASN G 147    44461  23768  35945  -2478     14   1343       N  
ATOM    881  N   VAL G 148    -444.238 -84.748  36.864  1.00308.74           N  
ANISOU  881  N   VAL G 148    48466  28748  40092  -1538   -537   1923       N  
ATOM    882  CA  VAL G 148    -443.755 -83.449  37.317  1.00305.04           C  
ANISOU  882  CA  VAL G 148    47466  28706  39730  -1214   -615   1969       C  
ATOM    883  C   VAL G 148    -443.937 -82.386  36.239  1.00301.15           C  
ANISOU  883  C   VAL G 148    45823  28981  39618  -1119   -336   1771       C  
ATOM    884  O   VAL G 148    -443.672 -82.630  35.062  1.00299.45           O  
ANISOU  884  O   VAL G 148    45157  28897  39725   -901   -371   1568       O  
ATOM    885  CB  VAL G 148    -442.270 -83.509  37.720  1.00306.14           C  
ANISOU  885  CB  VAL G 148    47835  28502  39984   -467  -1250   1980       C  
ATOM    886  CG1 VAL G 148    -442.079 -84.442  38.906  1.00309.71           C  
ANISOU  886  CG1 VAL G 148    49481  28190  40006   -507  -1564   2201       C  
ATOM    887  CG2 VAL G 148    -441.418 -83.954  36.541  1.00306.66           C  
ANISOU  887  CG2 VAL G 148    47520  28541  40455     49  -1545   1720       C  
ATOM    888  N   THR G 149    -444.391 -81.206  36.649  1.00231.17           N  
ANISOU  888  N   THR G 149    36520  20614  30701  -1277    -68   1827       N  
ATOM    889  CA  THR G 149    -444.610 -80.105  35.719  1.00227.84           C  
ANISOU  889  CA  THR G 149    35092  20893  30586  -1187    191   1665       C  
ATOM    890  C   THR G 149    -444.210 -78.770  36.341  1.00224.77           C  
ANISOU  890  C   THR G 149    34336  20833  30235   -948    141   1740       C  
ATOM    891  O   THR G 149    -443.598 -78.730  37.408  1.00228.43           O  
ANISOU  891  O   THR G 149    35258  20993  30540   -770   -145   1888       O  
ATOM    892  CB  THR G 149    -446.080 -80.030  35.268  1.00227.36           C  
ANISOU  892  CB  THR G 149    34749  21233  30404  -1789    741   1574       C  
ATOM    893  OG1 THR G 149    -446.438 -81.243  34.593  1.00228.56           O  
ANISOU  893  OG1 THR G 149    35177  21116  30549  -2020    810   1468       O  
ATOM    894  CG2 THR G 149    -446.290 -78.852  34.329  1.00221.89           C  
ANISOU  894  CG2 THR G 149    33076  21238  29993  -1633    964   1416       C  
ATOM    895  N   ASN G 150    -444.561 -77.681  35.665  1.00278.53           N  
ANISOU  895  N   ASN G 150    40341  28248  37238   -935    412   1629       N  
ATOM    896  CA  ASN G 150    -444.241 -76.343  36.149  1.00277.05           C  
ANISOU  896  CA  ASN G 150    39771  28393  37103   -731    401   1678       C  
ATOM    897  C   ASN G 150    -445.492 -75.617  36.632  1.00278.31           C  
ANISOU  897  C   ASN G 150    39788  28935  37022  -1188    818   1719       C  
ATOM    898  O   ASN G 150    -446.551 -76.224  36.790  1.00280.65           O  
ANISOU  898  O   ASN G 150    40367  29204  37063  -1690   1092   1714       O  
ATOM    899  CB  ASN G 150    -443.550 -75.528  35.054  1.00274.21           C  
ANISOU  899  CB  ASN G 150    38641  28408  37138   -313    350   1515       C  
ATOM    900  CG  ASN G 150    -442.076 -75.308  35.333  1.00274.69           C  
ANISOU  900  CG  ASN G 150    38706  28289  37375    217    -83   1496       C  
ATOM    901  OD1 ASN G 150    -441.593 -75.582  36.432  1.00277.60           O  
ANISOU  901  OD1 ASN G 150    39606  28303  37567    317   -355   1615       O  
ATOM    902  ND2 ASN G 150    -441.352 -74.811  34.337  1.00272.11           N  
ANISOU  902  ND2 ASN G 150    37786  28228  37377    550   -148   1321       N  
ATOM    903  N   GLY G 151    -445.362 -74.315  36.864  1.00279.03           N  
ANISOU  903  N   GLY G 151    39436  29395  37189  -1021    865   1727       N  
ATOM    904  CA  GLY G 151    -446.477 -73.508  37.326  1.00279.45           C  
ANISOU  904  CA  GLY G 151    39296  29849  37032  -1374   1217   1726       C  
ATOM    905  C   GLY G 151    -446.139 -72.032  37.389  1.00277.28           C  
ANISOU  905  C   GLY G 151    38499  29944  36911  -1081   1211   1715       C  
ATOM    906  O   GLY G 151    -445.347 -71.601  38.227  1.00277.87           O  
ANISOU  906  O   GLY G 151    38735  29868  36977   -855    975   1823       O  
ATOM    907  N   GLU G 152    -446.742 -71.254  36.496  1.00145.85           N  
ANISOU  907  N   GLU G 152    21249  13775  20393  -1077   1463   1572       N  
ATOM    908  CA  GLU G 152    -446.504 -69.816  36.448  1.00143.76           C  
ANISOU  908  CA  GLU G 152    20517  13845  20261   -816   1482   1554       C  
ATOM    909  C   GLU G 152    -447.146 -69.112  37.639  1.00144.60           C  
ANISOU  909  C   GLU G 152    20732  14108  20100  -1033   1609   1612       C  
ATOM    910  O   GLU G 152    -448.247 -68.571  37.533  1.00144.84           O  
ANISOU  910  O   GLU G 152    20488  14537  20008  -1244   1894   1497       O  
ATOM    911  CB  GLU G 152    -447.037 -69.228  35.140  1.00142.23           C  
ANISOU  911  CB  GLU G 152    19728  14082  20230   -742   1701   1388       C  
ATOM    912  CG  GLU G 152    -445.991 -69.106  34.043  1.00140.35           C  
ANISOU  912  CG  GLU G 152    19190  13811  20326   -355   1533   1340       C  
ATOM    913  CD  GLU G 152    -445.335 -67.740  34.013  1.00137.81           C  
ANISOU  913  CD  GLU G 152    18549  13664  20151    -52   1473   1355       C  
ATOM    914  OE1 GLU G 152    -445.796 -66.875  33.239  1.00136.46           O  
ANISOU  914  OE1 GLU G 152    17973  13842  20034     14   1653   1273       O  
ATOM    915  OE2 GLU G 152    -444.358 -67.531  34.762  1.00137.43           O  
ANISOU  915  OE2 GLU G 152    18674  13396  20148    122   1241   1437       O  
ATOM    916  N   GLU G 153    -446.451 -69.123  38.772  1.00152.65           N  
ANISOU  916  N   GLU G 153    22141  14836  21024   -960   1382   1761       N  
ATOM    917  CA  GLU G 153    -446.952 -68.486  39.985  1.00153.74           C  
ANISOU  917  CA  GLU G 153    22410  15102  20903  -1156   1475   1820       C  
ATOM    918  C   GLU G 153    -447.471 -67.088  39.671  1.00152.35           C  
ANISOU  918  C   GLU G 153    21661  15419  20806  -1066   1671   1701       C  
ATOM    919  O   GLU G 153    -446.690 -66.170  39.400  1.00150.05           O  
ANISOU  919  O   GLU G 153    21075  15191  20745   -703   1545   1704       O  
ATOM    920  CB  GLU G 153    -445.855 -68.440  41.045  1.00153.87           C  
ANISOU  920  CB  GLU G 153    22792  14781  20891   -934   1147   1975       C  
ATOM    921  CG  GLU G 153    -444.455 -68.223  40.495  1.00151.67           C  
ANISOU  921  CG  GLU G 153    22316  14360  20951   -434    844   1957       C  
ATOM    922  CD  GLU G 153    -443.396 -68.245  41.581  1.00152.23           C  
ANISOU  922  CD  GLU G 153    22743  14129  20968   -202    504   2058       C  
ATOM    923  OE1 GLU G 153    -443.708 -67.856  42.726  1.00153.46           O  
ANISOU  923  OE1 GLU G 153    23113  14314  20882   -357    536   2145       O  
ATOM    924  OE2 GLU G 153    -442.253 -68.659  41.291  1.00151.74           O  
ANISOU  924  OE2 GLU G 153    22734  13826  21095    146    195   2022       O  
ATOM    925  N   ILE G 154    -448.794 -66.928  39.702  1.00104.91           N  
ANISOU  925  N   ILE G 154    15508   9763  14590  -1398   1977   1570       N  
ATOM    926  CA  ILE G 154    -449.396 -65.605  39.610  1.00104.09           C  
ANISOU  926  CA  ILE G 154    14940  10115  14494  -1306   2133   1439       C  
ATOM    927  C   ILE G 154    -449.134 -64.856  40.909  1.00104.78           C  
ANISOU  927  C   ILE G 154    15176  10181  14455  -1284   2043   1531       C  
ATOM    928  O   ILE G 154    -449.397 -65.369  42.004  1.00106.44           O  
ANISOU  928  O   ILE G 154    15794  10263  14387  -1595   2059   1600       O  
ATOM    929  CB  ILE G 154    -450.901 -65.713  39.326  1.00105.79           C  
ANISOU  929  CB  ILE G 154    14946  10752  14500  -1650   2460   1208       C  
ATOM    930  CG1 ILE G 154    -451.151 -66.506  38.042  1.00105.26           C  
ANISOU  930  CG1 ILE G 154    14731  10710  14554  -1677   2548   1102       C  
ATOM    931  CG2 ILE G 154    -451.527 -64.329  39.227  1.00106.21           C  
ANISOU  931  CG2 ILE G 154    14534  11272  14548  -1483   2574   1041       C  
ATOM    932  CD1 ILE G 154    -450.663 -65.813  36.795  1.00103.39           C  
ANISOU  932  CD1 ILE G 154    14059  10594  14630  -1235   2473   1066       C  
ATOM    933  N   LYS G 155    -448.638 -63.630  40.801  1.00 97.41           N  
ANISOU  933  N   LYS G 155    13940   9363  13709   -935   1956   1530       N  
ATOM    934  CA  LYS G 155    -448.376 -62.828  41.989  1.00 97.46           C  
ANISOU  934  CA  LYS G 155    14033   9361  13636   -869   1861   1597       C  
ATOM    935  C   LYS G 155    -449.377 -61.691  42.159  1.00 96.81           C  
ANISOU  935  C   LYS G 155    13611   9727  13445   -905   2060   1427       C  
ATOM    936  O   LYS G 155    -449.589 -60.892  41.249  1.00 94.89           O  
ANISOU  936  O   LYS G 155    12983   9713  13357   -678   2127   1313       O  
ATOM    937  CB  LYS G 155    -446.948 -62.285  41.970  1.00 95.68           C  
ANISOU  937  CB  LYS G 155    13748   8915  13690   -464   1606   1692       C  
ATOM    938  CG  LYS G 155    -445.887 -63.358  42.145  1.00 97.09           C  
ANISOU  938  CG  LYS G 155    14313   8659  13918   -390   1340   1827       C  
ATOM    939  CD  LYS G 155    -446.161 -64.195  43.384  1.00100.00           C  
ANISOU  939  CD  LYS G 155    15178   8841  13975   -633   1268   1939       C  
ATOM    940  CE  LYS G 155    -445.133 -65.303  43.545  1.00102.09           C  
ANISOU  940  CE  LYS G 155    15906   8643  14241   -540    979   2060       C  
ATOM    941  NZ  LYS G 155    -443.760 -64.763  43.744  1.00100.86           N  
ANISOU  941  NZ  LYS G 155    15612   8345  14365    -96    691   2048       N  
ATOM    942  N   ASN G 156    -449.985 -61.631  43.338  1.00100.30           N  
ANISOU  942  N   ASN G 156    14216  10291  13600  -1181   2141   1397       N  
ATOM    943  CA  ASN G 156    -450.861 -60.532  43.711  1.00100.25           C  
ANISOU  943  CA  ASN G 156    13906  10720  13463  -1208   2297   1200       C  
ATOM    944  C   ASN G 156    -450.024 -59.386  44.251  1.00100.17           C  
ANISOU  944  C   ASN G 156    13851  10635  13575   -909   2127   1281       C  
ATOM    945  O   ASN G 156    -449.642 -59.390  45.419  1.00101.29           O  
ANISOU  945  O   ASN G 156    14265  10640  13579  -1015   2035   1382       O  
ATOM    946  CB  ASN G 156    -451.833 -60.998  44.787  1.00103.32           C  
ANISOU  946  CB  ASN G 156    14472  11316  13467  -1699   2492   1084       C  
ATOM    947  CG  ASN G 156    -453.037 -60.100  44.912  1.00104.93           C  
ANISOU  947  CG  ASN G 156    14287  12056  13523  -1737   2672    787       C  
ATOM    948  OD1 ASN G 156    -453.115 -59.043  44.290  1.00104.76           O  
ANISOU  948  OD1 ASN G 156    13911  12214  13681  -1362   2627    690       O  
ATOM    949  ND2 ASN G 156    -453.982 -60.520  45.719  1.00106.88           N  
ANISOU  949  ND2 ASN G 156    14621  12566  13421  -2198   2875    618       N  
ATOM    950  N   CYS G 157    -449.733 -58.406  43.404  1.00 94.89           N  
ANISOU  950  N   CYS G 157    12862  10047  13145   -547   2090   1232       N  
ATOM    951  CA  CYS G 157    -448.843 -57.322  43.801  1.00 93.53           C  
ANISOU  951  CA  CYS G 157    12649   9756  13132   -260   1936   1303       C  
ATOM    952  C   CYS G 157    -449.610 -56.035  44.079  1.00 95.64           C  
ANISOU  952  C   CYS G 157    12661  10362  13317   -165   2027   1122       C  
ATOM    953  O   CYS G 157    -450.454 -55.618  43.288  1.00 96.65           O  
ANISOU  953  O   CYS G 157    12525  10760  13436    -72   2144    952       O  
ATOM    954  CB  CYS G 157    -447.778 -57.083  42.731  1.00 91.44           C  
ANISOU  954  CB  CYS G 157    12273   9281  13187     55   1827   1379       C  
ATOM    955  SG  CYS G 157    -446.938 -58.582  42.176  1.00 91.69           S  
ANISOU  955  SG  CYS G 157    12525   8965  13347     13   1704   1519       S  
ATOM    956  N   SER G 158    -449.307 -55.415  45.214  1.00 93.85           N  
ANISOU  956  N   SER G 158    12516  10121  13021   -160   1954   1141       N  
ATOM    957  CA  SER G 158    -449.862 -54.117  45.563  1.00 93.81           C  
ANISOU  957  CA  SER G 158    12294  10384  12963    -23   1995    970       C  
ATOM    958  C   SER G 158    -448.768 -53.061  45.484  1.00 92.19           C  
ANISOU  958  C   SER G 158    12064   9962  13003    296   1856   1052       C  
ATOM    959  O   SER G 158    -447.592 -53.345  45.733  1.00 91.73           O  
ANISOU  959  O   SER G 158    12173   9601  13078    331   1719   1214       O  
ATOM    960  CB  SER G 158    -450.472 -54.136  46.968  1.00 95.90           C  
ANISOU  960  CB  SER G 158    12650  10849  12940   -296   2045    884       C  
ATOM    961  OG  SER G 158    -451.468 -55.138  47.075  1.00 97.87           O  
ANISOU  961  OG  SER G 158    12951  11302  12932   -666   2208    787       O  
ATOM    962  N   PHE G 159    -449.160 -51.838  45.133  1.00 99.72           N  
ANISOU  962  N   PHE G 159    12819  11072  13999    530   1886    912       N  
ATOM    963  CA  PHE G 159    -448.185 -50.772  44.963  1.00 94.46           C  
ANISOU  963  CA  PHE G 159    12155  10190  13547    792   1791    969       C  
ATOM    964  C   PHE G 159    -448.885 -49.423  44.995  1.00 95.73           C  
ANISOU  964  C   PHE G 159    12175  10545  13651    999   1818    786       C  
ATOM    965  O   PHE G 159    -450.061 -49.307  44.638  1.00 98.93           O  
ANISOU  965  O   PHE G 159    12431  11247  13912   1043   1896    604       O  
ATOM    966  CB  PHE G 159    -447.406 -50.930  43.650  1.00 89.07           C  
ANISOU  966  CB  PHE G 159    11470   9277  13097    938   1774   1078       C  
ATOM    967  CG  PHE G 159    -448.281 -51.046  42.431  1.00 90.47           C  
ANISOU  967  CG  PHE G 159    11508   9622  13244   1024   1874    994       C  
ATOM    968  CD1 PHE G 159    -448.739 -52.283  42.004  1.00 92.40           C  
ANISOU  968  CD1 PHE G 159    11736   9947  13424    848   1937   1002       C  
ATOM    969  CD2 PHE G 159    -448.637 -49.921  41.706  1.00 89.47           C  
ANISOU  969  CD2 PHE G 159    11297   9558  13139   1290   1896    898       C  
ATOM    970  CE1 PHE G 159    -449.541 -52.393  40.882  1.00 94.17           C  
ANISOU  970  CE1 PHE G 159    11806  10357  13616    936   2027    896       C  
ATOM    971  CE2 PHE G 159    -449.439 -50.025  40.584  1.00 90.52           C  
ANISOU  971  CE2 PHE G 159    11311   9860  13221   1409   1962    805       C  
ATOM    972  CZ  PHE G 159    -449.891 -51.263  40.172  1.00 92.91           C  
ANISOU  972  CZ  PHE G 159    11544  10286  13472   1231   2032    795       C  
ATOM    973  N   ASN G 160    -448.144 -48.407  45.433  1.00178.79           N  
ANISOU  973  N   ASN G 160    22749  20901  24281   1138   1743    805       N  
ATOM    974  CA  ASN G 160    -448.602 -47.030  45.322  1.00178.38           C  
ANISOU  974  CA  ASN G 160    22633  20930  24214   1388   1739    652       C  
ATOM    975  C   ASN G 160    -448.424 -46.556  43.887  1.00174.87           C  
ANISOU  975  C   ASN G 160    22213  20328  23900   1622   1756    689       C  
ATOM    976  O   ASN G 160    -447.342 -46.694  43.308  1.00170.74           O  
ANISOU  976  O   ASN G 160    21785  19524  23564   1613   1748    845       O  
ATOM    977  CB  ASN G 160    -447.832 -46.120  46.280  1.00176.34           C  
ANISOU  977  CB  ASN G 160    22453  20522  24026   1425   1665    656       C  
ATOM    978  CG  ASN G 160    -448.118 -46.428  47.737  1.00180.34           C  
ANISOU  978  CG  ASN G 160    22941  21218  24363   1221   1644    596       C  
ATOM    979  OD1 ASN G 160    -449.223 -46.197  48.227  1.00184.72           O  
ANISOU  979  OD1 ASN G 160    23378  22089  24718   1204   1680    404       O  
ATOM    980  ND2 ASN G 160    -447.116 -46.944  48.441  1.00178.94           N  
ANISOU  980  ND2 ASN G 160    22879  20865  24245   1073   1576    736       N  
ATOM    981  N   ALA G 161    -449.486 -46.003  43.313  1.00139.00           N  
ANISOU  981  N   ALA G 161    17589  15986  19239   1836   1773    521       N  
ATOM    982  CA  ALA G 161    -449.472 -45.531  41.938  1.00136.72           C  
ANISOU  982  CA  ALA G 161    17366  15566  19014   2083   1778    547       C  
ATOM    983  C   ALA G 161    -450.089 -44.143  41.869  1.00137.59           C  
ANISOU  983  C   ALA G 161    17537  15711  19028   2413   1711    376       C  
ATOM    984  O   ALA G 161    -450.975 -43.801  42.657  1.00140.64           O  
ANISOU  984  O   ALA G 161    17802  16376  19258   2475   1672    158       O  
ATOM    985  CB  ALA G 161    -450.229 -46.487  41.007  1.00138.37           C  
ANISOU  985  CB  ALA G 161    17438  15989  19149   2068   1838    505       C  
ATOM    986  N   THR G 162    -449.609 -43.347  40.919  1.00 98.36           N  
ANISOU  986  N   THR G 162    12782  10453  14139   2620   1694    462       N  
ATOM    987  CA  THR G 162    -450.158 -42.017  40.716  1.00 98.96           C  
ANISOU  987  CA  THR G 162    13010  10482  14107   2976   1605    318       C  
ATOM    988  C   THR G 162    -451.600 -42.104  40.224  1.00101.76           C  
ANISOU  988  C   THR G 162    13201  11211  14251   3243   1549     76       C  
ATOM    989  O   THR G 162    -452.025 -43.098  39.630  1.00102.58           O  
ANISOU  989  O   THR G 162    13128  11528  14319   3165   1607     63       O  
ATOM    990  CB  THR G 162    -449.309 -41.229  39.717  1.00 96.33           C  
ANISOU  990  CB  THR G 162    13017   9718  13865   3093   1618    485       C  
ATOM    991  OG1 THR G 162    -449.978 -40.010  39.374  1.00 97.65           O  
ANISOU  991  OG1 THR G 162    13404   9816  13882   3484   1508    349       O  
ATOM    992  CG2 THR G 162    -449.070 -42.047  38.456  1.00 95.19           C  
ANISOU  992  CG2 THR G 162    12865   9534  13768   3035   1694    626       C  
ATOM    993  N   THR G 163    -452.359 -41.043  40.490  1.00107.80           N  
ANISOU  993  N   THR G 163    14015  12072  14874   3574   1424   -155       N  
ATOM    994  CA  THR G 163    -453.744 -40.971  40.042  1.00110.14           C  
ANISOU  994  CA  THR G 163    14140  12757  14952   3901   1333   -462       C  
ATOM    995  C   THR G 163    -453.916 -39.834  39.043  1.00110.16           C  
ANISOU  995  C   THR G 163    14477  12511  14869   4381   1189   -488       C  
ATOM    996  O   THR G 163    -452.931 -39.328  38.495  1.00108.40           O  
ANISOU  996  O   THR G 163    14623  11808  14756   4374   1213   -222       O  
ATOM    997  CB  THR G 163    -454.689 -40.789  41.232  1.00112.77           C  
ANISOU  997  CB  THR G 163    14198  13514  15136   3924   1277   -804       C  
ATOM    998  OG1 THR G 163    -456.041 -40.713  40.764  1.00114.95           O  
ANISOU  998  OG1 THR G 163    14262  14224  15191   4260   1181  -1172       O  
ATOM    999  CG2 THR G 163    -454.350 -39.518  42.000  1.00112.45           C  
ANISOU  999  CG2 THR G 163    14369  13233  15122   4085   1168   -838       C  
ATOM   1000  N   GLU G 164    -455.164 -39.427  38.797  1.00126.01           N  
ANISOU 1000  N   GLU G 164    16374  14846  16656   4799   1035   -830       N  
ATOM   1001  CA  GLU G 164    -455.415 -38.319  37.884  1.00126.63           C  
ANISOU 1001  CA  GLU G 164    16830  14678  16606   5322    851   -876       C  
ATOM   1002  C   GLU G 164    -454.833 -37.008  38.399  1.00126.27           C  
ANISOU 1002  C   GLU G 164    17189  14189  16599   5454    759   -802       C  
ATOM   1003  O   GLU G 164    -454.568 -36.105  37.599  1.00126.43           O  
ANISOU 1003  O   GLU G 164    17692  13790  16557   5750    661   -689       O  
ATOM   1004  CB  GLU G 164    -456.918 -38.177  37.634  1.00129.03           C  
ANISOU 1004  CB  GLU G 164    16889  15485  16651   5786    667  -1330       C  
ATOM   1005  CG  GLU G 164    -457.754 -38.005  38.889  1.00130.42           C  
ANISOU 1005  CG  GLU G 164    16708  16115  16733   5813    600  -1727       C  
ATOM   1006  CD  GLU G 164    -459.229 -38.255  38.640  1.00132.51           C  
ANISOU 1006  CD  GLU G 164    16571  17024  16753   6137    483  -2232       C  
ATOM   1007  OE1 GLU G 164    -459.550 -39.127  37.806  1.00132.58           O  
ANISOU 1007  OE1 GLU G 164    16397  17257  16721   6082    562  -2247       O  
ATOM   1008  OE2 GLU G 164    -460.066 -37.579  39.274  1.00134.02           O  
ANISOU 1008  OE2 GLU G 164    16609  17521  16790   6448    311  -2648       O  
ATOM   1009  N   LEU G 165    -454.625 -36.886  39.707  1.00107.80           N  
ANISOU 1009  N   LEU G 165    14694  11921  14344   5226    794   -865       N  
ATOM   1010  CA  LEU G 165    -453.944 -35.739  40.288  1.00108.71           C  
ANISOU 1010  CA  LEU G 165    15161  11614  14531   5265    743   -787       C  
ATOM   1011  C   LEU G 165    -452.471 -36.065  40.503  1.00106.00           C  
ANISOU 1011  C   LEU G 165    14940  10902  14433   4766    951   -422       C  
ATOM   1012  O   LEU G 165    -452.096 -37.221  40.716  1.00103.42           O  
ANISOU 1012  O   LEU G 165    14322  10748  14223   4375   1103   -298       O  
ATOM   1013  CB  LEU G 165    -454.586 -35.324  41.615  1.00110.03           C  
ANISOU 1013  CB  LEU G 165    15074  12099  14635   5341    644  -1114       C  
ATOM   1014  CG  LEU G 165    -456.052 -34.882  41.573  1.00113.30           C  
ANISOU 1014  CG  LEU G 165    15316  12934  14799   5861    414  -1575       C  
ATOM   1015  CD1 LEU G 165    -456.985 -36.053  41.844  1.00112.72           C  
ANISOU 1015  CD1 LEU G 165    14656  13541  14630   5691    490  -1836       C  
ATOM   1016  CD2 LEU G 165    -456.312 -33.745  42.551  1.00115.70           C  
ANISOU 1016  CD2 LEU G 165    15696  13213  15053   6104    247  -1831       C  
ATOM   1017  N   ARG G 166    -451.634 -35.027  40.445  1.00162.54           N  
ANISOU 1017  N   ARG G 166    22549  17552  21659   4786    948   -277       N  
ATOM   1018  CA  ARG G 166    -450.192 -35.231  40.547  1.00159.88           C  
ANISOU 1018  CA  ARG G 166    22329  16876  21540   4335   1143     12       C  
ATOM   1019  C   ARG G 166    -449.751 -35.436  41.992  1.00158.88           C  
ANISOU 1019  C   ARG G 166    21929  16889  21550   4025   1198    -34       C  
ATOM   1020  O   ARG G 166    -448.977 -36.354  42.287  1.00156.82           O  
ANISOU 1020  O   ARG G 166    21463  16678  21443   3638   1335    116       O  
ATOM   1021  CB  ARG G 166    -449.449 -34.048  39.921  1.00160.05           C  
ANISOU 1021  CB  ARG G 166    22943  16312  21556   4410   1155    154       C  
ATOM   1022  CG  ARG G 166    -448.012 -33.899  40.396  1.00158.09           C  
ANISOU 1022  CG  ARG G 166    22794  15754  21518   3963   1337    320       C  
ATOM   1023  CD  ARG G 166    -447.201 -33.018  39.461  1.00158.67           C  
ANISOU 1023  CD  ARG G 166    23448  15272  21569   3915   1426    486       C  
ATOM   1024  NE  ARG G 166    -446.858 -33.715  38.225  1.00157.68           N  
ANISOU 1024  NE  ARG G 166    23373  15097  21442   3789   1541    676       N  
ATOM   1025  CZ  ARG G 166    -445.772 -34.465  38.069  1.00155.35           C  
ANISOU 1025  CZ  ARG G 166    22912  14786  21328   3357   1736    818       C  
ATOM   1026  NH1 ARG G 166    -444.919 -34.616  39.073  1.00153.86           N  
ANISOU 1026  NH1 ARG G 166    22507  14626  21329   3028   1825    791       N  
ATOM   1027  NH2 ARG G 166    -445.538 -35.064  36.909  1.00154.65           N  
ANISOU 1027  NH2 ARG G 166    22864  14672  21223   3275   1826    960       N  
ATOM   1028  N   ASP G 167    -450.233 -34.592  42.907  1.00126.97           N  
ANISOU 1028  N   ASP G 167    17890  12914  17440   4215   1076   -257       N  
ATOM   1029  CA  ASP G 167    -449.775 -34.669  44.290  1.00126.15           C  
ANISOU 1029  CA  ASP G 167    17564  12921  17446   3935   1123   -304       C  
ATOM   1030  C   ASP G 167    -450.340 -35.886  45.013  1.00126.64           C  
ANISOU 1030  C   ASP G 167    17138  13507  17470   3739   1152   -394       C  
ATOM   1031  O   ASP G 167    -449.655 -36.477  45.855  1.00125.39           O  
ANISOU 1031  O   ASP G 167    16813  13405  17424   3387   1242   -302       O  
ATOM   1032  CB  ASP G 167    -450.145 -33.388  45.037  1.00127.56           C  
ANISOU 1032  CB  ASP G 167    17889  13022  17554   4199    982   -535       C  
ATOM   1033  CG  ASP G 167    -451.638 -33.126  45.043  1.00130.14           C  
ANISOU 1033  CG  ASP G 167    18073  13714  17661   4638    786   -862       C  
ATOM   1034  OD1 ASP G 167    -452.334 -33.615  44.129  1.00131.12           O  
ANISOU 1034  OD1 ASP G 167    18137  14014  17670   4825    747   -891       O  
ATOM   1035  OD2 ASP G 167    -452.115 -32.426  45.961  1.00131.24           O  
ANISOU 1035  OD2 ASP G 167    18137  13990  17738   4805    666  -1125       O  
ATOM   1036  N   LYS G 168    -451.572 -36.276  44.703  1.00131.42           N  
ANISOU 1036  N   LYS G 168    17532  14500  17900   3952   1079   -590       N  
ATOM   1037  CA  LYS G 168    -452.216 -37.392  45.376  1.00132.91           C  
ANISOU 1037  CA  LYS G 168    17294  15196  18009   3728   1131   -712       C  
ATOM   1038  C   LYS G 168    -451.866 -38.710  44.696  1.00132.02           C  
ANISOU 1038  C   LYS G 168    17092  15105  17966   3452   1266   -482       C  
ATOM   1039  O   LYS G 168    -451.577 -38.758  43.498  1.00130.73           O  
ANISOU 1039  O   LYS G 168    17114  14706  17851   3552   1286   -324       O  
ATOM   1040  CB  LYS G 168    -453.734 -37.203  45.400  1.00135.92           C  
ANISOU 1040  CB  LYS G 168    17443  16045  18155   4050   1009  -1104       C  
ATOM   1041  CG  LYS G 168    -454.185 -35.950  46.131  1.00136.88           C  
ANISOU 1041  CG  LYS G 168    17613  16202  18195   4357    847  -1391       C  
ATOM   1042  CD  LYS G 168    -453.698 -35.947  47.571  1.00136.45           C  
ANISOU 1042  CD  LYS G 168    17426  16211  18206   4036    907  -1395       C  
ATOM   1043  CE  LYS G 168    -454.052 -34.645  48.272  1.00137.05           C  
ANISOU 1043  CE  LYS G 168    17566  16282  18224   4343    746  -1678       C  
ATOM   1044  NZ  LYS G 168    -455.520 -34.400  48.285  1.00139.75           N  
ANISOU 1044  NZ  LYS G 168    17651  17115  18331   4703    595  -2133       N  
ATOM   1045  N   LYS G 169    -451.892 -39.786  45.483  1.00 99.39           N  
ANISOU 1045  N   LYS G 169    12701  11245  13819   3098   1354   -468       N  
ATOM   1046  CA  LYS G 169    -451.601 -41.120  44.974  1.00 97.55           C  
ANISOU 1046  CA  LYS G 169    12388  11037  13639   2824   1467   -273       C  
ATOM   1047  C   LYS G 169    -452.727 -42.090  45.311  1.00 98.17           C  
ANISOU 1047  C   LYS G 169    12157  11620  13524   2671   1520   -474       C  
ATOM   1048  O   LYS G 169    -453.797 -41.675  45.770  1.00100.16           O  
ANISOU 1048  O   LYS G 169    12227  12239  13592   2814   1469   -799       O  
ATOM   1049  CB  LYS G 169    -450.275 -41.638  45.538  1.00 95.75           C  
ANISOU 1049  CB  LYS G 169    12243  10547  13589   2488   1530     -9       C  
ATOM   1050  CG  LYS G 169    -449.100 -41.542  44.576  1.00 94.48           C  
ANISOU 1050  CG  LYS G 169    12308   9957  13632   2486   1564    239       C  
ATOM   1051  CD  LYS G 169    -448.714 -40.099  44.298  1.00 95.60           C  
ANISOU 1051  CD  LYS G 169    12711   9782  13829   2724   1517    221       C  
ATOM   1052  CE  LYS G 169    -447.570 -40.019  43.300  1.00 94.75           C  
ANISOU 1052  CE  LYS G 169    12830   9283  13889   2657   1590    437       C  
ATOM   1053  NZ  LYS G 169    -446.362 -40.745  43.782  1.00 93.23           N  
ANISOU 1053  NZ  LYS G 169    12568   8989  13866   2331   1649    578       N  
ATOM   1054  N   GLN G 170    -452.489 -43.383  45.089  1.00124.42           N  
ANISOU 1054  N   GLN G 170    15426  14970  16878   2367   1626   -310       N  
ATOM   1055  CA  GLN G 170    -453.472 -44.421  45.371  1.00127.91           C  
ANISOU 1055  CA  GLN G 170    15624  15848  17127   2131   1717   -481       C  
ATOM   1056  C   GLN G 170    -452.815 -45.796  45.351  1.00127.90           C  
ANISOU 1056  C   GLN G 170    15688  15708  17199   1754   1816   -218       C  
ATOM   1057  O   GLN G 170    -452.172 -46.167  44.364  1.00125.33           O  
ANISOU 1057  O   GLN G 170    15471  15116  17032   1791   1826     -9       O  
ATOM   1058  CB  GLN G 170    -454.622 -44.367  44.360  1.00128.73           C  
ANISOU 1058  CB  GLN G 170    15557  16257  17099   2393   1710   -738       C  
ATOM   1059  CG  GLN G 170    -454.172 -44.309  42.907  1.00126.02           C  
ANISOU 1059  CG  GLN G 170    15371  15616  16896   2620   1685   -551       C  
ATOM   1060  CD  GLN G 170    -455.294 -44.602  41.933  1.00127.13           C  
ANISOU 1060  CD  GLN G 170    15314  16104  16887   2811   1692   -796       C  
ATOM   1061  OE1 GLN G 170    -456.467 -44.625  42.307  1.00129.45           O  
ANISOU 1061  OE1 GLN G 170    15337  16879  16970   2844   1695  -1165       O  
ATOM   1062  NE2 GLN G 170    -454.939 -44.835  40.675  1.00125.17           N  
ANISOU 1062  NE2 GLN G 170    15178  15645  16737   2931   1698   -623       N  
ATOM   1063  N   LYS G 171    -452.960 -46.559  46.431  1.00113.15           N  
ANISOU 1063  N   LYS G 171    13782  14008  15201   1394   1881   -232       N  
ATOM   1064  CA  LYS G 171    -452.417 -47.910  46.474  1.00113.96           C  
ANISOU 1064  CA  LYS G 171    14005  13962  15332   1053   1948      1       C  
ATOM   1065  C   LYS G 171    -453.405 -48.870  45.822  1.00115.17           C  
ANISOU 1065  C   LYS G 171    14013  14406  15340    901   2073   -135       C  
ATOM   1066  O   LYS G 171    -454.558 -48.973  46.255  1.00117.35           O  
ANISOU 1066  O   LYS G 171    14095  15118  15373    768   2160   -431       O  
ATOM   1067  CB  LYS G 171    -452.119 -48.332  47.911  1.00116.82           C  
ANISOU 1067  CB  LYS G 171    14477  14331  15580    733   1952     65       C  
ATOM   1068  CG  LYS G 171    -451.431 -49.686  48.013  1.00118.07           C  
ANISOU 1068  CG  LYS G 171    14850  14253  15759    434   1970    325       C  
ATOM   1069  CD  LYS G 171    -450.846 -49.925  49.396  1.00120.66           C  
ANISOU 1069  CD  LYS G 171    15371  14479  15997    216   1913    438       C  
ATOM   1070  CE  LYS G 171    -451.929 -50.021  50.455  1.00123.52           C  
ANISOU 1070  CE  LYS G 171    15659  15242  16032    -63   2017    216       C  
ATOM   1071  NZ  LYS G 171    -451.357 -50.327  51.796  1.00126.06           N  
ANISOU 1071  NZ  LYS G 171    16216  15453  16228   -288   1958    347       N  
ATOM   1072  N   VAL G 172    -452.954 -49.566  44.778  1.00117.64           N  
ANISOU 1072  N   VAL G 172    14397  14506  15796    907   2090     46       N  
ATOM   1073  CA  VAL G 172    -453.795 -50.486  44.027  1.00117.73           C  
ANISOU 1073  CA  VAL G 172    14273  14760  15701    775   2210    -78       C  
ATOM   1074  C   VAL G 172    -453.075 -51.821  43.894  1.00117.26           C  
ANISOU 1074  C   VAL G 172    14412  14422  15721    484   2247    187       C  
ATOM   1075  O   VAL G 172    -451.855 -51.917  44.048  1.00116.82           O  
ANISOU 1075  O   VAL G 172    14566  13973  15846    501   2147    456       O  
ATOM   1076  CB  VAL G 172    -454.165 -49.934  42.633  1.00115.60           C  
ANISOU 1076  CB  VAL G 172    13860  14556  15506   1157   2181   -186       C  
ATOM   1077  CG1 VAL G 172    -455.085 -48.730  42.765  1.00116.50           C  
ANISOU 1077  CG1 VAL G 172    13792  14989  15485   1470   2122   -510       C  
ATOM   1078  CG2 VAL G 172    -452.909 -49.568  41.858  1.00112.53           C  
ANISOU 1078  CG2 VAL G 172    13664  13701  15390   1377   2086    110       C  
ATOM   1079  N   TYR G 173    -453.854 -52.860  43.605  1.00133.68           N  
ANISOU 1079  N   TYR G 173    16419  16721  17653    220   2385     73       N  
ATOM   1080  CA  TYR G 173    -453.333 -54.205  43.433  1.00132.51           C  
ANISOU 1080  CA  TYR G 173    16483  16318  17549    -59   2419    286       C  
ATOM   1081  C   TYR G 173    -453.589 -54.682  42.010  1.00130.36           C  
ANISOU 1081  C   TYR G 173    16073  16087  17371     42   2475    244       C  
ATOM   1082  O   TYR G 173    -454.502 -54.211  41.325  1.00130.39           O  
ANISOU 1082  O   TYR G 173    15804  16430  17309    222   2532    -13       O  
ATOM   1083  CB  TYR G 173    -453.960 -55.184  44.438  1.00134.35           C  
ANISOU 1083  CB  TYR G 173    16843  16709  17494   -556   2555    213       C  
ATOM   1084  CG  TYR G 173    -455.341 -55.672  44.057  1.00135.01           C  
ANISOU 1084  CG  TYR G 173    16690  17253  17355   -783   2763   -116       C  
ATOM   1085  CD1 TYR G 173    -456.466 -54.892  44.291  1.00136.76           C  
ANISOU 1085  CD1 TYR G 173    16589  17982  17391   -725   2840   -496       C  
ATOM   1086  CD2 TYR G 173    -455.520 -56.921  43.474  1.00133.87           C  
ANISOU 1086  CD2 TYR G 173    16632  17053  17179  -1055   2878    -88       C  
ATOM   1087  CE1 TYR G 173    -457.729 -55.338  43.947  1.00137.14           C  
ANISOU 1087  CE1 TYR G 173    16372  18510  17224   -935   3032   -864       C  
ATOM   1088  CE2 TYR G 173    -456.777 -57.374  43.126  1.00134.46           C  
ANISOU 1088  CE2 TYR G 173    16466  17576  17044  -1293   3088   -430       C  
ATOM   1089  CZ  TYR G 173    -457.878 -56.579  43.364  1.00135.98           C  
ANISOU 1089  CZ  TYR G 173    16306  18309  17050  -1235   3167   -831       C  
ATOM   1090  OH  TYR G 173    -459.132 -57.028  43.019  1.00136.22           O  
ANISOU 1090  OH  TYR G 173    16051  18845  16862  -1473   3378  -1236       O  
ATOM   1091  N   ALA G 174    -452.764 -55.630  41.575  1.00103.97           N  
ANISOU 1091  N   ALA G 174    12922  12406  14177    -50   2440    479       N  
ATOM   1092  CA  ALA G 174    -452.872 -56.205  40.243  1.00102.03           C  
ANISOU 1092  CA  ALA G 174    12566  12164  14037     20   2488    463       C  
ATOM   1093  C   ALA G 174    -452.162 -57.549  40.239  1.00100.33           C  
ANISOU 1093  C   ALA G 174    12616  11613  13892   -228   2467    674       C  
ATOM   1094  O   ALA G 174    -451.232 -57.777  41.018  1.00 99.74           O  
ANISOU 1094  O   ALA G 174    12813  11215  13869   -290   2344    881       O  
ATOM   1095  CB  ALA G 174    -452.279 -55.280  39.176  1.00100.76           C  
ANISOU 1095  CB  ALA G 174    12302  11878  14104    452   2387    530       C  
ATOM   1096  N   LEU G 175    -452.616 -58.434  39.358  1.00 93.77           N  
ANISOU 1096  N   LEU G 175    11709  10867  13053   -344   2570    596       N  
ATOM   1097  CA  LEU G 175    -452.047 -59.768  39.218  1.00 94.10           C  
ANISOU 1097  CA  LEU G 175    12008  10591  13156   -559   2546    760       C  
ATOM   1098  C   LEU G 175    -451.040 -59.751  38.075  1.00 91.94           C  
ANISOU 1098  C   LEU G 175    11680  10069  13185   -250   2420    898       C  
ATOM   1099  O   LEU G 175    -451.385 -59.394  36.944  1.00 91.04           O  
ANISOU 1099  O   LEU G 175    11299  10145  13147    -49   2475    785       O  
ATOM   1100  CB  LEU G 175    -453.138 -60.809  38.960  1.00 96.17           C  
ANISOU 1100  CB  LEU G 175    12232  11086  13222   -920   2753    569       C  
ATOM   1101  CG  LEU G 175    -454.044 -61.228  40.124  1.00 99.08           C  
ANISOU 1101  CG  LEU G 175    12742  11650  13252  -1381   2915    434       C  
ATOM   1102  CD1 LEU G 175    -455.039 -60.136  40.498  1.00 99.74           C  
ANISOU 1102  CD1 LEU G 175    12503  12228  13167  -1319   3012    148       C  
ATOM   1103  CD2 LEU G 175    -454.771 -62.522  39.792  1.00101.29           C  
ANISOU 1103  CD2 LEU G 175    13098  12009  13378  -1798   3111    303       C  
ATOM   1104  N   PHE G 176    -449.801 -60.129  38.373  1.00 91.41           N  
ANISOU 1104  N   PHE G 176    11862   9599  13270   -206   2245   1116       N  
ATOM   1105  CA  PHE G 176    -448.744 -60.176  37.375  1.00 89.73           C  
ANISOU 1105  CA  PHE G 176    11592   9165  13336     47   2126   1212       C  
ATOM   1106  C   PHE G 176    -448.118 -61.559  37.354  1.00 90.62           C  
ANISOU 1106  C   PHE G 176    11961   8961  13509    -89   2025   1315       C  
ATOM   1107  O   PHE G 176    -447.903 -62.170  38.405  1.00 92.21           O  
ANISOU 1107  O   PHE G 176    12491   8954  13590   -270   1941   1409       O  
ATOM   1108  CB  PHE G 176    -447.659 -59.129  37.648  1.00 88.40           C  
ANISOU 1108  CB  PHE G 176    11422   8836  13328    308   1979   1310       C  
ATOM   1109  CG  PHE G 176    -448.102 -57.715  37.415  1.00 87.53           C  
ANISOU 1109  CG  PHE G 176    11098   8960  13200    507   2051   1221       C  
ATOM   1110  CD1 PHE G 176    -448.362 -57.259  36.134  1.00 86.61           C  
ANISOU 1110  CD1 PHE G 176    10766   8984  13157    700   2121   1146       C  
ATOM   1111  CD2 PHE G 176    -448.241 -56.835  38.475  1.00 87.89           C  
ANISOU 1111  CD2 PHE G 176    11189   9064  13142    518   2031   1209       C  
ATOM   1112  CE1 PHE G 176    -448.766 -55.956  35.915  1.00 86.28           C  
ANISOU 1112  CE1 PHE G 176    10605   9107  13071    917   2156   1069       C  
ATOM   1113  CE2 PHE G 176    -448.643 -55.530  38.262  1.00 87.43           C  
ANISOU 1113  CE2 PHE G 176    10975   9182  13062    729   2072   1117       C  
ATOM   1114  CZ  PHE G 176    -448.906 -55.090  36.980  1.00 86.73           C  
ANISOU 1114  CZ  PHE G 176    10720   9200  13033    938   2127   1051       C  
ATOM   1115  N   TYR G 177    -447.831 -62.049  36.153  1.00107.75           N  
ANISOU 1115  N   TYR G 177    14003  11088  15849     12   2020   1291       N  
ATOM   1116  CA  TYR G 177    -447.067 -63.278  36.015  1.00107.10           C  
ANISOU 1116  CA  TYR G 177    14148  10677  15868    -33   1878   1369       C  
ATOM   1117  C   TYR G 177    -445.651 -63.067  36.540  1.00105.28           C  
ANISOU 1117  C   TYR G 177    14060  10151  15790    174   1626   1481       C  
ATOM   1118  O   TYR G 177    -445.096 -61.968  36.468  1.00103.38           O  
ANISOU 1118  O   TYR G 177    13641   9973  15667    384   1591   1479       O  
ATOM   1119  CB  TYR G 177    -447.036 -63.729  34.553  1.00106.05           C  
ANISOU 1119  CB  TYR G 177    13788  10605  15901     59   1926   1285       C  
ATOM   1120  CG  TYR G 177    -448.390 -64.134  34.007  1.00108.03           C  
ANISOU 1120  CG  TYR G 177    13896  11150  16000   -149   2158   1136       C  
ATOM   1121  CD1 TYR G 177    -449.328 -63.178  33.637  1.00108.61           C  
ANISOU 1121  CD1 TYR G 177    13669  11617  15981    -82   2324   1000       C  
ATOM   1122  CD2 TYR G 177    -448.727 -65.473  33.856  1.00109.50           C  
ANISOU 1122  CD2 TYR G 177    14255  11223  16126   -401   2202   1100       C  
ATOM   1123  CE1 TYR G 177    -450.565 -63.545  33.140  1.00110.24           C  
ANISOU 1123  CE1 TYR G 177    13701  12146  16039   -250   2524    803       C  
ATOM   1124  CE2 TYR G 177    -449.961 -65.849  33.356  1.00111.12           C  
ANISOU 1124  CE2 TYR G 177    14301  11732  16189   -619   2434    917       C  
ATOM   1125  CZ  TYR G 177    -450.876 -64.881  33.001  1.00111.33           C  
ANISOU 1125  CZ  TYR G 177    13977  12198  16126   -538   2593    754       C  
ATOM   1126  OH  TYR G 177    -452.105 -65.249  32.504  1.00112.72           O  
ANISOU 1126  OH  TYR G 177    13951  12729  16151   -733   2812    514       O  
ATOM   1127  N   ARG G 178    -445.072 -64.139  37.087  1.00132.00           N  
ANISOU 1127  N   ARG G 178    17791  13209  19155    114   1443   1558       N  
ATOM   1128  CA  ARG G 178    -443.753 -64.029  37.702  1.00131.20           C  
ANISOU 1128  CA  ARG G 178    17834  12852  19164    330   1172   1617       C  
ATOM   1129  C   ARG G 178    -442.690 -63.631  36.685  1.00128.70           C  
ANISOU 1129  C   ARG G 178    17209  12548  19141    618   1082   1530       C  
ATOM   1130  O   ARG G 178    -441.756 -62.895  37.021  1.00127.55           O  
ANISOU 1130  O   ARG G 178    16987  12373  19101    801    960   1510       O  
ATOM   1131  CB  ARG G 178    -443.382 -65.351  38.381  1.00133.50           C  
ANISOU 1131  CB  ARG G 178    18598  12775  19352    258    959   1695       C  
ATOM   1132  CG  ARG G 178    -442.489 -65.211  39.612  1.00134.26           C  
ANISOU 1132  CG  ARG G 178    18971  12652  19391    395    699   1767       C  
ATOM   1133  CD  ARG G 178    -441.034 -64.957  39.245  1.00132.91           C  
ANISOU 1133  CD  ARG G 178    18612  12398  19491    763    453   1669       C  
ATOM   1134  NE  ARG G 178    -440.211 -64.672  40.416  1.00133.72           N  
ANISOU 1134  NE  ARG G 178    18908  12364  19537    917    215   1691       N  
ATOM   1135  CZ  ARG G 178    -438.942 -64.280  40.360  1.00133.14           C  
ANISOU 1135  CZ  ARG G 178    18651  12277  19660   1217      6   1559       C  
ATOM   1136  NH1 ARG G 178    -438.346 -64.122  39.186  1.00131.88           N  
ANISOU 1136  NH1 ARG G 178    18123  12227  19759   1366     22   1403       N  
ATOM   1137  NH2 ARG G 178    -438.269 -64.044  41.477  1.00133.98           N  
ANISOU 1137  NH2 ARG G 178    18931  12288  19690   1355   -210   1556       N  
ATOM   1138  N   LEU G 179    -442.825 -64.087  35.438  1.00 90.19           N  
ANISOU 1138  N   LEU G 179    12143   7740  14387    636   1159   1454       N  
ATOM   1139  CA  LEU G 179    -441.810 -63.820  34.426  1.00 89.08           C  
ANISOU 1139  CA  LEU G 179    11721   7623  14501    864   1089   1350       C  
ATOM   1140  C   LEU G 179    -441.679 -62.337  34.092  1.00 87.25           C  
ANISOU 1140  C   LEU G 179    11208   7612  14332    958   1222   1323       C  
ATOM   1141  O   LEU G 179    -440.648 -61.931  33.544  1.00 86.75           O  
ANISOU 1141  O   LEU G 179    10960   7551  14450   1110   1159   1233       O  
ATOM   1142  CB  LEU G 179    -442.123 -64.613  33.157  1.00 88.90           C  
ANISOU 1142  CB  LEU G 179    11555   7657  14564    835   1168   1273       C  
ATOM   1143  CG  LEU G 179    -442.195 -66.133  33.318  1.00 90.98           C  
ANISOU 1143  CG  LEU G 179    12119   7663  14785    743   1037   1280       C  
ATOM   1144  CD1 LEU G 179    -442.571 -66.791  32.000  1.00 90.64           C  
ANISOU 1144  CD1 LEU G 179    11883   7722  14835    708   1148   1181       C  
ATOM   1145  CD2 LEU G 179    -440.877 -66.683  33.842  1.00 92.56           C  
ANISOU 1145  CD2 LEU G 179    12521   7560  15089    950    698   1249       C  
ATOM   1146  N   ASP G 180    -442.686 -61.525  34.406  1.00138.86           N  
ANISOU 1146  N   ASP G 180    17720  14332  20710    864   1401   1375       N  
ATOM   1147  CA  ASP G 180    -442.649 -60.095  34.126  1.00137.33           C  
ANISOU 1147  CA  ASP G 180    17336  14299  20542    964   1515   1358       C  
ATOM   1148  C   ASP G 180    -442.078 -59.275  35.276  1.00136.95           C  
ANISOU 1148  C   ASP G 180    17390  14171  20475   1007   1425   1391       C  
ATOM   1149  O   ASP G 180    -442.075 -58.042  35.195  1.00135.97           O  
ANISOU 1149  O   ASP G 180    17165  14144  20353   1071   1518   1381       O  
ATOM   1150  CB  ASP G 180    -444.057 -59.583  33.796  1.00138.32           C  
ANISOU 1150  CB  ASP G 180    17369  14683  20502    906   1727   1350       C  
ATOM   1151  CG  ASP G 180    -444.722 -60.377  32.691  1.00139.21           C  
ANISOU 1151  CG  ASP G 180    17360  14921  20613    859   1828   1287       C  
ATOM   1152  OD1 ASP G 180    -444.487 -60.062  31.506  1.00138.23           O  
ANISOU 1152  OD1 ASP G 180    17049  14881  20593    980   1886   1240       O  
ATOM   1153  OD2 ASP G 180    -445.487 -61.312  33.008  1.00141.16           O  
ANISOU 1153  OD2 ASP G 180    17711  15187  20738    679   1862   1275       O  
ATOM   1154  N   ILE G 181    -441.601 -59.917  36.339  1.00 93.01           N  
ANISOU 1154  N   ILE G 181    12045   8419  14876    982   1238   1426       N  
ATOM   1155  CA  ILE G 181    -441.176 -59.221  37.548  1.00 93.06           C  
ANISOU 1155  CA  ILE G 181    12156   8371  14830   1012   1148   1451       C  
ATOM   1156  C   ILE G 181    -439.937 -59.905  38.111  1.00 93.55           C  
ANISOU 1156  C   ILE G 181    12354   8211  14980   1125    872   1409       C  
ATOM   1157  O   ILE G 181    -439.872 -61.137  38.181  1.00 94.86           O  
ANISOU 1157  O   ILE G 181    12715   8212  15117   1113    731   1430       O  
ATOM   1158  CB  ILE G 181    -442.304 -59.188  38.602  1.00 94.93           C  
ANISOU 1158  CB  ILE G 181    12580   8675  14813    841   1220   1537       C  
ATOM   1159  CG1 ILE G 181    -443.470 -58.317  38.132  1.00 95.27           C  
ANISOU 1159  CG1 ILE G 181    12446   8987  14766    796   1458   1511       C  
ATOM   1160  CG2 ILE G 181    -441.783 -58.677  39.922  1.00 95.38           C  
ANISOU 1160  CG2 ILE G 181    12776   8655  14809    872   1092   1562       C  
ATOM   1161  CD1 ILE G 181    -444.574 -58.192  39.154  1.00 98.03           C  
ANISOU 1161  CD1 ILE G 181    12912   9472  14862    624   1540   1527       C  
ATOM   1162  N   VAL G 182    -438.954 -59.103  38.513  1.00124.53           N  
ANISOU 1162  N   VAL G 182    16186  12131  19000   1245    787   1324       N  
ATOM   1163  CA  VAL G 182    -437.766 -59.606  39.201  1.00126.10           C  
ANISOU 1163  CA  VAL G 182    16486  12168  19257   1396    498   1232       C  
ATOM   1164  C   VAL G 182    -437.724 -59.012  40.605  1.00126.97           C  
ANISOU 1164  C   VAL G 182    16749  12263  19231   1392    427   1276       C  
ATOM   1165  O   VAL G 182    -438.115 -57.852  40.793  1.00125.72           O  
ANISOU 1165  O   VAL G 182    16480  12244  19042   1322    603   1296       O  
ATOM   1166  CB  VAL G 182    -436.483 -59.280  38.420  1.00125.57           C  
ANISOU 1166  CB  VAL G 182    16125  12159  19428   1542    443   1009       C  
ATOM   1167  CG1 VAL G 182    -436.323 -60.229  37.245  1.00125.80           C  
ANISOU 1167  CG1 VAL G 182    16056  12165  19577   1583    416    938       C  
ATOM   1168  CG2 VAL G 182    -436.504 -57.835  37.947  1.00123.66           C  
ANISOU 1168  CG2 VAL G 182    15650  12090  19247   1467    692    971       C  
ATOM   1169  N   PRO G 183    -437.263 -59.749  41.608  1.00136.24           N  
ANISOU 1169  N   PRO G 183    18192  13264  20308   1481    161   1286       N  
ATOM   1170  CA  PRO G 183    -437.280 -59.245  42.985  1.00137.34           C  
ANISOU 1170  CA  PRO G 183    18497  13399  20287   1469     90   1335       C  
ATOM   1171  C   PRO G 183    -436.132 -58.273  43.233  1.00136.85           C  
ANISOU 1171  C   PRO G 183    18191  13430  20376   1625     16   1137       C  
ATOM   1172  O   PRO G 183    -435.327 -57.978  42.352  1.00135.73           O  
ANISOU 1172  O   PRO G 183    17761  13363  20449   1712     37    955       O  
ATOM   1173  CB  PRO G 183    -437.120 -60.520  43.813  1.00139.97           C  
ANISOU 1173  CB  PRO G 183    19256  13480  20446   1531   -194   1410       C  
ATOM   1174  CG  PRO G 183    -436.282 -61.399  42.949  1.00140.21           C  
ANISOU 1174  CG  PRO G 183    19229  13392  20654   1727   -382   1276       C  
ATOM   1175  CD  PRO G 183    -436.720 -61.117  41.531  1.00138.40           C  
ANISOU 1175  CD  PRO G 183    18673  13320  20593   1617   -109   1251       C  
ATOM   1176  N   LEU G 184    -436.069 -57.773  44.463  1.00119.04           N  
ANISOU 1176  N   LEU G 184    16051  11188  17990   1633    -55   1154       N  
ATOM   1177  CA  LEU G 184    -434.944 -56.959  44.905  1.00119.11           C  
ANISOU 1177  CA  LEU G 184    15862  11281  18113   1776   -155    939       C  
ATOM   1178  C   LEU G 184    -434.238 -57.576  46.099  1.00120.85           C  
ANISOU 1178  C   LEU G 184    16322  11387  18210   1970   -502    882       C  
ATOM   1179  O   LEU G 184    -433.011 -57.720  46.087  1.00120.88           O  
ANISOU 1179  O   LEU G 184    16185  11406  18339   2199   -725    630       O  
ATOM   1180  CB  LEU G 184    -435.414 -55.537  45.251  1.00117.50           C  
ANISOU 1180  CB  LEU G 184    15526  11231  17888   1637     85    960       C  
ATOM   1181  CG  LEU G 184    -435.938 -54.680  44.098  1.00114.83           C  
ANISOU 1181  CG  LEU G 184    14966  10998  17664   1506    396    975       C  
ATOM   1182  CD1 LEU G 184    -437.347 -54.202  44.396  1.00114.45           C  
ANISOU 1182  CD1 LEU G 184    15025  11019  17443   1352    590   1156       C  
ATOM   1183  CD2 LEU G 184    -435.013 -53.500  43.844  1.00113.79           C  
ANISOU 1183  CD2 LEU G 184    14575  10956  17703   1521    486    763       C  
ATOM   1184  N   GLU G 185    -434.991 -57.958  47.126  1.00167.07           N  
ANISOU 1184  N   GLU G 185    22541  17142  23796   1885   -557   1088       N  
ATOM   1185  CA  GLU G 185    -434.443 -58.591  48.313  1.00168.82           C  
ANISOU 1185  CA  GLU G 185    23087  17221  23835   2067   -897   1077       C  
ATOM   1186  C   GLU G 185    -435.296 -59.795  48.684  1.00170.82           C  
ANISOU 1186  C   GLU G 185    23852  17236  23814   1948   -969   1334       C  
ATOM   1187  O   GLU G 185    -436.428 -59.951  48.218  1.00170.80           O  
ANISOU 1187  O   GLU G 185    23906  17245  23747   1676   -712   1506       O  
ATOM   1188  CB  GLU G 185    -434.384 -57.622  49.506  1.00169.37           C  
ANISOU 1188  CB  GLU G 185    23135  17423  23794   2048   -889   1047       C  
ATOM   1189  CG  GLU G 185    -433.459 -56.434  49.320  1.00167.65           C  
ANISOU 1189  CG  GLU G 185    22469  17415  23814   2143   -830    767       C  
ATOM   1190  CD  GLU G 185    -433.576 -55.428  50.450  1.00168.08           C  
ANISOU 1190  CD  GLU G 185    22500  17602  23760   2084   -778    750       C  
ATOM   1191  OE1 GLU G 185    -434.696 -55.246  50.970  1.00169.34           O  
ANISOU 1191  OE1 GLU G 185    22844  17773  23725   1876   -624    966       O  
ATOM   1192  OE2 GLU G 185    -432.549 -54.824  50.824  1.00167.28           O  
ANISOU 1192  OE2 GLU G 185    22177  17618  23763   2237   -887    490       O  
ATOM   1193  N   GLU G 186    -434.740 -60.561  49.607  1.00227.10           N  
ANISOU 1193  N   GLU G 186    31364  24166  30758   2148  -1319   1338       N  
ATOM   1194  CA  GLU G 186    -435.406 -61.696  50.188  1.00229.72           C  
ANISOU 1194  CA  GLU G 186    32297  24219  30769   2030  -1426   1580       C  
ATOM   1195  C   GLU G 186    -436.024 -62.715  49.248  1.00229.85           C  
ANISOU 1195  C   GLU G 186    32489  24055  30790   1884  -1338   1703       C  
ATOM   1196  O   GLU G 186    -435.390 -63.729  48.942  1.00230.47           O  
ANISOU 1196  O   GLU G 186    32786  23887  30897   2121  -1624   1648       O  
ATOM   1197  CB  GLU G 186    -436.489 -61.181  51.145  1.00231.56           C  
ANISOU 1197  CB  GLU G 186    32700  24556  30725   1696  -1198   1768       C  
ATOM   1198  CG  GLU G 186    -436.019 -60.040  52.035  1.00231.96           C  
ANISOU 1198  CG  GLU G 186    32528  24822  30785   1796  -1229   1644       C  
ATOM   1199  CD  GLU G 186    -436.846 -58.777  51.879  1.00231.50           C  
ANISOU 1199  CD  GLU G 186    32087  25068  30805   1537   -844   1644       C  
ATOM   1200  OE1 GLU G 186    -437.389 -58.544  50.778  1.00229.69           O  
ANISOU 1200  OE1 GLU G 186    31589  24932  30749   1404   -587   1647       O  
ATOM   1201  OE2 GLU G 186    -436.949 -58.012  52.862  1.00233.03           O  
ANISOU 1201  OE2 GLU G 186    32260  25405  30878   1490   -816   1627       O  
ATOM   1202  N   GLU G 186A   -437.242 -62.382  48.800  1.00152.33           N  
ANISOU 1202  N   GLU G 186A   22546  14386  20948   1518   -951   1829       N  
ATOM   1203  CA  GLU G 186A   -438.182 -63.207  48.017  1.00152.49           C  
ANISOU 1203  CA  GLU G 186A   22714  14309  20917   1263   -766   1955       C  
ATOM   1204  C   GLU G 186A   -438.568 -64.223  49.069  1.00155.58           C  
ANISOU 1204  C   GLU G 186A   23796  14401  20918   1115   -912   2147       C  
ATOM   1205  O   GLU G 186A   -439.401 -63.857  49.925  1.00157.25           O  
ANISOU 1205  O   GLU G 186A   24156  14723  20868    821   -733   2259       O  
ATOM   1206  CB  GLU G 186A   -437.672 -63.842  46.712  1.00150.99           C  
ANISOU 1206  CB  GLU G 186A   22352  14024  20992   1439   -843   1846       C  
ATOM   1207  CG  GLU G 186A   -438.743 -64.636  45.972  1.00151.23           C  
ANISOU 1207  CG  GLU G 186A   22525  13984  20952   1141   -623   1967       C  
ATOM   1208  CD  GLU G 186A   -438.353 -64.961  44.554  1.00149.52           C  
ANISOU 1208  CD  GLU G 186A   21996  13780  21034   1287   -620   1834       C  
ATOM   1209  OE1 GLU G 186A   -437.182 -64.721  44.196  1.00148.51           O  
ANISOU 1209  OE1 GLU G 186A   21600  13683  21145   1620   -822   1644       O  
ATOM   1210  OE2 GLU G 186A   -439.221 -65.448  43.801  1.00149.43           O  
ANISOU 1210  OE2 GLU G 186A   21988  13779  21010   1055   -406   1893       O  
ATOM   1211  N   ARG G 186B   -437.931 -65.426  48.999  1.00178.54           N  
ANISOU 1211  N   ARG G 186B   27116  16942  23780   1329  -1240   2161       N  
ATOM   1212  CA  ARG G 186B   -437.970 -66.650  49.884  1.00181.98           C  
ANISOU 1212  CA  ARG G 186B   28356  16947  23842   1299  -1500   2335       C  
ATOM   1213  C   ARG G 186B   -439.081 -66.945  50.487  1.00184.35           C  
ANISOU 1213  C   ARG G 186B   29057  17189  23797    853  -1279   2534       C  
ATOM   1214  O   ARG G 186B   -439.415 -68.128  50.300  1.00186.07           O  
ANISOU 1214  O   ARG G 186B   29783  17069  23845    705  -1323   2650       O  
ATOM   1215  CB  ARG G 186B   -437.020 -66.288  51.047  1.00183.64           C  
ANISOU 1215  CB  ARG G 186B   28712  17121  23940   1631  -1841   2277       C  
ATOM   1216  N   LYS G 186C   -439.715 -66.181  51.355  1.00249.61           N  
ANISOU 1216  N   LYS G 186C   37290  25687  31863    590  -1074   2597       N  
ATOM   1217  CA  LYS G 186C   -440.964 -66.651  51.907  1.00252.54           C  
ANISOU 1217  CA  LYS G 186C   38104  26011  31840     52   -812   2773       C  
ATOM   1218  C   LYS G 186C   -442.062 -66.463  50.891  1.00250.74           C  
ANISOU 1218  C   LYS G 186C   37467  26063  31741   -297   -384   2718       C  
ATOM   1219  O   LYS G 186C   -441.960 -65.635  49.987  1.00248.11           O  
ANISOU 1219  O   LYS G 186C   36478  26027  31764   -140   -258   2568       O  
ATOM   1220  CB  LYS G 186C   -441.355 -65.744  53.065  1.00254.57           C  
ANISOU 1220  CB  LYS G 186C   38321  26531  31875   -127   -688   2796       C  
ATOM   1221  CG  LYS G 186C   -442.314 -66.343  54.071  1.00258.48           C  
ANISOU 1221  CG  LYS G 186C   39449  26909  31851   -631   -541   2972       C  
ATOM   1222  CD  LYS G 186C   -441.604 -67.461  54.801  1.00260.88           C  
ANISOU 1222  CD  LYS G 186C   40585  26677  31861   -462   -945   3136       C  
ATOM   1223  CE  LYS G 186C   -442.488 -68.080  55.861  1.00265.06           C  
ANISOU 1223  CE  LYS G 186C   41844  27045  31821   -996   -802   3329       C  
ATOM   1224  NZ  LYS G 186C   -441.758 -69.158  56.579  1.00267.68           N  
ANISOU 1224  NZ  LYS G 186C   43074  26800  31833   -789  -1233   3507       N  
ATOM   1225  N   GLY G 186D   -443.142 -67.201  51.056  1.00190.63           N  
ANISOU 1225  N   GLY G 186D   30249  18371  23810   -791   -149   2821       N  
ATOM   1226  CA  GLY G 186D   -444.307 -66.947  50.239  1.00189.11           C  
ANISOU 1226  CA  GLY G 186D   29643  18525  23686  -1147    274   2722       C  
ATOM   1227  C   GLY G 186D   -445.157 -66.041  51.150  1.00190.03           C  
ANISOU 1227  C   GLY G 186D   29612  19024  23568  -1461    531   2685       C  
ATOM   1228  O   GLY G 186D   -446.162 -66.524  51.666  1.00194.37           O  
ANISOU 1228  O   GLY G 186D   30499  19606  23745  -1971    765   2723       O  
ATOM   1229  N   ASN G 187    -444.736 -64.767  51.338  1.00164.32           N  
ANISOU 1229  N   ASN G 187    25866  16050  20518  -1172    488   2590       N  
ATOM   1230  CA  ASN G 187    -445.261 -63.736  52.273  1.00166.53           C  
ANISOU 1230  CA  ASN G 187    25958  16682  20633  -1330    643   2529       C  
ATOM   1231  C   ASN G 187    -445.368 -62.293  51.657  1.00164.26           C  
ANISOU 1231  C   ASN G 187    24907  16821  20683  -1118    789   2339       C  
ATOM   1232  O   ASN G 187    -446.485 -61.835  51.476  1.00165.31           O  
ANISOU 1232  O   ASN G 187    24753  17314  20742  -1387   1096   2214       O  
ATOM   1233  CB  ASN G 187    -444.513 -63.707  53.633  1.00169.14           C  
ANISOU 1233  CB  ASN G 187    26706  16817  20743  -1199    361   2643       C  
ATOM   1234  CG  ASN G 187    -445.150 -62.748  54.649  1.00171.78           C  
ANISOU 1234  CG  ASN G 187    26884  17520  20866  -1419    540   2573       C  
ATOM   1235  OD1 ASN G 187    -446.029 -61.952  54.313  1.00171.79           O  
ANISOU 1235  OD1 ASN G 187    26400  17935  20938  -1584    837   2412       O  
ATOM   1236  ND2 ASN G 187    -444.699 -62.827  55.901  1.00174.28           N  
ANISOU 1236  ND2 ASN G 187    27618  17689  20910  -1395    338   2677       N  
ATOM   1237  N   SER G 188    -444.257 -61.586  51.347  1.00107.96           N  
ANISOU 1237  N   SER G 188    17472   9656  13891   -658    579   2294       N  
ATOM   1238  CA  SER G 188    -444.296 -60.197  50.745  1.00104.46           C  
ANISOU 1238  CA  SER G 188    16393   9549  13747   -465    712   2130       C  
ATOM   1239  C   SER G 188    -443.045 -59.717  49.928  1.00102.14           C  
ANISOU 1239  C   SER G 188    15787   9160  13862    -21    527   2066       C  
ATOM   1240  O   SER G 188    -443.044 -59.719  48.697  1.00100.26           O  
ANISOU 1240  O   SER G 188    15281   8952  13863     68    610   2012       O  
ATOM   1241  CB  SER G 188    -444.594 -59.126  51.809  1.00104.54           C  
ANISOU 1241  CB  SER G 188    16277   9822  13620   -523    778   2062       C  
ATOM   1242  OG  SER G 188    -445.965 -59.065  52.156  1.00105.55           O  
ANISOU 1242  OG  SER G 188    16394  10240  13470   -918   1058   1999       O  
ATOM   1243  N   SER G 189    -441.971 -59.419  50.665  1.00224.38           N  
ANISOU 1243  N   SER G 189    31343  24526  29385    228    273   2059       N  
ATOM   1244  CA  SER G 189    -440.701 -58.981  50.089  1.00220.86           C  
ANISOU 1244  CA  SER G 189    30620  24018  29280    604     95   1948       C  
ATOM   1245  C   SER G 189    -440.897 -57.777  49.173  1.00218.02           C  
ANISOU 1245  C   SER G 189    29743  23913  29184    656    321   1822       C  
ATOM   1246  O   SER G 189    -441.906 -57.071  49.276  1.00219.11           O  
ANISOU 1246  O   SER G 189    29731  24288  29231    480    555   1803       O  
ATOM   1247  CB  SER G 189    -440.016 -60.123  49.333  1.00219.67           C  
ANISOU 1247  CB  SER G 189    30628  23589  29246    764   -101   1967       C  
ATOM   1248  OG  SER G 189    -440.713 -60.444  48.142  1.00218.44           O  
ANISOU 1248  OG  SER G 189    30323  23485  29191    627    111   1976       O  
ATOM   1249  N   LYS G 190    -439.940 -57.530  48.278  1.00178.51           N  
ANISOU 1249  N   LYS G 190    24480  18862  24484    899    246   1717       N  
ATOM   1250  CA  LYS G 190    -439.969 -56.366  47.401  1.00175.64           C  
ANISOU 1250  CA  LYS G 190    23703  18681  24351    955    440   1607       C  
ATOM   1251  C   LYS G 190    -439.624 -56.774  45.977  1.00173.28           C  
ANISOU 1251  C   LYS G 190    23241  18321  24277   1042    466   1567       C  
ATOM   1252  O   LYS G 190    -438.678 -57.535  45.747  1.00173.26           O  
ANISOU 1252  O   LYS G 190    23302  18151  24376   1194    257   1523       O  
ATOM   1253  CB  LYS G 190    -439.000 -55.284  47.884  1.00174.40           C  
ANISOU 1253  CB  LYS G 190    23362  18575  24326   1123    360   1468       C  
ATOM   1254  CG  LYS G 190    -439.387 -54.678  49.221  1.00176.78           C  
ANISOU 1254  CG  LYS G 190    23760  18981  24426   1042    364   1483       C  
ATOM   1255  CD  LYS G 190    -438.167 -54.435  50.092  1.00176.81           C  
ANISOU 1255  CD  LYS G 190    23778  18931  24470   1228    129   1371       C  
ATOM   1256  CE  LYS G 190    -438.563 -53.943  51.474  1.00179.39           C  
ANISOU 1256  CE  LYS G 190    24226  19365  24571   1143    118   1391       C  
ATOM   1257  NZ  LYS G 190    -437.387 -53.845  52.381  1.00179.42           N  
ANISOU 1257  NZ  LYS G 190    24268  19324  24580   1341   -140   1273       N  
ATOM   1258  N   TYR G 191    -440.385 -56.244  45.022  1.00138.19           N  
ANISOU 1258  N   TYR G 191    18580  14028  19899    968    708   1559       N  
ATOM   1259  CA  TYR G 191    -440.277 -56.632  43.626  1.00136.24           C  
ANISOU 1259  CA  TYR G 191    18184  13757  19824   1013    771   1534       C  
ATOM   1260  C   TYR G 191    -440.164 -55.399  42.740  1.00133.62           C  
ANISOU 1260  C   TYR G 191    17555  13552  19662   1084    941   1445       C  
ATOM   1261  O   TYR G 191    -440.375 -54.263  43.174  1.00133.40           O  
ANISOU 1261  O   TYR G 191    17460  13623  19603   1085   1029   1415       O  
ATOM   1262  CB  TYR G 191    -441.475 -57.487  43.198  1.00137.52           C  
ANISOU 1262  CB  TYR G 191    18449  13959  19841    831    899   1622       C  
ATOM   1263  CG  TYR G 191    -441.421 -58.911  43.699  1.00139.78           C  
ANISOU 1263  CG  TYR G 191    19084  14038  19989    748    735   1710       C  
ATOM   1264  CD1 TYR G 191    -440.731 -59.889  42.995  1.00139.21           C  
ANISOU 1264  CD1 TYR G 191    19064  13778  20052    858    588   1694       C  
ATOM   1265  CD2 TYR G 191    -442.060 -59.280  44.873  1.00142.88           C  
ANISOU 1265  CD2 TYR G 191    19785  14408  20096    553    725   1801       C  
ATOM   1266  CE1 TYR G 191    -440.679 -61.192  43.445  1.00141.44           C  
ANISOU 1266  CE1 TYR G 191    19733  13817  20191    804    415   1776       C  
ATOM   1267  CE2 TYR G 191    -442.017 -60.582  45.331  1.00144.99           C  
ANISOU 1267  CE2 TYR G 191    20461  14432  20196    457    577   1899       C  
ATOM   1268  CZ  TYR G 191    -441.324 -61.534  44.614  1.00144.13           C  
ANISOU 1268  CZ  TYR G 191    20436  14098  20229    598    412   1892       C  
ATOM   1269  OH  TYR G 191    -441.278 -62.831  45.069  1.00146.27           O  
ANISOU 1269  OH  TYR G 191    21181  14077  20320    524    242   1991       O  
ATOM   1270  N   ARG G 192    -439.831 -55.650  41.476  1.00115.22           N  
ANISOU 1270  N   ARG G 192    15080  11202  17497   1139    984   1403       N  
ATOM   1271  CA  ARG G 192    -439.613 -54.613  40.480  1.00113.18           C  
ANISOU 1271  CA  ARG G 192    14606  11018  17380   1189   1141   1329       C  
ATOM   1272  C   ARG G 192    -440.041 -55.152  39.123  1.00112.41           C  
ANISOU 1272  C   ARG G 192    14418  10959  17334   1177   1246   1348       C  
ATOM   1273  O   ARG G 192    -439.752 -56.306  38.792  1.00112.85           O  
ANISOU 1273  O   ARG G 192    14502  10935  17440   1183   1141   1346       O  
ATOM   1274  CB  ARG G 192    -438.140 -54.178  40.440  1.00112.62           C  
ANISOU 1274  CB  ARG G 192    14416  10882  17494   1275   1052   1178       C  
ATOM   1275  CG  ARG G 192    -437.776 -53.297  39.252  1.00111.34           C  
ANISOU 1275  CG  ARG G 192    14081  10761  17463   1268   1228   1095       C  
ATOM   1276  CD  ARG G 192    -436.312 -52.864  39.273  1.00111.91           C  
ANISOU 1276  CD  ARG G 192    14016  10809  17693   1286   1173    891       C  
ATOM   1277  NE  ARG G 192    -435.510 -53.535  38.251  1.00112.46           N  
ANISOU 1277  NE  ARG G 192    13930  10889  17912   1304   1140    760       N  
ATOM   1278  CZ  ARG G 192    -434.427 -54.264  38.505  1.00113.94           C  
ANISOU 1278  CZ  ARG G 192    14025  11067  18200   1394    929    578       C  
ATOM   1279  NH1 ARG G 192    -434.002 -54.412  39.752  1.00114.90           N  
ANISOU 1279  NH1 ARG G 192    14221  11154  18282   1484    725    523       N  
ATOM   1280  NH2 ARG G 192    -433.761 -54.835  37.511  1.00114.78           N  
ANISOU 1280  NH2 ARG G 192    13959  11214  18437   1415    907    427       N  
ATOM   1281  N   LEU G 193    -440.738 -54.320  38.352  1.00101.14           N  
ANISOU 1281  N   LEU G 193    12901   9647  15881   1182   1435   1357       N  
ATOM   1282  CA  LEU G 193    -441.103 -54.701  36.994  1.00100.75           C  
ANISOU 1282  CA  LEU G 193    12750   9658  15874   1193   1538   1359       C  
ATOM   1283  C   LEU G 193    -439.851 -54.962  36.166  1.00 99.85           C  
ANISOU 1283  C   LEU G 193    12518   9459  15960   1231   1491   1269       C  
ATOM   1284  O   LEU G 193    -438.796 -54.358  36.382  1.00 99.52           O  
ANISOU 1284  O   LEU G 193    12432   9360  16022   1248   1454   1177       O  
ATOM   1285  CB  LEU G 193    -441.959 -53.617  36.337  1.00100.73           C  
ANISOU 1285  CB  LEU G 193    12706   9780  15786   1248   1715   1366       C  
ATOM   1286  CG  LEU G 193    -443.467 -53.726  36.575  1.00102.87           C  
ANISOU 1286  CG  LEU G 193    12997  10234  15855   1230   1784   1385       C  
ATOM   1287  CD1 LEU G 193    -444.219 -52.669  35.782  1.00103.37           C  
ANISOU 1287  CD1 LEU G 193    13020  10419  15837   1367   1909   1352       C  
ATOM   1288  CD2 LEU G 193    -443.966 -55.119  36.220  1.00104.00           C  
ANISOU 1288  CD2 LEU G 193    13115  10433  15968   1133   1780   1394       C  
ATOM   1289  N   ILE G 194    -439.978 -55.876  35.202  1.00105.18           N  
ANISOU 1289  N   ILE G 194    13120  10157  16686   1229   1501   1261       N  
ATOM   1290  CA  ILE G 194    -438.801 -56.374  34.498  1.00105.20           C  
ANISOU 1290  CA  ILE G 194    12991  10108  16873   1261   1424   1138       C  
ATOM   1291  C   ILE G 194    -438.192 -55.303  33.599  1.00104.90           C  
ANISOU 1291  C   ILE G 194    12827  10119  16913   1248   1575   1054       C  
ATOM   1292  O   ILE G 194    -436.974 -55.287  33.382  1.00105.60           O  
ANISOU 1292  O   ILE G 194    12792  10191  17141   1238   1525    893       O  
ATOM   1293  CB  ILE G 194    -439.161 -57.648  33.708  1.00105.74           C  
ANISOU 1293  CB  ILE G 194    13020  10187  16969   1259   1397   1143       C  
ATOM   1294  CG1 ILE G 194    -437.900 -58.283  33.126  1.00106.39           C  
ANISOU 1294  CG1 ILE G 194    12957  10224  17242   1318   1270    975       C  
ATOM   1295  CG2 ILE G 194    -440.174 -57.344  32.611  1.00105.51           C  
ANISOU 1295  CG2 ILE G 194    12914  10309  16867   1239   1603   1194       C  
ATOM   1296  CD1 ILE G 194    -436.793 -58.423  34.136  1.00107.09           C  
ANISOU 1296  CD1 ILE G 194    13085  10205  17399   1394   1046    863       C  
ATOM   1297  N   ASN G 195    -439.005 -54.385  33.082  1.00127.24           N  
ANISOU 1297  N   ASN G 195    15701  13011  19633   1243   1756   1138       N  
ATOM   1298  CA  ASN G 195    -438.529 -53.415  32.105  1.00127.71           C  
ANISOU 1298  CA  ASN G 195    15730  13078  19717   1206   1915   1087       C  
ATOM   1299  C   ASN G 195    -437.991 -52.135  32.727  1.00128.08           C  
ANISOU 1299  C   ASN G 195    15874  13041  19750   1156   1968   1052       C  
ATOM   1300  O   ASN G 195    -437.221 -51.424  32.072  1.00129.36           O  
ANISOU 1300  O   ASN G 195    16028  13173  19950   1059   2091    964       O  
ATOM   1301  CB  ASN G 195    -439.656 -53.054  31.134  1.00127.58           C  
ANISOU 1301  CB  ASN G 195    15771  13142  19560   1266   2060   1187       C  
ATOM   1302  CG  ASN G 195    -440.858 -52.452  31.838  1.00127.29           C  
ANISOU 1302  CG  ASN G 195    15874  13139  19351   1355   2071   1284       C  
ATOM   1303  OD1 ASN G 195    -441.789 -53.161  32.214  1.00127.43           O  
ANISOU 1303  OD1 ASN G 195    15869  13256  19294   1384   2021   1318       O  
ATOM   1304  ND2 ASN G 195    -440.838 -51.137  32.025  1.00127.57           N  
ANISOU 1304  ND2 ASN G 195    16061  13098  19312   1381   2142   1302       N  
ATOM   1305  N   CYS G 196    -438.351 -51.835  33.974  1.00112.37           N  
ANISOU 1305  N   CYS G 196    13982  11017  17695   1192   1891   1102       N  
ATOM   1306  CA  CYS G 196    -438.159 -50.502  34.540  1.00112.67           C  
ANISOU 1306  CA  CYS G 196    14142  10979  17687   1162   1961   1088       C  
ATOM   1307  C   CYS G 196    -436.703 -50.099  34.759  1.00114.00           C  
ANISOU 1307  C   CYS G 196    14233  11094  17988   1041   1965    907       C  
ATOM   1308  O   CYS G 196    -436.424 -49.213  35.573  1.00114.39           O  
ANISOU 1308  O   CYS G 196    14358  11083  18021   1004   1979    864       O  
ATOM   1309  CB  CYS G 196    -438.921 -50.393  35.861  1.00112.15           C  
ANISOU 1309  CB  CYS G 196    14165  10928  17520   1227   1867   1159       C  
ATOM   1310  SG  CYS G 196    -440.646 -49.906  35.661  1.00112.26           S  
ANISOU 1310  SG  CYS G 196    14299  11034  17322   1351   1948   1280       S  
ATOM   1311  N   ASN G 197    -435.770 -50.718  34.037  1.00106.23           N  
ANISOU 1311  N   ASN G 197    13074  10157  17131    973   1958    763       N  
ATOM   1312  CA  ASN G 197    -434.376 -50.295  34.100  1.00108.50           C  
ANISOU 1312  CA  ASN G 197    13238  10456  17530    833   1991    519       C  
ATOM   1313  C   ASN G 197    -433.741 -50.345  32.716  1.00110.63           C  
ANISOU 1313  C   ASN G 197    13394  10790  17852    692   2141    391       C  
ATOM   1314  O   ASN G 197    -432.969 -49.453  32.351  1.00113.04           O  
ANISOU 1314  O   ASN G 197    13709  11084  18157    487   2318    243       O  
ATOM   1315  CB  ASN G 197    -433.586 -51.165  35.079  1.00108.91           C  
ANISOU 1315  CB  ASN G 197    13123  10564  17694    917   1743    353       C  
ATOM   1316  CG  ASN G 197    -433.470 -52.594  34.613  1.00108.99           C  
ANISOU 1316  CG  ASN G 197    12995  10632  17784   1024   1583    314       C  
ATOM   1317  OD1 ASN G 197    -434.477 -53.268  34.393  1.00107.38           O  
ANISOU 1317  OD1 ASN G 197    12883  10401  17517   1107   1550    512       O  
ATOM   1318  ND2 ASN G 197    -432.242 -53.065  34.439  1.00111.16           N  
ANISOU 1318  ND2 ASN G 197    13040  11001  18194   1020   1482     24       N  
ATOM   1319  N   THR G 198    -434.059 -51.384  31.938  1.00142.98           N  
ANISOU 1319  N   THR G 198    17390  14957  21979    770   2088    433       N  
ATOM   1320  CA  THR G 198    -433.531 -51.476  30.581  1.00145.24           C  
ANISOU 1320  CA  THR G 198    17558  15329  22298    637   2232    312       C  
ATOM   1321  C   THR G 198    -434.122 -50.393  29.688  1.00145.58           C  
ANISOU 1321  C   THR G 198    17850  15290  22174    535   2483    469       C  
ATOM   1322  O   THR G 198    -433.399 -49.755  28.915  1.00148.37           O  
ANISOU 1322  O   THR G 198    18222  15650  22500    310   2678    343       O  
ATOM   1323  CB  THR G 198    -433.809 -52.860  29.992  1.00144.63           C  
ANISOU 1323  CB  THR G 198    17321  15340  22290    764   2104    322       C  
ATOM   1324  OG1 THR G 198    -435.124 -53.290  30.368  1.00141.67           O  
ANISOU 1324  OG1 THR G 198    17092  14909  21828    930   2021    573       O  
ATOM   1325  CG2 THR G 198    -432.783 -53.869  30.482  1.00145.81           C  
ANISOU 1325  CG2 THR G 198    17225  15568  22609    834   1872     66       C  
ATOM   1326  N   SER G 199    -435.431 -50.170  29.788  1.00 88.30           N  
ANISOU 1326  N   SER G 199    10805   7961  14785    696   2475    722       N  
ATOM   1327  CA  SER G 199    -436.121 -49.174  28.983  1.00 88.75           C  
ANISOU 1327  CA  SER G 199    11144   7923  14652    690   2653    875       C  
ATOM   1328  C   SER G 199    -437.530 -49.001  29.526  1.00 87.61           C  
ANISOU 1328  C   SER G 199    11161   7746  14381    927   2567   1073       C  
ATOM   1329  O   SER G 199    -438.161 -49.978  29.937  1.00 86.28           O  
ANISOU 1329  O   SER G 199    10851   7682  14249   1062   2423   1115       O  
ATOM   1330  CB  SER G 199    -436.173 -49.586  27.506  1.00 88.94           C  
ANISOU 1330  CB  SER G 199    11121   8036  14635    652   2756    877       C  
ATOM   1331  OG  SER G 199    -436.869 -50.810  27.343  1.00 87.37           O  
ANISOU 1331  OG  SER G 199    10740   7970  14488    827   2620    928       O  
ATOM   1332  N   ALA G 200    -438.009 -47.760  29.530  1.00109.92           N  
ANISOU 1332  N   ALA G 200    14293  10429  17043    967   2656   1168       N  
ATOM   1333  CA  ALA G 200    -439.398 -47.502  29.879  1.00108.71           C  
ANISOU 1333  CA  ALA G 200    14277  10288  16742   1219   2578   1303       C  
ATOM   1334  C   ALA G 200    -440.322 -48.260  28.934  1.00108.50           C  
ANISOU 1334  C   ALA G 200    14168  10419  16641   1374   2560   1364       C  
ATOM   1335  O   ALA G 200    -439.993 -48.499  27.769  1.00109.59           O  
ANISOU 1335  O   ALA G 200    14283  10583  16772   1307   2650   1352       O  
ATOM   1336  CB  ALA G 200    -439.694 -46.004  29.819  1.00110.10           C  
ANISOU 1336  CB  ALA G 200    14833  10261  16739   1273   2662   1367       C  
ATOM   1337  N   CYS G 201    -441.485 -48.651  29.443  1.00150.64           N  
ANISOU 1337  N   CYS G 201    19440  15887  21910   1563   2452   1401       N  
ATOM   1338  CA  CYS G 201    -442.407 -49.466  28.671  1.00150.91           C  
ANISOU 1338  CA  CYS G 201    19346  16115  21880   1694   2434   1412       C  
ATOM   1339  C   CYS G 201    -443.664 -48.684  28.317  1.00152.54           C  
ANISOU 1339  C   CYS G 201    19734  16376  21849   1959   2428   1443       C  
ATOM   1340  O   CYS G 201    -444.092 -47.789  29.051  1.00153.08           O  
ANISOU 1340  O   CYS G 201    19967  16377  21819   2073   2385   1446       O  
ATOM   1341  CB  CYS G 201    -442.785 -50.748  29.421  1.00149.81           C  
ANISOU 1341  CB  CYS G 201    18958  16131  21831   1665   2328   1376       C  
ATOM   1342  SG  CYS G 201    -442.905 -52.105  28.261  1.00150.01           S  
ANISOU 1342  SG  CYS G 201    18758  16317  21921   1641   2346   1340       S  
ATOM   1343  N   THR G 202    -444.245 -49.036  27.172  1.00 86.63           N  
ANISOU 1343  N   THR G 202    11346   8165  13406   2081   2456   1439       N  
ATOM   1344  CA  THR G 202    -445.447 -48.396  26.654  1.00 87.82           C  
ANISOU 1344  CA  THR G 202    11647   8409  13313   2391   2421   1426       C  
ATOM   1345  C   THR G 202    -446.509 -49.459  26.418  1.00 87.12           C  
ANISOU 1345  C   THR G 202    11263   8650  13189   2497   2378   1325       C  
ATOM   1346  O   THR G 202    -446.303 -50.384  25.624  1.00 86.46           O  
ANISOU 1346  O   THR G 202    11002   8666  13183   2406   2425   1312       O  
ATOM   1347  CB  THR G 202    -445.149 -47.623  25.365  1.00 89.44           C  
ANISOU 1347  CB  THR G 202    12152   8459  13372   2461   2499   1499       C  
ATOM   1348  OG1 THR G 202    -446.364 -47.413  24.635  1.00 90.57           O  
ANISOU 1348  OG1 THR G 202    12365   8767  13282   2804   2432   1456       O  
ATOM   1349  CG2 THR G 202    -444.148 -48.377  24.496  1.00 88.85           C  
ANISOU 1349  CG2 THR G 202    11939   8381  13438   2209   2610   1515       C  
ATOM   1350  N   GLN G 203    -447.637 -49.330  27.113  1.00 98.24           N  
ANISOU 1350  N   GLN G 203    12606  10245  14475   2668   2298   1221       N  
ATOM   1351  CA  GLN G 203    -448.724 -50.289  26.975  1.00 99.47           C  
ANISOU 1351  CA  GLN G 203    12472  10750  14571   2728   2283   1073       C  
ATOM   1352  C   GLN G 203    -449.267 -50.279  25.550  1.00100.38           C  
ANISOU 1352  C   GLN G 203    12586  11014  14541   2956   2295   1020       C  
ATOM   1353  O   GLN G 203    -449.197 -49.272  24.843  1.00101.08           O  
ANISOU 1353  O   GLN G 203    12960  10960  14485   3170   2274   1080       O  
ATOM   1354  CB  GLN G 203    -449.844 -49.962  27.967  1.00101.09           C  
ANISOU 1354  CB  GLN G 203    12611  11166  14633   2865   2210    917       C  
ATOM   1355  CG  GLN G 203    -450.933 -51.016  28.066  1.00102.41           C  
ANISOU 1355  CG  GLN G 203    12453  11722  14736   2822   2230    718       C  
ATOM   1356  CD  GLN G 203    -452.180 -50.499  28.753  1.00104.32           C  
ANISOU 1356  CD  GLN G 203    12614  12251  14772   3016   2165    488       C  
ATOM   1357  OE1 GLN G 203    -452.313 -49.301  29.004  1.00104.86           O  
ANISOU 1357  OE1 GLN G 203    12882  12226  14735   3262   2077    476       O  
ATOM   1358  NE2 GLN G 203    -453.103 -51.402  29.061  1.00105.33           N  
ANISOU 1358  NE2 GLN G 203    12450  12738  14833   2892   2214    277       N  
ATOM   1359  N   ALA G 204    -449.802 -51.420  25.126  1.00 87.71           N  
ANISOU 1359  N   ALA G 204    10686   9684  12958   2902   2328    906       N  
ATOM   1360  CA  ALA G 204    -450.423 -51.523  23.815  1.00 88.69           C  
ANISOU 1360  CA  ALA G 204    10750  10012  12934   3127   2332    816       C  
ATOM   1361  C   ALA G 204    -451.793 -50.859  23.824  1.00 90.64           C  
ANISOU 1361  C   ALA G 204    10993  10533  12914   3504   2232    610       C  
ATOM   1362  O   ALA G 204    -452.534 -50.944  24.809  1.00 90.91           O  
ANISOU 1362  O   ALA G 204    10873  10763  12905   3497   2199    450       O  
ATOM   1363  CB  ALA G 204    -450.555 -52.988  23.398  1.00 87.67           C  
ANISOU 1363  CB  ALA G 204    10288  10099  12925   2932   2404    727       C  
ATOM   1364  N   CYS G 205    -452.122 -50.185  22.726  1.00146.29           N  
ANISOU 1364  N   CYS G 205    18221  17604  19760   3843   2173    592       N  
ATOM   1365  CA  CYS G 205    -453.447 -49.604  22.587  1.00147.87           C  
ANISOU 1365  CA  CYS G 205    18398  18101  19683   4278   2038    344       C  
ATOM   1366  C   CYS G 205    -454.500 -50.710  22.616  1.00146.85           C  
ANISOU 1366  C   CYS G 205    17791  18472  19534   4236   2073     41       C  
ATOM   1367  O   CYS G 205    -454.269 -51.801  22.081  1.00145.06           O  
ANISOU 1367  O   CYS G 205    17342  18339  19435   4002   2185     50       O  
ATOM   1368  CB  CYS G 205    -453.566 -48.818  21.280  1.00149.46           C  
ANISOU 1368  CB  CYS G 205    18913  18224  19649   4665   1951    385       C  
ATOM   1369  SG  CYS G 205    -452.704 -47.227  21.192  1.00151.70           S  
ANISOU 1369  SG  CYS G 205    19873  17944  19822   4799   1890    667       S  
ATOM   1370  N   PRO G 206    -455.660 -50.472  23.234  1.00197.80           N  
ANISOU 1370  N   PRO G 206    24068  25267  25822   4437   1990   -260       N  
ATOM   1371  CA  PRO G 206    -456.721 -51.490  23.203  1.00197.05           C  
ANISOU 1371  CA  PRO G 206    23509  25691  25670   4365   2053   -605       C  
ATOM   1372  C   PRO G 206    -457.419 -51.594  21.859  1.00196.44           C  
ANISOU 1372  C   PRO G 206    23306  25923  25408   4711   1998   -808       C  
ATOM   1373  O   PRO G 206    -458.098 -52.598  21.610  1.00195.20           O  
ANISOU 1373  O   PRO G 206    22756  26169  25241   4583   2090  -1070       O  
ATOM   1374  CB  PRO G 206    -457.686 -51.022  24.299  1.00198.83           C  
ANISOU 1374  CB  PRO G 206    23599  26198  25749   4481   1979   -898       C  
ATOM   1375  CG  PRO G 206    -457.491 -49.543  24.347  1.00200.41           C  
ANISOU 1375  CG  PRO G 206    24205  26115  25828   4883   1795   -787       C  
ATOM   1376  CD  PRO G 206    -456.034 -49.302  24.048  1.00199.80           C  
ANISOU 1376  CD  PRO G 206    24513  25463  25937   4699   1849   -333       C  
ATOM   1377  N   LYS G 207    -457.271 -50.596  20.986  1.00204.98           N  
ANISOU 1377  N   LYS G 207    24735  26823  26325   5132   1855   -700       N  
ATOM   1378  CA  LYS G 207    -457.940 -50.627  19.690  1.00204.64           C  
ANISOU 1378  CA  LYS G 207    24614  27071  26067   5514   1773   -893       C  
ATOM   1379  C   LYS G 207    -457.171 -51.462  18.673  1.00202.99           C  
ANISOU 1379  C   LYS G 207    24374  26746  26006   5266   1914   -690       C  
ATOM   1380  O   LYS G 207    -457.779 -52.171  17.864  1.00201.41           O  
ANISOU 1380  O   LYS G 207    23869  26922  25736   5345   1941   -918       O  
ATOM   1381  CB  LYS G 207    -458.134 -49.202  19.167  1.00207.16           C  
ANISOU 1381  CB  LYS G 207    25394  27216  26101   6094   1538   -860       C  
ATOM   1382  CG  LYS G 207    -459.539 -48.649  19.350  1.00207.95           C  
ANISOU 1382  CG  LYS G 207    25337  27765  25911   6619   1322  -1315       C  
ATOM   1383  CD  LYS G 207    -460.527 -49.346  18.428  1.00206.24           C  
ANISOU 1383  CD  LYS G 207    24709  28119  25535   6845   1298  -1700       C  
ATOM   1384  CE  LYS G 207    -461.908 -48.716  18.515  1.00207.10           C  
ANISOU 1384  CE  LYS G 207    24655  28709  25324   7440   1048  -2212       C  
ATOM   1385  NZ  LYS G 207    -462.480 -48.813  19.885  1.00207.09           N  
ANISOU 1385  NZ  LYS G 207    24322  28983  25381   7249   1089  -2498       N  
ATOM   1386  N   VAL G 208    -455.838 -51.394  18.698  1.00169.46           N  
ANISOU 1386  N   VAL G 208    20413  22014  21961   4965   2004   -301       N  
ATOM   1387  CA  VAL G 208    -455.040 -52.096  17.701  1.00168.17           C  
ANISOU 1387  CA  VAL G 208    20227  21742  21926   4750   2125   -131       C  
ATOM   1388  C   VAL G 208    -455.094 -53.600  17.949  1.00165.12           C  
ANISOU 1388  C   VAL G 208    19380  21585  21773   4346   2277   -254       C  
ATOM   1389  O   VAL G 208    -455.163 -54.069  19.094  1.00164.60           O  
ANISOU 1389  O   VAL G 208    19157  21534  21850   4063   2333   -300       O  
ATOM   1390  CB  VAL G 208    -453.589 -51.580  17.702  1.00169.41           C  
ANISOU 1390  CB  VAL G 208    20786  21361  22221   4524   2185    254       C  
ATOM   1391  CG1 VAL G 208    -453.549 -50.116  17.292  1.00172.90           C  
ANISOU 1391  CG1 VAL G 208    21757  21543  22393   4897   2054    380       C  
ATOM   1392  CG2 VAL G 208    -452.952 -51.771  19.070  1.00168.54           C  
ANISOU 1392  CG2 VAL G 208    20644  21030  22364   4151   2249    368       C  
ATOM   1393  N   THR G 209    -455.069 -54.365  16.860  1.00142.09           N  
ANISOU 1393  N   THR G 209    16278  18833  18877   4316   2343   -310       N  
ATOM   1394  CA  THR G 209    -455.110 -55.818  16.907  1.00139.60           C  
ANISOU 1394  CA  THR G 209    15570  18705  18767   3953   2482   -433       C  
ATOM   1395  C   THR G 209    -453.876 -56.389  16.221  1.00138.24           C  
ANISOU 1395  C   THR G 209    15451  18262  18810   3697   2571   -199       C  
ATOM   1396  O   THR G 209    -453.369 -55.822  15.248  1.00139.23           O  
ANISOU 1396  O   THR G 209    15797  18258  18845   3861   2546    -57       O  
ATOM   1397  CB  THR G 209    -456.377 -56.366  16.236  1.00138.79           C  
ANISOU 1397  CB  THR G 209    15095  19148  18493   4146   2485   -821       C  
ATOM   1398  OG1 THR G 209    -456.429 -55.925  14.873  1.00139.01           O  
ANISOU 1398  OG1 THR G 209    15226  19257  18334   4506   2411   -820       O  
ATOM   1399  CG2 THR G 209    -457.620 -55.883  16.969  1.00140.22           C  
ANISOU 1399  CG2 THR G 209    15147  19669  18461   4376   2402  -1137       C  
ATOM   1400  N   PHE G 210    -453.400 -57.522  16.733  1.00205.28           N  
ANISOU 1400  N   PHE G 210    23757  26672  27567   3291   2669   -178       N  
ATOM   1401  CA  PHE G 210    -452.167 -58.137  16.260  1.00204.03           C  
ANISOU 1401  CA  PHE G 210    23616  26262  27644   3039   2731     -1       C  
ATOM   1402  C   PHE G 210    -452.394 -59.257  15.254  1.00201.91           C  
ANISOU 1402  C   PHE G 210    23036  26250  27432   2974   2802   -173       C  
ATOM   1403  O   PHE G 210    -451.418 -59.867  14.805  1.00200.77           O  
ANISOU 1403  O   PHE G 210    22858  25940  27487   2778   2844    -77       O  
ATOM   1404  CB  PHE G 210    -451.361 -58.685  17.442  1.00203.86           C  
ANISOU 1404  CB  PHE G 210    23634  25940  27883   2680   2750    130       C  
ATOM   1405  CG  PHE G 210    -451.112 -57.680  18.527  1.00205.64           C  
ANISOU 1405  CG  PHE G 210    24131  25928  28077   2708   2688    280       C  
ATOM   1406  CD1 PHE G 210    -450.173 -56.677  18.359  1.00206.82           C  
ANISOU 1406  CD1 PHE G 210    24575  25784  28222   2771   2661    492       C  
ATOM   1407  CD2 PHE G 210    -451.807 -57.748  19.723  1.00206.51           C  
ANISOU 1407  CD2 PHE G 210    24200  26113  28150   2636   2674    191       C  
ATOM   1408  CE1 PHE G 210    -449.939 -55.754  19.358  1.00208.33           C  
ANISOU 1408  CE1 PHE G 210    25012  25754  28389   2786   2611    613       C  
ATOM   1409  CE2 PHE G 210    -451.577 -56.829  20.727  1.00207.98           C  
ANISOU 1409  CE2 PHE G 210    24619  26094  28309   2665   2615    315       C  
ATOM   1410  CZ  PHE G 210    -450.641 -55.830  20.545  1.00208.63           C  
ANISOU 1410  CZ  PHE G 210    24989  25875  28405   2750   2578    527       C  
ATOM   1411  N   ASP G 211    -453.640 -59.543  14.893  1.00211.20           N  
ANISOU 1411  N   ASP G 211    23962  27844  28439   3135   2814   -458       N  
ATOM   1412  CA  ASP G 211    -453.921 -60.681  14.029  1.00209.14           C  
ANISOU 1412  CA  ASP G 211    23377  27846  28241   3040   2895   -657       C  
ATOM   1413  C   ASP G 211    -453.252 -60.494  12.669  1.00208.52           C  
ANISOU 1413  C   ASP G 211    23353  27734  28142   3179   2889   -556       C  
ATOM   1414  O   ASP G 211    -453.428 -59.444  12.035  1.00210.16           O  
ANISOU 1414  O   ASP G 211    23756  27989  28106   3517   2818   -506       O  
ATOM   1415  CB  ASP G 211    -455.429 -60.869  13.858  1.00209.24           C  
ANISOU 1415  CB  ASP G 211    23097  28369  28036   3214   2911  -1033       C  
ATOM   1416  CG  ASP G 211    -456.117 -59.629  13.319  1.00210.74           C  
ANISOU 1416  CG  ASP G 211    23399  28772  27901   3720   2785  -1112       C  
ATOM   1417  OD1 ASP G 211    -455.662 -58.509  13.634  1.00212.54           O  
ANISOU 1417  OD1 ASP G 211    23988  28712  28056   3885   2689   -876       O  
ATOM   1418  OD2 ASP G 211    -457.112 -59.775  12.579  1.00210.11           O  
ANISOU 1418  OD2 ASP G 211    23063  29142  27628   3964   2772  -1427       O  
ATOM   1419  N   PRO G 212    -452.472 -61.467  12.198  1.00177.70           N  
ANISOU 1419  N   PRO G 212    19311  23740  24469   2930   2955   -531       N  
ATOM   1420  CA  PRO G 212    -451.827 -61.326  10.886  1.00177.43           C  
ANISOU 1420  CA  PRO G 212    19300  23714  24403   3024   2968   -466       C  
ATOM   1421  C   PRO G 212    -452.855 -61.375   9.765  1.00176.83           C  
ANISOU 1421  C   PRO G 212    19019  24080  24087   3315   2969   -705       C  
ATOM   1422  O   PRO G 212    -453.702 -62.270   9.716  1.00175.07           O  
ANISOU 1422  O   PRO G 212    18462  24170  23887   3266   3016   -981       O  
ATOM   1423  CB  PRO G 212    -450.868 -62.521  10.829  1.00175.53           C  
ANISOU 1423  CB  PRO G 212    18889  23316  24487   2682   3023   -459       C  
ATOM   1424  CG  PRO G 212    -451.466 -63.523  11.760  1.00174.70           C  
ANISOU 1424  CG  PRO G 212    18609  23252  24516   2472   3047   -609       C  
ATOM   1425  CD  PRO G 212    -452.107 -62.729  12.863  1.00176.54           C  
ANISOU 1425  CD  PRO G 212    19016  23456  24605   2555   3008   -566       C  
ATOM   1426  N   ILE G 213    -452.775 -60.401   8.866  1.00167.49           N  
ANISOU 1426  N   ILE G 213    18063  22920  22655   3609   2918   -611       N  
ATOM   1427  CA  ILE G 213    -453.711 -60.285   7.751  1.00167.33           C  
ANISOU 1427  CA  ILE G 213    17912  23311  22355   3962   2880   -825       C  
ATOM   1428  C   ILE G 213    -452.962 -60.592   6.459  1.00166.97           C  
ANISOU 1428  C   ILE G 213    17834  23283  22324   3906   2941   -771       C  
ATOM   1429  O   ILE G 213    -451.736 -60.419   6.404  1.00168.28           O  
ANISOU 1429  O   ILE G 213    18199  23120  22621   3680   2989   -535       O  
ATOM   1430  CB  ILE G 213    -454.359 -58.891   7.720  1.00170.62           C  
ANISOU 1430  CB  ILE G 213    18670  23752  22404   4414   2737   -785       C  
ATOM   1431  CG1 ILE G 213    -453.290 -57.800   7.625  1.00174.59           C  
ANISOU 1431  CG1 ILE G 213    19699  23807  22832   4406   2717   -419       C  
ATOM   1432  CG2 ILE G 213    -455.221 -58.680   8.956  1.00170.66           C  
ANISOU 1432  CG2 ILE G 213    18619  23836  22390   4480   2677   -922       C  
ATOM   1433  CD1 ILE G 213    -453.134 -57.212   6.241  1.00177.56           C  
ANISOU 1433  CD1 ILE G 213    20331  24223  22911   4655   2689   -344       C  
ATOM   1434  N   PRO G 214    -453.639 -61.054   5.407  1.00134.31           N  
ANISOU 1434  N   PRO G 214    13427  19551  18052   4090   2946  -1014       N  
ATOM   1435  CA  PRO G 214    -452.933 -61.354   4.150  1.00134.07           C  
ANISOU 1435  CA  PRO G 214    13352  19566  18020   4029   3009   -978       C  
ATOM   1436  C   PRO G 214    -452.339 -60.096   3.536  1.00139.04           C  
ANISOU 1436  C   PRO G 214    14483  19975  18371   4196   2970   -706       C  
ATOM   1437  O   PRO G 214    -453.056 -59.162   3.170  1.00141.87           O  
ANISOU 1437  O   PRO G 214    15108  20435  18362   4608   2855   -704       O  
ATOM   1438  CB  PRO G 214    -454.030 -61.959   3.266  1.00131.06           C  
ANISOU 1438  CB  PRO G 214    12594  19712  17493   4265   3000  -1328       C  
ATOM   1439  CG  PRO G 214    -455.310 -61.445   3.841  1.00131.38           C  
ANISOU 1439  CG  PRO G 214    12629  19976  17313   4593   2892  -1509       C  
ATOM   1440  CD  PRO G 214    -455.076 -61.362   5.318  1.00132.25           C  
ANISOU 1440  CD  PRO G 214    12851  19766  17632   4345   2905  -1376       C  
ATOM   1441  N   ILE G 215    -451.013 -60.077   3.427  1.00125.09           N  
ANISOU 1441  N   ILE G 215    12863  17903  16762   3871   3064   -497       N  
ATOM   1442  CA  ILE G 215    -450.271 -58.945   2.883  1.00130.60           C  
ANISOU 1442  CA  ILE G 215    14063  18348  17209   3895   3082   -236       C  
ATOM   1443  C   ILE G 215    -449.686 -59.350   1.537  1.00131.06           C  
ANISOU 1443  C   ILE G 215    14014  18571  17211   3779   3182   -281       C  
ATOM   1444  O   ILE G 215    -449.026 -60.391   1.427  1.00127.59           O  
ANISOU 1444  O   ILE G 215    13198  18190  17089   3464   3274   -393       O  
ATOM   1445  CB  ILE G 215    -449.164 -58.480   3.845  1.00132.46           C  
ANISOU 1445  CB  ILE G 215    14560  18133  17634   3572   3136      0       C  
ATOM   1446  CG1 ILE G 215    -449.774 -57.799   5.073  1.00133.18           C  
ANISOU 1446  CG1 ILE G 215    14860  18054  17690   3740   3027     74       C  
ATOM   1447  CG2 ILE G 215    -448.189 -57.550   3.135  1.00138.25           C  
ANISOU 1447  CG2 ILE G 215    15747  18633  18148   3447   3224    218       C  
ATOM   1448  CD1 ILE G 215    -448.750 -57.214   6.025  1.00135.22           C  
ANISOU 1448  CD1 ILE G 215    15403  17878  18095   3461   3070    299       C  
ATOM   1449  N   HIS G 216    -449.929 -58.530   0.519  1.00102.25           N  
ANISOU 1449  N   HIS G 216    10715  14991  13144   4045   3152   -205       N  
ATOM   1450  CA  HIS G 216    -449.393 -58.741  -0.818  1.00103.64           C  
ANISOU 1450  CA  HIS G 216    10869  15324  13186   3943   3253   -227       C  
ATOM   1451  C   HIS G 216    -448.335 -57.685  -1.103  1.00105.31           C  
ANISOU 1451  C   HIS G 216    11652  15177  13182   3728   3353     59       C  
ATOM   1452  O   HIS G 216    -448.573 -56.491  -0.893  1.00107.15           O  
ANISOU 1452  O   HIS G 216    12454  15153  13105   3935   3279    264       O  
ATOM   1453  CB  HIS G 216    -450.501 -58.674  -1.872  1.00106.07           C  
ANISOU 1453  CB  HIS G 216    11157  16018  13128   4402   3148   -381       C  
ATOM   1454  CG  HIS G 216    -451.637 -59.616  -1.620  1.00105.04           C  
ANISOU 1454  CG  HIS G 216    10476  16280  13156   4609   3067   -709       C  
ATOM   1455  ND1 HIS G 216    -451.816 -60.776  -2.342  1.00104.60           N  
ANISOU 1455  ND1 HIS G 216     9891  16609  13245   4541   3127   -982       N  
ATOM   1456  CD2 HIS G 216    -452.657 -59.566  -0.731  1.00104.67           C  
ANISOU 1456  CD2 HIS G 216    10322  16317  13129   4852   2947   -837       C  
ATOM   1457  CE1 HIS G 216    -452.895 -61.401  -1.908  1.00104.07           C  
ANISOU 1457  CE1 HIS G 216     9432  16832  13278   4710   3062  -1260       C  
ATOM   1458  NE2 HIS G 216    -453.423 -60.689  -0.929  1.00104.14           N  
ANISOU 1458  NE2 HIS G 216     9677  16682  13208   4891   2957  -1187       N  
ATOM   1459  N   TYR G 217    -447.171 -58.121  -1.576  1.00134.26           N  
ANISOU 1459  N   TYR G 217    15176  18832  17005   3303   3524     44       N  
ATOM   1460  CA  TYR G 217    -446.083 -57.220  -1.934  1.00140.69           C  
ANISOU 1460  CA  TYR G 217    16479  19364  17612   2999   3672    255       C  
ATOM   1461  C   TYR G 217    -446.124 -56.962  -3.435  1.00145.01           C  
ANISOU 1461  C   TYR G 217    17246  20109  17741   3075   3735    263       C  
ATOM   1462  O   TYR G 217    -446.047 -57.902  -4.233  1.00141.82           O  
ANISOU 1462  O   TYR G 217    16388  20057  17439   3003   3788     50       O  
ATOM   1463  CB  TYR G 217    -444.731 -57.801  -1.521  1.00138.36           C  
ANISOU 1463  CB  TYR G 217    15881  18975  17713   2469   3825    180       C  
ATOM   1464  CG  TYR G 217    -444.195 -57.242  -0.222  1.00138.93           C  
ANISOU 1464  CG  TYR G 217    16167  18658  17960   2289   3828    325       C  
ATOM   1465  CD1 TYR G 217    -444.591 -57.769   1.001  1.00133.96           C  
ANISOU 1465  CD1 TYR G 217    15251  17973  17675   2381   3702    269       C  
ATOM   1466  CD2 TYR G 217    -443.291 -56.188  -0.219  1.00144.27           C  
ANISOU 1466  CD2 TYR G 217    17347  19029  18441   2000   3969    507       C  
ATOM   1467  CE1 TYR G 217    -444.102 -57.260   2.190  1.00134.51           C  
ANISOU 1467  CE1 TYR G 217    15510  17705  17892   2228   3697    394       C  
ATOM   1468  CE2 TYR G 217    -442.797 -55.673   0.964  1.00144.37           C  
ANISOU 1468  CE2 TYR G 217    17534  18707  18614   1834   3974    614       C  
ATOM   1469  CZ  TYR G 217    -443.205 -56.213   2.165  1.00139.62           C  
ANISOU 1469  CZ  TYR G 217    16620  18069  18359   1967   3829    560       C  
ATOM   1470  OH  TYR G 217    -442.715 -55.702   3.345  1.00139.83           O  
ANISOU 1470  OH  TYR G 217    16815  17779  18534   1814   3827    660       O  
ATOM   1471  N   CYS G 218    -446.244 -55.692  -3.814  1.00147.30           N  
ANISOU 1471  N   CYS G 218    18262  20157  17549   3221   3722    506       N  
ATOM   1472  CA  CYS G 218    -446.305 -55.290  -5.210  1.00152.48           C  
ANISOU 1472  CA  CYS G 218    19274  20937  17723   3311   3768    561       C  
ATOM   1473  C   CYS G 218    -445.075 -54.470  -5.578  1.00158.19           C  
ANISOU 1473  C   CYS G 218    20541  21350  18213   2816   4003    760       C  
ATOM   1474  O   CYS G 218    -444.557 -53.696  -4.766  1.00160.06           O  
ANISOU 1474  O   CYS G 218    21162  21182  18470   2608   4059    938       O  
ATOM   1475  CB  CYS G 218    -447.566 -54.471  -5.499  1.00156.43           C  
ANISOU 1475  CB  CYS G 218    20266  21418  17754   3947   3531    662       C  
ATOM   1476  SG  CYS G 218    -449.123 -55.209  -4.960  1.00149.33           S  
ANISOU 1476  SG  CYS G 218    18789  20896  17054   4538   3259    384       S  
ATOM   1477  N   ALA G 219    -444.610 -54.646  -6.847  1.00121.86           N  
ANISOU 1477  N   ALA G 219    15967  16967  13370   2602   4159    706       N  
ATOM   1478  CA  ALA G 219    -443.463 -53.955  -7.423  1.00125.01           C  
ANISOU 1478  CA  ALA G 219    16854  17162  13481   2073   4426    839       C  
ATOM   1479  C   ALA G 219    -443.907 -52.672  -8.121  1.00129.86           C  
ANISOU 1479  C   ALA G 219    18437  17499  13406   2313   4382   1134       C  
ATOM   1480  O   ALA G 219    -444.981 -52.635  -8.728  1.00131.31           O  
ANISOU 1480  O   ALA G 219    18750  17850  13292   2869   4172   1142       O  
ATOM   1481  CB  ALA G 219    -442.739 -54.850  -8.423  1.00125.29           C  
ANISOU 1481  CB  ALA G 219    16397  17607  13599   1698   4621    593       C  
ATOM   1482  N   PRO G 220    -443.097 -51.612  -8.053  1.00132.78           N  
ANISOU 1482  N   PRO G 220    19516  17440  13496   1908   4572   1360       N  
ATOM   1483  CA  PRO G 220    -443.479 -50.350  -8.701  1.00137.98           C  
ANISOU 1483  CA  PRO G 220    21213  17751  13460   2121   4525   1665       C  
ATOM   1484  C   PRO G 220    -443.255 -50.371 -10.204  1.00141.89           C  
ANISOU 1484  C   PRO G 220    21965  18460  13486   1962   4670   1666       C  
ATOM   1485  O   PRO G 220    -442.926 -51.414 -10.778  1.00140.34           O  
ANISOU 1485  O   PRO G 220    21068  18735  13518   1753   4783   1403       O  
ATOM   1486  CB  PRO G 220    -442.573 -49.323  -8.013  1.00139.56           C  
ANISOU 1486  CB  PRO G 220    22023  17416  13589   1633   4723   1870       C  
ATOM   1487  CG  PRO G 220    -441.349 -50.104  -7.664  1.00136.81           C  
ANISOU 1487  CG  PRO G 220    20966  17277  13737    963   4998   1622       C  
ATOM   1488  CD  PRO G 220    -441.820 -51.498  -7.326  1.00131.77           C  
ANISOU 1488  CD  PRO G 220    19296  17108  13662   1252   4826   1330       C  
ATOM   1489  N   ALA G 221    -443.430 -49.220 -10.849  1.00147.24           N  
ANISOU 1489  N   ALA G 221    23677  18778  13490   2063   4661   1957       N  
ATOM   1490  CA  ALA G 221    -443.220 -49.127 -12.287  1.00151.64           C  
ANISOU 1490  CA  ALA G 221    24608  19492  13516   1898   4804   1995       C  
ATOM   1491  C   ALA G 221    -441.736 -49.232 -12.617  1.00152.78           C  
ANISOU 1491  C   ALA G 221    24669  19680  13700    961   5253   1907       C  
ATOM   1492  O   ALA G 221    -440.881 -48.744 -11.873  1.00152.71           O  
ANISOU 1492  O   ALA G 221    24846  19344  13833    451   5460   1962       O  
ATOM   1493  CB  ALA G 221    -443.791 -47.815 -12.822  1.00157.59           C  
ANISOU 1493  CB  ALA G 221    26600  19777  13499   2263   4656   2350       C  
ATOM   1494  N   GLY G 222    -441.434 -49.875 -13.743  1.00154.03           N  
ANISOU 1494  N   GLY G 222    24517  20280  13728    734   5407   1731       N  
ATOM   1495  CA  GLY G 222    -440.064 -50.123 -14.138  1.00155.17           C  
ANISOU 1495  CA  GLY G 222    24435  20596  13928   -137   5826   1552       C  
ATOM   1496  C   GLY G 222    -439.434 -51.353 -13.522  1.00149.87           C  
ANISOU 1496  C   GLY G 222    22584  20337  14023   -413   5902   1154       C  
ATOM   1497  O   GLY G 222    -438.271 -51.649 -13.823  1.00150.76           O  
ANISOU 1497  O   GLY G 222    22393  20662  14226  -1109   6228    924       O  
ATOM   1498  N   TYR G 223    -440.158 -52.075 -12.670  1.00102.28           N  
ANISOU 1498  N   TYR G 223    14331  12117  12414  -2523   1519    360       N  
ATOM   1499  CA  TYR G 223    -439.668 -53.288 -12.034  1.00101.16           C  
ANISOU 1499  CA  TYR G 223    13891  12119  12425  -2468   1585    281       C  
ATOM   1500  C   TYR G 223    -440.736 -54.368 -12.142  1.00 99.82           C  
ANISOU 1500  C   TYR G 223    13586  11962  12378  -2233   1602    212       C  
ATOM   1501  O   TYR G 223    -441.876 -54.109 -12.538  1.00 99.71           O  
ANISOU 1501  O   TYR G 223    13688  11865  12332  -2110   1554    224       O  
ATOM   1502  CB  TYR G 223    -439.297 -53.040 -10.565  1.00100.81           C  
ANISOU 1502  CB  TYR G 223    13853  12008  12441  -2474   1557    292       C  
ATOM   1503  CG  TYR G 223    -438.345 -51.883 -10.358  1.00102.31           C  
ANISOU 1503  CG  TYR G 223    14209  12174  12489  -2732   1536    355       C  
ATOM   1504  CD1 TYR G 223    -438.822 -50.594 -10.158  1.00103.14           C  
ANISOU 1504  CD1 TYR G 223    14648  12053  12486  -2771   1456    430       C  
ATOM   1505  CD2 TYR G 223    -436.970 -52.079 -10.361  1.00103.12           C  
ANISOU 1505  CD2 TYR G 223    14143  12492  12544  -2939   1600    335       C  
ATOM   1506  CE1 TYR G 223    -437.958 -49.532  -9.968  1.00104.73           C  
ANISOU 1506  CE1 TYR G 223    15040  12215  12539  -3040   1445    483       C  
ATOM   1507  CE2 TYR G 223    -436.098 -51.022 -10.171  1.00104.70           C  
ANISOU 1507  CE2 TYR G 223    14493  12699  12591  -3218   1588    383       C  
ATOM   1508  CZ  TYR G 223    -436.597 -49.752  -9.976  1.00105.51           C  
ANISOU 1508  CZ  TYR G 223    14954  12544  12589  -3283   1513    458       C  
ATOM   1509  OH  TYR G 223    -435.733 -48.697  -9.787  1.00107.30           O  
ANISOU 1509  OH  TYR G 223    15366  12759  12644  -3593   1509    501       O  
ATOM   1510  N   ALA G 224    -440.359 -55.592 -11.781  1.00 99.36           N  
ANISOU 1510  N   ALA G 224    13290  12019  12442  -2171   1675    137       N  
ATOM   1511  CA  ALA G 224    -441.277 -56.718 -11.864  1.00 98.99           C  
ANISOU 1511  CA  ALA G 224    13128  11985  12498  -1991   1709     61       C  
ATOM   1512  C   ALA G 224    -440.897 -57.762 -10.824  1.00 98.47           C  
ANISOU 1512  C   ALA G 224    12896  11950  12567  -1903   1760      5       C  
ATOM   1513  O   ALA G 224    -439.791 -57.752 -10.275  1.00 98.57           O  
ANISOU 1513  O   ALA G 224    12835  12031  12587  -1974   1783     16       O  
ATOM   1514  CB  ALA G 224    -441.286 -57.334 -13.268  1.00 99.50           C  
ANISOU 1514  CB  ALA G 224    13109  12180  12517  -2022   1775     14       C  
ATOM   1515  N   ILE G 225    -441.838 -58.667 -10.562  1.00120.46           N  
ANISOU 1515  N   ILE G 225    15630  14696  15441  -1751   1780    -57       N  
ATOM   1516  CA  ILE G 225    -441.670 -59.745  -9.594  1.00119.85           C  
ANISOU 1516  CA  ILE G 225    15437  14616  15484  -1647   1832   -110       C  
ATOM   1517  C   ILE G 225    -441.744 -61.067 -10.344  1.00120.38           C  
ANISOU 1517  C   ILE G 225    15401  14760  15577  -1601   1933   -199       C  
ATOM   1518  O   ILE G 225    -442.748 -61.355 -11.009  1.00120.59           O  
ANISOU 1518  O   ILE G 225    15455  14778  15583  -1577   1940   -240       O  
ATOM   1519  CB  ILE G 225    -442.729 -59.691  -8.483  1.00119.00           C  
ANISOU 1519  CB  ILE G 225    15391  14379  15446  -1529   1774   -110       C  
ATOM   1520  CG1 ILE G 225    -442.613 -58.386  -7.695  1.00118.80           C  
ANISOU 1520  CG1 ILE G 225    15488  14263  15389  -1565   1677    -28       C  
ATOM   1521  CG2 ILE G 225    -442.591 -60.888  -7.554  1.00118.51           C  
ANISOU 1521  CG2 ILE G 225    15231  14303  15495  -1430   1835   -165       C  
ATOM   1522  CD1 ILE G 225    -443.681 -58.219  -6.637  1.00118.27           C  
ANISOU 1522  CD1 ILE G 225    15483  14083  15373  -1441   1613    -28       C  
ATOM   1523  N   LEU G 226    -440.688 -61.867 -10.232  1.00107.08           N  
ANISOU 1523  N   LEU G 226    13603  13162  13921  -1583   2011   -232       N  
ATOM   1524  CA  LEU G 226    -440.622 -63.181 -10.857  1.00107.82           C  
ANISOU 1524  CA  LEU G 226    13627  13309  14031  -1521   2116   -321       C  
ATOM   1525  C   LEU G 226    -440.940 -64.253  -9.824  1.00107.72           C  
ANISOU 1525  C   LEU G 226    13616  13197  14115  -1380   2158   -369       C  
ATOM   1526  O   LEU G 226    -440.377 -64.250  -8.723  1.00107.59           O  
ANISOU 1526  O   LEU G 226    13572  13160  14146  -1318   2143   -338       O  
ATOM   1527  CB  LEU G 226    -439.244 -63.425 -11.472  1.00108.89           C  
ANISOU 1527  CB  LEU G 226    13649  13617  14108  -1559   2180   -334       C  
ATOM   1528  CG  LEU G 226    -438.882 -62.526 -12.656  1.00109.18           C  
ANISOU 1528  CG  LEU G 226    13685  13769  14030  -1724   2158   -298       C  
ATOM   1529  CD1 LEU G 226    -437.508 -62.879 -13.196  1.00110.30           C  
ANISOU 1529  CD1 LEU G 226    13685  14121  14103  -1758   2229   -326       C  
ATOM   1530  CD2 LEU G 226    -439.933 -62.627 -13.752  1.00109.19           C  
ANISOU 1530  CD2 LEU G 226    13751  13738  13999  -1750   2164   -331       C  
ATOM   1531  N   LYS G 227    -441.842 -65.163 -10.183  1.00131.06           N  
ANISOU 1531  N   LYS G 227    16614  16096  17086  -1344   2214   -444       N  
ATOM   1532  CA  LYS G 227    -442.281 -66.242  -9.310  1.00131.12           C  
ANISOU 1532  CA  LYS G 227    16666  15991  17163  -1241   2265   -496       C  
ATOM   1533  C   LYS G 227    -441.821 -67.579  -9.873  1.00132.64           C  
ANISOU 1533  C   LYS G 227    16862  16195  17340  -1181   2390   -581       C  
ATOM   1534  O   LYS G 227    -442.025 -67.862 -11.061  1.00133.30           O  
ANISOU 1534  O   LYS G 227    16946  16336  17365  -1243   2439   -635       O  
ATOM   1535  CB  LYS G 227    -443.804 -66.232  -9.153  1.00130.29           C  
ANISOU 1535  CB  LYS G 227    16632  15810  17061  -1271   2232   -526       C  
ATOM   1536  CG  LYS G 227    -444.354 -67.423  -8.385  1.00130.41           C  
ANISOU 1536  CG  LYS G 227    16715  15714  17123  -1211   2298   -591       C  
ATOM   1537  CD  LYS G 227    -445.870 -67.486  -8.469  1.00129.93           C  
ANISOU 1537  CD  LYS G 227    16697  15644  17026  -1280   2280   -642       C  
ATOM   1538  CE  LYS G 227    -446.406 -68.743  -7.804  1.00130.17           C  
ANISOU 1538  CE  LYS G 227    16815  15569  17076  -1268   2362   -717       C  
ATOM   1539  NZ  LYS G 227    -447.869 -68.909  -8.026  1.00130.14           N  
ANISOU 1539  NZ  LYS G 227    16831  15611  17004  -1372   2361   -787       N  
ATOM   1540  N   CYS G 228    -441.202 -68.391  -9.019  1.00109.00           N  
ANISOU 1540  N   CYS G 228    13881  13145  14387  -1048   2442   -592       N  
ATOM   1541  CA  CYS G 228    -440.765 -69.735  -9.379  1.00110.88           C  
ANISOU 1541  CA  CYS G 228    14170  13357  14601   -945   2565   -672       C  
ATOM   1542  C   CYS G 228    -441.878 -70.721  -9.044  1.00110.94           C  
ANISOU 1542  C   CYS G 228    14336  13188  14627   -946   2622   -741       C  
ATOM   1543  O   CYS G 228    -442.332 -70.785  -7.896  1.00110.17           O  
ANISOU 1543  O   CYS G 228    14295  12981  14583   -912   2592   -716       O  
ATOM   1544  CB  CYS G 228    -439.476 -70.097  -8.642  1.00112.07           C  
ANISOU 1544  CB  CYS G 228    14268  13554  14758   -772   2591   -646       C  
ATOM   1545  SG  CYS G 228    -438.866 -71.772  -8.954  1.00114.71           S  
ANISOU 1545  SG  CYS G 228    14705  13838  15043   -576   2741   -739       S  
ATOM   1546  N   ASN G 229    -442.312 -71.490 -10.043  1.00125.25           N  
ANISOU 1546  N   ASN G 229    16224  14982  16384  -1002   2709   -831       N  
ATOM   1547  CA  ASN G 229    -443.465 -72.373  -9.916  1.00125.33           C  
ANISOU 1547  CA  ASN G 229    16390  14852  16378  -1070   2771   -911       C  
ATOM   1548  C   ASN G 229    -443.069 -73.847  -9.878  1.00127.79           C  
ANISOU 1548  C   ASN G 229    16876  15023  16657   -961   2906   -988       C  
ATOM   1549  O   ASN G 229    -443.863 -74.717 -10.242  1.00128.27           O  
ANISOU 1549  O   ASN G 229    17089  14986  16663  -1055   2991  -1080       O  
ATOM   1550  CB  ASN G 229    -444.452 -72.118 -11.054  1.00124.61           C  
ANISOU 1550  CB  ASN G 229    16275  14848  16221  -1249   2768   -966       C  
ATOM   1551  CG  ASN G 229    -444.608 -70.643 -11.372  1.00122.81           C  
ANISOU 1551  CG  ASN G 229    15899  14768  15997  -1315   2642   -886       C  
ATOM   1552  OD1 ASN G 229    -445.173 -69.883 -10.587  1.00121.05           O  
ANISOU 1552  OD1 ASN G 229    15650  14535  15808  -1327   2547   -829       O  
ATOM   1553  ND2 ASN G 229    -444.112 -70.233 -12.534  1.00123.46           N  
ANISOU 1553  ND2 ASN G 229    15900  14980  16029  -1355   2642   -882       N  
ATOM   1554  N   ASN G 230    -441.846 -74.143  -9.444  1.00119.49           N  
ANISOU 1554  N   ASN G 230    15815  13968  15617   -761   2931   -954       N  
ATOM   1555  CA  ASN G 230    -441.380 -75.517  -9.303  1.00121.71           C  
ANISOU 1555  CA  ASN G 230    16290  14102  15854   -599   3054  -1016       C  
ATOM   1556  C   ASN G 230    -441.782 -76.032  -7.927  1.00120.92           C  
ANISOU 1556  C   ASN G 230    16347  13807  15789   -538   3061   -994       C  
ATOM   1557  O   ASN G 230    -441.440 -75.424  -6.906  1.00120.24           O  
ANISOU 1557  O   ASN G 230    16164  13755  15768   -459   2977   -906       O  
ATOM   1558  CB  ASN G 230    -439.866 -75.591  -9.493  1.00123.63           C  
ANISOU 1558  CB  ASN G 230    16433  14476  16067   -380   3074   -993       C  
ATOM   1559  CG  ASN G 230    -439.326 -77.017  -9.483  1.00124.77           C  
ANISOU 1559  CG  ASN G 230    16793  14476  16137   -164   3206  -1062       C  
ATOM   1560  OD1 ASN G 230    -439.046 -77.581  -8.426  1.00124.81           O  
ANISOU 1560  OD1 ASN G 230    16922  14352  16148     14   3226  -1035       O  
ATOM   1561  ND2 ASN G 230    -439.171 -77.596 -10.671  1.00125.76           N  
ANISOU 1561  ND2 ASN G 230    16978  14622  16182   -167   3295  -1151       N  
ATOM   1562  N   LYS G 231    -442.505 -77.153  -7.902  1.00151.07           N  
ANISOU 1562  N   LYS G 231    20421  17423  19555   -591   3163  -1076       N  
ATOM   1563  CA  LYS G 231    -443.064 -77.646  -6.648  1.00150.25           C  
ANISOU 1563  CA  LYS G 231    20491  17129  19469   -586   3174  -1061       C  
ATOM   1564  C   LYS G 231    -441.981 -78.202  -5.731  1.00151.45           C  
ANISOU 1564  C   LYS G 231    20734  17188  19623   -295   3202  -1010       C  
ATOM   1565  O   LYS G 231    -442.051 -78.033  -4.508  1.00150.62           O  
ANISOU 1565  O   LYS G 231    20636  17024  19569   -240   3150   -942       O  
ATOM   1566  CB  LYS G 231    -444.125 -78.705  -6.940  1.00150.42           C  
ANISOU 1566  CB  LYS G 231    20782  16968  19403   -763   3287  -1171       C  
ATOM   1567  CG  LYS G 231    -445.204 -78.225  -7.896  1.00149.45           C  
ANISOU 1567  CG  LYS G 231    20555  16981  19250  -1041   3265  -1233       C  
ATOM   1568  CD  LYS G 231    -445.996 -79.382  -8.475  1.00150.40           C  
ANISOU 1568  CD  LYS G 231    20935  16961  19251  -1218   3401  -1363       C  
ATOM   1569  CE  LYS G 231    -446.960 -78.899  -9.547  1.00149.78           C  
ANISOU 1569  CE  LYS G 231    20717  17070  19121  -1475   3381  -1430       C  
ATOM   1570  NZ  LYS G 231    -447.679 -80.026 -10.200  1.00151.08           N  
ANISOU 1570  NZ  LYS G 231    21125  17128  19150  -1675   3521  -1569       N  
ATOM   1571  N   THR G 232    -440.974 -78.866  -6.297  1.00134.24           N  
ANISOU 1571  N   THR G 232    18618  15009  17377    -91   3282  -1042       N  
ATOM   1572  CA  THR G 232    -439.900 -79.440  -5.496  1.00135.25           C  
ANISOU 1572  CA  THR G 232    18829  15082  17478    229   3312   -999       C  
ATOM   1573  C   THR G 232    -438.616 -78.637  -5.660  1.00135.58           C  
ANISOU 1573  C   THR G 232    18567  15413  17534    398   3240   -938       C  
ATOM   1574  O   THR G 232    -437.557 -79.198  -5.961  1.00136.73           O  
ANISOU 1574  O   THR G 232    18730  15623  17599    652   3300   -959       O  
ATOM   1575  CB  THR G 232    -439.663 -80.901  -5.884  1.00136.85           C  
ANISOU 1575  CB  THR G 232    19367  15069  17560    386   3464  -1085       C  
ATOM   1576  OG1 THR G 232    -439.245 -80.970  -7.252  1.00137.80           O  
ANISOU 1576  OG1 THR G 232    19418  15316  17624    389   3512  -1155       O  
ATOM   1577  CG2 THR G 232    -440.940 -81.709  -5.709  1.00136.53           C  
ANISOU 1577  CG2 THR G 232    19650  14744  17480    170   3544  -1152       C  
ATOM   1578  N   PHE G 233    -438.702 -77.325  -5.462  1.00124.15           N  
ANISOU 1578  N   PHE G 233    16849  14151  16171    256   3115   -868       N  
ATOM   1579  CA  PHE G 233    -437.567 -76.433  -5.656  1.00123.85           C  
ANISOU 1579  CA  PHE G 233    16520  14406  16131    337   3044   -814       C  
ATOM   1580  C   PHE G 233    -436.782 -76.278  -4.361  1.00123.44           C  
ANISOU 1580  C   PHE G 233    16390  14418  16092    539   2994   -732       C  
ATOM   1581  O   PHE G 233    -437.360 -76.114  -3.283  1.00122.73           O  
ANISOU 1581  O   PHE G 233    16357  14204  16069    496   2946   -683       O  
ATOM   1582  CB  PHE G 233    -438.045 -75.067  -6.153  1.00122.54           C  
ANISOU 1582  CB  PHE G 233    16144  14391  16026     67   2940   -780       C  
ATOM   1583  CG  PHE G 233    -436.959 -74.031  -6.233  1.00121.48           C  
ANISOU 1583  CG  PHE G 233    15733  14543  15879     89   2863   -719       C  
ATOM   1584  CD1 PHE G 233    -435.824 -74.252  -6.995  1.00122.29           C  
ANISOU 1584  CD1 PHE G 233    15726  14848  15889    219   2910   -750       C  
ATOM   1585  CD2 PHE G 233    -437.082 -72.827  -5.560  1.00119.66           C  
ANISOU 1585  CD2 PHE G 233    15361  14391  15713    -35   2746   -636       C  
ATOM   1586  CE1 PHE G 233    -434.827 -73.299  -7.074  1.00121.55           C  
ANISOU 1586  CE1 PHE G 233    15375  15048  15761    200   2844   -701       C  
ATOM   1587  CE2 PHE G 233    -436.088 -71.869  -5.635  1.00118.78           C  
ANISOU 1587  CE2 PHE G 233    15021  14539  15570    -57   2682   -585       C  
ATOM   1588  CZ  PHE G 233    -434.959 -72.105  -6.394  1.00119.85           C  
ANISOU 1588  CZ  PHE G 233    15038  14894  15605     47   2732   -618       C  
ATOM   1589  N   ASN G 234    -435.454 -76.328  -4.476  1.00105.20           N  
ANISOU 1589  N   ASN G 234    13935  12331  13706    760   3005   -723       N  
ATOM   1590  CA  ASN G 234    -434.578 -76.169  -3.322  1.00105.63           C  
ANISOU 1590  CA  ASN G 234    13876  12512  13744    964   2959   -652       C  
ATOM   1591  C   ASN G 234    -434.505 -74.704  -2.907  1.00104.03           C  
ANISOU 1591  C   ASN G 234    13413  12504  13611    766   2830   -576       C  
ATOM   1592  O   ASN G 234    -435.449 -73.940  -3.135  1.00102.40           O  
ANISOU 1592  O   ASN G 234    13197  12224  13486    494   2773   -564       O  
ATOM   1593  CB  ASN G 234    -433.179 -76.714  -3.631  1.00107.82           C  
ANISOU 1593  CB  ASN G 234    14063  13018  13885   1274   3015   -679       C  
ATOM   1594  CG  ASN G 234    -432.685 -77.687  -2.573  1.00109.37           C  
ANISOU 1594  CG  ASN G 234    14414  13123  14017   1623   3060   -658       C  
ATOM   1595  OD1 ASN G 234    -433.431 -78.062  -1.668  1.00108.83           O  
ANISOU 1595  OD1 ASN G 234    14559  12785  14009   1617   3061   -628       O  
ATOM   1596  ND2 ASN G 234    -431.425 -78.105  -2.681  1.00111.45           N  
ANISOU 1596  ND2 ASN G 234    14574  13628  14143   1938   3096   -674       N  
ATOM   1597  N   GLY G 235    -433.395 -74.300  -2.297  1.00143.40           N  
ANISOU 1597  N   GLY G 235    18194  17746  18547    901   2786   -527       N  
ATOM   1598  CA  GLY G 235    -433.248 -72.929  -1.850  1.00141.83           C  
ANISOU 1598  CA  GLY G 235    17775  17723  18391    704   2672   -459       C  
ATOM   1599  C   GLY G 235    -432.904 -71.965  -2.966  1.00141.30           C  
ANISOU 1599  C   GLY G 235    17518  17883  18286    489   2639   -470       C  
ATOM   1600  O   GLY G 235    -433.674 -71.047  -3.265  1.00139.82           O  
ANISOU 1600  O   GLY G 235    17330  17627  18169    222   2576   -448       O  
ATOM   1601  N   THR G 236    -431.749 -72.165  -3.588  1.00164.86           N  
ANISOU 1601  N   THR G 236    20345  21148  21145    613   2681   -505       N  
ATOM   1602  CA  THR G 236    -431.238 -71.292  -4.636  1.00164.66           C  
ANISOU 1602  CA  THR G 236    20127  21384  21054    413   2658   -516       C  
ATOM   1603  C   THR G 236    -431.075 -72.083  -5.931  1.00165.97           C  
ANISOU 1603  C   THR G 236    20338  21575  21148    497   2753   -601       C  
ATOM   1604  O   THR G 236    -431.358 -73.282  -5.997  1.00167.01           O  
ANISOU 1604  O   THR G 236    20665  21511  21279    706   2837   -652       O  
ATOM   1605  CB  THR G 236    -429.907 -70.663  -4.215  1.00165.19           C  
ANISOU 1605  CB  THR G 236    19917  21845  21004    436   2618   -487       C  
ATOM   1606  OG1 THR G 236    -428.904 -71.683  -4.120  1.00167.13           O  
ANISOU 1606  OG1 THR G 236    20095  22281  21125    778   2690   -531       O  
ATOM   1607  CG2 THR G 236    -430.047 -69.982  -2.864  1.00164.08           C  
ANISOU 1607  CG2 THR G 236    19749  21669  20926    370   2532   -411       C  
ATOM   1608  N   GLY G 237    -430.615 -71.393  -6.972  1.00261.32           N  
ANISOU 1608  N   GLY G 237    32249  33889  33153    320   2742   -618       N  
ATOM   1609  CA  GLY G 237    -430.324 -72.032  -8.233  1.00262.57           C  
ANISOU 1609  CA  GLY G 237    32408  34130  33227    389   2827   -700       C  
ATOM   1610  C   GLY G 237    -431.310 -71.671  -9.324  1.00261.69           C  
ANISOU 1610  C   GLY G 237    32396  33860  33176    129   2825   -719       C  
ATOM   1611  O   GLY G 237    -432.252 -70.900  -9.118  1.00260.11           O  
ANISOU 1611  O   GLY G 237    32264  33488  33075    -93   2754   -667       O  
ATOM   1612  N   PRO G 238    -431.108 -72.231 -10.516  1.00107.73           N  
ANISOU 1612  N   PRO G 238    12903  14429  13603    170   2903   -797       N  
ATOM   1613  CA  PRO G 238    -431.997 -71.910 -11.637  1.00106.81           C  
ANISOU 1613  CA  PRO G 238    12862  14198  13522    -71   2904   -820       C  
ATOM   1614  C   PRO G 238    -433.362 -72.559 -11.472  1.00105.73           C  
ANISOU 1614  C   PRO G 238    12991  13686  13494    -80   2932   -844       C  
ATOM   1615  O   PRO G 238    -433.480 -73.708 -11.040  1.00106.41           O  
ANISOU 1615  O   PRO G 238    13247  13598  13584    136   3006   -888       O  
ATOM   1616  CB  PRO G 238    -431.253 -72.476 -12.850  1.00108.54           C  
ANISOU 1616  CB  PRO G 238    13003  14621  13614     17   2990   -907       C  
ATOM   1617  CG  PRO G 238    -430.438 -73.594 -12.289  1.00110.26           C  
ANISOU 1617  CG  PRO G 238    13241  14893  13761    383   3062   -951       C  
ATOM   1618  CD  PRO G 238    -430.031 -73.157 -10.907  1.00109.97           C  
ANISOU 1618  CD  PRO G 238    13113  14921  13748    451   2991   -871       C  
ATOM   1619  N   CYS G 239    -434.397 -71.803 -11.823  1.00178.46           N  
ANISOU 1619  N   CYS G 239    22248  22786  22774   -336   2874   -816       N  
ATOM   1620  CA  CYS G 239    -435.776 -72.269 -11.786  1.00178.36           C  
ANISOU 1620  CA  CYS G 239    22448  22481  22839   -401   2894   -845       C  
ATOM   1621  C   CYS G 239    -436.288 -72.408 -13.212  1.00178.84           C  
ANISOU 1621  C   CYS G 239    22544  22549  22856   -540   2941   -913       C  
ATOM   1622  O   CYS G 239    -436.083 -71.512 -14.041  1.00178.14           O  
ANISOU 1622  O   CYS G 239    22321  22636  22727   -700   2896   -889       O  
ATOM   1623  CB  CYS G 239    -436.661 -71.307 -10.991  1.00176.52           C  
ANISOU 1623  CB  CYS G 239    22231  22139  22700   -558   2786   -765       C  
ATOM   1624  SG  CYS G 239    -438.408 -71.768 -10.933  1.00176.42           S  
ANISOU 1624  SG  CYS G 239    22435  21844  22755   -664   2801   -807       S  
ATOM   1625  N   ASN G 240    -436.951 -73.532 -13.488  1.00137.09           N  
ANISOU 1625  N   ASN G 240    17451  17071  17565   -490   3034  -1000       N  
ATOM   1626  CA  ASN G 240    -437.430 -73.831 -14.837  1.00137.58           C  
ANISOU 1626  CA  ASN G 240    17558  17143  17574   -611   3094  -1081       C  
ATOM   1627  C   ASN G 240    -438.756 -73.127 -15.116  1.00136.50           C  
ANISOU 1627  C   ASN G 240    17443  16940  17479   -857   3028  -1061       C  
ATOM   1628  O   ASN G 240    -438.804 -72.136 -15.851  1.00135.51           O  
ANISOU 1628  O   ASN G 240    17192  16966  17332  -1010   2964  -1023       O  
ATOM   1629  CB  ASN G 240    -437.560 -75.348 -15.015  1.00139.17           C  
ANISOU 1629  CB  ASN G 240    17981  17166  17729   -469   3229  -1191       C  
ATOM   1630  CG  ASN G 240    -437.692 -75.763 -16.471  1.00139.93           C  
ANISOU 1630  CG  ASN G 240    18103  17320  17744   -553   3308  -1288       C  
ATOM   1631  OD1 ASN G 240    -438.305 -75.066 -17.279  1.00139.39           O  
ANISOU 1631  OD1 ASN G 240    17954  17335  17673   -772   3265  -1283       O  
ATOM   1632  ND2 ASN G 240    -437.112 -76.908 -16.811  1.00141.33           N  
ANISOU 1632  ND2 ASN G 240    18403  17452  17842   -363   3425  -1377       N  
ATOM   1633  N   ASN G 241    -439.844 -73.631 -14.540  1.00105.63           N  
ANISOU 1633  N   ASN G 241    13700  12822  13613   -893   3045  -1089       N  
ATOM   1634  CA  ASN G 241    -441.170 -73.060 -14.766  1.00104.15           C  
ANISOU 1634  CA  ASN G 241    13524  12607  13441  -1100   2987  -1084       C  
ATOM   1635  C   ASN G 241    -441.273 -71.741 -14.010  1.00102.06           C  
ANISOU 1635  C   ASN G 241    13146  12394  13239  -1144   2849   -967       C  
ATOM   1636  O   ASN G 241    -441.414 -71.720 -12.785  1.00101.43           O  
ANISOU 1636  O   ASN G 241    13106  12207  13224  -1078   2813   -924       O  
ATOM   1637  CB  ASN G 241    -442.252 -74.040 -14.330  1.00104.19           C  
ANISOU 1637  CB  ASN G 241    13730  12410  13449  -1139   3053  -1159       C  
ATOM   1638  CG  ASN G 241    -443.612 -73.686 -14.888  1.00102.63           C  
ANISOU 1638  CG  ASN G 241    13528  12250  13218  -1353   3023  -1193       C  
ATOM   1639  OD1 ASN G 241    -443.729 -72.832 -15.766  1.00102.13           O  
ANISOU 1639  OD1 ASN G 241    13335  12347  13122  -1450   2966  -1169       O  
ATOM   1640  ND2 ASN G 241    -444.648 -74.342 -14.387  1.00102.04           N  
ANISOU 1640  ND2 ASN G 241    13596  12043  13132  -1431   3062  -1252       N  
ATOM   1641  N   VAL G 242    -441.207 -70.628 -14.741  1.00 99.65           N  
ANISOU 1641  N   VAL G 242    12718  12242  12904  -1258   2775   -915       N  
ATOM   1642  CA  VAL G 242    -441.134 -69.296 -14.154  1.00 98.73           C  
ANISOU 1642  CA  VAL G 242    12520  12171  12820  -1301   2649   -803       C  
ATOM   1643  C   VAL G 242    -442.245 -68.426 -14.728  1.00 98.12           C  
ANISOU 1643  C   VAL G 242    12448  12122  12710  -1447   2574   -781       C  
ATOM   1644  O   VAL G 242    -442.557 -68.496 -15.924  1.00 98.59           O  
ANISOU 1644  O   VAL G 242    12496  12264  12699  -1533   2605   -827       O  
ATOM   1645  CB  VAL G 242    -439.755 -68.643 -14.398  1.00 99.27           C  
ANISOU 1645  CB  VAL G 242    12457  12410  12853  -1291   2626   -746       C  
ATOM   1646  CG1 VAL G 242    -439.686 -67.261 -13.763  1.00 98.52           C  
ANISOU 1646  CG1 VAL G 242    12321  12337  12776  -1363   2503   -635       C  
ATOM   1647  CG2 VAL G 242    -438.646 -69.527 -13.859  1.00100.14           C  
ANISOU 1647  CG2 VAL G 242    12539  12541  12968  -1111   2699   -774       C  
ATOM   1648  N   SER G 243    -442.838 -67.601 -13.871  1.00110.55           N  
ANISOU 1648  N   SER G 243    14039  13638  14325  -1457   2475   -712       N  
ATOM   1649  CA  SER G 243    -443.849 -66.641 -14.280  1.00109.73           C  
ANISOU 1649  CA  SER G 243    13946  13572  14174  -1547   2388   -678       C  
ATOM   1650  C   SER G 243    -443.494 -65.273 -13.709  1.00108.80           C  
ANISOU 1650  C   SER G 243    13821  13453  14067  -1552   2272   -561       C  
ATOM   1651  O   SER G 243    -442.499 -65.108 -12.998  1.00108.69           O  
ANISOU 1651  O   SER G 243    13775  13426  14094  -1513   2264   -515       O  
ATOM   1652  CB  SER G 243    -445.248 -67.082 -13.832  1.00109.36           C  
ANISOU 1652  CB  SER G 243    13958  13459  14135  -1549   2386   -733       C  
ATOM   1653  OG  SER G 243    -445.333 -67.163 -12.420  1.00108.58           O  
ANISOU 1653  OG  SER G 243    13894  13244  14119  -1473   2357   -706       O  
ATOM   1654  N   THR G 244    -444.317 -64.282 -14.043  1.00101.86           N  
ANISOU 1654  N   THR G 244    12980  12595  13129  -1598   2185   -516       N  
ATOM   1655  CA  THR G 244    -444.195 -62.935 -13.510  1.00101.26           C  
ANISOU 1655  CA  THR G 244    12953  12481  13042  -1604   2073   -410       C  
ATOM   1656  C   THR G 244    -445.546 -62.500 -12.963  1.00100.98           C  
ANISOU 1656  C   THR G 244    12980  12391  12998  -1545   1994   -401       C  
ATOM   1657  O   THR G 244    -446.598 -62.869 -13.495  1.00101.51           O  
ANISOU 1657  O   THR G 244    13038  12517  13014  -1542   2008   -463       O  
ATOM   1658  CB  THR G 244    -443.707 -61.934 -14.572  1.00101.69           C  
ANISOU 1658  CB  THR G 244    13031  12615  12990  -1705   2036   -346       C  
ATOM   1659  OG1 THR G 244    -443.670 -60.617 -14.010  1.00101.33           O  
ANISOU 1659  OG1 THR G 244    13087  12497  12916  -1718   1931   -245       O  
ATOM   1660  CG2 THR G 244    -444.624 -61.939 -15.789  1.00102.37           C  
ANISOU 1660  CG2 THR G 244    13130  12782  12982  -1733   2039   -382       C  
ATOM   1661  N   VAL G 245    -445.510 -61.722 -11.883  1.00104.42           N  
ANISOU 1661  N   VAL G 245    13470  12737  13469  -1498   1913   -332       N  
ATOM   1662  CA  VAL G 245    -446.721 -61.286 -11.201  1.00104.49           C  
ANISOU 1662  CA  VAL G 245    13531  12703  13466  -1416   1834   -326       C  
ATOM   1663  C   VAL G 245    -446.599 -59.812 -10.845  1.00104.64           C  
ANISOU 1663  C   VAL G 245    13666  12652  13438  -1398   1723   -221       C  
ATOM   1664  O   VAL G 245    -445.500 -59.291 -10.633  1.00104.23           O  
ANISOU 1664  O   VAL G 245    13648  12555  13400  -1463   1714   -158       O  
ATOM   1665  CB  VAL G 245    -447.003 -62.123  -9.933  1.00103.79           C  
ANISOU 1665  CB  VAL G 245    13408  12546  13480  -1353   1863   -372       C  
ATOM   1666  CG1 VAL G 245    -447.494 -63.511 -10.308  1.00104.01           C  
ANISOU 1666  CG1 VAL G 245    13381  12623  13517  -1378   1967   -483       C  
ATOM   1667  CG2 VAL G 245    -445.755 -62.210  -9.068  1.00103.05           C  
ANISOU 1667  CG2 VAL G 245    13300  12376  13477  -1350   1881   -330       C  
ATOM   1668  N   GLN G 246    -447.749 -59.138 -10.787  1.00179.31           N  
ANISOU 1668  N   GLN G 246    23195  22114  22822  -1310   1640   -207       N  
ATOM   1669  CA  GLN G 246    -447.780 -57.759 -10.316  1.00179.80           C  
ANISOU 1669  CA  GLN G 246    23412  22076  22828  -1260   1532   -114       C  
ATOM   1670  C   GLN G 246    -447.636 -57.694  -8.801  1.00178.66           C  
ANISOU 1670  C   GLN G 246    23277  21825  22782  -1210   1502   -100       C  
ATOM   1671  O   GLN G 246    -446.981 -56.788  -8.274  1.00178.36           O  
ANISOU 1671  O   GLN G 246    23350  21680  22738  -1239   1452    -25       O  
ATOM   1672  CB  GLN G 246    -449.077 -57.082 -10.758  1.00182.14           C  
ANISOU 1672  CB  GLN G 246    23786  22427  22991  -1136   1452   -108       C  
ATOM   1673  CG  GLN G 246    -449.266 -57.021 -12.264  1.00183.56           C  
ANISOU 1673  CG  GLN G 246    23968  22723  23054  -1174   1470   -113       C  
ATOM   1674  CD  GLN G 246    -450.652 -56.547 -12.656  1.00186.47           C  
ANISOU 1674  CD  GLN G 246    24372  23198  23279  -1018   1397   -124       C  
ATOM   1675  OE1 GLN G 246    -451.622 -56.759 -11.927  1.00187.53           O  
ANISOU 1675  OE1 GLN G 246    24447  23391  23414   -901   1366   -174       O  
ATOM   1676  NE2 GLN G 246    -450.752 -55.900 -13.811  1.00188.12           N  
ANISOU 1676  NE2 GLN G 246    24673  23456  23349  -1011   1368    -79       N  
ATOM   1677  N   CYS G 247    -448.238 -58.645  -8.091  1.00142.52           N  
ANISOU 1677  N   CYS G 247    18593  17275  18281  -1152   1536   -173       N  
ATOM   1678  CA  CYS G 247    -448.166 -58.706  -6.640  1.00141.44           C  
ANISOU 1678  CA  CYS G 247    18452  17050  18237  -1101   1514   -166       C  
ATOM   1679  C   CYS G 247    -448.072 -60.159  -6.202  1.00140.27           C  
ANISOU 1679  C   CYS G 247    18178  16925  18192  -1120   1611   -243       C  
ATOM   1680  O   CYS G 247    -448.538 -61.065  -6.899  1.00140.76           O  
ANISOU 1680  O   CYS G 247    18175  17072  18235  -1148   1680   -319       O  
ATOM   1681  CB  CYS G 247    -449.383 -58.045  -5.982  1.00142.85           C  
ANISOU 1681  CB  CYS G 247    18692  17225  18362   -965   1419   -164       C  
ATOM   1682  SG  CYS G 247    -449.719 -56.356  -6.524  1.00145.17           S  
ANISOU 1682  SG  CYS G 247    19189  17471  18497   -886   1302    -77       S  
ATOM   1683  N   THR G 248    -447.466 -60.371  -5.037  1.00 91.84           N  
ANISOU 1683  N   THR G 248    12030  10711  12156  -1107   1618   -225       N  
ATOM   1684  CA  THR G 248    -447.353 -61.708  -4.479  1.00 91.43           C  
ANISOU 1684  CA  THR G 248    11902  10649  12191  -1102   1706   -286       C  
ATOM   1685  C   THR G 248    -448.715 -62.194  -3.985  1.00 91.18           C  
ANISOU 1685  C   THR G 248    11855  10645  12146  -1057   1700   -353       C  
ATOM   1686  O   THR G 248    -449.693 -61.443  -3.924  1.00 91.28           O  
ANISOU 1686  O   THR G 248    11891  10703  12087  -1004   1619   -349       O  
ATOM   1687  CB  THR G 248    -446.336 -61.729  -3.338  1.00 91.09           C  
ANISOU 1687  CB  THR G 248    11847  10529  12235  -1082   1707   -241       C  
ATOM   1688  OG1 THR G 248    -446.832 -60.955  -2.239  1.00 90.68           O  
ANISOU 1688  OG1 THR G 248    11842  10419  12195  -1025   1617   -205       O  
ATOM   1689  CG2 THR G 248    -445.008 -61.145  -3.797  1.00 91.57           C  
ANISOU 1689  CG2 THR G 248    11904  10612  12278  -1151   1708   -181       C  
ATOM   1690  N   HIS G 249    -448.774 -63.475  -3.628  1.00172.09           N  
ANISOU 1690  N   HIS G 249    22071  20873  22443  -1076   1790   -418       N  
ATOM   1691  CA  HIS G 249    -450.006 -64.049  -3.112  1.00172.59           C  
ANISOU 1691  CA  HIS G 249    22121  20976  22480  -1077   1800   -490       C  
ATOM   1692  C   HIS G 249    -450.212 -63.625  -1.658  1.00171.89           C  
ANISOU 1692  C   HIS G 249    22043  20829  22440  -1005   1731   -453       C  
ATOM   1693  O   HIS G 249    -449.405 -62.899  -1.071  1.00171.04           O  
ANISOU 1693  O   HIS G 249    21957  20643  22386   -958   1678   -375       O  
ATOM   1694  CB  HIS G 249    -449.990 -65.571  -3.253  1.00172.69           C  
ANISOU 1694  CB  HIS G 249    22144  20961  22508  -1148   1929   -571       C  
ATOM   1695  CG  HIS G 249    -448.967 -66.252  -2.397  1.00171.80           C  
ANISOU 1695  CG  HIS G 249    22069  20713  22495  -1107   1984   -544       C  
ATOM   1696  ND1 HIS G 249    -447.735 -66.640  -2.876  1.00172.01           N  
ANISOU 1696  ND1 HIS G 249    22102  20698  22556  -1089   2048   -525       N  
ATOM   1697  CD2 HIS G 249    -448.998 -66.624  -1.095  1.00171.23           C  
ANISOU 1697  CD2 HIS G 249    22024  20556  22478  -1065   1986   -535       C  
ATOM   1698  CE1 HIS G 249    -447.048 -67.217  -1.906  1.00171.91           C  
ANISOU 1698  CE1 HIS G 249    22118  20588  22611  -1019   2083   -503       C  
ATOM   1699  NE2 HIS G 249    -447.792 -67.220  -0.815  1.00171.27           N  
ANISOU 1699  NE2 HIS G 249    22058  20470  22548  -1009   2047   -506       N  
ATOM   1700  N   GLY G 250    -451.313 -64.085  -1.069  1.00164.33           N  
ANISOU 1700  N   GLY G 250    21065  19925  21449  -1014   1734   -517       N  
ATOM   1701  CA  GLY G 250    -451.648 -63.728   0.295  1.00163.91           C  
ANISOU 1701  CA  GLY G 250    21011  19839  21428   -948   1670   -494       C  
ATOM   1702  C   GLY G 250    -450.690 -64.297   1.320  1.00162.29           C  
ANISOU 1702  C   GLY G 250    20835  19491  21337   -935   1713   -457       C  
ATOM   1703  O   GLY G 250    -450.785 -65.473   1.682  1.00162.17           O  
ANISOU 1703  O   GLY G 250    20841  19434  21341   -982   1800   -506       O  
ATOM   1704  N   ILE G 251    -449.761 -63.471   1.794  1.00108.48           N  
ANISOU 1704  N   ILE G 251    14031  12604  14581   -875   1654   -372       N  
ATOM   1705  CA  ILE G 251    -448.778 -63.870   2.795  1.00107.57           C  
ANISOU 1705  CA  ILE G 251    13923  12391  14559   -844   1682   -330       C  
ATOM   1706  C   ILE G 251    -449.163 -63.227   4.118  1.00107.40           C  
ANISOU 1706  C   ILE G 251    13901  12347  14559   -787   1598   -301       C  
ATOM   1707  O   ILE G 251    -449.222 -61.995   4.226  1.00107.75           O  
ANISOU 1707  O   ILE G 251    13962  12399  14578   -751   1502   -258       O  
ATOM   1708  CB  ILE G 251    -447.352 -63.473   2.385  1.00107.51           C  
ANISOU 1708  CB  ILE G 251    13906  12362  14582   -842   1688   -266       C  
ATOM   1709  CG1 ILE G 251    -446.922 -64.246   1.137  1.00107.96           C  
ANISOU 1709  CG1 ILE G 251    13956  12449  14616   -887   1782   -303       C  
ATOM   1710  CG2 ILE G 251    -446.382 -63.714   3.534  1.00107.33           C  
ANISOU 1710  CG2 ILE G 251    13864  12284  14630   -790   1698   -221       C  
ATOM   1711  CD1 ILE G 251    -445.512 -63.943   0.687  1.00108.27           C  
ANISOU 1711  CD1 ILE G 251    13961  12512  14664   -892   1796   -252       C  
ATOM   1712  N   LYS G 252    -449.424 -64.058   5.124  1.00115.75           N  
ANISOU 1712  N   LYS G 252    14961  13368  15652   -778   1635   -326       N  
ATOM   1713  CA  LYS G 252    -449.772 -63.567   6.449  1.00115.35           C  
ANISOU 1713  CA  LYS G 252    14901  13303  15623   -727   1563   -303       C  
ATOM   1714  C   LYS G 252    -448.511 -63.443   7.292  1.00114.84           C  
ANISOU 1714  C   LYS G 252    14834  13161  15639   -682   1558   -231       C  
ATOM   1715  O   LYS G 252    -447.848 -64.458   7.544  1.00115.00           O  
ANISOU 1715  O   LYS G 252    14862  13132  15700   -670   1639   -228       O  
ATOM   1716  CB  LYS G 252    -450.764 -64.500   7.124  1.00115.59           C  
ANISOU 1716  CB  LYS G 252    14934  13354  15631   -761   1604   -369       C  
ATOM   1717  CG  LYS G 252    -452.108 -64.590   6.415  1.00116.83           C  
ANISOU 1717  CG  LYS G 252    15063  13646  15680   -821   1605   -453       C  
ATOM   1718  CD  LYS G 252    -453.056 -65.540   7.131  1.00117.30           C  
ANISOU 1718  CD  LYS G 252    15125  13748  15695   -898   1654   -524       C  
ATOM   1719  CE  LYS G 252    -452.588 -66.982   7.019  1.00117.14           C  
ANISOU 1719  CE  LYS G 252    15196  13614  15698   -981   1786   -547       C  
ATOM   1720  NZ  LYS G 252    -452.569 -67.451   5.606  1.00117.83           N  
ANISOU 1720  NZ  LYS G 252    15306  13726  15738  -1055   1858   -594       N  
ATOM   1721  N   PRO G 253    -448.139 -62.240   7.739  1.00 95.72           N  
ANISOU 1721  N   PRO G 253    12412  10732  13224   -653   1468   -175       N  
ATOM   1722  CA  PRO G 253    -446.912 -62.097   8.535  1.00 95.60           C  
ANISOU 1722  CA  PRO G 253    12375  10684  13265   -632   1464   -114       C  
ATOM   1723  C   PRO G 253    -447.037 -62.727   9.912  1.00 95.48           C  
ANISOU 1723  C   PRO G 253    12344  10636  13296   -583   1476   -113       C  
ATOM   1724  O   PRO G 253    -447.341 -62.043  10.894  1.00 95.45           O  
ANISOU 1724  O   PRO G 253    12340  10626  13299   -559   1402    -97       O  
ATOM   1725  CB  PRO G 253    -446.728 -60.577   8.622  1.00 95.89           C  
ANISOU 1725  CB  PRO G 253    12447  10717  13269   -648   1364    -69       C  
ATOM   1726  CG  PRO G 253    -448.105 -60.028   8.479  1.00 96.40           C  
ANISOU 1726  CG  PRO G 253    12558  10792  13276   -614   1301   -107       C  
ATOM   1727  CD  PRO G 253    -448.822 -60.951   7.534  1.00 96.37           C  
ANISOU 1727  CD  PRO G 253    12530  10841  13244   -634   1368   -169       C  
ATOM   1728  N   VAL G 254    -446.800 -64.031   9.993  1.00 88.35           N  
ANISOU 1728  N   VAL G 254    11447   9704  12416   -564   1570   -131       N  
ATOM   1729  CA  VAL G 254    -446.898 -64.766  11.248  1.00 88.56           C  
ANISOU 1729  CA  VAL G 254    11488   9686  12474   -517   1593   -126       C  
ATOM   1730  C   VAL G 254    -445.518 -64.839  11.883  1.00 89.26           C  
ANISOU 1730  C   VAL G 254    11534   9781  12599   -444   1603    -63       C  
ATOM   1731  O   VAL G 254    -444.544 -65.241  11.236  1.00 90.01           O  
ANISOU 1731  O   VAL G 254    11611   9900  12687   -413   1660    -49       O  
ATOM   1732  CB  VAL G 254    -447.477 -66.171  11.019  1.00 88.88           C  
ANISOU 1732  CB  VAL G 254    11607   9673  12493   -540   1694   -182       C  
ATOM   1733  CG1 VAL G 254    -447.566 -66.927  12.336  1.00 89.33           C  
ANISOU 1733  CG1 VAL G 254    11710   9666  12566   -499   1721   -170       C  
ATOM   1734  CG2 VAL G 254    -448.844 -66.074  10.356  1.00 88.39           C  
ANISOU 1734  CG2 VAL G 254    11556   9659  12369   -633   1685   -256       C  
ATOM   1735  N   VAL G 255    -445.433 -64.447  13.152  1.00 87.21           N  
ANISOU 1735  N   VAL G 255    11246   9524  12363   -411   1548    -29       N  
ATOM   1736  CA  VAL G 255    -444.189 -64.471  13.911  1.00 87.53           C  
ANISOU 1736  CA  VAL G 255    11227   9609  12422   -341   1549     29       C  
ATOM   1737  C   VAL G 255    -444.235 -65.657  14.861  1.00 87.81           C  
ANISOU 1737  C   VAL G 255    11307   9586  12470   -251   1607     36       C  
ATOM   1738  O   VAL G 255    -445.229 -65.855  15.571  1.00 87.46           O
[truncated: 1,587,848 more chars]
