# Supplementary material for: Structural analysis of glycoproteins: building N-linked glycans with Coot
Source: Acta Crystallogr D Struct Biol. 2018 Apr 6;74(Pt 4):256–63. doi: 10.1107/S2059798318005119 (PMC5892875; doi:10.1107/S2059798318005119)
Supplement: Supplementary file 1 [file d-74-00256-sup1.tgz › results-pdb5uqy.ent-LMA.pdb]

HEADER    VIRAL PROTEIN/IMMUNE SYSTEM             08-FEB-17   5UQY              
TITLE     CRYSTAL STRUCTURE OF MARBURG VIRUS GP IN COMPLEX WITH THE HUMAN       
TITLE    2 SURVIVOR ANTIBODY MR78                                               
COMPND    MOL_ID: 1;                                                            
COMPND   2 MOLECULE: ENVELOPE GLYCOPROTEIN GP1;                                 
COMPND   3 CHAIN: A, E, I, M;                                                   
COMPND   4 FRAGMENT: UNP RESIDUES 17-256, 426-435;                              
COMPND   5 SYNONYM: GP1,2,GP,VIRION SPIKE GLYCOPROTEIN,GP1,2,GP,VIRION SPIKE    
COMPND   6 GLYCOPROTEIN;                                                        
COMPND   7 ENGINEERED: YES;                                                     
COMPND   8 MOL_ID: 2;                                                           
COMPND   9 MOLECULE: ENVELOPE GLYCOPROTEIN GP2;                                 
COMPND  10 CHAIN: B, F, J, N;                                                   
COMPND  11 FRAGMENT: UNP RESIDUES 436-637;                                      
COMPND  12 SYNONYM: GP1,2,GP,VIRION SPIKE GLYCOPROTEIN;                         
COMPND  13 ENGINEERED: YES;                                                     
COMPND  14 MOL_ID: 3;                                                           
COMPND  15 MOLECULE: MR78 FAB LIGHT CHAIN;                                      
COMPND  16 CHAIN: C, G, K, O;                                                   
COMPND  17 MOL_ID: 4;                                                           
COMPND  18 MOLECULE: MR78 FAB HEAVY CHAIN;                                      
COMPND  19 CHAIN: D, H, L, P                                                    
SOURCE    MOL_ID: 1;                                                            
SOURCE   2 ORGANISM_SCIENTIFIC: LAKE VICTORIA MARBURGVIRUS (STRAIN RAVN-87);    
SOURCE   3 ORGANISM_COMMON: MARV;                                               
SOURCE   4 ORGANISM_TAXID: 378809;                                              
SOURCE   5 STRAIN: RAVN-87;                                                     
SOURCE   6 GENE: GP;                                                            
SOURCE   7 EXPRESSION_SYSTEM: DROSOPHILA;                                       
SOURCE   8 EXPRESSION_SYSTEM_TAXID: 7215;                                       
SOURCE   9 EXPRESSION_SYSTEM_CELL_LINE: S2;                                     
SOURCE  10 EXPRESSION_SYSTEM_VECTOR_TYPE: BACULOVIRUS;                          
SOURCE  11 EXPRESSION_SYSTEM_PLASMID: PMT;                                      
SOURCE  12 MOL_ID: 2;                                                           
SOURCE  13 ORGANISM_SCIENTIFIC: LAKE VICTORIA MARBURGVIRUS (STRAIN RAVN-87);    
SOURCE  14 ORGANISM_COMMON: MARV;                                               
SOURCE  15 ORGANISM_TAXID: 378809;                                              
SOURCE  16 STRAIN: RAVN-87;                                                     
SOURCE  17 GENE: GP;                                                            
SOURCE  18 EXPRESSION_SYSTEM: DROSOPHILA;                                       
SOURCE  19 EXPRESSION_SYSTEM_TAXID: 7215;                                       
SOURCE  20 EXPRESSION_SYSTEM_CELL_LINE: S2;                                     
SOURCE  21 EXPRESSION_SYSTEM_VECTOR_TYPE: BACULOVIRUS;                          
SOURCE  22 EXPRESSION_SYSTEM_PLASMID: PMT;                                      
SOURCE  23 MOL_ID: 3;                                                           
SOURCE  24 ORGANISM_SCIENTIFIC: HOMO SAPIENS;                                   
SOURCE  25 ORGANISM_COMMON: HUMAN;                                              
SOURCE  26 ORGANISM_TAXID: 9606;                                                
SOURCE  27 CELL: HYBRIDOMA;                                                     
SOURCE  28 MOL_ID: 4;                                                           
SOURCE  29 ORGANISM_SCIENTIFIC: HOMO SAPIENS;                                   
SOURCE  30 ORGANISM_COMMON: HUMAN;                                              
SOURCE  31 ORGANISM_TAXID: 9606;                                                
SOURCE  32 CELL: HYBRIDOMA                                                      
KEYWDS    GLYCOPROTEIN, VIRAL PROTEIN, ANTIBODY, FAB,                           
KEYWDS   2 VIRAL PROTEIN-IM SYSTEM COMPLEX                                      
EXPDTA    X-RAY DIFFRACTION                                                     
AUTHOR    T.HASHIGUCHI,M.L.FUSCO,K.M.HASTIE,Z.A.BOMHOLDT,J.E.LEE,A.I.FLYAK,     
AUTHOR   2 R.MATSUOKA,D.KOHDA,Y.YANAGI,M.HAMMEL,J.E.CROWE,E.O.SAPHIRE           
REVDAT   1   01-MAR-17 5UQY    0                                                
SPRSDE     01-MAR-17 5UQY      3X2D                                             
JRNL        AUTH   T.HASHIGUCHI,M.L.FUSCO,Z.A.BORNHOLDT,J.E.LEE,A.I.FLYAK,      
JRNL        AUTH 2 R.MATSUOKA,D.KOHDA,Y.YANAGI,M.HAMMEL,J.E.CROWE,E.O.SAPHIRE   
JRNL        TITL   STRUCTURAL BASIS FOR MARBURG VIRUS NEUTRALIZATION BY A       
JRNL        TITL 2 CROSS-REACTIVE HUMAN ANTIBODY.                               
JRNL        REF    CELL                          V. 160   904 2015              
JRNL        REFN                   ISSN 1097-4172                               
JRNL        PMID   25723165                                                     
JRNL        DOI    10.1016/J.CELL.2015.01.041                                   
REMARK   2                                                                      
REMARK   2 RESOLUTION.    3.60 ANGSTROMS.                                       
REMARK   3                                                                      
REMARK   3 REFINEMENT.                                                          
REMARK   3   PROGRAM     : PHENIX 1.10.1_2155                                   
REMARK   3   AUTHORS     : PAUL ADAMS,PAVEL AFONINE,VINCENT CHEN,IAN            
REMARK   3               : DAVIS,KRESHNA GOPAL,RALF GROSSE-KUNSTLEVE,           
REMARK   3               : LI-WEI HUNG,ROBERT IMMORMINO,TOM IOERGER,            
REMARK   3               : AIRLIE MCCOY,ERIK MCKEE,NIGEL MORIARTY,              
REMARK   3               : REETAL PAI,RANDY READ,JANE RICHARDSON,               
REMARK   3               : DAVID RICHARDSON,TOD ROMO,JIM SACCHETTINI,           
REMARK   3               : NICHOLAS SAUTER,JACOB SMITH,LAURENT                  
REMARK   3               : STORONI,TOM TERWILLIGER,PETER ZWART                  
REMARK   3                                                                      
REMARK   3    REFINEMENT TARGET : NULL                                          
REMARK   3                                                                      
REMARK   3  DATA USED IN REFINEMENT.                                            
REMARK   3   RESOLUTION RANGE HIGH (ANGSTROMS) : 3.60                           
REMARK   3   RESOLUTION RANGE LOW  (ANGSTROMS) : 84.74                          
REMARK   3   MIN(FOBS/SIGMA_FOBS)              : 1.330                          
REMARK   3   COMPLETENESS FOR RANGE        (%) : 99.4                           
REMARK   3   NUMBER OF REFLECTIONS             : 52782                          
REMARK   3                                                                      
REMARK   3  FIT TO DATA USED IN REFINEMENT.                                     
REMARK   3   R VALUE     (WORKING + TEST SET) : 0.223                           
REMARK   3   R VALUE            (WORKING SET) : 0.221                           
REMARK   3   FREE R VALUE                     : 0.262                           
REMARK   3   FREE R VALUE TEST SET SIZE   (%) : 5.070                           
REMARK   3   FREE R VALUE TEST SET COUNT      : 2674                            
REMARK   3                                                                      
REMARK   3  FIT TO DATA USED IN REFINEMENT (IN BINS).                           
REMARK   3   BIN  RESOLUTION RANGE  COMPL.    NWORK NFREE   RWORK  RFREE        
REMARK   3     1 84.7627 -  9.6028    0.97     2655   139  0.2137 0.2547        
REMARK   3     2  9.6028 -  7.6236    0.99     2640   126  0.1894 0.1803        
REMARK   3     3  7.6236 -  6.6604    0.99     2652   141  0.2047 0.2583        
REMARK   3     4  6.6604 -  6.0516    0.99     2629   148  0.2016 0.2182        
REMARK   3     5  6.0516 -  5.6180    0.99     2636   146  0.2040 0.2580        
REMARK   3     6  5.6180 -  5.2868    1.00     2647   155  0.2018 0.2674        
REMARK   3     7  5.2868 -  5.0220    1.00     2622   139  0.2141 0.2576        
REMARK   3     8  5.0220 -  4.8035    0.99     2621   143  0.2130 0.2605        
REMARK   3     9  4.8035 -  4.6186    1.00     2667   129  0.2045 0.2298        
REMARK   3    10  4.6186 -  4.4592    1.00     2641   134  0.2178 0.2637        
REMARK   3    11  4.4592 -  4.3198    1.00     2643   136  0.2163 0.2396        
REMARK   3    12  4.3198 -  4.1963    1.00     2619   146  0.2361 0.3223        
REMARK   3    13  4.1963 -  4.0858    0.99     2644   136  0.2338 0.2941        
REMARK   3    14  4.0858 -  3.9861    1.00     2656   129  0.2488 0.2914        
REMARK   3    15  3.9861 -  3.8955    1.00     2621   151  0.2522 0.2934        
REMARK   3    16  3.8955 -  3.8126    1.00     2613   138  0.2651 0.2834        
REMARK   3    17  3.8126 -  3.7364    1.00     2617   154  0.2752 0.3666        
REMARK   3    18  3.7364 -  3.6658    1.00     2650   147  0.3018 0.3367        
REMARK   3    19  3.6658 -  3.6004    1.00     2635   137  0.3114 0.3377        
REMARK   3                                                                      
REMARK   3  BULK SOLVENT MODELLING.                                             
REMARK   3   METHOD USED        : NULL                                          
REMARK   3   SOLVENT RADIUS     : 1.11                                          
REMARK   3   SHRINKAGE RADIUS   : 0.90                                          
REMARK   3   K_SOL              : NULL                                          
REMARK   3   B_SOL              : NULL                                          
REMARK   3                                                                      
REMARK   3  ERROR ESTIMATES.                                                    
REMARK   3   COORDINATE ERROR (MAXIMUM-LIKELIHOOD BASED)     : 0.480            
REMARK   3   PHASE ERROR (DEGREES, MAXIMUM-LIKELIHOOD BASED) : 26.520           
REMARK   3                                                                      
REMARK   3  B VALUES.                                                           
REMARK   3   FROM WILSON PLOT           (A**2) : NULL                           
REMARK   3   MEAN B VALUE      (OVERALL, A**2) : NULL                           
REMARK   3   OVERALL ANISOTROPIC B VALUE.                                       
REMARK   3    B11 (A**2) : NULL                                                 
REMARK   3    B22 (A**2) : NULL                                                 
REMARK   3    B33 (A**2) : NULL                                                 
REMARK   3    B12 (A**2) : NULL                                                 
REMARK   3    B13 (A**2) : NULL                                                 
REMARK   3    B23 (A**2) : NULL                                                 
REMARK   3                                                                      
REMARK   3  TWINNING INFORMATION.                                               
REMARK   3   FRACTION: NULL                                                     
REMARK   3   OPERATOR: NULL                                                     
REMARK   3                                                                      
REMARK   3  DEVIATIONS FROM IDEAL VALUES.                                       
REMARK   3                 RMSD          COUNT                                  
REMARK   3   BOND      :  0.002          21750                                  
REMARK   3   ANGLE     :  0.532          29644                                  
REMARK   3   CHIRALITY :  0.039           3453                                  
REMARK   3   PLANARITY :  0.004           3690                                  
REMARK   3   DIHEDRAL  : 12.031          12976                                  
REMARK   3                                                                      
REMARK   3  TLS DETAILS                                                         
REMARK   3   NUMBER OF TLS GROUPS  : NULL                                       
REMARK   3                                                                      
REMARK   3  NCS DETAILS                                                         
REMARK   3   NUMBER OF NCS GROUPS : NULL                                        
REMARK   3                                                                      
REMARK   3  OTHER REFINEMENT REMARKS: NULL                                      
REMARK   4                                                                      
REMARK   4 5UQY COMPLIES WITH FORMAT V. 3.30, 13-JUL-11                         
REMARK 100                                                                      
REMARK 100 THIS ENTRY HAS BEEN PROCESSED BY RCSB ON 13-FEB-17.                  
REMARK 100 THE DEPOSITION ID IS D_1000225117.                                   
REMARK 200                                                                      
REMARK 200 EXPERIMENTAL DETAILS                                                 
REMARK 200  EXPERIMENT TYPE                : X-RAY DIFFRACTION                  
REMARK 200  DATE OF DATA COLLECTION        : 02-FEB-14                          
REMARK 200  TEMPERATURE           (KELVIN) : 100                                
REMARK 200  PH                             : 6.5                                
REMARK 200  NUMBER OF CRYSTALS USED        : 1                                  
REMARK 200                                                                      
REMARK 200  SYNCHROTRON              (Y/N) : Y                                  
REMARK 200  RADIATION SOURCE               : PHOTON FACTORY                     
REMARK 200  BEAMLINE                       : BL-1A                              
REMARK 200  X-RAY GENERATOR MODEL          : NULL                               
REMARK 200  MONOCHROMATIC OR LAUE    (M/L) : M                                  
REMARK 200  WAVELENGTH OR RANGE        (A) : 1.1                                
REMARK 200  MONOCHROMATOR                  : NULL                               
REMARK 200  OPTICS                         : NULL                               
REMARK 200                                                                      
REMARK 200  DETECTOR TYPE                  : PIXEL                              
REMARK 200  DETECTOR MANUFACTURER          : DECTRIS PILATUS 2M-F               
REMARK 200  INTENSITY-INTEGRATION SOFTWARE : XDS                                
REMARK 200  DATA SCALING SOFTWARE          : AIMLESS                            
REMARK 200                                                                      
REMARK 200  NUMBER OF UNIQUE REFLECTIONS   : 52806                              
REMARK 200  RESOLUTION RANGE HIGH      (A) : 3.600                              
REMARK 200  RESOLUTION RANGE LOW       (A) : 130.530                            
REMARK 200  REJECTION CRITERIA  (SIGMA(I)) : NULL                               
REMARK 200                                                                      
REMARK 200 OVERALL.                                                             
REMARK 200  COMPLETENESS FOR RANGE     (%) : 99.4                               
REMARK 200  DATA REDUNDANCY                : 5.100                              
REMARK 200  R MERGE                    (I) : NULL                               
REMARK 200  R SYM                      (I) : 0.14400                            
REMARK 200  <I/SIGMA(I)> FOR THE DATA SET  : 12.9000                            
REMARK 200                                                                      
REMARK 200 IN THE HIGHEST RESOLUTION SHELL.                                     
REMARK 200  HIGHEST RESOLUTION SHELL, RANGE HIGH (A) : 3.60                     
REMARK 200  HIGHEST RESOLUTION SHELL, RANGE LOW  (A) : 3.61                     
REMARK 200  COMPLETENESS FOR SHELL     (%) : 100.0                              
REMARK 200  DATA REDUNDANCY IN SHELL       : 5.10                               
REMARK 200  R MERGE FOR SHELL          (I) : NULL                               
REMARK 200  R SYM FOR SHELL            (I) : 0.94000                            
REMARK 200  <I/SIGMA(I)> FOR SHELL         : 2.100                              
REMARK 200                                                                      
REMARK 200 DIFFRACTION PROTOCOL: SINGLE WAVELENGTH                              
REMARK 200 METHOD USED TO DETERMINE THE STRUCTURE: MOLECULAR REPLACEMENT        
REMARK 200 SOFTWARE USED: PHASER                                                
REMARK 200 STARTING MODEL: 3CSY                                                 
REMARK 200                                                                      
REMARK 200 REMARK: NULL                                                         
REMARK 280                                                                      
REMARK 280 CRYSTAL                                                              
REMARK 280 SOLVENT CONTENT, VS   (%): 57.32                                     
REMARK 280 MATTHEWS COEFFICIENT, VM (ANGSTROMS**3/DA): 2.88                     
REMARK 280                                                                      
REMARK 280 CRYSTALLIZATION CONDITIONS: 0.1 M NACL, 0.05 M MES PH6.5, 13 %       
REMARK 280  PEG4000, 0.5 % ETHYL ACETATE, VAPOR DIFFUSION, HANGING DROP,        
REMARK 280  TEMPERATURE 293K                                                    
REMARK 290                                                                      
REMARK 290 CRYSTALLOGRAPHIC SYMMETRY                                            
REMARK 290 SYMMETRY OPERATORS FOR SPACE GROUP: P 63                             
REMARK 290                                                                      
REMARK 290      SYMOP   SYMMETRY                                                
REMARK 290     NNNMMM   OPERATOR                                                
REMARK 290       1555   X,Y,Z                                                   
REMARK 290       2555   -Y,X-Y,Z                                                
REMARK 290       3555   -X+Y,-X,Z                                               
REMARK 290       4555   -X,-Y,Z+1/2                                             
REMARK 290       5555   Y,-X+Y,Z+1/2                                            
REMARK 290       6555   X-Y,X,Z+1/2                                             
REMARK 290                                                                      
REMARK 290     WHERE NNN -> OPERATOR NUMBER                                     
REMARK 290           MMM -> TRANSLATION VECTOR                                  
REMARK 290                                                                      
REMARK 290 CRYSTALLOGRAPHIC SYMMETRY TRANSFORMATIONS                            
REMARK 290 THE FOLLOWING TRANSFORMATIONS OPERATE ON THE ATOM/HETATM             
REMARK 290 RECORDS IN THIS ENTRY TO PRODUCE CRYSTALLOGRAPHICALLY                
REMARK 290 RELATED MOLECULES.                                                   
REMARK 290   SMTRY1   1  1.000000  0.000000  0.000000        0.00000            
REMARK 290   SMTRY2   1  0.000000  1.000000  0.000000        0.00000            
REMARK 290   SMTRY3   1  0.000000  0.000000  1.000000        0.00000            
REMARK 290   SMTRY1   2 -0.500000 -0.866025  0.000000        0.00000            
REMARK 290   SMTRY2   2  0.866025 -0.500000  0.000000        0.00000            
REMARK 290   SMTRY3   2  0.000000  0.000000  1.000000        0.00000            
REMARK 290   SMTRY1   3 -0.500000  0.866025  0.000000        0.00000            
REMARK 290   SMTRY2   3 -0.866025 -0.500000  0.000000        0.00000            
REMARK 290   SMTRY3   3  0.000000  0.000000  1.000000        0.00000            
REMARK 290   SMTRY1   4 -1.000000  0.000000  0.000000        0.00000            
REMARK 290   SMTRY2   4  0.000000 -1.000000  0.000000        0.00000            
REMARK 290   SMTRY3   4  0.000000  0.000000  1.000000       96.48150            
REMARK 290   SMTRY1   5  0.500000  0.866025  0.000000        0.00000            
REMARK 290   SMTRY2   5 -0.866025  0.500000  0.000000        0.00000            
REMARK 290   SMTRY3   5  0.000000  0.000000  1.000000       96.48150            
REMARK 290   SMTRY1   6  0.500000 -0.866025  0.000000        0.00000            
REMARK 290   SMTRY2   6  0.866025  0.500000  0.000000        0.00000            
REMARK 290   SMTRY3   6  0.000000  0.000000  1.000000       96.48150            
REMARK 290                                                                      
REMARK 290 REMARK: NULL                                                         
REMARK 300                                                                      
REMARK 300 BIOMOLECULE: 1, 2                                                    
REMARK 300 SEE REMARK 350 FOR THE AUTHOR PROVIDED AND/OR PROGRAM                
REMARK 300 GENERATED ASSEMBLY INFORMATION FOR THE STRUCTURE IN                  
REMARK 300 THIS ENTRY. THE REMARK MAY ALSO PROVIDE INFORMATION ON               
REMARK 300 BURIED SURFACE AREA.                                                 
REMARK 350                                                                      
REMARK 350 COORDINATES FOR A COMPLETE MULTIMER REPRESENTING THE KNOWN           
REMARK 350 BIOLOGICALLY SIGNIFICANT OLIGOMERIZATION STATE OF THE                
REMARK 350 MOLECULE CAN BE GENERATED BY APPLYING BIOMT TRANSFORMATIONS          
REMARK 350 GIVEN BELOW.  BOTH NON-CRYSTALLOGRAPHIC AND                          
REMARK 350 CRYSTALLOGRAPHIC OPERATIONS ARE GIVEN.                               
REMARK 350                                                                      
REMARK 350 BIOMOLECULE: 1                                                       
REMARK 350 AUTHOR DETERMINED BIOLOGICAL UNIT: DODECAMERIC                       
REMARK 350 SOFTWARE DETERMINED QUATERNARY STRUCTURE: DODECAMERIC                
REMARK 350 SOFTWARE USED: PISA                                                  
REMARK 350 TOTAL BURIED SURFACE AREA: 42380 ANGSTROM**2                         
REMARK 350 SURFACE AREA OF THE COMPLEX: 88850 ANGSTROM**2                       
REMARK 350 CHANGE IN SOLVENT FREE ENERGY: -279.0 KCAL/MOL                       
REMARK 350 APPLY THE FOLLOWING TO CHAINS: A, B, C, D                            
REMARK 350   BIOMT1   1  1.000000  0.000000  0.000000        0.00000            
REMARK 350   BIOMT2   1  0.000000  1.000000  0.000000        0.00000            
REMARK 350   BIOMT3   1  0.000000  0.000000  1.000000        0.00000            
REMARK 350   BIOMT1   2 -0.500000 -0.866025  0.000000      204.65300            
REMARK 350   BIOMT2   2  0.866025 -0.500000  0.000000        0.00000            
REMARK 350   BIOMT3   2  0.000000  0.000000  1.000000        0.00000            
REMARK 350   BIOMT1   3 -0.500000  0.866025  0.000000      102.32650            
REMARK 350   BIOMT2   3 -0.866025 -0.500000  0.000000      177.23470            
REMARK 350   BIOMT3   3  0.000000  0.000000  1.000000        0.00000            
REMARK 350                                                                      
REMARK 350 BIOMOLECULE: 2                                                       
REMARK 350 AUTHOR DETERMINED BIOLOGICAL UNIT: DODECAMERIC                       
REMARK 350 SOFTWARE DETERMINED QUATERNARY STRUCTURE: DODECAMERIC                
REMARK 350 SOFTWARE USED: PISA                                                  
REMARK 350 TOTAL BURIED SURFACE AREA: 39180 ANGSTROM**2                         
REMARK 350 SURFACE AREA OF THE COMPLEX: 83470 ANGSTROM**2                       
REMARK 350 CHANGE IN SOLVENT FREE ENERGY: -244.0 KCAL/MOL                       
REMARK 350 APPLY THE FOLLOWING TO CHAINS: E, F, G, H, I, J, K, L, M, N,         
REMARK 350                    AND CHAINS: O, P                                  
REMARK 350   BIOMT1   1  1.000000  0.000000  0.000000        0.00000            
REMARK 350   BIOMT2   1  0.000000  1.000000  0.000000        0.00000            
REMARK 350   BIOMT3   1  0.000000  0.000000  1.000000        0.00000            
REMARK 465                                                                      
REMARK 465 MISSING RESIDUES                                                     
REMARK 465 THE FOLLOWING RESIDUES WERE NOT LOCATED IN THE                       
REMARK 465 EXPERIMENT. (M=MODEL NUMBER; RES=RESIDUE NAME; C=CHAIN               
REMARK 465 IDENTIFIER; SSSEQ=SEQUENCE NUMBER; I=INSERTION CODE.)                
REMARK 465                                                                      
REMARK 465   M RES C SSSEQI                                                     
REMARK 465     LYS A    17                                                      
REMARK 465     THR A    18                                                      
REMARK 465     LEU A    19                                                      
REMARK 465     PRO A    20                                                      
REMARK 465     VAL A    21                                                      
REMARK 465     LEU A    22                                                      
REMARK 465     GLU A    23                                                      
REMARK 465     ILE A    24                                                      
REMARK 465     ALA A    25                                                      
REMARK 465     SER A    26                                                      
REMARK 465     ASN A    27                                                      
REMARK 465     SER A    28                                                      
REMARK 465     GLN A    29                                                      
REMARK 465     PRO A    30                                                      
REMARK 465     GLN A    31                                                      
REMARK 465     ASP A    32                                                      
REMARK 465     VAL A    33                                                      
REMARK 465     ASP A    34                                                      
REMARK 465     SER A    35                                                      
REMARK 465     ARG A   181                                                      
REMARK 465     GLN A   182                                                      
REMARK 465     GLY A   183                                                      
REMARK 465     GLN A   184                                                      
REMARK 465     GLY A   185                                                      
REMARK 465     TYR A   186                                                      
REMARK 465     ARG A   187                                                      
REMARK 465     HIS A   188                                                      
REMARK 465     MET A   189                                                      
REMARK 465     ASN A   190                                                      
REMARK 465     LEU A   191                                                      
REMARK 465     THR A   192                                                      
REMARK 465     SER A   193                                                      
REMARK 465     THR A   194                                                      
REMARK 465     ASN A   195                                                      
REMARK 465     LYS A   196                                                      
REMARK 465     TYR A   197                                                      
REMARK 465     TRP A   198                                                      
REMARK 465     THR A   199                                                      
REMARK 465     SER A   200                                                      
REMARK 465     SER A   201                                                      
REMARK 465     ASN A   202                                                      
REMARK 465     GLU A   203                                                      
REMARK 465     THR A   204                                                      
REMARK 465     GLN A   205                                                      
REMARK 465     ARG A   206                                                      
REMARK 465     ASN A   207                                                      
REMARK 465     ASP A   208                                                      
REMARK 465     THR A   209                                                      
REMARK 465     GLY A   210                                                      
REMARK 465     CYS A   211                                                      
REMARK 465     PHE A   212                                                      
REMARK 465     GLY A   213                                                      
REMARK 465     ILE A   214                                                      
REMARK 465     LEU A   215                                                      
REMARK 465     GLN A   216                                                      
REMARK 465     GLU A   217                                                      
REMARK 465     TYR A   218                                                      
REMARK 465     ASN A   219                                                      
REMARK 465     SER A   220                                                      
REMARK 465     THR A   221                                                      
REMARK 465     ASN A   222                                                      
REMARK 465     ASN A   223                                                      
REMARK 465     GLN A   224                                                      
REMARK 465     THR A   225                                                      
REMARK 465     CYS A   226                                                      
REMARK 465     PRO A   227                                                      
REMARK 465     PRO A   228                                                      
REMARK 465     SER A   229                                                      
REMARK 465     LEU A   230                                                      
REMARK 465     LYS A   231                                                      
REMARK 465     PRO A   232                                                      
REMARK 465     PRO A   233                                                      
REMARK 465     SER A   234                                                      
REMARK 465     LEU A   235                                                      
REMARK 465     PRO A   236                                                      
REMARK 465     THR A   237                                                      
REMARK 465     VAL A   238                                                      
REMARK 465     THR A   239                                                      
REMARK 465     PRO A   240                                                      
REMARK 465     SER A   241                                                      
REMARK 465     ILE A   242                                                      
REMARK 465     HIS A   243                                                      
REMARK 465     SER A   244                                                      
REMARK 465     THR A   245                                                      
REMARK 465     ASN A   246                                                      
REMARK 465     THR A   247                                                      
REMARK 465     GLN A   248                                                      
REMARK 465     ILE A   249                                                      
REMARK 465     ASN A   250                                                      
REMARK 465     THR A   251                                                      
REMARK 465     ALA A   252                                                      
REMARK 465     LYS A   253                                                      
REMARK 465     SER A   254                                                      
REMARK 465     GLY A   255                                                      
REMARK 465     THR A   256                                                      
REMARK 465     ARG A   257                                                      
REMARK 465     PRO A   258                                                      
REMARK 465     PRO A   259                                                      
REMARK 465     ILE A   260                                                      
REMARK 465     TYR A   261                                                      
REMARK 465     PHE A   262                                                      
REMARK 465     ARG A   263                                                      
REMARK 465     LYS A   264                                                      
REMARK 465     LYS A   265                                                      
REMARK 465     ARG A   266                                                      
REMARK 465     SER B   436                                                      
REMARK 465     ILE B   437                                                      
REMARK 465     LEU B   438                                                      
REMARK 465     ALA B   439                                                      
REMARK 465     LYS B   440                                                      
REMARK 465     GLU B   441                                                      
REMARK 465     GLY B   442                                                      
REMARK 465     ASP B   443                                                      
REMARK 465     ILE B   444                                                      
REMARK 465     GLY B   445                                                      
REMARK 465     PRO B   446                                                      
REMARK 465     ASN B   447                                                      
REMARK 465     LEU B   448                                                      
REMARK 465     ASP B   449                                                      
REMARK 465     GLY B   450                                                      
REMARK 465     LEU B   451                                                      
REMARK 465     ILE B   452                                                      
REMARK 465     ASN B   453                                                      
REMARK 465     THR B   454                                                      
REMARK 465     GLU B   455                                                      
REMARK 465     ILE B   456                                                      
REMARK 465     ASP B   457                                                      
REMARK 465     PHE B   458                                                      
REMARK 465     ASP B   459                                                      
REMARK 465     PRO B   460                                                      
REMARK 465     ILE B   461                                                      
REMARK 465     PRO B   462                                                      
REMARK 465     ASN B   463                                                      
REMARK 465     THR B   464                                                      
REMARK 465     GLU B   465                                                      
REMARK 465     THR B   466                                                      
REMARK 465     ILE B   467                                                      
REMARK 465     PHE B   468                                                      
REMARK 465     ASP B   469                                                      
REMARK 465     GLU B   470                                                      
REMARK 465     GLU B   480                                                      
REMARK 465     GLU B   481                                                      
REMARK 465     GLN B   482                                                      
REMARK 465     HIS B   483                                                      
REMARK 465     THR B   484                                                      
REMARK 465     PRO B   485                                                      
REMARK 465     PRO B   486                                                      
REMARK 465     ASN B   487                                                      
REMARK 465     LYS B   498                                                      
REMARK 465     ASN B   499                                                      
REMARK 465     GLY B   500                                                      
REMARK 465     ASP B   501                                                      
REMARK 465     THR B   502                                                      
REMARK 465     ALA B   503                                                      
REMARK 465     TYR B   504                                                      
REMARK 465     SER B   505                                                      
REMARK 465     GLY B   506                                                      
REMARK 465     GLU B   507                                                      
REMARK 465     ASN B   508                                                      
REMARK 465     GLU B   509                                                      
REMARK 465     LEU B   526                                                      
REMARK 465     ALA B   527                                                      
REMARK 465     ALA B   528                                                      
REMARK 465     GLY B   600                                                      
REMARK 465     GLU B   622                                                      
REMARK 465     GLN B   623                                                      
REMARK 465     ILE B   624                                                      
REMARK 465     ASP B   625                                                      
REMARK 465     LYS B   626                                                      
REMARK 465     ILE B   627                                                      
REMARK 465     ARG B   628                                                      
REMARK 465     LYS B   629                                                      
REMARK 465     ASP B   630                                                      
REMARK 465     GLU B   631                                                      
REMARK 465     GLN B   632                                                      
REMARK 465     LYS B   633                                                      
REMARK 465     GLU B   634                                                      
REMARK 465     GLU B   635                                                      
REMARK 465     THR B   636                                                      
REMARK 465     GLY B   637                                                      
REMARK 465     ASP B   638                                                      
REMARK 465     ASP B   639                                                      
REMARK 465     ASP B   640                                                      
REMARK 465     ASP B   641                                                      
REMARK 465     LYS B   642                                                      
REMARK 465     ALA B   643                                                      
REMARK 465     GLY B   644                                                      
REMARK 465     TRP B   645                                                      
REMARK 465     SER B   646                                                      
REMARK 465     HIS B   647                                                      
REMARK 465     PRO B   648                                                      
REMARK 465     GLN B   649                                                      
REMARK 465     PHE B   650                                                      
REMARK 465     GLU B   651                                                      
REMARK 465     LYS B   652                                                      
REMARK 465     GLY B   653                                                      
REMARK 465     GLY B   654                                                      
REMARK 465     GLY B   655                                                      
REMARK 465     SER B   656                                                      
REMARK 465     GLY B   657                                                      
REMARK 465     GLY B   658                                                      
REMARK 465     GLY B   659                                                      
REMARK 465     SER B   660                                                      
REMARK 465     GLY B   661                                                      
REMARK 465     GLY B   662                                                      
REMARK 465     GLY B   663                                                      
REMARK 465     SER B   664                                                      
REMARK 465     TRP B   665                                                      
REMARK 465     SER B   666                                                      
REMARK 465     HIS B   667                                                      
REMARK 465     PRO B   668                                                      
REMARK 465     GLN B   669                                                      
REMARK 465     PHE B   670                                                      
REMARK 465     GLU B   671                                                      
REMARK 465     LYS B   672                                                      
REMARK 465     ASP C     1                                                      
REMARK 465     SER D   139                                                      
REMARK 465     SER D   140                                                      
REMARK 465     LYS D   141                                                      
REMARK 465     SER D   142                                                      
REMARK 465     THR D   143                                                      
REMARK 465     SER D   144                                                      
REMARK 465     GLY D   145                                                      
REMARK 465     GLY D   146                                                      
REMARK 465     LYS E    17                                                      
REMARK 465     THR E    18                                                      
REMARK 465     LEU E    19                                                      
REMARK 465     PRO E    20                                                      
REMARK 465     VAL E    21                                                      
REMARK 465     LEU E    22                                                      
REMARK 465     GLU E    23                                                      
REMARK 465     ILE E    24                                                      
REMARK 465     ALA E    25                                                      
REMARK 465     SER E    26                                                      
REMARK 465     ASN E    27                                                      
REMARK 465     SER E    28                                                      
REMARK 465     GLN E    29                                                      
REMARK 465     PRO E    30                                                      
REMARK 465     GLN E    31                                                      
REMARK 465     ASP E    32                                                      
REMARK 465     VAL E    33                                                      
REMARK 465     ASP E    34                                                      
REMARK 465     SER E    35                                                      
REMARK 465     VAL E    36                                                      
REMARK 465     ARG E   181                                                      
REMARK 465     GLN E   182                                                      
REMARK 465     GLY E   183                                                      
REMARK 465     GLN E   184                                                      
REMARK 465     GLY E   185                                                      
REMARK 465     TYR E   186                                                      
REMARK 465     ARG E   187                                                      
REMARK 465     HIS E   188                                                      
REMARK 465     MET E   189                                                      
REMARK 465     ASN E   190                                                      
REMARK 465     LEU E   191                                                      
REMARK 465     THR E   192                                                      
REMARK 465     SER E   193                                                      
REMARK 465     THR E   194                                                      
REMARK 465     ASN E   195                                                      
REMARK 465     LYS E   196                                                      
REMARK 465     TYR E   197                                                      
REMARK 465     TRP E   198                                                      
REMARK 465     THR E   199                                                      
REMARK 465     SER E   200                                                      
REMARK 465     SER E   201                                                      
REMARK 465     ASN E   202                                                      
REMARK 465     GLU E   203                                                      
REMARK 465     THR E   204                                                      
REMARK 465     GLN E   205                                                      
REMARK 465     ARG E   206                                                      
REMARK 465     ASN E   207                                                      
REMARK 465     ASP E   208                                                      
REMARK 465     THR E   209                                                      
REMARK 465     GLY E   210                                                      
REMARK 465     CYS E   211                                                      
REMARK 465     PHE E   212                                                      
REMARK 465     GLY E   213                                                      
REMARK 465     ILE E   214                                                      
REMARK 465     LEU E   215                                                      
REMARK 465     GLN E   216                                                      
REMARK 465     GLU E   217                                                      
REMARK 465     TYR E   218                                                      
REMARK 465     ASN E   219                                                      
REMARK 465     SER E   220                                                      
REMARK 465     THR E   221                                                      
REMARK 465     ASN E   222                                                      
REMARK 465     ASN E   223                                                      
REMARK 465     GLN E   224                                                      
REMARK 465     THR E   225                                                      
REMARK 465     CYS E   226                                                      
REMARK 465     PRO E   227                                                      
REMARK 465     PRO E   228                                                      
REMARK 465     SER E   229                                                      
REMARK 465     LEU E   230                                                      
REMARK 465     LYS E   231                                                      
REMARK 465     PRO E   232                                                      
REMARK 465     PRO E   233                                                      
REMARK 465     SER E   234                                                      
REMARK 465     LEU E   235                                                      
REMARK 465     PRO E   236                                                      
REMARK 465     THR E   237                                                      
REMARK 465     VAL E   238                                                      
REMARK 465     THR E   239                                                      
REMARK 465     PRO E   240                                                      
REMARK 465     SER E   241                                                      
REMARK 465     ILE E   242                                                      
REMARK 465     HIS E   243                                                      
REMARK 465     SER E   244                                                      
REMARK 465     THR E   245                                                      
REMARK 465     ASN E   246                                                      
REMARK 465     THR E   247                                                      
REMARK 465     GLN E   248                                                      
REMARK 465     ILE E   249                                                      
REMARK 465     ASN E   250                                                      
REMARK 465     THR E   251                                                      
REMARK 465     ALA E   252                                                      
REMARK 465     LYS E   253                                                      
REMARK 465     SER E   254                                                      
REMARK 465     GLY E   255                                                      
REMARK 465     THR E   256                                                      
REMARK 465     ARG E   257                                                      
REMARK 465     PRO E   258                                                      
REMARK 465     PRO E   259                                                      
REMARK 465     ILE E   260                                                      
REMARK 465     TYR E   261                                                      
REMARK 465     PHE E   262                                                      
REMARK 465     ARG E   263                                                      
REMARK 465     LYS E   264                                                      
REMARK 465     LYS E   265                                                      
REMARK 465     ARG E   266                                                      
REMARK 465     SER F   436                                                      
REMARK 465     ILE F   437                                                      
REMARK 465     LEU F   438                                                      
REMARK 465     ALA F   439                                                      
REMARK 465     LYS F   440                                                      
REMARK 465     GLU F   441                                                      
REMARK 465     GLY F   442                                                      
REMARK 465     ASP F   443                                                      
REMARK 465     ILE F   444                                                      
REMARK 465     GLY F   445                                                      
REMARK 465     PRO F   446                                                      
REMARK 465     ASN F   447                                                      
REMARK 465     LEU F   448                                                      
REMARK 465     ASP F   449                                                      
REMARK 465     GLY F   450                                                      
REMARK 465     LEU F   451                                                      
REMARK 465     ILE F   452                                                      
REMARK 465     ASN F   453                                                      
REMARK 465     THR F   454                                                      
REMARK 465     GLU F   455                                                      
REMARK 465     ILE F   456                                                      
REMARK 465     ASP F   457                                                      
REMARK 465     PHE F   458                                                      
REMARK 465     ASP F   459                                                      
REMARK 465     PRO F   460                                                      
REMARK 465     ILE F   461                                                      
REMARK 465     PRO F   462                                                      
REMARK 465     ASN F   463                                                      
REMARK 465     THR F   464                                                      
REMARK 465     GLU F   465                                                      
REMARK 465     THR F   466                                                      
REMARK 465     ILE F   467                                                      
REMARK 465     PHE F   468                                                      
REMARK 465     ASP F   469                                                      
REMARK 465     GLU F   470                                                      
REMARK 465     SER F   477                                                      
REMARK 465     THR F   478                                                      
REMARK 465     ASN F   479                                                      
REMARK 465     GLU F   480                                                      
REMARK 465     GLU F   481                                                      
REMARK 465     GLN F   482                                                      
REMARK 465     HIS F   483                                                      
REMARK 465     THR F   484                                                      
REMARK 465     PRO F   485                                                      
REMARK 465     PRO F   486                                                      
REMARK 465     ASN F   487                                                      
REMARK 465     ILE F   488                                                      
REMARK 465     SER F   489                                                      
REMARK 465     TYR F   494                                                      
REMARK 465     PHE F   495                                                      
REMARK 465     PRO F   496                                                      
REMARK 465     ASP F   497                                                      
REMARK 465     LYS F   498                                                      
REMARK 465     ASN F   499                                                      
REMARK 465     GLY F   500                                                      
REMARK 465     ASP F   501                                                      
REMARK 465     THR F   502                                                      
REMARK 465     ALA F   503                                                      
REMARK 465     TYR F   504                                                      
REMARK 465     SER F   505                                                      
REMARK 465     GLY F   506                                                      
REMARK 465     GLU F   507                                                      
REMARK 465     ASN F   508                                                      
REMARK 465     GLU F   509                                                      
REMARK 465     ASP F   524                                                      
REMARK 465     ASP F   525                                                      
REMARK 465     LEU F   526                                                      
REMARK 465     ALA F   527                                                      
REMARK 465     ALA F   528                                                      
REMARK 465     GLY F   599                                                      
REMARK 465     GLY F   600                                                      
REMARK 465     THR F   601                                                      
REMARK 465     CYS F   602                                                      
REMARK 465     LYS F   603                                                      
REMARK 465     VAL F   604                                                      
REMARK 465     LEU F   605                                                      
REMARK 465     GLY F   606                                                      
REMARK 465     PRO F   607                                                      
REMARK 465     ASP F   608                                                      
REMARK 465     CYS F   609                                                      
REMARK 465     CYS F   610                                                      
REMARK 465     ILE F   611                                                      
REMARK 465     GLY F   612                                                      
REMARK 465     ILE F   613                                                      
REMARK 465     GLU F   614                                                      
REMARK 465     ASP F   615                                                      
REMARK 465     LEU F   616                                                      
REMARK 465     SER F   617                                                      
REMARK 465     LYS F   618                                                      
REMARK 465     ASN F   619                                                      
REMARK 465     ILE F   620                                                      
REMARK 465     SER F   621                                                      
REMARK 465     GLU F   622                                                      
REMARK 465     GLN F   623                                                      
REMARK 465     ILE F   624                                                      
REMARK 465     ASP F   625                                                      
REMARK 465     LYS F   626                                                      
REMARK 465     ILE F   627                                                      
REMARK 465     ARG F   628                                                      
REMARK 465     LYS F   629                                                      
REMARK 465     ASP F   630                                                      
REMARK 465     GLU F   631                                                      
REMARK 465     GLN F   632                                                      
REMARK 465     LYS F   633                                                      
REMARK 465     GLU F   634                                                      
REMARK 465     GLU F   635                                                      
REMARK 465     THR F   636                                                      
REMARK 465     GLY F   637                                                      
REMARK 465     ASP F   638                                                      
REMARK 465     ASP F   639                                                      
REMARK 465     ASP F   640                                                      
REMARK 465     ASP F   641                                                      
REMARK 465     LYS F   642                                                      
REMARK 465     ALA F   643                                                      
REMARK 465     GLY F   644                                                      
REMARK 465     TRP F   645                                                      
REMARK 465     SER F   646                                                      
REMARK 465     HIS F   647                                                      
REMARK 465     PRO F   648                                                      
REMARK 465     GLN F   649                                                      
REMARK 465     PHE F   650                                                      
REMARK 465     GLU F   651                                                      
REMARK 465     LYS F   652                                                      
REMARK 465     GLY F   653                                                      
REMARK 465     GLY F   654                                                      
REMARK 465     GLY F   655                                                      
REMARK 465     SER F   656                                                      
REMARK 465     GLY F   657                                                      
REMARK 465     GLY F   658                                                      
REMARK 465     GLY F   659                                                      
REMARK 465     SER F   660                                                      
REMARK 465     GLY F   661                                                      
REMARK 465     GLY F   662                                                      
REMARK 465     GLY F   663                                                      
REMARK 465     SER F   664                                                      
REMARK 465     TRP F   665                                                      
REMARK 465     SER F   666                                                      
REMARK 465     HIS F   667                                                      
REMARK 465     PRO F   668                                                      
REMARK 465     GLN F   669                                                      
REMARK 465     PHE F   670                                                      
REMARK 465     GLU F   671                                                      
REMARK 465     LYS F   672                                                      
REMARK 465     ASP G     1                                                      
REMARK 465     SER H   140                                                      
REMARK 465     LYS H   141                                                      
REMARK 465     SER H   142                                                      
REMARK 465     THR H   143                                                      
REMARK 465     SER H   144                                                      
REMARK 465     GLY H   145                                                      
REMARK 465     LYS I    17                                                      
REMARK 465     THR I    18                                                      
REMARK 465     LEU I    19                                                      
REMARK 465     PRO I    20                                                      
REMARK 465     VAL I    21                                                      
REMARK 465     LEU I    22                                                      
REMARK 465     GLU I    23                                                      
REMARK 465     ILE I    24                                                      
REMARK 465     ALA I    25                                                      
REMARK 465     SER I    26                                                      
REMARK 465     ASN I    27                                                      
REMARK 465     SER I    28                                                      
REMARK 465     GLN I    29                                                      
REMARK 465     PRO I    30                                                      
REMARK 465     GLN I    31                                                      
REMARK 465     ASP I    32                                                      
REMARK 465     VAL I    33                                                      
REMARK 465     ASP I    34                                                      
REMARK 465     SER I    35                                                      
REMARK 465     VAL I    36                                                      
REMARK 465     CYS I    37                                                      
REMARK 465     SER I    38                                                      
REMARK 465     ARG I   181                                                      
REMARK 465     GLN I   182                                                      
REMARK 465     GLY I   183                                                      
REMARK 465     GLN I   184                                                      
REMARK 465     GLY I   185                                                      
REMARK 465     TYR I   186                                                      
REMARK 465     ARG I   187                                                      
REMARK 465     HIS I   188                                                      
REMARK 465     MET I   189                                                      
REMARK 465     ASN I   190                                                      
REMARK 465     LEU I   191                                                      
REMARK 465     THR I   192                                                      
REMARK 465     SER I   193                                                      
REMARK 465     THR I   194                                                      
REMARK 465     ASN I   195                                                      
REMARK 465     LYS I   196                                                      
REMARK 465     TYR I   197                                                      
REMARK 465     TRP I   198                                                      
REMARK 465     THR I   199                                                      
REMARK 465     SER I   200                                                      
REMARK 465     SER I   201                                                      
REMARK 465     ASN I   202                                                      
REMARK 465     GLU I   203                                                      
REMARK 465     THR I   204                                                      
REMARK 465     GLN I   205                                                      
REMARK 465     ARG I   206                                                      
REMARK 465     ASN I   207                                                      
REMARK 465     ASP I   208                                                      
REMARK 465     THR I   209                                                      
REMARK 465     GLY I   210                                                      
REMARK 465     CYS I   211                                                      
REMARK 465     PHE I   212                                                      
REMARK 465     GLY I   213                                                      
REMARK 465     ILE I   214                                                      
REMARK 465     LEU I   215                                                      
REMARK 465     GLN I   216                                                      
REMARK 465     GLU I   217                                                      
REMARK 465     TYR I   218                                                      
REMARK 465     ASN I   219                                                      
REMARK 465     SER I   220                                                      
REMARK 465     THR I   221                                                      
REMARK 465     ASN I   222                                                      
REMARK 465     ASN I   223                                                      
REMARK 465     GLN I   224                                                      
REMARK 465     THR I   225                                                      
REMARK 465     CYS I   226                                                      
REMARK 465     PRO I   227                                                      
REMARK 465     PRO I   228                                                      
REMARK 465     SER I   229                                                      
REMARK 465     LEU I   230                                                      
REMARK 465     LYS I   231                                                      
REMARK 465     PRO I   232                                                      
REMARK 465     PRO I   233                                                      
REMARK 465     SER I   234                                                      
REMARK 465     LEU I   235                                                      
REMARK 465     PRO I   236                                                      
REMARK 465     THR I   237                                                      
REMARK 465     VAL I   238                                                      
REMARK 465     THR I   239                                                      
REMARK 465     PRO I   240                                                      
REMARK 465     SER I   241                                                      
REMARK 465     ILE I   242                                                      
REMARK 465     HIS I   243                                                      
REMARK 465     SER I   244                                                      
REMARK 465     THR I   245                                                      
REMARK 465     ASN I   246                                                      
REMARK 465     THR I   247                                                      
REMARK 465     GLN I   248                                                      
REMARK 465     ILE I   249                                                      
REMARK 465     ASN I   250                                                      
REMARK 465     THR I   251                                                      
REMARK 465     ALA I   252                                                      
REMARK 465     LYS I   253                                                      
REMARK 465     SER I   254                                                      
REMARK 465     GLY I   255                                                      
REMARK 465     THR I   256                                                      
REMARK 465     ARG I   257                                                      
REMARK 465     PRO I   258                                                      
REMARK 465     PRO I   259                                                      
REMARK 465     ILE I   260                                                      
REMARK 465     TYR I   261                                                      
REMARK 465     PHE I   262                                                      
REMARK 465     ARG I   263                                                      
REMARK 465     LYS I   264                                                      
REMARK 465     LYS I   265                                                      
REMARK 465     ARG I   266                                                      
REMARK 465     SER J   436                                                      
REMARK 465     ILE J   437                                                      
REMARK 465     LEU J   438                                                      
REMARK 465     ALA J   439                                                      
REMARK 465     LYS J   440                                                      
REMARK 465     GLU J   441                                                      
REMARK 465     GLY J   442                                                      
REMARK 465     ASP J   443                                                      
REMARK 465     ILE J   444                                                      
REMARK 465     GLY J   445                                                      
REMARK 465     PRO J   446                                                      
REMARK 465     ASN J   447                                                      
REMARK 465     LEU J   448                                                      
REMARK 465     ASP J   449                                                      
REMARK 465     GLY J   450                                                      
REMARK 465     LEU J   451                                                      
REMARK 465     ILE J   452                                                      
REMARK 465     ASN J   453                                                      
REMARK 465     THR J   454                                                      
REMARK 465     GLU J   455                                                      
REMARK 465     ILE J   456                                                      
REMARK 465     ASP J   457                                                      
REMARK 465     PHE J   458                                                      
REMARK 465     ASP J   459                                                      
REMARK 465     PRO J   460                                                      
REMARK 465     ILE J   461                                                      
REMARK 465     PRO J   462                                                      
REMARK 465     ASN J   463                                                      
REMARK 465     THR J   464                                                      
REMARK 465     GLU J   465                                                      
REMARK 465     THR J   466                                                      
REMARK 465     ILE J   467                                                      
REMARK 465     PHE J   468                                                      
REMARK 465     ASP J   469                                                      
REMARK 465     GLU J   470                                                      
REMARK 465     SER J   477                                                      
REMARK 465     THR J   478                                                      
REMARK 465     ASN J   479                                                      
REMARK 465     GLU J   480                                                      
REMARK 465     GLU J   481                                                      
REMARK 465     GLN J   482                                                      
REMARK 465     HIS J   483                                                      
REMARK 465     THR J   484                                                      
REMARK 465     PRO J   485                                                      
REMARK 465     PRO J   486                                                      
REMARK 465     ASN J   487                                                      
REMARK 465     ILE J   488                                                      
REMARK 465     TYR J   494                                                      
REMARK 465     PHE J   495                                                      
REMARK 465     PRO J   496                                                      
REMARK 465     ASP J   497                                                      
REMARK 465     LYS J   498                                                      
REMARK 465     ASN J   499                                                      
REMARK 465     GLY J   500                                                      
REMARK 465     ASP J   501                                                      
REMARK 465     THR J   502                                                      
REMARK 465     ALA J   503                                                      
REMARK 465     TYR J   504                                                      
REMARK 465     SER J   505                                                      
REMARK 465     GLY J   506                                                      
REMARK 465     GLU J   507                                                      
REMARK 465     ASN J   508                                                      
REMARK 465     GLU J   509                                                      
REMARK 465     LEU J   526                                                      
REMARK 465     ALA J   527                                                      
REMARK 465     ALA J   528                                                      
REMARK 465     GLY J   599                                                      
REMARK 465     GLY J   600                                                      
REMARK 465     THR J   601                                                      
REMARK 465     CYS J   602                                                      
REMARK 465     LYS J   603                                                      
REMARK 465     VAL J   604                                                      
REMARK 465     LEU J   605                                                      
REMARK 465     GLY J   606                                                      
REMARK 465     PRO J   607                                                      
REMARK 465     ASP J   608                                                      
REMARK 465     CYS J   609                                                      
REMARK 465     CYS J   610                                                      
REMARK 465     ILE J   611                                                      
REMARK 465     GLY J   612                                                      
REMARK 465     ILE J   613                                                      
REMARK 465     GLU J   614                                                      
REMARK 465     ASP J   615                                                      
REMARK 465     LEU J   616                                                      
REMARK 465     SER J   617                                                      
REMARK 465     LYS J   618                                                      
REMARK 465     ASN J   619                                                      
REMARK 465     ILE J   620                                                      
REMARK 465     SER J   621                                                      
REMARK 465     GLU J   622                                                      
REMARK 465     GLN J   623                                                      
REMARK 465     ILE J   624                                                      
REMARK 465     ASP J   625                                                      
REMARK 465     LYS J   626                                                      
REMARK 465     ILE J   627                                                      
REMARK 465     ARG J   628                                                      
REMARK 465     LYS J   629                                                      
REMARK 465     ASP J   630                                                      
REMARK 465     GLU J   631                                                      
REMARK 465     GLN J   632                                                      
REMARK 465     LYS J   633                                                      
REMARK 465     GLU J   634                                                      
REMARK 465     GLU J   635                                                      
REMARK 465     THR J   636                                                      
REMARK 465     GLY J   637                                                      
REMARK 465     ASP J   638                                                      
REMARK 465     ASP J   639                                                      
REMARK 465     ASP J   640                                                      
REMARK 465     ASP J   641                                                      
REMARK 465     LYS J   642                                                      
REMARK 465     ALA J   643                                                      
REMARK 465     GLY J   644                                                      
REMARK 465     TRP J   645                                                      
REMARK 465     SER J   646                                                      
REMARK 465     HIS J   647                                                      
REMARK 465     PRO J   648                                                      
REMARK 465     GLN J   649                                                      
REMARK 465     PHE J   650                                                      
REMARK 465     GLU J   651                                                      
REMARK 465     LYS J   652                                                      
REMARK 465     GLY J   653                                                      
REMARK 465     GLY J   654                                                      
REMARK 465     GLY J   655                                                      
REMARK 465     SER J   656                                                      
REMARK 465     GLY J   657                                                      
REMARK 465     GLY J   658                                                      
REMARK 465     GLY J   659                                                      
REMARK 465     SER J   660                                                      
REMARK 465     GLY J   661                                                      
REMARK 465     GLY J   662                                                      
REMARK 465     GLY J   663                                                      
REMARK 465     SER J   664                                                      
REMARK 465     TRP J   665                                                      
REMARK 465     SER J   666                                                      
REMARK 465     HIS J   667                                                      
REMARK 465     PRO J   668                                                      
REMARK 465     GLN J   669                                                      
REMARK 465     PHE J   670                                                      
REMARK 465     GLU J   671                                                      
REMARK 465     LYS J   672                                                      
REMARK 465     ASP K     1                                                      
REMARK 465     SER L   140                                                      
REMARK 465     LYS L   141                                                      
REMARK 465     SER L   142                                                      
REMARK 465     THR L   143                                                      
REMARK 465     LYS M    17                                                      
REMARK 465     THR M    18                                                      
REMARK 465     LEU M    19                                                      
REMARK 465     PRO M    20                                                      
REMARK 465     VAL M    21                                                      
REMARK 465     LEU M    22                                                      
REMARK 465     GLU M    23                                                      
REMARK 465     ILE M    24                                                      
REMARK 465     ALA M    25                                                      
REMARK 465     SER M    26                                                      
REMARK 465     ASN M    27                                                      
REMARK 465     SER M    28                                                      
REMARK 465     GLN M    29                                                      
REMARK 465     PRO M    30                                                      
REMARK 465     GLN M    31                                                      
REMARK 465     ASP M    32                                                      
REMARK 465     VAL M    33                                                      
REMARK 465     ASP M    34                                                      
REMARK 465     SER M    35                                                      
REMARK 465     VAL M    36                                                      
REMARK 465     CYS M    37                                                      
REMARK 465     SER M    38                                                      
REMARK 465     ARG M   181                                                      
REMARK 465     GLN M   182                                                      
REMARK 465     GLY M   183                                                      
REMARK 465     GLN M   184                                                      
REMARK 465     GLY M   185                                                      
REMARK 465     TYR M   186                                                      
REMARK 465     ARG M   187                                                      
REMARK 465     HIS M   188                                                      
REMARK 465     MET M   189                                                      
REMARK 465     ASN M   190                                                      
REMARK 465     LEU M   191                                                      
REMARK 465     THR M   192                                                      
REMARK 465     SER M   193                                                      
REMARK 465     THR M   194                                                      
REMARK 465     ASN M   195                                                      
REMARK 465     LYS M   196                                                      
REMARK 465     TYR M   197                                                      
REMARK 465     TRP M   198                                                      
REMARK 465     THR M   199                                                      
REMARK 465     SER M   200                                                      
REMARK 465     SER M   201                                                      
REMARK 465     ASN M   202                                                      
REMARK 465     GLU M   203                                                      
REMARK 465     THR M   204                                                      
REMARK 465     GLN M   205                                                      
REMARK 465     ARG M   206                                                      
REMARK 465     ASN M   207                                                      
REMARK 465     ASP M   208                                                      
REMARK 465     THR M   209                                                      
REMARK 465     GLY M   210                                                      
REMARK 465     CYS M   211                                                      
REMARK 465     PHE M   212                                                      
REMARK 465     GLY M   213                                                      
REMARK 465     ILE M   214                                                      
REMARK 465     LEU M   215                                                      
REMARK 465     GLN M   216                                                      
REMARK 465     GLU M   217                                                      
REMARK 465     TYR M   218                                                      
REMARK 465     ASN M   219                                                      
REMARK 465     SER M   220                                                      
REMARK 465     THR M   221                                                      
REMARK 465     ASN M   222                                                      
REMARK 465     ASN M   223                                                      
REMARK 465     GLN M   224                                                      
REMARK 465     THR M   225                                                      
REMARK 465     CYS M   226                                                      
REMARK 465     PRO M   227                                                      
REMARK 465     PRO M   228                                                      
REMARK 465     SER M   229                                                      
REMARK 465     LEU M   230                                                      
REMARK 465     LYS M   231                                                      
REMARK 465     PRO M   232                                                      
REMARK 465     PRO M   233                                                      
REMARK 465     SER M   234                                                      
REMARK 465     LEU M   235                                                      
REMARK 465     PRO M   236                                                      
REMARK 465     THR M   237                                                      
REMARK 465     VAL M   238                                                      
REMARK 465     THR M   239                                                      
REMARK 465     PRO M   240                                                      
REMARK 465     SER M   241                                                      
REMARK 465     ILE M   242                                                      
REMARK 465     HIS M   243                                                      
REMARK 465     SER M   244                                                      
REMARK 465     THR M   245                                                      
REMARK 465     ASN M   246                                                      
REMARK 465     THR M   247                                                      
REMARK 465     GLN M   248                                                      
REMARK 465     ILE M   249                                                      
REMARK 465     ASN M   250                                                      
REMARK 465     THR M   251                                                      
REMARK 465     ALA M   252                                                      
REMARK 465     LYS M   253                                                      
REMARK 465     SER M   254                                                      
REMARK 465     GLY M   255                                                      
REMARK 465     THR M   256                                                      
REMARK 465     ARG M   257                                                      
REMARK 465     PRO M   258                                                      
REMARK 465     PRO M   259                                                      
REMARK 465     ILE M   260                                                      
REMARK 465     TYR M   261                                                      
REMARK 465     PHE M   262                                                      
REMARK 465     ARG M   263                                                      
REMARK 465     LYS M   264                                                      
REMARK 465     LYS M   265                                                      
REMARK 465     ARG M   266                                                      
REMARK 465     SER N   436                                                      
REMARK 465     ILE N   437                                                      
REMARK 465     LEU N   438                                                      
REMARK 465     ALA N   439                                                      
REMARK 465     LYS N   440                                                      
REMARK 465     GLU N   441                                                      
REMARK 465     GLY N   442                                                      
REMARK 465     ASP N   443                                                      
REMARK 465     ILE N   444                                                      
REMARK 465     GLY N   445                                                      
REMARK 465     PRO N   446                                                      
REMARK 465     ASN N   447                                                      
REMARK 465     LEU N   448                                                      
REMARK 465     ASP N   449                                                      
REMARK 465     GLY N   450                                                      
REMARK 465     LEU N   451                                                      
REMARK 465     ILE N   452                                                      
REMARK 465     ASN N   453                                                      
REMARK 465     THR N   454                                                      
REMARK 465     GLU N   455                                                      
REMARK 465     ILE N   456                                                      
REMARK 465     ASP N   457                                                      
REMARK 465     PHE N   458                                                      
REMARK 465     ASP N   459                                                      
REMARK 465     PRO N   460                                                      
REMARK 465     ILE N   461                                                      
REMARK 465     PRO N   462                                                      
REMARK 465     ASN N   463                                                      
REMARK 465     THR N   464                                                      
REMARK 465     GLU N   465                                                      
REMARK 465     THR N   466                                                      
REMARK 465     ILE N   467                                                      
REMARK 465     PHE N   468                                                      
REMARK 465     ASP N   469                                                      
REMARK 465     GLU N   470                                                      
REMARK 465     SER N   477                                                      
REMARK 465     THR N   478                                                      
REMARK 465     ASN N   479                                                      
REMARK 465     GLU N   480                                                      
REMARK 465     GLU N   481                                                      
REMARK 465     GLN N   482                                                      
REMARK 465     HIS N   483                                                      
REMARK 465     THR N   484                                                      
REMARK 465     PRO N   485                                                      
REMARK 465     PRO N   486                                                      
REMARK 465     ASN N   487                                                      
REMARK 465     ILE N   488                                                      
REMARK 465     SER N   489                                                      
REMARK 465     TYR N   494                                                      
REMARK 465     PHE N   495                                                      
REMARK 465     PRO N   496                                                      
REMARK 465     ASP N   497                                                      
REMARK 465     LYS N   498                                                      
REMARK 465     ASN N   499                                                      
REMARK 465     GLY N   500                                                      
REMARK 465     ASP N   501                                                      
REMARK 465     THR N   502                                                      
REMARK 465     ALA N   503                                                      
REMARK 465     TYR N   504                                                      
REMARK 465     SER N   505                                                      
REMARK 465     GLY N   506                                                      
REMARK 465     GLU N   507                                                      
REMARK 465     ASN N   508                                                      
REMARK 465     GLU N   509                                                      
REMARK 465     ASN N   510                                                      
REMARK 465     GLN N   522                                                      
REMARK 465     GLU N   523                                                      
REMARK 465     ASP N   524                                                      
REMARK 465     ASP N   525                                                      
REMARK 465     LEU N   526                                                      
REMARK 465     ALA N   527                                                      
REMARK 465     ALA N   528                                                      
REMARK 465     GLY N   600                                                      
REMARK 465     THR N   601                                                      
REMARK 465     CYS N   602                                                      
REMARK 465     LYS N   603                                                      
REMARK 465     VAL N   604                                                      
REMARK 465     LEU N   605                                                      
REMARK 465     GLY N   606                                                      
REMARK 465     PRO N   607                                                      
REMARK 465     ASP N   608                                                      
REMARK 465     CYS N   609                                                      
REMARK 465     CYS N   610                                                      
REMARK 465     ILE N   611                                                      
REMARK 465     GLY N   612                                                      
REMARK 465     ILE N   613                                                      
REMARK 465     GLU N   614                                                      
REMARK 465     ASP N   615                                                      
REMARK 465     LEU N   616                                                      
REMARK 465     SER N   617                                                      
REMARK 465     LYS N   618                                                      
REMARK 465     ASN N   619                                                      
REMARK 465     ILE N   620                                                      
REMARK 465     SER N   621                                                      
REMARK 465     GLU N   622                                                      
REMARK 465     GLN N   623                                                      
REMARK 465     ILE N   624                                                      
REMARK 465     ASP N   625                                                      
REMARK 465     LYS N   626                                                      
REMARK 465     ILE N   627                                                      
REMARK 465     ARG N   628                                                      
REMARK 465     LYS N   629                                                      
REMARK 465     ASP N   630                                                      
REMARK 465     GLU N   631                                                      
REMARK 465     GLN N   632                                                      
REMARK 465     LYS N   633                                                      
REMARK 465     GLU N   634                                                      
REMARK 465     GLU N   635                                                      
REMARK 465     THR N   636                                                      
REMARK 465     GLY N   637                                                      
REMARK 465     ASP N   638                                                      
REMARK 465     ASP N   639                                                      
REMARK 465     ASP N   640                                                      
REMARK 465     ASP N   641                                                      
REMARK 465     LYS N   642                                                      
REMARK 465     ALA N   643                                                      
REMARK 465     GLY N   644                                                      
REMARK 465     TRP N   645                                                      
REMARK 465     SER N   646                                                      
REMARK 465     HIS N   647                                                      
REMARK 465     PRO N   648                                                      
REMARK 465     GLN N   649                                                      
REMARK 465     PHE N   650                                                      
REMARK 465     GLU N   651                                                      
REMARK 465     LYS N   652                                                      
REMARK 465     GLY N   653                                                      
REMARK 465     GLY N   654                                                      
REMARK 465     GLY N   655                                                      
REMARK 465     SER N   656                                                      
REMARK 465     GLY N   657                                                      
REMARK 465     GLY N   658                                                      
REMARK 465     GLY N   659                                                      
REMARK 465     SER N   660                                                      
REMARK 465     GLY N   661                                                      
REMARK 465     GLY N   662                                                      
REMARK 465     GLY N   663                                                      
REMARK 465     SER N   664                                                      
REMARK 465     TRP N   665                                                      
REMARK 465     SER N   666                                                      
REMARK 465     HIS N   667                                                      
REMARK 465     PRO N   668                                                      
REMARK 465     GLN N   669                                                      
REMARK 465     PHE N   670                                                      
REMARK 465     GLU N   671                                                      
REMARK 465     LYS N   672                                                      
REMARK 465     ASP O     1                                                      
REMARK 465     ALA P   137                                                      
REMARK 465     PRO P   138                                                      
REMARK 465     SER P   139                                                      
REMARK 465     SER P   140                                                      
REMARK 465     LYS P   141                                                      
REMARK 465     SER P   142                                                      
REMARK 465     THR P   143                                                      
REMARK 465     SER P   144                                                      
REMARK 465     GLY P   145                                                      
REMARK 465     GLY P   146                                                      
REMARK 465     THR P   147                                                      
REMARK 465     ALA P   148                                                      
REMARK 465     ALA P   149                                                      
REMARK 465     LEU P   150                                                      
REMARK 465     GLY P   151                                                      
REMARK 470                                                                      
REMARK 470 MISSING ATOM                                                         
REMARK 470 THE FOLLOWING RESIDUES HAVE MISSING ATOMS (M=MODEL NUMBER;           
REMARK 470 RES=RESIDUE NAME; C=CHAIN IDENTIFIER; SSEQ=SEQUENCE NUMBER;          
REMARK 470 I=INSERTION CODE):                                                   
REMARK 470   M RES CSSEQI  ATOMS                                                
REMARK 470     PHE B 474    CG   CD1  CD2  CE1  CE2  CZ                         
REMARK 470     SER B 489    OG                                                  
REMARK 470     PHE B 492    CG   CD1  CD2  CE1  CE2  CZ                         
REMARK 470     ASP B 497    CG   OD1  OD2                                       
REMARK 470     GLN B 522    CG   CD   OE1  NE2                                  
REMARK 470     GLU B 523    CG   CD   OE1  OE2                                  
REMARK 470     ASP B 524    CG   OD1  OD2                                       
REMARK 470     ARG B 581    CG   CD   NE   CZ   NH1  NH2                        
REMARK 470     LYS B 603    CG   CD   CE   NZ                                   
REMARK 470     LEU B 605    CG   CD1  CD2                                       
REMARK 470     ASP B 608    CG   OD1  OD2                                       
REMARK 470     CYS E  37    SG                                                  
REMARK 470     SER E  38    OG                                                  
REMARK 470     PHE F 474    CG   CD1  CD2  CE1  CE2  CZ                         
REMARK 470     PHE F 492    CG   CD1  CD2  CE1  CE2  CZ                         
REMARK 470     GLN F 522    CG   CD   OE1  NE2                                  
REMARK 470     ARG F 581    CG   CD   NE   CZ   NH1  NH2                        
REMARK 470     LYS H 226    CG   CD   CE   NZ                                   
REMARK 470     PHE J 474    CG   CD1  CD2  CE1  CE2  CZ                         
REMARK 470     PHE J 492    CG   CD1  CD2  CE1  CE2  CZ                         
REMARK 470     ASN J 510    CG   OD1  ND2                                       
REMARK 470     GLN J 522    CG   CD   OE1  NE2                                  
REMARK 470     GLU J 523    CG   CD   OE1  OE2                                  
REMARK 470     ASP J 524    CG   OD1  OD2                                       
REMARK 470     ARG J 581    CG   CD   NE   CZ   NH1  NH2                        
REMARK 470     PHE N 474    CG   CD1  CD2  CE1  CE2  CZ                         
REMARK 470     PHE N 492    CG   CD1  CD2  CE1  CE2  CZ                         
REMARK 470     ARG N 581    CG   CD   NE   CZ   NH1  NH2                        
REMARK 470     ARG O 202    CG   CD   NE   CZ   NH1  NH2                        
REMARK 500                                                                      
REMARK 500 GEOMETRY AND STEREOCHEMISTRY                                         
REMARK 500 SUBTOPIC: CLOSE CONTACTS IN SAME ASYMMETRIC UNIT                     
REMARK 500                                                                      
REMARK 500 THE FOLLOWING ATOMS ARE IN CLOSE CONTACT.                            
REMARK 500                                                                      
REMARK 500  ATM1  RES C  SSEQI   ATM2  RES C  SSEQI           DISTANCE          
REMARK 500   OD2  ASP A   147     OH   TYR B   544              2.06            
REMARK 500   OD2  ASP I   147     OH   TYR J   544              2.07            
REMARK 500   OD2  ASP M   147     OH   TYR N   544              2.11            
REMARK 500   OD2  ASP E   147     OH   TYR F   544              2.12            
REMARK 500   NH2  ARG L    68     OD2  ASP L    91              2.19            
REMARK 500                                                                      
REMARK 500 REMARK: NULL                                                         
REMARK 500                                                                      
REMARK 500 GEOMETRY AND STEREOCHEMISTRY                                         
REMARK 500 SUBTOPIC: TORSION ANGLES                                             
REMARK 500                                                                      
REMARK 500 TORSION ANGLES OUTSIDE THE EXPECTED RAMACHANDRAN REGIONS:            
REMARK 500 (M=MODEL NUMBER; RES=RESIDUE NAME; C=CHAIN IDENTIFIER;               
REMARK 500 SSEQ=SEQUENCE NUMBER; I=INSERTION CODE).                             
REMARK 500                                                                      
REMARK 500 STANDARD TABLE:                                                      
REMARK 500 FORMAT:(10X,I3,1X,A3,1X,A1,I4,A1,4X,F7.2,3X,F7.2)                    
REMARK 500                                                                      
REMARK 500 EXPECTED VALUES: GJ KLEYWEGT AND TA JONES (1996). PHI/PSI-           
REMARK 500 CHOLOGY: RAMACHANDRAN REVISITED. STRUCTURE 4, 1395 - 1400            
REMARK 500                                                                      
REMARK 500  M RES CSSEQI        PSI       PHI                                   
REMARK 500    ASP A 147      109.11    -57.54                                   
REMARK 500    ARG A 148       19.48     58.57                                   
REMARK 500    GLU B 541      -64.37    -91.74                                   
REMARK 500    ASN B 554       57.03     37.80                                   
REMARK 500    TRP B 598      -30.48   -134.37                                   
REMARK 500    CYS B 609       96.00   -161.09                                   
REMARK 500    THR C  51      -42.43     62.36                                   
REMARK 500    ASN C 138       77.04     51.94                                   
REMARK 500    PRO C 204       97.49    -62.28                                   
REMARK 500    SER D  15       -1.48     63.56                                   
REMARK 500    GLU D  16     -156.90    -84.18                                   
REMARK 500    ASP D 156       75.00     61.56                                   
REMARK 500    THR D 172      -36.85   -130.49                                   
REMARK 500    ARG E 148       18.36     58.68                                   
REMARK 500    VAL F 521      -34.97   -131.11                                   
REMARK 500    ASN F 554       52.15     37.97                                   
REMARK 500    GLN G   3      119.48   -166.94                                   
REMARK 500    THR G  51      -45.71     63.84                                   
REMARK 500    ASN G 138       77.18     50.17                                   
REMARK 500    LYS G 190      -41.97   -130.04                                   
REMARK 500    PRO G 204       97.44    -63.32                                   
REMARK 500    SER H  15       -0.19     62.90                                   
REMARK 500    GLU H  16     -158.36    -86.61                                   
REMARK 500    ASP H 156       74.83     62.99                                   
REMARK 500    THR H 172      -38.85   -130.28                                   
REMARK 500    ASP I 147      109.24    -59.22                                   
REMARK 500    ARG I 148       19.44     57.11                                   
REMARK 500    ASN J 554       53.40     38.51                                   
REMARK 500    THR K  51      -43.39     64.57                                   
REMARK 500    ASN K 138       76.47     53.10                                   
REMARK 500    PRO K 204       97.80    -62.28                                   
REMARK 500    SER L   7       89.51   -152.98                                   
REMARK 500    SER L  15       -2.70     65.74                                   
REMARK 500    GLU L  16     -159.42    -82.08                                   
REMARK 500    PHE L 106      -60.69    -93.85                                   
REMARK 500    ASP L 113      -70.23    -51.63                                   
REMARK 500    ASP L 156       74.50     62.76                                   
REMARK 500    THR L 203      -73.07    -70.69                                   
REMARK 500    ARG M 148       18.88     57.27                                   
REMARK 500    ASN N 553       62.70     60.60                                   
REMARK 500    ASN N 554       54.14     37.97                                   
REMARK 500    THR O  51      -44.67     63.75                                   
REMARK 500    ASN O 138       76.69     51.69                                   
REMARK 500    PRO O 204       97.16    -62.42                                   
REMARK 500    SER P   7       88.56   -154.42                                   
REMARK 500    SER P  15       -1.92     65.17                                   
REMARK 500    GLU P  16     -158.94    -83.42                                   
REMARK 500    ASP P 113      -71.00    -52.84                                   
REMARK 500    ASP P 156       75.94     62.73                                   
REMARK 500                                                                      
REMARK 500 REMARK: NULL                                                         
REMARK 610                                                                      
REMARK 610 MISSING HETEROATOM                                                   
REMARK 610 THE FOLLOWING RESIDUES HAVE MISSING ATOMS (M=MODEL NUMBER;           
REMARK 610 RES=RESIDUE NAME; C=CHAIN IDENTIFIER; SSEQ=SEQUENCE NUMBER;          
REMARK 610 I=INSERTION CODE):                                                   
REMARK 610   M RES C SSEQI                                                      
REMARK 610     MAN I  305                                                       
REMARK 610     MAN M  305                                                       
REMARK 800                                                                      
REMARK 800 SITE                                                                 
REMARK 800 SITE_IDENTIFIER: AC1                                                 
REMARK 800 EVIDENCE_CODE: SOFTWARE                                              
REMARK 800 SITE_DESCRIPTION: binding site for residue MAN I 305                 
REMARK 800                                                                      
REMARK 800 SITE_IDENTIFIER: AC2                                                 
REMARK 800 EVIDENCE_CODE: SOFTWARE                                              
REMARK 800 SITE_DESCRIPTION: binding site for residue MAN M 305                 
REMARK 800                                                                      
REMARK 800 SITE_IDENTIFIER: AC3                                                 
REMARK 800 EVIDENCE_CODE: SOFTWARE                                              
REMARK 800 SITE_DESCRIPTION: binding site for Poly-Saccharide residues NAG A    
REMARK 800  301 through NAG A 302 bound to ASN A 94                             
REMARK 800                                                                      
REMARK 800 SITE_IDENTIFIER: AC4                                                 
REMARK 800 EVIDENCE_CODE: SOFTWARE                                              
REMARK 800 SITE_DESCRIPTION: binding site for Poly-Saccharide residues NAG A    
REMARK 800  303 through NAG A 304 bound to ASN A 171                            
REMARK 800                                                                      
REMARK 800 SITE_IDENTIFIER: AC5                                                 
REMARK 800 EVIDENCE_CODE: SOFTWARE                                              
REMARK 800 SITE_DESCRIPTION: binding site for Poly-Saccharide residues NAG B    
REMARK 800  701 through MAN B 706 bound to ASN B 564                            
REMARK 800                                                                      
REMARK 800 SITE_IDENTIFIER: AC6                                                 
REMARK 800 EVIDENCE_CODE: SOFTWARE                                              
REMARK 800 SITE_DESCRIPTION: binding site for Poly-Saccharide residues NAG E    
REMARK 800  301 through NAG E 302 bound to ASN E 94                             
REMARK 800                                                                      
REMARK 800 SITE_IDENTIFIER: AC7                                                 
REMARK 800 EVIDENCE_CODE: SOFTWARE                                              
REMARK 800 SITE_DESCRIPTION: binding site for Mono-Saccharide NAG E 303 bound   
REMARK 800  to ASN E 171                                                        
REMARK 800                                                                      
REMARK 800 SITE_IDENTIFIER: AC8                                                 
REMARK 800 EVIDENCE_CODE: SOFTWARE                                              
REMARK 800 SITE_DESCRIPTION: binding site for Poly-Saccharide residues NAG F    
REMARK 800  701 through MAN F 706 bound to ASN F 564                            
REMARK 800                                                                      
REMARK 800 SITE_IDENTIFIER: AC9                                                 
REMARK 800 EVIDENCE_CODE: SOFTWARE                                              
REMARK 800 SITE_DESCRIPTION: binding site for Poly-Saccharide residues NAG I    
REMARK 800  301 through MAN I 304 bound to ASN I 94                             
REMARK 800                                                                      
REMARK 800 SITE_IDENTIFIER: AD1                                                 
REMARK 800 EVIDENCE_CODE: SOFTWARE                                              
REMARK 800 SITE_DESCRIPTION: binding site for Poly-Saccharide residues NAG I    
REMARK 800  306 through NAG I 307 bound to ASN I 171                            
REMARK 800                                                                      
REMARK 800 SITE_IDENTIFIER: AD2                                                 
REMARK 800 EVIDENCE_CODE: SOFTWARE                                              
REMARK 800 SITE_DESCRIPTION: binding site for Poly-Saccharide residues NAG J    
REMARK 800  701 through MAN J 704 bound to ASN J 564                            
REMARK 800                                                                      
REMARK 800 SITE_IDENTIFIER: AD3                                                 
REMARK 800 EVIDENCE_CODE: SOFTWARE                                              
REMARK 800 SITE_DESCRIPTION: binding site for Poly-Saccharide residues NAG M    
REMARK 800  301 through NAG M 302 bound to ASN M 94                             
REMARK 800                                                                      
REMARK 800 SITE_IDENTIFIER: AD4                                                 
REMARK 800 EVIDENCE_CODE: SOFTWARE                                              
REMARK 800 SITE_DESCRIPTION: binding site for Poly-Saccharide residues NAG M    
REMARK 800  303 through NAG M 304 bound to ASN M 171                            
REMARK 800                                                                      
REMARK 800 SITE_IDENTIFIER: AD5                                                 
REMARK 800 EVIDENCE_CODE: SOFTWARE                                              
REMARK 800 SITE_DESCRIPTION: binding site for Poly-Saccharide residues NAG N    
REMARK 800  701 through MAN N 705 bound to ASN N 564                            
DBREF  5UQY A   17   256  UNP    Q1PDC7   VGP_MABVR       17    256             
DBREF  5UQY A  257   266  UNP    Q1PDC7   VGP_MABVR      426    435             
DBREF  5UQY B  436   637  UNP    Q1PDC7   VGP_MABVR      436    637             
DBREF  5UQY C    1   211  PDB    5UQY     5UQY             1    211             
DBREF  5UQY D    1   226  PDB    5UQY     5UQY             1    226             
DBREF  5UQY E   17   256  UNP    Q1PDC7   VGP_MABVR       17    256             
DBREF  5UQY E  257   266  UNP    Q1PDC7   VGP_MABVR      426    435             
DBREF  5UQY F  436   637  UNP    Q1PDC7   VGP_MABVR      436    637             
DBREF  5UQY G    1   211  PDB    5UQY     5UQY             1    211             
DBREF  5UQY H    1   226  PDB    5UQY     5UQY             1    226             
DBREF  5UQY I   17   256  UNP    Q1PDC7   VGP_MABVR       17    256             
DBREF  5UQY I  257   266  UNP    Q1PDC7   VGP_MABVR      426    435             
DBREF  5UQY J  436   637  UNP    Q1PDC7   VGP_MABVR      436    637             
DBREF  5UQY K    1   211  PDB    5UQY     5UQY             1    211             
DBREF  5UQY L    1   226  PDB    5UQY     5UQY             1    226             
DBREF  5UQY M   17   256  UNP    Q1PDC7   VGP_MABVR       17    256             
DBREF  5UQY M  257   266  UNP    Q1PDC7   VGP_MABVR      426    435             
DBREF  5UQY N  436   637  UNP    Q1PDC7   VGP_MABVR      436    637             
DBREF  5UQY O    1   211  PDB    5UQY     5UQY             1    211             
DBREF  5UQY P    1   226  PDB    5UQY     5UQY             1    226             
SEQADV 5UQY LEU B  438  UNP  Q1PDC7    PHE   438 ENGINEERED MUTATION            
SEQADV 5UQY ALA B  439  UNP  Q1PDC7    TRP   439 ENGINEERED MUTATION            
SEQADV 5UQY GLY B  445  UNP  Q1PDC7    PHE   445 ENGINEERED MUTATION            
SEQADV 5UQY ASN B  447  UNP  Q1PDC7    PHE   447 ENGINEERED MUTATION            
SEQADV 5UQY ASP B  638  UNP  Q1PDC7              EXPRESSION TAG                 
SEQADV 5UQY ASP B  639  UNP  Q1PDC7              EXPRESSION TAG                 
SEQADV 5UQY ASP B  640  UNP  Q1PDC7              EXPRESSION TAG                 
SEQADV 5UQY ASP B  641  UNP  Q1PDC7              EXPRESSION TAG                 
SEQADV 5UQY LYS B  642  UNP  Q1PDC7              EXPRESSION TAG                 
SEQADV 5UQY ALA B  643  UNP  Q1PDC7              EXPRESSION TAG                 
SEQADV 5UQY GLY B  644  UNP  Q1PDC7              EXPRESSION TAG                 
SEQADV 5UQY TRP B  645  UNP  Q1PDC7              EXPRESSION TAG                 
SEQADV 5UQY SER B  646  UNP  Q1PDC7              EXPRESSION TAG                 
SEQADV 5UQY HIS B  647  UNP  Q1PDC7              EXPRESSION TAG                 
SEQADV 5UQY PRO B  648  UNP  Q1PDC7              EXPRESSION TAG                 
SEQADV 5UQY GLN B  649  UNP  Q1PDC7              EXPRESSION TAG                 
SEQADV 5UQY PHE B  650  UNP  Q1PDC7              EXPRESSION TAG                 
SEQADV 5UQY GLU B  651  UNP  Q1PDC7              EXPRESSION TAG                 
SEQADV 5UQY LYS B  652  UNP  Q1PDC7              EXPRESSION TAG                 
SEQADV 5UQY GLY B  653  UNP  Q1PDC7              EXPRESSION TAG                 
SEQADV 5UQY GLY B  654  UNP  Q1PDC7              EXPRESSION TAG                 
SEQADV 5UQY GLY B  655  UNP  Q1PDC7              EXPRESSION TAG                 
SEQADV 5UQY SER B  656  UNP  Q1PDC7              EXPRESSION TAG                 
SEQADV 5UQY GLY B  657  UNP  Q1PDC7              EXPRESSION TAG                 
SEQADV 5UQY GLY B  658  UNP  Q1PDC7              EXPRESSION TAG                 
SEQADV 5UQY GLY B  659  UNP  Q1PDC7              EXPRESSION TAG                 
SEQADV 5UQY SER B  660  UNP  Q1PDC7              EXPRESSION TAG                 
SEQADV 5UQY GLY B  661  UNP  Q1PDC7              EXPRESSION TAG                 
SEQADV 5UQY GLY B  662  UNP  Q1PDC7              EXPRESSION TAG                 
SEQADV 5UQY GLY B  663  UNP  Q1PDC7              EXPRESSION TAG                 
SEQADV 5UQY SER B  664  UNP  Q1PDC7              EXPRESSION TAG                 
SEQADV 5UQY TRP B  665  UNP  Q1PDC7              EXPRESSION TAG                 
SEQADV 5UQY SER B  666  UNP  Q1PDC7              EXPRESSION TAG                 
SEQADV 5UQY HIS B  667  UNP  Q1PDC7              EXPRESSION TAG                 
SEQADV 5UQY PRO B  668  UNP  Q1PDC7              EXPRESSION TAG                 
SEQADV 5UQY GLN B  669  UNP  Q1PDC7              EXPRESSION TAG                 
SEQADV 5UQY PHE B  670  UNP  Q1PDC7              EXPRESSION TAG                 
SEQADV 5UQY GLU B  671  UNP  Q1PDC7              EXPRESSION TAG                 
SEQADV 5UQY LYS B  672  UNP  Q1PDC7              EXPRESSION TAG                 
SEQADV 5UQY LEU F  438  UNP  Q1PDC7    PHE   438 ENGINEERED MUTATION            
SEQADV 5UQY ALA F  439  UNP  Q1PDC7    TRP   439 ENGINEERED MUTATION            
SEQADV 5UQY GLY F  445  UNP  Q1PDC7    PHE   445 ENGINEERED MUTATION            
SEQADV 5UQY ASN F  447  UNP  Q1PDC7    PHE   447 ENGINEERED MUTATION            
SEQADV 5UQY ASP F  638  UNP  Q1PDC7              EXPRESSION TAG                 
SEQADV 5UQY ASP F  639  UNP  Q1PDC7              EXPRESSION TAG                 
SEQADV 5UQY ASP F  640  UNP  Q1PDC7              EXPRESSION TAG                 
SEQADV 5UQY ASP F  641  UNP  Q1PDC7              EXPRESSION TAG                 
SEQADV 5UQY LYS F  642  UNP  Q1PDC7              EXPRESSION TAG                 
SEQADV 5UQY ALA F  643  UNP  Q1PDC7              EXPRESSION TAG                 
SEQADV 5UQY GLY F  644  UNP  Q1PDC7              EXPRESSION TAG                 
SEQADV 5UQY TRP F  645  UNP  Q1PDC7              EXPRESSION TAG                 
SEQADV 5UQY SER F  646  UNP  Q1PDC7              EXPRESSION TAG                 
SEQADV 5UQY HIS F  647  UNP  Q1PDC7              EXPRESSION TAG                 
SEQADV 5UQY PRO F  648  UNP  Q1PDC7              EXPRESSION TAG                 
SEQADV 5UQY GLN F  649  UNP  Q1PDC7              EXPRESSION TAG                 
SEQADV 5UQY PHE F  650  UNP  Q1PDC7              EXPRESSION TAG                 
SEQADV 5UQY GLU F  651  UNP  Q1PDC7              EXPRESSION TAG                 
SEQADV 5UQY LYS F  652  UNP  Q1PDC7              EXPRESSION TAG                 
SEQADV 5UQY GLY F  653  UNP  Q1PDC7              EXPRESSION TAG                 
SEQADV 5UQY GLY F  654  UNP  Q1PDC7              EXPRESSION TAG                 
SEQADV 5UQY GLY F  655  UNP  Q1PDC7              EXPRESSION TAG                 
SEQADV 5UQY SER F  656  UNP  Q1PDC7              EXPRESSION TAG                 
SEQADV 5UQY GLY F  657  UNP  Q1PDC7              EXPRESSION TAG                 
SEQADV 5UQY GLY F  658  UNP  Q1PDC7              EXPRESSION TAG                 
SEQADV 5UQY GLY F  659  UNP  Q1PDC7              EXPRESSION TAG                 
SEQADV 5UQY SER F  660  UNP  Q1PDC7              EXPRESSION TAG                 
SEQADV 5UQY GLY F  661  UNP  Q1PDC7              EXPRESSION TAG                 
SEQADV 5UQY GLY F  662  UNP  Q1PDC7              EXPRESSION TAG                 
SEQADV 5UQY GLY F  663  UNP  Q1PDC7              EXPRESSION TAG                 
SEQADV 5UQY SER F  664  UNP  Q1PDC7              EXPRESSION TAG                 
SEQADV 5UQY TRP F  665  UNP  Q1PDC7              EXPRESSION TAG                 
SEQADV 5UQY SER F  666  UNP  Q1PDC7              EXPRESSION TAG                 
SEQADV 5UQY HIS F  667  UNP  Q1PDC7              EXPRESSION TAG                 
SEQADV 5UQY PRO F  668  UNP  Q1PDC7              EXPRESSION TAG                 
SEQADV 5UQY GLN F  669  UNP  Q1PDC7              EXPRESSION TAG                 
SEQADV 5UQY PHE F  670  UNP  Q1PDC7              EXPRESSION TAG                 
SEQADV 5UQY GLU F  671  UNP  Q1PDC7              EXPRESSION TAG                 
SEQADV 5UQY LYS F  672  UNP  Q1PDC7              EXPRESSION TAG                 
SEQADV 5UQY LEU J  438  UNP  Q1PDC7    PHE   438 ENGINEERED MUTATION            
SEQADV 5UQY ALA J  439  UNP  Q1PDC7    TRP   439 ENGINEERED MUTATION            
SEQADV 5UQY GLY J  445  UNP  Q1PDC7    PHE   445 ENGINEERED MUTATION            
SEQADV 5UQY ASN J  447  UNP  Q1PDC7    PHE   447 ENGINEERED MUTATION            
SEQADV 5UQY ASP J  638  UNP  Q1PDC7              EXPRESSION TAG                 
SEQADV 5UQY ASP J  639  UNP  Q1PDC7              EXPRESSION TAG                 
SEQADV 5UQY ASP J  640  UNP  Q1PDC7              EXPRESSION TAG                 
SEQADV 5UQY ASP J  641  UNP  Q1PDC7              EXPRESSION TAG                 
SEQADV 5UQY LYS J  642  UNP  Q1PDC7              EXPRESSION TAG                 
SEQADV 5UQY ALA J  643  UNP  Q1PDC7              EXPRESSION TAG                 
SEQADV 5UQY GLY J  644  UNP  Q1PDC7              EXPRESSION TAG                 
SEQADV 5UQY TRP J  645  UNP  Q1PDC7              EXPRESSION TAG                 
SEQADV 5UQY SER J  646  UNP  Q1PDC7              EXPRESSION TAG                 
SEQADV 5UQY HIS J  647  UNP  Q1PDC7              EXPRESSION TAG                 
SEQADV 5UQY PRO J  648  UNP  Q1PDC7              EXPRESSION TAG                 
SEQADV 5UQY GLN J  649  UNP  Q1PDC7              EXPRESSION TAG                 
SEQADV 5UQY PHE J  650  UNP  Q1PDC7              EXPRESSION TAG                 
SEQADV 5UQY GLU J  651  UNP  Q1PDC7              EXPRESSION TAG                 
SEQADV 5UQY LYS J  652  UNP  Q1PDC7              EXPRESSION TAG                 
SEQADV 5UQY GLY J  653  UNP  Q1PDC7              EXPRESSION TAG                 
SEQADV 5UQY GLY J  654  UNP  Q1PDC7              EXPRESSION TAG                 
SEQADV 5UQY GLY J  655  UNP  Q1PDC7              EXPRESSION TAG                 
SEQADV 5UQY SER J  656  UNP  Q1PDC7              EXPRESSION TAG                 
SEQADV 5UQY GLY J  657  UNP  Q1PDC7              EXPRESSION TAG                 
SEQADV 5UQY GLY J  658  UNP  Q1PDC7              EXPRESSION TAG                 
SEQADV 5UQY GLY J  659  UNP  Q1PDC7              EXPRESSION TAG                 
SEQADV 5UQY SER J  660  UNP  Q1PDC7              EXPRESSION TAG                 
SEQADV 5UQY GLY J  661  UNP  Q1PDC7              EXPRESSION TAG                 
SEQADV 5UQY GLY J  662  UNP  Q1PDC7              EXPRESSION TAG                 
SEQADV 5UQY GLY J  663  UNP  Q1PDC7              EXPRESSION TAG                 
SEQADV 5UQY SER J  664  UNP  Q1PDC7              EXPRESSION TAG                 
SEQADV 5UQY TRP J  665  UNP  Q1PDC7              EXPRESSION TAG                 
SEQADV 5UQY SER J  666  UNP  Q1PDC7              EXPRESSION TAG                 
SEQADV 5UQY HIS J  667  UNP  Q1PDC7              EXPRESSION TAG                 
SEQADV 5UQY PRO J  668  UNP  Q1PDC7              EXPRESSION TAG                 
SEQADV 5UQY GLN J  669  UNP  Q1PDC7              EXPRESSION TAG                 
SEQADV 5UQY PHE J  670  UNP  Q1PDC7              EXPRESSION TAG                 
SEQADV 5UQY GLU J  671  UNP  Q1PDC7              EXPRESSION TAG                 
SEQADV 5UQY LYS J  672  UNP  Q1PDC7              EXPRESSION TAG                 
SEQADV 5UQY LEU N  438  UNP  Q1PDC7    PHE   438 ENGINEERED MUTATION            
SEQADV 5UQY ALA N  439  UNP  Q1PDC7    TRP   439 ENGINEERED MUTATION            
SEQADV 5UQY GLY N  445  UNP  Q1PDC7    PHE   445 ENGINEERED MUTATION            
SEQADV 5UQY ASN N  447  UNP  Q1PDC7    PHE   447 ENGINEERED MUTATION            
SEQADV 5UQY ASP N  638  UNP  Q1PDC7              EXPRESSION TAG                 
SEQADV 5UQY ASP N  639  UNP  Q1PDC7              EXPRESSION TAG                 
SEQADV 5UQY ASP N  640  UNP  Q1PDC7              EXPRESSION TAG                 
SEQADV 5UQY ASP N  641  UNP  Q1PDC7              EXPRESSION TAG                 
SEQADV 5UQY LYS N  642  UNP  Q1PDC7              EXPRESSION TAG                 
SEQADV 5UQY ALA N  643  UNP  Q1PDC7              EXPRESSION TAG                 
SEQADV 5UQY GLY N  644  UNP  Q1PDC7              EXPRESSION TAG                 
SEQADV 5UQY TRP N  645  UNP  Q1PDC7              EXPRESSION TAG                 
SEQADV 5UQY SER N  646  UNP  Q1PDC7              EXPRESSION TAG                 
SEQADV 5UQY HIS N  647  UNP  Q1PDC7              EXPRESSION TAG                 
SEQADV 5UQY PRO N  648  UNP  Q1PDC7              EXPRESSION TAG                 
SEQADV 5UQY GLN N  649  UNP  Q1PDC7              EXPRESSION TAG                 
SEQADV 5UQY PHE N  650  UNP  Q1PDC7              EXPRESSION TAG                 
SEQADV 5UQY GLU N  651  UNP  Q1PDC7              EXPRESSION TAG                 
SEQADV 5UQY LYS N  652  UNP  Q1PDC7              EXPRESSION TAG                 
SEQADV 5UQY GLY N  653  UNP  Q1PDC7              EXPRESSION TAG                 
SEQADV 5UQY GLY N  654  UNP  Q1PDC7              EXPRESSION TAG                 
SEQADV 5UQY GLY N  655  UNP  Q1PDC7              EXPRESSION TAG                 
SEQADV 5UQY SER N  656  UNP  Q1PDC7              EXPRESSION TAG                 
SEQADV 5UQY GLY N  657  UNP  Q1PDC7              EXPRESSION TAG                 
SEQADV 5UQY GLY N  658  UNP  Q1PDC7              EXPRESSION TAG                 
SEQADV 5UQY GLY N  659  UNP  Q1PDC7              EXPRESSION TAG                 
SEQADV 5UQY SER N  660  UNP  Q1PDC7              EXPRESSION TAG                 
SEQADV 5UQY GLY N  661  UNP  Q1PDC7              EXPRESSION TAG                 
SEQADV 5UQY GLY N  662  UNP  Q1PDC7              EXPRESSION TAG                 
SEQADV 5UQY GLY N  663  UNP  Q1PDC7              EXPRESSION TAG                 
SEQADV 5UQY SER N  664  UNP  Q1PDC7              EXPRESSION TAG                 
SEQADV 5UQY TRP N  665  UNP  Q1PDC7              EXPRESSION TAG                 
SEQADV 5UQY SER N  666  UNP  Q1PDC7              EXPRESSION TAG                 
SEQADV 5UQY HIS N  667  UNP  Q1PDC7              EXPRESSION TAG                 
SEQADV 5UQY PRO N  668  UNP  Q1PDC7              EXPRESSION TAG                 
SEQADV 5UQY GLN N  669  UNP  Q1PDC7              EXPRESSION TAG                 
SEQADV 5UQY PHE N  670  UNP  Q1PDC7              EXPRESSION TAG                 
SEQADV 5UQY GLU N  671  UNP  Q1PDC7              EXPRESSION TAG                 
SEQADV 5UQY LYS N  672  UNP  Q1PDC7              EXPRESSION TAG                 
SEQRES   1 A  250  LYS THR LEU PRO VAL LEU GLU ILE ALA SER ASN SER GLN          
SEQRES   2 A  250  PRO GLN ASP VAL ASP SER VAL CYS SER GLY THR LEU GLN          
SEQRES   3 A  250  LYS THR GLU ASP VAL HIS LEU MET GLY PHE THR LEU SER          
SEQRES   4 A  250  GLY GLN LYS VAL ALA ASP SER PRO LEU GLU ALA SER LYS          
SEQRES   5 A  250  ARG TRP ALA PHE ARG THR GLY VAL PRO PRO LYS ASN VAL          
SEQRES   6 A  250  GLU TYR THR GLU GLY GLU GLU ALA LYS THR CYS TYR ASN          
SEQRES   7 A  250  ILE SER VAL THR ASP PRO SER GLY LYS SER LEU LEU LEU          
SEQRES   8 A  250  ASP PRO PRO SER ASN ILE ARG ASP TYR PRO LYS CYS LYS          
SEQRES   9 A  250  THR VAL HIS HIS ILE GLN GLY GLN ASN PRO HIS ALA GLN          
SEQRES  10 A  250  GLY ILE ALA LEU HIS LEU TRP GLY ALA PHE PHE LEU TYR          
SEQRES  11 A  250  ASP ARG VAL ALA SER THR THR MET TYR ARG GLY LYS VAL          
SEQRES  12 A  250  PHE THR GLU GLY ASN ILE ALA ALA MET ILE VAL ASN LYS          
SEQRES  13 A  250  THR VAL HIS ARG MET ILE PHE SER ARG GLN GLY GLN GLY          
SEQRES  14 A  250  TYR ARG HIS MET ASN LEU THR SER THR ASN LYS TYR TRP          
SEQRES  15 A  250  THR SER SER ASN GLU THR GLN ARG ASN ASP THR GLY CYS          
SEQRES  16 A  250  PHE GLY ILE LEU GLN GLU TYR ASN SER THR ASN ASN GLN          
SEQRES  17 A  250  THR CYS PRO PRO SER LEU LYS PRO PRO SER LEU PRO THR          
SEQRES  18 A  250  VAL THR PRO SER ILE HIS SER THR ASN THR GLN ILE ASN          
SEQRES  19 A  250  THR ALA LYS SER GLY THR ARG PRO PRO ILE TYR PHE ARG          
SEQRES  20 A  250  LYS LYS ARG                                                  
SEQRES   1 B  237  SER ILE LEU ALA LYS GLU GLY ASP ILE GLY PRO ASN LEU          
SEQRES   2 B  237  ASP GLY LEU ILE ASN THR GLU ILE ASP PHE ASP PRO ILE          
SEQRES   3 B  237  PRO ASN THR GLU THR ILE PHE ASP GLU SER PRO SER PHE          
SEQRES   4 B  237  ASN THR SER THR ASN GLU GLU GLN HIS THR PRO PRO ASN          
SEQRES   5 B  237  ILE SER LEU THR PHE SER TYR PHE PRO ASP LYS ASN GLY          
SEQRES   6 B  237  ASP THR ALA TYR SER GLY GLU ASN GLU ASN ASP CYS ASP          
SEQRES   7 B  237  ALA GLU LEU ARG ILE TRP SER VAL GLN GLU ASP ASP LEU          
SEQRES   8 B  237  ALA ALA GLY LEU SER TRP ILE PRO PHE PHE GLY PRO GLY          
SEQRES   9 B  237  ILE GLU GLY LEU TYR THR ALA GLY LEU ILE LYS ASN GLN          
SEQRES  10 B  237  ASN ASN LEU VAL CYS ARG LEU ARG ARG LEU ALA ASN GLN          
SEQRES  11 B  237  THR ALA LYS SER LEU GLU LEU LEU LEU ARG VAL THR THR          
SEQRES  12 B  237  GLU GLU ARG THR PHE SER LEU ILE ASN ARG HIS ALA ILE          
SEQRES  13 B  237  ASP PHE LEU LEU THR ARG TRP GLY GLY THR CYS LYS VAL          
SEQRES  14 B  237  LEU GLY PRO ASP CYS CYS ILE GLY ILE GLU ASP LEU SER          
SEQRES  15 B  237  LYS ASN ILE SER GLU GLN ILE ASP LYS ILE ARG LYS ASP          
SEQRES  16 B  237  GLU GLN LYS GLU GLU THR GLY ASP ASP ASP ASP LYS ALA          
SEQRES  17 B  237  GLY TRP SER HIS PRO GLN PHE GLU LYS GLY GLY GLY SER          
SEQRES  18 B  237  GLY GLY GLY SER GLY GLY GLY SER TRP SER HIS PRO GLN          
SEQRES  19 B  237  PHE GLU LYS                                                  
SEQRES   1 C  211  ASP ILE GLN MET THR GLN SER PRO SER SER LEU SER ALA          
SEQRES   2 C  211  SER VAL GLY ASP ARG VAL THR ILE THR CYS GLN ALA SER          
SEQRES   3 C  211  GLN VAL ILE SER ASN TYR LEU ASN TRP TYR GLN GLN LYS          
SEQRES   4 C  211  PRO GLY LYS ALA PRO LYS LEU LEU ILE TYR ASP THR SER          
SEQRES   5 C  211  ASN LEU LYS THR GLY VAL PRO SER ARG PHE SER GLY SER          
SEQRES   6 C  211  GLY SER GLY THR ASP PHE THR PHE THR ILE SER SER LEU          
SEQRES   7 C  211  GLN PRO GLU ASP ILE ALA THR TYR TYR CYS GLN GLN TYR          
SEQRES   8 C  211  GLU ASN LEU GLN PHE THR PHE GLY PRO GLY THR LYS VAL          
SEQRES   9 C  211  ASP ILE LYS ARG THR VAL ALA ALA PRO SER VAL PHE ILE          
SEQRES  10 C  211  PHE PRO PRO SER ASP GLU GLN LEU LYS SER GLY THR ALA          
SEQRES  11 C  211  SER VAL VAL CYS LEU LEU ASN ASN PHE TYR PRO ARG GLU          
SEQRES  12 C  211  ALA LYS VAL GLN TRP LYS VAL ASP ASN ALA LEU GLN SER          
SEQRES  13 C  211  GLY ASN SER GLN GLU SER VAL THR GLU GLN ASP SER LYS          
SEQRES  14 C  211  ASP SER THR TYR SER LEU SER SER THR LEU THR LEU SER          
SEQRES  15 C  211  LYS ALA ASP TYR GLU LYS HIS LYS VAL TYR ALA CYS GLU          
SEQRES  16 C  211  VAL THR HIS GLN GLY LEU ARG SER PRO VAL THR LYS SER          
SEQRES  17 C  211  PHE ASN ARG                                                  
SEQRES   1 D  226  GLN LEU GLN LEU GLN GLU SER GLY PRO GLY LEU VAL LYS          
SEQRES   2 D  226  PRO SER GLU THR LEU SER LEU THR CYS THR VAL SER GLY          
SEQRES   3 D  226  GLY SER ILE SER SER SER SER TYR TYR TRP GLY TRP ILE          
SEQRES   4 D  226  ARG GLN PRO PRO GLY LYS GLY LEU GLU TRP ILE GLY SER          
SEQRES   5 D  226  VAL TYR TYR SER GLY GLY ALA SER TYR ASN PRO SER LEU          
SEQRES   6 D  226  LYS SER ARG ALA THR ILE SER VAL ASP THR SER LYS ASN          
SEQRES   7 D  226  GLN PHE SER LEU ASN LEU ASP SER VAL SER ALA ALA ASP          
SEQRES   8 D  226  THR ALA ILE TYR TYR CYS ALA SER ILE TYR GLY SER GLY          
SEQRES   9 D  226  THR PHE TYR TYR TYR PHE TYR MET ASP VAL TRP GLY LYS          
SEQRES  10 D  226  GLY SER THR VAL THR VAL SER SER ALA SER THR LYS GLY          
SEQRES  11 D  226  PRO SER VAL PHE PRO LEU ALA PRO SER SER LYS SER THR          
SEQRES  12 D  226  SER GLY GLY THR ALA ALA LEU GLY CYS LEU VAL LYS ASP          
SEQRES  13 D  226  TYR PHE PRO GLU PRO VAL THR VAL SER TRP ASN SER GLY          
SEQRES  14 D  226  ALA LEU THR SER GLY VAL HIS THR PHE PRO ALA VAL LEU          
SEQRES  15 D  226  GLN SER SER GLY LEU TYR SER LEU SER SER VAL VAL THR          
SEQRES  16 D  226  VAL PRO SER SER SER LEU GLY THR GLN THR TYR ILE CYS          
SEQRES  17 D  226  ASN VAL ASN HIS LYS PRO SER ASN THR LYS VAL ASP LYS          
SEQRES  18 D  226  LYS VAL GLU PRO LYS                                          
SEQRES   1 E  250  LYS THR LEU PRO VAL LEU GLU ILE ALA SER ASN SER GLN          
SEQRES   2 E  250  PRO GLN ASP VAL ASP SER VAL CYS SER GLY THR LEU GLN          
SEQRES   3 E  250  LYS THR GLU ASP VAL HIS LEU MET GLY PHE THR LEU SER          
SEQRES   4 E  250  GLY GLN LYS VAL ALA ASP SER PRO LEU GLU ALA SER LYS          
SEQRES   5 E  250  ARG TRP ALA PHE ARG THR GLY VAL PRO PRO LYS ASN VAL          
SEQRES   6 E  250  GLU TYR THR GLU GLY GLU GLU ALA LYS THR CYS TYR ASN          
SEQRES   7 E  250  ILE SER VAL THR ASP PRO SER GLY LYS SER LEU LEU LEU          
SEQRES   8 E  250  ASP PRO PRO SER ASN ILE ARG ASP TYR PRO LYS CYS LYS          
SEQRES   9 E  250  THR VAL HIS HIS ILE GLN GLY GLN ASN PRO HIS ALA GLN          
SEQRES  10 E  250  GLY ILE ALA LEU HIS LEU TRP GLY ALA PHE PHE LEU TYR          
SEQRES  11 E  250  ASP ARG VAL ALA SER THR THR MET TYR ARG GLY LYS VAL          
SEQRES  12 E  250  PHE THR GLU GLY ASN ILE ALA ALA MET ILE VAL ASN LYS          
SEQRES  13 E  250  THR VAL HIS ARG MET ILE PHE SER ARG GLN GLY GLN GLY          
SEQRES  14 E  250  TYR ARG HIS MET ASN LEU THR SER THR ASN LYS TYR TRP          
SEQRES  15 E  250  THR SER SER ASN GLU THR GLN ARG ASN ASP THR GLY CYS          
SEQRES  16 E  250  PHE GLY ILE LEU GLN GLU TYR ASN SER THR ASN ASN GLN          
SEQRES  17 E  250  THR CYS PRO PRO SER LEU LYS PRO PRO SER LEU PRO THR          
SEQRES  18 E  250  VAL THR PRO SER ILE HIS SER THR ASN THR GLN ILE ASN          
SEQRES  19 E  250  THR ALA LYS SER GLY THR ARG PRO PRO ILE TYR PHE ARG          
SEQRES  20 E  250  LYS LYS ARG                                                  
SEQRES   1 F  237  SER ILE LEU ALA LYS GLU GLY ASP ILE GLY PRO ASN LEU          
SEQRES   2 F  237  ASP GLY LEU ILE ASN THR GLU ILE ASP PHE ASP PRO ILE          
SEQRES   3 F  237  PRO ASN THR GLU THR ILE PHE ASP GLU SER PRO SER PHE          
SEQRES   4 F  237  ASN THR SER THR ASN GLU GLU GLN HIS THR PRO PRO ASN          
SEQRES   5 F  237  ILE SER LEU THR PHE SER TYR PHE PRO ASP LYS ASN GLY          
SEQRES   6 F  237  ASP THR ALA TYR SER GLY GLU ASN GLU ASN ASP CYS ASP          
SEQRES   7 F  237  ALA GLU LEU ARG ILE TRP SER VAL GLN GLU ASP ASP LEU          
SEQRES   8 F  237  ALA ALA GLY LEU SER TRP ILE PRO PHE PHE GLY PRO GLY          
SEQRES   9 F  237  ILE GLU GLY LEU TYR THR ALA GLY LEU ILE LYS ASN GLN          
SEQRES  10 F  237  ASN ASN LEU VAL CYS ARG LEU ARG ARG LEU ALA ASN GLN          
SEQRES  11 F  237  THR ALA LYS SER LEU GLU LEU LEU LEU ARG VAL THR THR          
SEQRES  12 F  237  GLU GLU ARG THR PHE SER LEU ILE ASN ARG HIS ALA ILE          
SEQRES  13 F  237  ASP PHE LEU LEU THR ARG TRP GLY GLY THR CYS LYS VAL          
SEQRES  14 F  237  LEU GLY PRO ASP CYS CYS ILE GLY ILE GLU ASP LEU SER          
SEQRES  15 F  237  LYS ASN ILE SER GLU GLN ILE ASP LYS ILE ARG LYS ASP          
SEQRES  16 F  237  GLU GLN LYS GLU GLU THR GLY ASP ASP ASP ASP LYS ALA          
SEQRES  17 F  237  GLY TRP SER HIS PRO GLN PHE GLU LYS GLY GLY GLY SER          
SEQRES  18 F  237  GLY GLY GLY SER GLY GLY GLY SER TRP SER HIS PRO GLN          
SEQRES  19 F  237  PHE GLU LYS                                                  
SEQRES   1 G  211  ASP ILE GLN MET THR GLN SER PRO SER SER LEU SER ALA          
SEQRES   2 G  211  SER VAL GLY ASP ARG VAL THR ILE THR CYS GLN ALA SER          
SEQRES   3 G  211  GLN VAL ILE SER ASN TYR LEU ASN TRP TYR GLN GLN LYS          
SEQRES   4 G  211  PRO GLY LYS ALA PRO LYS LEU LEU ILE TYR ASP THR SER          
SEQRES   5 G  211  ASN LEU LYS THR GLY VAL PRO SER ARG PHE SER GLY SER          
SEQRES   6 G  211  GLY SER GLY THR ASP PHE THR PHE THR ILE SER SER LEU          
SEQRES   7 G  211  GLN PRO GLU ASP ILE ALA THR TYR TYR CYS GLN GLN TYR          
SEQRES   8 G  211  GLU ASN LEU GLN PHE THR PHE GLY PRO GLY THR LYS VAL          
SEQRES   9 G  211  ASP ILE LYS ARG THR VAL ALA ALA PRO SER VAL PHE ILE          
SEQRES  10 G  211  PHE PRO PRO SER ASP GLU GLN LEU LYS SER GLY THR ALA          
SEQRES  11 G  211  SER VAL VAL CYS LEU LEU ASN ASN PHE TYR PRO ARG GLU          
SEQRES  12 G  211  ALA LYS VAL GLN TRP LYS VAL ASP ASN ALA LEU GLN SER          
SEQRES  13 G  211  GLY ASN SER GLN GLU SER VAL THR GLU GLN ASP SER LYS          
SEQRES  14 G  211  ASP SER THR TYR SER LEU SER SER THR LEU THR LEU SER          
SEQRES  15 G  211  LYS ALA ASP TYR GLU LYS HIS LYS VAL TYR ALA CYS GLU          
SEQRES  16 G  211  VAL THR HIS GLN GLY LEU ARG SER PRO VAL THR LYS SER          
SEQRES  17 G  211  PHE ASN ARG                                                  
SEQRES   1 H  226  GLN LEU GLN LEU GLN GLU SER GLY PRO GLY LEU VAL LYS          
SEQRES   2 H  226  PRO SER GLU THR LEU SER LEU THR CYS THR VAL SER GLY          
SEQRES   3 H  226  GLY SER ILE SER SER SER SER TYR TYR TRP GLY TRP ILE          
SEQRES   4 H  226  ARG GLN PRO PRO GLY LYS GLY LEU GLU TRP ILE GLY SER          
SEQRES   5 H  226  VAL TYR TYR SER GLY GLY ALA SER TYR ASN PRO SER LEU          
SEQRES   6 H  226  LYS SER ARG ALA THR ILE SER VAL ASP THR SER LYS ASN          
SEQRES   7 H  226  GLN PHE SER LEU ASN LEU ASP SER VAL SER ALA ALA ASP          
SEQRES   8 H  226  THR ALA ILE TYR TYR CYS ALA SER ILE TYR GLY SER GLY          
SEQRES   9 H  226  THR PHE TYR TYR TYR PHE TYR MET ASP VAL TRP GLY LYS          
SEQRES  10 H  226  GLY SER THR VAL THR VAL SER SER ALA SER THR LYS GLY          
SEQRES  11 H  226  PRO SER VAL PHE PRO LEU ALA PRO SER SER LYS SER THR          
SEQRES  12 H  226  SER GLY GLY THR ALA ALA LEU GLY CYS LEU VAL LYS ASP          
SEQRES  13 H  226  TYR PHE PRO GLU PRO VAL THR VAL SER TRP ASN SER GLY          
SEQRES  14 H  226  ALA LEU THR SER GLY VAL HIS THR PHE PRO ALA VAL LEU          
SEQRES  15 H  226  GLN SER SER GLY LEU TYR SER LEU SER SER VAL VAL THR          
SEQRES  16 H  226  VAL PRO SER SER SER LEU GLY THR GLN THR TYR ILE CYS          
SEQRES  17 H  226  ASN VAL ASN HIS LYS PRO SER ASN THR LYS VAL ASP LYS          
SEQRES  18 H  226  LYS VAL GLU PRO LYS                                          
SEQRES   1 I  250  LYS THR LEU PRO VAL LEU GLU ILE ALA SER ASN SER GLN          
SEQRES   2 I  250  PRO GLN ASP VAL ASP SER VAL CYS SER GLY THR LEU GLN          
SEQRES   3 I  250  LYS THR GLU ASP VAL HIS LEU MET GLY PHE THR LEU SER          
SEQRES   4 I  250  GLY GLN LYS VAL ALA ASP SER PRO LEU GLU ALA SER LYS          
SEQRES   5 I  250  ARG TRP ALA PHE ARG THR GLY VAL PRO PRO LYS ASN VAL          
SEQRES   6 I  250  GLU TYR THR GLU GLY GLU GLU ALA LYS THR CYS TYR ASN          
SEQRES   7 I  250  ILE SER VAL THR ASP PRO SER GLY LYS SER LEU LEU LEU          
SEQRES   8 I  250  ASP PRO PRO SER ASN ILE ARG ASP TYR PRO LYS CYS LYS          
SEQRES   9 I  250  THR VAL HIS HIS ILE GLN GLY GLN ASN PRO HIS ALA GLN          
SEQRES  10 I  250  GLY ILE ALA LEU HIS LEU TRP GLY ALA PHE PHE LEU TYR          
SEQRES  11 I  250  ASP ARG VAL ALA SER THR THR MET TYR ARG GLY LYS VAL          
SEQRES  12 I  250  PHE THR GLU GLY ASN ILE ALA ALA MET ILE VAL ASN LYS          
SEQRES  13 I  250  THR VAL HIS ARG MET ILE PHE SER ARG GLN GLY GLN GLY          
SEQRES  14 I  250  TYR ARG HIS MET ASN LEU THR SER THR ASN LYS TYR TRP          
SEQRES  15 I  250  THR SER SER ASN GLU THR GLN ARG ASN ASP THR GLY CYS          
SEQRES  16 I  250  PHE GLY ILE LEU GLN GLU TYR ASN SER THR ASN ASN GLN          
SEQRES  17 I  250  THR CYS PRO PRO SER LEU LYS PRO PRO SER LEU PRO THR          
SEQRES  18 I  250  VAL THR PRO SER ILE HIS SER THR ASN THR GLN ILE ASN          
SEQRES  19 I  250  THR ALA LYS SER GLY THR ARG PRO PRO ILE TYR PHE ARG          
SEQRES  20 I  250  LYS LYS ARG                                                  
SEQRES   1 J  237  SER ILE LEU ALA LYS GLU GLY ASP ILE GLY PRO ASN LEU          
SEQRES   2 J  237  ASP GLY LEU ILE ASN THR GLU ILE ASP PHE ASP PRO ILE          
SEQRES   3 J  237  PRO ASN THR GLU THR ILE PHE ASP GLU SER PRO SER PHE          
SEQRES   4 J  237  ASN THR SER THR ASN GLU GLU GLN HIS THR PRO PRO ASN          
SEQRES   5 J  237  ILE SER LEU THR PHE SER TYR PHE PRO ASP LYS ASN GLY          
SEQRES   6 J  237  ASP THR ALA TYR SER GLY GLU ASN GLU ASN ASP CYS ASP          
SEQRES   7 J  237  ALA GLU LEU ARG ILE TRP SER VAL GLN GLU ASP ASP LEU          
SEQRES   8 J  237  ALA ALA GLY LEU SER TRP ILE PRO PHE PHE GLY PRO GLY          
SEQRES   9 J  237  ILE GLU GLY LEU TYR THR ALA GLY LEU ILE LYS ASN GLN          
SEQRES  10 J  237  ASN ASN LEU VAL CYS ARG LEU ARG ARG LEU ALA ASN GLN          
SEQRES  11 J  237  THR ALA LYS SER LEU GLU LEU LEU LEU ARG VAL THR THR          
SEQRES  12 J  237  GLU GLU ARG THR PHE SER LEU ILE ASN ARG HIS ALA ILE          
SEQRES  13 J  237  ASP PHE LEU LEU THR ARG TRP GLY GLY THR CYS LYS VAL          
SEQRES  14 J  237  LEU GLY PRO ASP CYS CYS ILE GLY ILE GLU ASP LEU SER          
SEQRES  15 J  237  LYS ASN ILE SER GLU GLN ILE ASP LYS ILE ARG LYS ASP          
SEQRES  16 J  237  GLU GLN LYS GLU GLU THR GLY ASP ASP ASP ASP LYS ALA          
SEQRES  17 J  237  GLY TRP SER HIS PRO GLN PHE GLU LYS GLY GLY GLY SER          
SEQRES  18 J  237  GLY GLY GLY SER GLY GLY GLY SER TRP SER HIS PRO GLN          
SEQRES  19 J  237  PHE GLU LYS                                                  
SEQRES   1 K  211  ASP ILE GLN MET THR GLN SER PRO SER SER LEU SER ALA          
SEQRES   2 K  211  SER VAL GLY ASP ARG VAL THR ILE THR CYS GLN ALA SER          
SEQRES   3 K  211  GLN VAL ILE SER ASN TYR LEU ASN TRP TYR GLN GLN LYS          
SEQRES   4 K  211  PRO GLY LYS ALA PRO LYS LEU LEU ILE TYR ASP THR SER          
SEQRES   5 K  211  ASN LEU LYS THR GLY VAL PRO SER ARG PHE SER GLY SER          
SEQRES   6 K  211  GLY SER GLY THR ASP PHE THR PHE THR ILE SER SER LEU          
SEQRES   7 K  211  GLN PRO GLU ASP ILE ALA THR TYR TYR CYS GLN GLN TYR          
SEQRES   8 K  211  GLU ASN LEU GLN PHE THR PHE GLY PRO GLY THR LYS VAL          
SEQRES   9 K  211  ASP ILE LYS ARG THR VAL ALA ALA PRO SER VAL PHE ILE          
SEQRES  10 K  211  PHE PRO PRO SER ASP GLU GLN LEU LYS SER GLY THR ALA          
SEQRES  11 K  211  SER VAL VAL CYS LEU LEU ASN ASN PHE TYR PRO ARG GLU          
SEQRES  12 K  211  ALA LYS VAL GLN TRP LYS VAL ASP ASN ALA LEU GLN SER          
SEQRES  13 K  211  GLY ASN SER GLN GLU SER VAL THR GLU GLN ASP SER LYS          
SEQRES  14 K  211  ASP SER THR TYR SER LEU SER SER THR LEU THR LEU SER          
SEQRES  15 K  211  LYS ALA ASP TYR GLU LYS HIS LYS VAL TYR ALA CYS GLU          
SEQRES  16 K  211  VAL THR HIS GLN GLY LEU ARG SER PRO VAL THR LYS SER          
SEQRES  17 K  211  PHE ASN ARG                                                  
SEQRES   1 L  226  GLN LEU GLN LEU GLN GLU SER GLY PRO GLY LEU VAL LYS          
SEQRES   2 L  226  PRO SER GLU THR LEU SER LEU THR CYS THR VAL SER GLY          
SEQRES   3 L  226  GLY SER ILE SER SER SER SER TYR TYR TRP GLY TRP ILE          
SEQRES   4 L  226  ARG GLN PRO PRO GLY LYS GLY LEU GLU TRP ILE GLY SER          
SEQRES   5 L  226  VAL TYR TYR SER GLY GLY ALA SER TYR ASN PRO SER LEU          
SEQRES   6 L  226  LYS SER ARG ALA THR ILE SER VAL ASP THR SER LYS ASN          
SEQRES   7 L  226  GLN PHE SER LEU ASN LEU ASP SER VAL SER ALA ALA ASP          
SEQRES   8 L  226  THR ALA ILE TYR TYR CYS ALA SER ILE TYR GLY SER GLY          
SEQRES   9 L  226  THR PHE TYR TYR TYR PHE TYR MET ASP VAL TRP GLY LYS          
SEQRES  10 L  226  GLY SER THR VAL THR VAL SER SER ALA SER THR LYS GLY          
SEQRES  11 L  226  PRO SER VAL PHE PRO LEU ALA PRO SER SER LYS SER THR          
SEQRES  12 L  226  SER GLY GLY THR ALA ALA LEU GLY CYS LEU VAL LYS ASP          
SEQRES  13 L  226  TYR PHE PRO GLU PRO VAL THR VAL SER TRP ASN SER GLY          
SEQRES  14 L  226  ALA LEU THR SER GLY VAL HIS THR PHE PRO ALA VAL LEU          
SEQRES  15 L  226  GLN SER SER GLY LEU TYR SER LEU SER SER VAL VAL THR          
SEQRES  16 L  226  VAL PRO SER SER SER LEU GLY THR GLN THR TYR ILE CYS          
SEQRES  17 L  226  ASN VAL ASN HIS LYS PRO SER ASN THR LYS VAL ASP LYS          
SEQRES  18 L  226  LYS VAL GLU PRO LYS                                          
SEQRES   1 M  250  LYS THR LEU PRO VAL LEU GLU ILE ALA SER ASN SER GLN          
SEQRES   2 M  250  PRO GLN ASP VAL ASP SER VAL CYS SER GLY THR LEU GLN          
SEQRES   3 M  250  LYS THR GLU ASP VAL HIS LEU MET GLY PHE THR LEU SER          
SEQRES   4 M  250  GLY GLN LYS VAL ALA ASP SER PRO LEU GLU ALA SER LYS          
SEQRES   5 M  250  ARG TRP ALA PHE ARG THR GLY VAL PRO PRO LYS ASN VAL          
SEQRES   6 M  250  GLU TYR THR GLU GLY GLU GLU ALA LYS THR CYS TYR ASN          
SEQRES   7 M  250  ILE SER VAL THR ASP PRO SER GLY LYS SER LEU LEU LEU          
SEQRES   8 M  250  ASP PRO PRO SER ASN ILE ARG ASP TYR PRO LYS CYS LYS          
SEQRES   9 M  250  THR VAL HIS HIS ILE GLN GLY GLN ASN PRO HIS ALA GLN          
SEQRES  10 M  250  GLY ILE ALA LEU HIS LEU TRP GLY ALA PHE PHE LEU TYR          
SEQRES  11 M  250  ASP ARG VAL ALA SER THR THR MET TYR ARG GLY LYS VAL          
SEQRES  12 M  250  PHE THR GLU GLY ASN ILE ALA ALA MET ILE VAL ASN LYS          
SEQRES  13 M  250  THR VAL HIS ARG MET ILE PHE SER ARG GLN GLY GLN GLY          
SEQRES  14 M  250  TYR ARG HIS MET ASN LEU THR SER THR ASN LYS TYR TRP          
SEQRES  15 M  250  THR SER SER ASN GLU THR GLN ARG ASN ASP THR GLY CYS          
SEQRES  16 M  250  PHE GLY ILE LEU GLN GLU TYR ASN SER THR ASN ASN GLN          
SEQRES  17 M  250  THR CYS PRO PRO SER LEU LYS PRO PRO SER LEU PRO THR          
SEQRES  18 M  250  VAL THR PRO SER ILE HIS SER THR ASN THR GLN ILE ASN          
SEQRES  19 M  250  THR ALA LYS SER GLY THR ARG PRO PRO ILE TYR PHE ARG          
SEQRES  20 M  250  LYS LYS ARG                                                  
SEQRES   1 N  237  SER ILE LEU ALA LYS GLU GLY ASP ILE GLY PRO ASN LEU          
SEQRES   2 N  237  ASP GLY LEU ILE ASN THR GLU ILE ASP PHE ASP PRO ILE          
SEQRES   3 N  237  PRO ASN THR GLU THR ILE PHE ASP GLU SER PRO SER PHE          
SEQRES   4 N  237  ASN THR SER THR ASN GLU GLU GLN HIS THR PRO PRO ASN          
SEQRES   5 N  237  ILE SER LEU THR PHE SER TYR PHE PRO ASP LYS ASN GLY          
SEQRES   6 N  237  ASP THR ALA TYR SER GLY GLU ASN GLU ASN ASP CYS ASP          
SEQRES   7 N  237  ALA GLU LEU ARG ILE TRP SER VAL GLN GLU ASP ASP LEU          
SEQRES   8 N  237  ALA ALA GLY LEU SER TRP ILE PRO PHE PHE GLY PRO GLY          
SEQRES   9 N  237  ILE GLU GLY LEU TYR THR ALA GLY LEU ILE LYS ASN GLN          
SEQRES  10 N  237  ASN ASN LEU VAL CYS ARG LEU ARG ARG LEU ALA ASN GLN          
SEQRES  11 N  237  THR ALA LYS SER LEU GLU LEU LEU LEU ARG VAL THR THR          
SEQRES  12 N  237  GLU GLU ARG THR PHE SER LEU ILE ASN ARG HIS ALA ILE          
SEQRES  13 N  237  ASP PHE LEU LEU THR ARG TRP GLY GLY THR CYS LYS VAL          
SEQRES  14 N  237  LEU GLY PRO ASP CYS CYS ILE GLY ILE GLU ASP LEU SER          
SEQRES  15 N  237  LYS ASN ILE SER GLU GLN ILE ASP LYS ILE ARG LYS ASP          
SEQRES  16 N  237  GLU GLN LYS GLU GLU THR GLY ASP ASP ASP ASP LYS ALA          
SEQRES  17 N  237  GLY TRP SER HIS PRO GLN PHE GLU LYS GLY GLY GLY SER          
SEQRES  18 N  237  GLY GLY GLY SER GLY GLY GLY SER TRP SER HIS PRO GLN          
SEQRES  19 N  237  PHE GLU LYS                                                  
SEQRES   1 O  211  ASP ILE GLN MET THR GLN SER PRO SER SER LEU SER ALA          
SEQRES   2 O  211  SER VAL GLY ASP ARG VAL THR ILE THR CYS GLN ALA SER          
SEQRES   3 O  211  GLN VAL ILE SER ASN TYR LEU ASN TRP TYR GLN GLN LYS          
SEQRES   4 O  211  PRO GLY LYS ALA PRO LYS LEU LEU ILE TYR ASP THR SER          
SEQRES   5 O  211  ASN LEU LYS THR GLY VAL PRO SER ARG PHE SER GLY SER          
SEQRES   6 O  211  GLY SER GLY THR ASP PHE THR PHE THR ILE SER SER LEU          
SEQRES   7 O  211  GLN PRO GLU ASP ILE ALA THR TYR TYR CYS GLN GLN TYR          
SEQRES   8 O  211  GLU ASN LEU GLN PHE THR PHE GLY PRO GLY THR LYS VAL          
SEQRES   9 O  211  ASP ILE LYS ARG THR VAL ALA ALA PRO SER VAL PHE ILE          
SEQRES  10 O  211  PHE PRO PRO SER ASP GLU GLN LEU LYS SER GLY THR ALA          
SEQRES  11 O  211  SER VAL VAL CYS LEU LEU ASN ASN PHE TYR PRO ARG GLU          
SEQRES  12 O  211  ALA LYS VAL GLN TRP LYS VAL ASP ASN ALA LEU GLN SER          
SEQRES  13 O  211  GLY ASN SER GLN GLU SER VAL THR GLU GLN ASP SER LYS          
SEQRES  14 O  211  ASP SER THR TYR SER LEU SER SER THR LEU THR LEU SER          
SEQRES  15 O  211  LYS ALA ASP TYR GLU LYS HIS LYS VAL TYR ALA CYS GLU          
SEQRES  16 O  211  VAL THR HIS GLN GLY LEU ARG SER PRO VAL THR LYS SER          
SEQRES  17 O  211  PHE ASN ARG                                                  
SEQRES   1 P  226  GLN LEU GLN LEU GLN GLU SER GLY PRO GLY LEU VAL LYS          
SEQRES   2 P  226  PRO SER GLU THR LEU SER LEU THR CYS THR VAL SER GLY          
SEQRES   3 P  226  GLY SER ILE SER SER SER SER TYR TYR TRP GLY TRP ILE          
SEQRES   4 P  226  ARG GLN PRO PRO GLY LYS GLY LEU GLU TRP ILE GLY SER          
SEQRES   5 P  226  VAL TYR TYR SER GLY GLY ALA SER TYR ASN PRO SER LEU          
SEQRES   6 P  226  LYS SER ARG ALA THR ILE SER VAL ASP THR SER LYS ASN          
SEQRES   7 P  226  GLN PHE SER LEU ASN LEU ASP SER VAL SER ALA ALA ASP          
SEQRES   8 P  226  THR ALA ILE TYR TYR CYS ALA SER ILE TYR GLY SER GLY          
SEQRES   9 P  226  THR PHE TYR TYR TYR PHE TYR MET ASP VAL TRP GLY LYS          
SEQRES  10 P  226  GLY SER THR VAL THR VAL SER SER ALA SER THR LYS GLY          
SEQRES  11 P  226  PRO SER VAL PHE PRO LEU ALA PRO SER SER LYS SER THR          
SEQRES  12 P  226  SER GLY GLY THR ALA ALA LEU GLY CYS LEU VAL LYS ASP          
SEQRES  13 P  226  TYR PHE PRO GLU PRO VAL THR VAL SER TRP ASN SER GLY          
SEQRES  14 P  226  ALA LEU THR SER GLY VAL HIS THR PHE PRO ALA VAL LEU          
SEQRES  15 P  226  GLN SER SER GLY LEU TYR SER LEU SER SER VAL VAL THR          
SEQRES  16 P  226  VAL PRO SER SER SER LEU GLY THR GLN THR TYR ILE CYS          
SEQRES  17 P  226  ASN VAL ASN HIS LYS PRO SER ASN THR LYS VAL ASP LYS          
SEQRES  18 P  226  LYS VAL GLU PRO LYS                                          
HET    NAG  A 301      14                                                       
HET    NAG  A 302      14                                                       
HET    NAG  A 303      14                                                       
HET    NAG  A 304      14                                                       
HET    NAG  B 701      14                                                       
HET    NAG  B 702      14                                                       
HET    BMA  B 703      11                                                       
HET    MAN  B 704      11                                                       
HET    MAN  B 705      11                                                       
HET    MAN  B 706      11                                                       
HET    NAG  E 301      14                                                       
HET    NAG  E 302      14                                                       
HET    NAG  E 303      14                                                       
HET    NAG  F 701      14                                                       
HET    NAG  F 702      14                                                       
HET    BMA  F 703      11                                                       
HET    MAN  F 704      11                                                       
HET    MAN  F 705      11                                                       
HET    MAN  F 706      11                                                       
HET    NAG  I 301      14                                                       
HET    NAG  I 302      14                                                       
HET    BMA  I 303      11                                                       
HET    MAN  I 304      11                                                       
HET    MAN  I 305      11                                                       
HET    NAG  I 306      14                                                       
HET    NAG  I 307      14                                                       
HET    NAG  J 701      14                                                       
HET    NAG  J 702      14                                                       
HET    BMA  J 703      11                                                       
HET    MAN  J 704      11                                                       
HET    NAG  M 301      14                                                       
HET    NAG  M 302      14                                                       
HET    NAG  M 303      14                                                       
HET    NAG  M 304      14                                                       
HET    MAN  M 305      11                                                       
HET    NAG  N 701      14                                                       
HET    NAG  N 702      14                                                       
HET    BMA  N 703      11                                                       
HET    MAN  N 704      11                                                       
HET    MAN  N 705      11                                                       
HETNAM     NAG N-ACETYL-D-GLUCOSAMINE                                           
HETNAM     BMA BETA-D-MANNOSE                                                   
HETNAM     MAN ALPHA-D-MANNOSE                                                  
FORMUL   7  NAG    23(C8 H15 N O6)                                              
FORMUL   9  BMA    5(C6 H12 O6)                                                 
FORMUL   9  MAN    12(C6 H12 O6)                                                
HELIX    1 AA1 SER A   62  LYS A   68  1                                   7    
HELIX    2 AA2 ASN A  171  SER A  180  1                                  10    
HELIX    3 AA3 ASN B  554  THR B  577  1                                  24    
HELIX    4 AA4 LEU B  585  TRP B  598  1                                  14    
HELIX    5 AA5 ASP B  615  SER B  621  1                                   7    
HELIX    6 AA6 GLN C   79  ILE C   83  5                                   5    
HELIX    7 AA7 SER C  121  GLY C  128  1                                   8    
HELIX    8 AA8 LYS C  183  LYS C  188  1                                   6    
HELIX    9 AA9 SER D   88  THR D   92  5                                   5    
HELIX   10 AB1 SER D  168  ALA D  170  5                                   3    
HELIX   11 AB2 SER D  199  GLN D  204  1                                   6    
HELIX   12 AB3 SER E   62  LYS E   68  1                                   7    
HELIX   13 AB4 ASN E  171  PHE E  179  1                                   9    
HELIX   14 AB5 ASN F  554  THR F  577  1                                  24    
HELIX   15 AB6 LEU F  585  TRP F  598  1                                  14    
HELIX   16 AB7 GLN G   79  ILE G   83  5                                   5    
HELIX   17 AB8 SER G  121  GLY G  128  1                                   8    
HELIX   18 AB9 LYS G  183  LYS G  188  1                                   6    
HELIX   19 AC1 SER H   88  THR H   92  5                                   5    
HELIX   20 AC2 SER H  168  ALA H  170  5                                   3    
HELIX   21 AC3 SER H  199  GLN H  204  1                                   6    
HELIX   22 AC4 LYS H  213  ASN H  216  5                                   4    
HELIX   23 AC5 SER I   62  LYS I   68  1                                   7    
HELIX   24 AC6 ASN I  171  PHE I  179  1                                   9    
HELIX   25 AC7 ASN J  554  THR J  577  1                                  24    
HELIX   26 AC8 LEU J  585  TRP J  598  1                                  14    
HELIX   27 AC9 GLN K   79  ILE K   83  5                                   5    
HELIX   28 AD1 SER K  121  GLY K  128  1                                   8    
HELIX   29 AD2 LYS K  183  LYS K  188  1                                   6    
HELIX   30 AD3 SER L   88  THR L   92  5                                   5    
HELIX   31 AD4 SER L  168  ALA L  170  5                                   3    
HELIX   32 AD5 SER L  199  GLN L  204  1                                   6    
HELIX   33 AD6 SER M   62  LYS M   68  1                                   7    
HELIX   34 AD7 ASN M  171  PHE M  179  1                                   9    
HELIX   35 AD8 ASN N  554  THR N  577  1                                  24    
HELIX   36 AD9 LEU N  585  TRP N  598  1                                  14    
HELIX   37 AE1 GLN O   79  ILE O   83  5                                   5    
HELIX   38 AE2 SER O  121  GLY O  128  1                                   8    
HELIX   39 AE3 LYS O  183  LYS O  188  1                                   6    
HELIX   40 AE4 SER P   88  THR P   92  5                                   5    
HELIX   41 AE5 SER P  168  ALA P  170  5                                   3    
HELIX   42 AE6 SER P  199  GLN P  204  1                                   6    
SHEET    1 AA1 8 ASN A  80  GLU A  82  0                                        
SHEET    2 AA1 8 VAL A 149  SER A 151 -1  O  ALA A 150   N  VAL A  81           
SHEET    3 AA1 8 PHE A 143  TYR A 146 -1  N  TYR A 146   O  VAL A 149           
SHEET    4 AA1 8 THR A 161  ILE A 169 -1  O  THR A 161   N  LEU A 145           
SHEET    5 AA1 8 VAL A  47  THR A  53 -1  N  PHE A  52   O  ASN A 164           
SHEET    6 AA1 8 GLU A  85  GLU A  87  1  O  GLU A  85   N  GLY A  51           
SHEET    7 AA1 8 ARG B 517  SER B 520 -1  O  TRP B 519   N  GLY A  86           
SHEET    8 AA1 8 THR B 545  LEU B 548 -1  O  THR B 545   N  SER B 520           
SHEET    1 AA2 2 TRP A  70  ARG A  73  0                                        
SHEET    2 AA2 2 ILE A 135  HIS A 138 -1  O  LEU A 137   N  ALA A  71           
SHEET    1 AA3 2 ALA A  89  THR A  98  0                                        
SHEET    2 AA3 2 CYS A 119  GLN A 128  1  O  HIS A 123   N  CYS A  92           
SHEET    1 AA4 2 PHE B 474  THR B 476  0                                        
SHEET    2 AA4 2 LEU B 490  PHE B 492 -1  O  THR B 491   N  ASN B 475           
SHEET    1 AA5 4 THR C   5  SER C   7  0                                        
SHEET    2 AA5 4 VAL C  19  GLN C  24 -1  O  GLN C  24   N  THR C   5           
SHEET    3 AA5 4 ASP C  70  ILE C  75 -1  O  PHE C  73   N  ILE C  21           
SHEET    4 AA5 4 PHE C  62  SER C  67 -1  N  SER C  65   O  THR C  72           
SHEET    1 AA6 6 SER C  10  SER C  12  0                                        
SHEET    2 AA6 6 THR C 102  ASP C 105  1  O  LYS C 103   N  LEU C  11           
SHEET    3 AA6 6 THR C  85  GLU C  92 -1  N  TYR C  86   O  THR C 102           
SHEET    4 AA6 6 ASN C  34  GLN C  38 -1  N  ASN C  34   O  GLN C  89           
SHEET    5 AA6 6 LYS C  45  TYR C  49 -1  O  LYS C  45   N  GLN C  37           
SHEET    6 AA6 6 ASN C  53  LEU C  54 -1  O  ASN C  53   N  TYR C  49           
SHEET    1 AA7 4 SER C  10  SER C  12  0                                        
SHEET    2 AA7 4 THR C 102  ASP C 105  1  O  LYS C 103   N  LEU C  11           
SHEET    3 AA7 4 THR C  85  GLU C  92 -1  N  TYR C  86   O  THR C 102           
SHEET    4 AA7 4 GLN C  95  PHE C  98 -1  O  THR C  97   N  GLN C  90           
SHEET    1 AA8 4 SER C 114  PHE C 118  0                                        
SHEET    2 AA8 4 THR C 129  PHE C 139 -1  O  LEU C 135   N  PHE C 116           
SHEET    3 AA8 4 TYR C 173  SER C 182 -1  O  LEU C 179   N  VAL C 132           
SHEET    4 AA8 4 SER C 159  VAL C 163 -1  N  GLN C 160   O  THR C 178           
SHEET    1 AA9 4 LEU C 154  GLN C 155  0                                        
SHEET    2 AA9 4 ALA C 144  VAL C 150 -1  N  TRP C 148   O  GLN C 155           
SHEET    3 AA9 4 TYR C 192  HIS C 198 -1  O  GLU C 195   N  GLN C 147           
SHEET    4 AA9 4 VAL C 205  PHE C 209 -1  O  VAL C 205   N  VAL C 196           
SHEET    1 AB1 4 GLN D   3  SER D   7  0                                        
SHEET    2 AB1 4 LEU D  18  SER D  25 -1  O  THR D  23   N  GLN D   5           
SHEET    3 AB1 4 GLN D  79  LEU D  84 -1  O  PHE D  80   N  CYS D  22           
SHEET    4 AB1 4 ALA D  69  ASP D  74 -1  N  ASP D  74   O  GLN D  79           
SHEET    1 AB2 6 LEU D  11  VAL D  12  0                                        
SHEET    2 AB2 6 SER D 119  VAL D 123  1  O  THR D 122   N  VAL D  12           
SHEET    3 AB2 6 ALA D  93  SER D 103 -1  N  ALA D  93   O  VAL D 121           
SHEET    4 AB2 6 TYR D  34  GLN D  41 -1  N  ILE D  39   O  TYR D  96           
SHEET    5 AB2 6 GLU D  48  VAL D  53 -1  O  VAL D  53   N  TRP D  36           
SHEET    6 AB2 6 ALA D  59  TYR D  61 -1  O  SER D  60   N  SER D  52           
SHEET    1 AB3 4 LEU D  11  VAL D  12  0                                        
SHEET    2 AB3 4 SER D 119  VAL D 123  1  O  THR D 122   N  VAL D  12           
SHEET    3 AB3 4 ALA D  93  SER D 103 -1  N  ALA D  93   O  VAL D 121           
SHEET    4 AB3 4 TYR D 109  TRP D 115 -1  O  VAL D 114   N  SER D  99           
SHEET    1 AB4 4 SER D 132  LEU D 136  0                                        
SHEET    2 AB4 4 ALA D 148  TYR D 157 -1  O  LEU D 153   N  PHE D 134           
SHEET    3 AB4 4 TYR D 188  VAL D 196 -1  O  LEU D 190   N  VAL D 154           
SHEET    4 AB4 4 VAL D 175  THR D 177 -1  N  HIS D 176   O  VAL D 193           
SHEET    1 AB5 4 SER D 132  LEU D 136  0                                        
SHEET    2 AB5 4 ALA D 148  TYR D 157 -1  O  LEU D 153   N  PHE D 134           
SHEET    3 AB5 4 TYR D 188  VAL D 196 -1  O  LEU D 190   N  VAL D 154           
SHEET    4 AB5 4 VAL D 181  LEU D 182 -1  N  VAL D 181   O  SER D 189           
SHEET    1 AB6 3 THR D 163  TRP D 166  0                                        
SHEET    2 AB6 3 TYR D 206  HIS D 212 -1  O  ASN D 209   N  SER D 165           
SHEET    3 AB6 3 THR D 217  VAL D 223 -1  O  THR D 217   N  HIS D 212           
SHEET    1 AB7 8 ASN E  80  GLU E  82  0                                        
SHEET    2 AB7 8 VAL E 149  SER E 151 -1  O  ALA E 150   N  VAL E  81           
SHEET    3 AB7 8 PHE E 143  TYR E 146 -1  N  TYR E 146   O  VAL E 149           
SHEET    4 AB7 8 THR E 161  ILE E 169 -1  O  THR E 161   N  LEU E 145           
SHEET    5 AB7 8 VAL E  47  THR E  53 -1  N  HIS E  48   O  MET E 168           
SHEET    6 AB7 8 GLU E  85  GLU E  87  1  O  GLU E  85   N  GLY E  51           
SHEET    7 AB7 8 LEU F 516  SER F 520 -1  O  TRP F 519   N  GLY E  86           
SHEET    8 AB7 8 THR F 545  ILE F 549 -1  O  ILE F 549   N  LEU F 516           
SHEET    1 AB8 2 TRP E  70  ARG E  73  0                                        
SHEET    2 AB8 2 ILE E 135  HIS E 138 -1  O  LEU E 137   N  ALA E  71           
SHEET    1 AB9 2 ALA E  89  THR E  98  0                                        
SHEET    2 AB9 2 CYS E 119  GLN E 128  1  O  HIS E 123   N  CYS E  92           
SHEET    1 AC1 2 PHE F 474  ASN F 475  0                                        
SHEET    2 AC1 2 THR F 491  PHE F 492 -1  O  THR F 491   N  ASN F 475           
SHEET    1 AC2 4 THR G   5  SER G   7  0                                        
SHEET    2 AC2 4 VAL G  19  GLN G  24 -1  O  GLN G  24   N  THR G   5           
SHEET    3 AC2 4 ASP G  70  ILE G  75 -1  O  PHE G  73   N  ILE G  21           
SHEET    4 AC2 4 PHE G  62  SER G  67 -1  N  SER G  65   O  THR G  72           
SHEET    1 AC3 5 SER G  10  SER G  12  0                                        
SHEET    2 AC3 5 THR G 102  ASP G 105  1  O  ASP G 105   N  LEU G  11           
SHEET    3 AC3 5 THR G  85  GLU G  92 -1  N  TYR G  86   O  THR G 102           
SHEET    4 AC3 5 ASN G  34  GLN G  38 -1  N  TYR G  36   O  TYR G  87           
SHEET    5 AC3 5 LYS G  45  ILE G  48 -1  O  LYS G  45   N  GLN G  37           
SHEET    1 AC4 4 SER G  10  SER G  12  0                                        
SHEET    2 AC4 4 THR G 102  ASP G 105  1  O  ASP G 105   N  LEU G  11           
SHEET    3 AC4 4 THR G  85  GLU G  92 -1  N  TYR G  86   O  THR G 102           
SHEET    4 AC4 4 GLN G  95  PHE G  98 -1  O  THR G  97   N  GLN G  90           
SHEET    1 AC5 4 SER G 114  PHE G 118  0                                        
SHEET    2 AC5 4 THR G 129  PHE G 139 -1  O  LEU G 135   N  PHE G 116           
SHEET    3 AC5 4 TYR G 173  SER G 182 -1  O  LEU G 179   N  VAL G 132           
SHEET    4 AC5 4 SER G 159  VAL G 163 -1  N  GLN G 160   O  THR G 178           
SHEET    1 AC6 3 LYS G 145  VAL G 150  0                                        
SHEET    2 AC6 3 TYR G 192  THR G 197 -1  O  GLU G 195   N  GLN G 147           
SHEET    3 AC6 3 VAL G 205  PHE G 209 -1  O  VAL G 205   N  VAL G 196           
SHEET    1 AC7 4 GLN H   3  SER H   7  0                                        
SHEET    2 AC7 4 LEU H  18  SER H  25 -1  O  THR H  23   N  GLN H   5           
SHEET    3 AC7 4 GLN H  79  LEU H  84 -1  O  LEU H  84   N  LEU H  18           
SHEET    4 AC7 4 ALA H  69  ASP H  74 -1  N  ASP H  74   O  GLN H  79           
SHEET    1 AC8 6 LEU H  11  VAL H  12  0                                        
SHEET    2 AC8 6 SER H 119  VAL H 123  1  O  THR H 122   N  VAL H  12           
SHEET    3 AC8 6 ALA H  93  SER H 103 -1  N  ALA H  93   O  VAL H 121           
SHEET    4 AC8 6 TYR H  34  GLN H  41 -1  N  TYR H  35   O  ILE H 100           
SHEET    5 AC8 6 GLU H  48  VAL H  53 -1  O  VAL H  53   N  TRP H  36           
SHEET    6 AC8 6 ALA H  59  TYR H  61 -1  O  SER H  60   N  SER H  52           
SHEET    1 AC9 4 LEU H  11  VAL H  12  0                                        
SHEET    2 AC9 4 SER H 119  VAL H 123  1  O  THR H 122   N  VAL H  12           
SHEET    3 AC9 4 ALA H  93  SER H 103 -1  N  ALA H  93   O  VAL H 121           
SHEET    4 AC9 4 TYR H 109  TRP H 115 -1  O  VAL H 114   N  SER H  99           
SHEET    1 AD1 4 SER H 132  LEU H 136  0                                        
SHEET    2 AD1 4 THR H 147  TYR H 157 -1  O  LEU H 153   N  PHE H 134           
SHEET    3 AD1 4 TYR H 188  PRO H 197 -1  O  TYR H 188   N  TYR H 157           
SHEET    4 AD1 4 VAL H 175  THR H 177 -1  N  HIS H 176   O  VAL H 193           
SHEET    1 AD2 4 SER H 132  LEU H 136  0                                        
SHEET    2 AD2 4 THR H 147  TYR H 157 -1  O  LEU H 153   N  PHE H 134           
SHEET    3 AD2 4 TYR H 188  PRO H 197 -1  O  TYR H 188   N  TYR H 157           
SHEET    4 AD2 4 VAL H 181  LEU H 182 -1  N  VAL H 181   O  SER H 189           
SHEET    1 AD3 3 THR H 163  TRP H 166  0                                        
SHEET    2 AD3 3 TYR H 206  HIS H 212 -1  O  ASN H 211   N  THR H 163           
SHEET    3 AD3 3 THR H 217  VAL H 223 -1  O  THR H 217   N  HIS H 212           
SHEET    1 AD4 8 ASN I  80  GLU I  82  0                                        
SHEET    2 AD4 8 VAL I 149  SER I 151 -1  O  ALA I 150   N  VAL I  81           
SHEET    3 AD4 8 PHE I 143  TYR I 146 -1  N  TYR I 146   O  VAL I 149           
SHEET    4 AD4 8 THR I 161  ILE I 169 -1  O  THR I 161   N  LEU I 145           
SHEET    5 AD4 8 VAL I  47  THR I  53 -1  N  PHE I  52   O  ASN I 164           
SHEET    6 AD4 8 GLU I  85  GLU I  87  1  O  GLU I  85   N  GLY I  51           
SHEET    7 AD4 8 ARG J 517  SER J 520 -1  O  TRP J 519   N  GLY I  86           
SHEET    8 AD4 8 THR J 545  LEU J 548 -1  O  GLY J 547   N  ILE J 518           
SHEET    1 AD5 2 TRP I  70  ARG I  73  0                                        
SHEET    2 AD5 2 ILE I 135  HIS I 138 -1  O  LEU I 137   N  ALA I  71           
SHEET    1 AD6 2 ALA I  89  THR I  98  0                                        
SHEET    2 AD6 2 CYS I 119  GLN I 128  1  O  HIS I 123   N  CYS I  92           
SHEET    1 AD7 2 PHE J 474  ASN J 475  0                                        
SHEET    2 AD7 2 THR J 491  PHE J 492 -1  O  THR J 491   N  ASN J 475           
SHEET    1 AD8 4 THR K   5  SER K   7  0                                        
SHEET    2 AD8 4 VAL K  19  GLN K  24 -1  O  GLN K  24   N  THR K   5           
SHEET    3 AD8 4 ASP K  70  ILE K  75 -1  O  PHE K  73   N  ILE K  21           
SHEET    4 AD8 4 PHE K  62  SER K  67 -1  N  SER K  65   O  THR K  72           
SHEET    1 AD9 6 SER K  10  SER K  14  0                                        
SHEET    2 AD9 6 THR K 102  LYS K 107  1  O  ASP K 105   N  ALA K  13           
SHEET    3 AD9 6 THR K  85  GLU K  92 -1  N  TYR K  86   O  THR K 102           
SHEET    4 AD9 6 ASN K  34  GLN K  38 -1  N  TYR K  36   O  TYR K  87           
SHEET    5 AD9 6 LYS K  45  TYR K  49 -1  O  LEU K  47   N  TRP K  35           
SHEET    6 AD9 6 ASN K  53  LEU K  54 -1  O  ASN K  53   N  TYR K  49           
SHEET    1 AE1 4 SER K  10  SER K  14  0                                        
SHEET    2 AE1 4 THR K 102  LYS K 107  1  O  ASP K 105   N  ALA K  13           
SHEET    3 AE1 4 THR K  85  GLU K  92 -1  N  TYR K  86   O  THR K 102           
SHEET    4 AE1 4 GLN K  95  PHE K  98 -1  O  THR K  97   N  GLN K  90           
SHEET    1 AE2 4 SER K 114  PHE K 118  0                                        
SHEET    2 AE2 4 THR K 129  PHE K 139 -1  O  LEU K 135   N  PHE K 116           
SHEET    3 AE2 4 TYR K 173  SER K 182 -1  O  LEU K 179   N  VAL K 132           
SHEET    4 AE2 4 SER K 159  VAL K 163 -1  N  GLN K 160   O  THR K 178           
SHEET    1 AE3 3 LYS K 145  VAL K 150  0                                        
SHEET    2 AE3 3 TYR K 192  THR K 197 -1  O  GLU K 195   N  GLN K 147           
SHEET    3 AE3 3 VAL K 205  PHE K 209 -1  O  VAL K 205   N  VAL K 196           
SHEET    1 AE4 4 GLN L   3  SER L   7  0                                        
SHEET    2 AE4 4 LEU L  18  SER L  25 -1  O  THR L  23   N  GLN L   5           
SHEET    3 AE4 4 GLN L  79  LEU L  84 -1  O  LEU L  82   N  LEU L  20           
SHEET    4 AE4 4 ALA L  69  ASP L  74 -1  N  ASP L  74   O  GLN L  79           
SHEET    1 AE5 6 LEU L  11  VAL L  12  0                                        
SHEET    2 AE5 6 SER L 119  VAL L 123  1  O  THR L 122   N  VAL L  12           
SHEET    3 AE5 6 ALA L  93  SER L 103 -1  N  TYR L  95   O  SER L 119           
SHEET    4 AE5 6 TYR L  34  GLN L  41 -1  N  ILE L  39   O  TYR L  96           
SHEET    5 AE5 6 GLU L  48  VAL L  53 -1  O  VAL L  53   N  TRP L  36           
SHEET    6 AE5 6 ALA L  59  TYR L  61 -1  O  SER L  60   N  SER L  52           
SHEET    1 AE6 4 LEU L  11  VAL L  12  0                                        
SHEET    2 AE6 4 SER L 119  VAL L 123  1  O  THR L 122   N  VAL L  12           
SHEET    3 AE6 4 ALA L  93  SER L 103 -1  N  TYR L  95   O  SER L 119           
SHEET    4 AE6 4 TYR L 109  TRP L 115 -1  O  VAL L 114   N  SER L  99           
SHEET    1 AE7 4 SER L 132  LEU L 136  0                                        
SHEET    2 AE7 4 THR L 147  TYR L 157 -1  O  LEU L 153   N  PHE L 134           
SHEET    3 AE7 4 TYR L 188  PRO L 197 -1  O  LEU L 190   N  VAL L 154           
SHEET    4 AE7 4 VAL L 175  THR L 177 -1  N  HIS L 176   O  VAL L 193           
SHEET    1 AE8 4 SER L 132  LEU L 136  0                                        
SHEET    2 AE8 4 THR L 147  TYR L 157 -1  O  LEU L 153   N  PHE L 134           
SHEET    3 AE8 4 TYR L 188  PRO L 197 -1  O  LEU L 190   N  VAL L 154           
SHEET    4 AE8 4 VAL L 181  LEU L 182 -1  N  VAL L 181   O  SER L 189           
SHEET    1 AE9 3 THR L 163  TRP L 166  0                                        
SHEET    2 AE9 3 TYR L 206  HIS L 212 -1  O  ASN L 209   N  SER L 165           
SHEET    3 AE9 3 THR L 217  VAL L 223 -1  O  THR L 217   N  HIS L 212           
SHEET    1 AF1 8 ASN M  80  GLU M  82  0                                        
SHEET    2 AF1 8 VAL M 149  SER M 151 -1  O  ALA M 150   N  VAL M  81           
SHEET    3 AF1 8 PHE M 143  TYR M 146 -1  N  TYR M 146   O  VAL M 149           
SHEET    4 AF1 8 THR M 161  ILE M 169 -1  O  THR M 161   N  LEU M 145           
SHEET    5 AF1 8 VAL M  47  THR M  53 -1  N  PHE M  52   O  ASN M 164           
SHEET    6 AF1 8 GLU M  85  GLU M  87  1  O  GLU M  85   N  GLY M  51           
SHEET    7 AF1 8 LEU N 516  SER N 520 -1  O  TRP N 519   N  GLY M  86           
SHEET    8 AF1 8 THR N 545  ILE N 549 -1  O  ILE N 549   N  LEU N 516           
SHEET    1 AF2 2 TRP M  70  ARG M  73  0                                        
SHEET    2 AF2 2 ILE M 135  HIS M 138 -1  O  LEU M 137   N  ALA M  71           
SHEET    1 AF3 2 ALA M  89  THR M  98  0                                        
SHEET    2 AF3 2 CYS M 119  GLN M 128  1  O  HIS M 123   N  CYS M  92           
SHEET    1 AF4 2 PHE N 474  ASN N 475  0                                        
SHEET    2 AF4 2 THR N 491  PHE N 492 -1  O  THR N 491   N  ASN N 475           
SHEET    1 AF5 4 THR O   5  SER O   7  0                                        
SHEET    2 AF5 4 VAL O  19  GLN O  24 -1  O  GLN O  24   N  THR O   5           
SHEET    3 AF5 4 ASP O  70  ILE O  75 -1  O  PHE O  73   N  ILE O  21           
SHEET    4 AF5 4 PHE O  62  SER O  67 -1  N  SER O  65   O  THR O  72           
SHEET    1 AF6 6 SER O  10  SER O  14  0                                        
SHEET    2 AF6 6 THR O 102  LYS O 107  1  O  ASP O 105   N  ALA O  13           
SHEET    3 AF6 6 THR O  85  GLU O  92 -1  N  TYR O  86   O  THR O 102           
SHEET    4 AF6 6 ASN O  34  GLN O  38 -1  N  TYR O  36   O  TYR O  87           
SHEET    5 AF6 6 LYS O  45  TYR O  49 -1  O  LYS O  45   N  GLN O  37           
SHEET    6 AF6 6 ASN O  53  LEU O  54 -1  O  ASN O  53   N  TYR O  49           
SHEET    1 AF7 4 SER O  10  SER O  14  0                                        
SHEET    2 AF7 4 THR O 102  LYS O 107  1  O  ASP O 105   N  ALA O  13           
SHEET    3 AF7 4 THR O  85  GLU O  92 -1  N  TYR O  86   O  THR O 102           
SHEET    4 AF7 4 GLN O  95  PHE O  98 -1  O  THR O  97   N  GLN O  90           
SHEET    1 AF8 4 SER O 114  PHE O 118  0                                        
SHEET    2 AF8 4 THR O 129  PHE O 139 -1  O  LEU O 135   N  PHE O 116           
SHEET    3 AF8 4 TYR O 173  SER O 182 -1  O  LEU O 179   N  VAL O 132           
SHEET    4 AF8 4 SER O 159  VAL O 163 -1  N  GLN O 160   O  THR O 178           
SHEET    1 AF9 3 LYS O 145  VAL O 150  0                                        
SHEET    2 AF9 3 TYR O 192  THR O 197 -1  O  GLU O 195   N  GLN O 147           
SHEET    3 AF9 3 THR O 206  PHE O 209 -1  O  PHE O 209   N  TYR O 192           
SHEET    1 AG1 4 GLN P   3  SER P   7  0                                        
SHEET    2 AG1 4 LEU P  18  SER P  25 -1  O  THR P  23   N  GLN P   5           
SHEET    3 AG1 4 GLN P  79  LEU P  84 -1  O  PHE P  80   N  CYS P  22           
SHEET    4 AG1 4 ALA P  69  ASP P  74 -1  N  ASP P  74   O  GLN P  79           
SHEET    1 AG2 6 LEU P  11  VAL P  12  0                                        
SHEET    2 AG2 6 SER P 119  VAL P 123  1  O  THR P 122   N  VAL P  12           
SHEET    3 AG2 6 ALA P  93  SER P 103 -1  N  ALA P  93   O  VAL P 121           
SHEET    4 AG2 6 TYR P  34  GLN P  41 -1  N  ILE P  39   O  TYR P  96           
SHEET    5 AG2 6 GLU P  48  VAL P  53 -1  O  VAL P  53   N  TRP P  36           
SHEET    6 AG2 6 ALA P  59  TYR P  61 -1  O  SER P  60   N  SER P  52           
SHEET    1 AG3 4 LEU P  11  VAL P  12  0                                        
SHEET    2 AG3 4 SER P 119  VAL P 123  1  O  THR P 122   N  VAL P  12           
SHEET    3 AG3 4 ALA P  93  SER P 103 -1  N  ALA P  93   O  VAL P 121           
SHEET    4 AG3 4 TYR P 109  TRP P 115 -1  O  VAL P 114   N  SER P  99           
SHEET    1 AG4 4 SER P 132  PHE P 134  0                                        
SHEET    2 AG4 4 LEU P 153  TYR P 157 -1  O  LEU P 153   N  PHE P 134           
SHEET    3 AG4 4 TYR P 188  VAL P 194 -1  O  LEU P 190   N  VAL P 154           
SHEET    4 AG4 4 VAL P 175  THR P 177 -1  N  HIS P 176   O  VAL P 193           
SHEET    1 AG5 4 SER P 132  PHE P 134  0                                        
SHEET    2 AG5 4 LEU P 153  TYR P 157 -1  O  LEU P 153   N  PHE P 134           
SHEET    3 AG5 4 TYR P 188  VAL P 194 -1  O  LEU P 190   N  VAL P 154           
SHEET    4 AG5 4 VAL P 181  LEU P 182 -1  N  VAL P 181   O  SER P 189           
SHEET    1 AG6 3 THR P 163  TRP P 166  0                                        
SHEET    2 AG6 3 TYR P 206  HIS P 212 -1  O  ASN P 209   N  SER P 165           
SHEET    3 AG6 3 THR P 217  VAL P 223 -1  O  THR P 217   N  HIS P 212           
LINK         C1  NAG B 622                 ND2 ASN B 564     1555   1555        
LINK         O4  NAG B 622                 C1  NAG B 623     1555   1555        
LINK         O4  NAG B 623                 C1  BMA B 624     1555   1555        
LINK         O3  BMA B 624                 C1  MAN B 625     1555   1555        
LINK         O6  BMA B 624                 C1  MAN B 626     1555   1555        
CISPEP   1 SER C    7    PRO C    8          0        -0.26                     
CISPEP   2 TYR C  140    PRO C  141          0         2.05                     
CISPEP   3 PHE D  158    PRO D  159          0        -0.28                     
CISPEP   4 GLU D  160    PRO D  161          0         0.97                     
CISPEP   5 SER G    7    PRO G    8          0        -0.49                     
CISPEP   6 TYR G  140    PRO G  141          0         1.14                     
CISPEP   7 PHE H  158    PRO H  159          0        -2.71                     
CISPEP   8 GLU H  160    PRO H  161          0         1.45                     
CISPEP   9 SER K    7    PRO K    8          0        -0.34                     
CISPEP  10 TYR K  140    PRO K  141          0         0.46                     
CISPEP  11 PHE L  158    PRO L  159          0        -0.56                     
CISPEP  12 GLU L  160    PRO L  161          0         3.32                     
CISPEP  13 SER O    7    PRO O    8          0        -0.61                     
CISPEP  14 TYR O  140    PRO O  141          0         1.39                     
CISPEP  15 PHE P  158    PRO P  159          0        -1.91                     
CISPEP  16 GLU P  160    PRO P  161          0         1.96                     
SSBOND   1 CYS A   37    CYS B  610                          1555   1555  2.03  
SSBOND   2 CYS A   92    CYS A  119                          1555   1555  2.03  
SSBOND   3 CYS B  512    CYS B  557                          1555   1555  2.03  
SSBOND   4 CYS B  602    CYS B  609                          1555   1555  2.03  
SSBOND   5 CYS C   23    CYS C   88                          1555   1555  2.04  
SSBOND   6 CYS C  134    CYS C  194                          1555   1555  2.04  
SSBOND   7 CYS D   22    CYS D   97                          1555   1555  2.03  
SSBOND   8 CYS D  152    CYS D  208                          1555   1555  2.04  
SSBOND   9 CYS E   92    CYS E  119                          1555   1555  2.03  
SSBOND  10 CYS F  512    CYS F  557                          1555   1555  2.03  
SSBOND  11 CYS G   23    CYS G   88                          1555   1555  2.03  
SSBOND  12 CYS G  134    CYS G  194                          1555   1555  2.03  
SSBOND  13 CYS H   22    CYS H   97                          1555   1555  2.03  
SSBOND  14 CYS H  152    CYS H  208                          1555   1555  2.04  
SSBOND  15 CYS I   92    CYS I  119                          1555   1555  2.03  
SSBOND  16 CYS J  512    CYS J  557                          1555   1555  2.03  
SSBOND  17 CYS K   23    CYS K   88                          1555   1555  2.04  
SSBOND  18 CYS K  134    CYS K  194                          1555   1555  2.04  
SSBOND  19 CYS L   22    CYS L   97                          1555   1555  2.03  
SSBOND  20 CYS L  152    CYS L  208                          1555   1555  2.04  
SSBOND  21 CYS M   92    CYS M  119                          1555   1555  2.03  
SSBOND  22 CYS N  512    CYS N  557                          1555   1555  2.03  
SSBOND  23 CYS O   23    CYS O   88                          1555   1555  2.04  
SSBOND  24 CYS O  134    CYS O  194                          1555   1555  2.03  
SSBOND  25 CYS P   22    CYS P   97                          1555   1555  2.03  
SSBOND  26 CYS P  152    CYS P  208                          1555   1555  2.04  
SITE     1 AC1  2 NAG I 302  BMA I 303                                          
SITE     1 AC2  1 BMA N 703                                                     
SITE     1 AC3  2 ASN A  94  HIS A 124                                          
SITE     1 AC4  4 ASN A 171  THR A 173  ASN B 475  THR B 476                    
SITE     1 AC5  4 GLN A  57  TRP A 140  ASN A 164  ASN B 564                    
SITE     1 AC6  2 ASN E  94  HIS E 124                                          
SITE     1 AC7  2 ASN E 171  THR E 173                                          
SITE     1 AC8  7 GLU C 187  GLN E  57  TRP E 140  ASN E 164                    
SITE     2 AC8  7 ASN F 564  TRP J 532  PHE J 536                               
SITE     1 AC9  3 ASN I  94  HIS I 124  MAN I 305                               
SITE     1 AD1  4 GLN I  42  ASN I 171  ASN J 475  THR J 476                    
SITE     1 AD2  5 GLN I  57  TRP I 140  ASN I 164  ASN J 564                    
SITE     2 AD2  5 TRP N 532                                                     
SITE     1 AD3  2 ASN M  94  HIS M 124                                          
SITE     1 AD4  5 GLN M  42  ASN M 171  THR M 173  ASN N 475                    
SITE     2 AD4  5 THR N 476                                                     
SITE     1 AD5  6 TRP F 532  PHE F 536  GLN M  57  TRP M 140                    
SITE     2 AD5  6 MAN M 305  ASN N 564                                          
CRYST1  204.653  204.653  192.963  90.00  90.00 120.00 P 63         24          
ORIGX1      1.000000  0.000000  0.000000        0.00000                         
ORIGX2      0.000000  1.000000  0.000000        0.00000                         
ORIGX3      0.000000  0.000000  1.000000        0.00000                         
SCALE1      0.004886  0.002821  0.000000        0.00000                         
SCALE2      0.000000  0.005642  0.000000        0.00000                         
SCALE3      0.000000  0.000000  0.005182        0.00000                         
ATOM      1  N   VAL A  36     109.610  44.803 146.044  1.00105.54           N  
ATOM      2  CA  VAL A  36     108.887  45.658 145.113  1.00132.14           C  
ATOM      3  C   VAL A  36     109.452  47.072 145.145  1.00133.08           C  
ATOM      4  O   VAL A  36     109.728  47.661 144.100  1.00140.07           O  
ATOM      5  CB  VAL A  36     107.381  45.665 145.420  1.00137.80           C  
ATOM      6  CG1 VAL A  36     106.668  46.704 144.567  1.00 99.39           C  
ATOM      7  CG2 VAL A  36     106.794  44.283 145.187  1.00149.78           C  
ATOM      8  N   CYS A  37     109.632  47.612 146.352  1.00133.55           N  
ATOM      9  CA  CYS A  37     110.192  48.951 146.506  1.00135.79           C  
ATOM     10  C   CYS A  37     111.662  49.032 146.109  1.00144.84           C  
ATOM     11  O   CYS A  37     112.234  50.125 146.162  1.00141.85           O  
ATOM     12  CB  CYS A  37     110.025  49.432 147.950  1.00138.27           C  
ATOM     13  SG  CYS A  37     108.308  49.573 148.508  1.00168.30           S  
ATOM     14  N   SER A  38     112.279  47.918 145.723  1.00136.57           N  
ATOM     15  CA  SER A  38     113.675  47.934 145.308  1.00135.93           C  
ATOM     16  C   SER A  38     113.828  48.693 143.995  1.00149.68           C  
ATOM     17  O   SER A  38     113.077  48.462 143.041  1.00162.83           O  
ATOM     18  CB  SER A  38     114.199  46.507 145.161  1.00141.29           C  
ATOM     19  OG  SER A  38     115.555  46.500 144.749  1.00155.65           O  
ATOM     20  N   GLY A  39     114.803  49.598 143.948  1.00142.07           N  
ATOM     21  CA  GLY A  39     115.050  50.381 142.756  1.00126.96           C  
ATOM     22  C   GLY A  39     114.188  51.621 142.668  1.00122.86           C  
ATOM     23  O   GLY A  39     113.041  51.617 143.125  1.00116.16           O  
ATOM     24  N   THR A  40     114.732  52.689 142.088  1.00110.51           N  
ATOM     25  CA  THR A  40     114.015  53.945 141.953  1.00100.25           C  
ATOM     26  C   THR A  40     114.285  54.530 140.576  1.00120.43           C  
ATOM     27  O   THR A  40     115.396  54.414 140.047  1.00133.88           O  
ATOM     28  CB  THR A  40     114.423  54.944 143.051  1.00102.58           C  
ATOM     29  OG1 THR A  40     113.778  56.205 142.830  1.00103.22           O  
ATOM     30  CG2 THR A  40     115.934  55.133 143.077  1.00 90.71           C  
ATOM     31  N   LEU A  41     113.262  55.150 139.994  1.00115.01           N  
ATOM     32  CA  LEU A  41     113.350  55.771 138.679  1.00126.16           C  
ATOM     33  C   LEU A  41     113.190  57.275 138.852  1.00116.25           C  
ATOM     34  O   LEU A  41     112.170  57.738 139.375  1.00 92.69           O  
ATOM     35  CB  LEU A  41     112.289  55.201 137.735  1.00120.47           C  
ATOM     36  CG  LEU A  41     112.359  55.506 136.236  1.00118.19           C  
ATOM     37  CD1 LEU A  41     111.684  54.394 135.454  1.00101.73           C  
ATOM     38  CD2 LEU A  41     111.702  56.837 135.917  1.00114.37           C  
ATOM     39  N   GLN A  42     114.198  58.032 138.419  1.00107.80           N  
ATOM     40  CA  GLN A  42     114.218  59.478 138.620  1.00106.94           C  
ATOM     41  C   GLN A  42     113.516  60.216 137.482  1.00106.65           C  
ATOM     42  O   GLN A  42     112.506  60.893 137.701  1.00 94.74           O  
ATOM     43  CB  GLN A  42     115.665  59.961 138.773  1.00118.16           C  
ATOM     44  CG  GLN A  42     115.801  61.441 139.084  1.00126.27           C  
ATOM     45  CD  GLN A  42     117.247  61.893 139.141  1.00149.97           C  
ATOM     46  OE1 GLN A  42     117.715  62.384 140.169  1.00160.09           O  
ATOM     47  NE2 GLN A  42     117.963  61.732 138.034  1.00147.69           N  
ATOM     48  N   LYS A  43     114.040  60.094 136.265  1.00122.89           N  
ATOM     49  CA  LYS A  43     113.473  60.742 135.093  1.00108.20           C  
ATOM     50  C   LYS A  43     113.077  59.696 134.060  1.00110.09           C  
ATOM     51  O   LYS A  43     113.602  58.579 134.041  1.00126.07           O  
ATOM     52  CB  LYS A  43     114.462  61.738 134.469  1.00105.41           C  
ATOM     53  CG  LYS A  43     114.689  63.000 135.287  1.00127.72           C  
ATOM     54  CD  LYS A  43     115.706  63.912 134.614  1.00131.03           C  
ATOM     55  CE  LYS A  43     116.083  65.084 135.507  1.00122.73           C  
ATOM     56  NZ  LYS A  43     116.773  64.634 136.747  1.00123.39           N  
ATOM     57  N   THR A  44     112.142  60.076 133.187  1.00104.60           N  
ATOM     58  CA  THR A  44     111.686  59.165 132.143  1.00110.24           C  
ATOM     59  C   THR A  44     112.759  58.905 131.094  1.00 99.80           C  
ATOM     60  O   THR A  44     112.622  57.967 130.302  1.00 89.94           O  
ATOM     61  CB  THR A  44     110.428  59.715 131.472  1.00 93.22           C  
ATOM     62  OG1 THR A  44     109.998  58.813 130.445  1.00 94.28           O  
ATOM     63  CG2 THR A  44     110.702  61.078 130.863  1.00100.36           C  
ATOM     64  N   GLU A  45     113.818  59.714 131.063  1.00102.64           N  
ATOM     65  CA  GLU A  45     114.919  59.445 130.149  1.00 87.38           C  
ATOM     66  C   GLU A  45     115.774  58.272 130.610  1.00 90.66           C  
ATOM     67  O   GLU A  45     116.477  57.674 129.788  1.00110.38           O  
ATOM     68  CB  GLU A  45     115.793  60.690 129.995  1.00 96.15           C  
ATOM     69  CG  GLU A  45     116.372  61.193 131.308  1.00140.54           C  
ATOM     70  CD  GLU A  45     117.425  62.266 131.115  1.00150.45           C  
ATOM     71  OE1 GLU A  45     117.372  62.980 130.089  1.00143.31           O  
ATOM     72  OE2 GLU A  45     118.306  62.395 131.992  1.00143.80           O  
ATOM     73  N   ASP A  46     115.721  57.925 131.897  1.00 85.74           N  
ATOM     74  CA  ASP A  46     116.594  56.892 132.438  1.00 99.53           C  
ATOM     75  C   ASP A  46     116.138  55.481 132.092  1.00101.91           C  
ATOM     76  O   ASP A  46     116.956  54.556 132.141  1.00112.42           O  
ATOM     77  CB  ASP A  46     116.706  57.037 133.959  1.00113.45           C  
ATOM     78  CG  ASP A  46     117.440  58.300 134.371  1.00117.73           C  
ATOM     79  OD1 ASP A  46     118.346  58.732 133.628  1.00127.67           O  
ATOM     80  OD2 ASP A  46     117.114  58.860 135.439  1.00114.89           O  
ATOM     81  N   VAL A  47     114.867  55.285 131.752  1.00 92.91           N  
ATOM     82  CA  VAL A  47     114.400  53.969 131.328  1.00102.96           C  
ATOM     83  C   VAL A  47     114.803  53.754 129.874  1.00100.14           C  
ATOM     84  O   VAL A  47     114.452  54.545 128.992  1.00109.25           O  
ATOM     85  CB  VAL A  47     112.883  53.816 131.525  1.00107.34           C  
ATOM     86  CG1 VAL A  47     112.116  54.953 130.870  1.00 84.88           C  
ATOM     87  CG2 VAL A  47     112.419  52.474 130.977  1.00 89.95           C  
ATOM     88  N   HIS A  48     115.560  52.691 129.625  1.00 94.84           N  
ATOM     89  CA  HIS A  48     116.121  52.423 128.311  1.00 90.51           C  
ATOM     90  C   HIS A  48     115.698  51.044 127.825  1.00 86.25           C  
ATOM     91  O   HIS A  48     115.472  50.127 128.620  1.00 90.22           O  
ATOM     92  CB  HIS A  48     117.652  52.522 128.333  1.00 71.73           C  
ATOM     93  CG  HIS A  48     118.166  53.926 128.408  1.00 85.97           C  
ATOM     94  ND1 HIS A  48     118.906  54.393 129.472  1.00 89.30           N  
ATOM     95  CD2 HIS A  48     118.049  54.965 127.548  1.00 94.80           C  
ATOM     96  CE1 HIS A  48     119.222  55.659 129.266  1.00 91.00           C  
ATOM     97  NE2 HIS A  48     118.714  56.030 128.105  1.00 95.55           N  
ATOM     98  N   LEU A  49     115.591  50.913 126.505  1.00 89.89           N  
ATOM     99  CA  LEU A  49     115.246  49.658 125.846  1.00 75.85           C  
ATOM    100  C   LEU A  49     116.442  49.227 125.007  1.00 76.93           C  
ATOM    101  O   LEU A  49     116.776  49.882 124.014  1.00 73.94           O  
ATOM    102  CB  LEU A  49     113.996  49.816 124.983  1.00 63.33           C  
ATOM    103  CG  LEU A  49     112.758  50.396 125.669  1.00 81.30           C  
ATOM    104  CD1 LEU A  49     111.743  50.852 124.636  1.00 74.39           C  
ATOM    105  CD2 LEU A  49     112.142  49.377 126.610  1.00 82.80           C  
ATOM    106  N   MET A  50     117.086  48.132 125.404  1.00 76.78           N  
ATOM    107  CA  MET A  50     118.286  47.645 124.736  1.00 90.19           C  
ATOM    108  C   MET A  50     117.947  46.467 123.834  1.00 81.33           C  
ATOM    109  O   MET A  50     117.365  45.477 124.288  1.00 80.24           O  
ATOM    110  CB  MET A  50     119.353  47.235 125.752  1.00 76.24           C  
ATOM    111  CG  MET A  50     120.111  48.401 126.358  1.00 78.17           C  
ATOM    112  SD  MET A  50     121.732  47.913 126.973  1.00105.96           S  
ATOM    113  CE  MET A  50     122.330  49.469 127.628  1.00 91.77           C  
ATOM    114  N   GLY A  51     118.321  46.577 122.561  1.00 79.27           N  
ATOM    115  CA  GLY A  51     118.117  45.499 121.616  1.00 65.65           C  
ATOM    116  C   GLY A  51     119.316  44.581 121.514  1.00 75.37           C  
ATOM    117  O   GLY A  51     120.414  45.019 121.158  1.00 82.34           O  
ATOM    118  N   PHE A  52     119.120  43.304 121.827  1.00 76.90           N  
ATOM    119  CA  PHE A  52     120.185  42.311 121.785  1.00 83.42           C  
ATOM    120  C   PHE A  52     120.020  41.440 120.548  1.00 87.76           C  
ATOM    121  O   PHE A  52     118.945  40.877 120.317  1.00 78.98           O  
ATOM    122  CB  PHE A  52     120.174  41.452 123.050  1.00 76.18           C  
ATOM    123  CG  PHE A  52     120.368  42.238 124.315  1.00 80.43           C  
ATOM    124  CD1 PHE A  52     121.640  42.509 124.789  1.00 97.67           C  
ATOM    125  CD2 PHE A  52     119.278  42.717 125.021  1.00 65.99           C  
ATOM    126  CE1 PHE A  52     121.822  43.235 125.951  1.00 97.11           C  
ATOM    127  CE2 PHE A  52     119.453  43.445 126.181  1.00 78.89           C  
ATOM    128  CZ  PHE A  52     120.727  43.704 126.647  1.00 91.12           C  
ATOM    129  N   THR A  53     121.084  41.333 119.758  1.00 84.80           N  
ATOM    130  CA  THR A  53     121.029  40.557 118.529  1.00 76.96           C  
ATOM    131  C   THR A  53     120.926  39.067 118.834  1.00 67.63           C  
ATOM    132  O   THR A  53     121.400  38.584 119.866  1.00 87.92           O  
ATOM    133  CB  THR A  53     122.269  40.818 117.673  1.00 80.45           C  
ATOM    134  OG1 THR A  53     123.434  40.347 118.361  1.00 80.64           O  
ATOM    135  CG2 THR A  53     122.422  42.304 117.397  1.00106.88           C  
ATOM    136  N   LEU A  54     120.294  38.333 117.915  1.00 67.24           N  
ATOM    137  CA  LEU A  54     120.309  36.878 117.996  1.00 70.08           C  
ATOM    138  C   LEU A  54     121.702  36.307 117.774  1.00 78.72           C  
ATOM    139  O   LEU A  54     121.937  35.137 118.092  1.00 98.41           O  
ATOM    140  CB  LEU A  54     119.331  36.277 116.986  1.00 52.17           C  
ATOM    141  CG  LEU A  54     117.983  35.799 117.531  1.00 79.99           C  
ATOM    142  CD1 LEU A  54     117.054  36.963 117.820  1.00 72.20           C  
ATOM    143  CD2 LEU A  54     117.335  34.830 116.556  1.00 82.71           C  
ATOM    144  N   SER A  55     122.627  37.104 117.232  1.00 87.27           N  
ATOM    145  CA  SER A  55     124.008  36.652 117.096  1.00101.88           C  
ATOM    146  C   SER A  55     124.628  36.371 118.459  1.00101.85           C  
ATOM    147  O   SER A  55     125.389  35.409 118.619  1.00110.37           O  
ATOM    148  CB  SER A  55     124.827  37.696 116.336  1.00127.08           C  
ATOM    149  OG  SER A  55     124.165  38.105 115.150  1.00102.02           O  
ATOM    150  N   GLY A  56     124.313  37.202 119.456  1.00 84.40           N  
ATOM    151  CA  GLY A  56     124.774  36.953 120.810  1.00 84.30           C  
ATOM    152  C   GLY A  56     124.156  35.730 121.452  1.00 80.37           C  
ATOM    153  O   GLY A  56     124.743  35.168 122.382  1.00 99.98           O  
ATOM    154  N   GLN A  57     122.982  35.310 120.983  1.00 70.19           N  
ATOM    155  CA  GLN A  57     122.358  34.075 121.438  1.00 69.30           C  
ATOM    156  C   GLN A  57     122.947  32.838 120.773  1.00 85.31           C  
ATOM    157  O   GLN A  57     122.404  31.742 120.950  1.00 87.90           O  
ATOM    158  CB  GLN A  57     120.848  34.125 121.193  1.00 64.04           C  
ATOM    159  CG  GLN A  57     120.087  34.963 122.201  1.00 78.31           C  
ATOM    160  CD  GLN A  57     118.586  34.785 122.087  1.00 87.86           C  
ATOM    161  OE1 GLN A  57     118.104  33.739 121.652  1.00 67.64           O  
ATOM    162  NE2 GLN A  57     117.838  35.809 122.483  1.00 88.17           N  
ATOM    163  N   LYS A  58     124.030  32.997 120.009  1.00 79.98           N  
ATOM    164  CA  LYS A  58     124.741  31.884 119.377  1.00 75.88           C  
ATOM    165  C   LYS A  58     123.823  31.079 118.456  1.00102.27           C  
ATOM    166  O   LYS A  58     123.799  29.846 118.485  1.00111.48           O  
ATOM    167  CB  LYS A  58     125.401  30.988 120.428  1.00 75.38           C  
ATOM    168  CG  LYS A  58     126.737  31.524 120.920  1.00103.36           C  
ATOM    169  CD  LYS A  58     127.256  30.755 122.123  1.00123.19           C  
ATOM    170  CE  LYS A  58     128.470  31.450 122.719  1.00127.33           C  
ATOM    171  NZ  LYS A  58     128.974  30.762 123.938  1.00109.39           N  
ATOM    172  N   VAL A  59     123.068  31.790 117.628  1.00 99.10           N  
ATOM    173  CA  VAL A  59     122.274  31.177 116.582  1.00 92.25           C  
ATOM    174  C   VAL A  59     123.008  31.344 115.256  1.00 93.49           C  
ATOM    175  O   VAL A  59     123.963  32.109 115.141  1.00116.90           O  
ATOM    176  CB  VAL A  59     120.843  31.763 116.521  1.00 75.23           C  
ATOM    177  CG1 VAL A  59     120.240  31.836 117.915  1.00 70.70           C  
ATOM    178  CG2 VAL A  59     120.855  33.129 115.861  1.00 86.49           C  
ATOM    179  N   ALA A  60     122.556  30.617 114.237  1.00 73.37           N  
ATOM    180  CA  ALA A  60     123.255  30.590 112.956  1.00 83.03           C  
ATOM    181  C   ALA A  60     123.200  31.959 112.285  1.00 99.09           C  
ATOM    182  O   ALA A  60     122.115  32.484 112.014  1.00 76.64           O  
ATOM    183  CB  ALA A  60     122.646  29.522 112.052  1.00 86.83           C  
ATOM    184  N   ASP A  61     124.372  32.533 112.015  1.00112.17           N  
ATOM    185  CA  ASP A  61     124.479  33.823 111.348  1.00 90.76           C  
ATOM    186  C   ASP A  61     124.463  33.715 109.830  1.00109.37           C  
ATOM    187  O   ASP A  61     124.341  34.744 109.156  1.00111.76           O  
ATOM    188  CB  ASP A  61     125.764  34.543 111.778  1.00116.27           C  
ATOM    189  CG  ASP A  61     125.679  35.110 113.181  1.00133.27           C  
ATOM    190  OD1 ASP A  61     124.741  35.889 113.453  1.00140.11           O  
ATOM    191  OD2 ASP A  61     126.552  34.778 114.011  1.00142.21           O  
ATOM    192  N   SER A  62     124.589  32.509 109.283  1.00124.25           N  
ATOM    193  CA  SER A  62     124.666  32.349 107.839  1.00119.29           C  
ATOM    194  C   SER A  62     123.352  32.776 107.189  1.00118.38           C  
ATOM    195  O   SER A  62     122.273  32.482 107.714  1.00101.20           O  
ATOM    196  CB  SER A  62     124.984  30.899 107.474  1.00122.91           C  
ATOM    197  OG  SER A  62     123.948  30.027 107.894  1.00127.06           O  
ATOM    198  N   PRO A  63     123.409  33.472 106.050  1.00120.77           N  
ATOM    199  CA  PRO A  63     122.163  33.940 105.419  1.00106.62           C  
ATOM    200  C   PRO A  63     121.265  32.816 104.934  1.00 87.50           C  
ATOM    201  O   PRO A  63     120.049  33.019 104.822  1.00 82.56           O  
ATOM    202  CB  PRO A  63     122.663  34.810 104.255  1.00 77.51           C  
ATOM    203  CG  PRO A  63     124.070  34.379 104.018  1.00 96.72           C  
ATOM    204  CD  PRO A  63     124.609  33.948 105.344  1.00106.18           C  
ATOM    205  N   LEU A  64     121.817  31.637 104.641  1.00 88.00           N  
ATOM    206  CA  LEU A  64     120.976  30.518 104.229  1.00 78.89           C  
ATOM    207  C   LEU A  64     120.113  30.030 105.385  1.00 85.43           C  
ATOM    208  O   LEU A  64     118.900  29.844 105.234  1.00 83.83           O  
ATOM    209  CB  LEU A  64     121.832  29.377 103.684  1.00 76.96           C  
ATOM    210  CG  LEU A  64     121.019  28.134 103.314  1.00 83.83           C  
ATOM    211  CD1 LEU A  64     120.056  28.446 102.179  1.00106.20           C  
ATOM    212  CD2 LEU A  64     121.918  26.963 102.954  1.00103.62           C  
ATOM    213  N   GLU A  65     120.725  29.813 106.551  1.00 94.28           N  
ATOM    214  CA  GLU A  65     119.954  29.399 107.717  1.00 98.81           C  
ATOM    215  C   GLU A  65     119.117  30.546 108.268  1.00 96.78           C  
ATOM    216  O   GLU A  65     118.051  30.310 108.847  1.00 88.34           O  
ATOM    217  CB  GLU A  65     120.887  28.851 108.796  1.00 92.65           C  
ATOM    218  CG  GLU A  65     121.598  27.567 108.401  1.00123.58           C  
ATOM    219  CD  GLU A  65     120.659  26.379 108.327  1.00134.04           C  
ATOM    220  OE1 GLU A  65     120.007  26.069 109.346  1.00131.96           O  
ATOM    221  OE2 GLU A  65     120.574  25.754 107.248  1.00134.20           O  
ATOM    222  N   ALA A  66     119.577  31.789 108.095  1.00 89.54           N  
ATOM    223  CA  ALA A  66     118.799  32.933 108.556  1.00 84.65           C  
ATOM    224  C   ALA A  66     117.564  33.155 107.694  1.00 81.84           C  
ATOM    225  O   ALA A  66     116.526  33.591 108.205  1.00 71.56           O  
ATOM    226  CB  ALA A  66     119.667  34.191 108.573  1.00 72.09           C  
ATOM    227  N   SER A  67     117.654  32.864 106.393  1.00 80.66           N  
ATOM    228  CA  SER A  67     116.494  32.988 105.519  1.00 62.38           C  
ATOM    229  C   SER A  67     115.418  31.962 105.844  1.00 76.09           C  
ATOM    230  O   SER A  67     114.267  32.136 105.430  1.00 83.13           O  
ATOM    231  CB  SER A  67     116.916  32.856 104.055  1.00 55.79           C  
ATOM    232  OG  SER A  67     117.511  31.595 103.806  1.00 79.70           O  
ATOM    233  N   LYS A  68     115.765  30.902 106.572  1.00 71.72           N  
ATOM    234  CA  LYS A  68     114.784  29.912 106.991  1.00 77.99           C  
ATOM    235  C   LYS A  68     113.953  30.374 108.180  1.00 68.33           C  
ATOM    236  O   LYS A  68     112.977  29.704 108.532  1.00 64.61           O  
ATOM    237  CB  LYS A  68     115.489  28.593 107.325  1.00 74.70           C  
ATOM    238  CG  LYS A  68     116.139  27.927 106.118  1.00 80.93           C  
ATOM    239  CD  LYS A  68     116.942  26.693 106.503  1.00 71.77           C  
ATOM    240  CE  LYS A  68     117.564  26.044 105.274  1.00 87.70           C  
ATOM    241  NZ  LYS A  68     118.428  24.883 105.623  1.00101.87           N  
ATOM    242  N   ARG A  69     114.308  31.501 108.795  1.00 69.44           N  
ATOM    243  CA  ARG A  69     113.608  32.013 109.964  1.00 75.73           C  
ATOM    244  C   ARG A  69     112.508  33.008 109.615  1.00 74.53           C  
ATOM    245  O   ARG A  69     111.795  33.459 110.517  1.00 67.98           O  
ATOM    246  CB  ARG A  69     114.603  32.673 110.927  1.00 87.03           C  
ATOM    247  CG  ARG A  69     115.059  31.774 112.066  1.00 84.89           C  
ATOM    248  CD  ARG A  69     116.077  32.471 112.957  1.00 75.33           C  
ATOM    249  NE  ARG A  69     117.318  31.711 113.066  1.00 70.38           N  
ATOM    250  CZ  ARG A  69     118.483  32.104 112.559  1.00 76.18           C  
ATOM    251  NH1 ARG A  69     118.573  33.258 111.913  1.00 57.51           N  
ATOM    252  NH2 ARG A  69     119.561  31.345 112.706  1.00 76.29           N  
ATOM    253  N   TRP A  70     112.351  33.359 108.342  1.00 82.02           N  
ATOM    254  CA  TRP A  70     111.363  34.339 107.917  1.00 62.13           C  
ATOM    255  C   TRP A  70     110.396  33.713 106.920  1.00 64.94           C  
ATOM    256  O   TRP A  70     110.715  32.728 106.247  1.00 82.22           O  
ATOM    257  CB  TRP A  70     112.039  35.569 107.298  1.00 44.21           C  
ATOM    258  CG  TRP A  70     113.259  36.007 108.045  1.00 45.91           C  
ATOM    259  CD1 TRP A  70     113.351  36.272 109.379  1.00 65.96           C  
ATOM    260  CD2 TRP A  70     114.565  36.233 107.501  1.00 45.19           C  
ATOM    261  NE1 TRP A  70     114.632  36.647 109.701  1.00 73.75           N  
ATOM    262  CE2 TRP A  70     115.397  36.632 108.565  1.00 49.64           C  
ATOM    263  CE3 TRP A  70     115.111  36.137 106.219  1.00 66.08           C  
ATOM    264  CZ2 TRP A  70     116.744  36.933 108.386  1.00 66.83           C  
ATOM    265  CZ3 TRP A  70     116.449  36.436 106.044  1.00 67.76           C  
ATOM    266  CH2 TRP A  70     117.250  36.830 107.121  1.00 61.35           C  
ATOM    267  N   ALA A  71     109.203  34.297 106.833  1.00 57.60           N  
ATOM    268  CA  ALA A  71     108.178  33.808 105.921  1.00 71.79           C  
ATOM    269  C   ALA A  71     107.183  34.926 105.647  1.00 78.42           C  
ATOM    270  O   ALA A  71     107.043  35.866 106.433  1.00 85.94           O  
ATOM    271  CB  ALA A  71     107.468  32.573 106.483  1.00 61.40           C  
ATOM    272  N   PHE A  72     106.490  34.806 104.518  1.00 64.21           N  
ATOM    273  CA  PHE A  72     105.533  35.805 104.066  1.00 67.19           C  
ATOM    274  C   PHE A  72     104.119  35.375 104.432  1.00 66.05           C  
ATOM    275  O   PHE A  72     103.738  34.220 104.227  1.00 63.62           O  
ATOM    276  CB  PHE A  72     105.646  36.016 102.552  1.00 77.62           C  
ATOM    277  CG  PHE A  72     106.741  36.966 102.150  1.00 73.36           C  
ATOM    278  CD1 PHE A  72     106.523  38.333 102.154  1.00 63.64           C  
ATOM    279  CD2 PHE A  72     107.991  36.494 101.779  1.00 77.37           C  
ATOM    280  CE1 PHE A  72     107.527  39.213 101.795  1.00 69.11           C  
ATOM    281  CE2 PHE A  72     108.999  37.371 101.417  1.00 77.63           C  
ATOM    282  CZ  PHE A  72     108.766  38.732 101.426  1.00 74.70           C  
ATOM    283  N   ARG A  73     103.345  36.306 104.982  1.00 79.57           N  
ATOM    284  CA  ARG A  73     101.964  36.014 105.339  1.00 75.62           C  
ATOM    285  C   ARG A  73     101.087  37.249 105.156  1.00 80.82           C  
ATOM    286  O   ARG A  73     101.479  38.359 105.523  1.00 72.43           O  
ATOM    287  CB  ARG A  73     101.850  35.504 106.780  1.00 70.64           C  
ATOM    288  CG  ARG A  73     100.439  35.128 107.094  1.00 73.27           C  
ATOM    289  CD  ARG A  73     100.018  35.500 108.483  1.00 80.00           C  
ATOM    290  NE  ARG A  73      99.292  34.400 109.074  1.00 85.68           N  
ATOM    291  CZ  ARG A  73      97.974  34.293 109.027  1.00100.88           C  
ATOM    292  NH1 ARG A  73      97.385  33.259 109.574  1.00131.00           N  
ATOM    293  NH2 ARG A  73      97.260  35.231 108.427  1.00100.96           N  
ATOM    294  N   THR A  74      99.891  37.038 104.602  1.00 99.77           N  
ATOM    295  CA  THR A  74      98.896  38.086 104.411  1.00 94.88           C  
ATOM    296  C   THR A  74      97.951  38.170 105.608  1.00 96.61           C  
ATOM    297  O   THR A  74      97.748  37.194 106.336  1.00110.01           O  
ATOM    298  CB  THR A  74      98.092  37.831 103.133  1.00 88.96           C  
ATOM    299  OG1 THR A  74      97.087  38.839 102.982  1.00109.92           O  
ATOM    300  CG2 THR A  74      97.426  36.462 103.186  1.00 91.27           C  
ATOM    301  N   GLY A  75      97.375  39.355 105.804  1.00 89.45           N  
ATOM    302  CA  GLY A  75      96.391  39.566 106.848  1.00 94.47           C  
ATOM    303  C   GLY A  75      96.934  39.915 108.214  1.00108.25           C  
ATOM    304  O   GLY A  75      96.219  39.744 109.208  1.00120.24           O  
ATOM    305  N   VAL A  76      98.175  40.397 108.304  1.00 93.50           N  
ATOM    306  CA  VAL A  76      98.781  40.779 109.570  1.00 68.67           C  
ATOM    307  C   VAL A  76      99.339  42.187 109.418  1.00 72.11           C  
ATOM    308  O   VAL A  76     100.157  42.434 108.527  1.00 87.03           O  
ATOM    309  CB  VAL A  76      99.891  39.808 110.012  1.00 75.37           C  
ATOM    310  CG1 VAL A  76     100.782  40.459 111.065  1.00 85.19           C  
ATOM    311  CG2 VAL A  76      99.282  38.526 110.551  1.00 73.52           C  
ATOM    312  N   PRO A  77      98.935  43.141 110.250  1.00 71.26           N  
ATOM    313  CA  PRO A  77      99.450  44.506 110.129  1.00 77.33           C  
ATOM    314  C   PRO A  77     100.855  44.608 110.691  1.00 83.67           C  
ATOM    315  O   PRO A  77     101.195  43.924 111.668  1.00 94.04           O  
ATOM    316  CB  PRO A  77      98.458  45.338 110.961  1.00 79.96           C  
ATOM    317  CG  PRO A  77      97.329  44.397 111.320  1.00 87.35           C  
ATOM    318  CD  PRO A  77      97.907  43.028 111.294  1.00 94.00           C  
ATOM    319  N   PRO A  78     101.700  45.455 110.107  1.00 57.28           N  
ATOM    320  CA  PRO A  78     103.059  45.619 110.632  1.00 75.88           C  
ATOM    321  C   PRO A  78     103.098  46.636 111.762  1.00 83.12           C  
ATOM    322  O   PRO A  78     102.491  47.707 111.687  1.00 95.30           O  
ATOM    323  CB  PRO A  78     103.851  46.107 109.412  1.00 88.11           C  
ATOM    324  CG  PRO A  78     102.817  46.662 108.450  1.00 88.98           C  
ATOM    325  CD  PRO A  78     101.437  46.347 108.968  1.00 67.74           C  
ATOM    326  N   LYS A  79     103.825  46.286 112.820  1.00 80.27           N  
ATOM    327  CA  LYS A  79     103.931  47.116 114.010  1.00 76.00           C  
ATOM    328  C   LYS A  79     105.394  47.445 114.280  1.00 72.52           C  
ATOM    329  O   LYS A  79     106.293  46.667 113.947  1.00 66.41           O  
ATOM    330  CB  LYS A  79     103.320  46.417 115.231  1.00 68.64           C  
ATOM    331  CG  LYS A  79     102.002  45.702 114.953  1.00104.83           C  
ATOM    332  CD  LYS A  79     100.887  46.678 114.610  1.00 71.81           C  
ATOM    333  CE  LYS A  79      99.524  46.099 114.960  1.00 81.12           C  
ATOM    334  NZ  LYS A  79      99.330  44.727 114.417  1.00 88.90           N  
ATOM    335  N   ASN A  80     105.626  48.604 114.893  1.00 81.75           N  
ATOM    336  CA  ASN A  80     106.973  49.087 115.160  1.00 83.22           C  
ATOM    337  C   ASN A  80     107.081  49.599 116.589  1.00 76.70           C  
ATOM    338  O   ASN A  80     106.135  50.183 117.126  1.00 81.47           O  
ATOM    339  CB  ASN A  80     107.367  50.197 114.180  1.00 78.72           C  
ATOM    340  CG  ASN A  80     107.343  49.734 112.739  1.00 84.50           C  
ATOM    341  OD1 ASN A  80     107.737  48.610 112.430  1.00 79.07           O  
ATOM    342  ND2 ASN A  80     106.878  50.600 111.847  1.00106.72           N  
ATOM    343  N   VAL A  81     108.246  49.377 117.195  1.00 76.12           N  
ATOM    344  CA  VAL A  81     108.564  49.853 118.536  1.00 68.85           C  
ATOM    345  C   VAL A  81     109.952  50.473 118.498  1.00 75.04           C  
ATOM    346  O   VAL A  81     110.894  49.860 117.982  1.00 85.10           O  
ATOM    347  CB  VAL A  81     108.509  48.717 119.578  1.00 67.15           C  
ATOM    348  CG1 VAL A  81     109.359  49.061 120.794  1.00 76.34           C  
ATOM    349  CG2 VAL A  81     107.078  48.449 119.994  1.00 74.60           C  
ATOM    350  N   GLU A  82     110.079  51.684 119.034  1.00 87.20           N  
ATOM    351  CA  GLU A  82     111.369  52.354 119.101  1.00 96.46           C  
ATOM    352  C   GLU A  82     112.092  51.973 120.387  1.00 86.93           C  
ATOM    353  O   GLU A  82     111.473  51.828 121.445  1.00 86.12           O  
ATOM    354  CB  GLU A  82     111.202  53.873 119.016  1.00102.52           C  
ATOM    355  CG  GLU A  82     110.433  54.500 120.169  1.00110.09           C  
ATOM    356  CD  GLU A  82     110.597  56.008 120.224  1.00125.20           C  
ATOM    357  OE1 GLU A  82     110.902  56.612 119.174  1.00132.38           O  
ATOM    358  OE2 GLU A  82     110.424  56.588 121.318  1.00117.86           O  
ATOM    359  N   TYR A  83     113.407  51.794 120.284  1.00 72.93           N  
ATOM    360  CA  TYR A  83     114.250  51.515 121.435  1.00 58.52           C  
ATOM    361  C   TYR A  83     115.408  52.503 121.459  1.00 67.28           C  
ATOM    362  O   TYR A  83     115.628  53.263 120.512  1.00 69.69           O  
ATOM    363  CB  TYR A  83     114.761  50.065 121.432  1.00 66.58           C  
ATOM    364  CG  TYR A  83     115.547  49.648 120.207  1.00 64.49           C  
ATOM    365  CD1 TYR A  83     116.914  49.879 120.122  1.00 67.24           C  
ATOM    366  CD2 TYR A  83     114.929  48.990 119.153  1.00 60.43           C  
ATOM    367  CE1 TYR A  83     117.639  49.486 119.012  1.00 72.18           C  
ATOM    368  CE2 TYR A  83     115.646  48.593 118.040  1.00 69.02           C  
ATOM    369  CZ  TYR A  83     116.999  48.844 117.973  1.00 77.08           C  
ATOM    370  OH  TYR A  83     117.711  48.448 116.863  1.00 69.25           O  
ATOM    371  N   THR A  84     116.154  52.489 122.562  1.00 61.76           N  
ATOM    372  CA  THR A  84     117.195  53.479 122.815  1.00 73.33           C  
ATOM    373  C   THR A  84     118.593  52.984 122.463  1.00 83.31           C  
ATOM    374  O   THR A  84     119.336  53.679 121.764  1.00 84.02           O  
ATOM    375  CB  THR A  84     117.150  53.912 124.284  1.00 80.79           C  
ATOM    376  OG1 THR A  84     117.105  52.750 125.120  1.00 89.44           O  
ATOM    377  CG2 THR A  84     115.920  54.765 124.546  1.00 81.59           C  
ATOM    378  N   GLU A  85     118.973  51.800 122.936  1.00 76.87           N  
ATOM    379  CA  GLU A  85     120.301  51.256 122.700  1.00 68.96           C  
ATOM    380  C   GLU A  85     120.204  49.893 122.028  1.00 74.88           C  
ATOM    381  O   GLU A  85     119.161  49.235 122.052  1.00 56.92           O  
ATOM    382  CB  GLU A  85     121.095  51.136 124.006  1.00 86.27           C  
ATOM    383  CG  GLU A  85     121.633  52.455 124.531  1.00115.13           C  
ATOM    384  CD  GLU A  85     120.573  53.285 125.224  1.00110.81           C  
ATOM    385  OE1 GLU A  85     119.748  52.701 125.955  1.00 92.11           O  
ATOM    386  OE2 GLU A  85     120.566  54.520 125.035  1.00124.81           O  
ATOM    387  N   GLY A  86     121.319  49.473 121.429  1.00 82.53           N  
ATOM    388  CA  GLY A  86     121.372  48.200 120.741  1.00 84.24           C  
ATOM    389  C   GLY A  86     122.780  47.646 120.729  1.00 87.42           C  
ATOM    390  O   GLY A  86     123.753  48.348 121.016  1.00 94.11           O  
ATOM    391  N   GLU A  87     122.874  46.366 120.387  1.00 73.85           N  
ATOM    392  CA  GLU A  87     124.146  45.660 120.358  1.00 81.22           C  
ATOM    393  C   GLU A  87     124.797  45.797 118.987  1.00 86.21           C  
ATOM    394  O   GLU A  87     124.122  46.008 117.976  1.00 84.41           O  
ATOM    395  CB  GLU A  87     123.946  44.182 120.700  1.00 73.44           C  
ATOM    396  CG  GLU A  87     125.220  43.441 121.084  1.00 90.14           C  
ATOM    397  CD  GLU A  87     125.080  41.934 120.980  1.00 96.71           C  
ATOM    398  OE1 GLU A  87     124.044  41.398 121.425  1.00 78.38           O  
ATOM    399  OE2 GLU A  87     126.009  41.285 120.454  1.00104.12           O  
ATOM    400  N   GLU A  88     126.123  45.692 118.964  1.00 90.96           N  
ATOM    401  CA  GLU A  88     126.852  45.664 117.702  1.00 78.07           C  
ATOM    402  C   GLU A  88     126.665  44.303 117.039  1.00 93.77           C  
ATOM    403  O   GLU A  88     127.032  43.271 117.610  1.00100.52           O  
ATOM    404  CB  GLU A  88     128.331  45.960 117.938  1.00 71.25           C  
ATOM    405  CG  GLU A  88     128.616  47.416 118.289  1.00 94.90           C  
ATOM    406  CD  GLU A  88     130.087  47.685 118.549  1.00109.99           C  
ATOM    407  OE1 GLU A  88     130.937  47.112 117.835  1.00 94.58           O  
ATOM    408  OE2 GLU A  88     130.392  48.475 119.468  1.00 96.37           O  
ATOM    409  N   ALA A  89     126.086  44.302 115.841  1.00 88.10           N  
ATOM    410  CA  ALA A  89     125.687  43.063 115.187  1.00 88.63           C  
ATOM    411  C   ALA A  89     126.871  42.382 114.513  1.00 93.35           C  
ATOM    412  O   ALA A  89     127.771  43.041 113.983  1.00 82.01           O  
ATOM    413  CB  ALA A  89     124.591  43.336 114.157  1.00 97.16           C  
ATOM    414  N   LYS A  90     126.857  41.047 114.528  1.00 93.00           N  
ATOM    415  CA  LYS A  90     127.915  40.280 113.879  1.00101.75           C  
ATOM    416  C   LYS A  90     127.652  40.116 112.387  1.00 87.93           C  
ATOM    417  O   LYS A  90     128.584  40.189 111.578  1.00 91.01           O  
ATOM    418  CB  LYS A  90     128.061  38.913 114.551  1.00106.75           C  
ATOM    419  CG  LYS A  90     129.433  38.276 114.375  1.00125.73           C  
ATOM    420  CD  LYS A  90     129.434  36.816 114.804  1.00137.89           C  
ATOM    421  CE  LYS A  90     130.772  36.153 114.511  1.00126.41           C  
ATOM    422  NZ  LYS A  90     130.719  34.676 114.703  1.00 92.41           N  
ATOM    423  N   THR A  91     126.397  39.891 112.002  1.00 77.07           N  
ATOM    424  CA  THR A  91     126.027  39.764 110.598  1.00 78.78           C  
ATOM    425  C   THR A  91     124.747  40.544 110.347  1.00 72.91           C  
ATOM    426  O   THR A  91     123.787  40.433 111.115  1.00 59.58           O  
ATOM    427  CB  THR A  91     125.835  38.297 110.192  1.00 72.68           C  
ATOM    428  OG1 THR A  91     124.938  37.656 111.107  1.00 96.34           O  
ATOM    429  CG2 THR A  91     127.168  37.557 110.180  1.00 78.99           C  
ATOM    430  N   CYS A  92     124.740  41.329 109.273  1.00 93.08           N  
ATOM    431  CA  CYS A  92     123.581  42.104 108.860  1.00 89.51           C  
ATOM    432  C   CYS A  92     123.196  41.720 107.437  1.00 90.74           C  
ATOM    433  O   CYS A  92     124.004  41.179 106.678  1.00 98.33           O  
ATOM    434  CB  CYS A  92     123.861  43.607 108.951  1.00 84.84           C  
ATOM    435  SG  CYS A  92     123.901  44.267 110.636  1.00 94.71           S  
ATOM    436  N   TYR A  93     121.947  42.008 107.076  1.00 75.35           N  
ATOM    437  CA  TYR A  93     121.386  41.545 105.814  1.00 91.07           C  
ATOM    438  C   TYR A  93     120.691  42.689 105.090  1.00 94.28           C  
ATOM    439  O   TYR A  93     119.927  43.445 105.699  1.00 81.35           O  
ATOM    440  CB  TYR A  93     120.405  40.389 106.046  1.00 77.22           C  
ATOM    441  CG  TYR A  93     120.886  39.384 107.069  1.00 59.78           C  
ATOM    442  CD1 TYR A  93     121.781  38.382 106.720  1.00 75.52           C  
ATOM    443  CD2 TYR A  93     120.446  39.438 108.384  1.00 84.11           C  
ATOM    444  CE1 TYR A  93     122.225  37.462 107.652  1.00 93.69           C  
ATOM    445  CE2 TYR A  93     120.884  38.522 109.323  1.00 83.42           C  
ATOM    446  CZ  TYR A  93     121.772  37.537 108.952  1.00 81.66           C  
ATOM    447  OH  TYR A  93     122.210  36.623 109.885  1.00 96.28           O  
ATOM    448  N   ASN A  94     120.961  42.807 103.791  1.00106.09           N  
ATOM    449  CA  ASN A  94     120.311  43.760 102.892  1.00 97.89           C  
ATOM    450  C   ASN A  94     119.683  42.925 101.779  1.00105.71           C  
ATOM    451  O   ASN A  94     120.317  42.661 100.754  1.00119.18           O  
ATOM    452  CB  ASN A  94     121.313  44.786 102.337  1.00 91.77           C  
ATOM    453  CG  ASN A  94     120.648  46.077 101.886  1.00 98.28           C  
ATOM    454  OD1 ASN A  94     119.606  46.472 102.411  1.00 85.08           O  
ATOM    455  ND2 ASN A  94     121.241  46.731 100.888  1.00109.96           N  
ATOM    456  N   ILE A  95     118.440  42.500 101.985  1.00102.06           N  
ATOM    457  CA  ILE A  95     117.785  41.544 101.101  1.00 98.12           C  
ATOM    458  C   ILE A  95     116.814  42.272 100.184  1.00 91.30           C  
ATOM    459  O   ILE A  95     116.255  43.319 100.532  1.00 81.98           O  
ATOM    460  CB  ILE A  95     117.069  40.446 101.915  1.00 90.15           C  
ATOM    461  CG1 ILE A  95     117.960  39.990 103.069  1.00 85.20           C  
ATOM    462  CG2 ILE A  95     116.717  39.260 101.032  1.00 94.30           C  
ATOM    463  CD1 ILE A  95     117.224  39.223 104.131  1.00 93.27           C  
ATOM    464  N   SER A  96     116.614  41.705  98.992  1.00 96.23           N  
ATOM    465  CA  SER A  96     115.684  42.239  97.993  1.00113.16           C  
ATOM    466  C   SER A  96     115.006  41.045  97.321  1.00 87.41           C  
ATOM    467  O   SER A  96     115.496  40.524  96.315  1.00 86.81           O  
ATOM    468  CB  SER A  96     116.403  43.123  96.983  1.00132.98           C  
ATOM    469  OG  SER A  96     117.147  44.139  97.631  1.00144.84           O  
ATOM    470  N   VAL A  97     113.884  40.614  97.886  1.00 74.35           N  
ATOM    471  CA  VAL A  97     113.101  39.517  97.329  1.00 67.22           C  
ATOM    472  C   VAL A  97     112.118  40.092  96.319  1.00 85.81           C  
ATOM    473  O   VAL A  97     111.337  40.994  96.643  1.00 87.46           O  
ATOM    474  CB  VAL A  97     112.369  38.744  98.436  1.00 73.76           C  
ATOM    475  CG1 VAL A  97     111.537  37.623  97.838  1.00 80.37           C  
ATOM    476  CG2 VAL A  97     113.368  38.196  99.439  1.00101.72           C  
ATOM    477  N   THR A  98     112.152  39.569  95.095  1.00 91.32           N  
ATOM    478  CA  THR A  98     111.390  40.135  93.995  1.00 73.69           C  
ATOM    479  C   THR A  98     110.509  39.079  93.343  1.00 78.45           C  
ATOM    480  O   THR A  98     110.771  37.876  93.415  1.00 76.58           O  
ATOM    481  CB  THR A  98     112.310  40.752  92.930  1.00 64.95           C  
ATOM    482  OG1 THR A  98     113.275  39.780  92.509  1.00 68.08           O  
ATOM    483  CG2 THR A  98     113.031  41.966  93.487  1.00 88.57           C  
ATOM    484  N   ASP A  99     109.447  39.564  92.706  1.00 91.27           N  
ATOM    485  CA  ASP A  99     108.617  38.747  91.844  1.00 80.34           C  
ATOM    486  C   ASP A  99     109.425  38.319  90.620  1.00 94.07           C  
ATOM    487  O   ASP A  99     110.408  38.971  90.259  1.00103.61           O  
ATOM    488  CB  ASP A  99     107.383  39.544  91.421  1.00 75.20           C  
ATOM    489  CG  ASP A  99     106.202  38.666  91.066  1.00107.05           C  
ATOM    490  OD1 ASP A  99     105.855  37.777  91.873  1.00144.27           O  
ATOM    491  OD2 ASP A  99     105.618  38.869  89.980  1.00102.07           O  
ATOM    492  N   PRO A 100     109.044  37.214  89.969  1.00 88.25           N  
ATOM    493  CA  PRO A 100     109.658  36.903  88.667  1.00 95.58           C  
ATOM    494  C   PRO A 100     109.475  38.011  87.647  1.00 92.00           C  
ATOM    495  O   PRO A 100     110.287  38.133  86.721  1.00 89.33           O  
ATOM    496  CB  PRO A 100     108.950  35.608  88.242  1.00 65.77           C  
ATOM    497  CG  PRO A 100     107.734  35.516  89.118  1.00 55.58           C  
ATOM    498  CD  PRO A 100     108.149  36.134  90.412  1.00 72.42           C  
ATOM    499  N   SER A 101     108.430  38.831  87.792  1.00 88.78           N  
ATOM    500  CA  SER A 101     108.285  40.004  86.939  1.00 79.05           C  
ATOM    501  C   SER A 101     109.283  41.091  87.315  1.00 80.63           C  
ATOM    502  O   SER A 101     109.708  41.867  86.451  1.00 99.00           O  
ATOM    503  CB  SER A 101     106.859  40.547  87.028  1.00 80.76           C  
ATOM    504  OG  SER A 101     105.914  39.493  87.077  1.00104.68           O  
ATOM    505  N   GLY A 102     109.667  41.161  88.586  1.00 80.13           N  
ATOM    506  CA  GLY A 102     110.591  42.174  89.052  1.00 82.98           C  
ATOM    507  C   GLY A 102     110.052  42.940  90.242  1.00 94.63           C  
ATOM    508  O   GLY A 102     110.772  43.725  90.867  1.00 94.97           O  
ATOM    509  N   LYS A 103     108.782  42.712  90.564  1.00 84.25           N  
ATOM    510  CA  LYS A 103     108.131  43.410  91.666  1.00 77.43           C  
ATOM    511  C   LYS A 103     108.718  42.957  92.998  1.00 87.78           C  
ATOM    512  O   LYS A 103     108.697  41.764  93.320  1.00 96.98           O  
ATOM    513  CB  LYS A 103     106.627  43.152  91.625  1.00 73.11           C  
ATOM    514  CG  LYS A 103     105.835  43.841  92.722  1.00 79.26           C  
ATOM    515  CD  LYS A 103     104.431  43.261  92.817  1.00 79.93           C  
ATOM    516  CE  LYS A 103     103.630  43.914  93.931  1.00115.48           C  
ATOM    517  NZ  LYS A 103     102.303  43.260  94.106  1.00 95.58           N  
ATOM    518  N   SER A 104     109.236  43.905  93.775  1.00 86.99           N  
ATOM    519  CA  SER A 104     109.776  43.592  95.092  1.00101.85           C  
ATOM    520  C   SER A 104     108.635  43.380  96.080  1.00 93.85           C  
ATOM    521  O   SER A 104     107.735  44.218  96.192  1.00 90.58           O  
ATOM    522  CB  SER A 104     110.701  44.708  95.575  1.00103.51           C  
ATOM    523  OG  SER A 104     111.370  44.335  96.768  1.00104.48           O  
ATOM    524  N   LEU A 105     108.677  42.258  96.796  1.00 93.12           N  
ATOM    525  CA  LEU A 105     107.605  41.876  97.705  1.00 78.80           C  
ATOM    526  C   LEU A 105     107.761  42.458  99.104  1.00 79.06           C  
ATOM    527  O   LEU A 105     106.823  42.367  99.903  1.00 79.92           O  
ATOM    528  CB  LEU A 105     107.522  40.349  97.793  1.00 83.61           C  
ATOM    529  CG  LEU A 105     107.269  39.640  96.462  1.00 73.47           C  
ATOM    530  CD1 LEU A 105     108.124  38.389  96.351  1.00 96.29           C  
ATOM    531  CD2 LEU A 105     105.795  39.300  96.306  1.00 98.05           C  
ATOM    532  N   LEU A 106     108.910  43.048  99.419  1.00 68.87           N  
ATOM    533  CA  LEU A 106     109.119  43.647 100.727  1.00 77.84           C  
ATOM    534  C   LEU A 106     108.397  44.988 100.820  1.00 84.06           C  
ATOM    535  O   LEU A 106     108.186  45.676  99.817  1.00 87.20           O  
ATOM    536  CB  LEU A 106     110.612  43.829 100.996  1.00 88.63           C  
ATOM    537  CG  LEU A 106     111.439  42.540 101.022  1.00 76.07           C  
ATOM    538  CD1 LEU A 106     112.910  42.831 100.759  1.00101.93           C  
ATOM    539  CD2 LEU A 106     111.262  41.808 102.343  1.00 53.70           C  
ATOM    540  N   LEU A 107     108.015  45.356 102.042  1.00 81.31           N  
ATOM    541  CA  LEU A 107     107.254  46.577 102.255  1.00 73.22           C  
ATOM    542  C   LEU A 107     108.117  47.818 102.044  1.00 87.40           C  
ATOM    543  O   LEU A 107     109.343  47.798 102.185  1.00 86.89           O  
ATOM    544  CB  LEU A 107     106.658  46.616 103.661  1.00 66.54           C  
ATOM    545  CG  LEU A 107     105.428  45.748 103.898  1.00 90.33           C  
ATOM    546  CD1 LEU A 107     104.944  45.896 105.331  1.00101.48           C  
ATOM    547  CD2 LEU A 107     104.331  46.131 102.916  1.00 76.01           C  
ATOM    548  N   ASP A 108     107.448  48.912 101.707  1.00 92.47           N  
ATOM    549  CA  ASP A 108     108.126  50.193 101.579  1.00 84.32           C  
ATOM    550  C   ASP A 108     108.491  50.713 102.964  1.00 82.86           C  
ATOM    551  O   ASP A 108     107.612  50.840 103.824  1.00 95.58           O  
ATOM    552  CB  ASP A 108     107.239  51.199 100.853  1.00 96.51           C  
ATOM    553  CG  ASP A 108     106.939  50.787  99.427  1.00111.01           C  
ATOM    554  OD1 ASP A 108     107.656  51.248  98.515  1.00123.19           O  
ATOM    555  OD2 ASP A 108     105.990  50.002  99.220  1.00126.79           O  
ATOM    556  N   PRO A 109     109.757  51.018 103.220  1.00 84.93           N  
ATOM    557  CA  PRO A 109     110.157  51.467 104.554  1.00 94.06           C  
ATOM    558  C   PRO A 109     109.658  52.872 104.828  1.00 84.98           C  
ATOM    559  O   PRO A 109     109.847  53.781 104.005  1.00109.00           O  
ATOM    560  CB  PRO A 109     111.691  51.420 104.496  1.00114.30           C  
ATOM    561  CG  PRO A 109     112.012  51.604 103.049  1.00121.43           C  
ATOM    562  CD  PRO A 109     110.897  50.941 102.289  1.00 88.30           C  
ATOM    563  N   PRO A 110     109.004  53.092 105.966  1.00 66.92           N  
ATOM    564  CA  PRO A 110     108.652  54.459 106.364  1.00 72.45           C  
ATOM    565  C   PRO A 110     109.903  55.285 106.627  1.00100.16           C  
ATOM    566  O   PRO A 110     111.021  54.774 106.721  1.00123.43           O  
ATOM    567  CB  PRO A 110     107.824  54.267 107.639  1.00 68.18           C  
ATOM    568  CG  PRO A 110     107.386  52.836 107.609  1.00 69.38           C  
ATOM    569  CD  PRO A 110     108.473  52.090 106.903  1.00 74.98           C  
ATOM    570  N   SER A 111     109.692  56.597 106.755  1.00102.96           N  
ATOM    571  CA  SER A 111     110.813  57.529 106.845  1.00100.09           C  
ATOM    572  C   SER A 111     111.672  57.266 108.077  1.00106.97           C  
ATOM    573  O   SER A 111     112.901  57.396 108.022  1.00114.77           O  
ATOM    574  CB  SER A 111     110.288  58.962 106.855  1.00108.49           C  
ATOM    575  OG  SER A 111     109.352  59.146 107.903  1.00103.26           O  
ATOM    576  N   ASN A 112     111.048  56.891 109.196  1.00105.02           N  
ATOM    577  CA  ASN A 112     111.791  56.692 110.436  1.00 90.52           C  
ATOM    578  C   ASN A 112     112.702  55.468 110.397  1.00 88.26           C  
ATOM    579  O   ASN A 112     113.588  55.352 111.248  1.00107.48           O  
ATOM    580  CB  ASN A 112     110.823  56.578 111.616  1.00 92.31           C  
ATOM    581  CG  ASN A 112     109.660  55.648 111.331  1.00 98.13           C  
ATOM    582  OD1 ASN A 112     108.947  55.817 110.341  1.00115.04           O  
ATOM    583  ND2 ASN A 112     109.459  54.663 112.198  1.00 95.09           N  
ATOM    584  N   ILE A 113     112.508  54.563 109.441  1.00 82.32           N  
ATOM    585  CA  ILE A 113     113.311  53.344 109.367  1.00 79.46           C  
ATOM    586  C   ILE A 113     114.625  53.650 108.663  1.00 94.36           C  
ATOM    587  O   ILE A 113     114.640  54.206 107.558  1.00 87.76           O  
ATOM    588  CB  ILE A 113     112.544  52.226 108.640  1.00 98.79           C  
ATOM    589  CG1 ILE A 113     111.184  51.999 109.297  1.00 79.46           C  
ATOM    590  CG2 ILE A 113     113.351  50.929 108.636  1.00 92.64           C  
ATOM    591  CD1 ILE A 113     111.269  51.620 110.749  1.00104.29           C  
ATOM    592  N   ARG A 114     115.734  53.289 109.303  1.00 69.31           N  
ATOM    593  CA  ARG A 114     117.056  53.490 108.733  1.00 76.06           C  
ATOM    594  C   ARG A 114     117.907  52.262 109.013  1.00 78.60           C  
ATOM    595  O   ARG A 114     117.571  51.428 109.859  1.00 80.65           O  
ATOM    596  CB  ARG A 114     117.730  54.752 109.292  1.00101.80           C  
ATOM    597  CG  ARG A 114     117.236  56.049 108.667  1.00110.17           C  
ATOM    598  CD  ARG A 114     118.006  57.249 109.198  1.00100.64           C  
ATOM    599  NE  ARG A 114     117.976  57.307 110.656  1.00 99.06           N  
ATOM    600  CZ  ARG A 114     116.996  57.865 111.359  1.00118.89           C  
ATOM    601  NH1 ARG A 114     115.961  58.414 110.736  1.00140.04           N  
ATOM    602  NH2 ARG A 114     117.047  57.873 112.684  1.00103.05           N  
ATOM    603  N   ASP A 115     119.017  52.164 108.284  1.00 84.91           N  
ATOM    604  CA  ASP A 115     119.902  51.011 108.393  1.00 85.95           C  
ATOM    605  C   ASP A 115     120.406  50.840 109.822  1.00 85.23           C  
ATOM    606  O   ASP A 115     120.535  51.805 110.580  1.00 89.83           O  
ATOM    607  CB  ASP A 115     121.091  51.164 107.442  1.00 87.28           C  
ATOM    608  CG  ASP A 115     120.688  51.079 105.986  1.00 92.37           C  
ATOM    609  OD1 ASP A 115     119.960  50.131 105.624  1.00 89.45           O  
ATOM    610  OD2 ASP A 115     121.104  51.957 105.201  1.00114.38           O  
ATOM    611  N   TYR A 116     120.689  49.593 110.185  1.00 76.94           N  
ATOM    612  CA  TYR A 116     121.234  49.312 111.503  1.00 85.85           C  
ATOM    613  C   TYR A 116     122.611  49.960 111.635  1.00 93.90           C  
ATOM    614  O   TYR A 116     123.400  49.942 110.682  1.00108.00           O  
ATOM    615  CB  TYR A 116     121.327  47.803 111.734  1.00 93.25           C  
ATOM    616  CG  TYR A 116     121.407  47.407 113.190  1.00 89.56           C  
ATOM    617  CD1 TYR A 116     120.257  47.270 113.957  1.00 75.48           C  
ATOM    618  CD2 TYR A 116     122.631  47.158 113.795  1.00 92.72           C  
ATOM    619  CE1 TYR A 116     120.327  46.904 115.288  1.00 76.88           C  
ATOM    620  CE2 TYR A 116     122.711  46.790 115.124  1.00 85.95           C  
ATOM    621  CZ  TYR A 116     121.557  46.665 115.866  1.00 80.64           C  
ATOM    622  OH  TYR A 116     121.634  46.299 117.191  1.00 82.47           O  
ATOM    623  N   PRO A 117     122.930  50.547 112.794  1.00 83.67           N  
ATOM    624  CA  PRO A 117     124.150  51.371 112.875  1.00 92.51           C  
ATOM    625  C   PRO A 117     125.441  50.590 112.691  1.00 98.75           C  
ATOM    626  O   PRO A 117     126.252  50.938 111.823  1.00111.47           O  
ATOM    627  CB  PRO A 117     124.050  51.992 114.277  1.00 92.24           C  
ATOM    628  CG  PRO A 117     122.593  51.951 114.604  1.00 92.72           C  
ATOM    629  CD  PRO A 117     122.097  50.675 114.001  1.00 80.57           C  
ATOM    630  N   LYS A 118     125.660  49.547 113.487  1.00 76.49           N  
ATOM    631  CA  LYS A 118     126.945  48.862 113.541  1.00 74.52           C  
ATOM    632  C   LYS A 118     126.775  47.415 113.099  1.00 79.60           C  
ATOM    633  O   LYS A 118     126.030  46.653 113.726  1.00 71.81           O  
ATOM    634  CB  LYS A 118     127.532  48.935 114.952  1.00 90.41           C  
ATOM    635  CG  LYS A 118     127.647  50.354 115.501  1.00 83.46           C  
ATOM    636  CD  LYS A 118     128.574  51.201 114.643  1.00 97.29           C  
ATOM    637  CE  LYS A 118     128.492  52.673 115.015  1.00 96.90           C  
ATOM    638  NZ  LYS A 118     129.295  53.520 114.088  1.00 93.87           N  
ATOM    639  N   CYS A 119     127.472  47.041 112.026  1.00 89.60           N  
ATOM    640  CA  CYS A 119     127.470  45.681 111.508  1.00 65.44           C  
ATOM    641  C   CYS A 119     128.893  45.261 111.177  1.00 60.34           C  
ATOM    642  O   CYS A 119     129.656  46.036 110.595  1.00 74.53           O  
ATOM    643  CB  CYS A 119     126.600  45.549 110.252  1.00 71.14           C  
ATOM    644  SG  CYS A 119     124.874  46.039 110.437  1.00100.50           S  
ATOM    645  N   LYS A 120     129.241  44.027 111.545  1.00 72.40           N  
ATOM    646  CA  LYS A 120     130.558  43.496 111.207  1.00 89.50           C  
ATOM    647  C   LYS A 120     130.628  43.102 109.736  1.00 97.25           C  
ATOM    648  O   LYS A 120     131.598  43.428 109.043  1.00109.52           O  
ATOM    649  CB  LYS A 120     130.888  42.302 112.106  1.00 97.79           C  
ATOM    650  CG  LYS A 120     132.303  41.763 111.956  1.00 95.46           C  
ATOM    651  CD  LYS A 120     132.662  40.855 113.126  1.00105.13           C  
ATOM    652  CE  LYS A 120     134.047  40.245 112.964  1.00124.70           C  
ATOM    653  NZ  LYS A 120     135.115  41.093 113.565  1.00117.99           N  
ATOM    654  N   THR A 121     129.606  42.399 109.247  1.00103.27           N  
ATOM    655  CA  THR A 121     129.507  42.005 107.849  1.00101.98           C  
ATOM    656  C   THR A 121     128.065  42.161 107.392  1.00 90.75           C  
ATOM    657  O   THR A 121     127.135  41.819 108.127  1.00 94.99           O  
ATOM    658  CB  THR A 121     129.966  40.555 107.632  1.00105.09           C  
ATOM    659  OG1 THR A 121     129.358  39.707 108.614  1.00 99.16           O  
ATOM    660  CG2 THR A 121     131.483  40.445 107.732  1.00112.11           C  
ATOM    661  N   VAL A 122     127.883  42.678 106.179  1.00103.06           N  
ATOM    662  CA  VAL A 122     126.560  42.922 105.612  1.00 88.86           C  
ATOM    663  C   VAL A 122     126.399  42.021 104.396  1.00 87.22           C  
ATOM    664  O   VAL A 122     127.099  42.193 103.389  1.00 99.33           O  
ATOM    665  CB  VAL A 122     126.355  44.395 105.235  1.00 83.39           C  
ATOM    666  CG1 VAL A 122     124.941  44.616 104.724  1.00 75.10           C  
ATOM    667  CG2 VAL A 122     126.644  45.292 106.427  1.00110.90           C  
ATOM    668  N   HIS A 123     125.477  41.066 104.483  1.00 72.25           N  
ATOM    669  CA  HIS A 123     125.204  40.159 103.376  1.00 79.03           C  
ATOM    670  C   HIS A 123     124.235  40.815 102.399  1.00 95.57           C  
ATOM    671  O   HIS A 123     123.118  41.184 102.778  1.00 92.50           O  
ATOM    672  CB  HIS A 123     124.633  38.841 103.894  1.00 70.68           C  
ATOM    673  CG  HIS A 123     125.621  38.009 104.651  1.00 79.82           C  
ATOM    674  ND1 HIS A 123     125.815  38.134 106.009  1.00 94.06           N  
ATOM    675  CD2 HIS A 123     126.468  37.036 104.238  1.00 75.32           C  
ATOM    676  CE1 HIS A 123     126.740  37.276 106.401  1.00104.55           C  
ATOM    677  NE2 HIS A 123     127.153  36.598 105.345  1.00 87.43           N  
ATOM    678  N   HIS A 124     124.660  40.960 101.145  1.00108.15           N  
ATOM    679  CA  HIS A 124     123.823  41.512 100.084  1.00 90.10           C  
ATOM    680  C   HIS A 124     123.179  40.354  99.330  1.00 87.19           C  
ATOM    681  O   HIS A 124     123.862  39.605  98.623  1.00 84.81           O  
ATOM    682  CB  HIS A 124     124.643  42.402  99.153  1.00 87.36           C  
ATOM    683  CG  HIS A 124     125.190  43.625  99.821  1.00 99.36           C  
ATOM    684  ND1 HIS A 124     126.427  43.653 100.427  1.00 91.79           N  
ATOM    685  CD2 HIS A 124     124.662  44.861  99.987  1.00105.59           C  
ATOM    686  CE1 HIS A 124     126.641  44.854 100.933  1.00113.16           C  
ATOM    687  NE2 HIS A 124     125.585  45.607 100.680  1.00119.99           N  
ATOM    688  N   ILE A 125     121.864  40.214  99.481  1.00 85.66           N  
ATOM    689  CA  ILE A 125     121.116  39.072  98.972  1.00 65.37           C  
ATOM    690  C   ILE A 125     120.024  39.572  98.039  1.00 77.06           C  
ATOM    691  O   ILE A 125     119.372  40.584  98.316  1.00 94.14           O  
ATOM    692  CB  ILE A 125     120.512  38.245 100.127  1.00 64.56           C  
ATOM    693  CG1 ILE A 125     121.620  37.725 101.044  1.00 86.54           C  
ATOM    694  CG2 ILE A 125     119.668  37.096  99.594  1.00 50.63           C  
ATOM    695  CD1 ILE A 125     121.231  37.681 102.503  1.00 62.43           C  
ATOM    696  N   GLN A 126     119.831  38.862  96.930  1.00 60.89           N  
ATOM    697  CA  GLN A 126     118.746  39.132  95.993  1.00 60.60           C  
ATOM    698  C   GLN A 126     118.012  37.821  95.752  1.00 56.09           C  
ATOM    699  O   GLN A 126     118.578  36.887  95.174  1.00 70.58           O  
ATOM    700  CB  GLN A 126     119.276  39.717  94.684  1.00 73.16           C  
ATOM    701  CG  GLN A 126     119.942  41.073  94.826  1.00 87.02           C  
ATOM    702  CD  GLN A 126     120.813  41.416  93.635  1.00 93.65           C  
ATOM    703  OE1 GLN A 126     122.026  41.582  93.766  1.00115.61           O  
ATOM    704  NE2 GLN A 126     120.198  41.522  92.463  1.00 90.04           N  
ATOM    705  N   GLY A 127     116.759  37.745  96.199  1.00 58.07           N  
ATOM    706  CA  GLY A 127     115.977  36.534  96.120  1.00 74.27           C  
ATOM    707  C   GLY A 127     114.795  36.644  95.169  1.00 77.94           C  
ATOM    708  O   GLY A 127     114.541  37.672  94.545  1.00 84.12           O  
ATOM    709  N   GLN A 128     114.067  35.532  95.071  1.00 74.26           N  
ATOM    710  CA  GLN A 128     112.879  35.440  94.235  1.00 65.42           C  
ATOM    711  C   GLN A 128     111.834  34.577  94.923  1.00 64.19           C  
ATOM    712  O   GLN A 128     112.169  33.577  95.564  1.00 77.01           O  
ATOM    713  CB  GLN A 128     113.199  34.850  92.857  1.00 85.15           C  
ATOM    714  CG  GLN A 128     113.689  35.860  91.841  1.00 91.81           C  
ATOM    715  CD  GLN A 128     113.383  35.433  90.422  1.00 87.64           C  
ATOM    716  OE1 GLN A 128     112.223  35.244  90.058  1.00 76.75           O  
ATOM    717  NE2 GLN A 128     114.424  35.273  89.613  1.00126.20           N  
ATOM    718  N   ASN A 129     110.569  34.965  94.781  1.00 65.85           N  
ATOM    719  CA  ASN A 129     109.462  34.194  95.331  1.00 65.59           C  
ATOM    720  C   ASN A 129     108.192  34.497  94.545  1.00 82.52           C  
ATOM    721  O   ASN A 129     107.601  35.572  94.708  1.00 91.66           O  
ATOM    722  CB  ASN A 129     109.271  34.506  96.817  1.00 54.63           C  
ATOM    723  CG  ASN A 129     108.383  33.493  97.519  1.00 87.05           C  
ATOM    724  OD1 ASN A 129     107.408  33.000  96.953  1.00 96.00           O  
ATOM    725  ND2 ASN A 129     108.720  33.179  98.765  1.00107.75           N  
ATOM    726  N   PRO A 130     107.745  33.583  93.681  1.00 82.22           N  
ATOM    727  CA  PRO A 130     106.548  33.853  92.872  1.00 59.71           C  
ATOM    728  C   PRO A 130     105.252  33.673  93.647  1.00 67.35           C  
ATOM    729  O   PRO A 130     104.295  34.430  93.456  1.00 86.76           O  
ATOM    730  CB  PRO A 130     106.667  32.838  91.731  1.00 62.09           C  
ATOM    731  CG  PRO A 130     107.426  31.702  92.329  1.00 71.88           C  
ATOM    732  CD  PRO A 130     108.389  32.308  93.316  1.00 68.83           C  
ATOM    733  N   HIS A 131     105.209  32.672  94.525  1.00 74.18           N  
ATOM    734  CA  HIS A 131     104.010  32.385  95.300  1.00 86.58           C  
ATOM    735  C   HIS A 131     103.798  33.355  96.455  1.00 96.65           C  
ATOM    736  O   HIS A 131     102.727  33.328  97.072  1.00101.63           O  
ATOM    737  CB  HIS A 131     104.078  30.953  95.839  1.00 89.93           C  
ATOM    738  CG  HIS A 131     102.777  30.441  96.372  1.00112.04           C  
ATOM    739  ND1 HIS A 131     102.337  30.713  97.650  1.00132.42           N  
ATOM    740  CD2 HIS A 131     101.825  29.663  95.805  1.00116.22           C  
ATOM    741  CE1 HIS A 131     101.167  30.132  97.844  1.00140.59           C  
ATOM    742  NE2 HIS A 131     100.834  29.488  96.741  1.00139.52           N  
ATOM    743  N   ALA A 132     104.777  34.213  96.745  1.00 95.81           N  
ATOM    744  CA  ALA A 132     104.750  35.019  97.959  1.00 85.10           C  
ATOM    745  C   ALA A 132     103.511  35.903  98.023  1.00 85.80           C  
ATOM    746  O   ALA A 132     103.106  36.514  97.030  1.00 88.68           O  
ATOM    747  CB  ALA A 132     106.007  35.882  98.049  1.00 90.00           C  
ATOM    748  N   GLN A 133     102.909  35.961  99.208  1.00 94.43           N  
ATOM    749  CA  GLN A 133     101.755  36.800  99.483  1.00 93.87           C  
ATOM    750  C   GLN A 133     101.983  37.534 100.796  1.00100.28           C  
ATOM    751  O   GLN A 133     102.738  37.080 101.661  1.00124.35           O  
ATOM    752  CB  GLN A 133     100.461  35.975  99.566  1.00 90.75           C  
ATOM    753  CG  GLN A 133     100.173  35.123  98.339  1.00125.61           C  
ATOM    754  CD  GLN A 133      99.140  35.745  97.419  1.00134.84           C  
ATOM    755  OE1 GLN A 133      98.418  36.663  97.808  1.00141.29           O  
ATOM    756  NE2 GLN A 133      99.062  35.244  96.191  1.00120.88           N  
ATOM    757  N   GLY A 134     101.326  38.682 100.938  1.00 84.54           N  
ATOM    758  CA  GLY A 134     101.396  39.402 102.199  1.00 72.56           C  
ATOM    759  C   GLY A 134     102.748  40.056 102.417  1.00 87.23           C  
ATOM    760  O   GLY A 134     103.335  40.651 101.506  1.00 88.39           O  
ATOM    761  N   ILE A 135     103.252  39.951 103.652  1.00 85.19           N  
ATOM    762  CA  ILE A 135     104.473  40.630 104.069  1.00 84.33           C  
ATOM    763  C   ILE A 135     105.337  39.679 104.889  1.00 83.11           C  
ATOM    764  O   ILE A 135     104.854  38.704 105.469  1.00 82.41           O  
ATOM    765  CB  ILE A 135     104.169  41.908 104.881  1.00 57.09           C  
ATOM    766  CG1 ILE A 135     103.455  41.554 106.185  1.00 64.79           C  
ATOM    767  CG2 ILE A 135     103.312  42.859 104.072  1.00 64.96           C  
ATOM    768  CD1 ILE A 135     103.210  42.741 107.085  1.00 62.13           C  
ATOM    769  N   ALA A 136     106.634  39.981 104.936  1.00 75.77           N  
ATOM    770  CA  ALA A 136     107.600  39.108 105.591  1.00 65.97           C  
ATOM    771  C   ALA A 136     107.542  39.286 107.102  1.00 77.66           C  
ATOM    772  O   ALA A 136     107.620  40.408 107.608  1.00 89.65           O  
ATOM    773  CB  ALA A 136     109.012  39.398 105.083  1.00 64.51           C  
ATOM    774  N   LEU A 137     107.413  38.176 107.822  1.00 68.74           N  
ATOM    775  CA  LEU A 137     107.393  38.190 109.275  1.00 78.61           C  
ATOM    776  C   LEU A 137     108.469  37.247 109.795  1.00 87.22           C  
ATOM    777  O   LEU A 137     109.087  36.495 109.037  1.00 77.29           O  
ATOM    778  CB  LEU A 137     106.014  37.792 109.821  1.00 76.68           C  
ATOM    779  CG  LEU A 137     104.830  38.600 109.287  1.00 71.01           C  
ATOM    780  CD1 LEU A 137     103.512  37.947 109.675  1.00 73.17           C  
ATOM    781  CD2 LEU A 137     104.889  40.034 109.785  1.00 72.82           C  
ATOM    782  N   HIS A 138     108.695  37.297 111.105  1.00 89.51           N  
ATOM    783  CA  HIS A 138     109.671  36.436 111.759  1.00 80.39           C  
ATOM    784  C   HIS A 138     108.961  35.228 112.358  1.00 80.37           C  
ATOM    785  O   HIS A 138     107.963  35.379 113.071  1.00 79.33           O  
ATOM    786  CB  HIS A 138     110.436  37.198 112.842  1.00 54.90           C  
ATOM    787  CG  HIS A 138     111.800  36.646 113.116  1.00 61.68           C  
ATOM    788  ND1 HIS A 138     112.005  35.472 113.809  1.00 73.42           N  
ATOM    789  CD2 HIS A 138     113.029  37.105 112.783  1.00 75.67           C  
ATOM    790  CE1 HIS A 138     113.303  35.235 113.894  1.00 80.96           C  
ATOM    791  NE2 HIS A 138     113.946  36.211 113.280  1.00 82.46           N  
ATOM    792  N   LEU A 139     109.478  34.033 112.062  1.00 80.84           N  
ATOM    793  CA  LEU A 139     108.858  32.805 112.545  1.00 71.40           C  
ATOM    794  C   LEU A 139     109.123  32.560 114.025  1.00 82.04           C  
ATOM    795  O   LEU A 139     108.315  31.902 114.690  1.00 79.47           O  
ATOM    796  CB  LEU A 139     109.352  31.609 111.727  1.00 78.95           C  
ATOM    797  CG  LEU A 139     108.909  31.566 110.264  1.00 74.58           C  
ATOM    798  CD1 LEU A 139     109.853  30.699 109.443  1.00 92.94           C  
ATOM    799  CD2 LEU A 139     107.471  31.075 110.146  1.00 72.98           C  
ATOM    800  N   TRP A 140     110.238  33.068 114.555  1.00 69.32           N  
ATOM    801  CA  TRP A 140     110.561  32.877 115.964  1.00 72.89           C  
ATOM    802  C   TRP A 140     109.825  33.848 116.875  1.00 84.46           C  
ATOM    803  O   TRP A 140     109.771  33.619 118.088  1.00 91.10           O  
ATOM    804  CB  TRP A 140     112.065  33.036 116.192  1.00 71.13           C  
ATOM    805  CG  TRP A 140     112.889  31.881 115.730  1.00 61.89           C  
ATOM    806  CD1 TRP A 140     112.562  30.966 114.774  1.00 76.63           C  
ATOM    807  CD2 TRP A 140     114.192  31.520 116.202  1.00 68.47           C  
ATOM    808  NE1 TRP A 140     113.579  30.055 114.623  1.00 75.26           N  
ATOM    809  CE2 TRP A 140     114.592  30.374 115.489  1.00 77.25           C  
ATOM    810  CE3 TRP A 140     115.058  32.055 117.161  1.00 80.14           C  
ATOM    811  CZ2 TRP A 140     115.820  29.753 115.704  1.00 92.38           C  
ATOM    812  CZ3 TRP A 140     116.275  31.437 117.373  1.00 85.11           C  
ATOM    813  CH2 TRP A 140     116.645  30.299 116.648  1.00 89.83           C  
ATOM    814  N   GLY A 141     109.262  34.919 116.323  1.00 77.57           N  
ATOM    815  CA  GLY A 141     108.723  35.995 117.122  1.00 72.76           C  
ATOM    816  C   GLY A 141     109.701  37.113 117.403  1.00 74.03           C  
ATOM    817  O   GLY A 141     109.329  38.087 118.070  1.00 74.49           O  
ATOM    818  N   ALA A 142     110.937  37.004 116.920  1.00 60.06           N  
ATOM    819  CA  ALA A 142     111.924  38.055 117.101  1.00 63.58           C  
ATOM    820  C   ALA A 142     111.571  39.260 116.231  1.00 60.68           C  
ATOM    821  O   ALA A 142     110.589  39.261 115.482  1.00 68.37           O  
ATOM    822  CB  ALA A 142     113.321  37.532 116.778  1.00 61.54           C  
ATOM    823  N   PHE A 143     112.392  40.301 116.327  1.00 48.85           N  
ATOM    824  CA  PHE A 143     112.157  41.546 115.615  1.00 60.59           C  
ATOM    825  C   PHE A 143     113.288  41.818 114.635  1.00 72.04           C  
ATOM    826  O   PHE A 143     114.451  41.489 114.892  1.00 84.34           O  
ATOM    827  CB  PHE A 143     112.027  42.724 116.588  1.00 61.79           C  
ATOM    828  CG  PHE A 143     110.924  42.561 117.591  1.00 67.24           C  
ATOM    829  CD1 PHE A 143     109.623  42.916 117.273  1.00 73.97           C  
ATOM    830  CD2 PHE A 143     111.185  42.047 118.849  1.00 78.52           C  
ATOM    831  CE1 PHE A 143     108.604  42.765 118.193  1.00 73.33           C  
ATOM    832  CE2 PHE A 143     110.169  41.894 119.774  1.00 84.66           C  
ATOM    833  CZ  PHE A 143     108.877  42.253 119.444  1.00 76.94           C  
ATOM    834  N   PHE A 144     112.933  42.419 113.502  1.00 53.59           N  
ATOM    835  CA  PHE A 144     113.919  42.915 112.547  1.00 59.28           C  
ATOM    836  C   PHE A 144     114.422  44.254 113.068  1.00 72.78           C  
ATOM    837  O   PHE A 144     113.741  45.275 112.954  1.00 76.51           O  
ATOM    838  CB  PHE A 144     113.309  43.046 111.157  1.00 56.63           C  
ATOM    839  CG  PHE A 144     112.696  41.776 110.642  1.00 53.98           C  
ATOM    840  CD1 PHE A 144     113.486  40.781 110.095  1.00 42.06           C  
ATOM    841  CD2 PHE A 144     111.326  41.579 110.701  1.00 51.33           C  
ATOM    842  CE1 PHE A 144     112.922  39.613 109.620  1.00 51.19           C  
ATOM    843  CE2 PHE A 144     110.756  40.414 110.228  1.00 42.02           C  
ATOM    844  CZ  PHE A 144     111.554  39.430 109.687  1.00 42.66           C  
ATOM    845  N   LEU A 145     115.614  44.251 113.657  1.00 67.35           N  
ATOM    846  CA  LEU A 145     116.134  45.439 114.319  1.00 69.12           C  
ATOM    847  C   LEU A 145     116.671  46.426 113.292  1.00 74.32           C  
ATOM    848  O   LEU A 145     117.565  46.095 112.506  1.00 74.12           O  
ATOM    849  CB  LEU A 145     117.225  45.067 115.318  1.00 84.93           C  
ATOM    850  CG  LEU A 145     116.801  44.165 116.475  1.00 72.02           C  
ATOM    851  CD1 LEU A 145     117.984  43.902 117.389  1.00 68.54           C  
ATOM    852  CD2 LEU A 145     115.645  44.783 117.249  1.00 47.14           C  
ATOM    853  N   TYR A 146     116.123  47.632 113.303  1.00 78.79           N  
ATOM    854  CA  TYR A 146     116.647  48.759 112.554  1.00 72.95           C  
ATOM    855  C   TYR A 146     117.178  49.792 113.544  1.00 79.98           C  
ATOM    856  O   TYR A 146     117.101  49.610 114.763  1.00 81.03           O  
ATOM    857  CB  TYR A 146     115.573  49.337 111.634  1.00 61.51           C  
ATOM    858  CG  TYR A 146     115.095  48.351 110.593  1.00 71.18           C  
ATOM    859  CD1 TYR A 146     115.806  48.156 109.418  1.00 84.34           C  
ATOM    860  CD2 TYR A 146     113.940  47.606 110.791  1.00 63.53           C  
ATOM    861  CE1 TYR A 146     115.378  47.251 108.466  1.00 84.46           C  
ATOM    862  CE2 TYR A 146     113.503  46.697 109.842  1.00 55.75           C  
ATOM    863  CZ  TYR A 146     114.227  46.525 108.682  1.00 76.59           C  
ATOM    864  OH  TYR A 146     113.802  45.625 107.733  1.00 78.36           O  
ATOM    865  N   ASP A 147     117.727  50.880 113.008  1.00 80.84           N  
ATOM    866  CA  ASP A 147     118.293  51.932 113.841  1.00 76.74           C  
ATOM    867  C   ASP A 147     117.236  52.466 114.796  1.00 75.75           C  
ATOM    868  O   ASP A 147     116.294  53.142 114.371  1.00 92.89           O  
ATOM    869  CB  ASP A 147     118.848  53.063 112.971  1.00 98.57           C  
ATOM    870  CG  ASP A 147     119.606  54.113 113.772  1.00100.84           C  
ATOM    871  OD1 ASP A 147     119.284  54.357 114.955  1.00 94.67           O  
ATOM    872  OD2 ASP A 147     120.533  54.713 113.197  1.00111.14           O  
ATOM    873  N   ARG A 148     117.384  52.157 116.085  1.00 74.96           N  
ATOM    874  CA  ARG A 148     116.488  52.630 117.138  1.00 80.16           C  
ATOM    875  C   ARG A 148     115.040  52.210 116.904  1.00 69.39           C  
ATOM    876  O   ARG A 148     114.120  52.817 117.459  1.00 78.51           O  
ATOM    877  CB  ARG A 148     116.571  54.153 117.290  1.00 88.03           C  
ATOM    878  CG  ARG A 148     117.609  54.641 118.286  1.00 83.27           C  
ATOM    879  CD  ARG A 148     118.049  56.054 117.940  1.00 84.47           C  
ATOM    880  NE  ARG A 148     118.798  56.082 116.687  1.00 96.60           N  
ATOM    881  CZ  ARG A 148     119.083  57.187 116.007  1.00100.08           C  
ATOM    882  NH1 ARG A 148     118.676  58.368 116.453  1.00107.61           N  
ATOM    883  NH2 ARG A 148     119.770  57.110 114.876  1.00121.58           N  
ATOM    884  N   VAL A 149     114.812  51.192 116.074  1.00 89.30           N  
ATOM    885  CA  VAL A 149     113.467  50.720 115.758  1.00 69.36           C  
ATOM    886  C   VAL A 149     113.486  49.202 115.666  1.00 65.03           C  
ATOM    887  O   VAL A 149     114.379  48.625 115.036  1.00 93.98           O  
ATOM    888  CB  VAL A 149     112.925  51.310 114.440  1.00 62.56           C  
ATOM    889  CG1 VAL A 149     111.478  50.905 114.249  1.00 54.13           C  
ATOM    890  CG2 VAL A 149     113.049  52.827 114.414  1.00 85.39           C  
ATOM    891  N   ALA A 150     112.507  48.556 116.291  1.00 66.70           N  
ATOM    892  CA  ALA A 150     112.260  47.131 116.119  1.00 75.89           C  
ATOM    893  C   ALA A 150     110.967  46.960 115.336  1.00 66.86           C  
ATOM    894  O   ALA A 150     109.962  47.609 115.644  1.00 72.74           O  
ATOM    895  CB  ALA A 150     112.171  46.415 117.467  1.00 86.44           C  
ATOM    896  N   SER A 151     110.992  46.094 114.327  1.00 66.74           N  
ATOM    897  CA  SER A 151     109.874  45.964 113.406  1.00 66.89           C  
ATOM    898  C   SER A 151     109.377  44.527 113.351  1.00 70.01           C  
ATOM    899  O   SER A 151     110.131  43.577 113.582  1.00 80.76           O  
ATOM    900  CB  SER A 151     110.259  46.422 111.993  1.00 90.38           C  
ATOM    901  OG  SER A 151     109.150  46.335 111.114  1.00 79.37           O  
ATOM    902  N   THR A 152     108.088  44.385 113.038  1.00 74.09           N  
ATOM    903  CA  THR A 152     107.508  43.071 112.790  1.00 58.94           C  
ATOM    904  C   THR A 152     107.807  42.588 111.376  1.00 82.33           C  
ATOM    905  O   THR A 152     107.860  41.376 111.134  1.00 78.35           O  
ATOM    906  CB  THR A 152     105.994  43.119 113.021  1.00 61.76           C  
ATOM    907  OG1 THR A 152     105.722  43.761 114.272  1.00 92.41           O  
ATOM    908  CG2 THR A 152     105.401  41.717 113.045  1.00 86.12           C  
ATOM    909  N   THR A 153     108.023  43.515 110.444  1.00 73.98           N  
ATOM    910  CA  THR A 153     108.216  43.206 109.037  1.00 66.80           C  
ATOM    911  C   THR A 153     109.599  43.660 108.586  1.00 75.19           C  
ATOM    912  O   THR A 153     110.156  44.629 109.111  1.00 78.68           O  
ATOM    913  CB  THR A 153     107.137  43.883 108.173  1.00 71.54           C  
ATOM    914  OG1 THR A 153     105.845  43.620 108.734  1.00 79.84           O  
ATOM    915  CG2 THR A 153     107.170  43.366 106.738  1.00 75.38           C  
ATOM    916  N   MET A 154     110.151  42.941 107.612  1.00 71.18           N  
ATOM    917  CA  MET A 154     111.402  43.317 106.968  1.00 54.59           C  
ATOM    918  C   MET A 154     111.105  44.297 105.839  1.00 76.90           C  
ATOM    919  O   MET A 154     110.340  43.979 104.922  1.00 90.61           O  
ATOM    920  CB  MET A 154     112.115  42.078 106.435  1.00 57.73           C  
ATOM    921  CG  MET A 154     113.509  42.335 105.915  1.00 72.78           C  
ATOM    922  SD  MET A 154     114.049  40.962 104.888  1.00 89.86           S  
ATOM    923  CE  MET A 154     113.906  39.613 106.059  1.00 70.81           C  
ATOM    924  N   TYR A 155     111.707  45.481 105.901  1.00 80.64           N  
ATOM    925  CA  TYR A 155     111.430  46.524 104.925  1.00 71.93           C  
ATOM    926  C   TYR A 155     112.405  46.455 103.754  1.00 75.29           C  
ATOM    927  O   TYR A 155     113.508  45.912 103.857  1.00 81.87           O  
ATOM    928  CB  TYR A 155     111.484  47.907 105.573  1.00 74.13           C  
ATOM    929  CG  TYR A 155     110.343  48.172 106.527  1.00 69.42           C  
ATOM    930  CD1 TYR A 155     109.063  48.425 106.053  1.00 79.82           C  
ATOM    931  CD2 TYR A 155     110.546  48.183 107.900  1.00 78.20           C  
ATOM    932  CE1 TYR A 155     108.013  48.667 106.919  1.00 86.25           C  
ATOM    933  CE2 TYR A 155     109.503  48.429 108.774  1.00 86.34           C  
ATOM    934  CZ  TYR A 155     108.238  48.671 108.279  1.00 79.98           C  
ATOM    935  OH  TYR A 155     107.197  48.916 109.146  1.00 77.53           O  
ATOM    936  N   ARG A 156     111.979  47.029 102.630  1.00 74.42           N  
ATOM    937  CA  ARG A 156     112.732  46.920 101.389  1.00 76.88           C  
ATOM    938  C   ARG A 156     113.976  47.798 101.427  1.00 76.14           C  
ATOM    939  O   ARG A 156     113.911  48.973 101.804  1.00 49.59           O  
ATOM    940  CB  ARG A 156     111.853  47.317 100.203  1.00 70.73           C  
ATOM    941  CG  ARG A 156     112.393  46.870  98.856  1.00101.64           C  
ATOM    942  CD  ARG A 156     111.789  47.670  97.709  1.00112.97           C  
ATOM    943  NE  ARG A 156     110.363  47.412  97.530  1.00110.12           N  
ATOM    944  CZ  ARG A 156     109.397  48.220  97.955  1.00100.31           C  
ATOM    945  NH1 ARG A 156     109.703  49.348  98.583  1.00100.36           N  
ATOM    946  NH2 ARG A 156     108.126  47.905  97.747  1.00104.68           N  
ATOM    947  N   GLY A 157     115.107  47.223 101.031  1.00 79.39           N  
ATOM    948  CA  GLY A 157     116.338  47.985 100.878  1.00 80.85           C  
ATOM    949  C   GLY A 157     116.836  48.638 102.147  1.00 79.25           C  
ATOM    950  O   GLY A 157     117.318  49.776 102.109  1.00 77.26           O  
ATOM    951  N   LYS A 158     116.730  47.943 103.277  1.00 97.39           N  
ATOM    952  CA  LYS A 158     117.177  48.482 104.554  1.00 77.77           C  
ATOM    953  C   LYS A 158     117.874  47.387 105.345  1.00 75.54           C  
ATOM    954  O   LYS A 158     117.322  46.298 105.524  1.00 79.65           O  
ATOM    955  CB  LYS A 158     116.004  49.060 105.355  1.00 71.95           C  
ATOM    956  CG  LYS A 158     115.453  50.362 104.788  1.00 77.39           C  
ATOM    957  CD  LYS A 158     116.448  51.501 104.958  1.00108.34           C  
ATOM    958  CE  LYS A 158     115.923  52.793 104.354  1.00100.21           C  
ATOM    959  NZ  LYS A 158     116.826  53.939 104.650  1.00126.59           N  
ATOM    960  N   VAL A 159     119.086  47.685 105.814  1.00 77.14           N  
ATOM    961  CA  VAL A 159     119.880  46.710 106.549  1.00 78.55           C  
ATOM    962  C   VAL A 159     119.273  46.484 107.928  1.00 73.41           C  
ATOM    963  O   VAL A 159     118.816  47.426 108.589  1.00 78.09           O  
ATOM    964  CB  VAL A 159     121.339  47.190 106.643  1.00 71.89           C  
ATOM    965  CG1 VAL A 159     122.140  46.303 107.568  1.00 90.85           C  
ATOM    966  CG2 VAL A 159     121.968  47.223 105.261  1.00 82.56           C  
ATOM    967  N   PHE A 160     119.265  45.226 108.371  1.00 74.88           N  
ATOM    968  CA  PHE A 160     118.647  44.856 109.636  1.00 83.17           C  
ATOM    969  C   PHE A 160     119.472  43.762 110.303  1.00 81.96           C  
ATOM    970  O   PHE A 160     120.468  43.278 109.756  1.00 84.48           O  
ATOM    971  CB  PHE A 160     117.204  44.385 109.426  1.00 62.48           C  
ATOM    972  CG  PHE A 160     117.100  43.032 108.782  1.00 68.50           C  
ATOM    973  CD1 PHE A 160     117.220  42.892 107.410  1.00 85.12           C  
ATOM    974  CD2 PHE A 160     116.879  41.899 109.548  1.00 76.93           C  
ATOM    975  CE1 PHE A 160     117.128  41.649 106.815  1.00 69.22           C  
ATOM    976  CE2 PHE A 160     116.784  40.654 108.958  1.00 72.96           C  
ATOM    977  CZ  PHE A 160     116.910  40.529 107.591  1.00 64.97           C  
ATOM    978  N   THR A 161     119.039  43.373 111.500  1.00 81.59           N  
ATOM    979  CA  THR A 161     119.582  42.215 112.194  1.00 76.94           C  
ATOM    980  C   THR A 161     118.489  41.631 113.077  1.00 85.65           C  
ATOM    981  O   THR A 161     117.626  42.355 113.584  1.00 84.76           O  
ATOM    982  CB  THR A 161     120.823  42.567 113.028  1.00 87.88           C  
ATOM    983  OG1 THR A 161     121.389  41.370 113.577  1.00 97.95           O  
ATOM    984  CG2 THR A 161     120.467  43.523 114.159  1.00 98.82           C  
ATOM    985  N   GLU A 162     118.515  40.311 113.236  1.00 81.52           N  
ATOM    986  CA  GLU A 162     117.538  39.633 114.075  1.00 71.77           C  
ATOM    987  C   GLU A 162     117.871  39.869 115.542  1.00 68.66           C  
ATOM    988  O   GLU A 162     119.027  39.728 115.953  1.00 81.87           O  
ATOM    989  CB  GLU A 162     117.520  38.136 113.772  1.00 91.71           C  
ATOM    990  CG  GLU A 162     117.049  37.786 112.373  1.00 64.06           C  
ATOM    991  CD  GLU A 162     117.362  36.350 112.001  1.00 79.92           C  
ATOM    992  OE1 GLU A 162     118.542  36.052 111.719  1.00 72.54           O  
ATOM    993  OE2 GLU A 162     116.430  35.518 111.992  1.00 71.04           O  
ATOM    994  N   GLY A 163     116.866  40.229 116.329  1.00 65.62           N  
ATOM    995  CA  GLY A 163     117.111  40.477 117.738  1.00 78.98           C  
ATOM    996  C   GLY A 163     115.830  40.792 118.475  1.00 73.53           C  
ATOM    997  O   GLY A 163     114.745  40.874 117.890  1.00 72.25           O  
ATOM    998  N   ASN A 164     115.980  40.964 119.786  1.00 68.74           N  
ATOM    999  CA  ASN A 164     114.890  41.327 120.677  1.00 65.90           C  
ATOM   1000  C   ASN A 164     115.345  42.474 121.568  1.00 77.41           C  
ATOM   1001  O   ASN A 164     116.540  42.752 121.691  1.00 79.24           O  
ATOM   1002  CB  ASN A 164     114.444  40.134 121.531  1.00 58.01           C  
ATOM   1003  CG  ASN A 164     114.194  38.889 120.706  1.00 71.59           C  
ATOM   1004  OD1 ASN A 164     113.141  38.742 120.088  1.00101.33           O  
ATOM   1005  ND2 ASN A 164     115.169  37.987 120.685  1.00 65.75           N  
ATOM   1006  N   ILE A 165     114.379  43.142 122.197  1.00 72.64           N  
ATOM   1007  CA  ILE A 165     114.670  44.287 123.048  1.00 79.43           C  
ATOM   1008  C   ILE A 165     114.264  43.968 124.483  1.00 85.21           C  
ATOM   1009  O   ILE A 165     113.431  43.097 124.745  1.00 71.31           O  
ATOM   1010  CB  ILE A 165     113.977  45.574 122.549  1.00 64.71           C  
ATOM   1011  CG1 ILE A 165     112.464  45.506 122.762  1.00 48.60           C  
ATOM   1012  CG2 ILE A 165     114.296  45.815 121.083  1.00 59.83           C  
ATOM   1013  CD1 ILE A 165     111.966  46.357 123.915  1.00 79.93           C  
ATOM   1014  N   ALA A 166     114.876  44.691 125.420  1.00 92.88           N  
ATOM   1015  CA  ALA A 166     114.646  44.480 126.842  1.00 82.12           C  
ATOM   1016  C   ALA A 166     114.549  45.819 127.554  1.00 79.01           C  
ATOM   1017  O   ALA A 166     115.312  46.743 127.260  1.00 74.77           O  
ATOM   1018  CB  ALA A 166     115.762  43.639 127.473  1.00 67.85           C  
ATOM   1019  N   ALA A 167     113.615  45.912 128.498  1.00 91.67           N  
ATOM   1020  CA  ALA A 167     113.396  47.133 129.260  1.00 75.63           C  
ATOM   1021  C   ALA A 167     114.228  47.110 130.535  1.00 89.35           C  
ATOM   1022  O   ALA A 167     114.202  46.130 131.286  1.00112.35           O  
ATOM   1023  CB  ALA A 167     111.915  47.303 129.602  1.00 63.20           C  
ATOM   1024  N   MET A 168     114.954  48.198 130.778  1.00 93.50           N  
ATOM   1025  CA  MET A 168     115.818  48.306 131.942  1.00 83.60           C  
ATOM   1026  C   MET A 168     115.972  49.773 132.306  1.00 94.25           C  
ATOM   1027  O   MET A 168     115.660  50.665 131.513  1.00 99.32           O  
ATOM   1028  CB  MET A 168     117.183  47.659 131.685  1.00 91.52           C  
ATOM   1029  CG  MET A 168     117.954  48.292 130.541  1.00 87.85           C  
ATOM   1030  SD  MET A 168     119.548  47.503 130.254  1.00 81.43           S  
ATOM   1031  CE  MET A 168     120.460  48.077 131.682  1.00145.04           C  
ATOM   1032  N   ILE A 169     116.456  50.014 133.521  1.00 79.66           N  
ATOM   1033  CA  ILE A 169     116.636  51.360 134.049  1.00 82.45           C  
ATOM   1034  C   ILE A 169     118.106  51.561 134.384  1.00 79.50           C  
ATOM   1035  O   ILE A 169     118.696  50.762 135.119  1.00 93.07           O  
ATOM   1036  CB  ILE A 169     115.763  51.610 135.292  1.00 77.66           C  
ATOM   1037  CG1 ILE A 169     114.282  51.480 134.941  1.00 83.09           C  
ATOM   1038  CG2 ILE A 169     116.050  52.982 135.866  1.00 86.35           C  
ATOM   1039  CD1 ILE A 169     113.467  50.783 136.007  1.00 94.12           C  
ATOM   1040  N   VAL A 170     118.690  52.627 133.844  1.00 70.36           N  
ATOM   1041  CA  VAL A 170     120.040  53.056 134.190  1.00 96.00           C  
ATOM   1042  C   VAL A 170     120.025  54.569 134.346  1.00 99.58           C  
ATOM   1043  O   VAL A 170     119.580  55.285 133.443  1.00104.47           O  
ATOM   1044  CB  VAL A 170     121.080  52.624 133.137  1.00109.24           C  
ATOM   1045  CG1 VAL A 170     121.424  51.165 133.312  1.00106.19           C  
ATOM   1046  CG2 VAL A 170     120.553  52.863 131.736  1.00 70.50           C  
ATOM   1047  N   ASN A 171     120.507  55.058 135.486  1.00 99.58           N  
ATOM   1048  CA  ASN A 171     120.428  56.490 135.717  1.00110.50           C  
ATOM   1049  C   ASN A 171     121.527  57.216 134.943  1.00106.01           C  
ATOM   1050  O   ASN A 171     122.392  56.604 134.307  1.00105.79           O  
ATOM   1051  CB  ASN A 171     120.439  56.802 137.227  1.00121.80           C  
ATOM   1052  CG  ASN A 171     121.837  56.778 137.876  1.00123.46           C  
ATOM   1053  OD1 ASN A 171     122.869  56.661 137.218  1.00115.03           O  
ATOM   1054  ND2 ASN A 171     121.846  56.891 139.208  1.00126.82           N  
ATOM   1055  N   LYS A 172     121.470  58.548 134.997  1.00103.74           N  
ATOM   1056  CA  LYS A 172     122.368  59.374 134.195  1.00116.26           C  
ATOM   1057  C   LYS A 172     123.830  59.053 134.483  1.00115.58           C  
ATOM   1058  O   LYS A 172     124.655  58.999 133.563  1.00 99.16           O  
ATOM   1059  CB  LYS A 172     122.076  60.849 134.464  1.00125.69           C  
ATOM   1060  CG  LYS A 172     122.131  61.749 133.244  1.00112.40           C  
ATOM   1061  CD  LYS A 172     121.533  63.107 133.572  1.00119.42           C  
ATOM   1062  CE  LYS A 172     121.619  64.065 132.400  1.00128.97           C  
ATOM   1063  NZ  LYS A 172     121.040  65.392 132.748  1.00 97.18           N  
ATOM   1064  N   THR A 173     124.165  58.820 135.754  1.00122.50           N  
ATOM   1065  CA  THR A 173     125.556  58.577 136.122  1.00115.38           C  
ATOM   1066  C   THR A 173     126.026  57.205 135.653  1.00119.85           C  
ATOM   1067  O   THR A 173     127.160  57.060 135.182  1.00127.44           O  
ATOM   1068  CB  THR A 173     125.729  58.718 137.635  1.00113.50           C  
ATOM   1069  OG1 THR A 173     124.955  59.829 138.104  1.00 96.02           O  
ATOM   1070  CG2 THR A 173     127.191  58.950 137.985  1.00112.91           C  
ATOM   1071  N   VAL A 174     125.171  56.185 135.772  1.00111.99           N  
ATOM   1072  CA  VAL A 174     125.565  54.839 135.364  1.00 98.19           C  
ATOM   1073  C   VAL A 174     125.707  54.754 133.850  1.00 98.87           C  
ATOM   1074  O   VAL A 174     126.651  54.143 133.336  1.00115.06           O  
ATOM   1075  CB  VAL A 174     124.562  53.799 135.896  1.00102.56           C  
ATOM   1076  CG1 VAL A 174     124.994  52.396 135.499  1.00 98.59           C  
ATOM   1077  CG2 VAL A 174     124.440  53.904 137.408  1.00126.85           C  
ATOM   1078  N   HIS A 175     124.775  55.363 133.113  1.00 91.54           N  
ATOM   1079  CA  HIS A 175     124.846  55.326 131.655  1.00 90.68           C  
ATOM   1080  C   HIS A 175     126.108  56.010 131.147  1.00109.03           C  
ATOM   1081  O   HIS A 175     126.712  55.566 130.164  1.00120.98           O  
ATOM   1082  CB  HIS A 175     123.603  55.980 131.052  1.00 93.49           C  
ATOM   1083  CG  HIS A 175     123.599  55.998 129.556  1.00 94.74           C  
ATOM   1084  ND1 HIS A 175     124.189  57.004 128.821  1.00104.67           N  
ATOM   1085  CD2 HIS A 175     123.076  55.133 128.655  1.00 84.65           C  
ATOM   1086  CE1 HIS A 175     124.032  56.756 127.533  1.00114.92           C  
ATOM   1087  NE2 HIS A 175     123.358  55.628 127.405  1.00 95.02           N  
ATOM   1088  N   ARG A 176     126.522  57.093 131.808  1.00 99.79           N  
ATOM   1089  CA  ARG A 176     127.725  57.805 131.393  1.00106.88           C  
ATOM   1090  C   ARG A 176     128.977  56.955 131.578  1.00118.62           C  
ATOM   1091  O   ARG A 176     129.942  57.102 130.819  1.00112.56           O  
ATOM   1092  CB  ARG A 176     127.846  59.112 132.175  1.00 97.20           C  
ATOM   1093  CG  ARG A 176     129.027  59.979 131.782  1.00 97.53           C  
ATOM   1094  CD  ARG A 176     129.171  61.151 132.731  1.00111.63           C  
ATOM   1095  NE  ARG A 176     127.898  61.835 132.935  1.00113.30           N  
ATOM   1096  CZ  ARG A 176     127.423  62.786 132.138  1.00118.87           C  
ATOM   1097  NH1 ARG A 176     128.118  63.175 131.077  1.00114.23           N  
ATOM   1098  NH2 ARG A 176     126.253  63.350 132.403  1.00121.60           N  
ATOM   1099  N   MET A 177     128.977  56.058 132.567  1.00116.55           N  
ATOM   1100  CA  MET A 177     130.173  55.273 132.858  1.00118.68           C  
ATOM   1101  C   MET A 177     130.415  54.206 131.798  1.00115.67           C  
ATOM   1102  O   MET A 177     131.565  53.943 131.428  1.00129.15           O  
ATOM   1103  CB  MET A 177     130.055  54.635 134.242  1.00115.47           C  
ATOM   1104  CG  MET A 177     130.155  55.625 135.387  1.00128.95           C  
ATOM   1105  SD  MET A 177     131.802  56.337 135.546  1.00157.80           S  
ATOM   1106  CE  MET A 177     132.714  54.938 136.190  1.00117.87           C  
ATOM   1107  N   ILE A 178     129.348  53.577 131.300  1.00105.35           N  
ATOM   1108  CA  ILE A 178     129.511  52.475 130.357  1.00106.55           C  
ATOM   1109  C   ILE A 178     130.043  52.980 129.022  1.00 97.39           C  
ATOM   1110  O   ILE A 178     130.923  52.359 128.414  1.00 94.55           O  
ATOM   1111  CB  ILE A 178     128.182  51.720 130.181  1.00101.00           C  
ATOM   1112  CG1 ILE A 178     127.562  51.413 131.544  1.00116.52           C  
ATOM   1113  CG2 ILE A 178     128.400  50.444 129.386  1.00 85.64           C  
ATOM   1114  CD1 ILE A 178     126.057  51.287 131.512  1.00104.84           C  
ATOM   1115  N   PHE A 179     129.521  54.106 128.543  1.00 94.05           N  
ATOM   1116  CA  PHE A 179     129.891  54.627 127.235  1.00111.40           C  
ATOM   1117  C   PHE A 179     131.039  55.628 127.287  1.00115.69           C  
ATOM   1118  O   PHE A 179     131.581  55.972 126.231  1.00121.76           O  
ATOM   1119  CB  PHE A 179     128.672  55.272 126.569  1.00100.32           C  
ATOM   1120  CG  PHE A 179     127.548  54.309 126.310  1.00 96.69           C  
ATOM   1121  CD1 PHE A 179     127.531  53.535 125.162  1.00 92.17           C  
ATOM   1122  CD2 PHE A 179     126.514  54.169 127.222  1.00106.81           C  
ATOM   1123  CE1 PHE A 179     126.500  52.646 124.924  1.00 93.85           C  
ATOM   1124  CE2 PHE A 179     125.481  53.280 126.989  1.00100.21           C  
ATOM   1125  CZ  PHE A 179     125.474  52.520 125.839  1.00 90.84           C  
ATOM   1126  N   SER A 180     131.417  56.092 128.476  1.00118.33           N  
ATOM   1127  CA  SER A 180     132.525  57.032 128.649  1.00127.55           C  
ATOM   1128  C   SER A 180     132.344  58.295 127.810  1.00126.85           C  
ATOM   1129  O   SER A 180     131.277  58.908 127.814  1.00111.65           O  
ATOM   1130  CB  SER A 180     133.858  56.361 128.304  1.00114.72           C  
ATOM   1131  OG  SER A 180     134.121  55.270 129.169  1.00128.25           O  
TER    1132      SER A 180                                                      
ATOM   1133  N   SER B 471     110.178  46.145 136.711  1.00 72.70           N  
ATOM   1134  CA  SER B 471     111.203  46.591 135.774  1.00 89.00           C  
ATOM   1135  C   SER B 471     112.578  46.589 136.433  1.00 72.73           C  
ATOM   1136  O   SER B 471     112.782  47.242 137.455  1.00 71.84           O  
ATOM   1137  CB  SER B 471     110.874  47.987 135.241  1.00100.93           C  
ATOM   1138  OG  SER B 471     111.797  48.382 134.241  1.00101.35           O  
ATOM   1139  N   PRO B 472     113.520  45.855 135.847  1.00 72.87           N  
ATOM   1140  CA  PRO B 472     114.866  45.773 136.426  1.00 78.62           C  
ATOM   1141  C   PRO B 472     115.624  47.081 136.256  1.00 78.20           C  
ATOM   1142  O   PRO B 472     115.187  48.015 135.581  1.00 83.43           O  
ATOM   1143  CB  PRO B 472     115.534  44.639 135.640  1.00 79.55           C  
ATOM   1144  CG  PRO B 472     114.424  43.961 134.881  1.00 90.03           C  
ATOM   1145  CD  PRO B 472     113.382  45.004 134.656  1.00 84.40           C  
ATOM   1146  N   SER B 473     116.796  47.131 136.886  1.00 87.47           N  
ATOM   1147  CA  SER B 473     117.647  48.310 136.834  1.00103.99           C  
ATOM   1148  C   SER B 473     119.102  47.886 136.966  1.00 95.39           C  
ATOM   1149  O   SER B 473     119.426  46.997 137.759  1.00 84.99           O  
ATOM   1150  CB  SER B 473     117.284  49.311 137.938  1.00 95.34           C  
ATOM   1151  OG  SER B 473     117.380  48.715 139.220  1.00 93.67           O  
ATOM   1152  N   PHE B 474     119.972  48.522 136.186  1.00100.17           N  
ATOM   1153  CA  PHE B 474     121.405  48.266 136.234  1.00 96.88           C  
ATOM   1154  C   PHE B 474     122.120  49.444 136.880  1.00111.45           C  
ATOM   1155  O   PHE B 474     121.800  50.606 136.608  1.00106.83           O  
ATOM   1156  CB  PHE B 474     121.978  48.008 134.839  1.00 60.49           C  
ATOM   1157  N   ASN B 475     123.100  49.136 137.724  1.00109.69           N  
ATOM   1158  CA  ASN B 475     123.701  50.144 138.579  1.00112.91           C  
ATOM   1159  C   ASN B 475     125.137  49.746 138.886  1.00128.40           C  
ATOM   1160  O   ASN B 475     125.524  48.585 138.737  1.00122.32           O  
ATOM   1161  CB  ASN B 475     122.887  50.303 139.869  1.00110.18           C  
ATOM   1162  CG  ASN B 475     123.287  51.517 140.670  1.00132.23           C  
ATOM   1163  OD1 ASN B 475     124.362  52.081 140.473  1.00137.86           O  
ATOM   1164  ND2 ASN B 475     122.421  51.923 141.590  1.00130.99           N  
ATOM   1165  N   THR B 476     125.927  50.732 139.312  1.00139.50           N  
ATOM   1166  CA  THR B 476     127.278  50.453 139.780  1.00134.95           C  
ATOM   1167  C   THR B 476     127.228  49.602 141.042  1.00133.94           C  
ATOM   1168  O   THR B 476     126.332  49.753 141.878  1.00139.41           O  
ATOM   1169  CB  THR B 476     128.035  51.755 140.053  1.00129.89           C  
ATOM   1170  OG1 THR B 476     127.460  52.420 141.185  1.00121.28           O  
ATOM   1171  CG2 THR B 476     127.978  52.676 138.840  1.00118.85           C  
ATOM   1172  N   SER B 477     128.199  48.704 141.178  1.00127.78           N  
ATOM   1173  CA  SER B 477     128.184  47.747 142.276  1.00134.80           C  
ATOM   1174  C   SER B 477     128.394  48.450 143.611  1.00143.78           C  
ATOM   1175  O   SER B 477     129.305  49.272 143.759  1.00134.27           O  
ATOM   1176  CB  SER B 477     129.259  46.682 142.064  1.00150.71           C  
ATOM   1177  OG  SER B 477     130.555  47.255 142.067  1.00177.21           O  
ATOM   1178  N   THR B 478     127.543  48.126 144.584  1.00151.04           N  
ATOM   1179  CA  THR B 478     127.673  48.639 145.940  1.00154.01           C  
ATOM   1180  C   THR B 478     128.332  47.648 146.891  1.00164.98           C  
ATOM   1181  O   THR B 478     128.648  48.024 148.025  1.00156.95           O  
ATOM   1182  CB  THR B 478     126.299  49.039 146.495  1.00147.12           C  
ATOM   1183  OG1 THR B 478     125.463  47.879 146.593  1.00157.84           O  
ATOM   1184  CG2 THR B 478     125.634  50.058 145.584  1.00139.78           C  
ATOM   1185  N   ASN B 479     128.540  46.404 146.458  1.00172.93           N  
ATOM   1186  CA  ASN B 479     129.212  45.366 147.246  1.00157.91           C  
ATOM   1187  C   ASN B 479     128.655  45.235 148.664  1.00134.34           C  
ATOM   1188  O   ASN B 479     129.205  44.509 149.495  1.00109.44           O  
ATOM   1189  CB  ASN B 479     130.720  45.636 147.301  1.00158.67           C  
ATOM   1190  CG  ASN B 479     131.472  44.978 146.157  1.00150.88           C  
ATOM   1191  OD1 ASN B 479     131.369  43.769 145.946  1.00136.95           O  
ATOM   1192  ND2 ASN B 479     132.234  45.773 145.414  1.00140.29           N  
ATOM   1193  N   ILE B 488     135.018  48.938 136.145  1.00105.83           N  
ATOM   1194  CA  ILE B 488     133.825  49.452 136.805  1.00130.18           C  
ATOM   1195  C   ILE B 488     132.729  48.393 136.787  1.00125.26           C  
ATOM   1196  O   ILE B 488     132.036  48.222 135.785  1.00122.39           O  
ATOM   1197  CB  ILE B 488     133.345  50.758 136.149  1.00111.98           C  
ATOM   1198  CG1 ILE B 488     134.472  51.792 136.147  1.00108.44           C  
ATOM   1199  CG2 ILE B 488     132.120  51.302 136.870  1.00109.57           C  
ATOM   1200  CD1 ILE B 488     134.968  52.158 137.530  1.00120.21           C  
ATOM   1201  N   SER B 489     132.581  47.684 137.903  1.00131.11           N  
ATOM   1202  CA  SER B 489     131.608  46.604 137.982  1.00134.96           C  
ATOM   1203  C   SER B 489     130.191  47.156 138.088  1.00138.25           C  
ATOM   1204  O   SER B 489     129.943  48.153 138.773  1.00130.94           O  
ATOM   1205  CB  SER B 489     131.912  45.703 139.180  1.00114.37           C  
ATOM   1206  N   LEU B 490     129.259  46.499 137.403  1.00123.44           N  
ATOM   1207  CA  LEU B 490     127.852  46.866 137.423  1.00113.13           C  
ATOM   1208  C   LEU B 490     127.029  45.715 137.987  1.00106.95           C  
ATOM   1209  O   LEU B 490     127.496  44.578 138.094  1.00106.43           O  
ATOM   1210  CB  LEU B 490     127.345  47.238 136.023  1.00105.35           C  
ATOM   1211  CG  LEU B 490     128.140  48.240 135.181  1.00120.25           C  
ATOM   1212  CD1 LEU B 490     129.221  47.544 134.363  1.00128.81           C  
ATOM   1213  CD2 LEU B 490     127.206  49.031 134.281  1.00120.57           C  
ATOM   1214  N   THR B 491     125.785  46.023 138.351  1.00104.28           N  
ATOM   1215  CA  THR B 491     124.857  45.041 138.894  1.00110.21           C  
ATOM   1216  C   THR B 491     123.508  45.166 138.202  1.00116.37           C  
ATOM   1217  O   THR B 491     123.120  46.249 137.762  1.00128.80           O  
ATOM   1218  CB  THR B 491     124.654  45.212 140.408  1.00121.36           C  
ATOM   1219  OG1 THR B 491     124.033  46.477 140.669  1.00150.16           O  
ATOM   1220  CG2 THR B 491     125.979  45.131 141.149  1.00124.85           C  
ATOM   1221  N   PHE B 492     122.794  44.045 138.118  1.00 96.21           N  
ATOM   1222  CA  PHE B 492     121.438  44.008 137.587  1.00 97.55           C  
ATOM   1223  C   PHE B 492     120.529  43.366 138.622  1.00 99.52           C  
ATOM   1224  O   PHE B 492     120.860  42.313 139.175  1.00116.36           O  
ATOM   1225  CB  PHE B 492     121.370  43.236 136.265  1.00 76.83           C  
ATOM   1226  N   SER B 493     119.382  43.999 138.876  1.00111.59           N  
ATOM   1227  CA  SER B 493     118.484  43.531 139.925  1.00104.97           C  
ATOM   1228  C   SER B 493     117.728  42.268 139.533  1.00 96.83           C  
ATOM   1229  O   SER B 493     117.223  41.565 140.414  1.00 96.84           O  
ATOM   1230  CB  SER B 493     117.491  44.636 140.290  1.00 95.79           C  
ATOM   1231  OG  SER B 493     116.719  45.023 139.166  1.00101.82           O  
ATOM   1232  N   TYR B 494     117.653  41.958 138.243  1.00119.78           N  
ATOM   1233  CA  TYR B 494     116.804  40.875 137.769  1.00133.71           C  
ATOM   1234  C   TYR B 494     117.506  39.526 137.871  1.00141.66           C  
ATOM   1235  O   TYR B 494     118.714  39.414 137.641  1.00124.78           O  
ATOM   1236  CB  TYR B 494     116.380  41.136 136.323  1.00123.13           C  
ATOM   1237  CG  TYR B 494     115.769  39.939 135.631  1.00133.92           C  
ATOM   1238  CD1 TYR B 494     114.457  39.559 135.887  1.00135.03           C  
ATOM   1239  CD2 TYR B 494     116.501  39.193 134.716  1.00117.98           C  
ATOM   1240  CE1 TYR B 494     113.896  38.464 135.255  1.00124.49           C  
ATOM   1241  CE2 TYR B 494     115.949  38.099 134.080  1.00 99.91           C  
ATOM   1242  CZ  TYR B 494     114.647  37.739 134.352  1.00108.14           C  
ATOM   1243  OH  TYR B 494     114.098  36.650 133.718  1.00123.57           O  
ATOM   1244  N   PHE B 495     116.732  38.499 138.220  1.00136.31           N  
ATOM   1245  CA  PHE B 495     117.189  37.117 138.248  1.00124.83           C  
ATOM   1246  C   PHE B 495     116.031  36.224 137.828  1.00124.31           C  
ATOM   1247  O   PHE B 495     114.876  36.519 138.155  1.00119.77           O  
ATOM   1248  CB  PHE B 495     117.715  36.722 139.636  1.00119.43           C  
ATOM   1249  CG  PHE B 495     118.975  37.440 140.029  1.00120.21           C  
ATOM   1250  CD1 PHE B 495     120.209  36.966 139.617  1.00119.24           C  
ATOM   1251  CD2 PHE B 495     118.927  38.589 140.801  1.00127.53           C  
ATOM   1252  CE1 PHE B 495     121.373  37.619 139.972  1.00139.65           C  
ATOM   1253  CE2 PHE B 495     120.090  39.249 141.160  1.00126.06           C  
ATOM   1254  CZ  PHE B 495     121.314  38.762 140.744  1.00131.18           C  
ATOM   1255  N   PRO B 496     116.307  35.122 137.108  1.00121.29           N  
ATOM   1256  CA  PRO B 496     115.249  34.451 136.331  1.00114.44           C  
ATOM   1257  C   PRO B 496     114.295  33.543 137.101  1.00128.19           C  
ATOM   1258  O   PRO B 496     113.132  33.416 136.703  1.00131.60           O  
ATOM   1259  CB  PRO B 496     116.046  33.628 135.307  1.00103.58           C  
ATOM   1260  CG  PRO B 496     117.421  34.220 135.303  1.00 96.90           C  
ATOM   1261  CD  PRO B 496     117.643  34.651 136.715  1.00120.53           C  
ATOM   1262  N   ASP B 497     114.760  32.884 138.160  1.00140.39           N  
ATOM   1263  CA  ASP B 497     113.946  31.886 138.863  1.00145.42           C  
ATOM   1264  C   ASP B 497     112.635  32.457 139.404  1.00149.32           C  
ATOM   1265  O   ASP B 497     111.968  31.835 140.234  1.00122.63           O  
ATOM   1266  CB  ASP B 497     114.743  31.263 140.011  1.00125.55           C  
ATOM   1267  N   ASN B 510     126.220  28.995 128.997  1.00117.02           N  
ATOM   1268  CA  ASN B 510     127.167  28.937 127.890  1.00120.40           C  
ATOM   1269  C   ASN B 510     126.468  29.232 126.566  1.00121.74           C  
ATOM   1270  O   ASN B 510     127.111  29.343 125.522  1.00116.51           O  
ATOM   1271  CB  ASN B 510     127.847  27.568 127.840  1.00132.88           C  
ATOM   1272  CG  ASN B 510     128.622  27.258 129.105  1.00122.74           C  
ATOM   1273  OD1 ASN B 510     129.219  28.146 129.714  1.00116.06           O  
ATOM   1274  ND2 ASN B 510     128.616  25.993 129.508  1.00114.81           N  
ATOM   1275  N   ASP B 511     125.140  29.358 126.624  1.00123.34           N  
ATOM   1276  CA  ASP B 511     124.367  29.699 125.434  1.00127.26           C  
ATOM   1277  C   ASP B 511     124.538  31.164 125.048  1.00115.90           C  
ATOM   1278  O   ASP B 511     124.429  31.510 123.866  1.00 97.68           O  
ATOM   1279  CB  ASP B 511     122.891  29.377 125.666  1.00 97.00           C  
ATOM   1280  CG  ASP B 511     121.981  30.067 124.674  1.00 94.53           C  
ATOM   1281  OD1 ASP B 511     121.919  29.623 123.509  1.00114.85           O  
ATOM   1282  OD2 ASP B 511     121.329  31.060 125.061  1.00 96.76           O  
ATOM   1283  N   CYS B 512     124.812  32.027 126.021  1.00129.93           N  
ATOM   1284  CA  CYS B 512     124.966  33.456 125.803  1.00113.34           C  
ATOM   1285  C   CYS B 512     126.351  33.781 125.248  1.00 98.21           C  
ATOM   1286  O   CYS B 512     127.248  32.935 125.186  1.00 76.24           O  
ATOM   1287  CB  CYS B 512     124.734  34.210 127.110  1.00100.65           C  
ATOM   1288  SG  CYS B 512     125.450  33.387 128.562  1.00170.26           S  
ATOM   1289  N   ASP B 513     126.518  35.037 124.844  1.00 85.61           N  
ATOM   1290  CA  ASP B 513     127.805  35.568 124.421  1.00 98.91           C  
ATOM   1291  C   ASP B 513     128.400  36.401 125.550  1.00114.40           C  
ATOM   1292  O   ASP B 513     127.691  37.168 126.208  1.00105.71           O  
ATOM   1293  CB  ASP B 513     127.659  36.415 123.155  1.00 96.00           C  
ATOM   1294  CG  ASP B 513     128.943  36.493 122.353  1.00114.16           C  
ATOM   1295  OD1 ASP B 513     129.902  37.136 122.827  1.00112.71           O  
ATOM   1296  OD2 ASP B 513     128.993  35.911 121.249  1.00116.35           O  
ATOM   1297  N   ALA B 514     129.706  36.242 125.773  1.00128.07           N  
ATOM   1298  CA  ALA B 514     130.358  36.922 126.889  1.00108.80           C  
ATOM   1299  C   ALA B 514     130.474  38.420 126.631  1.00113.23           C  
ATOM   1300  O   ALA B 514     129.972  39.239 127.409  1.00112.28           O  
ATOM   1301  CB  ALA B 514     131.735  36.308 127.146  1.00139.39           C  
ATOM   1302  N   GLU B 515     131.140  38.798 125.543  1.00107.09           N  
ATOM   1303  CA  GLU B 515     131.314  40.208 125.226  1.00112.56           C  
ATOM   1304  C   GLU B 515     129.992  40.826 124.785  1.00114.54           C  
ATOM   1305  O   GLU B 515     129.155  40.178 124.150  1.00111.51           O  
ATOM   1306  CB  GLU B 515     132.372  40.385 124.136  1.00102.13           C  
ATOM   1307  CG  GLU B 515     132.107  39.587 122.868  1.00134.31           C  
ATOM   1308  CD  GLU B 515     133.188  39.778 121.821  1.00141.94           C  
ATOM   1309  OE1 GLU B 515     134.301  40.212 122.186  1.00143.62           O  
ATOM   1310  OE2 GLU B 515     132.923  39.497 120.632  1.00116.55           O  
ATOM   1311  N   LEU B 516     129.807  42.101 125.134  1.00102.53           N  
ATOM   1312  CA  LEU B 516     128.568  42.827 124.839  1.00 88.00           C  
ATOM   1313  C   LEU B 516     128.929  44.267 124.478  1.00 85.64           C  
ATOM   1314  O   LEU B 516     128.968  45.145 125.344  1.00104.35           O  
ATOM   1315  CB  LEU B 516     127.605  42.769 126.017  1.00 95.72           C  
ATOM   1316  CG  LEU B 516     126.241  43.429 125.803  1.00 88.57           C  
ATOM   1317  CD1 LEU B 516     125.424  42.658 124.779  1.00 94.50           C  
ATOM   1318  CD2 LEU B 516     125.489  43.555 127.119  1.00101.55           C  
ATOM   1319  N   ARG B 517     129.194  44.500 123.196  1.00 80.24           N  
ATOM   1320  CA  ARG B 517     129.408  45.845 122.686  1.00 91.16           C  
ATOM   1321  C   ARG B 517     128.060  46.476 122.357  1.00100.65           C  
ATOM   1322  O   ARG B 517     127.180  45.822 121.791  1.00 94.81           O  
ATOM   1323  CB  ARG B 517     130.291  45.820 121.438  1.00109.74           C  
ATOM   1324  CG  ARG B 517     131.515  44.919 121.537  1.00106.50           C  
ATOM   1325  CD  ARG B 517     132.689  45.614 122.205  1.00103.96           C  
ATOM   1326  NE  ARG B 517     133.967  45.055 121.771  1.00117.09           N  
ATOM   1327  CZ  ARG B 517     134.552  43.997 122.327  1.00115.72           C  
ATOM   1328  NH1 ARG B 517     133.974  43.370 123.342  1.00106.90           N  
ATOM   1329  NH2 ARG B 517     135.717  43.564 121.862  1.00112.46           N  
ATOM   1330  N   ILE B 518     127.898  47.750 122.716  1.00 96.61           N  
ATOM   1331  CA  ILE B 518     126.634  48.456 122.543  1.00 83.89           C  
ATOM   1332  C   ILE B 518     126.904  49.844 121.975  1.00 87.70           C  
ATOM   1333  O   ILE B 518     128.035  50.335 121.970  1.00 95.20           O  
ATOM   1334  CB  ILE B 518     125.837  48.559 123.861  1.00 84.75           C  
ATOM   1335  CG1 ILE B 518     126.745  49.018 125.003  1.00108.05           C  
ATOM   1336  CG2 ILE B 518     125.182  47.229 124.195  1.00 82.04           C  
ATOM   1337  CD1 ILE B 518     126.047  49.098 126.345  1.00118.74           C  
ATOM   1338  N   TRP B 519     125.836  50.477 121.491  1.00 85.67           N  
ATOM   1339  CA  TRP B 519     125.901  51.819 120.932  1.00 81.19           C  
ATOM   1340  C   TRP B 519     124.729  52.640 121.448  1.00 85.03           C  
ATOM   1341  O   TRP B 519     123.637  52.114 121.679  1.00 89.92           O  
ATOM   1342  CB  TRP B 519     125.899  51.794 119.395  1.00 83.70           C  
ATOM   1343  CG  TRP B 519     124.891  50.853 118.803  1.00 87.37           C  
ATOM   1344  CD1 TRP B 519     125.110  49.567 118.400  1.00 89.07           C  
ATOM   1345  CD2 TRP B 519     123.507  51.124 118.542  1.00 85.55           C  
ATOM   1346  NE1 TRP B 519     123.951  49.020 117.907  1.00 76.37           N  
ATOM   1347  CE2 TRP B 519     122.952  49.955 117.983  1.00 88.94           C  
ATOM   1348  CE3 TRP B 519     122.685  52.240 118.726  1.00 86.46           C  
ATOM   1349  CZ2 TRP B 519     121.613  49.871 117.607  1.00 93.03           C  
ATOM   1350  CZ3 TRP B 519     121.355  52.153 118.354  1.00 72.74           C  
ATOM   1351  CH2 TRP B 519     120.832  50.977 117.801  1.00 81.35           C  
ATOM   1352  N   SER B 520     124.969  53.937 121.631  1.00 86.05           N  
ATOM   1353  CA  SER B 520     123.946  54.842 122.138  1.00 93.41           C  
ATOM   1354  C   SER B 520     124.128  56.212 121.504  1.00106.15           C  
ATOM   1355  O   SER B 520     125.177  56.523 120.935  1.00 98.19           O  
ATOM   1356  CB  SER B 520     123.992  54.953 123.667  1.00 99.00           C  
ATOM   1357  OG  SER B 520     125.217  55.512 124.108  1.00108.47           O  
ATOM   1358  N   VAL B 521     123.086  57.035 121.621  1.00107.41           N  
ATOM   1359  CA  VAL B 521     123.048  58.361 121.016  1.00 99.84           C  
ATOM   1360  C   VAL B 521     123.197  59.472 122.045  1.00124.48           C  
ATOM   1361  O   VAL B 521     123.299  60.648 121.662  1.00135.88           O  
ATOM   1362  CB  VAL B 521     121.755  58.551 120.196  1.00 75.78           C  
ATOM   1363  CG1 VAL B 521     121.886  59.703 119.208  1.00107.97           C  
ATOM   1364  CG2 VAL B 521     121.401  57.264 119.469  1.00 91.23           C  
ATOM   1365  N   GLN B 522     123.233  59.141 123.335  1.00132.31           N  
ATOM   1366  CA  GLN B 522     123.306  60.164 124.372  1.00133.19           C  
ATOM   1367  C   GLN B 522     124.563  61.013 124.217  1.00159.40           C  
ATOM   1368  O   GLN B 522     125.657  60.500 123.967  1.00160.77           O  
ATOM   1369  CB  GLN B 522     123.279  59.518 125.757  1.00116.74           C  
ATOM   1370  N   GLU B 523     124.396  62.324 124.366  1.00134.39           N  
ATOM   1371  CA  GLU B 523     125.473  63.286 124.193  1.00121.17           C  
ATOM   1372  C   GLU B 523     125.883  63.858 125.542  1.00139.73           C  
ATOM   1373  O   GLU B 523     125.032  64.154 126.387  1.00141.63           O  
ATOM   1374  CB  GLU B 523     125.051  64.420 123.253  1.00105.22           C  
ATOM   1375  N   ASP B 524     127.191  64.013 125.736  1.00166.29           N  
ATOM   1376  CA  ASP B 524     127.705  64.565 126.981  1.00163.12           C  
ATOM   1377  C   ASP B 524     127.322  66.034 127.112  1.00153.77           C  
ATOM   1378  O   ASP B 524     127.324  66.785 126.132  1.00149.45           O  
ATOM   1379  CB  ASP B 524     129.225  64.409 127.044  1.00139.11           C  
ATOM   1380  N   ASP B 525     126.989  66.441 128.333  1.00152.19           N  
ATOM   1381  CA  ASP B 525     126.561  67.809 128.597  1.00147.42           C  
ATOM   1382  C   ASP B 525     127.754  68.710 128.899  1.00120.85           C  
ATOM   1383  O   ASP B 525     128.676  68.826 128.091  1.00104.46           O  
ATOM   1384  CB  ASP B 525     125.569  67.842 129.762  1.00142.69           C  
ATOM   1385  CG  ASP B 525     124.393  66.909 129.550  1.00146.20           C  
ATOM   1386  OD1 ASP B 525     124.112  66.559 128.384  1.00141.44           O  
ATOM   1387  OD2 ASP B 525     123.750  66.524 130.550  1.00138.76           O  
ATOM   1388  N   GLY B 529     129.107  72.581 123.489  1.00120.36           N  
ATOM   1389  CA  GLY B 529     128.815  73.991 123.310  1.00117.59           C  
ATOM   1390  C   GLY B 529     127.995  74.275 122.067  1.00117.49           C  
ATOM   1391  O   GLY B 529     126.944  74.912 122.137  1.00119.89           O  
ATOM   1392  N   LEU B 530     128.482  73.801 120.922  1.00119.48           N  
ATOM   1393  CA  LEU B 530     127.797  73.963 119.648  1.00107.84           C  
ATOM   1394  C   LEU B 530     127.222  72.659 119.115  1.00105.93           C  
ATOM   1395  O   LEU B 530     126.551  72.672 118.078  1.00 78.24           O  
ATOM   1396  CB  LEU B 530     128.751  74.561 118.605  1.00106.64           C  
ATOM   1397  CG  LEU B 530     129.276  75.975 118.849  1.00119.89           C  
ATOM   1398  CD1 LEU B 530     130.318  76.341 117.801  1.00114.07           C  
ATOM   1399  CD2 LEU B 530     128.132  76.975 118.839  1.00 94.14           C  
ATOM   1400  N   SER B 531     127.460  71.538 119.800  1.00116.53           N  
ATOM   1401  CA  SER B 531     127.067  70.235 119.277  1.00 96.78           C  
ATOM   1402  C   SER B 531     125.560  70.011 119.310  1.00 90.71           C  
ATOM   1403  O   SER B 531     125.051  69.212 118.517  1.00 98.12           O  
ATOM   1404  CB  SER B 531     127.772  69.127 120.060  1.00 89.26           C  
ATOM   1405  OG  SER B 531     127.355  67.847 119.621  1.00101.88           O  
ATOM   1406  N   TRP B 532     124.835  70.691 120.201  1.00 87.69           N  
ATOM   1407  CA  TRP B 532     123.404  70.446 120.334  1.00 79.71           C  
ATOM   1408  C   TRP B 532     122.602  70.990 119.158  1.00 84.01           C  
ATOM   1409  O   TRP B 532     121.490  70.512 118.911  1.00 83.69           O  
ATOM   1410  CB  TRP B 532     122.886  71.053 121.639  1.00 90.90           C  
ATOM   1411  CG  TRP B 532     123.034  72.537 121.700  1.00 90.18           C  
ATOM   1412  CD1 TRP B 532     124.128  73.236 122.118  1.00 96.13           C  
ATOM   1413  CD2 TRP B 532     122.053  73.511 121.328  1.00 91.40           C  
ATOM   1414  NE1 TRP B 532     123.889  74.586 122.029  1.00102.56           N  
ATOM   1415  CE2 TRP B 532     122.621  74.781 121.547  1.00103.00           C  
ATOM   1416  CE3 TRP B 532     120.748  73.432 120.832  1.00 89.09           C  
ATOM   1417  CZ2 TRP B 532     121.931  75.962 121.286  1.00134.37           C  
ATOM   1418  CZ3 TRP B 532     120.065  74.605 120.573  1.00 92.98           C  
ATOM   1419  CH2 TRP B 532     120.656  75.853 120.801  1.00109.26           C  
ATOM   1420  N   ILE B 533     123.132  71.972 118.439  1.00 83.03           N  
ATOM   1421  CA  ILE B 533     122.418  72.534 117.285  1.00 80.94           C  
ATOM   1422  C   ILE B 533     122.333  71.477 116.190  1.00 83.93           C  
ATOM   1423  O   ILE B 533     123.337  70.794 115.918  1.00 95.11           O  
ATOM   1424  CB  ILE B 533     123.129  73.794 116.787  1.00 84.53           C  
ATOM   1425  CG1 ILE B 533     123.240  74.818 117.916  1.00 81.18           C  
ATOM   1426  CG2 ILE B 533     122.391  74.408 115.607  1.00 82.80           C  
ATOM   1427  CD1 ILE B 533     124.476  75.686 117.830  1.00106.34           C  
ATOM   1428  N   PRO B 534     121.174  71.290 115.548  1.00 69.84           N  
ATOM   1429  CA  PRO B 534     121.067  70.213 114.548  1.00 74.08           C  
ATOM   1430  C   PRO B 534     121.988  70.387 113.353  1.00 78.14           C  
ATOM   1431  O   PRO B 534     122.513  69.390 112.840  1.00 81.83           O  
ATOM   1432  CB  PRO B 534     119.587  70.266 114.140  1.00 61.03           C  
ATOM   1433  CG  PRO B 534     119.143  71.648 114.490  1.00 71.14           C  
ATOM   1434  CD  PRO B 534     119.892  71.986 115.741  1.00 76.33           C  
ATOM   1435  N   PHE B 535     122.200  71.621 112.888  1.00 60.74           N  
ATOM   1436  CA  PHE B 535     123.096  71.831 111.754  1.00 62.72           C  
ATOM   1437  C   PHE B 535     124.518  71.401 112.090  1.00 76.37           C  
ATOM   1438  O   PHE B 535     125.205  70.796 111.259  1.00 91.74           O  
ATOM   1439  CB  PHE B 535     123.068  73.296 111.317  1.00 80.35           C  
ATOM   1440  CG  PHE B 535     124.068  73.628 110.238  1.00 80.77           C  
ATOM   1441  CD1 PHE B 535     123.748  73.454 108.902  1.00 70.74           C  
ATOM   1442  CD2 PHE B 535     125.322  74.126 110.560  1.00 95.86           C  
ATOM   1443  CE1 PHE B 535     124.663  73.759 107.910  1.00 74.24           C  
ATOM   1444  CE2 PHE B 535     126.240  74.432 109.573  1.00 90.20           C  
ATOM   1445  CZ  PHE B 535     125.909  74.249 108.246  1.00 80.74           C  
ATOM   1446  N   PHE B 536     124.975  71.706 113.299  1.00 81.25           N  
ATOM   1447  CA  PHE B 536     126.314  71.342 113.732  1.00 82.41           C  
ATOM   1448  C   PHE B 536     126.272  69.987 114.436  1.00 80.01           C  
ATOM   1449  O   PHE B 536     125.274  69.262 114.383  1.00 66.41           O  
ATOM   1450  CB  PHE B 536     126.893  72.437 114.622  1.00 70.57           C  
ATOM   1451  CG  PHE B 536     126.955  73.778 113.958  1.00 89.55           C  
ATOM   1452  CD1 PHE B 536     128.014  74.105 113.128  1.00115.87           C  
ATOM   1453  CD2 PHE B 536     125.947  74.708 114.150  1.00 90.57           C  
ATOM   1454  CE1 PHE B 536     128.072  75.336 112.510  1.00112.44           C  
ATOM   1455  CE2 PHE B 536     125.999  75.941 113.534  1.00 88.62           C  
ATOM   1456  CZ  PHE B 536     127.063  76.253 112.712  1.00100.66           C  
ATOM   1457  N   GLY B 537     127.362  69.633 115.106  1.00 90.50           N  
ATOM   1458  CA  GLY B 537     127.444  68.376 115.804  1.00 99.52           C  
ATOM   1459  C   GLY B 537     127.414  67.195 114.858  1.00 99.31           C  
ATOM   1460  O   GLY B 537     127.838  67.282 113.701  1.00118.51           O  
ATOM   1461  N   PRO B 538     126.899  66.067 115.332  1.00103.48           N  
ATOM   1462  CA  PRO B 538     126.917  64.846 114.526  1.00 94.66           C  
ATOM   1463  C   PRO B 538     125.858  64.866 113.434  1.00 87.16           C  
ATOM   1464  O   PRO B 538     124.918  65.662 113.446  1.00 93.32           O  
ATOM   1465  CB  PRO B 538     126.622  63.747 115.552  1.00 77.98           C  
ATOM   1466  CG  PRO B 538     125.782  64.432 116.575  1.00 86.60           C  
ATOM   1467  CD  PRO B 538     126.284  65.851 116.654  1.00111.08           C  
ATOM   1468  N   GLY B 539     126.039  63.965 112.473  1.00102.69           N  
ATOM   1469  CA  GLY B 539     125.042  63.730 111.449  1.00112.04           C  
ATOM   1470  C   GLY B 539     124.390  62.376 111.637  1.00113.97           C  
ATOM   1471  O   GLY B 539     123.773  62.119 112.675  1.00119.26           O  
ATOM   1472  N   ILE B 540     124.522  61.500 110.644  1.00119.21           N  
ATOM   1473  CA  ILE B 540     124.078  60.115 110.771  1.00133.03           C  
ATOM   1474  C   ILE B 540     125.236  59.140 110.892  1.00116.85           C  
ATOM   1475  O   ILE B 540     124.999  57.957 111.187  1.00115.99           O  
ATOM   1476  CB  ILE B 540     123.161  59.702 109.601  1.00140.70           C  
ATOM   1477  CG1 ILE B 540     123.797  60.083 108.262  1.00140.11           C  
ATOM   1478  CG2 ILE B 540     121.775  60.316 109.759  1.00100.18           C  
ATOM   1479  CD1 ILE B 540     123.116  59.459 107.064  1.00136.33           C  
ATOM   1480  N   GLU B 541     126.473  59.589 110.684  1.00114.50           N  
ATOM   1481  CA  GLU B 541     127.641  58.717 110.764  1.00118.36           C  
ATOM   1482  C   GLU B 541     128.240  58.711 112.168  1.00118.81           C  
ATOM   1483  O   GLU B 541     128.244  57.677 112.844  1.00112.42           O  
ATOM   1484  CB  GLU B 541     128.686  59.152 109.731  1.00123.58           C  
ATOM   1485  CG  GLU B 541     128.200  59.081 108.294  1.00143.76           C  
ATOM   1486  CD  GLU B 541     129.186  59.687 107.315  1.00173.36           C  
ATOM   1487  OE1 GLU B 541     129.992  60.544 107.734  1.00177.93           O  
ATOM   1488  OE2 GLU B 541     129.154  59.305 106.126  1.00189.29           O  
ATOM   1489  N   GLY B 542     128.747  59.857 112.616  1.00127.08           N  
ATOM   1490  CA  GLY B 542     129.347  59.958 113.933  1.00136.88           C  
ATOM   1491  C   GLY B 542     128.351  60.310 115.019  1.00111.95           C  
ATOM   1492  O   GLY B 542     128.609  61.183 115.852  1.00 97.82           O  
ATOM   1493  N   LEU B 543     127.207  59.626 115.022  1.00102.75           N  
ATOM   1494  CA  LEU B 543     126.146  59.893 115.982  1.00 93.99           C  
ATOM   1495  C   LEU B 543     126.127  58.916 117.150  1.00 99.06           C  
ATOM   1496  O   LEU B 543     125.633  59.271 118.227  1.00 92.16           O  
ATOM   1497  CB  LEU B 543     124.784  59.864 115.275  1.00 95.90           C  
ATOM   1498  CG  LEU B 543     123.542  60.234 116.087  1.00 83.37           C  
ATOM   1499  CD1 LEU B 543     123.422  61.739 116.250  1.00102.74           C  
ATOM   1500  CD2 LEU B 543     122.288  59.659 115.447  1.00 86.72           C  
ATOM   1501  N   TYR B 544     126.663  57.712 116.975  1.00 93.80           N  
ATOM   1502  CA  TYR B 544     126.570  56.659 117.975  1.00100.18           C  
ATOM   1503  C   TYR B 544     127.860  56.572 118.779  1.00104.55           C  
ATOM   1504  O   TYR B 544     128.959  56.683 118.228  1.00 95.31           O  
ATOM   1505  CB  TYR B 544     126.274  55.314 117.310  1.00 99.96           C  
ATOM   1506  CG  TYR B 544     125.214  55.413 116.242  1.00116.29           C  
ATOM   1507  CD1 TYR B 544     125.564  55.571 114.907  1.00135.75           C  
ATOM   1508  CD2 TYR B 544     123.863  55.371 116.566  1.00107.03           C  
ATOM   1509  CE1 TYR B 544     124.605  55.673 113.925  1.00142.47           C  
ATOM   1510  CE2 TYR B 544     122.893  55.472 115.587  1.00108.79           C  
ATOM   1511  CZ  TYR B 544     123.272  55.623 114.268  1.00143.63           C  
ATOM   1512  OH  TYR B 544     122.324  55.726 113.280  1.00151.60           O  
ATOM   1513  N   THR B 545     127.715  56.372 120.086  1.00 99.78           N  
ATOM   1514  CA  THR B 545     128.838  56.238 121.001  1.00 97.74           C  
ATOM   1515  C   THR B 545     128.983  54.781 121.419  1.00 87.38           C  
ATOM   1516  O   THR B 545     127.988  54.099 121.681  1.00 85.73           O  
ATOM   1517  CB  THR B 545     128.648  57.122 122.237  1.00110.82           C  
ATOM   1518  OG1 THR B 545     127.353  56.884 122.802  1.00104.15           O  
ATOM   1519  CG2 THR B 545     128.767  58.592 121.862  1.00127.45           C  
ATOM   1520  N   ALA B 546     130.224  54.310 121.482  1.00 96.21           N  
ATOM   1521  CA  ALA B 546     130.486  52.909 121.773  1.00 81.75           C  
ATOM   1522  C   ALA B 546     130.470  52.646 123.273  1.00 78.06           C  
ATOM   1523  O   ALA B 546     130.839  53.502 124.083  1.00104.83           O  
ATOM   1524  CB  ALA B 546     131.831  52.482 121.187  1.00 87.49           C  
ATOM   1525  N   GLY B 547     130.035  51.437 123.639  1.00 79.45           N  
ATOM   1526  CA  GLY B 547     130.030  51.018 125.023  1.00 99.81           C  
ATOM   1527  C   GLY B 547     130.356  49.542 125.139  1.00106.76           C  
ATOM   1528  O   GLY B 547     130.357  48.806 124.150  1.00110.29           O  
ATOM   1529  N   LEU B 548     130.630  49.120 126.372  1.00 96.57           N  
ATOM   1530  CA  LEU B 548     131.004  47.737 126.630  1.00 78.11           C  
ATOM   1531  C   LEU B 548     130.565  47.353 128.034  1.00 87.31           C  
ATOM   1532  O   LEU B 548     130.840  48.081 128.993  1.00111.99           O  
ATOM   1533  CB  LEU B 548     132.515  47.540 126.464  1.00 80.13           C  
ATOM   1534  CG  LEU B 548     133.071  46.129 126.658  1.00 73.80           C  
ATOM   1535  CD1 LEU B 548     132.244  45.113 125.887  1.00 99.95           C  
ATOM   1536  CD2 LEU B 548     134.527  46.079 126.222  1.00 91.80           C  
ATOM   1537  N   ILE B 549     129.885  46.215 128.148  1.00 92.73           N  
ATOM   1538  CA  ILE B 549     129.385  45.704 129.420  1.00 97.89           C  
ATOM   1539  C   ILE B 549     130.036  44.353 129.673  1.00106.68           C  
ATOM   1540  O   ILE B 549     129.934  43.443 128.841  1.00100.93           O  
ATOM   1541  CB  ILE B 549     127.853  45.583 129.427  1.00 96.11           C  
ATOM   1542  CG1 ILE B 549     127.210  46.967 129.521  1.00101.27           C  
ATOM   1543  CG2 ILE B 549     127.393  44.694 130.574  1.00 91.26           C  
ATOM   1544  CD1 ILE B 549     125.705  46.954 129.386  1.00 73.92           C  
ATOM   1545  N   LYS B 550     130.698  44.223 130.819  1.00104.63           N  
ATOM   1546  CA  LYS B 550     131.384  42.992 131.176  1.00 96.53           C  
ATOM   1547  C   LYS B 550     130.419  42.026 131.848  1.00104.58           C  
ATOM   1548  O   LYS B 550     129.528  42.439 132.596  1.00106.01           O  
ATOM   1549  CB  LYS B 550     132.566  43.283 132.102  1.00108.17           C  
ATOM   1550  CG  LYS B 550     133.716  44.012 131.423  1.00127.96           C  
ATOM   1551  CD  LYS B 550     134.927  44.112 132.337  1.00145.15           C  
ATOM   1552  CE  LYS B 550     136.220  44.085 131.537  1.00136.87           C  
ATOM   1553  NZ  LYS B 550     137.419  44.051 132.418  1.00135.81           N  
ATOM   1554  N   ASN B 551     130.598  40.737 131.571  1.00108.05           N  
ATOM   1555  CA  ASN B 551     129.770  39.696 132.171  1.00111.69           C  
ATOM   1556  C   ASN B 551     130.291  39.402 133.572  1.00125.40           C  
ATOM   1557  O   ASN B 551     131.342  38.772 133.734  1.00154.74           O  
ATOM   1558  CB  ASN B 551     129.777  38.439 131.306  1.00117.28           C  
ATOM   1559  CG  ASN B 551     128.765  37.408 131.769  1.00108.72           C  
ATOM   1560  OD1 ASN B 551     127.563  37.566 131.560  1.00111.51           O  
ATOM   1561  ND2 ASN B 551     129.249  36.345 132.402  1.00113.51           N  
ATOM   1562  N   GLN B 552     129.560  39.859 134.585  1.00103.81           N  
ATOM   1563  CA  GLN B 552     129.932  39.671 135.984  1.00113.73           C  
ATOM   1564  C   GLN B 552     128.797  38.925 136.673  1.00118.80           C  
ATOM   1565  O   GLN B 552     127.717  39.489 136.882  1.00120.68           O  
ATOM   1566  CB  GLN B 552     130.214  41.013 136.654  1.00113.36           C  
ATOM   1567  CG  GLN B 552     131.345  41.785 135.991  1.00 98.09           C  
ATOM   1568  CD  GLN B 552     131.433  43.220 136.463  1.00115.09           C  
ATOM   1569  OE1 GLN B 552     130.434  43.813 136.871  1.00121.66           O  
ATOM   1570  NE2 GLN B 552     132.631  43.791 136.402  1.00 98.22           N  
ATOM   1571  N   ASN B 553     129.047  37.661 137.022  1.00137.89           N  
ATOM   1572  CA  ASN B 553     128.022  36.751 137.531  1.00137.55           C  
ATOM   1573  C   ASN B 553     126.875  36.629 136.526  1.00129.28           C  
ATOM   1574  O   ASN B 553     125.720  36.953 136.814  1.00130.67           O  
ATOM   1575  CB  ASN B 553     127.517  37.197 138.908  1.00142.46           C  
ATOM   1576  CG  ASN B 553     128.637  37.354 139.919  1.00147.81           C  
ATOM   1577  OD1 ASN B 553     129.528  36.509 140.012  1.00154.38           O  
ATOM   1578  ND2 ASN B 553     128.598  38.440 140.681  1.00144.29           N  
ATOM   1579  N   ASN B 554     127.226  36.131 135.341  1.00124.62           N  
ATOM   1580  CA  ASN B 554     126.347  36.052 134.171  1.00112.93           C  
ATOM   1581  C   ASN B 554     125.448  37.285 134.068  1.00110.20           C  
ATOM   1582  O   ASN B 554     124.220  37.206 134.035  1.00117.12           O  
ATOM   1583  CB  ASN B 554     125.529  34.756 134.164  1.00120.01           C  
ATOM   1584  CG  ASN B 554     124.798  34.505 135.470  1.00136.10           C  
ATOM   1585  OD1 ASN B 554     123.649  34.912 135.641  1.00125.10           O  
ATOM   1586  ND2 ASN B 554     125.462  33.822 136.396  1.00139.97           N  
ATOM   1587  N   LEU B 555     126.102  38.448 134.016  1.00108.48           N  
ATOM   1588  CA  LEU B 555     125.376  39.708 133.890  1.00120.87           C  
ATOM   1589  C   LEU B 555     124.805  39.868 132.486  1.00112.41           C  
ATOM   1590  O   LEU B 555     123.615  40.161 132.317  1.00103.00           O  
ATOM   1591  CB  LEU B 555     126.304  40.876 134.238  1.00129.36           C  
ATOM   1592  CG  LEU B 555     125.723  42.221 134.693  1.00110.30           C  
ATOM   1593  CD1 LEU B 555     125.072  42.995 133.553  1.00 76.59           C  
ATOM   1594  CD2 LEU B 555     124.743  42.020 135.838  1.00114.91           C  
ATOM   1595  N   VAL B 556     125.645  39.684 131.465  1.00117.56           N  
ATOM   1596  CA  VAL B 556     125.189  39.826 130.086  1.00 82.19           C  
ATOM   1597  C   VAL B 556     124.156  38.754 129.754  1.00 78.66           C  
ATOM   1598  O   VAL B 556     123.196  39.000 129.013  1.00 98.45           O  
ATOM   1599  CB  VAL B 556     126.393  39.781 129.123  1.00 90.37           C  
ATOM   1600  CG1 VAL B 556     125.936  39.932 127.682  1.00100.83           C  
ATOM   1601  CG2 VAL B 556     127.398  40.867 129.482  1.00113.71           C  
ATOM   1602  N   CYS B 557     124.326  37.554 130.311  1.00 98.05           N  
ATOM   1603  CA  CYS B 557     123.408  36.460 130.008  1.00105.97           C  
ATOM   1604  C   CYS B 557     122.027  36.691 130.606  1.00 90.15           C  
ATOM   1605  O   CYS B 557     121.020  36.301 130.002  1.00 95.93           O  
ATOM   1606  CB  CYS B 557     123.999  35.140 130.495  1.00110.03           C  
ATOM   1607  SG  CYS B 557     125.675  34.883 129.909  1.00156.32           S  
ATOM   1608  N   ARG B 558     121.949  37.322 131.779  1.00 97.56           N  
ATOM   1609  CA  ARG B 558     120.640  37.677 132.316  1.00106.26           C  
ATOM   1610  C   ARG B 558     119.995  38.795 131.507  1.00 94.21           C  
ATOM   1611  O   ARG B 558     118.766  38.831 131.371  1.00 97.75           O  
ATOM   1612  CB  ARG B 558     120.758  38.064 133.791  1.00133.39           C  
ATOM   1613  CG  ARG B 558     120.883  36.863 134.720  1.00119.42           C  
ATOM   1614  CD  ARG B 558     120.887  37.263 136.186  1.00102.76           C  
ATOM   1615  NE  ARG B 558     122.193  37.748 136.629  1.00121.54           N  
ATOM   1616  CZ  ARG B 558     122.429  38.990 137.040  1.00128.00           C  
ATOM   1617  NH1 ARG B 558     121.448  39.881 137.072  1.00117.23           N  
ATOM   1618  NH2 ARG B 558     123.648  39.336 137.428  1.00128.23           N  
ATOM   1619  N   LEU B 559     120.801  39.705 130.954  1.00 98.78           N  
ATOM   1620  CA  LEU B 559     120.269  40.710 130.038  1.00 93.03           C  
ATOM   1621  C   LEU B 559     119.757  40.062 128.758  1.00 87.63           C  
ATOM   1622  O   LEU B 559     118.655  40.370 128.289  1.00 76.38           O  
ATOM   1623  CB  LEU B 559     121.342  41.750 129.711  1.00 70.43           C  
ATOM   1624  CG  LEU B 559     121.846  42.657 130.832  1.00 74.62           C  
ATOM   1625  CD1 LEU B 559     123.010  43.498 130.338  1.00 79.89           C  
ATOM   1626  CD2 LEU B 559     120.723  43.544 131.345  1.00 86.93           C  
ATOM   1627  N   ARG B 560     120.550  39.158 128.179  1.00 82.57           N  
ATOM   1628  CA  ARG B 560     120.172  38.548 126.909  1.00 72.70           C  
ATOM   1629  C   ARG B 560     118.961  37.637 127.071  1.00 84.90           C  
ATOM   1630  O   ARG B 560     118.097  37.582 126.188  1.00 94.51           O  
ATOM   1631  CB  ARG B 560     121.358  37.783 126.324  1.00 44.85           C  
ATOM   1632  CG  ARG B 560     121.322  37.664 124.811  1.00 88.45           C  
ATOM   1633  CD  ARG B 560     122.643  37.159 124.255  1.00102.76           C  
ATOM   1634  NE  ARG B 560     123.406  38.226 123.612  1.00 99.84           N  
ATOM   1635  CZ  ARG B 560     124.620  38.612 123.991  1.00 83.75           C  
ATOM   1636  NH1 ARG B 560     125.221  38.014 125.010  1.00 90.47           N  
ATOM   1637  NH2 ARG B 560     125.237  39.592 123.344  1.00 68.69           N  
ATOM   1638  N   ARG B 561     118.875  36.920 128.193  1.00 85.06           N  
ATOM   1639  CA  ARG B 561     117.703  36.093 128.450  1.00 75.20           C  
ATOM   1640  C   ARG B 561     116.485  36.917 128.844  1.00 71.66           C  
ATOM   1641  O   ARG B 561     115.369  36.387 128.825  1.00 80.72           O  
ATOM   1642  CB  ARG B 561     118.007  35.063 129.539  1.00 87.73           C  
ATOM   1643  CG  ARG B 561     117.345  33.712 129.313  1.00 88.35           C  
ATOM   1644  CD  ARG B 561     117.728  32.717 130.397  1.00130.63           C  
ATOM   1645  NE  ARG B 561     117.241  31.372 130.104  1.00150.50           N  
ATOM   1646  CZ  ARG B 561     118.010  30.376 129.675  1.00128.58           C  
ATOM   1647  NH1 ARG B 561     119.308  30.570 129.489  1.00 97.69           N  
ATOM   1648  NH2 ARG B 561     117.481  29.184 129.433  1.00115.47           N  
ATOM   1649  N   LEU B 562     116.669  38.189 129.202  1.00 74.01           N  
ATOM   1650  CA  LEU B 562     115.528  39.054 129.476  1.00 79.85           C  
ATOM   1651  C   LEU B 562     114.857  39.510 128.187  1.00 88.75           C  
ATOM   1652  O   LEU B 562     113.624  39.504 128.091  1.00 91.56           O  
ATOM   1653  CB  LEU B 562     115.967  40.262 130.302  1.00 73.97           C  
ATOM   1654  CG  LEU B 562     114.858  41.248 130.676  1.00 68.81           C  
ATOM   1655  CD1 LEU B 562     113.921  40.635 131.706  1.00 93.81           C  
ATOM   1656  CD2 LEU B 562     115.446  42.555 131.184  1.00 72.21           C  
ATOM   1657  N   ALA B 563     115.666  39.929 127.223  1.00 81.44           N  
ATOM   1658  CA  ALA B 563     115.145  40.447 125.974  1.00 83.71           C  
ATOM   1659  C   ALA B 563     114.471  39.314 125.237  1.00 91.32           C  
ATOM   1660  O   ALA B 563     113.485  39.509 124.539  1.00 92.47           O  
ATOM   1661  CB  ALA B 563     116.264  41.036 125.138  1.00 79.20           C  
ATOM   1662  N   ASN B 564     114.985  38.108 125.433  1.00 77.94           N  
ATOM   1663  CA  ASN B 564     114.441  36.930 124.774  1.00 79.12           C  
ATOM   1664  C   ASN B 564     113.085  36.528 125.343  1.00 87.94           C  
ATOM   1665  O   ASN B 564     112.274  35.925 124.654  1.00101.45           O  
ATOM   1666  CB  ASN B 564     115.434  35.770 124.863  1.00 90.49           C  
ATOM   1667  CG  ASN B 564     114.865  34.469 124.341  1.00 83.17           C  
ATOM   1668  OD1 ASN B 564     113.883  33.958 124.866  1.00 91.18           O  
ATOM   1669  ND2 ASN B 564     115.485  33.924 123.302  1.00 78.53           N  
ATOM   1670  N   GLN B 565     112.834  36.874 126.598  1.00 90.89           N  
ATOM   1671  CA  GLN B 565     111.533  36.641 127.192  1.00102.29           C  
ATOM   1672  C   GLN B 565     110.589  37.804 126.912  1.00 92.56           C  
ATOM   1673  O   GLN B 565     109.484  37.597 126.421  1.00 95.89           O  
ATOM   1674  CB  GLN B 565     111.671  36.416 128.696  1.00131.73           C  
ATOM   1675  CG  GLN B 565     110.842  35.259 129.226  1.00128.38           C  
ATOM   1676  CD  GLN B 565     111.446  33.912 128.887  1.00124.60           C  
ATOM   1677  OE1 GLN B 565     112.664  33.768 128.806  1.00133.46           O  
ATOM   1678  NE2 GLN B 565     110.593  32.914 128.691  1.00134.04           N  
ATOM   1679  N   THR B 566     111.022  39.023 127.225  1.00 89.71           N  
ATOM   1680  CA  THR B 566     110.134  40.179 127.171  1.00104.16           C  
ATOM   1681  C   THR B 566     109.504  40.363 125.798  1.00 94.01           C  
ATOM   1682  O   THR B 566     108.440  40.983 125.697  1.00 85.94           O  
ATOM   1683  CB  THR B 566     110.889  41.450 127.564  1.00 92.05           C  
ATOM   1684  OG1 THR B 566     112.109  41.536 126.817  1.00 75.42           O  
ATOM   1685  CG2 THR B 566     111.207  41.445 129.053  1.00 98.13           C  
ATOM   1686  N   ALA B 567     110.134  39.842 124.742  1.00 95.19           N  
ATOM   1687  CA  ALA B 567     109.565  39.974 123.406  1.00 94.46           C  
ATOM   1688  C   ALA B 567     108.259  39.204 123.276  1.00 85.90           C  
ATOM   1689  O   ALA B 567     107.400  39.571 122.466  1.00 94.19           O  
ATOM   1690  CB  ALA B 567     110.571  39.497 122.358  1.00 82.51           C  
ATOM   1691  N   LYS B 568     108.089  38.139 124.063  1.00 97.95           N  
ATOM   1692  CA  LYS B 568     106.866  37.348 123.984  1.00104.72           C  
ATOM   1693  C   LYS B 568     105.655  38.136 124.467  1.00100.28           C  
ATOM   1694  O   LYS B 568     104.547  37.946 123.952  1.00 90.69           O  
ATOM   1695  CB  LYS B 568     107.031  36.059 124.788  1.00120.48           C  
ATOM   1696  CG  LYS B 568     108.305  35.299 124.447  1.00112.94           C  
ATOM   1697  CD  LYS B 568     108.442  34.020 125.255  1.00108.15           C  
ATOM   1698  CE  LYS B 568     109.660  33.224 124.807  1.00113.25           C  
ATOM   1699  NZ  LYS B 568     109.720  31.877 125.439  1.00106.91           N  
ATOM   1700  N   SER B 569     105.844  39.018 125.449  1.00 97.65           N  
ATOM   1701  CA  SER B 569     104.764  39.901 125.871  1.00 91.86           C  
ATOM   1702  C   SER B 569     104.673  41.136 124.988  1.00 89.27           C  
ATOM   1703  O   SER B 569     103.575  41.661 124.774  1.00 99.36           O  
ATOM   1704  CB  SER B 569     104.962  40.318 127.327  1.00114.81           C  
ATOM   1705  OG  SER B 569     106.113  41.134 127.463  1.00110.93           O  
ATOM   1706  N   LEU B 570     105.811  41.604 124.468  1.00 91.08           N  
ATOM   1707  CA  LEU B 570     105.817  42.798 123.630  1.00 87.58           C  
ATOM   1708  C   LEU B 570     105.037  42.575 122.341  1.00 84.93           C  
ATOM   1709  O   LEU B 570     104.365  43.488 121.846  1.00 76.30           O  
ATOM   1710  CB  LEU B 570     107.258  43.209 123.327  1.00 64.15           C  
ATOM   1711  CG  LEU B 570     107.471  44.441 122.447  1.00 54.61           C  
ATOM   1712  CD1 LEU B 570     106.883  45.681 123.100  1.00 74.85           C  
ATOM   1713  CD2 LEU B 570     108.950  44.634 122.165  1.00 61.98           C  
ATOM   1714  N   GLU B 571     105.113  41.364 121.782  1.00 93.20           N  
ATOM   1715  CA  GLU B 571     104.360  41.065 120.568  1.00 85.41           C  
ATOM   1716  C   GLU B 571     102.861  41.117 120.828  1.00 90.02           C  
ATOM   1717  O   GLU B 571     102.093  41.606 119.991  1.00 90.71           O  
ATOM   1718  CB  GLU B 571     104.765  39.696 120.022  1.00 77.56           C  
ATOM   1719  CG  GLU B 571     106.152  39.658 119.400  1.00 84.28           C  
ATOM   1720  CD  GLU B 571     106.156  40.084 117.946  1.00 94.45           C  
ATOM   1721  OE1 GLU B 571     105.092  40.507 117.447  1.00 96.84           O  
ATOM   1722  OE2 GLU B 571     107.223  39.993 117.301  1.00 87.14           O  
ATOM   1723  N   LEU B 572     102.426  40.617 121.987  1.00 95.11           N  
ATOM   1724  CA  LEU B 572     101.012  40.691 122.337  1.00 88.21           C  
ATOM   1725  C   LEU B 572     100.580  42.123 122.621  1.00 89.69           C  
ATOM   1726  O   LEU B 572      99.447  42.501 122.305  1.00 86.05           O  
ATOM   1727  CB  LEU B 572     100.725  39.798 123.542  1.00 73.78           C  
ATOM   1728  CG  LEU B 572     100.923  38.300 123.317  1.00 76.93           C  
ATOM   1729  CD1 LEU B 572     101.113  37.581 124.643  1.00112.09           C  
ATOM   1730  CD2 LEU B 572      99.742  37.720 122.553  1.00 78.15           C  
ATOM   1731  N   LEU B 573     101.465  42.931 123.209  1.00104.46           N  
ATOM   1732  CA  LEU B 573     101.144  44.330 123.464  1.00108.69           C  
ATOM   1733  C   LEU B 573     101.042  45.140 122.180  1.00105.83           C  
ATOM   1734  O   LEU B 573     100.443  46.221 122.189  1.00109.74           O  
ATOM   1735  CB  LEU B 573     102.191  44.950 124.390  1.00102.18           C  
ATOM   1736  CG  LEU B 573     102.144  44.499 125.852  1.00140.94           C  
ATOM   1737  CD1 LEU B 573     103.540  44.496 126.461  1.00141.89           C  
ATOM   1738  CD2 LEU B 573     101.204  45.381 126.660  1.00148.84           C  
ATOM   1739  N   LEU B 574     101.611  44.647 121.081  1.00 88.46           N  
ATOM   1740  CA  LEU B 574     101.530  45.338 119.803  1.00 72.72           C  
ATOM   1741  C   LEU B 574     100.310  44.943 118.984  1.00 90.77           C  
ATOM   1742  O   LEU B 574      99.955  45.664 118.044  1.00 93.26           O  
ATOM   1743  CB  LEU B 574     102.796  45.081 118.981  1.00 64.80           C  
ATOM   1744  CG  LEU B 574     104.026  45.885 119.402  1.00 57.81           C  
ATOM   1745  CD1 LEU B 574     105.304  45.220 118.917  1.00 72.73           C  
ATOM   1746  CD2 LEU B 574     103.919  47.303 118.872  1.00 54.78           C  
ATOM   1747  N   ARG B 575      99.658  43.827 119.316  1.00 90.86           N  
ATOM   1748  CA  ARG B 575      98.489  43.405 118.551  1.00 70.49           C  
ATOM   1749  C   ARG B 575      97.301  44.332 118.770  1.00 85.11           C  
ATOM   1750  O   ARG B 575      96.451  44.465 117.882  1.00 88.06           O  
ATOM   1751  CB  ARG B 575      98.104  41.971 118.914  1.00 70.43           C  
ATOM   1752  CG  ARG B 575      98.940  40.904 118.231  1.00 92.88           C  
ATOM   1753  CD  ARG B 575      98.057  39.781 117.707  1.00 86.56           C  
ATOM   1754  NE  ARG B 575      97.801  38.756 118.714  1.00 74.18           N  
ATOM   1755  CZ  ARG B 575      98.422  37.582 118.758  1.00 92.94           C  
ATOM   1756  NH1 ARG B 575      99.340  37.282 117.849  1.00 98.99           N  
ATOM   1757  NH2 ARG B 575      98.125  36.707 119.709  1.00 97.19           N  
ATOM   1758  N   VAL B 576      97.220  44.979 119.933  1.00 94.86           N  
ATOM   1759  CA  VAL B 576      96.048  45.791 120.243  1.00100.37           C  
ATOM   1760  C   VAL B 576      96.125  47.153 119.559  1.00102.74           C  
ATOM   1761  O   VAL B 576      95.130  47.635 119.005  1.00 88.62           O  
ATOM   1762  CB  VAL B 576      95.879  45.918 121.770  1.00109.60           C  
ATOM   1763  CG1 VAL B 576      97.158  46.429 122.421  1.00108.80           C  
ATOM   1764  CG2 VAL B 576      94.702  46.821 122.104  1.00149.89           C  
ATOM   1765  N   THR B 577      97.295  47.789 119.570  1.00104.66           N  
ATOM   1766  CA  THR B 577      97.437  49.105 118.961  1.00106.83           C  
ATOM   1767  C   THR B 577      97.362  48.996 117.444  1.00103.90           C  
ATOM   1768  O   THR B 577      98.033  48.157 116.836  1.00 99.07           O  
ATOM   1769  CB  THR B 577      98.759  49.748 119.379  1.00112.69           C  
ATOM   1770  OG1 THR B 577      99.794  48.757 119.383  1.00114.34           O  
ATOM   1771  CG2 THR B 577      98.639  50.355 120.768  1.00125.52           C  
ATOM   1772  N   THR B 578      96.543  49.850 116.832  1.00118.14           N  
ATOM   1773  CA  THR B 578      96.317  49.808 115.393  1.00121.38           C  
ATOM   1774  C   THR B 578      97.298  50.661 114.600  1.00122.19           C  
ATOM   1775  O   THR B 578      97.345  50.536 113.372  1.00122.75           O  
ATOM   1776  CB  THR B 578      94.888  50.257 115.066  1.00113.41           C  
ATOM   1777  OG1 THR B 578      94.518  51.343 115.925  1.00124.43           O  
ATOM   1778  CG2 THR B 578      93.912  49.109 115.254  1.00109.34           C  
ATOM   1779  N   GLU B 579      98.076  51.516 115.260  1.00119.34           N  
ATOM   1780  CA  GLU B 579      98.994  52.398 114.551  1.00129.55           C  
ATOM   1781  C   GLU B 579     100.152  51.597 113.965  1.00127.45           C  
ATOM   1782  O   GLU B 579     100.855  50.884 114.689  1.00114.44           O  
ATOM   1783  CB  GLU B 579      99.511  53.487 115.488  1.00109.89           C  
ATOM   1784  CG  GLU B 579      99.857  53.003 116.885  1.00128.76           C  
ATOM   1785  CD  GLU B 579     100.338  54.124 117.784  1.00145.83           C  
ATOM   1786  OE1 GLU B 579     101.115  54.978 117.309  1.00150.72           O  
ATOM   1787  OE2 GLU B 579      99.938  54.151 118.967  1.00144.30           O  
ATOM   1788  N   GLU B 580     100.345  51.713 112.648  1.00113.39           N  
ATOM   1789  CA  GLU B 580     101.468  51.042 112.003  1.00111.90           C  
ATOM   1790  C   GLU B 580     102.788  51.741 112.301  1.00107.93           C  
ATOM   1791  O   GLU B 580     103.845  51.098 112.275  1.00103.56           O  
ATOM   1792  CB  GLU B 580     101.248  50.970 110.492  1.00136.81           C  
ATOM   1793  CG  GLU B 580     100.091  50.091 110.058  1.00131.87           C  
ATOM   1794  CD  GLU B 580     100.007  49.959 108.550  1.00152.22           C  
ATOM   1795  OE1 GLU B 580     100.878  50.524 107.852  1.00146.94           O  
ATOM   1796  OE2 GLU B 580      99.067  49.299 108.061  1.00158.39           O  
ATOM   1797  N   ARG B 581     102.752  53.042 112.581  1.00106.66           N  
ATOM   1798  CA  ARG B 581     103.969  53.795 112.842  1.00110.43           C  
ATOM   1799  C   ARG B 581     104.564  53.398 114.189  1.00120.34           C  
ATOM   1800  O   ARG B 581     104.084  52.492 114.878  1.00116.88           O  
ATOM   1801  CB  ARG B 581     103.685  55.297 112.811  1.00 98.14           C  
ATOM   1802  N   THR B 582     105.622  54.108 114.572  1.00117.71           N  
ATOM   1803  CA  THR B 582     106.317  53.801 115.810  1.00109.72           C  
ATOM   1804  C   THR B 582     105.425  54.085 117.013  1.00106.89           C  
ATOM   1805  O   THR B 582     104.511  54.913 116.960  1.00 96.03           O  
ATOM   1806  CB  THR B 582     107.613  54.606 115.917  1.00116.59           C  
ATOM   1807  OG1 THR B 582     108.216  54.357 117.192  1.00132.21           O  
ATOM   1808  CG2 THR B 582     107.342  56.099 115.773  1.00101.37           C  
ATOM   1809  N   PHE B 583     105.700  53.377 118.107  1.00102.14           N  
ATOM   1810  CA  PHE B 583     104.896  53.462 119.320  1.00100.38           C  
ATOM   1811  C   PHE B 583     105.834  53.536 120.516  1.00121.52           C  
ATOM   1812  O   PHE B 583     106.611  52.606 120.754  1.00128.10           O  
ATOM   1813  CB  PHE B 583     103.950  52.259 119.425  1.00 74.64           C  
ATOM   1814  CG  PHE B 583     103.464  51.975 120.819  1.00118.09           C  
ATOM   1815  CD1 PHE B 583     103.783  50.781 121.445  1.00109.59           C  
ATOM   1816  CD2 PHE B 583     102.674  52.891 121.496  1.00137.18           C  
ATOM   1817  CE1 PHE B 583     103.333  50.509 122.725  1.00 91.63           C  
ATOM   1818  CE2 PHE B 583     102.222  52.625 122.778  1.00130.89           C  
ATOM   1819  CZ  PHE B 583     102.551  51.432 123.392  1.00107.89           C  
ATOM   1820  N   SER B 584     105.757  54.637 121.264  1.00135.51           N  
ATOM   1821  CA  SER B 584     106.697  54.892 122.351  1.00119.62           C  
ATOM   1822  C   SER B 584     106.443  53.938 123.513  1.00102.95           C  
ATOM   1823  O   SER B 584     105.366  53.957 124.119  1.00 93.03           O  
ATOM   1824  CB  SER B 584     106.585  56.343 122.816  1.00116.43           C  
ATOM   1825  OG  SER B 584     107.538  56.634 123.826  1.00 81.55           O  
ATOM   1826  N   LEU B 585     107.441  53.114 123.828  1.00 97.39           N  
ATOM   1827  CA  LEU B 585     107.334  52.170 124.932  1.00108.49           C  
ATOM   1828  C   LEU B 585     107.899  52.719 126.234  1.00107.54           C  
ATOM   1829  O   LEU B 585     107.480  52.281 127.312  1.00 96.40           O  
ATOM   1830  CB  LEU B 585     108.051  50.863 124.577  1.00116.95           C  
ATOM   1831  CG  LEU B 585     107.662  49.618 125.376  1.00105.03           C  
ATOM   1832  CD1 LEU B 585     106.275  49.136 124.980  1.00100.30           C  
ATOM   1833  CD2 LEU B 585     108.692  48.512 125.190  1.00 69.36           C  
ATOM   1834  N   ILE B 586     108.837  53.668 126.162  1.00108.84           N  
ATOM   1835  CA  ILE B 586     109.439  54.202 127.380  1.00 93.43           C  
ATOM   1836  C   ILE B 586     108.416  54.981 128.195  1.00 75.07           C  
ATOM   1837  O   ILE B 586     108.462  54.972 129.431  1.00102.25           O  
ATOM   1838  CB  ILE B 586     110.670  55.066 127.044  1.00 80.80           C  
ATOM   1839  CG1 ILE B 586     110.303  56.172 126.054  1.00 89.88           C  
ATOM   1840  CG2 ILE B 586     111.793  54.204 126.487  1.00 90.45           C  
ATOM   1841  CD1 ILE B 586     111.356  57.250 125.930  1.00 90.92           C  
ATOM   1842  N   ASN B 587     107.479  55.663 127.531  1.00 67.77           N  
ATOM   1843  CA  ASN B 587     106.433  56.373 128.258  1.00 80.60           C  
ATOM   1844  C   ASN B 587     105.491  55.409 128.965  1.00 96.22           C  
ATOM   1845  O   ASN B 587     104.978  55.724 130.045  1.00 97.24           O  
ATOM   1846  CB  ASN B 587     105.647  57.279 127.309  1.00 75.86           C  
ATOM   1847  CG  ASN B 587     106.405  58.540 126.943  1.00 93.95           C  
ATOM   1848  OD1 ASN B 587     107.609  58.647 127.177  1.00105.84           O  
ATOM   1849  ND2 ASN B 587     105.700  59.506 126.366  1.00117.26           N  
ATOM   1850  N   ARG B 588     105.258  54.233 128.380  1.00 92.99           N  
ATOM   1851  CA  ARG B 588     104.349  53.269 128.985  1.00 93.20           C  
ATOM   1852  C   ARG B 588     104.989  52.573 130.181  1.00 96.53           C  
ATOM   1853  O   ARG B 588     104.324  52.346 131.197  1.00 98.93           O  
ATOM   1854  CB  ARG B 588     103.903  52.246 127.941  1.00 95.88           C  
ATOM   1855  CG  ARG B 588     102.804  51.312 128.411  1.00 78.69           C  
ATOM   1856  CD  ARG B 588     102.276  50.485 127.252  1.00102.32           C  
ATOM   1857  NE  ARG B 588     101.311  49.479 127.683  1.00104.16           N  
ATOM   1858  CZ  ARG B 588      99.995  49.664 127.696  1.00104.52           C  
ATOM   1859  NH1 ARG B 588      99.484  50.825 127.305  1.00 82.72           N  
ATOM   1860  NH2 ARG B 588      99.191  48.693 128.104  1.00 90.94           N  
ATOM   1861  N   HIS B 589     106.275  52.224 130.079  1.00 88.05           N  
ATOM   1862  CA  HIS B 589     106.966  51.639 131.222  1.00 81.67           C  
ATOM   1863  C   HIS B 589     107.060  52.623 132.379  1.00 88.41           C  
ATOM   1864  O   HIS B 589     107.027  52.216 133.545  1.00 98.33           O  
ATOM   1865  CB  HIS B 589     108.363  51.169 130.815  1.00 96.76           C  
ATOM   1866  CG  HIS B 589     108.373  49.872 130.067  1.00 77.91           C  
ATOM   1867  ND1 HIS B 589     108.088  48.665 130.669  1.00 85.10           N  
ATOM   1868  CD2 HIS B 589     108.647  49.590 128.772  1.00 92.76           C  
ATOM   1869  CE1 HIS B 589     108.178  47.697 129.775  1.00105.10           C  
ATOM   1870  NE2 HIS B 589     108.516  48.232 128.615  1.00108.42           N  
ATOM   1871  N   ALA B 590     107.172  53.918 132.077  1.00 87.83           N  
ATOM   1872  CA  ALA B 590     107.281  54.918 133.133  1.00 91.64           C  
ATOM   1873  C   ALA B 590     105.981  55.028 133.920  1.00 90.54           C  
ATOM   1874  O   ALA B 590     105.994  55.074 135.156  1.00107.81           O  
ATOM   1875  CB  ALA B 590     107.669  56.272 132.539  1.00101.86           C  
ATOM   1876  N   ILE B 591     104.845  55.073 133.220  1.00 84.56           N  
ATOM   1877  CA  ILE B 591     103.570  55.204 133.919  1.00 83.44           C  
ATOM   1878  C   ILE B 591     103.193  53.895 134.596  1.00 84.41           C  
ATOM   1879  O   ILE B 591     102.501  53.896 135.622  1.00102.13           O  
ATOM   1880  CB  ILE B 591     102.466  55.686 132.959  1.00 64.88           C  
ATOM   1881  CG1 ILE B 591     102.223  54.663 131.851  1.00105.79           C  
ATOM   1882  CG2 ILE B 591     102.842  57.030 132.363  1.00 80.04           C  
ATOM   1883  CD1 ILE B 591     101.095  55.042 130.916  1.00135.42           C  
ATOM   1884  N   ASP B 592     103.632  52.761 134.046  1.00 83.87           N  
ATOM   1885  CA  ASP B 592     103.438  51.493 134.741  1.00 98.44           C  
ATOM   1886  C   ASP B 592     104.250  51.439 136.027  1.00103.72           C  
ATOM   1887  O   ASP B 592     103.824  50.812 137.004  1.00110.54           O  
ATOM   1888  CB  ASP B 592     103.808  50.325 133.828  1.00126.80           C  
ATOM   1889  CG  ASP B 592     102.672  49.920 132.911  1.00133.67           C  
ATOM   1890  OD1 ASP B 592     101.536  49.764 133.408  1.00127.87           O  
ATOM   1891  OD2 ASP B 592     102.915  49.751 131.697  1.00132.28           O  
ATOM   1892  N   PHE B 593     105.416  52.089 136.045  1.00 97.20           N  
ATOM   1893  CA  PHE B 593     106.215  52.144 137.263  1.00103.12           C  
ATOM   1894  C   PHE B 593     105.537  52.997 138.328  1.00 93.57           C  
ATOM   1895  O   PHE B 593     105.580  52.663 139.516  1.00108.43           O  
ATOM   1896  CB  PHE B 593     107.612  52.678 136.946  1.00108.79           C  
ATOM   1897  CG  PHE B 593     108.449  52.959 138.162  1.00114.14           C  
ATOM   1898  CD1 PHE B 593     108.590  54.253 138.639  1.00123.51           C  
ATOM   1899  CD2 PHE B 593     109.101  51.932 138.824  1.00110.16           C  
ATOM   1900  CE1 PHE B 593     109.362  54.516 139.756  1.00125.00           C  
ATOM   1901  CE2 PHE B 593     109.874  52.189 139.941  1.00120.55           C  
ATOM   1902  CZ  PHE B 593     110.005  53.483 140.407  1.00123.37           C  
ATOM   1903  N   LEU B 594     104.904  54.099 137.923  1.00 94.20           N  
ATOM   1904  CA  LEU B 594     104.215  54.948 138.889  1.00 91.96           C  
ATOM   1905  C   LEU B 594     102.939  54.289 139.400  1.00103.37           C  
ATOM   1906  O   LEU B 594     102.580  54.448 140.573  1.00102.47           O  
ATOM   1907  CB  LEU B 594     103.903  56.308 138.265  1.00 72.51           C  
ATOM   1908  CG  LEU B 594     105.087  57.259 138.096  1.00 85.47           C  
ATOM   1909  CD1 LEU B 594     104.810  58.273 136.998  1.00 98.30           C  
ATOM   1910  CD2 LEU B 594     105.405  57.959 139.409  1.00122.06           C  
ATOM   1911  N   LEU B 595     102.241  53.547 138.537  1.00110.60           N  
ATOM   1912  CA  LEU B 595     100.982  52.930 138.944  1.00111.25           C  
ATOM   1913  C   LEU B 595     101.205  51.722 139.845  1.00105.79           C  
ATOM   1914  O   LEU B 595     100.374  51.438 140.715  1.00107.55           O  
ATOM   1915  CB  LEU B 595     100.168  52.533 137.713  1.00110.06           C  
ATOM   1916  CG  LEU B 595      99.532  53.685 136.935  1.00100.04           C  
ATOM   1917  CD1 LEU B 595      99.216  53.269 135.508  1.00131.95           C  
ATOM   1918  CD2 LEU B 595      98.272  54.152 137.639  1.00106.01           C  
ATOM   1919  N   THR B 596     102.305  50.996 139.656  1.00 85.94           N  
ATOM   1920  CA  THR B 596     102.590  49.863 140.523  1.00 92.40           C  
ATOM   1921  C   THR B 596     103.087  50.285 141.900  1.00109.17           C  
ATOM   1922  O   THR B 596     103.101  49.455 142.815  1.00116.97           O  
ATOM   1923  CB  THR B 596     103.612  48.930 139.865  1.00 81.38           C  
ATOM   1924  OG1 THR B 596     103.630  47.678 140.562  1.00113.19           O  
ATOM   1925  CG2 THR B 596     105.004  49.539 139.902  1.00 94.06           C  
ATOM   1926  N   ARG B 597     103.480  51.548 142.071  1.00 97.92           N  
ATOM   1927  CA  ARG B 597     103.922  52.061 143.361  1.00 90.80           C  
ATOM   1928  C   ARG B 597     102.871  52.909 144.061  1.00104.05           C  
ATOM   1929  O   ARG B 597     102.884  52.996 145.293  1.00122.18           O  
ATOM   1930  CB  ARG B 597     105.196  52.899 143.195  1.00 83.51           C  
ATOM   1931  CG  ARG B 597     106.320  52.202 142.448  1.00 95.29           C  
ATOM   1932  CD  ARG B 597     107.427  51.718 143.364  1.00 84.76           C  
ATOM   1933  NE  ARG B 597     108.319  50.796 142.667  1.00112.58           N  
ATOM   1934  CZ  ARG B 597     109.581  50.568 143.015  1.00140.72           C  
ATOM   1935  NH1 ARG B 597     110.110  51.205 144.051  1.00146.69           N  
ATOM   1936  NH2 ARG B 597     110.318  49.711 142.321  1.00138.49           N  
ATOM   1937  N   TRP B 598     101.961  53.533 143.312  1.00103.21           N  
ATOM   1938  CA  TRP B 598     101.006  54.463 143.904  1.00101.63           C  
ATOM   1939  C   TRP B 598      99.588  54.227 143.398  1.00 98.74           C  
ATOM   1940  O   TRP B 598      98.618  54.479 144.120  1.00103.72           O  
ATOM   1941  CB  TRP B 598     101.430  55.905 143.619  1.00 95.32           C  
ATOM   1942  CG  TRP B 598     102.818  56.222 144.081  1.00103.37           C  
ATOM   1943  CD1 TRP B 598     103.936  56.332 143.306  1.00101.66           C  
ATOM   1944  CD2 TRP B 598     103.239  56.460 145.429  1.00100.27           C  
ATOM   1945  NE1 TRP B 598     105.026  56.629 144.088  1.00 95.49           N  
ATOM   1946  CE2 TRP B 598     104.625  56.712 145.395  1.00104.18           C  
ATOM   1947  CE3 TRP B 598     102.578  56.486 146.661  1.00 96.88           C  
ATOM   1948  CZ2 TRP B 598     105.361  56.987 146.545  1.00127.88           C  
ATOM   1949  CZ3 TRP B 598     103.310  56.758 147.800  1.00100.20           C  
ATOM   1950  CH2 TRP B 598     104.687  57.006 147.735  1.00129.12           C  
ATOM   1951  N   GLY B 599      99.456  53.753 142.163  1.00102.05           N  
ATOM   1952  CA  GLY B 599      98.151  53.535 141.565  1.00 95.43           C  
ATOM   1953  C   GLY B 599      97.338  52.450 142.242  1.00109.94           C  
ATOM   1954  O   GLY B 599      96.272  52.718 142.797  1.00112.55           O  
ATOM   1955  N   THR B 601      95.779  54.278 146.954  1.00174.60           N  
ATOM   1956  CA  THR B 601      95.563  53.830 148.325  1.00167.75           C  
ATOM   1957  C   THR B 601      96.567  52.750 148.714  1.00160.04           C  
ATOM   1958  O   THR B 601      96.640  51.701 148.073  1.00158.39           O  
ATOM   1959  CB  THR B 601      94.135  53.277 148.527  1.00160.49           C  
ATOM   1960  OG1 THR B 601      93.171  54.273 148.166  1.00139.10           O  
ATOM   1961  CG2 THR B 601      93.921  52.870 149.978  1.00144.87           C  
ATOM   1962  N   CYS B 602      97.343  53.007 149.766  1.00147.86           N  
ATOM   1963  CA  CYS B 602      98.269  52.006 150.274  1.00168.70           C  
ATOM   1964  C   CYS B 602      98.545  52.273 151.747  1.00173.87           C  
ATOM   1965  O   CYS B 602      98.690  53.425 152.163  1.00171.69           O  
ATOM   1966  CB  CYS B 602      99.574  51.980 149.464  1.00169.93           C  
ATOM   1967  SG  CYS B 602     100.641  53.451 149.511  1.00166.73           S  
ATOM   1968  N   LYS B 603      98.605  51.195 152.527  1.00155.54           N  
ATOM   1969  CA  LYS B 603      98.818  51.310 153.964  1.00144.01           C  
ATOM   1970  C   LYS B 603     100.272  51.656 154.259  1.00162.37           C  
ATOM   1971  O   LYS B 603     101.189  51.034 153.716  1.00177.06           O  
ATOM   1972  CB  LYS B 603      98.432  50.006 154.660  1.00138.00           C  
ATOM   1973  N   VAL B 604     100.478  52.646 155.135  1.00156.59           N  
ATOM   1974  CA  VAL B 604     101.829  53.101 155.458  1.00158.11           C  
ATOM   1975  C   VAL B 604     102.682  51.954 155.981  1.00151.09           C  
ATOM   1976  O   VAL B 604     103.891  51.900 155.723  1.00139.16           O  
ATOM   1977  CB  VAL B 604     101.772  54.261 156.471  1.00139.82           C  
ATOM   1978  CG1 VAL B 604     103.137  54.923 156.602  1.00101.82           C  
ATOM   1979  CG2 VAL B 604     100.720  55.272 156.060  1.00140.09           C  
ATOM   1980  N   LEU B 605     102.078  51.024 156.712  1.00154.25           N  
ATOM   1981  CA  LEU B 605     102.783  49.854 157.209  1.00163.99           C  
ATOM   1982  C   LEU B 605     102.615  48.686 156.245  1.00163.44           C  
ATOM   1983  O   LEU B 605     101.574  48.529 155.601  1.00160.34           O  
ATOM   1984  CB  LEU B 605     102.273  49.465 158.598  1.00150.32           C  
ATOM   1985  N   GLY B 606     103.660  47.868 156.149  1.00163.53           N  
ATOM   1986  CA  GLY B 606     103.640  46.703 155.297  1.00154.52           C  
ATOM   1987  C   GLY B 606     104.094  47.005 153.884  1.00161.03           C  
ATOM   1988  O   GLY B 606     104.522  48.120 153.566  1.00162.65           O  
ATOM   1989  N   PRO B 607     104.008  46.014 153.006  1.00171.24           N  
ATOM   1990  CA  PRO B 607     104.444  46.187 151.618  1.00170.18           C  
ATOM   1991  C   PRO B 607     103.410  46.957 150.800  1.00176.13           C  
ATOM   1992  O   PRO B 607     102.399  47.435 151.314  1.00181.01           O  
ATOM   1993  CB  PRO B 607     104.594  44.747 151.122  1.00162.03           C  
ATOM   1994  CG  PRO B 607     103.604  43.978 151.930  1.00139.31           C  
ATOM   1995  CD  PRO B 607     103.581  44.631 153.287  1.00159.33           C  
ATOM   1996  N   ASP B 608     103.695  47.074 149.500  1.00166.53           N  
ATOM   1997  CA  ASP B 608     102.841  47.731 148.513  1.00157.86           C  
ATOM   1998  C   ASP B 608     102.667  49.223 148.773  1.00163.06           C  
ATOM   1999  O   ASP B 608     101.713  49.830 148.275  1.00160.28           O  
ATOM   2000  CB  ASP B 608     101.467  47.055 148.423  1.00150.12           C  
ATOM   2001  N   CYS B 609     103.580  49.839 149.529  1.00164.33           N  
ATOM   2002  CA  CYS B 609     103.463  51.259 149.859  1.00159.06           C  
ATOM   2003  C   CYS B 609     104.849  51.730 150.297  1.00160.54           C  
ATOM   2004  O   CYS B 609     105.220  51.561 151.462  1.00158.04           O  
ATOM   2005  CB  CYS B 609     102.426  51.477 150.947  1.00157.62           C  
ATOM   2006  SG  CYS B 609     101.787  53.160 151.163  1.00186.89           S  
ATOM   2007  N   CYS B 610     105.599  52.310 149.359  1.00161.52           N  
ATOM   2008  CA  CYS B 610     106.990  52.693 149.601  1.00172.98           C  
ATOM   2009  C   CYS B 610     107.020  54.106 150.181  1.00162.98           C  
ATOM   2010  O   CYS B 610     107.209  55.103 149.481  1.00159.21           O  
ATOM   2011  CB  CYS B 610     107.805  52.585 148.317  1.00169.85           C  
ATOM   2012  SG  CYS B 610     107.524  51.062 147.369  1.00146.31           S  
ATOM   2013  N   ILE B 611     106.827  54.181 151.497  1.00161.23           N  
ATOM   2014  CA  ILE B 611     106.879  55.434 152.242  1.00152.13           C  
ATOM   2015  C   ILE B 611     107.852  55.258 153.400  1.00155.19           C  
ATOM   2016  O   ILE B 611     107.748  54.291 154.162  1.00154.09           O  
ATOM   2017  CB  ILE B 611     105.489  55.856 152.756  1.00130.13           C  
ATOM   2018  CG1 ILE B 611     104.543  56.125 151.583  1.00119.47           C  
ATOM   2019  CG2 ILE B 611     105.597  57.085 153.640  1.00119.39           C  
ATOM   2020  CD1 ILE B 611     103.244  56.792 151.983  1.00 97.54           C  
ATOM   2021  N   GLY B 612     108.795  56.190 153.530  1.00152.42           N  
ATOM   2022  CA  GLY B 612     109.825  56.091 154.547  1.00152.73           C  
ATOM   2023  C   GLY B 612     109.457  56.730 155.870  1.00161.51           C  
ATOM   2024  O   GLY B 612     109.366  57.957 155.973  1.00165.62           O  
ATOM   2025  N   ILE B 613     109.252  55.907 156.897  1.00162.14           N  
ATOM   2026  CA  ILE B 613     108.884  56.383 158.225  1.00160.71           C  
ATOM   2027  C   ILE B 613     109.980  56.154 159.250  1.00156.59           C  
ATOM   2028  O   ILE B 613     109.778  56.463 160.433  1.00149.44           O  
ATOM   2029  CB  ILE B 613     107.568  55.742 158.704  1.00142.62           C  
ATOM   2030  CG1 ILE B 613     107.656  54.218 158.605  1.00137.63           C  
ATOM   2031  CG2 ILE B 613     106.389  56.272 157.899  1.00128.18           C  
ATOM   2032  CD1 ILE B 613     106.356  53.508 158.908  1.00 93.81           C  
ATOM   2033  N   GLU B 614     111.136  55.622 158.839  1.00149.23           N  
ATOM   2034  CA  GLU B 614     112.209  55.347 159.792  1.00147.38           C  
ATOM   2035  C   GLU B 614     112.696  56.618 160.475  1.00164.70           C  
ATOM   2036  O   GLU B 614     113.102  56.579 161.642  1.00164.93           O  
ATOM   2037  CB  GLU B 614     113.367  54.641 159.089  1.00132.14           C  
ATOM   2038  CG  GLU B 614     113.047  53.224 158.646  1.00138.76           C  
ATOM   2039  CD  GLU B 614     114.237  52.529 158.016  1.00151.39           C  
ATOM   2040  OE1 GLU B 614     115.126  53.230 157.488  1.00154.99           O  
ATOM   2041  OE2 GLU B 614     114.283  51.281 158.046  1.00159.44           O  
ATOM   2042  N   ASP B 615     112.669  57.748 159.769  1.00167.85           N  
ATOM   2043  CA  ASP B 615     112.984  59.034 160.375  1.00166.75           C  
ATOM   2044  C   ASP B 615     111.778  59.675 161.046  1.00159.86           C  
ATOM   2045  O   ASP B 615     111.948  60.603 161.845  1.00160.04           O  
ATOM   2046  CB  ASP B 615     113.554  59.991 159.324  1.00180.90           C  
ATOM   2047  CG  ASP B 615     114.799  59.443 158.653  1.00190.74           C  
ATOM   2048  OD1 ASP B 615     115.626  58.819 159.352  1.00172.51           O  
ATOM   2049  OD2 ASP B 615     114.951  59.637 157.428  1.00191.01           O  
ATOM   2050  N   LEU B 616     110.568  59.204 160.737  1.00154.56           N  
ATOM   2051  CA  LEU B 616     109.373  59.685 161.419  1.00146.29           C  
ATOM   2052  C   LEU B 616     109.193  59.030 162.784  1.00155.39           C  
ATOM   2053  O   LEU B 616     108.670  59.666 163.705  1.00155.02           O  
ATOM   2054  CB  LEU B 616     108.138  59.437 160.550  1.00152.67           C  
ATOM   2055  CG  LEU B 616     106.793  59.934 161.083  1.00135.17           C  
ATOM   2056  CD1 LEU B 616     106.595  61.406 160.754  1.00121.42           C  
ATOM   2057  CD2 LEU B 616     105.650  59.093 160.533  1.00128.70           C  
ATOM   2058  N   SER B 617     109.618  57.772 162.933  1.00161.21           N  
ATOM   2059  CA  SER B 617     109.467  57.072 164.205  1.00164.02           C  
ATOM   2060  C   SER B 617     110.410  57.604 165.276  1.00165.87           C  
ATOM   2061  O   SER B 617     110.115  57.472 166.469  1.00154.47           O  
ATOM   2062  CB  SER B 617     109.694  55.571 164.012  1.00148.05           C  
ATOM   2063  OG  SER B 617     109.504  54.861 165.225  1.00150.30           O  
ATOM   2064  N   LYS B 618     111.536  58.196 164.881  1.00159.25           N  
ATOM   2065  CA  LYS B 618     112.459  58.790 165.839  1.00148.93           C  
ATOM   2066  C   LYS B 618     112.075  60.213 166.221  1.00151.18           C  
ATOM   2067  O   LYS B 618     112.355  60.641 167.347  1.00148.79           O  
ATOM   2068  CB  LYS B 618     113.885  58.774 165.276  1.00123.65           C  
ATOM   2069  CG  LYS B 618     114.485  57.381 165.155  1.00127.72           C  
ATOM   2070  CD  LYS B 618     115.953  57.443 164.769  1.00135.19           C  
ATOM   2071  CE  LYS B 618     116.599  56.069 164.860  1.00127.24           C  
ATOM   2072  NZ  LYS B 618     118.066  56.114 164.605  1.00109.00           N  
ATOM   2073  N   ASN B 619     111.429  60.952 165.313  1.00163.28           N  
ATOM   2074  CA  ASN B 619     111.009  62.317 165.611  1.00153.10           C  
ATOM   2075  C   ASN B 619     109.798  62.368 166.533  1.00143.01           C  
ATOM   2076  O   ASN B 619     109.603  63.376 167.221  1.00152.70           O  
ATOM   2077  CB  ASN B 619     110.700  63.067 164.312  1.00130.37           C  
ATOM   2078  CG  ASN B 619     111.785  64.056 163.936  1.00138.88           C  
ATOM   2079  OD1 ASN B 619     112.130  64.943 164.715  1.00172.16           O  
ATOM   2080  ND2 ASN B 619     112.328  63.909 162.733  1.00138.27           N  
ATOM   2081  N   ILE B 620     108.983  61.313 166.561  1.00134.05           N  
ATOM   2082  CA  ILE B 620     107.818  61.297 167.439  1.00143.13           C  
ATOM   2083  C   ILE B 620     108.236  61.076 168.888  1.00167.48           C  
ATOM   2084  O   ILE B 620     107.675  61.684 169.807  1.00178.25           O  
ATOM   2085  CB  ILE B 620     106.815  60.230 166.962  1.00110.00           C  
ATOM   2086  CG1 ILE B 620     106.260  60.598 165.584  1.00113.75           C  
ATOM   2087  CG2 ILE B 620     105.675  60.077 167.956  1.00 92.81           C  
ATOM   2088  CD1 ILE B 620     105.542  59.464 164.889  1.00120.68           C  
ATOM   2089  N   SER B 621     109.229  60.221 169.116  1.00147.11           N  
ATOM   2090  CA  SER B 621     109.727  59.961 170.463  1.00134.67           C  
ATOM   2091  C   SER B 621     110.512  61.155 171.001  1.00142.22           C  
ATOM   2092  O   SER B 621     109.952  62.037 171.654  1.00149.27           O  
ATOM   2093  CB  SER B 621     110.603  58.707 170.477  1.00130.27           C  
ATOM   2094  OG  SER B 621     111.716  58.851 169.613  1.00137.28           O  
TER    2095      SER B 621                                                      
HETATM 2096  C1  NAG B 622     115.022  32.674 122.760  1.00 30.00           C  
HETATM 2097  C2  NAG B 622     114.132  32.757 121.523  1.00 30.00           C  
HETATM 2098  C3  NAG B 622     113.551  31.378 121.227  1.00 30.00           C  
HETATM 2099  C4  NAG B 622     114.674  30.364 121.057  1.00 30.00           C  
HETATM 2100  C5  NAG B 622     115.542  30.379 122.311  1.00 30.00           C  
HETATM 2101  O5  NAG B 622     116.040  31.707 122.562  1.00 30.00           O  
HETATM 2102  N2  NAG B 622     113.098  33.751 121.711  1.00 30.00           N  
HETATM 2103  C7  NAG B 622     112.468  34.330 120.695  1.00 30.00           C  
HETATM 2104  C8  NAG B 622     111.413  35.328 121.061  1.00 30.00           C  
HETATM 2105  O7  NAG B 622     112.744  34.068 119.532  1.00 30.00           O  
HETATM 2106  O3  NAG B 622     112.739  31.451 120.065  1.00 30.00           O  
HETATM 2107  O4  NAG B 622     114.125  29.051 120.968  1.00 30.00           O  
HETATM 2108  C6  NAG B 622     116.751  29.488 122.183  1.00 30.00           C  
HETATM 2109  O6  NAG B 622     117.589  29.938 121.125  1.00 30.00           O  
HETATM 2110  C1  NAG B 623     113.999  28.533 119.633  1.00 30.00           C  
HETATM 2111  C2  NAG B 623     114.531  27.102 119.549  1.00 30.00           C  
HETATM 2112  C3  NAG B 623     114.335  26.572 118.133  1.00 30.00           C  
HETATM 2113  C4  NAG B 623     112.862  26.645 117.761  1.00 30.00           C  
HETATM 2114  C5  NAG B 623     112.389  28.086 117.908  1.00 30.00           C  
HETATM 2115  O5  NAG B 623     112.632  28.546 119.251  1.00 30.00           O  
HETATM 2116  N2  NAG B 623     115.900  26.947 119.994  1.00 30.00           N  
HETATM 2117  C7  NAG B 623     116.947  27.275 119.242  1.00 30.00           C  
HETATM 2118  C8  NAG B 623     118.294  27.062 119.861  1.00 30.00           C  
HETATM 2119  O7  NAG B 623     116.812  27.717 118.107  1.00 30.00           O  
HETATM 2120  O3  NAG B 623     114.818  25.241 118.041  1.00 30.00           O  
HETATM 2121  O4  NAG B 623     112.679  26.270 116.399  1.00 30.00           O  
HETATM 2122  C6  NAG B 623     110.907  28.220 117.669  1.00 30.00           C  
HETATM 2123  O6  NAG B 623     110.425  29.472 118.140  1.00 30.00           O  
HETATM 2124  C1  BMA B 624     112.099  24.960 116.312  1.00 30.00           C  
HETATM 2125  C2  BMA B 624     110.970  24.960 115.310  1.00 30.00           C  
HETATM 2126  C3  BMA B 624     110.397  23.549 115.180  1.00 30.00           C  
HETATM 2127  C4  BMA B 624     111.510  22.605 114.749  1.00 30.00           C  
HETATM 2128  C5  BMA B 624     112.634  22.687 115.777  1.00 30.00           C  
HETATM 2129  O5  BMA B 624     113.093  24.043 115.869  1.00 30.00           O  
HETATM 2130  O2  BMA B 624     111.455  25.492 114.081  1.00 30.00           O  
HETATM 2131  O3  BMA B 624     109.232  23.507 114.337  1.00 30.00           O  
HETATM 2132  O4  BMA B 624     111.053  21.255 114.758  1.00 30.00           O  
HETATM 2133  C6  BMA B 624     113.848  21.876 115.397  1.00 30.00           C  
HETATM 2134  O6  BMA B 624     113.528  20.742 114.591  1.00 30.00           O  
HETATM 2135  C1  MAN B 625     109.414  23.309 112.920  1.00 30.00           C  
HETATM 2136  C2  MAN B 625     108.777  24.441 112.154  1.00 30.00           C  
HETATM 2137  C3  MAN B 625     107.278  24.401 112.338  1.00 30.00           C  
HETATM 2138  C4  MAN B 625     106.767  23.056 111.855  1.00 30.00           C  
HETATM 2139  C5  MAN B 625     107.457  21.950 112.634  1.00 30.00           C  
HETATM 2140  O5  MAN B 625     108.878  22.073 112.442  1.00 30.00           O  
HETATM 2141  O2  MAN B 625     109.104  24.324 110.774  1.00 30.00           O  
HETATM 2142  O3  MAN B 625     106.680  25.457 111.591  1.00 30.00           O  
HETATM 2143  O4  MAN B 625     105.366  22.952 112.068  1.00 30.00           O  
HETATM 2144  C6  MAN B 625     107.066  20.575 112.147  1.00 30.00           C  
HETATM 2145  O6  MAN B 625     105.648  20.432 112.093  1.00 30.00           O  
HETATM 2146  C1  MAN B 626     114.538  19.735 114.748  1.00 30.00           C  
HETATM 2147  C2  MAN B 626     115.936  20.299 114.635  1.00 30.00           C  
HETATM 2148  C3  MAN B 626     116.197  20.774 113.217  1.00 30.00           C  
HETATM 2149  C4  MAN B 626     115.990  19.611 112.271  1.00 30.00           C  
HETATM 2150  C5  MAN B 626     114.580  19.065 112.449  1.00 30.00           C  
HETATM 2151  O5  MAN B 626     114.395  18.663 113.818  1.00 30.00           O  
HETATM 2152  O2  MAN B 626     116.880  19.307 115.021  1.00 30.00           O  
HETATM 2153  O3  MAN B 626     117.531  21.266 113.107  1.00 30.00           O  
HETATM 2154  O4  MAN B 626     116.161  20.045 110.927  1.00 30.00           O  
HETATM 2155  C6  MAN B 626     114.313  17.851 111.593  1.00 30.00           C  
HETATM 2156  O6  MAN B 626     115.266  16.824 111.851  1.00 30.00           O  
ATOM   2157  N   ILE C   2     132.502  36.911  91.301  1.00131.95           N  
ATOM   2158  CA  ILE C   2     133.888  37.291  91.529  1.00128.14           C  
ATOM   2159  C   ILE C   2     134.818  36.190  91.041  1.00137.31           C  
ATOM   2160  O   ILE C   2     135.581  36.381  90.096  1.00154.09           O  
ATOM   2161  CB  ILE C   2     134.141  37.602  93.011  1.00133.43           C  
ATOM   2162  CG1 ILE C   2     133.148  38.657  93.506  1.00139.00           C  
ATOM   2163  CG2 ILE C   2     135.579  38.054  93.222  1.00129.80           C  
ATOM   2164  CD1 ILE C   2     132.797  38.524  94.969  1.00108.01           C  
ATOM   2165  N   GLN C   3     134.743  35.035  91.702  1.00127.64           N  
ATOM   2166  CA  GLN C   3     135.531  33.867  91.328  1.00132.50           C  
ATOM   2167  C   GLN C   3     134.968  32.590  91.951  1.00131.41           C  
ATOM   2168  O   GLN C   3     134.815  32.497  93.174  1.00159.01           O  
ATOM   2169  CB  GLN C   3     136.993  34.069  91.737  1.00151.48           C  
ATOM   2170  CG  GLN C   3     137.181  34.599  93.152  1.00144.39           C  
ATOM   2171  CD  GLN C   3     138.591  35.090  93.420  1.00135.71           C  
ATOM   2172  OE1 GLN C   3     139.541  34.690  92.747  1.00118.49           O  
ATOM   2173  NE2 GLN C   3     138.735  35.955  94.418  1.00139.17           N  
ATOM   2174  N   MET C   4     134.650  31.600  91.120  1.00 85.23           N  
ATOM   2175  CA  MET C   4     134.150  30.311  91.585  1.00 87.04           C  
ATOM   2176  C   MET C   4     135.100  29.225  91.101  1.00109.85           C  
ATOM   2177  O   MET C   4     135.309  29.070  89.893  1.00122.64           O  
ATOM   2178  CB  MET C   4     132.726  30.060  91.087  1.00 96.03           C  
ATOM   2179  CG  MET C   4     132.017  28.916  91.794  1.00101.89           C  
ATOM   2180  SD  MET C   4     130.375  28.595  91.119  1.00103.14           S  
ATOM   2181  CE  MET C   4     129.860  27.207  92.124  1.00 77.38           C  
ATOM   2182  N   THR C   5     135.674  28.480  92.040  1.00114.46           N  
ATOM   2183  CA  THR C   5     136.698  27.496  91.733  1.00106.62           C  
ATOM   2184  C   THR C   5     136.275  26.116  92.219  1.00103.48           C  
ATOM   2185  O   THR C   5     135.443  25.973  93.119  1.00108.20           O  
ATOM   2186  CB  THR C   5     138.043  27.880  92.365  1.00120.72           C  
ATOM   2187  OG1 THR C   5     137.853  28.181  93.754  1.00107.18           O  
ATOM   2188  CG2 THR C   5     138.631  29.096  91.664  1.00102.97           C  
ATOM   2189  N   GLN C   6     136.868  25.095  91.603  1.00108.97           N  
ATOM   2190  CA  GLN C   6     136.607  23.703  91.952  1.00112.54           C  
ATOM   2191  C   GLN C   6     137.905  22.925  91.807  1.00122.77           C  
ATOM   2192  O   GLN C   6     138.490  22.890  90.720  1.00120.59           O  
ATOM   2193  CB  GLN C   6     135.512  23.105  91.063  1.00108.54           C  
ATOM   2194  CG  GLN C   6     134.752  21.947  91.688  1.00108.54           C  
ATOM   2195  CD  GLN C   6     133.556  21.521  90.856  1.00108.34           C  
ATOM   2196  OE1 GLN C   6     133.061  22.281  90.024  1.00 88.61           O  
ATOM   2197  NE2 GLN C   6     133.087  20.298  91.076  1.00116.12           N  
ATOM   2198  N   SER C   7     138.353  22.309  92.896  1.00126.24           N  
ATOM   2199  CA  SER C   7     139.614  21.577  92.897  1.00118.88           C  
ATOM   2200  C   SER C   7     139.419  20.139  93.371  1.00115.51           C  
ATOM   2201  O   SER C   7     138.625  19.886  94.277  1.00110.31           O  
ATOM   2202  CB  SER C   7     140.643  22.288  93.779  1.00143.16           C  
ATOM   2203  OG  SER C   7     140.225  22.314  95.133  1.00132.15           O  
ATOM   2204  N   PRO C   8     140.151  19.191  92.764  1.00115.96           N  
ATOM   2205  CA  PRO C   8     141.114  19.429  91.683  1.00111.65           C  
ATOM   2206  C   PRO C   8     140.464  19.490  90.303  1.00122.95           C  
ATOM   2207  O   PRO C   8     139.281  19.183  90.162  1.00119.90           O  
ATOM   2208  CB  PRO C   8     142.045  18.223  91.785  1.00115.38           C  
ATOM   2209  CG  PRO C   8     141.158  17.132  92.270  1.00115.02           C  
ATOM   2210  CD  PRO C   8     140.159  17.782  93.199  1.00108.96           C  
ATOM   2211  N   SER C   9     141.244  19.887  89.296  1.00127.84           N  
ATOM   2212  CA  SER C   9     140.730  19.916  87.931  1.00113.13           C  
ATOM   2213  C   SER C   9     140.529  18.504  87.397  1.00113.84           C  
ATOM   2214  O   SER C   9     139.469  18.181  86.848  1.00114.86           O  
ATOM   2215  CB  SER C   9     141.682  20.705  87.032  1.00 98.80           C  
ATOM   2216  OG  SER C   9     141.937  21.992  87.568  1.00127.87           O  
ATOM   2217  N   SER C  10     141.537  17.651  87.550  1.00109.43           N  
ATOM   2218  CA  SER C  10     141.464  16.262  87.128  1.00105.06           C  
ATOM   2219  C   SER C  10     141.811  15.362  88.304  1.00111.52           C  
ATOM   2220  O   SER C  10     142.397  15.800  89.297  1.00118.02           O  
ATOM   2221  CB  SER C  10     142.405  15.980  85.950  1.00124.61           C  
ATOM   2222  OG  SER C  10     142.295  14.632  85.527  1.00155.19           O  
ATOM   2223  N   LEU C  11     141.445  14.088  88.181  1.00110.48           N  
ATOM   2224  CA  LEU C  11     141.677  13.146  89.264  1.00108.38           C  
ATOM   2225  C   LEU C  11     141.740  11.735  88.701  1.00124.95           C  
ATOM   2226  O   LEU C  11     141.102  11.425  87.691  1.00125.66           O  
ATOM   2227  CB  LEU C  11     140.586  13.255  90.334  1.00 83.32           C  
ATOM   2228  CG  LEU C  11     140.868  12.551  91.661  1.00104.26           C  
ATOM   2229  CD1 LEU C  11     140.613  13.501  92.814  1.00138.35           C  
ATOM   2230  CD2 LEU C  11     140.022  11.295  91.791  1.00108.04           C  
ATOM   2231  N   SER C  12     142.522  10.887  89.367  1.00125.30           N  
ATOM   2232  CA  SER C  12     142.671   9.490  88.967  1.00115.27           C  
ATOM   2233  C   SER C  12     142.887   8.663  90.227  1.00125.33           C  
ATOM   2234  O   SER C  12     143.930   8.785  90.877  1.00139.45           O  
ATOM   2235  CB  SER C  12     143.831   9.319  87.989  1.00112.49           C  
ATOM   2236  OG  SER C  12     143.837   8.020  87.423  1.00117.39           O  
ATOM   2237  N   ALA C  13     141.907   7.827  90.570  1.00117.29           N  
ATOM   2238  CA  ALA C  13     141.967   7.007  91.772  1.00115.00           C  
ATOM   2239  C   ALA C  13     141.369   5.638  91.488  1.00112.36           C  
ATOM   2240  O   ALA C  13     140.356   5.528  90.792  1.00113.27           O  
ATOM   2241  CB  ALA C  13     141.227   7.672  92.939  1.00112.81           C  
ATOM   2242  N   SER C  14     141.994   4.601  92.040  1.00121.47           N  
ATOM   2243  CA  SER C  14     141.562   3.233  91.791  1.00105.45           C  
ATOM   2244  C   SER C  14     140.188   2.971  92.403  1.00 93.36           C  
ATOM   2245  O   SER C  14     139.695   3.724  93.248  1.00 97.34           O  
ATOM   2246  CB  SER C  14     142.581   2.241  92.352  1.00136.34           C  
ATOM   2247  OG  SER C  14     142.645   2.319  93.766  1.00153.44           O  
ATOM   2248  N   VAL C  15     139.570   1.874  91.961  1.00 83.90           N  
ATOM   2249  CA  VAL C  15     138.251   1.500  92.455  1.00 95.80           C  
ATOM   2250  C   VAL C  15     138.334   1.151  93.935  1.00103.09           C  
ATOM   2251  O   VAL C  15     139.264   0.466  94.384  1.00115.82           O  
ATOM   2252  CB  VAL C  15     137.680   0.335  91.626  1.00 95.94           C  
ATOM   2253  CG1 VAL C  15     138.653  -0.835  91.597  1.00 88.81           C  
ATOM   2254  CG2 VAL C  15     136.329  -0.105  92.174  1.00 71.73           C  
ATOM   2255  N   GLY C  16     137.363   1.637  94.707  1.00122.36           N  
ATOM   2256  CA  GLY C  16     137.317   1.405  96.134  1.00133.37           C  
ATOM   2257  C   GLY C  16     137.890   2.517  96.984  1.00118.37           C  
ATOM   2258  O   GLY C  16     137.829   2.424  98.216  1.00104.14           O  
ATOM   2259  N   ASP C  17     138.436   3.563  96.371  1.00100.10           N  
ATOM   2260  CA  ASP C  17     139.057   4.655  97.105  1.00123.18           C  
ATOM   2261  C   ASP C  17     138.025   5.709  97.482  1.00130.39           C  
ATOM   2262  O   ASP C  17     137.087   5.981  96.727  1.00130.96           O  
ATOM   2263  CB  ASP C  17     140.174   5.297  96.278  1.00128.22           C  
ATOM   2264  CG  ASP C  17     141.316   4.341  95.991  1.00125.78           C  
ATOM   2265  OD1 ASP C  17     141.553   3.431  96.813  1.00166.94           O  
ATOM   2266  OD2 ASP C  17     141.982   4.503  94.947  1.00119.38           O  
ATOM   2267  N   ARG C  18     138.206   6.295  98.662  1.00142.09           N  
ATOM   2268  CA  ARG C  18     137.408   7.431  99.104  1.00122.58           C  
ATOM   2269  C   ARG C  18     138.058   8.709  98.587  1.00122.82           C  
ATOM   2270  O   ARG C  18     139.181   9.040  98.979  1.00122.83           O  
ATOM   2271  CB  ARG C  18     137.308   7.456 100.629  1.00114.30           C  
ATOM   2272  CG  ARG C  18     136.287   8.433 101.184  1.00110.04           C  
ATOM   2273  CD  ARG C  18     136.474   8.607 102.684  1.00 94.66           C  
ATOM   2274  NE  ARG C  18     135.351   9.294 103.313  1.00 99.61           N  
ATOM   2275  CZ  ARG C  18     134.337   8.676 103.910  1.00114.96           C  
ATOM   2276  NH1 ARG C  18     134.306   7.351 103.964  1.00119.06           N  
ATOM   2277  NH2 ARG C  18     133.357   9.381 104.458  1.00107.27           N  
ATOM   2278  N   VAL C  19     137.362   9.418  97.704  1.00110.81           N  
ATOM   2279  CA  VAL C  19     137.868  10.654  97.122  1.00112.01           C  
ATOM   2280  C   VAL C  19     136.926  11.794  97.479  1.00104.45           C  
ATOM   2281  O   VAL C  19     135.700  11.649  97.405  1.00 88.48           O  
ATOM   2282  CB  VAL C  19     138.050  10.536  95.594  1.00109.10           C  
ATOM   2283  CG1 VAL C  19     136.781  10.049  94.935  1.00101.61           C  
ATOM   2284  CG2 VAL C  19     138.459  11.870  95.013  1.00108.14           C  
ATOM   2285  N   THR C  20     137.507  12.920  97.885  1.00104.98           N  
ATOM   2286  CA  THR C  20     136.765  14.122  98.234  1.00112.84           C  
ATOM   2287  C   THR C  20     137.153  15.257  97.294  1.00111.60           C  
ATOM   2288  O   THR C  20     138.314  15.374  96.887  1.00111.01           O  
ATOM   2289  CB  THR C  20     137.016  14.525  99.698  1.00116.03           C  
ATOM   2290  OG1 THR C  20     136.152  15.611 100.055  1.00131.02           O  
ATOM   2291  CG2 THR C  20     138.471  14.929  99.921  1.00103.19           C  
ATOM   2292  N   ILE C  21     136.167  16.076  96.936  1.00103.44           N  
ATOM   2293  CA  ILE C  21     136.353  17.209  96.040  1.00107.36           C  
ATOM   2294  C   ILE C  21     135.849  18.461  96.744  1.00107.86           C  
ATOM   2295  O   ILE C  21     134.909  18.408  97.543  1.00 94.14           O  
ATOM   2296  CB  ILE C  21     135.620  17.003  94.694  1.00108.53           C  
ATOM   2297  CG1 ILE C  21     135.937  15.624  94.113  1.00115.71           C  
ATOM   2298  CG2 ILE C  21     135.999  18.085  93.702  1.00108.54           C  
ATOM   2299  CD1 ILE C  21     137.405  15.402  93.824  1.00135.23           C  
ATOM   2300  N   THR C  22     136.481  19.594  96.447  1.00105.99           N  
ATOM   2301  CA  THR C  22     136.143  20.862  97.075  1.00121.09           C  
ATOM   2302  C   THR C  22     135.546  21.830  96.061  1.00117.50           C  
ATOM   2303  O   THR C  22     135.843  21.771  94.864  1.00110.11           O  
ATOM   2304  CB  THR C  22     137.373  21.499  97.730  1.00124.20           C  
ATOM   2305  OG1 THR C  22     138.469  21.482  96.808  1.00116.78           O  
ATOM   2306  CG2 THR C  22     137.758  20.739  98.991  1.00123.35           C  
ATOM   2307  N   CYS C  23     134.700  22.728  96.563  1.00118.85           N  
ATOM   2308  CA  CYS C  23     134.059  23.764  95.765  1.00102.22           C  
ATOM   2309  C   CYS C  23     134.061  25.055  96.566  1.00109.01           C  
ATOM   2310  O   CYS C  23     133.741  25.046  97.758  1.00113.16           O  
ATOM   2311  CB  CYS C  23     132.622  23.370  95.394  1.00102.69           C  
ATOM   2312  SG  CYS C  23     131.661  24.600  94.461  1.00156.86           S  
ATOM   2313  N   GLN C  24     134.423  26.160  95.918  1.00 96.88           N  
ATOM   2314  CA  GLN C  24     134.472  27.468  96.564  1.00 98.75           C  
ATOM   2315  C   GLN C  24     133.510  28.401  95.840  1.00 84.67           C  
ATOM   2316  O   GLN C  24     133.718  28.729  94.667  1.00 96.36           O  
ATOM   2317  CB  GLN C  24     135.892  28.031  96.566  1.00115.84           C  
ATOM   2318  CG  GLN C  24     136.777  27.462  97.662  1.00136.41           C  
ATOM   2319  CD  GLN C  24     138.173  28.054  97.655  1.00161.80           C  
ATOM   2320  OE1 GLN C  24     139.024  27.658  96.859  1.00172.10           O  
ATOM   2321  NE2 GLN C  24     138.414  29.010  98.546  1.00150.14           N  
ATOM   2322  N   ALA C  25     132.464  28.831  96.542  1.00 78.90           N  
ATOM   2323  CA  ALA C  25     131.487  29.734  95.958  1.00 83.74           C  
ATOM   2324  C   ALA C  25     132.055  31.146  95.851  1.00 95.96           C  
ATOM   2325  O   ALA C  25     133.012  31.518  96.537  1.00104.92           O  
ATOM   2326  CB  ALA C  25     130.204  29.746  96.789  1.00 77.99           C  
ATOM   2327  N   SER C  26     131.446  31.939  94.967  1.00 83.91           N  
ATOM   2328  CA  SER C  26     131.885  33.318  94.784  1.00101.31           C  
ATOM   2329  C   SER C  26     131.584  34.172  96.007  1.00115.67           C  
ATOM   2330  O   SER C  26     132.345  35.095  96.321  1.00132.56           O  
ATOM   2331  CB  SER C  26     131.221  33.920  93.547  1.00122.19           C  
ATOM   2332  OG  SER C  26     129.812  33.942  93.693  1.00103.65           O  
ATOM   2333  N   GLN C  27     130.486  33.888  96.701  1.00103.81           N  
ATOM   2334  CA  GLN C  27     130.074  34.633  97.882  1.00112.38           C  
ATOM   2335  C   GLN C  27     129.739  33.649  98.996  1.00108.82           C  
ATOM   2336  O   GLN C  27     129.832  32.429  98.830  1.00103.96           O  
ATOM   2337  CB  GLN C  27     128.869  35.531  97.578  1.00108.26           C  
ATOM   2338  CG  GLN C  27     129.062  36.471  96.404  1.00116.20           C  
ATOM   2339  CD  GLN C  27     127.835  37.319  96.139  1.00120.51           C  
ATOM   2340  OE1 GLN C  27     126.710  36.901  96.412  1.00108.92           O  
ATOM   2341  NE2 GLN C  27     128.046  38.517  95.606  1.00123.25           N  
ATOM   2342  N   VAL C  28     129.346  34.192 100.149  1.00104.52           N  
ATOM   2343  CA  VAL C  28     128.816  33.358 101.217  1.00104.06           C  
ATOM   2344  C   VAL C  28     127.479  32.783 100.775  1.00109.62           C  
ATOM   2345  O   VAL C  28     126.665  33.471 100.143  1.00114.83           O  
ATOM   2346  CB  VAL C  28     128.682  34.167 102.519  1.00111.78           C  
ATOM   2347  CG1 VAL C  28     128.181  33.281 103.652  1.00 97.27           C  
ATOM   2348  CG2 VAL C  28     130.014  34.804 102.881  1.00115.12           C  
ATOM   2349  N   ILE C  29     127.250  31.508 101.100  1.00115.68           N  
ATOM   2350  CA  ILE C  29     126.087  30.792 100.586  1.00 95.73           C  
ATOM   2351  C   ILE C  29     124.802  31.497 100.998  1.00108.29           C  
ATOM   2352  O   ILE C  29     124.607  31.848 102.169  1.00127.76           O  
ATOM   2353  CB  ILE C  29     126.115  29.329 101.061  1.00117.68           C  
ATOM   2354  CG1 ILE C  29     124.898  28.567 100.534  1.00 99.97           C  
ATOM   2355  CG2 ILE C  29     126.214  29.240 102.584  1.00141.71           C  
ATOM   2356  CD1 ILE C  29     124.889  27.103 100.908  1.00 95.10           C  
ATOM   2357  N   SER C  30     123.924  31.729 100.023  1.00104.81           N  
ATOM   2358  CA  SER C  30     122.615  32.320 100.273  1.00 85.35           C  
ATOM   2359  C   SER C  30     121.456  31.500  99.729  1.00 88.50           C  
ATOM   2360  O   SER C  30     120.311  31.752 100.125  1.00 80.44           O  
ATOM   2361  CB  SER C  30     122.539  33.736  99.682  1.00 78.03           C  
ATOM   2362  OG  SER C  30     121.324  34.371 100.034  1.00 94.24           O  
ATOM   2363  N   ASN C  31     121.703  30.541  98.839  1.00 98.54           N  
ATOM   2364  CA  ASN C  31     120.680  29.629  98.354  1.00 87.08           C  
ATOM   2365  C   ASN C  31     121.273  28.227  98.323  1.00 80.76           C  
ATOM   2366  O   ASN C  31     122.464  28.033  98.577  1.00 93.31           O  
ATOM   2367  CB  ASN C  31     120.163  30.048  96.970  1.00100.74           C  
ATOM   2368  CG  ASN C  31     118.810  29.445  96.643  1.00 87.29           C  
ATOM   2369  OD1 ASN C  31     118.692  28.242  96.410  1.00 84.28           O  
ATOM   2370  ND2 ASN C  31     117.779  30.281  96.628  1.00 75.32           N  
ATOM   2371  N   TYR C  32     120.427  27.244  98.016  1.00 81.99           N  
ATOM   2372  CA  TYR C  32     120.848  25.846  98.001  1.00 83.34           C  
ATOM   2373  C   TYR C  32     122.084  25.648  97.132  1.00 95.92           C  
ATOM   2374  O   TYR C  32     122.157  26.152  96.008  1.00 99.25           O  
ATOM   2375  CB  TYR C  32     119.712  24.963  97.481  1.00 76.77           C  
ATOM   2376  CG  TYR C  32     118.652  24.621  98.502  1.00 77.22           C  
ATOM   2377  CD1 TYR C  32     117.611  23.760  98.181  1.00 68.62           C  
ATOM   2378  CD2 TYR C  32     118.695  25.148  99.786  1.00103.47           C  
ATOM   2379  CE1 TYR C  32     116.637  23.439  99.105  1.00 77.46           C  
ATOM   2380  CE2 TYR C  32     117.724  24.832 100.719  1.00124.24           C  
ATOM   2381  CZ  TYR C  32     116.697  23.977 100.373  1.00113.17           C  
ATOM   2382  OH  TYR C  32     115.728  23.657 101.296  1.00110.40           O  
ATOM   2383  N   LEU C  33     123.059  24.916  97.663  1.00 97.11           N  
ATOM   2384  CA  LEU C  33     124.203  24.462  96.885  1.00 85.25           C  
ATOM   2385  C   LEU C  33     123.970  23.012  96.491  1.00 75.04           C  
ATOM   2386  O   LEU C  33     123.622  22.181  97.336  1.00 87.81           O  
ATOM   2387  CB  LEU C  33     125.512  24.609  97.663  1.00 62.03           C  
ATOM   2388  CG  LEU C  33     126.802  24.472  96.842  1.00 60.89           C  
ATOM   2389  CD1 LEU C  33     127.916  25.258  97.489  1.00 65.24           C  
ATOM   2390  CD2 LEU C  33     127.229  23.019  96.682  1.00 83.96           C  
ATOM   2391  N   ASN C  34     124.163  22.715  95.210  1.00 70.12           N  
ATOM   2392  CA  ASN C  34     123.863  21.402  94.667  1.00 85.48           C  
ATOM   2393  C   ASN C  34     125.089  20.845  93.958  1.00 91.49           C  
ATOM   2394  O   ASN C  34     126.002  21.581  93.575  1.00 79.95           O  
ATOM   2395  CB  ASN C  34     122.670  21.466  93.706  1.00103.34           C  
ATOM   2396  CG  ASN C  34     121.541  22.330  94.239  1.00 92.28           C  
ATOM   2397  OD1 ASN C  34     121.031  22.099  95.337  1.00 76.92           O  
ATOM   2398  ND2 ASN C  34     121.157  23.342  93.469  1.00 84.76           N  
ATOM   2399  N   TRP C  35     125.094  19.526  93.788  1.00 91.73           N  
ATOM   2400  CA  TRP C  35     126.182  18.814  93.131  1.00 82.47           C  
ATOM   2401  C   TRP C  35     125.604  17.950  92.021  1.00 98.29           C  
ATOM   2402  O   TRP C  35     124.610  17.248  92.233  1.00 89.78           O  
ATOM   2403  CB  TRP C  35     126.959  17.954  94.130  1.00 94.76           C  
ATOM   2404  CG  TRP C  35     127.841  18.745  95.041  1.00 93.11           C  
ATOM   2405  CD1 TRP C  35     127.505  19.278  96.251  1.00 98.02           C  
ATOM   2406  CD2 TRP C  35     129.213  19.086  94.820  1.00 88.61           C  
ATOM   2407  NE1 TRP C  35     128.582  19.934  96.796  1.00 86.39           N  
ATOM   2408  CE2 TRP C  35     129.644  19.830  95.936  1.00 84.41           C  
ATOM   2409  CE3 TRP C  35     130.120  18.836  93.786  1.00100.28           C  
ATOM   2410  CZ2 TRP C  35     130.940  20.325  96.047  1.00 90.60           C  
ATOM   2411  CZ3 TRP C  35     131.406  19.328  93.898  1.00119.65           C  
ATOM   2412  CH2 TRP C  35     131.805  20.063  95.020  1.00108.11           C  
ATOM   2413  N   TYR C  36     126.227  17.999  90.845  1.00 91.75           N  
ATOM   2414  CA  TYR C  36     125.739  17.295  89.669  1.00 80.89           C  
ATOM   2415  C   TYR C  36     126.795  16.331  89.145  1.00 94.91           C  
ATOM   2416  O   TYR C  36     128.000  16.592  89.227  1.00 75.85           O  
ATOM   2417  CB  TYR C  36     125.341  18.277  88.558  1.00 80.16           C  
ATOM   2418  CG  TYR C  36     124.206  19.205  88.932  1.00 79.10           C  
ATOM   2419  CD1 TYR C  36     124.436  20.349  89.683  1.00 77.83           C  
ATOM   2420  CD2 TYR C  36     122.904  18.940  88.528  1.00 77.94           C  
ATOM   2421  CE1 TYR C  36     123.403  21.198  90.026  1.00 59.69           C  
ATOM   2422  CE2 TYR C  36     121.864  19.787  88.866  1.00 70.04           C  
ATOM   2423  CZ  TYR C  36     122.121  20.914  89.616  1.00 65.22           C  
ATOM   2424  OH  TYR C  36     121.092  21.762  89.958  1.00 59.45           O  
ATOM   2425  N   GLN C  37     126.323  15.213  88.599  1.00103.96           N  
ATOM   2426  CA  GLN C  37     127.167  14.188  87.999  1.00 95.00           C  
ATOM   2427  C   GLN C  37     126.826  14.090  86.520  1.00 93.99           C  
ATOM   2428  O   GLN C  37     125.686  13.771  86.164  1.00105.44           O  
ATOM   2429  CB  GLN C  37     126.962  12.837  88.687  1.00 99.09           C  
ATOM   2430  CG  GLN C  37     127.752  11.694  88.072  1.00106.24           C  
ATOM   2431  CD  GLN C  37     127.427  10.354  88.704  1.00107.76           C  
ATOM   2432  OE1 GLN C  37     126.364  10.178  89.299  1.00 96.91           O  
ATOM   2433  NE2 GLN C  37     128.341   9.400  88.572  1.00122.64           N  
ATOM   2434  N   GLN C  38     127.806  14.360  85.662  1.00 83.34           N  
ATOM   2435  CA  GLN C  38     127.610  14.324  84.214  1.00 92.95           C  
ATOM   2436  C   GLN C  38     128.572  13.307  83.609  1.00 96.69           C  
ATOM   2437  O   GLN C  38     129.752  13.606  83.397  1.00 97.81           O  
ATOM   2438  CB  GLN C  38     127.812  15.703  83.595  1.00 86.52           C  
ATOM   2439  CG  GLN C  38     127.266  15.813  82.181  1.00 91.57           C  
ATOM   2440  CD  GLN C  38     127.852  16.980  81.415  1.00100.46           C  
ATOM   2441  OE1 GLN C  38     129.060  17.214  81.447  1.00112.50           O  
ATOM   2442  NE2 GLN C  38     126.996  17.719  80.718  1.00 85.93           N  
ATOM   2443  N   LYS C  39     128.066  12.109  83.330  1.00 94.92           N  
ATOM   2444  CA  LYS C  39     128.840  11.114  82.612  1.00111.38           C  
ATOM   2445  C   LYS C  39     129.100  11.589  81.184  1.00111.95           C  
ATOM   2446  O   LYS C  39     128.349  12.409  80.649  1.00131.27           O  
ATOM   2447  CB  LYS C  39     128.105   9.777  82.606  1.00121.51           C  
ATOM   2448  CG  LYS C  39     128.031   9.109  83.966  1.00109.92           C  
ATOM   2449  CD  LYS C  39     127.187   7.850  83.909  1.00130.28           C  
ATOM   2450  CE  LYS C  39     127.928   6.669  84.505  1.00116.55           C  
ATOM   2451  NZ  LYS C  39     127.052   5.475  84.661  1.00104.31           N  
ATOM   2452  N   PRO C  40     130.165  11.098  80.548  1.00111.67           N  
ATOM   2453  CA  PRO C  40     130.498  11.566  79.192  1.00113.48           C  
ATOM   2454  C   PRO C  40     129.366  11.300  78.211  1.00105.95           C  
ATOM   2455  O   PRO C  40     128.922  10.163  78.038  1.00103.53           O  
ATOM   2456  CB  PRO C  40     131.758  10.764  78.841  1.00127.25           C  
ATOM   2457  CG  PRO C  40     131.763   9.604  79.786  1.00128.48           C  
ATOM   2458  CD  PRO C  40     131.149  10.122  81.045  1.00118.40           C  
ATOM   2459  N   GLY C  41     128.894  12.369  77.573  1.00101.42           N  
ATOM   2460  CA  GLY C  41     127.846  12.258  76.578  1.00116.41           C  
ATOM   2461  C   GLY C  41     126.464  12.617  77.086  1.00 97.34           C  
ATOM   2462  O   GLY C  41     125.721  13.341  76.416  1.00 84.55           O  
ATOM   2463  N   LYS C  42     126.107  12.121  78.268  1.00 91.88           N  
ATOM   2464  CA  LYS C  42     124.769  12.320  78.802  1.00 92.73           C  
ATOM   2465  C   LYS C  42     124.644  13.704  79.441  1.00 91.56           C  
ATOM   2466  O   LYS C  42     125.568  14.521  79.419  1.00105.43           O  
ATOM   2467  CB  LYS C  42     124.431  11.215  79.801  1.00 91.52           C  
ATOM   2468  CG  LYS C  42     125.146  11.339  81.139  1.00137.22           C  
ATOM   2469  CD  LYS C  42     124.273  10.836  82.283  1.00156.91           C  
ATOM   2470  CE  LYS C  42     124.889  11.155  83.639  1.00120.58           C  
ATOM   2471  NZ  LYS C  42     123.962  10.852  84.766  1.00 98.46           N  
ATOM   2472  N   ALA C  43     123.474  13.967  80.019  1.00 87.58           N  
ATOM   2473  CA  ALA C  43     123.146  15.224  80.669  1.00 90.01           C  
ATOM   2474  C   ALA C  43     123.446  15.154  82.161  1.00 91.90           C  
ATOM   2475  O   ALA C  43     123.493  14.068  82.746  1.00105.98           O  
ATOM   2476  CB  ALA C  43     121.673  15.556  80.446  1.00 88.12           C  
ATOM   2477  N   PRO C  44     123.661  16.301  82.809  1.00 79.45           N  
ATOM   2478  CA  PRO C  44     123.954  16.283  84.247  1.00 77.72           C  
ATOM   2479  C   PRO C  44     122.783  15.751  85.060  1.00 80.00           C  
ATOM   2480  O   PRO C  44     121.619  15.866  84.671  1.00 83.36           O  
ATOM   2481  CB  PRO C  44     124.237  17.755  84.572  1.00 65.33           C  
ATOM   2482  CG  PRO C  44     124.615  18.369  83.268  1.00 70.11           C  
ATOM   2483  CD  PRO C  44     123.803  17.650  82.236  1.00 80.16           C  
ATOM   2484  N   LYS C  45     123.112  15.163  86.209  1.00 88.56           N  
ATOM   2485  CA  LYS C  45     122.129  14.610  87.133  1.00 86.95           C  
ATOM   2486  C   LYS C  45     122.561  14.964  88.546  1.00 96.69           C  
ATOM   2487  O   LYS C  45     123.661  14.590  88.965  1.00108.03           O  
ATOM   2488  CB  LYS C  45     122.013  13.091  86.968  1.00100.83           C  
ATOM   2489  CG  LYS C  45     121.088  12.411  87.965  1.00114.67           C  
ATOM   2490  CD  LYS C  45     121.097  10.901  87.768  1.00107.66           C  
ATOM   2491  CE  LYS C  45     120.067  10.217  88.650  1.00104.31           C  
ATOM   2492  NZ  LYS C  45     119.973   8.759  88.363  1.00118.52           N  
ATOM   2493  N   LEU C  46     121.713  15.682  89.278  1.00 93.77           N  
ATOM   2494  CA  LEU C  46     122.092  16.089  90.624  1.00102.36           C  
ATOM   2495  C   LEU C  46     122.028  14.905  91.578  1.00112.61           C  
ATOM   2496  O   LEU C  46     121.114  14.077  91.515  1.00100.38           O  
ATOM   2497  CB  LEU C  46     121.209  17.235  91.131  1.00 76.91           C  
ATOM   2498  CG  LEU C  46     119.685  17.171  91.277  1.00 85.53           C  
ATOM   2499  CD1 LEU C  46     119.234  16.378  92.492  1.00102.94           C  
ATOM   2500  CD2 LEU C  46     119.158  18.588  91.373  1.00 78.60           C  
ATOM   2501  N   LEU C  47     123.020  14.822  92.456  1.00100.58           N  
ATOM   2502  CA  LEU C  47     123.065  13.814  93.505  1.00 99.69           C  
ATOM   2503  C   LEU C  47     122.816  14.393  94.885  1.00105.23           C  
ATOM   2504  O   LEU C  47     122.091  13.793  95.680  1.00103.74           O  
ATOM   2505  CB  LEU C  47     124.422  13.105  93.497  1.00 99.09           C  
ATOM   2506  CG  LEU C  47     124.960  12.703  92.125  1.00 98.00           C  
ATOM   2507  CD1 LEU C  47     126.415  12.281  92.234  1.00119.56           C  
ATOM   2508  CD2 LEU C  47     124.116  11.594  91.519  1.00106.37           C  
ATOM   2509  N   ILE C  48     123.395  15.554  95.179  1.00 97.99           N  
ATOM   2510  CA  ILE C  48     123.291  16.193  96.482  1.00 96.44           C  
ATOM   2511  C   ILE C  48     122.734  17.596  96.296  1.00110.11           C  
ATOM   2512  O   ILE C  48     123.192  18.343  95.423  1.00113.42           O  
ATOM   2513  CB  ILE C  48     124.652  16.229  97.203  1.00 88.74           C  
ATOM   2514  CG1 ILE C  48     124.932  14.875  97.855  1.00113.14           C  
ATOM   2515  CG2 ILE C  48     124.698  17.348  98.233  1.00 98.01           C  
ATOM   2516  CD1 ILE C  48     126.366  14.436  97.764  1.00120.29           C  
ATOM   2517  N   TYR C  49     121.738  17.944  97.108  1.00 94.97           N  
ATOM   2518  CA  TYR C  49     121.152  19.274  97.125  1.00 75.02           C  
ATOM   2519  C   TYR C  49     121.170  19.808  98.550  1.00102.06           C  
ATOM   2520  O   TYR C  49     121.099  19.042  99.515  1.00114.96           O  
ATOM   2521  CB  TYR C  49     119.716  19.267  96.584  1.00 66.58           C  
ATOM   2522  CG  TYR C  49     118.739  18.507  97.452  1.00 80.60           C  
ATOM   2523  CD1 TYR C  49     117.806  19.177  98.231  1.00 80.77           C  
ATOM   2524  CD2 TYR C  49     118.746  17.118  97.488  1.00104.65           C  
ATOM   2525  CE1 TYR C  49     116.909  18.486  99.025  1.00 95.31           C  
ATOM   2526  CE2 TYR C  49     117.854  16.419  98.278  1.00116.38           C  
ATOM   2527  CZ  TYR C  49     116.937  17.108  99.044  1.00109.49           C  
ATOM   2528  OH  TYR C  49     116.048  16.416  99.834  1.00101.17           O  
ATOM   2529  N   ASP C  50     121.267  21.133  98.668  1.00106.91           N  
ATOM   2530  CA  ASP C  50     121.382  21.808  99.962  1.00101.61           C  
ATOM   2531  C   ASP C  50     122.602  21.294 100.729  1.00100.52           C  
ATOM   2532  O   ASP C  50     122.523  20.932 101.905  1.00115.28           O  
ATOM   2533  CB  ASP C  50     120.096  21.654 100.783  1.00 96.58           C  
ATOM   2534  CG  ASP C  50     120.064  22.561 102.000  1.00109.58           C  
ATOM   2535  OD1 ASP C  50     120.843  23.537 102.038  1.00 88.92           O  
ATOM   2536  OD2 ASP C  50     119.256  22.297 102.916  1.00100.12           O  
ATOM   2537  N   THR C  51     123.738  21.239 100.028  1.00 98.80           N  
ATOM   2538  CA  THR C  51     125.045  20.874 100.576  1.00107.56           C  
ATOM   2539  C   THR C  51     125.106  19.450 101.127  1.00110.33           C  
ATOM   2540  O   THR C  51     126.093  18.743 100.901  1.00108.11           O  
ATOM   2541  CB  THR C  51     125.475  21.865 101.665  1.00107.84           C  
ATOM   2542  OG1 THR C  51     124.651  21.703 102.827  1.00130.59           O  
ATOM   2543  CG2 THR C  51     125.362  23.297 101.162  1.00 97.18           C  
ATOM   2544  N   SER C  52     124.074  19.015 101.848  1.00109.30           N  
ATOM   2545  CA  SER C  52     124.092  17.728 102.535  1.00 95.42           C  
ATOM   2546  C   SER C  52     123.094  16.726 101.974  1.00 99.34           C  
ATOM   2547  O   SER C  52     123.458  15.573 101.719  1.00110.33           O  
ATOM   2548  CB  SER C  52     123.824  17.936 104.033  1.00 97.75           C  
ATOM   2549  OG  SER C  52     123.810  16.699 104.724  1.00119.71           O  
ATOM   2550  N   ASN C  53     121.841  17.134 101.779  1.00104.74           N  
ATOM   2551  CA  ASN C  53     120.792  16.203 101.385  1.00 98.28           C  
ATOM   2552  C   ASN C  53     121.086  15.590 100.020  1.00 94.02           C  
ATOM   2553  O   ASN C  53     121.721  16.205  99.161  1.00100.53           O  
ATOM   2554  CB  ASN C  53     119.439  16.914 101.346  1.00 95.55           C  
ATOM   2555  CG  ASN C  53     118.934  17.284 102.724  1.00115.34           C  
ATOM   2556  OD1 ASN C  53     118.408  16.443 103.453  1.00138.36           O  
ATOM   2557  ND2 ASN C  53     119.087  18.552 103.087  1.00 89.72           N  
ATOM   2558  N   LEU C  54     120.612  14.362  99.824  1.00 92.82           N
[truncated: 1,475,663 more chars]
