# Supplementary material for: Structural analysis of glycoproteins: building N-linked glycans with Coot
Source: Acta Crystallogr D Struct Biol. 2018 Apr 6;74(Pt 4):256–63. doi: 10.1107/S2059798318005119 (PMC5892875; doi:10.1107/S2059798318005119)
Supplement: Supplementary file 1 [file d-74-00256-sup1.tgz › results-pdb5utf.ent-WTA.pdb]

HEADER    IMMUNE SYSTEM                           14-FEB-17   5UTF              
TITLE     CRYSTAL STRUCTURE OF A STABILIZED DS-SOSIP.6MUT BG505 GP140 HIV-1 ENV 
TITLE    2 TRIMER, CONTAINING MUTATIONS I201C-P433C (DS), L154M, Y177W, N300M,  
TITLE    3 N302M, T320L, I420M IN COMPLEX WITH HUMAN ANTIBODIES PGT122 AND 35O22
TITLE    4 AT 4.3 A                                                             
COMPND    MOL_ID: 1;                                                            
COMPND   2 MOLECULE: ENVELOPE GLYCOPROTEIN GP120;                               
COMPND   3 CHAIN: G;                                                            
COMPND   4 ENGINEERED: YES;                                                     
COMPND   5 MUTATION: YES;                                                       
COMPND   6 MOL_ID: 2;                                                           
COMPND   7 MOLECULE: ENVELOPE GLYCOPROTEIN GP41;                                
COMPND   8 CHAIN: B;                                                            
COMPND   9 ENGINEERED: YES;                                                     
COMPND  10 MUTATION: YES;                                                       
COMPND  11 MOL_ID: 3;                                                           
COMPND  12 MOLECULE: PGT122 LIGHT CHAIN;                                        
COMPND  13 CHAIN: L;                                                            
COMPND  14 ENGINEERED: YES;                                                     
COMPND  15 MOL_ID: 4;                                                           
COMPND  16 MOLECULE: PGT122 HEAVY CHAIN;                                        
COMPND  17 CHAIN: H;                                                            
COMPND  18 ENGINEERED: YES;                                                     
COMPND  19 MOL_ID: 5;                                                           
COMPND  20 MOLECULE: 35022 HEAVY CHAIN;                                         
COMPND  21 CHAIN: D;                                                            
COMPND  22 ENGINEERED: YES;                                                     
COMPND  23 MOL_ID: 6;                                                           
COMPND  24 MOLECULE: 35022 LIGHT CHAIN;                                         
COMPND  25 CHAIN: E;                                                            
COMPND  26 ENGINEERED: YES                                                      
SOURCE    MOL_ID: 1;                                                            
SOURCE   2 ORGANISM_SCIENTIFIC: HUMAN IMMUNODEFICIENCY VIRUS 1;                 
SOURCE   3 ORGANISM_TAXID: 11676;                                               
SOURCE   4 GENE: ENV;                                                           
SOURCE   5 EXPRESSION_SYSTEM: HOMO SAPIENS;                                     
SOURCE   6 EXPRESSION_SYSTEM_TAXID: 9606;                                       
SOURCE   7 MOL_ID: 2;                                                           
SOURCE   8 ORGANISM_SCIENTIFIC: HUMAN IMMUNODEFICIENCY VIRUS 1;                 
SOURCE   9 ORGANISM_TAXID: 11676;                                               
SOURCE  10 GENE: ENV;                                                           
SOURCE  11 EXPRESSION_SYSTEM: HOMO SAPIENS;                                     
SOURCE  12 EXPRESSION_SYSTEM_TAXID: 9606;                                       
SOURCE  13 MOL_ID: 3;                                                           
SOURCE  14 ORGANISM_SCIENTIFIC: HOMO SAPIENS;                                   
SOURCE  15 ORGANISM_TAXID: 9606;                                                
SOURCE  16 EXPRESSION_SYSTEM: HOMO SAPIENS;                                     
SOURCE  17 EXPRESSION_SYSTEM_TAXID: 9606;                                       
SOURCE  18 MOL_ID: 4;                                                           
SOURCE  19 ORGANISM_SCIENTIFIC: HOMO SAPIENS;                                   
SOURCE  20 ORGANISM_TAXID: 9606;                                                
SOURCE  21 EXPRESSION_SYSTEM: HOMO SAPIENS;                                     
SOURCE  22 EXPRESSION_SYSTEM_TAXID: 9606;                                       
SOURCE  23 MOL_ID: 5;                                                           
SOURCE  24 ORGANISM_SCIENTIFIC: HOMO SAPIENS;                                   
SOURCE  25 ORGANISM_TAXID: 9606;                                                
SOURCE  26 EXPRESSION_SYSTEM: HOMO SAPIENS;                                     
SOURCE  27 EXPRESSION_SYSTEM_TAXID: 9606;                                       
SOURCE  28 MOL_ID: 6;                                                           
SOURCE  29 ORGANISM_SCIENTIFIC: HOMO SAPIENS;                                   
SOURCE  30 ORGANISM_TAXID: 9606;                                                
SOURCE  31 EXPRESSION_SYSTEM: HOMO SAPIENS;                                     
SOURCE  32 EXPRESSION_SYSTEM_TAXID: 9606                                        
KEYWDS    HIV-1 ENV, STABILIZED ENV,                                            
KEYWDS   2 NEAR-NATIVE MIMIC OF THE VIRAL SP IMMUNE SYSTEM                      
EXPDTA    X-RAY DIFFRACTION                                                     
AUTHOR    M.PANCERA,G.-Y.CHUANG,K.XU,P.D.KWONG                                  
REVDAT   2   10-MAY-17 5UTF    1       JRNL                                     
REVDAT   1 2 29-MAR-17 5UTF    0                                                
JRNL        AUTH   G.Y.CHUANG,H.GENG,M.PANCERA,K.XU,C.CHENG,P.ACHARYA,          
JRNL        AUTH 2 M.CHAMBERS,A.DRUZ,Y.TSYBOVSKY,T.G.WANNINGER,Y.YANG,          
JRNL        AUTH 3 N.A.DORIA-ROSE,I.S.GEORGIEV,J.GORMAN,M.G.JOYCE,S.O'DELL,     
JRNL        AUTH 4 T.ZHOU,A.B.MCDERMOTT,J.R.MASCOLA,P.D.KWONG                   
JRNL        TITL   STRUCTURE-BASED DESIGN OF A SOLUBLE PREFUSION-CLOSED HIV-1   
JRNL        TITL 2 ENV TRIMER WITH REDUCED CD4 AFFINITY AND IMPROVED            
JRNL        TITL 3 IMMUNOGENICITY.                                              
JRNL        REF    J. VIROL.                     V.  91       2017              
JRNL        REFN                   ESSN 1098-5514                               
JRNL        PMID   28275193                                                     
JRNL        DOI    10.1128/JVI.02268-16                                         
REMARK   2                                                                      
REMARK   2 RESOLUTION.    3.50 ANGSTROMS.                                       
REMARK   3                                                                      
REMARK   3 REFINEMENT.                                                          
REMARK   3   PROGRAM     : PHENIX (1.10.1_2155: ???)                            
REMARK   3   AUTHORS     : PAUL ADAMS,PAVEL AFONINE,VINCENT CHEN,IAN            
REMARK   3               : DAVIS,KRESHNA GOPAL,RALF GROSSE-KUNSTLEVE,           
REMARK   3               : LI-WEI HUNG,ROBERT IMMORMINO,TOM IOERGER,            
REMARK   3               : AIRLIE MCCOY,ERIK MCKEE,NIGEL MORIARTY,              
REMARK   3               : REETAL PAI,RANDY READ,JANE RICHARDSON,               
REMARK   3               : DAVID RICHARDSON,TOD ROMO,JIM SACCHETTINI,           
REMARK   3               : NICHOLAS SAUTER,JACOB SMITH,LAURENT                  
REMARK   3               : STORONI,TOM TERWILLIGER,PETER ZWART                  
REMARK   3                                                                      
REMARK   3    REFINEMENT TARGET : ML                                            
REMARK   3                                                                      
REMARK   3  DATA USED IN REFINEMENT.                                            
REMARK   3   RESOLUTION RANGE HIGH (ANGSTROMS) : 3.50                           
REMARK   3   RESOLUTION RANGE LOW  (ANGSTROMS) : 38.98                          
REMARK   3   MIN(FOBS/SIGMA_FOBS)              : 1.390                          
REMARK   3   COMPLETENESS FOR RANGE        (%) : 50.8                           
REMARK   3   NUMBER OF REFLECTIONS             : 18600                          
REMARK   3                                                                      
REMARK   3  FIT TO DATA USED IN REFINEMENT.                                     
REMARK   3   R VALUE     (WORKING + TEST SET) : 0.220                           
REMARK   3   R VALUE            (WORKING SET) : 0.216                           
REMARK   3   FREE R VALUE                     : 0.299                           
REMARK   3   FREE R VALUE TEST SET SIZE   (%) : 5.100                           
REMARK   3   FREE R VALUE TEST SET COUNT      : 949                             
REMARK   3                                                                      
REMARK   3  FIT TO DATA USED IN REFINEMENT (IN BINS).                           
REMARK   3   BIN  RESOLUTION RANGE  COMPL.    NWORK NFREE   RWORK  RFREE        
REMARK   3     1 38.9840 -  6.6905    0.83     4162   222  0.1643 0.2419        
REMARK   3     2  6.6905 -  5.3147    0.86     4300   220  0.2473 0.3121        
REMARK   3     3  5.3147 -  4.6441    0.69     3421   188  0.2233 0.3106        
REMARK   3     4  4.6441 -  4.2201    0.54     2679   142  0.2377 0.3656        
REMARK   3     5  4.2201 -  3.9179    0.38     1865   114  0.2602 0.3321        
REMARK   3     6  3.9179 -  3.6871    0.19      950    56  0.2938 0.3357        
REMARK   3     7  3.6871 -  3.5026    0.05      274     7  0.2795 0.4043        
REMARK   3                                                                      
REMARK   3  BULK SOLVENT MODELLING.                                             
REMARK   3   METHOD USED        : FLAT BULK SOLVENT MODEL                       
REMARK   3   SOLVENT RADIUS     : 1.11                                          
REMARK   3   SHRINKAGE RADIUS   : 0.90                                          
REMARK   3   K_SOL              : NULL                                          
REMARK   3   B_SOL              : NULL                                          
REMARK   3                                                                      
REMARK   3  ERROR ESTIMATES.                                                    
REMARK   3   COORDINATE ERROR (MAXIMUM-LIKELIHOOD BASED)     : 0.630            
REMARK   3   PHASE ERROR (DEGREES, MAXIMUM-LIKELIHOOD BASED) : 32.560           
REMARK   3                                                                      
REMARK   3  B VALUES.                                                           
REMARK   3   FROM WILSON PLOT           (A**2) : NULL                           
REMARK   3   MEAN B VALUE      (OVERALL, A**2) : NULL                           
REMARK   3   OVERALL ANISOTROPIC B VALUE.                                       
REMARK   3    B11 (A**2) : NULL                                                 
REMARK   3    B22 (A**2) : NULL                                                 
REMARK   3    B33 (A**2) : NULL                                                 
REMARK   3    B12 (A**2) : NULL                                                 
REMARK   3    B13 (A**2) : NULL                                                 
REMARK   3    B23 (A**2) : NULL                                                 
REMARK   3                                                                      
REMARK   3  TWINNING INFORMATION.                                               
REMARK   3   FRACTION: NULL                                                     
REMARK   3   OPERATOR: NULL                                                     
REMARK   3                                                                      
REMARK   3  DEVIATIONS FROM IDEAL VALUES.                                       
REMARK   3                 RMSD          COUNT                                  
REMARK   3   BOND      :  0.004          12317                                  
REMARK   3   ANGLE     :  0.676          16884                                  
REMARK   3   CHIRALITY :  0.044           2060                                  
REMARK   3   PLANARITY :  0.005           2043                                  
REMARK   3   DIHEDRAL  : 12.074           7328                                  
REMARK   3                                                                      
REMARK   3  TLS DETAILS                                                         
REMARK   3   NUMBER OF TLS GROUPS  : 48                                         
REMARK   3   TLS GROUP : 1                                                      
REMARK   3    SELECTION: CHAIN 'G' AND (RESID 31 THROUGH 98 )                   
REMARK   3    ORIGIN FOR THE GROUP (A):-258.1658  53.6212 -24.1234              
REMARK   3    T TENSOR                                                          
REMARK   3      T11:   0.5063 T22:   1.3579                                     
REMARK   3      T33:   0.3476 T12:  -0.3537                                     
REMARK   3      T13:   0.6026 T23:  -0.3546                                     
REMARK   3    L TENSOR                                                          
REMARK   3      L11:   0.7411 L22:   2.0366                                     
REMARK   3      L33:   0.9037 L12:   0.2134                                     
REMARK   3      L13:   0.2014 L23:  -1.2027                                     
REMARK   3    S TENSOR                                                          
REMARK   3      S11:  -0.1231 S12:  -0.4098 S13:   0.0050                       
REMARK   3      S21:   0.5657 S22:   0.2455 S23:   0.5852                       
REMARK   3      S31:  -0.0759 S32:  -0.9553 S33:  -0.4257                       
REMARK   3   TLS GROUP : 2                                                      
REMARK   3    SELECTION: CHAIN 'G' AND (RESID 99 THROUGH 258 )                  
REMARK   3    ORIGIN FOR THE GROUP (A):-259.4214  53.0798   6.6590              
REMARK   3    T TENSOR                                                          
REMARK   3      T11:   0.7515 T22:   0.6357                                     
REMARK   3      T33:   0.4942 T12:  -0.2326                                     
REMARK   3      T13:   0.2145 T23:   0.0911                                     
REMARK   3    L TENSOR                                                          
REMARK   3      L11:   1.1989 L22:   0.4041                                     
REMARK   3      L33:   2.7121 L12:  -0.1065                                     
REMARK   3      L13:   0.3510 L23:   0.0600                                     
REMARK   3    S TENSOR                                                          
REMARK   3      S11:   0.1392 S12:  -0.5722 S13:   0.0157                       
REMARK   3      S21:   0.2871 S22:  -0.1205 S23:  -0.1855                       
REMARK   3      S31:  -0.0438 S32:  -0.7053 S33:  -0.0159                       
REMARK   3   TLS GROUP : 3                                                      
REMARK   3    SELECTION: CHAIN 'G' AND (RESID 259 THROUGH 503 )                 
REMARK   3    ORIGIN FOR THE GROUP (A):-257.0056  39.2648  -0.3269              
REMARK   3    T TENSOR                                                          
REMARK   3      T11:   0.7540 T22:   0.3634                                     
REMARK   3      T33:   0.4539 T12:  -0.1027                                     
REMARK   3      T13:   0.3373 T23:   0.1153                                     
REMARK   3    L TENSOR                                                          
REMARK   3      L11:   1.1228 L22:   1.1961                                     
REMARK   3      L33:   1.9535 L12:   0.5020                                     
REMARK   3      L13:   0.0027 L23:  -0.8160                                     
REMARK   3    S TENSOR                                                          
REMARK   3      S11:  -0.3355 S12:  -0.4517 S13:  -0.5344                       
REMARK   3      S21:   0.2989 S22:  -0.0927 S23:  -0.2768                       
REMARK   3      S31:   0.8111 S32:  -0.2458 S33:   0.2726                       
REMARK   3   TLS GROUP : 4                                                      
REMARK   3    SELECTION: CHAIN 'B' AND (RESID 518 THROUGH 544 )                 
REMARK   3    ORIGIN FOR THE GROUP (A):-258.1868  52.1794 -40.2707              
REMARK   3    T TENSOR                                                          
REMARK   3      T11:   0.6297 T22:   0.4168                                     
REMARK   3      T33:   0.5219 T12:   0.2088                                     
REMARK   3      T13:   0.2953 T23:   0.4590                                     
REMARK   3    L TENSOR                                                          
REMARK   3      L11:   0.3907 L22:   0.8284                                     
REMARK   3      L33:   1.5476 L12:   0.1157                                     
REMARK   3      L13:   0.0754 L23:  -1.0818                                     
REMARK   3    S TENSOR                                                          
REMARK   3      S11:  -0.1096 S12:   0.2032 S13:   0.0890                       
REMARK   3      S21:  -0.4157 S22:   0.3003 S23:   0.3426                       
REMARK   3      S31:   0.4305 S32:  -0.3542 S33:  -0.1640                       
REMARK   3   TLS GROUP : 5                                                      
REMARK   3    SELECTION: CHAIN 'B' AND (RESID 545 THROUGH 572 )                 
REMARK   3    ORIGIN FOR THE GROUP (A):-261.4167  65.2398 -16.5689              
REMARK   3    T TENSOR                                                          
REMARK   3      T11:   1.5779 T22:   0.6495                                     
REMARK   3      T33:   0.8205 T12:  -0.3029                                     
REMARK   3      T13:   0.2383 T23:  -0.2699                                     
REMARK   3    L TENSOR                                                          
REMARK   3      L11:   3.9883 L22:   0.0725                                     
REMARK   3      L33:   8.0249 L12:   0.5358                                     
REMARK   3      L13:  -5.4551 L23:  -0.7552                                     
REMARK   3    S TENSOR                                                          
REMARK   3      S11:   0.3091 S12:  -0.3004 S13:   0.5451                       
REMARK   3      S21:  -0.3438 S22:   0.1789 S23:   0.1878                       
REMARK   3      S31:  -0.5492 S32:  -1.2157 S33:  -0.4448                       
REMARK   3   TLS GROUP : 6                                                      
REMARK   3    SELECTION: CHAIN 'B' AND (RESID 573 THROUGH 595 )                 
REMARK   3    ORIGIN FOR THE GROUP (A):-252.9875  68.1822 -28.1795              
REMARK   3    T TENSOR                                                          
REMARK   3      T11:   0.6360 T22:   0.1436                                     
REMARK   3      T33:   0.5434 T12:  -0.2533                                     
REMARK   3      T13:   0.0000 T23:  -0.2814                                     
REMARK   3    L TENSOR                                                          
REMARK   3      L11:   1.2655 L22:   0.7828                                     
REMARK   3      L33:   4.7486 L12:   0.2342                                     
REMARK   3      L13:  -1.4641 L23:   0.5461                                     
REMARK   3    S TENSOR                                                          
REMARK   3      S11:  -0.1186 S12:  -0.0290 S13:  -0.3270                       
REMARK   3      S21:   0.4793 S22:  -0.1447 S23:  -0.1010                       
REMARK   3      S31:   0.4229 S32:  -0.0865 S33:   0.0419                       
REMARK   3   TLS GROUP : 7                                                      
REMARK   3    SELECTION: CHAIN 'B' AND (RESID 596 THROUGH 610 )                 
REMARK   3    ORIGIN FOR THE GROUP (A):-247.0740  64.9269 -48.4243              
REMARK   3    T TENSOR                                                          
REMARK   3      T11:   0.7433 T22:   0.6177                                     
REMARK   3      T33:   0.3843 T12:  -0.5175                                     
REMARK   3      T13:   0.3252 T23:  -0.1915                                     
REMARK   3    L TENSOR                                                          
REMARK   3      L11:   1.4532 L22:   2.0618                                     
REMARK   3      L33:   0.9159 L12:  -0.2493                                     
REMARK   3      L13:  -0.4299 L23:  -0.2497                                     
REMARK   3    S TENSOR                                                          
REMARK   3      S11:  -0.3267 S12:   0.3171 S13:  -0.1463                       
REMARK   3      S21:  -0.5800 S22:   0.0887 S23:  -0.4566                       
REMARK   3      S31:   0.1764 S32:   0.0123 S33:  -0.3024                       
REMARK   3   TLS GROUP : 8                                                      
REMARK   3    SELECTION: CHAIN 'B' AND (RESID 611 THROUGH 615 )                 
REMARK   3    ORIGIN FOR THE GROUP (A):-233.3150  55.3467 -47.7841              
REMARK   3    T TENSOR                                                          
REMARK   3      T11:   1.0151 T22:   1.9960                                     
REMARK   3      T33:   1.2975 T12:   0.1701                                     
REMARK   3      T13:   0.4733 T23:  -0.3783                                     
REMARK   3    L TENSOR                                                          
REMARK   3      L11:   3.9664 L22:   3.0380                                     
REMARK   3      L33:   5.2945 L12:   0.8051                                     
REMARK   3      L13:  -2.7545 L23:   0.8605                                     
REMARK   3    S TENSOR                                                          
REMARK   3      S11:   0.6352 S12:   0.7196 S13:   0.6165                       
REMARK   3      S21:  -1.5540 S22:  -0.0267 S23:  -1.9848                       
REMARK   3      S31:  -0.6175 S32:   1.7847 S33:  -0.6444                       
REMARK   3   TLS GROUP : 9                                                      
REMARK   3    SELECTION: CHAIN 'B' AND (RESID 616 THROUGH 622 )                 
REMARK   3    ORIGIN FOR THE GROUP (A):-240.5479  47.1101 -51.1638              
REMARK   3    T TENSOR                                                          
REMARK   3      T11:   0.6477 T22:   0.7922                                     
REMARK   3      T33:   0.7214 T12:   0.2651                                     
REMARK   3      T13:   0.4633 T23:  -0.1233                                     
REMARK   3    L TENSOR                                                          
REMARK   3      L11:   3.5655 L22:   4.7395                                     
REMARK   3      L33:   0.3749 L12:   0.3910                                     
REMARK   3      L13:   1.1299 L23:  -0.1540                                     
REMARK   3    S TENSOR                                                          
REMARK   3      S11:  -0.0513 S12:   0.4097 S13:  -0.4918                       
REMARK   3      S21:  -0.2884 S22:   0.5244 S23:  -1.1113                       
REMARK   3      S31:   0.4563 S32:   1.9618 S33:  -0.4752                       
REMARK   3   TLS GROUP : 10                                                     
REMARK   3    SELECTION: CHAIN 'B' AND (RESID 623 THROUGH 637 )                 
REMARK   3    ORIGIN FOR THE GROUP (A):-243.1533  49.7425 -41.9695              
REMARK   3    T TENSOR                                                          
REMARK   3      T11:   0.7623 T22:   0.5192                                     
REMARK   3      T33:   0.5675 T12:  -0.1404                                     
REMARK   3      T13:   0.2918 T23:   0.4525                                     
REMARK   3    L TENSOR                                                          
REMARK   3      L11:   0.6228 L22:   1.8691                                     
REMARK   3      L33:   2.6196 L12:   0.2216                                     
REMARK   3      L13:   0.5087 L23:  -0.6750                                     
REMARK   3    S TENSOR                                                          
REMARK   3      S11:   0.4155 S12:  -0.2237 S13:  -0.2722                       
REMARK   3      S21:   0.3636 S22:  -0.2913 S23:  -0.3954                       
REMARK   3      S31:   0.2795 S32:  -0.0886 S33:   0.1838                       
REMARK   3   TLS GROUP : 11                                                     
REMARK   3    SELECTION: CHAIN 'B' AND (RESID 638 THROUGH 650 )                 
REMARK   3    ORIGIN FOR THE GROUP (A):-238.0780  66.0977 -43.3161              
REMARK   3    T TENSOR                                                          
REMARK   3      T11:   0.3527 T22:   0.8331                                     
REMARK   3      T33:   0.9153 T12:  -0.4586                                     
REMARK   3      T13:   0.1175 T23:  -0.0980                                     
REMARK   3    L TENSOR                                                          
REMARK   3      L11:   2.3190 L22:   0.5182                                     
REMARK   3      L33:   0.8592 L12:  -0.9274                                     
REMARK   3      L13:   1.2602 L23:  -0.3483                                     
REMARK   3    S TENSOR                                                          
REMARK   3      S11:  -0.0813 S12:  -0.1269 S13:   0.1197                       
REMARK   3      S21:   0.1798 S22:  -0.4811 S23:  -0.8448                       
REMARK   3      S31:  -0.1092 S32:   0.2662 S33:   0.3463                       
REMARK   3   TLS GROUP : 12                                                     
REMARK   3    SELECTION: CHAIN 'B' AND (RESID 651 THROUGH 661 )                 
REMARK   3    ORIGIN FOR THE GROUP (A):-243.3061  80.6716 -54.4929              
REMARK   3    T TENSOR                                                          
REMARK   3      T11:   1.6040 T22:   0.8950                                     
REMARK   3      T33:   0.8757 T12:   0.0081                                     
REMARK   3      T13:   0.5134 T23:  -0.0236                                     
REMARK   3    L TENSOR                                                          
REMARK   3      L11:   0.0052 L22:   0.0065                                     
REMARK   3      L33:   0.0040 L12:   0.0000                                     
REMARK   3      L13:  -0.0017 L23:   0.0061                                     
REMARK   3    S TENSOR                                                          
REMARK   3      S11:   0.1921 S12:   0.0852 S13:   0.0877                       
REMARK   3      S21:   0.1059 S22:   0.0520 S23:  -0.0430                       
REMARK   3      S31:  -0.0983 S32:  -0.0446 S33:  -0.1314                       
REMARK   3   TLS GROUP : 13                                                     
REMARK   3    SELECTION: CHAIN 'L' AND (RESID 8 THROUGH 33 )                    
REMARK   3    ORIGIN FOR THE GROUP (A):-293.3953  36.6029  35.7732              
REMARK   3    T TENSOR                                                          
REMARK   3      T11:   1.5972 T22:   0.6236                                     
REMARK   3      T33:   0.7013 T12:  -0.2129                                     
REMARK   3      T13:   0.3676 T23:  -0.1439                                     
REMARK   3    L TENSOR                                                          
REMARK   3      L11:   7.6213 L22:   2.9636                                     
REMARK   3      L33:   2.8862 L12:   0.8249                                     
REMARK   3      L13:   2.7625 L23:  -0.0008                                     
REMARK   3    S TENSOR                                                          
REMARK   3      S11:  -0.0725 S12:  -0.6107 S13:   0.8301                       
REMARK   3      S21:   0.2820 S22:  -0.7757 S23:   0.2087                       
REMARK   3      S31:   0.0214 S32:  -0.2009 S33:   0.6967                       
REMARK   3   TLS GROUP : 14                                                     
REMARK   3    SELECTION: CHAIN 'L' AND (RESID 34 THROUGH 69 )                   
REMARK   3    ORIGIN FOR THE GROUP (A):-291.5501  26.3884  34.8287              
REMARK   3    T TENSOR                                                          
REMARK   3      T11:   1.4242 T22:   1.0373                                     
REMARK   3      T33:   0.7619 T12:  -0.3556                                     
REMARK   3      T13:   0.6346 T23:   0.2994                                     
REMARK   3    L TENSOR                                                          
REMARK   3      L11:   0.8615 L22:   0.5619                                     
REMARK   3      L33:   2.1145 L12:   0.4935                                     
REMARK   3      L13:  -0.4285 L23:  -0.9609                                     
REMARK   3    S TENSOR                                                          
REMARK   3      S11:  -0.0098 S12:   0.4857 S13:   0.1172                       
REMARK   3      S21:  -0.2275 S22:   0.0346 S23:   0.0363                       
REMARK   3      S31:   0.2905 S32:  -0.0428 S33:   0.0838                       
REMARK   3   TLS GROUP : 15                                                     
REMARK   3    SELECTION: CHAIN 'L' AND (RESID 70 THROUGH 101 )                  
REMARK   3    ORIGIN FOR THE GROUP (A):-288.2618  32.1737  38.6412              
REMARK   3    T TENSOR                                                          
REMARK   3      T11:   0.7883 T22:   0.4886                                     
REMARK   3      T33:   0.6000 T12:  -0.2156                                     
REMARK   3      T13:   0.3514 T23:   0.1955                                     
REMARK   3    L TENSOR                                                          
REMARK   3      L11:   0.7009 L22:   1.3604                                     
REMARK   3      L33:   1.2550 L12:  -0.1375                                     
REMARK   3      L13:   0.4899 L23:   0.9964                                     
REMARK   3    S TENSOR                                                          
REMARK   3      S11:  -0.5220 S12:  -0.0253 S13:  -0.0410                       
REMARK   3      S21:   0.0634 S22:  -0.1355 S23:   0.3061                       
REMARK   3      S31:   0.2466 S32:   0.1042 S33:  -0.2386                       
REMARK   3   TLS GROUP : 16                                                     
REMARK   3    SELECTION: CHAIN 'L' AND (RESID 102 THROUGH 114 )                 
REMARK   3    ORIGIN FOR THE GROUP (A):-308.5758  32.6760  48.3924              
REMARK   3    T TENSOR                                                          
REMARK   3      T11:   1.4291 T22:   1.3017                                     
REMARK   3      T33:   1.7799 T12:  -0.6330                                     
REMARK   3      T13:   0.8116 T23:  -0.4652                                     
REMARK   3    L TENSOR                                                          
REMARK   3      L11:   5.7405 L22:   1.3428                                     
REMARK   3      L33:   7.2669 L12:   2.5810                                     
REMARK   3      L13:  -6.3306 L23:  -3.0759                                     
REMARK   3    S TENSOR                                                          
REMARK   3      S11:  -0.1867 S12:   0.6905 S13:   0.3094                       
REMARK   3      S21:  -0.3911 S22:   0.6255 S23:   0.2866                       
REMARK   3      S31:   0.5339 S32:  -1.0113 S33:  -0.3367                       
REMARK   3   TLS GROUP : 17                                                     
REMARK   3    SELECTION: CHAIN 'L' AND (RESID 115 THROUGH 162 )                 
REMARK   3    ORIGIN FOR THE GROUP (A):-307.2815  28.2122  74.5235              
REMARK   3    T TENSOR                                                          
REMARK   3      T11:   1.6234 T22:   0.4861                                     
REMARK   3      T33:   1.1397 T12:  -0.1212                                     
REMARK   3      T13:   0.0845 T23:   0.0372                                     
REMARK   3    L TENSOR                                                          
REMARK   3      L11:   3.4284 L22:   1.9104                                     
REMARK   3      L33:   1.4901 L12:  -0.3740                                     
REMARK   3      L13:  -0.8834 L23:   1.1134                                     
REMARK   3    S TENSOR                                                          
REMARK   3      S11:  -0.4927 S12:  -0.2471 S13:  -0.7675                       
REMARK   3      S21:   0.8082 S22:   0.7484 S23:   0.1619                       
REMARK   3      S31:   0.5360 S32:   0.2442 S33:  -0.2066                       
REMARK   3   TLS GROUP : 18                                                     
REMARK   3    SELECTION: CHAIN 'L' AND (RESID 163 THROUGH 181 )                 
REMARK   3    ORIGIN FOR THE GROUP (A):-303.6521  27.8182  63.1923              
REMARK   3    T TENSOR                                                          
REMARK   3      T11:   1.4287 T22:   0.4648                                     
REMARK   3      T33:   1.0122 T12:   0.0612                                     
REMARK   3      T13:   0.4439 T23:   0.2338                                     
REMARK   3    L TENSOR                                                          
REMARK   3      L11:   2.6988 L22:   3.9389                                     
REMARK   3      L33:   2.1447 L12:   0.9292                                     
REMARK   3      L13:  -1.1784 L23:  -2.2383                                     
REMARK   3    S TENSOR                                                          
REMARK   3      S11:  -0.3761 S12:   0.0116 S13:  -0.9179                       
REMARK   3      S21:  -0.6868 S22:  -0.1526 S23:  -0.3590                       
REMARK   3      S31:   1.1890 S32:   0.1743 S33:   0.5209                       
REMARK   3   TLS GROUP : 19                                                     
REMARK   3    SELECTION: CHAIN 'L' AND (RESID 182 THROUGH 198 )                 
REMARK   3    ORIGIN FOR THE GROUP (A):-311.3465  29.9947  81.5751              
REMARK   3    T TENSOR                                                          
REMARK   3      T11:   1.9119 T22:   1.3089                                     
REMARK   3      T33:   0.9635 T12:   0.2510                                     
REMARK   3      T13:   0.5735 T23:  -0.3502                                     
REMARK   3    L TENSOR                                                          
REMARK   3      L11:   5.9322 L22:   7.5013                                     
REMARK   3      L33:   5.9296 L12:  -2.7711                                     
REMARK   3      L13:  -1.6938 L23:  -0.2115                                     
REMARK   3    S TENSOR                                                          
REMARK   3      S11:  -0.5811 S12:  -1.2987 S13:  -0.0564                       
REMARK   3      S21:   1.3435 S22:   0.3580 S23:   0.1955                       
REMARK   3      S31:   1.3219 S32:   0.0943 S33:   0.2151                       
REMARK   3   TLS GROUP : 20                                                     
REMARK   3    SELECTION: CHAIN 'L' AND (RESID 199 THROUGH 210 )                 
REMARK   3    ORIGIN FOR THE GROUP (A):-316.6862  30.0204  72.8353              
REMARK   3    T TENSOR                                                          
REMARK   3      T11:   1.1978 T22:   1.0605                                     
REMARK   3      T33:   0.9592 T12:   0.5794                                     
REMARK   3      T13:   0.4636 T23:   0.1010                                     
REMARK   3    L TENSOR                                                          
REMARK   3      L11:   4.2834 L22:   3.4673                                     
REMARK   3      L33:   1.1909 L12:  -2.6901                                     
REMARK   3      L13:   1.3410 L23:  -1.7269                                     
REMARK   3    S TENSOR                                                          
REMARK   3      S11:  -0.8950 S12:  -0.6614 S13:  -0.6442                       
REMARK   3      S21:   0.7530 S22:   0.2668 S23:   0.0508                       
REMARK   3      S31:   0.5043 S32:  -0.3174 S33:   0.4993                       
REMARK   3   TLS GROUP : 21                                                     
REMARK   3    SELECTION: CHAIN 'H' AND (RESID 1 THROUGH 16 )                    
REMARK   3    ORIGIN FOR THE GROUP (A):-280.2650  16.2347  58.0654              
REMARK   3    T TENSOR                                                          
REMARK   3      T11:   1.5887 T22:   1.5765                                     
REMARK   3      T33:   1.0120 T12:   0.0426                                     
REMARK   3      T13:   0.4235 T23:   0.7046                                     
REMARK   3    L TENSOR                                                          
REMARK   3      L11:   0.2060 L22:   2.0509                                     
REMARK   3      L33:   4.9062 L12:  -0.2740                                     
REMARK   3      L13:   0.6085 L23:   1.5065                                     
REMARK   3    S TENSOR                                                          
REMARK   3      S11:  -0.3191 S12:  -0.3492 S13:  -0.4760                       
REMARK   3      S21:   0.3510 S22:  -0.3739 S23:  -0.2484                       
REMARK   3      S31:   1.4112 S32:   0.3798 S33:   0.5621                       
REMARK   3   TLS GROUP : 22                                                     
REMARK   3    SELECTION: CHAIN 'H' AND (RESID 17 THROUGH 32 )                   
REMARK   3    ORIGIN FOR THE GROUP (A):-276.5079  10.2242  48.6694              
REMARK   3    T TENSOR                                                          
REMARK   3      T11:   2.0401 T22:   0.8232                                     
REMARK   3      T33:   1.4541 T12:   0.1315                                     
REMARK   3      T13:   0.8072 T23:   0.3470                                     
REMARK   3    L TENSOR                                                          
REMARK   3      L11:   1.1175 L22:   1.8557                                     
REMARK   3      L33:   2.9674 L12:   1.0292                                     
REMARK   3      L13:   0.7228 L23:   2.0138                                     
REMARK   3    S TENSOR                                                          
REMARK   3      S11:   0.2858 S12:  -0.3273 S13:  -0.9741                       
REMARK   3      S21:  -0.1078 S22:  -0.5097 S23:  -0.8949                       
REMARK   3      S31:   1.3535 S32:   0.3734 S33:   0.3755                       
REMARK   3   TLS GROUP : 23                                                     
REMARK   3    SELECTION: CHAIN 'H' AND (RESID 33 THROUGH 56 )                   
REMARK   3    ORIGIN FOR THE GROUP (A):-277.2822  22.5621  46.5282              
REMARK   3    T TENSOR                                                          
REMARK   3      T11:   0.6867 T22:   1.0484                                     
REMARK   3      T33:   0.8761 T12:   0.2339                                     
REMARK   3      T13:   0.4879 T23:   0.3579                                     
REMARK   3    L TENSOR                                                          
REMARK   3      L11:   2.2506 L22:   6.8437                                     
REMARK   3      L33:   5.4983 L12:  -0.6782                                     
REMARK   3      L13:  -1.0594 L23:   1.7250                                     
REMARK   3    S TENSOR                                                          
REMARK   3      S11:  -0.6174 S12:  -0.5675 S13:  -1.0503                       
REMARK   3      S21:  -0.3945 S22:  -0.3684 S23:  -0.7449                       
REMARK   3      S31:   1.5179 S32:   0.9528 S33:   0.7128                       
REMARK   3   TLS GROUP : 24                                                     
REMARK   3    SELECTION: CHAIN 'H' AND (RESID 57 THROUGH 72 )                   
REMARK   3    ORIGIN FOR THE GROUP (A):-268.8137  22.7397  49.3977              
REMARK   3    T TENSOR                                                          
REMARK   3      T11:   1.3026 T22:   1.9103                                     
REMARK   3      T33:   1.0119 T12:  -0.3706                                     
REMARK   3      T13:   0.5544 T23:   0.4996                                     
REMARK   3    L TENSOR                                                          
REMARK   3      L11:   2.0098 L22:   0.4156                                     
REMARK   3      L33:   1.8967 L12:  -0.8364                                     
REMARK   3      L13:  -0.9829 L23:   0.7186                                     
REMARK   3    S TENSOR                                                          
REMARK   3      S11:  -0.0109 S12:  -0.3592 S13:  -0.2682                       
REMARK   3      S21:  -0.5057 S22:  -0.0005 S23:  -0.4865                       
REMARK   3      S31:   0.0663 S32:  -0.1736 S33:   0.0700                       
REMARK   3   TLS GROUP : 25                                                     
REMARK   3    SELECTION: CHAIN 'H' AND (RESID 73 THROUGH 87 )                   
REMARK   3    ORIGIN FOR THE GROUP (A):-273.1507  17.7545  55.3993              
REMARK   3    T TENSOR                                                          
REMARK   3      T11:   1.2064 T22:   1.3115                                     
REMARK   3      T33:   1.2566 T12:  -0.1852                                     
REMARK   3      T13:   0.3772 T23:   0.8056                                     
REMARK   3    L TENSOR                                                          
REMARK   3      L11:   4.5332 L22:   1.4460                                     
REMARK   3      L33:   5.0797 L12:   2.5198                                     
REMARK   3      L13:  -2.1126 L23:  -0.7430                                     
REMARK   3    S TENSOR                                                          
REMARK   3      S11:   0.1270 S12:  -0.5392 S13:  -0.8231                       
REMARK   3      S21:  -0.0117 S22:  -0.1369 S23:  -0.6237                       
REMARK   3      S31:   0.3575 S32:   0.1433 S33:   0.2798                       
REMARK   3   TLS GROUP : 26                                                     
REMARK   3    SELECTION: CHAIN 'H' AND (RESID 88 THROUGH 100A)                  
REMARK   3    ORIGIN FOR THE GROUP (A):-279.9280  20.8649  40.3119              
REMARK   3    T TENSOR                                                          
REMARK   3      T11:   1.3223 T22:   0.9024                                     
REMARK   3      T33:   0.7685 T12:  -0.4814                                     
REMARK   3      T13:   0.3334 T23:   0.1154                                     
REMARK   3    L TENSOR                                                          
REMARK   3      L11:   0.6625 L22:   1.5634                                     
REMARK   3      L33:   0.2424 L12:  -0.2709                                     
REMARK   3      L13:  -0.0443 L23:  -0.5716                                     
REMARK   3    S TENSOR                                                          
REMARK   3      S11:  -0.3162 S12:  -0.5530 S13:  -0.5764                       
REMARK   3      S21:   0.4559 S22:  -0.0176 S23:   0.2154                       
REMARK   3      S31:   0.2337 S32:   0.1526 S33:   0.2520                       
REMARK   3   TLS GROUP : 27                                                     
REMARK   3    SELECTION: CHAIN 'H' AND (RESID 100B THROUGH 100P)                
REMARK   3    ORIGIN FOR THE GROUP (A):-273.5851  26.3891  27.2771              
REMARK   3    T TENSOR                                                          
REMARK   3      T11:   0.9330 T22:   1.1935                                     
REMARK   3      T33:   0.7533 T12:  -0.2604                                     
REMARK   3      T13:   0.5085 T23:   0.2475                                     
REMARK   3    L TENSOR                                                          
REMARK   3      L11:   0.8990 L22:   1.2054                                     
REMARK   3      L33:   1.3588 L12:  -0.1855                                     
REMARK   3      L13:   0.2599 L23:  -0.0730                                     
REMARK   3    S TENSOR                                                          
REMARK   3      S11:   0.0105 S12:   0.0036 S13:  -0.1407                       
REMARK   3      S21:   0.0562 S22:   0.0536 S23:  -0.1456                       
REMARK   3      S31:   0.1598 S32:   0.1117 S33:   0.1019                       
REMARK   3   TLS GROUP : 28                                                     
REMARK   3    SELECTION: CHAIN 'H' AND (RESID 100Q THROUGH 132 )                
REMARK   3    ORIGIN FOR THE GROUP (A):-292.6118  18.4323  66.0778              
REMARK   3    T TENSOR                                                          
REMARK   3      T11:   1.3312 T22:   1.1919                                     
REMARK   3      T33:   0.9268 T12:   0.1977                                     
REMARK   3      T13:   0.5268 T23:   0.5227                                     
REMARK   3    L TENSOR                                                          
REMARK   3      L11:   1.6818 L22:   2.5567                                     
REMARK   3      L33:   2.0174 L12:   0.5415                                     
REMARK   3      L13:   1.8079 L23:   0.1456                                     
REMARK   3    S TENSOR                                                          
REMARK   3      S11:  -0.6012 S12:  -0.6264 S13:  -0.0267                       
REMARK   3      S21:   0.2421 S22:   0.0732 S23:   0.7954                       
REMARK   3      S31:  -0.5594 S32:   0.2134 S33:   0.1565                       
REMARK   3   TLS GROUP : 29                                                     
REMARK   3    SELECTION: CHAIN 'H' AND (RESID 133 THROUGH 152 )                 
REMARK   3    ORIGIN FOR THE GROUP (A):-298.0717  16.9768  69.4090              
REMARK   3    T TENSOR                                                          
REMARK   3      T11:   2.5917 T22:   0.9485                                     
REMARK   3      T33:   1.1333 T12:  -0.2461                                     
REMARK   3      T13:   0.7806 T23:  -0.0305                                     
REMARK   3    L TENSOR                                                          
REMARK   3      L11:   2.0938 L22:   2.0463                                     
REMARK   3      L33:   2.8404 L12:  -1.7586                                     
REMARK   3      L13:  -1.0109 L23:  -0.2690                                     
REMARK   3    S TENSOR                                                          
REMARK   3      S11:  -0.3757 S12:  -0.5183 S13:  -0.5669                       
REMARK   3      S21:   0.3653 S22:   0.0598 S23:   0.4952                       
REMARK   3      S31:   0.3113 S32:   0.5877 S33:   0.3720                       
REMARK   3   TLS GROUP : 30                                                     
REMARK   3    SELECTION: CHAIN 'H' AND (RESID 153 THROUGH 173 )                 
REMARK   3    ORIGIN FOR THE GROUP (A):-299.7826  18.9990  66.1702              
REMARK   3    T TENSOR                                                          
REMARK   3      T11:   1.2922 T22:   1.2792                                     
REMARK   3      T33:   0.8928 T12:  -0.1452                                     
REMARK   3      T13:   0.7440 T23:   0.1012                                     
REMARK   3    L TENSOR                                                          
REMARK   3      L11:   7.7047 L22:   2.5273                                     
REMARK   3      L33:   3.3542 L12:   0.9361                                     
REMARK   3      L13:  -1.6596 L23:  -1.8998                                     
REMARK   3    S TENSOR                                                          
REMARK   3      S11:  -0.6130 S12:   0.0035 S13:  -1.4238                       
REMARK   3      S21:   0.2443 S22:   0.0302 S23:   0.4350                       
REMARK   3      S31:   0.5809 S32:  -0.5099 S33:   0.6905                       
REMARK   3   TLS GROUP : 31                                                     
REMARK   3    SELECTION: CHAIN 'H' AND (RESID 174 THROUGH 191 )                 
REMARK   3    ORIGIN FOR THE GROUP (A):-308.6687  11.5636  68.5962              
REMARK   3    T TENSOR                                                          
REMARK   3      T11:   1.9560 T22:   1.0748                                     
REMARK   3      T33:   1.0308 T12:   0.0299                                     
REMARK   3      T13:   0.5620 T23:  -0.0233                                     
REMARK   3    L TENSOR                                                          
REMARK   3      L11:   6.0234 L22:   4.1622                                     
REMARK   3      L33:   3.8626 L12:   1.0280                                     
REMARK   3      L13:   3.5013 L23:   1.7249                                     
REMARK   3    S TENSOR                                                          
REMARK   3      S11:   0.5138 S12:  -0.6893 S13:  -0.3102                       
REMARK   3      S21:   0.2887 S22:  -0.1814 S23:   1.0347                       
REMARK   3      S31:   0.8952 S32:   0.4584 S33:  -0.1387                       
REMARK   3   TLS GROUP : 32                                                     
REMARK   3    SELECTION: CHAIN 'H' AND (RESID 192 THROUGH 211 )                 
REMARK   3    ORIGIN FOR THE GROUP (A):-296.7393   9.1967  71.6441              
REMARK   3    T TENSOR                                                          
REMARK   3      T11:   2.3936 T22:   0.6853                                     
REMARK   3      T33:   1.7107 T12:   0.0679                                     
REMARK   3      T13:   0.6955 T23:   0.2007                                     
REMARK   3    L TENSOR                                                          
REMARK   3      L11:   3.1379 L22:   7.3208                                     
REMARK   3      L33:   3.6360 L12:  -1.8365                                     
REMARK   3      L13:   2.2516 L23:  -0.1614                                     
REMARK   3    S TENSOR                                                          
REMARK   3      S11:   0.7310 S12:  -0.2768 S13:  -1.3519                       
REMARK   3      S21:   0.3662 S22:  -0.3293 S23:   0.2778                       
REMARK   3      S31:   0.9609 S32:  -0.1760 S33:  -0.2201                       
REMARK   3   TLS GROUP : 33                                                     
REMARK   3    SELECTION: CHAIN 'D' AND (RESID 1 THROUGH 33 )                    
REMARK   3    ORIGIN FOR THE GROUP (A):-242.8200  21.4206 -42.7517              
REMARK   3    T TENSOR                                                          
REMARK   3      T11:   1.4339 T22:   0.6679                                     
REMARK   3      T33:   0.9329 T12:   0.3826                                     
REMARK   3      T13:   0.2571 T23:  -0.2747                                     
REMARK   3    L TENSOR                                                          
REMARK   3      L11:   2.0864 L22:   0.4608                                     
REMARK   3      L33:   1.7641 L12:  -0.4571                                     
REMARK   3      L13:   0.1659 L23:   0.3376                                     
REMARK   3    S TENSOR                                                          
REMARK   3      S11:  -0.0606 S12:   0.2988 S13:  -0.4932                       
REMARK   3      S21:   0.0586 S22:  -0.1015 S23:  -0.2228                       
REMARK   3      S31:   0.9504 S32:  -0.1460 S33:   0.0542                       
REMARK   3   TLS GROUP : 34                                                     
REMARK   3    SELECTION: CHAIN 'D' AND (RESID 34 THROUGH 71 )                   
REMARK   3    ORIGIN FOR THE GROUP (A):-250.3281  20.4938 -52.3237              
REMARK   3    T TENSOR                                                          
REMARK   3      T11:   1.7024 T22:   0.3061                                     
REMARK   3      T33:   0.8881 T12:  -0.3217                                     
REMARK   3      T13:   0.6592 T23:  -0.0969                                     
REMARK   3    L TENSOR                                                          
REMARK   3      L11:   1.2284 L22:   3.7579                                     
REMARK   3      L33:   0.4727 L12:  -0.6323                                     
REMARK   3      L13:  -0.2986 L23:   0.0880                                     
REMARK   3    S TENSOR                                                          
REMARK   3      S11:  -0.2413 S12:   0.2080 S13:  -0.5883                       
REMARK   3      S21:  -0.4931 S22:  -0.0288 S23:   0.4531                       
REMARK   3      S31:   0.3578 S32:   0.0018 S33:   0.3172                       
REMARK   3   TLS GROUP : 35                                                     
REMARK   3    SELECTION: CHAIN 'D' AND (RESID 72 THROUGH 82 )                   
REMARK   3    ORIGIN FOR THE GROUP (A):-246.3141  27.6062 -36.8138              
REMARK   3    T TENSOR                                                          
REMARK   3      T11:   1.2019 T22:   0.5834                                     
REMARK   3      T33:   0.6621 T12:   0.3717                                     
REMARK   3      T13:   0.6178 T23:  -0.0167                                     
REMARK   3    L TENSOR                                                          
REMARK   3      L11:   2.0889 L22:   3.2640                                     
REMARK   3      L33:   7.8080 L12:  -0.9661                                     
REMARK   3      L13:  -1.1315 L23:   4.7172                                     
REMARK   3    S TENSOR                                                          
REMARK   3      S11:  -0.1496 S12:   0.1685 S13:  -0.2942                       
REMARK   3      S21:  -0.2561 S22:  -0.2234 S23:   0.0131                       
REMARK   3      S31:   0.1686 S32:  -0.3052 S33:   0.2014                       
REMARK   3   TLS GROUP : 36                                                     
REMARK   3    SELECTION: CHAIN 'D' AND (RESID 82A THROUGH 94 )                  
REMARK   3    ORIGIN FOR THE GROUP (A):-244.0912  12.6117 -52.5018              
REMARK   3    T TENSOR                                                          
REMARK   3      T11:   2.0357 T22:   1.1801                                     
REMARK   3      T33:   0.9353 T12:  -0.2918                                     
REMARK   3      T13:   0.6253 T23:  -0.0690                                     
REMARK   3    L TENSOR                                                          
REMARK   3      L11:   2.6904 L22:   4.2963                                     
REMARK   3      L33:   5.6596 L12:  -0.7444                                     
REMARK   3      L13:   0.4543 L23:   4.6586                                     
REMARK   3    S TENSOR                                                          
REMARK   3      S11:  -0.9111 S12:   0.3518 S13:  -1.3262                       
REMARK   3      S21:  -0.1907 S22:   0.8892 S23:   0.2760                       
REMARK   3      S31:   1.6167 S32:   0.2027 S33:   0.1089                       
REMARK   3   TLS GROUP : 37                                                     
REMARK   3    SELECTION: CHAIN 'D' AND (RESID 95 THROUGH 111 )                  
REMARK   3    ORIGIN FOR THE GROUP (A):-243.0466  27.9453 -51.0336              
REMARK   3    T TENSOR                                                          
REMARK   3      T11:   1.3401 T22:   0.4516                                     
REMARK   3      T33:   0.8265 T12:  -0.1066                                     
REMARK   3      T13:   0.8058 T23:  -0.0324                                     
REMARK   3    L TENSOR                                                          
REMARK   3      L11:   0.9221 L22:   0.5565                                     
REMARK   3      L33:   2.1662 L12:   0.7161                                     
REMARK   3      L13:  -0.7955 L23:  -0.5629                                     
REMARK   3    S TENSOR                                                          
REMARK   3      S11:  -0.2780 S12:   0.0228 S13:  -0.4908                       
REMARK   3      S21:  -0.0495 S22:   0.0653 S23:  -0.1349                       
REMARK   3      S31:   0.6052 S32:   0.0885 S33:   0.5197                       
REMARK   3   TLS GROUP : 38                                                     
REMARK   3    SELECTION: CHAIN 'D' AND (RESID 112 THROUGH 124 )                 
REMARK   3    ORIGIN FOR THE GROUP (A):-225.2727  -0.2267 -45.8818              
REMARK   3    T TENSOR                                                          
REMARK   3      T11:   1.4260 T22:   0.8076                                     
REMARK   3      T33:   1.6159 T12:   0.0456                                     
REMARK   3      T13:  -0.0869 T23:  -0.0470                                     
REMARK   3    L TENSOR                                                          
REMARK   3      L11:   4.3715 L22:   4.0880                                     
REMARK   3      L33:   8.5402 L12:   1.6956                                     
REMARK   3      L13:   6.0778 L23:   2.0310                                     
REMARK   3    S TENSOR                                                          
REMARK   3      S11:   0.4519 S12:  -0.4157 S13:  -0.5981                       
REMARK   3      S21:  -0.7210 S22:   0.7629 S23:  -0.3224                       
REMARK   3      S31:   0.1612 S32:   0.0469 S33:  -1.0483                       
REMARK   3   TLS GROUP : 39                                                     
REMARK   3    SELECTION: CHAIN 'D' AND (RESID 125 THROUGH 143 )                 
REMARK   3    ORIGIN FOR THE GROUP (A):-205.6885  10.4350 -49.5862              
REMARK   3    T TENSOR                                                          
REMARK   3      T11:   2.7990 T22:   1.0037                                     
REMARK   3      T33:   3.0369 T12:  -0.3300                                     
REMARK   3      T13:   0.7102 T23:  -0.0541                                     
REMARK   3    L TENSOR                                                          
REMARK   3      L11:   0.5106 L22:   0.1128                                     
REMARK   3      L33:   0.4980 L12:   0.2297                                     
REMARK   3      L13:  -0.1941 L23:  -0.1521                                     
REMARK   3    S TENSOR                                                          
REMARK   3      S11:   1.1237 S12:  -0.3249 S13:  -0.1668                       
REMARK   3      S21:  -0.4761 S22:   0.1558 S23:  -0.5889                       
REMARK   3      S31:  -0.1117 S32:   0.5092 S33:  -1.1773                       
REMARK   3   TLS GROUP : 40                                                     
REMARK   3    SELECTION: CHAIN 'D' AND (RESID 144 THROUGH 166 )                 
REMARK   3    ORIGIN FOR THE GROUP (A):-220.2472  11.8863 -45.2718              
REMARK   3    T TENSOR                                                          
REMARK   3      T11:   2.0967 T22:   0.9392                                     
REMARK   3      T33:   2.3707 T12:   0.4662                                     
REMARK   3      T13:   0.2043 T23:  -0.3183                                     
REMARK   3    L TENSOR                                                          
REMARK   3      L11:   3.4087 L22:   8.3514                                     
REMARK   3      L33:   0.1018 L12:   5.3380                                     
REMARK   3      L13:   0.5931 L23:   0.9272                                     
REMARK   3    S TENSOR                                                          
REMARK   3      S11:  -0.7787 S12:  -0.2625 S13:   0.3049                       
REMARK   3      S21:  -0.2880 S22:   0.6169 S23:  -1.0780                       
REMARK   3      S31:   0.7049 S32:   0.4978 S33:   0.0861                       
REMARK   3   TLS GROUP : 41                                                     
REMARK   3    SELECTION: CHAIN 'D' AND (RESID 167 THROUGH 182 )                 
REMARK   3    ORIGIN FOR THE GROUP (A):-222.8470   4.1511 -53.3402              
REMARK   3    T TENSOR                                                          
REMARK   3      T11:   1.8176 T22:   0.6828                                     
REMARK   3      T33:   1.9960 T12:   0.1250                                     
REMARK   3      T13:   0.4313 T23:  -0.0384                                     
REMARK   3    L TENSOR                                                          
REMARK   3      L11:   7.3145 L22:   4.1502                                     
REMARK   3      L33:   6.7235 L12:  -3.1268                                     
REMARK   3      L13:  -1.4803 L23:  -3.5626                                     
REMARK   3    S TENSOR                                                          
REMARK   3      S11:  -0.4182 S12:   0.3845 S13:  -0.7853                       
REMARK   3      S21:  -1.1232 S22:   0.8094 S23:  -1.5464                       
REMARK   3      S31:   1.2120 S32:   0.6376 S33:  -0.2708                       
REMARK   3   TLS GROUP : 42                                                     
REMARK   3    SELECTION: CHAIN 'D' AND (RESID 183 THROUGH 194 )                 
REMARK   3    ORIGIN FOR THE GROUP (A):-203.1096  15.0994 -39.5827              
REMARK   3    T TENSOR                                                          
REMARK   3      T11:   1.3443 T22:   1.8236                                     
REMARK   3      T33:   3.2714 T12:   0.3387                                     
REMARK   3      T13:  -0.2595 T23:  -0.0668                                     
REMARK   3    L TENSOR                                                          
REMARK   3      L11:   1.8722 L22:   5.7695                                     
REMARK   3      L33:   2.9445 L12:  -0.2706                                     
REMARK   3      L13:   1.5410 L23:   1.9647                                     
REMARK   3    S TENSOR                                                          
REMARK   3      S11:  -0.8033 S12:   0.0456 S13:   0.1675                       
REMARK   3      S21:  -0.0358 S22:   0.0847 S23:  -1.7375                       
REMARK   3      S31:   0.7425 S32:   1.5533 S33:   0.6559                       
REMARK   3   TLS GROUP : 43                                                     
REMARK   3    SELECTION: CHAIN 'D' AND (RESID 195 THROUGH 210 )                 
REMARK   3    ORIGIN FOR THE GROUP (A):-222.0816   6.5701 -37.8753              
REMARK   3    T TENSOR                                                          
REMARK   3      T11:   2.0411 T22:   0.9477                                     
REMARK   3      T33:   2.0074 T12:  -0.0150                                     
REMARK   3      T13:   0.3699 T23:   0.1216                                     
REMARK   3    L TENSOR                                                          
REMARK   3      L11:   7.5441 L22:   9.0076                                     
REMARK   3      L33:   9.6972 L12:  -7.6150                                     
REMARK   3      L13:   4.8100 L23:  -2.4052                                     
REMARK   3    S TENSOR                                                          
REMARK   3      S11:   0.0724 S12:  -0.7291 S13:  -2.5098                       
REMARK   3      S21:  -0.0916 S22:   0.1197 S23:  -1.1769                       
REMARK   3      S31:   2.4099 S32:   0.2652 S33:  -0.0923                       
REMARK   3   TLS GROUP : 44                                                     
REMARK   3    SELECTION: CHAIN 'D' AND (RESID 211 THROUGH 224 )                 
REMARK   3    ORIGIN FOR THE GROUP (A):-197.9408   6.9859 -46.1512              
REMARK   3    T TENSOR                                                          
REMARK   3      T11:   3.2403 T22:   2.9145                                     
REMARK   3      T33:   2.3974 T12:   0.1335                                     
REMARK   3      T13:  -0.1959 T23:  -0.7490                                     
REMARK   3    L TENSOR                                                          
REMARK   3      L11:   2.8262 L22:   8.2202                                     
REMARK   3      L33:   4.8420 L12:   0.8289                                     
REMARK   3      L13:   3.4995 L23:   3.0412                                     
REMARK   3    S TENSOR                                                          
REMARK   3      S11:  -0.4887 S12:   0.9369 S13:  -1.1235                       
REMARK   3      S21:  -1.4919 S22:   1.1167 S23:  -1.3640                       
REMARK   3      S31:   0.5982 S32:   1.2581 S33:  -0.5519                       
REMARK   3   TLS GROUP : 45                                                     
REMARK   3    SELECTION: CHAIN 'E' AND (RESID 2 THROUGH 75 )                    
REMARK   3    ORIGIN FOR THE GROUP (A):-238.0408  32.9450 -66.8186              
REMARK   3    T TENSOR                                                          
REMARK   3      T11:   1.4878 T22:   0.8804                                     
REMARK   3      T33:   1.0513 T12:  -0.0457                                     
REMARK   3      T13:   0.7632 T23:  -0.2819                                     
REMARK   3    L TENSOR                                                          
REMARK   3      L11:   2.5336 L22:   2.0751                                     
REMARK   3      L33:   4.2340 L12:  -1.5498                                     
REMARK   3      L13:   0.1678 L23:   0.3747                                     
REMARK   3    S TENSOR                                                          
REMARK   3      S11:  -0.0942 S12:   0.8070 S13:  -0.2499                       
REMARK   3      S21:  -1.2021 S22:  -0.1977 S23:  -0.6388                       
REMARK   3      S31:   0.7476 S32:   0.6018 S33:   0.0138                       
REMARK   3   TLS GROUP : 46                                                     
REMARK   3    SELECTION: CHAIN 'E' AND (RESID 76 THROUGH 91 )                   
REMARK   3    ORIGIN FOR THE GROUP (A):-231.0699  30.4863 -64.0552              
REMARK   3    T TENSOR                                                          
REMARK   3      T11:   1.9497 T22:   1.2221                                     
REMARK   3      T33:   1.3258 T12:   0.0927                                     
REMARK   3      T13:   1.0938 T23:   0.0943                                     
REMARK   3    L TENSOR                                                          
REMARK   3      L11:   1.3143 L22:   1.7984                                     
REMARK   3      L33:   3.9281 L12:   0.4849                                     
REMARK   3      L13:  -1.2008 L23:  -1.3258                                     
REMARK   3    S TENSOR                                                          
REMARK   3      S11:   0.2848 S12:  -1.1069 S13:   0.1322                       
REMARK   3      S21:  -0.8862 S22:  -0.2239 S23:  -1.1159                       
REMARK   3      S31:  -0.2323 S32:   1.5948 S33:   0.0319                       
REMARK   3   TLS GROUP : 47                                                     
REMARK   3    SELECTION: CHAIN 'E' AND (RESID 92 THROUGH 171 )                  
REMARK   3    ORIGIN FOR THE GROUP (A):-218.8052  11.0281 -61.1521              
REMARK   3    T TENSOR                                                          
REMARK   3      T11:   1.4346 T22:   1.5642                                     
REMARK   3      T33:   2.1065 T12:   0.0881                                     
REMARK   3      T13:   0.7135 T23:  -0.1901                                     
REMARK   3    L TENSOR                                                          
REMARK   3      L11:   0.7110 L22:   2.1621                                     
REMARK   3      L33:   2.5251 L12:   0.3024                                     
REMARK   3      L13:   1.0259 L23:  -1.0790                                     
REMARK   3    S TENSOR                                                          
REMARK   3      S11:   0.8035 S12:   1.4286 S13:   0.1102                       
REMARK   3      S21:  -0.4024 S22:  -0.9168 S23:  -1.6562                       
REMARK   3      S31:   0.7694 S32:   1.0069 S33:   0.1581                       
REMARK   3   TLS GROUP : 48                                                     
REMARK   3    SELECTION: CHAIN 'E' AND (RESID 172 THROUGH 210 )                 
REMARK   3    ORIGIN FOR THE GROUP (A):-208.5909   0.3659 -61.6168              
REMARK   3    T TENSOR                                                          
REMARK   3      T11:   1.9248 T22:   2.1841                                     
REMARK   3      T33:   2.8854 T12:   0.7634                                     
REMARK   3      T13:   0.9631 T23:   0.4247                                     
REMARK   3    L TENSOR                                                          
REMARK   3      L11:   1.6856 L22:   1.1956                                     
REMARK   3      L33:   1.7630 L12:   1.2470                                     
REMARK   3      L13:  -0.6846 L23:   0.1282                                     
REMARK   3    S TENSOR                                                          
REMARK   3      S11:   0.2097 S12:   0.4944 S13:  -0.4782                       
REMARK   3      S21:  -0.4375 S22:  -0.6916 S23:  -1.6919                       
REMARK   3      S31:   0.7446 S32:   0.5694 S33:   0.5713                       
REMARK   3                                                                      
REMARK   3  NCS DETAILS                                                         
REMARK   3   NUMBER OF NCS GROUPS : NULL                                        
REMARK   3                                                                      
REMARK   3  OTHER REFINEMENT REMARKS: NULL                                      
REMARK   4                                                                      
REMARK   4 5UTF COMPLIES WITH FORMAT V. 3.30, 13-JUL-11                         
REMARK 100                                                                      
REMARK 100 THIS ENTRY HAS BEEN PROCESSED BY RCSB ON 15-FEB-17.                  
REMARK 100 THE DEPOSITION ID IS D_1000226191.                                   
REMARK 200                                                                      
REMARK 200 EXPERIMENTAL DETAILS                                                 
REMARK 200  EXPERIMENT TYPE                : X-RAY DIFFRACTION                  
REMARK 200  DATE OF DATA COLLECTION        : 21-MAR-16                          
REMARK 200  TEMPERATURE           (KELVIN) : 100                                
REMARK 200  PH                             : 4.5                                
REMARK 200  NUMBER OF CRYSTALS USED        : 1                                  
REMARK 200                                                                      
REMARK 200  SYNCHROTRON              (Y/N) : Y                                  
REMARK 200  RADIATION SOURCE               : APS                                
REMARK 200  BEAMLINE                       : 22-ID                              
REMARK 200  X-RAY GENERATOR MODEL          : NULL                               
REMARK 200  MONOCHROMATIC OR LAUE    (M/L) : M                                  
REMARK 200  WAVELENGTH OR RANGE        (A) : 1.0                                
REMARK 200  MONOCHROMATOR                  : NULL                               
REMARK 200  OPTICS                         : NULL                               
REMARK 200                                                                      
REMARK 200  DETECTOR TYPE                  : CCD                                
REMARK 200  DETECTOR MANUFACTURER          : RAYONIX MX300-HS                   
REMARK 200  INTENSITY-INTEGRATION SOFTWARE : HKL-2000                           
REMARK 200  DATA SCALING SOFTWARE          : HKL-2000                           
REMARK 200                                                                      
REMARK 200  NUMBER OF UNIQUE REFLECTIONS   : 18609                              
REMARK 200  RESOLUTION RANGE HIGH      (A) : 3.500                              
REMARK 200  RESOLUTION RANGE LOW       (A) : 50.000                             
REMARK 200  REJECTION CRITERIA  (SIGMA(I)) : NULL                               
REMARK 200                                                                      
REMARK 200 OVERALL.                                                             
REMARK 200  COMPLETENESS FOR RANGE     (%) : 63.2                               
REMARK 200  DATA REDUNDANCY                : 2.300                              
REMARK 200  R MERGE                    (I) : NULL                               
REMARK 200  R SYM                      (I) : NULL                               
REMARK 200  <I/SIGMA(I)> FOR THE DATA SET  : 4.3000                             
REMARK 200                                                                      
REMARK 200 IN THE HIGHEST RESOLUTION SHELL.                                     
REMARK 200  HIGHEST RESOLUTION SHELL, RANGE HIGH (A) : NULL                     
REMARK 200  HIGHEST RESOLUTION SHELL, RANGE LOW  (A) : NULL                     
REMARK 200  COMPLETENESS FOR SHELL     (%) : NULL                               
REMARK 200  DATA REDUNDANCY IN SHELL       : NULL                               
REMARK 200  R MERGE FOR SHELL          (I) : NULL                               
REMARK 200  R SYM FOR SHELL            (I) : NULL                               
REMARK 200  <I/SIGMA(I)> FOR SHELL         : NULL                               
REMARK 200                                                                      
REMARK 200 DIFFRACTION PROTOCOL: SINGLE WAVELENGTH                              
REMARK 200 METHOD USED TO DETERMINE THE STRUCTURE: MOLECULAR REPLACEMENT        
REMARK 200 SOFTWARE USED: PHASER                                                
REMARK 200 STARTING MODEL: 4TVP                                                 
REMARK 200                                                                      
REMARK 200 REMARK: NULL                                                         
REMARK 280                                                                      
REMARK 280 CRYSTAL                                                              
REMARK 280 SOLVENT CONTENT, VS   (%): 70.25                                     
REMARK 280 MATTHEWS COEFFICIENT, VM (ANGSTROMS**3/DA): 4.13                     
REMARK 280                                                                      
REMARK 280 CRYSTALLIZATION CONDITIONS: 13.2% PEG 400, 6.6% PEG 8000, 0.1M.      
REMARK 280  SODIUM ACETATE/ACETIC ACID PH 4.5, VAPOR DIFFUSION, HANGING DROP,   
REMARK 280  TEMPERATURE 293K                                                    
REMARK 290                                                                      
REMARK 290 CRYSTALLOGRAPHIC SYMMETRY                                            
REMARK 290 SYMMETRY OPERATORS FOR SPACE GROUP: P 63                             
REMARK 290                                                                      
REMARK 290      SYMOP   SYMMETRY                                                
REMARK 290     NNNMMM   OPERATOR                                                
REMARK 290       1555   X,Y,Z                                                   
REMARK 290       2555   -Y,X-Y,Z                                                
REMARK 290       3555   -X+Y,-X,Z                                               
REMARK 290       4555   -X,-Y,Z+1/2                                             
REMARK 290       5555   Y,-X+Y,Z+1/2                                            
REMARK 290       6555   X-Y,X,Z+1/2                                             
REMARK 290                                                                      
REMARK 290     WHERE NNN -> OPERATOR NUMBER                                     
REMARK 290           MMM -> TRANSLATION VECTOR                                  
REMARK 290                                                                      
REMARK 290 CRYSTALLOGRAPHIC SYMMETRY TRANSFORMATIONS                            
REMARK 290 THE FOLLOWING TRANSFORMATIONS OPERATE ON THE ATOM/HETATM             
REMARK 290 RECORDS IN THIS ENTRY TO PRODUCE CRYSTALLOGRAPHICALLY                
REMARK 290 RELATED MOLECULES.                                                   
REMARK 290   SMTRY1   1  1.000000  0.000000  0.000000        0.00000            
REMARK 290   SMTRY2   1  0.000000  1.000000  0.000000        0.00000            
REMARK 290   SMTRY3   1  0.000000  0.000000  1.000000        0.00000            
REMARK 290   SMTRY1   2 -0.500000 -0.866025  0.000000        0.00000            
REMARK 290   SMTRY2   2  0.866025 -0.500000  0.000000        0.00000            
REMARK 290   SMTRY3   2  0.000000  0.000000  1.000000        0.00000            
REMARK 290   SMTRY1   3 -0.500000  0.866025  0.000000        0.00000            
REMARK 290   SMTRY2   3 -0.866025 -0.500000  0.000000        0.00000            
REMARK 290   SMTRY3   3  0.000000  0.000000  1.000000        0.00000            
REMARK 290   SMTRY1   4 -1.000000  0.000000  0.000000        0.00000            
REMARK 290   SMTRY2   4  0.000000 -1.000000  0.000000        0.00000            
REMARK 290   SMTRY3   4  0.000000  0.000000  1.000000      156.56500            
REMARK 290   SMTRY1   5  0.500000  0.866025  0.000000        0.00000            
REMARK 290   SMTRY2   5 -0.866025  0.500000  0.000000        0.00000            
REMARK 290   SMTRY3   5  0.000000  0.000000  1.000000      156.56500            
REMARK 290   SMTRY1   6  0.500000 -0.866025  0.000000        0.00000            
REMARK 290   SMTRY2   6  0.866025  0.500000  0.000000        0.00000            
REMARK 290   SMTRY3   6  0.000000  0.000000  1.000000      156.56500            
REMARK 290                                                                      
REMARK 290 REMARK: NULL                                                         
REMARK 300                                                                      
REMARK 300 BIOMOLECULE: 1                                                       
REMARK 300 SEE REMARK 350 FOR THE AUTHOR PROVIDED AND/OR PROGRAM                
REMARK 300 GENERATED ASSEMBLY INFORMATION FOR THE STRUCTURE IN                  
REMARK 300 THIS ENTRY. THE REMARK MAY ALSO PROVIDE INFORMATION ON               
REMARK 300 BURIED SURFACE AREA.                                                 
REMARK 350                                                                      
REMARK 350 COORDINATES FOR A COMPLETE MULTIMER REPRESENTING THE KNOWN           
REMARK 350 BIOLOGICALLY SIGNIFICANT OLIGOMERIZATION STATE OF THE                
REMARK 350 MOLECULE CAN BE GENERATED BY APPLYING BIOMT TRANSFORMATIONS          
REMARK 350 GIVEN BELOW.  BOTH NON-CRYSTALLOGRAPHIC AND                          
REMARK 350 CRYSTALLOGRAPHIC OPERATIONS ARE GIVEN.                               
REMARK 350                                                                      
REMARK 350 BIOMOLECULE: 1                                                       
REMARK 350 AUTHOR DETERMINED BIOLOGICAL UNIT: OCTADECAMERIC                     
REMARK 350 APPLY THE FOLLOWING TO CHAINS: G, B, L, H, D, E                      
REMARK 350   BIOMT1   1  1.000000  0.000000  0.000000        0.00000            
REMARK 350   BIOMT2   1  0.000000  1.000000  0.000000        0.00000            
REMARK 350   BIOMT3   1  0.000000  0.000000  1.000000        0.00000            
REMARK 350   BIOMT1   2 -0.500000 -0.866025  0.000000     -320.95000            
REMARK 350   BIOMT2   2  0.866025 -0.500000  0.000000      333.54102            
REMARK 350   BIOMT3   2  0.000000  0.000000  1.000000        0.00000            
REMARK 350   BIOMT1   3 -0.500000  0.866025  0.000000     -449.33000            
REMARK 350   BIOMT2   3 -0.866025 -0.500000  0.000000     -111.18034            
REMARK 350   BIOMT3   3  0.000000  0.000000  1.000000        0.00000            
REMARK 465                                                                      
REMARK 465 MISSING RESIDUES                                                     
REMARK 465 THE FOLLOWING RESIDUES WERE NOT LOCATED IN THE                       
REMARK 465 EXPERIMENT. (M=MODEL NUMBER; RES=RESIDUE NAME; C=CHAIN               
REMARK 465 IDENTIFIER; SSSEQ=SEQUENCE NUMBER; I=INSERTION CODE.)                
REMARK 465                                                                      
REMARK 465   M RES C SSSEQI                                                     
REMARK 465     ILE G   146                                                      
REMARK 465     THR G   147                                                      
REMARK 465     ASP G   148                                                      
REMARK 465     ASP G   149                                                      
REMARK 465     GLU G   185A                                                     
REMARK 465     ASN G   185B                                                     
REMARK 465     GLN G   185C                                                     
REMARK 465     GLY G   185D                                                     
REMARK 465     ASN G   185E                                                     
REMARK 465     ARG G   185F                                                     
REMARK 465     SER G   185G                                                     
REMARK 465     ASN G   185H                                                     
REMARK 465     ASN G   185I                                                     
REMARK 465     SER G   185J                                                     
REMARK 465     ASN G   185K                                                     
REMARK 465     LYS G   185L                                                     
REMARK 465     THR G   400                                                      
REMARK 465     SER G   401                                                      
REMARK 465     VAL G   402                                                      
REMARK 465     GLN G   403                                                      
REMARK 465     GLY G   404                                                      
REMARK 465     SER G   405                                                      
REMARK 465     ASN G   406                                                      
REMARK 465     SER G   407                                                      
REMARK 465     THR G   408                                                      
REMARK 465     GLY G   409                                                      
REMARK 465     SER G   410                                                      
REMARK 465     GLY G   459                                                      
REMARK 465     SER G   460                                                      
REMARK 465     THR G   461                                                      
REMARK 465     ASN G   462                                                      
REMARK 465     SER G   463                                                      
REMARK 465     ARG G   504                                                      
REMARK 465     VAL G   505                                                      
REMARK 465     VAL G   506                                                      
REMARK 465     GLY G   507                                                      
REMARK 465     ARG G   508                                                      
REMARK 465     ARG G   509                                                      
REMARK 465     ARG G   510                                                      
REMARK 465     ARG G   511                                                      
REMARK 465     ARG G   512                                                      
REMARK 465     ARG G   513                                                      
REMARK 465     ALA B   512                                                      
REMARK 465     VAL B   513                                                      
REMARK 465     GLY B   514                                                      
REMARK 465     ILE B   515                                                      
REMARK 465     GLY B   516                                                      
REMARK 465     ALA B   517                                                      
REMARK 465     ILE B   548                                                      
REMARK 465     VAL B   549                                                      
REMARK 465     GLN B   550                                                      
REMARK 465     GLN B   551                                                      
REMARK 465     GLN B   552                                                      
REMARK 465     SER B   553                                                      
REMARK 465     ASN B   554                                                      
REMARK 465     LEU B   555                                                      
REMARK 465     LEU B   556                                                      
REMARK 465     ARG B   557                                                      
REMARK 465     ALA B   558                                                      
REMARK 465     PRO B   559                                                      
REMARK 465     GLU B   560                                                      
REMARK 465     ALA B   561                                                      
REMARK 465     GLN B   562                                                      
REMARK 465     GLN B   563                                                      
REMARK 465     HIS B   564                                                      
REMARK 465     LEU B   565                                                      
REMARK 465     LEU B   566                                                      
REMARK 465     LYS B   567                                                      
REMARK 465     LEU B   568                                                      
REMARK 465     ALA B   662                                                      
REMARK 465     LEU B   663                                                      
REMARK 465     ASP B   664                                                      
REMARK 465     ALA L     6                                                      
REMARK 465     PRO L     7                                                      
REMARK 465     GLU L   211                                                      
REMARK 465     CYS L   212                                                      
REMARK 465     SER L   213                                                      
REMARK 465     LYS H   127                                                      
REMARK 465     SER H   128                                                      
REMARK 465     THR H   129                                                      
REMARK 465     SER H   130                                                      
REMARK 465     LYS H   212                                                      
REMARK 465     SER H   213                                                      
REMARK 465     CYS H   214                                                      
REMARK 465     GLN D   225                                                      
REMARK 465     GLN E     1                                                      
REMARK 465     CYS E   211                                                      
REMARK 465     SER E   212                                                      
REMARK 500                                                                      
REMARK 500 GEOMETRY AND STEREOCHEMISTRY                                         
REMARK 500 SUBTOPIC: CLOSE CONTACTS IN SAME ASYMMETRIC UNIT                     
REMARK 500                                                                      
REMARK 500 THE FOLLOWING ATOMS ARE IN CLOSE CONTACT.                            
REMARK 500                                                                      
REMARK 500  ATM1  RES C  SSEQI   ATM2  RES C  SSEQI           DISTANCE          
REMARK 500   NH2  ARG G   350     O    ILE G   396              2.13            
REMARK 500   O    VAL E    27B    OG   SER E    90              2.19            
REMARK 500                                                                      
REMARK 500 REMARK: NULL                                                         
REMARK 500                                                                      
REMARK 500 GEOMETRY AND STEREOCHEMISTRY                                         
REMARK 500 SUBTOPIC: TORSION ANGLES                                             
REMARK 500                                                                      
REMARK 500 TORSION ANGLES OUTSIDE THE EXPECTED RAMACHANDRAN REGIONS:            
REMARK 500 (M=MODEL NUMBER; RES=RESIDUE NAME; C=CHAIN IDENTIFIER;               
REMARK 500 SSEQ=SEQUENCE NUMBER; I=INSERTION CODE).                             
REMARK 500                                                                      
REMARK 500 STANDARD TABLE:                                                      
REMARK 500 FORMAT:(10X,I3,1X,A3,1X,A1,I4,A1,4X,F7.2,3X,F7.2)                    
REMARK 500                                                                      
REMARK 500 EXPECTED VALUES: GJ KLEYWEGT AND TA JONES (1996). PHI/PSI-           
REMARK 500 CHOLOGY: RAMACHANDRAN REVISITED. STRUCTURE 4, 1395 - 1400            
REMARK 500                                                                      
REMARK 500  M RES CSSEQI        PSI       PHI                                   
REMARK 500    PHE G  53     -166.71   -121.08                                   
REMARK 500    SER G  56       57.52   -162.56                                   
REMARK 500    ASP G  57     -160.50     53.90                                   
REMARK 500    GLU G  64     -111.81     36.15                                   
REMARK 500    ASN G  67       91.21     56.07                                   
REMARK 500    TRP G  69      -98.85     71.19                                   
REMARK 500    THR G  71      109.04    -59.33                                   
REMARK 500    HIS G  72      -94.59   -134.09                                   
REMARK 500    PRO G  81       90.87    -29.75                                   
REMARK 500    ASN G  88      -20.16     69.81                                   
REMARK 500    ASN G  94       96.75   -171.52                                   
REMARK 500    LEU G 122       38.51    -92.17                                   
REMARK 500    CYS G 126       32.86    -99.71                                   
REMARK 500    THR G 135      100.17    -55.86                                   
REMARK 500    ASN G 136     -154.08   -131.14                                   
REMARK 500    GLU G 153      -30.32   -136.28                                   
REMARK 500    THR G 163     -164.62    -77.91                                   
REMARK 500    ARG G 166       24.80    -75.28                                   
REMARK 500    ASP G 167     -104.86   -111.54                                   
REMARK 500    SER G 174     -150.66   -112.99                                   
REMARK 500    LEU G 175       91.35   -173.77                                   
REMARK 500    THR G 198      -86.19   -129.56                                   
REMARK 500    PHE G 210       42.51    -88.62                                   
REMARK 500    PRO G 220     -157.98    -76.75                                   
REMARK 500    ASN G 234       32.14    -80.74                                   
REMARK 500    GLN G 258      -62.48     63.11                                   
REMARK 500    GLU G 268     -109.52     58.72                                   
REMARK 500    ARG G 298       76.13   -116.75                                   
REMARK 500    PRO G 299       38.53    -77.52                                   
REMARK 500    ILE G 309       58.51    -99.14                                   
REMARK 500    ASN G 363     -169.03    -77.65                                   
REMARK 500    ARG G 419     -157.88    -84.52                                   
REMARK 500    GLN G 428     -100.79     56.05                                   
REMARK 500    GLN G 432     -153.34     55.70                                   
REMARK 500    MET G 434      113.95   -162.48                                   
REMARK 500    ARG G 500       45.95    -76.21                                   
REMARK 500    ALA B 525       56.42   -115.70                                   
REMARK 500    ASN B 543       33.27    -93.47                                   
REMARK 500    SER B 546       83.97     54.43                                   
REMARK 500    TRP B 571      -38.78     72.43                                   
REMARK 500    SER B 599      -82.21     53.28                                   
REMARK 500    LEU B 602      -65.67     66.83                                   
REMARK 500    CYS B 604      131.06    178.05                                   
REMARK 500    ASN B 607       40.48    -91.69                                   
REMARK 500    TRP B 614       58.08    -91.82                                   
REMARK 500    SER B 615       92.73     57.91                                   
REMARK 500    ASN B 625       59.09   -157.34                                   
REMARK 500    MET B 626      154.32    179.42                                   
REMARK 500    LEU B 660       31.77    -81.29                                   
REMARK 500    GLN L  17     -137.33    -87.94                                   
REMARK 500                                                                      
REMARK 500 THIS ENTRY HAS      92 RAMACHANDRAN OUTLIERS.                        
REMARK 500                                                                      
REMARK 500 REMARK: NULL                                                         
REMARK 800                                                                      
REMARK 800 SITE                                                                 
REMARK 800 SITE_IDENTIFIER: AC1                                                 
REMARK 800 EVIDENCE_CODE: SOFTWARE                                              
REMARK 800 SITE_DESCRIPTION: binding site for Mono-Saccharide NAG B 701 bound   
REMARK 800  to ASN B 611                                                        
REMARK 800                                                                      
REMARK 800 SITE_IDENTIFIER: AC2                                                 
REMARK 800 EVIDENCE_CODE: SOFTWARE                                              
REMARK 800 SITE_DESCRIPTION: binding site for Mono-Saccharide NAG B 702 bound   
REMARK 800  to ASN B 618                                                        
REMARK 800                                                                      
REMARK 800 SITE_IDENTIFIER: AC3                                                 
REMARK 800 EVIDENCE_CODE: SOFTWARE                                              
REMARK 800 SITE_DESCRIPTION: binding site for Mono-Saccharide NAG B 703 bound   
REMARK 800  to ASN B 637                                                        
REMARK 800                                                                      
REMARK 800 SITE_IDENTIFIER: AC4                                                 
REMARK 800 EVIDENCE_CODE: SOFTWARE                                              
REMARK 800 SITE_DESCRIPTION: binding site for Poly-Saccharide residues NAG G    
REMARK 800  601 through MAN G 610 bound to ASN G 88                             
REMARK 800                                                                      
REMARK 800 SITE_IDENTIFIER: AC5                                                 
REMARK 800 EVIDENCE_CODE: SOFTWARE                                              
REMARK 800 SITE_DESCRIPTION: binding site for Mono-Saccharide NAG G 633 bound   
REMARK 800  to ASN G 133                                                        
REMARK 800                                                                      
REMARK 800 SITE_IDENTIFIER: AC6                                                 
REMARK 800 EVIDENCE_CODE: SOFTWARE                                              
REMARK 800 SITE_DESCRIPTION: binding site for Poly-Saccharide residues NAG G    
REMARK 800  611 through BMA G 613 bound to ASN G 137                            
REMARK 800                                                                      
REMARK 800 SITE_IDENTIFIER: AC7                                                 
REMARK 800 EVIDENCE_CODE: SOFTWARE                                              
REMARK 800 SITE_DESCRIPTION: binding site for Poly-Saccharide residues NAG G    
REMARK 800  634 through MAN G 638 bound to ASN G 156                            
REMARK 800                                                                      
REMARK 800 SITE_IDENTIFIER: AC8                                                 
REMARK 800 EVIDENCE_CODE: SOFTWARE                                              
REMARK 800 SITE_DESCRIPTION: binding site for Poly-Saccharide residues NAG G    
REMARK 800  639 through NAG G 640 bound to ASN G 160                            
REMARK 800                                                                      
REMARK 800 SITE_IDENTIFIER: AC9                                                 
REMARK 800 EVIDENCE_CODE: SOFTWARE                                              
REMARK 800 SITE_DESCRIPTION: binding site for Poly-Saccharide residues NAG G    
REMARK 800  641 through NAG G 642 bound to ASN G 197                            
REMARK 800                                                                      
REMARK 800 SITE_IDENTIFIER: AD1                                                 
REMARK 800 EVIDENCE_CODE: SOFTWARE                                              
REMARK 800 SITE_DESCRIPTION: binding site for Poly-Saccharide residues NAG G    
REMARK 800  614 through NAG G 615 bound to ASN G 234                            
REMARK 800                                                                      
REMARK 800 SITE_IDENTIFIER: AD2                                                 
REMARK 800 EVIDENCE_CODE: SOFTWARE                                              
REMARK 800 SITE_DESCRIPTION: binding site for Poly-Saccharide residues NAG G    
REMARK 800  616 through MAN G 621 bound to ASN G 262                            
REMARK 800                                                                      
REMARK 800 SITE_IDENTIFIER: AD3                                                 
REMARK 800 EVIDENCE_CODE: SOFTWARE                                              
REMARK 800 SITE_DESCRIPTION: binding site for Mono-Saccharide NAG G 622 bound   
REMARK 800  to ASN G 276                                                        
REMARK 800                                                                      
REMARK 800 SITE_IDENTIFIER: AD4                                                 
REMARK 800 EVIDENCE_CODE: SOFTWARE                                              
REMARK 800 SITE_DESCRIPTION: binding site for Poly-Saccharide residues NAG G    
REMARK 800  643 through NAG G 644 bound to ASN G 295                            
REMARK 800                                                                      
REMARK 800 SITE_IDENTIFIER: AD5                                                 
REMARK 800 EVIDENCE_CODE: SOFTWARE                                              
REMARK 800 SITE_DESCRIPTION: binding site for Poly-Saccharide residues NAG G    
REMARK 800  645 through NAG G 646 bound to ASN G 301                            
REMARK 800                                                                      
REMARK 800 SITE_IDENTIFIER: AD6                                                 
REMARK 800 EVIDENCE_CODE: SOFTWARE                                              
REMARK 800 SITE_DESCRIPTION: binding site for Poly-Saccharide residues NAG G    
REMARK 800  647 through MAN G 656 bound to ASN G 332                            
REMARK 800                                                                      
REMARK 800 SITE_IDENTIFIER: AD7                                                 
REMARK 800 EVIDENCE_CODE: SOFTWARE                                              
REMARK 800 SITE_DESCRIPTION: binding site for Mono-Saccharide NAG G 623 bound   
REMARK 800  to ASN G 339                                                        
REMARK 800                                                                      
REMARK 800 SITE_IDENTIFIER: AD8                                                 
REMARK 800 EVIDENCE_CODE: SOFTWARE                                              
REMARK 800 SITE_DESCRIPTION: binding site for Mono-Saccharide NAG G 624 bound   
REMARK 800  to ASN G 355                                                        
REMARK 800                                                                      
REMARK 800 SITE_IDENTIFIER: AD9                                                 
REMARK 800 EVIDENCE_CODE: SOFTWARE                                              
REMARK 800 SITE_DESCRIPTION: binding site for Poly-Saccharide residues NAG G    
REMARK 800  625 through NAG G 626 bound to ASN G 363                            
REMARK 800                                                                      
REMARK 800 SITE_IDENTIFIER: AE1                                                 
REMARK 800 EVIDENCE_CODE: SOFTWARE                                              
REMARK 800 SITE_DESCRIPTION: binding site for Poly-Saccharide residues NAG G    
REMARK 800  627 through NAG G 628 bound to ASN G 386                            
REMARK 800                                                                      
REMARK 800 SITE_IDENTIFIER: AE2                                                 
REMARK 800 EVIDENCE_CODE: SOFTWARE                                              
REMARK 800 SITE_DESCRIPTION: binding site for Poly-Saccharide residues NAG G    
REMARK 800  629 through NAG G 630 bound to ASN G 392                            
REMARK 800                                                                      
REMARK 800 SITE_IDENTIFIER: AE3                                                 
REMARK 800 EVIDENCE_CODE: SOFTWARE                                              
REMARK 800 SITE_DESCRIPTION: binding site for Poly-Saccharide residues NAG G    
REMARK 800  631 through NAG G 632 bound to ASN G 448                            
DBREF  5UTF G   31   513  UNP    Q2N0S6   Q2N0S6_9HIV1    30    510             
DBREF  5UTF B  512   664  UNP    Q2N0S6   Q2N0S6_9HIV1   509    661             
DBREF  5UTF L    6   213  PDB    5UTF     5UTF             6    213             
DBREF  5UTF H    1   214  PDB    5UTF     5UTF             1    214             
DBREF  5UTF D    1   225  PDB    5UTF     5UTF             1    225             
DBREF  5UTF E    1   212  PDB    5UTF     5UTF             1    212             
SEQADV 5UTF MET G  154  UNP  Q2N0S6    LEU   145 ENGINEERED MUTATION            
SEQADV 5UTF TRP G  177  UNP  Q2N0S6    TYR   168 ENGINEERED MUTATION            
SEQADV 5UTF CYS G  201  UNP  Q2N0S6    ILE   200 ENGINEERED MUTATION            
SEQADV 5UTF MET G  300  UNP  Q2N0S6    ASN   299 ENGINEERED MUTATION            
SEQADV 5UTF MET G  302  UNP  Q2N0S6    ASN   301 ENGINEERED MUTATION            
SEQADV 5UTF LEU G  320  UNP  Q2N0S6    THR   317 ENGINEERED MUTATION            
SEQADV 5UTF ASN G  332  UNP  Q2N0S6    THR   330 ENGINEERED MUTATION            
SEQADV 5UTF MET G  420  UNP  Q2N0S6    ILE   417 ENGINEERED MUTATION            
SEQADV 5UTF CYS G  433  UNP  Q2N0S6    ALA   430 ENGINEERED MUTATION            
SEQADV 5UTF CYS G  501  UNP  Q2N0S6    ALA   498 ENGINEERED MUTATION            
SEQADV 5UTF ARG G  509  UNP  Q2N0S6    GLU   506 ENGINEERED MUTATION            
SEQADV 5UTF ARG G  510  UNP  Q2N0S6    LYS   507 ENGINEERED MUTATION            
SEQADV 5UTF ARG G  512  UNP  Q2N0S6    ALA   509 ENGINEERED MUTATION            
SEQADV 5UTF ARG G  513  UNP  Q2N0S6    VAL   510 ENGINEERED MUTATION            
SEQADV 5UTF PRO B  559  UNP  Q2N0S6    ILE   556 ENGINEERED MUTATION            
SEQADV 5UTF CYS B  605  UNP  Q2N0S6    THR   602 ENGINEERED MUTATION            
SEQRES   1 G  481  ALA GLU ASN LEU TRP VAL THR VAL TYR TYR GLY VAL PRO          
SEQRES   2 G  481  VAL TRP LYS ASP ALA GLU THR THR LEU PHE CYS ALA SER          
SEQRES   3 G  481  ASP ALA LYS ALA TYR GLU THR GLU LYS HIS ASN VAL TRP          
SEQRES   4 G  481  ALA THR HIS ALA CYS VAL PRO THR ASP PRO ASN PRO GLN          
SEQRES   5 G  481  GLU ILE HIS LEU GLU ASN VAL THR GLU GLU PHE ASN MET          
SEQRES   6 G  481  TRP LYS ASN ASN MET VAL GLU GLN MET HIS THR ASP ILE          
SEQRES   7 G  481  ILE SER LEU TRP ASP GLN SER LEU LYS PRO CYS VAL LYS          
SEQRES   8 G  481  LEU THR PRO LEU CYS VAL THR LEU GLN CYS THR ASN VAL          
SEQRES   9 G  481  THR ASN ASN ILE THR ASP ASP MET ARG GLY GLU MET LYS          
SEQRES  10 G  481  ASN CYS SER PHE ASN MET THR THR GLU LEU ARG ASP LYS          
SEQRES  11 G  481  LYS GLN LYS VAL TYR SER LEU PHE TRP ARG LEU ASP VAL          
SEQRES  12 G  481  VAL GLN ILE ASN GLU ASN GLN GLY ASN ARG SER ASN ASN          
SEQRES  13 G  481  SER ASN LYS GLU TYR ARG LEU ILE ASN CYS ASN THR SER          
SEQRES  14 G  481  ALA CYS THR GLN ALA CYS PRO LYS VAL SER PHE GLU PRO          
SEQRES  15 G  481  ILE PRO ILE HIS TYR CYS ALA PRO ALA GLY PHE ALA ILE          
SEQRES  16 G  481  LEU LYS CYS LYS ASP LYS LYS PHE ASN GLY THR GLY PRO          
SEQRES  17 G  481  CYS PRO SER VAL SER THR VAL GLN CYS THR HIS GLY ILE          
SEQRES  18 G  481  LYS PRO VAL VAL SER THR GLN LEU LEU LEU ASN GLY SER          
SEQRES  19 G  481  LEU ALA GLU GLU GLU VAL MET ILE ARG SER GLU ASN ILE          
SEQRES  20 G  481  THR ASN ASN ALA LYS ASN ILE LEU VAL GLN PHE ASN THR          
SEQRES  21 G  481  PRO VAL GLN ILE ASN CYS THR ARG PRO MET ASN MET THR          
SEQRES  22 G  481  ARG LYS SER ILE ARG ILE GLY PRO GLY GLN ALA PHE TYR          
SEQRES  23 G  481  ALA LEU GLY ASP ILE ILE GLY ASP ILE ARG GLN ALA HIS          
SEQRES  24 G  481  CYS ASN VAL SER LYS ALA THR TRP ASN GLU THR LEU GLY          
SEQRES  25 G  481  LYS VAL VAL LYS GLN LEU ARG LYS HIS PHE GLY ASN ASN          
SEQRES  26 G  481  THR ILE ILE ARG PHE ALA ASN SER SER GLY GLY ASP LEU          
SEQRES  27 G  481  GLU VAL THR THR HIS SER PHE ASN CYS GLY GLY GLU PHE          
SEQRES  28 G  481  PHE TYR CYS ASN THR SER GLY LEU PHE ASN SER THR TRP          
SEQRES  29 G  481  ILE SER ASN THR SER VAL GLN GLY SER ASN SER THR GLY          
SEQRES  30 G  481  SER ASN ASP SER ILE THR LEU PRO CYS ARG MET LYS GLN          
SEQRES  31 G  481  ILE ILE ASN MET TRP GLN ARG ILE GLY GLN CYS MET TYR          
SEQRES  32 G  481  ALA PRO PRO ILE GLN GLY VAL ILE ARG CYS VAL SER ASN          
SEQRES  33 G  481  ILE THR GLY LEU ILE LEU THR ARG ASP GLY GLY SER THR          
SEQRES  34 G  481  ASN SER THR THR GLU THR PHE ARG PRO GLY GLY GLY ASP          
SEQRES  35 G  481  MET ARG ASP ASN TRP ARG SER GLU LEU TYR LYS TYR LYS          
SEQRES  36 G  481  VAL VAL LYS ILE GLU PRO LEU GLY VAL ALA PRO THR ARG          
SEQRES  37 G  481  CYS LYS ARG ARG VAL VAL GLY ARG ARG ARG ARG ARG ARG          
SEQRES   1 B  153  ALA VAL GLY ILE GLY ALA VAL PHE LEU GLY PHE LEU GLY          
SEQRES   2 B  153  ALA ALA GLY SER THR MET GLY ALA ALA SER MET THR LEU          
SEQRES   3 B  153  THR VAL GLN ALA ARG ASN LEU LEU SER GLY ILE VAL GLN          
SEQRES   4 B  153  GLN GLN SER ASN LEU LEU ARG ALA PRO GLU ALA GLN GLN          
SEQRES   5 B  153  HIS LEU LEU LYS LEU THR VAL TRP GLY ILE LYS GLN LEU          
SEQRES   6 B  153  GLN ALA ARG VAL LEU ALA VAL GLU ARG TYR LEU ARG ASP          
SEQRES   7 B  153  GLN GLN LEU LEU GLY ILE TRP GLY CYS SER GLY LYS LEU          
SEQRES   8 B  153  ILE CYS CYS THR ASN VAL PRO TRP ASN SER SER TRP SER          
SEQRES   9 B  153  ASN ARG ASN LEU SER GLU ILE TRP ASP ASN MET THR TRP          
SEQRES  10 B  153  LEU GLN TRP ASP LYS GLU ILE SER ASN TYR THR GLN ILE          
SEQRES  11 B  153  ILE TYR GLY LEU LEU GLU GLU SER GLN ASN GLN GLN GLU          
SEQRES  12 B  153  LYS ASN GLU GLN ASP LEU LEU ALA LEU ASP                      
SEQRES   1 L  213  ALA PRO THR PHE VAL SER VAL ALA PRO GLY GLN THR ALA          
SEQRES   2 L  213  ARG ILE THR CYS GLY GLU GLU SER LEU GLY SER ARG SER          
SEQRES   3 L  213  VAL ILE TRP TYR GLN GLN ARG PRO GLY GLN ALA PRO SER          
SEQRES   4 L  213  LEU ILE ILE TYR ASN ASN ASN ASP ARG PRO SER GLY ILE          
SEQRES   5 L  213  PRO ASP ARG PHE SER GLY SER PRO GLY SER THR PHE GLY          
SEQRES   6 L  213  THR THR ALA THR LEU THR ILE THR SER VAL GLU ALA GLY          
SEQRES   7 L  213  ASP GLU ALA ASP TYR TYR CYS HIS ILE TRP ASP SER ARG          
SEQRES   8 L  213  ARG PRO THR ASN TRP VAL PHE GLY GLU GLY THR THR LEU          
SEQRES   9 L  213  ILE VAL LEU SER GLN PRO LYS ALA ALA PRO SER VAL THR          
SEQRES  10 L  213  LEU PHE PRO PRO SER SER GLU GLU LEU GLN ALA ASN LYS          
SEQRES  11 L  213  ALA THR LEU VAL CYS LEU ILE SER ASP PHE TYR PRO GLY          
SEQRES  12 L  213  ALA VAL THR VAL ALA TRP LYS ALA ASP SER SER PRO VAL          
SEQRES  13 L  213  LYS ALA GLY VAL GLU THR THR THR PRO SER LYS GLN SER          
SEQRES  14 L  213  ASN ASN LYS TYR ALA ALA SER SER TYR LEU SER LEU THR          
SEQRES  15 L  213  PRO GLU GLN TRP LYS SER HIS LYS SER TYR SER CYS GLN          
SEQRES  16 L  213  VAL THR HIS GLU GLY SER THR VAL GLU LYS THR VAL ALA          
SEQRES  17 L  213  PRO THR GLU CYS SER                                          
SEQRES   1 H  235  GLN VAL HIS LEU GLN GLU SER GLY PRO GLY LEU VAL LYS          
SEQRES   2 H  235  PRO SER GLU THR LEU SER LEU THR CYS ASN VAL SER GLY          
SEQRES   3 H  235  THR LEU VAL ARG ASP ASN TYR TRP SER TRP ILE ARG GLN          
SEQRES   4 H  235  PRO LEU GLY LYS GLN PRO GLU TRP ILE GLY TYR VAL HIS          
SEQRES   5 H  235  ASP SER GLY ASP THR ASN TYR ASN PRO SER LEU LYS SER          
SEQRES   6 H  235  ARG VAL HIS LEU SER LEU ASP LYS SER LYS ASN LEU VAL          
SEQRES   7 H  235  SER LEU ARG LEU THR GLY VAL THR ALA ALA ASP SER ALA          
SEQRES   8 H  235  ILE TYR TYR CYS ALA THR THR LYS HIS GLY ARG ARG ILE          
SEQRES   9 H  235  TYR GLY VAL VAL ALA PHE LYS GLU TRP PHE THR TYR PHE          
SEQRES  10 H  235  TYR MET ASP VAL TRP GLY LYS GLY THR SER VAL THR VAL          
SEQRES  11 H  235  SER SER ALA SER THR LYS GLY PRO SER VAL PHE PRO LEU          
SEQRES  12 H  235  ALA PRO SER SER LYS SER THR SER GLY GLY THR ALA ALA          
SEQRES  13 H  235  LEU GLY CYS LEU VAL LYS ASP TYR PHE PRO GLU PRO VAL          
SEQRES  14 H  235  THR VAL SER TRP ASN SER GLY ALA LEU THR SER GLY VAL          
SEQRES  15 H  235  HIS THR PHE PRO ALA VAL LEU GLN SER SER GLY LEU TYR          
SEQRES  16 H  235  SER LEU SER SER VAL VAL THR VAL PRO SER SER SER LEU          
SEQRES  17 H  235  GLY THR GLN THR TYR ILE CYS ASN VAL ASN HIS LYS PRO          
SEQRES  18 H  235  SER ASN THR LYS VAL ASP LYS ARG VAL GLU PRO LYS SER          
SEQRES  19 H  235  CYS                                                          
SEQRES   1 D  243  GLN GLY GLN LEU VAL GLN SER GLY ALA GLU LEU LYS LYS          
SEQRES   2 D  243  PRO GLY ALA SER VAL LYS ILE SER CYS LYS THR SER GLY          
SEQRES   3 D  243  TYR ARG PHE ASN PHE TYR HIS ILE ASN TRP ILE ARG GLN          
SEQRES   4 D  243  THR ALA GLY ARG GLY PRO GLU TRP MET GLY TRP ILE SER          
SEQRES   5 D  243  PRO TYR SER GLY ASP LYS ASN LEU ALA PRO ALA PHE GLN          
SEQRES   6 D  243  ASP ARG VAL ILE MET THR THR ASP THR GLU VAL PRO VAL          
SEQRES   7 D  243  THR SER PHE THR SER THR GLY ALA ALA TYR MET GLU ILE          
SEQRES   8 D  243  ARG ASN LEU LYS PHE ASP ASP THR GLY THR TYR PHE CYS          
SEQRES   9 D  243  ALA LYS GLY LEU LEU ARG ASP GLY SER SER THR TRP LEU          
SEQRES  10 D  243  PRO TYR LEU TRP GLY GLN GLY THR LEU LEU THR VAL SER          
SEQRES  11 D  243  SER ALA SER THR LYS GLY PRO SER VAL PHE PRO LEU ALA          
SEQRES  12 D  243  PRO SER SER LYS SER THR SER GLY GLY THR ALA ALA LEU          
SEQRES  13 D  243  GLY CYS LEU VAL LYS ASP TYR PHE PRO GLU PRO VAL THR          
SEQRES  14 D  243  VAL SER TRP ASN SER GLY ALA LEU THR SER GLY VAL HIS          
SEQRES  15 D  243  THR PHE PRO ALA VAL LEU GLN SER SER GLY LEU TYR SER          
SEQRES  16 D  243  LEU SER SER VAL VAL THR VAL PRO SER SER SER LEU GLY          
SEQRES  17 D  243  THR GLN THR TYR ILE CYS ASN VAL ASN HIS LYS PRO SER          
SEQRES  18 D  243  ASN THR LYS VAL ASP LYS ARG VAL GLU PRO LYS SER CYS          
SEQRES  19 D  243  ASP LYS GLY LEU GLU VAL LEU PHE GLN                          
SEQRES   1 E  216  GLN SER VAL LEU THR GLN SER ALA SER VAL SER GLY SER          
SEQRES   2 E  216  LEU GLY GLN SER VAL THR ILE SER CYS THR GLY PRO ASN          
SEQRES   3 E  216  SER VAL CYS CYS SER HIS LYS SER ILE SER TRP TYR GLN          
SEQRES   4 E  216  TRP PRO PRO GLY ARG ALA PRO THR LEU ILE ILE TYR GLU          
SEQRES   5 E  216  ASP ASN GLU ARG ALA PRO GLY ILE SER PRO ARG PHE SER          
SEQRES   6 E  216  GLY TYR LYS SER TYR TRP SER ALA TYR LEU THR ILE SER          
SEQRES   7 E  216  ASP LEU ARG PRO GLU ASP GLU THR THR TYR TYR CYS CYS          
SEQRES   8 E  216  SER TYR THR HIS ASN SER GLY CYS VAL PHE GLY THR GLY          
SEQRES   9 E  216  THR LYS VAL SER VAL LEU GLY GLN SER LYS ALA ASN PRO          
SEQRES  10 E  216  SER VAL THR LEU PHE PRO PRO SER SER GLU GLU LEU GLN          
SEQRES  11 E  216  ALA ASN LYS ALA THR LEU VAL CYS LEU ILE SER ASP PHE          
SEQRES  12 E  216  TYR PRO GLY ALA VAL THR VAL ALA TRP LYS ALA ASP SER          
SEQRES  13 E  216  SER PRO VAL LYS ALA GLY VAL GLU THR THR THR PRO SER          
SEQRES  14 E  216  LYS GLN SER ASN ASN LYS TYR ALA ALA SER SER TYR LEU          
SEQRES  15 E  216  SER LEU THR PRO GLU GLN TRP LYS SER HIS ARG SER TYR          
SEQRES  16 E  216  SER CYS GLN VAL THR HIS GLU GLY SER THR VAL GLU LYS          
SEQRES  17 E  216  THR VAL ALA PRO THR GLU CYS SER                              
HET    NAG  G 601      14                                                       
HET    NAG  G 602      14                                                       
HET    BMA  G 603      11                                                       
HET    MAN  G 604      11                                                       
HET    MAN  G 605      11                                                       
HET    MAN  G 606      11                                                       
HET    MAN  G 607      11                                                       
HET    MAN  G 608      11                                                       
HET    MAN  G 609      11                                                       
HET    MAN  G 610      11                                                       
HET    NAG  G 611      14                                                       
HET    NAG  G 612      14                                                       
HET    BMA  G 613      11                                                       
HET    NAG  G 614      14                                                       
HET    NAG  G 615      14                                                       
HET    NAG  G 616      14                                                       
HET    NAG  G 617      14                                                       
HET    BMA  G 618      11                                                       
HET    MAN  G 619      11                                                       
HET    MAN  G 620      11                                                       
HET    MAN  G 621      11                                                       
HET    NAG  G 622      14                                                       
HET    NAG  G 623      14                                                       
HET    NAG  G 624      14                                                       
HET    NAG  G 625      14                                                       
HET    NAG  G 626      14                                                       
HET    NAG  G 627      14                                                       
HET    NAG  G 628      14                                                       
HET    NAG  G 629      14                                                       
HET    NAG  G 630      14                                                       
HET    NAG  G 631      14                                                       
HET    NAG  G 632      14                                                       
HET    NAG  G 633      14                                                       
HET    NAG  G 634      14                                                       
HET    NAG  G 635      14                                                       
HET    BMA  G 636      11                                                       
HET    MAN  G 637      11                                                       
HET    MAN  G 638      11                                                       
HET    NAG  G 639      14                                                       
HET    NAG  G 640      14                                                       
HET    NAG  G 641      14                                                       
HET    NAG  G 642      14                                                       
HET    NAG  G 643      14                                                       
HET    NAG  G 644      14                                                       
HET    NAG  G 645      14                                                       
HET    NAG  G 646      14                                                       
HET    NAG  G 647      14                                                       
HET    NAG  G 648      14                                                       
HET    BMA  G 649      11                                                       
HET    MAN  G 650      11                                                       
HET    MAN  G 651      11                                                       
HET    MAN  G 652      11                                                       
HET    MAN  G 653      11                                                       
HET    MAN  G 654      11                                                       
HET    MAN  G 655      11                                                       
HET    MAN  G 656      11                                                       
HET    NAG  B 701      14                                                       
HET    NAG  B 702      14                                                       
HET    NAG  B 703      14                                                       
HETNAM     NAG N-ACETYL-D-GLUCOSAMINE                                           
HETNAM     BMA BETA-D-MANNOSE                                                   
HETNAM     MAN ALPHA-D-MANNOSE                                                  
FORMUL   7  NAG    35(C8 H15 N O6)                                              
FORMUL   7  BMA    5(C6 H12 O6)                                                 
FORMUL   7  MAN    19(C6 H12 O6)                                                
HELIX    1 AA1 ALA G   58  THR G   63  1                                   6    
HELIX    2 AA2 ASN G   98  SER G  115  1                                  18    
HELIX    3 AA3 LEU G  122  CYS G  126  5                                   5    
HELIX    4 AA4 LYS G  335  LYS G  351  1                                  17    
HELIX    5 AA5 ASP G  368  THR G  372  1                                   5    
HELIX    6 AA6 MET G  475  TYR G  484  1                                  10    
HELIX    7 AA7 THR B  529  SER B  534  1                                   6    
HELIX    8 AA8 THR B  536  ASN B  543  1                                   8    
HELIX    9 AA9 GLN B  575  TRP B  596  1                                  22    
HELIX   10 AB1 ASN B  618  TRP B  623  1                                   6    
HELIX   11 AB2 THR B  627  ILE B  635  1                                   9    
HELIX   12 AB3 TYR B  638  LEU B  660  1                                  23    
HELIX   13 AB4 SER L  122  GLN L  127  1                                   6    
HELIX   14 AB5 THR L  182  LYS L  187  1                                   6    
HELIX   15 AB6 LEU H   63  SER H   65  5                                   3    
HELIX   16 AB7 THR H   83  SER H   87  5                                   5    
HELIX   17 AB8 ARG D   28  TYR D   32  5                                   5    
HELIX   18 AB9 LYS D   83  ASP D   86  5                                   4    
HELIX   19 AC1 ARG E   79  GLU E   83  5                                   5    
SHEET    1 AA1 3 LEU G 494  THR G 499  0                                        
SHEET    2 AA1 3 TRP G  35  TYR G  40 -1  N  TRP G  35   O  THR G 499           
SHEET    3 AA1 3 ILE B 603  PRO B 609 -1  O  VAL B 608   N  VAL G  36           
SHEET    1 AA2 5 TRP G  45  ASP G  47  0                                        
SHEET    2 AA2 5 TYR G 486  ILE G 491 -1  O  LYS G 490   N  LYS G  46           
SHEET    3 AA2 5 PHE G 223  CYS G 228 -1  N  ALA G 224   O  VAL G 489           
SHEET    4 AA2 5 VAL G 242  VAL G 245 -1  O  SER G 243   N  LYS G 227           
SHEET    5 AA2 5 GLU G  83  HIS G  85 -1  N  ILE G  84   O  THR G 244           
SHEET    1 AA3 2 PHE G  53  ALA G  55  0                                        
SHEET    2 AA3 2 HIS G 216  CYS G 218 -1  O  HIS G 216   N  ALA G  55           
SHEET    1 AA4 2 GLU G  91  ASN G  94  0                                        
SHEET    2 AA4 2 THR G 236  CYS G 239 -1  O  GLY G 237   N  PHE G  93           
SHEET    1 AA5 3 GLN G 130  THR G 132  0                                        
SHEET    2 AA5 3 MET G 154  THR G 162 -1  O  SER G 158   N  GLN G 130           
SHEET    3 AA5 3 LYS G 169  TYR G 173 -1  O  VAL G 172   N  PHE G 159           
SHEET    1 AA6 3 GLN G 130  THR G 132  0                                        
SHEET    2 AA6 3 MET G 154  THR G 162 -1  O  SER G 158   N  GLN G 130           
SHEET    3 AA6 3 PHE G 176  TRP G 177 -1  O  PHE G 176   N  LYS G 155           
SHEET    1 AA7 2 VAL G 181  GLN G 183  0                                        
SHEET    2 AA7 2 TYR G 191  LEU G 193 -1  O  ARG G 192   N  VAL G 182           
SHEET    1 AA8 7 LEU G 259  LEU G 261  0                                        
SHEET    2 AA8 7 ILE G 443  ARG G 456 -1  O  GLY G 451   N  LEU G 260           
SHEET    3 AA8 7 VAL G 292  ARG G 298 -1  N  ARG G 298   O  ILE G 443           
SHEET    4 AA8 7 ALA G 329  SER G 334 -1  O  ASN G 332   N  ASN G 295           
SHEET    5 AA8 7 SER G 413  LYS G 421 -1  O  ILE G 414   N  VAL G 333           
SHEET    6 AA8 7 GLU G 381  ASN G 386 -1  N  TYR G 384   O  ARG G 419           
SHEET    7 AA8 7 THR G 373  CYS G 378 -1  N  HIS G 374   O  CYS G 385           
SHEET    1 AA9 6 MET G 271  SER G 274  0                                        
SHEET    2 AA9 6 ILE G 284  GLN G 287 -1  O  LEU G 285   N  ARG G 273           
SHEET    3 AA9 6 ILE G 443  ARG G 456 -1  O  LEU G 454   N  ILE G 284           
SHEET    4 AA9 6 THR G 465  PRO G 470 -1  O  ARG G 469   N  THR G 455           
SHEET    5 AA9 6 ILE G 358  PHE G 361  1  N  ARG G 360   O  GLU G 466           
SHEET    6 AA9 6 SER G 393  TRP G 395 -1  O  TRP G 395   N  ILE G 359           
SHEET    1 AB1 2 ARG G 304  ILE G 307  0                                        
SHEET    2 AB1 2 PHE G 317  LEU G 320 -1  O  ALA G 319   N  LYS G 305           
SHEET    1 AB2 5 PHE L   9  VAL L  13  0                                        
SHEET    2 AB2 5 GLY L  99  VAL L 106  1  O  ILE L 105   N  VAL L  11           
SHEET    3 AB2 5 ASP L  85  HIS L  89 -1  N  TYR L  86   O  THR L 102           
SHEET    4 AB2 5 ILE L  34  GLN L  38 -1  N  GLN L  38   O  ASP L  85           
SHEET    5 AB2 5 PRO L  44  ILE L  48 -1  O  ILE L  48   N  TRP L  35           
SHEET    1 AB3 3 THR L  18  CYS L  23  0                                        
SHEET    2 AB3 3 ALA L  71  THR L  76 -1  O  ILE L  75   N  ALA L  19           
SHEET    3 AB3 3 PHE L  62  GLY L  64 -1  N  SER L  63   O  THR L  74           
SHEET    1 AB4 4 THR L 117  PHE L 119  0                                        
SHEET    2 AB4 4 ALA L 131  SER L 138 -1  O  LEU L 136   N  THR L 117           
SHEET    3 AB4 4 TYR L 173  LEU L 181 -1  O  ALA L 175   N  ILE L 137           
SHEET    4 AB4 4 VAL L 160  THR L 162 -1  N  GLU L 161   O  TYR L 178           
SHEET    1 AB5 4 THR L 117  PHE L 119  0                                        
SHEET    2 AB5 4 ALA L 131  SER L 138 -1  O  LEU L 136   N  THR L 117           
SHEET    3 AB5 4 TYR L 173  LEU L 181 -1  O  ALA L 175   N  ILE L 137           
SHEET    4 AB5 4 SER L 166  LYS L 167 -1  N  SER L 166   O  ALA L 174           
SHEET    1 AB6 4 SER L 154  PRO L 155  0                                        
SHEET    2 AB6 4 THR L 146  ALA L 151 -1  N  ALA L 151   O  SER L 154           
SHEET    3 AB6 4 TYR L 192  THR L 197 -1  O  GLN L 195   N  ALA L 148           
SHEET    4 AB6 4 VAL L 203  VAL L 207 -1  O  LYS L 205   N  CYS L 194           
SHEET    1 AB7 4 HIS H   3  SER H   7  0                                        
SHEET    2 AB7 4 LEU H  18  SER H  25 -1  O  THR H  21   N  SER H   7           
SHEET    3 AB7 4 LEU H  77  LEU H  82 -1  O  VAL H  78   N  CYS H  22           
SHEET    4 AB7 4 VAL H  67  ASP H  72 -1  N  ASP H  72   O  LEU H  77           
SHEET    1 AB8 6 LEU H  11  VAL H  12  0                                        
SHEET    2 AB8 6 THR H 105  VAL H 109  1  O  THR H 108   N  VAL H  12           
SHEET    3 AB8 6 ALA H  88  ILE H 100A-1  N  TYR H  90   O  THR H 105           
SHEET    4 AB8 6 TYR H  33  ARG H  38 -1  N  ILE H  37   O  TYR H  91           
SHEET    5 AB8 6 GLU H  46  VAL H  51 -1  O  VAL H  51   N  TRP H  34           
SHEET    6 AB8 6 THR H  57  TYR H  59 -1  O  ASN H  58   N  TYR H  50           
SHEET    1 AB9 4 LEU H  11  VAL H  12  0                                        
SHEET    2 AB9 4 THR H 105  VAL H 109  1  O  THR H 108   N  VAL H  12           
SHEET    3 AB9 4 ALA H  88  ILE H 100A-1  N  TYR H  90   O  THR H 105           
SHEET    4 AB9 4 TRP H 100J TYR H 100O-1  O  TYR H 100M  N  GLY H  98           
SHEET    1 AC1 4 SER H 118  LEU H 122  0                                        
SHEET    2 AC1 4 THR H 133  TYR H 143 -1  O  LYS H 141   N  SER H 118           
SHEET    3 AC1 4 TYR H 174  PRO H 183 -1  O  VAL H 180   N  LEU H 136           
SHEET    4 AC1 4 VAL H 161  THR H 163 -1  N  HIS H 162   O  VAL H 179           
SHEET    1 AC2 4 SER H 118  LEU H 122  0                                        
SHEET    2 AC2 4 THR H 133  TYR H 143 -1  O  LYS H 141   N  SER H 118           
SHEET    3 AC2 4 TYR H 174  PRO H 183 -1  O  VAL H 180   N  LEU H 136           
SHEET    4 AC2 4 VAL H 167  LEU H 168 -1  N  VAL H 167   O  SER H 175           
SHEET    1 AC3 3 THR H 149  TRP H 152  0                                        
SHEET    2 AC3 3 TYR H 192  HIS H 198 -1  O  ASN H 195   N  SER H 151           
SHEET    3 AC3 3 THR H 203  VAL H 209 -1  O  VAL H 209   N  TYR H 192           
SHEET    1 AC4 4 GLN D   3  GLN D   6  0                                        
SHEET    2 AC4 4 VAL D  18  TYR D  27 -1  O  LYS D  23   N  VAL D   5           
SHEET    3 AC4 4 SER D  74  ILE D  82 -1  O  SER D  74   N  TYR D  27           
SHEET    4 AC4 4 VAL D  67  THR D  71 -1  N  THR D  70   O  TYR D  79           
SHEET    1 AC5 4 GLN D   3  GLN D   6  0                                        
SHEET    2 AC5 4 VAL D  18  TYR D  27 -1  O  LYS D  23   N  VAL D   5           
SHEET    3 AC5 4 SER D  74  ILE D  82 -1  O  SER D  74   N  TYR D  27           
SHEET    4 AC5 4 VAL D  72C PRO D  72D-1  N  VAL D  72C  O  THR D  75           
SHEET    1 AC6 2 LEU D  11  LYS D  12  0                                        
SHEET    2 AC6 2 THR D 110  VAL D 111  1  O  THR D 110   N  LYS D  12           
SHEET    1 AC7 5 LYS D  57  LEU D  59  0                                        
SHEET    2 AC7 5 GLY D  44  ILE D  51 -1  N  TRP D  50   O  ASN D  58           
SHEET    3 AC7 5 ILE D  34  THR D  40 -1  N  TRP D  36   O  MET D  48           
SHEET    4 AC7 5 GLY D  88  LYS D  94 -1  O  PHE D  91   N  ILE D  37           
SHEET    5 AC7 5 LEU D 102  TRP D 103 -1  O  LEU D 102   N  LYS D  94           
SHEET    1 AC8 4 SER D 120  SER D 130  0                                        
SHEET    2 AC8 4 THR D 135  TYR D 145 -1  O  LEU D 141   N  PHE D 122           
SHEET    3 AC8 4 TYR D 176  VAL D 182 -1  O  VAL D 182   N  LEU D 138           
SHEET    4 AC8 4 VAL D 163  PHE D 166 -1  N  HIS D 164   O  VAL D 181           
SHEET    1 AC9 3 THR D 151  TRP D 154  0                                        
SHEET    2 AC9 3 ILE D 195  HIS D 200 -1  O  ASN D 197   N  SER D 153           
SHEET    3 AC9 3 THR D 205  ARG D 210 -1  O  VAL D 207   N  VAL D 198           
SHEET    1 AD1 2 THR E   5  GLN E   6  0                                        
SHEET    2 AD1 2 CYS E  23  THR E  24 -1  O  THR E  24   N  THR E   5           
SHEET    1 AD2 6 SER E   9  SER E  14  0                                        
SHEET    2 AD2 6 THR E 102  LEU E 106A 1  O  LEU E 106A  N  GLY E  13           
SHEET    3 AD2 6 THR E  85  TYR E  91 -1  N  TYR E  86   O  THR E 102           
SHEET    4 AD2 6 SER E  32  TRP E  38 -1  N  TRP E  38   O  THR E  85           
SHEET    5 AD2 6 THR E  45  TYR E  49 -1  O  ILE E  47   N  TRP E  35           
SHEET    6 AD2 6 GLU E  53  ARG E  54 -1  O  GLU E  53   N  TYR E  49           
SHEET    1 AD3 4 SER E   9  SER E  14  0                                        
SHEET    2 AD3 4 THR E 102  LEU E 106A 1  O  LEU E 106A  N  GLY E  13           
SHEET    3 AD3 4 THR E  85  TYR E  91 -1  N  TYR E  86   O  THR E 102           
SHEET    4 AD3 4 VAL E  97  PHE E  98 -1  O  VAL E  97   N  SER E  90           
SHEET    1 AD4 3 THR E  20  ILE E  21  0                                        
SHEET    2 AD4 3 ALA E  71  ILE E  75 -1  O  LEU E  73   N  ILE E  21           
SHEET    3 AD4 3 PHE E  62  LYS E  66 -1  N  TYR E  65   O  TYR E  72           
SHEET    1 AD5 4 SER E 114  PHE E 118  0                                        
SHEET    2 AD5 4 THR E 131  PHE E 139 -1  O  SER E 137   N  SER E 114           
SHEET    3 AD5 4 TYR E 172  SER E 179 -1  O  SER E 176   N  CYS E 134           
SHEET    4 AD5 4 VAL E 159  THR E 161 -1  N  GLU E 160   O  TYR E 177           
SHEET    1 AD6 4 SER E 114  PHE E 118  0                                        
SHEET    2 AD6 4 THR E 131  PHE E 139 -1  O  SER E 137   N  SER E 114           
SHEET    3 AD6 4 TYR E 172  SER E 179 -1  O  SER E 176   N  CYS E 134           
SHEET    4 AD6 4 SER E 165  LYS E 166 -1  N  SER E 165   O  ALA E 173           
SHEET    1 AD7 3 THR E 145  ALA E 150  0                                        
SHEET    2 AD7 3 TYR E 191  HIS E 197 -1  O  THR E 196   N  THR E 145           
SHEET    3 AD7 3 SER E 200  VAL E 206 -1  O  VAL E 202   N  VAL E 195           
LINK         C1  NAG G 504                 ND2 ASN G  88     1555   1555        
LINK         O4  NAG G 504                 C1  NAG G 505     1555   1555        
CISPEP   1 GLY G  312    PRO G  313          0        -1.74                     
CISPEP   2 GLN L  109    PRO L  110          0       -11.76                     
CISPEP   3 TYR L  141    PRO L  142          0        -1.28                     
CISPEP   4 PHE H  144    PRO H  145          0        -4.49                     
CISPEP   5 GLU H  146    PRO H  147          0        -2.45                     
CISPEP   6 GLY H  188    THR H  189          0         6.25                     
CISPEP   7 PHE D  146    PRO D  147          0        -4.04                     
CISPEP   8 GLU D  148    PRO D  149          0        -2.34                     
CISPEP   9 CYS E   27C   CYS E   28C         0        -3.73                     
CISPEP  10 ALA E  127    ASN E  128          0         2.65                     
CISPEP  11 TYR E  140    PRO E  141          0         0.49                     
SSBOND   1 CYS G   54    CYS G   74                          1555   1555  2.03  
SSBOND   2 CYS G  119    CYS G  205                          1555   1555  2.04  
SSBOND   3 CYS G  126    CYS G  196                          1555   1555  2.04  
SSBOND   4 CYS G  131    CYS G  157                          1555   1555  2.03  
SSBOND   5 CYS G  201    CYS G  433                          1555   1555  2.03  
SSBOND   6 CYS G  218    CYS G  247                          1555   1555  2.03  
SSBOND   7 CYS G  228    CYS G  239                          1555   1555  2.04  
SSBOND   8 CYS G  296    CYS G  331                          1555   1555  2.04  
SSBOND   9 CYS G  378    CYS G  445                          1555   1555  2.03  
SSBOND  10 CYS G  385    CYS G  418                          1555   1555  2.04  
SSBOND  11 CYS G  501    CYS B  605                          1555   1555  2.02  
SSBOND  12 CYS B  598    CYS B  604                          1555   1555  2.03  
SSBOND  13 CYS L   23    CYS L   88                          1555   1555  2.03  
SSBOND  14 CYS L  135    CYS L  194                          1555   1555  2.04  
SSBOND  15 CYS H   22    CYS H   92                          1555   1555  2.04  
SSBOND  16 CYS H  138    CYS H  194                          1555   1555  2.03  
SSBOND  17 CYS D   22    CYS D   92                          1555   1555  2.04  
SSBOND  18 CYS D  140    CYS D  196                          1555   1555  2.04  
SSBOND  19 CYS E   23    CYS E   88                          1555   1555  2.04  
SSBOND  20 CYS E   27C   CYS E   28                          1555   1555  2.03  
SSBOND  21 CYS E   89    CYS E   96                          1555   1555  2.04  
SSBOND  22 CYS E  134    CYS E  193                          1555   1555  2.03  
SITE     1 AC1  2 ASN B 611  SER B 613                                          
SITE     1 AC2  3 ASN B 618  GLU E  53  ARG E  54                               
SITE     1 AC3  2 GLU B 634  ASN B 637                                          
SITE     1 AC4 20 SER B 528  ASN D  30  PHE D  31  HIS D  33                    
SITE     2 AC4 20 SER D  52  TYR D  53  ASP D  56  LYS D  57                    
SITE     3 AC4 20 ASN D  58  ARG D  98  ASP D  99  GLY D 100                    
SITE     4 AC4 20 THR D 100C SER D 173  HIS E  93  ASN E  94                    
SITE     5 AC4 20 SER E  95  GLY E  95A LYS E 129  ASN G  88                    
SITE     1 AC5  5 CYS G 131  THR G 132  ASN G 133  GLY G 152                    
SITE     2 AC5  5 LYS G 155                                                     
SITE     1 AC6  6 ASN G 137  ASN H  58  THR H 100L TRP L  91                    
SITE     2 AC6  6 ASP L  92  THR L  95B                                         
SITE     1 AC7  2 THR G 135  ASN G 156                                          
SITE     1 AC8  4 THR G 128  GLN G 130  ASN G 160  LYS G 169                    
SITE     1 AC9  3 VAL G 182  ARG G 192  ASN G 197                               
SITE     1 AD1  3 PRO D  72D ASN G 234  SER G 274                               
SITE     1 AD2 13 LYS G  65  SER G 209  GLU G 211  LEU G 261                    
SITE     2 AD2 13 ASN G 262  ASN G 377  CYS G 378  GLY G 379                    
SITE     3 AD2 13 GLN G 440  CYS G 445  VAL G 446  SER G 447                    
SITE     4 AD2 13 NAG G 631                                                     
SITE     1 AD3  2 ASN G 276  THR G 278                                          
SITE     1 AD4  4 ASN G 295  ASN G 332  SER G 334  ARG G 444                    
SITE     1 AD5  2 ASN G 301  ILE G 323                                          
SITE     1 AD6 12 THR G 297  HIS G 330  ASN G 332  ARG H 100                    
SITE     2 AD6 12 ILE H 100A TYR H 100B GLY H 100C VAL H 100D                   
SITE     3 AD6 12 VAL H 100E ASN L  50  ASN L  51  GLY L  67                    
SITE     1 AD7  1 ASN G 339                                                     
SITE     1 AD8  1 ASN G 355                                                     
SITE     1 AD9  5 ASN G 363  SER G 388  NAG G 627  NAG G 628                    
SITE     2 AD9  5 NAG G 629                                                     
SITE     1 AE1  5 ASN G 386  SER G 388  NAG G 625  NAG G 626                    
SITE     2 AE1  5 NAG G 629                                                     
SITE     1 AE2  3 ASN G 392  NAG G 625  NAG G 628                               
SITE     1 AE3  4 ASN G 262  PRO G 291  ASN G 448  NAG G 616                    
CRYST1  128.380  128.380  313.130  90.00  90.00 120.00 P 63          6          
ORIGX1      1.000000  0.000000  0.000000        0.00000                         
ORIGX2      0.000000  1.000000  0.000000        0.00000                         
ORIGX3      0.000000  0.000000  1.000000        0.00000                         
SCALE1      0.007789  0.004497  0.000000        0.00000                         
SCALE2      0.000000  0.008994  0.000000        0.00000                         
SCALE3      0.000000  0.000000  0.003194        0.00000                         
ATOM      1  N   ALA G  31    -242.247  57.965 -61.567  1.00 90.16           N  
ANISOU    1  N   ALA G  31    11416  12544  10297  -3122   1836  -2249       N  
ATOM      2  CA  ALA G  31    -242.234  56.661 -62.217  1.00 97.93           C  
ANISOU    2  CA  ALA G  31    12556  13437  11217  -3256   1934  -2256       C  
ATOM      3  C   ALA G  31    -241.387  55.660 -61.429  1.00112.01           C  
ANISOU    3  C   ALA G  31    14418  15083  13058  -3236   2000  -2261       C  
ATOM      4  O   ALA G  31    -241.785  55.210 -60.354  1.00109.19           O  
ANISOU    4  O   ALA G  31    14004  14763  12721  -3204   1959  -2260       O  
ATOM      5  CB  ALA G  31    -241.723  56.787 -63.645  1.00 96.02           C  
ANISOU    5  CB  ALA G  31    12440  13120  10925  -3339   2016  -2261       C  
ATOM      6  N   GLU G  32    -240.216  55.313 -61.973  1.00128.15           N  
ANISOU    6  N   GLU G  32    16602  16963  15126  -3255   2110  -2265       N  
ATOM      7  CA  GLU G  32    -239.333  54.353 -61.318  1.00129.24           C  
ANISOU    7  CA  GLU G  32    16829  16955  15321  -3233   2186  -2265       C  
ATOM      8  C   GLU G  32    -238.625  54.942 -60.104  1.00115.56           C  
ANISOU    8  C   GLU G  32    14997  15217  13694  -3093   2134  -2253       C  
ATOM      9  O   GLU G  32    -238.185  54.185 -59.231  1.00111.79           O  
ANISOU    9  O   GLU G  32    14549  14665  13260  -3066   2162  -2249       O  
ATOM     10  CB  GLU G  32    -238.295  53.824 -62.313  1.00141.04           C  
ANISOU   10  CB  GLU G  32    18518  18260  16811  -3290   2336  -2271       C  
ATOM     11  CG  GLU G  32    -238.192  52.301 -62.388  1.00149.03           C  
ANISOU   11  CG  GLU G  32    19690  19147  17788  -3375   2442  -2277       C  
ATOM     12  CD  GLU G  32    -239.157  51.692 -63.393  1.00155.16           C  
ANISOU   12  CD  GLU G  32    20563  19957  18434  -3529   2471  -2287       C  
ATOM     13  OE1 GLU G  32    -240.262  51.272 -62.987  1.00156.87           O  
ANISOU   13  OE1 GLU G  32    20711  20293  18598  -3575   2400  -2287       O  
ATOM     14  OE2 GLU G  32    -238.810  51.637 -64.593  1.00157.68           O  
ANISOU   14  OE2 GLU G  32    21037  20177  18696  -3608   2570  -2294       O  
ATOM     15  N   ASN G  33    -238.492  56.264 -60.037  1.00107.91           N  
ANISOU   15  N   ASN G  33    13919  14320  12761  -3009   2062  -2246       N  
ATOM     16  CA  ASN G  33    -237.992  56.927 -58.843  1.00100.00           C  
ANISOU   16  CA  ASN G  33    12818  13334  11843  -2885   1998  -2232       C  
ATOM     17  C   ASN G  33    -239.158  57.245 -57.918  1.00 97.72           C  
ANISOU   17  C   ASN G  33    12389  13206  11534  -2853   1882  -2234       C  
ATOM     18  O   ASN G  33    -240.214  57.708 -58.360  1.00100.77           O  
ANISOU   18  O   ASN G  33    12707  13717  11864  -2881   1825  -2240       O  
ATOM     19  CB  ASN G  33    -237.220  58.202 -59.200  1.00 92.41           C  
ANISOU   19  CB  ASN G  33    11819  12361  10930  -2810   1982  -2223       C  
ATOM     20  CG  ASN G  33    -237.913  59.036 -60.268  1.00 79.06           C  
ANISOU   20  CG  ASN G  33    10086  10774   9181  -2845   1943  -2230       C  
ATOM     21  OD1 ASN G  33    -239.071  58.796 -60.609  1.00 76.57           O  
ANISOU   21  OD1 ASN G  33     9744  10559   8790  -2914   1909  -2238       O  
ATOM     22  ND2 ASN G  33    -237.202  60.026 -60.799  1.00 67.74           N  
ANISOU   22  ND2 ASN G  33     8644   9315   7779  -2799   1948  -2225       N  
ATOM     23  N   LEU G  34    -238.964  56.982 -56.631  1.00 91.12           N  
ANISOU   23  N   LEU G  34    11519  12360  10742  -2797   1858  -2228       N  
ATOM     24  CA  LEU G  34    -240.045  57.012 -55.659  1.00 72.28           C  
ANISOU   24  CA  LEU G  34     9032  10100   8333  -2782   1777  -2236       C  
ATOM     25  C   LEU G  34    -239.977  58.265 -54.798  1.00 70.10           C  
ANISOU   25  C   LEU G  34     8639   9895   8101  -2672   1693  -2229       C  
ATOM     26  O   LEU G  34    -238.897  58.766 -54.472  1.00 36.39           O  
ANISOU   26  O   LEU G  34     4378   5554   3895  -2602   1701  -2213       O  
ATOM     27  CB  LEU G  34    -240.006  55.762 -54.779  1.00 60.52           C  
ANISOU   27  CB  LEU G  34     7594   8557   6845  -2812   1812  -2240       C  
ATOM     28  CG  LEU G  34    -240.467  54.499 -55.510  1.00 48.65           C  
ANISOU   28  CG  LEU G  34     6190   7017   5278  -2929   1878  -2251       C  
ATOM     29  CD1 LEU G  34    -239.987  53.231 -54.821  1.00 46.02           C  
ANISOU   29  CD1 LEU G  34     5942   6582   4963  -2951   1939  -2251       C  
ATOM     30  CD2 LEU G  34    -241.980  54.503 -55.631  1.00 48.67           C  
ANISOU   30  CD2 LEU G  34     6120   7167   5204  -2983   1818  -2264       C  
ATOM     31  N   TRP G  35    -241.153  58.757 -54.424  1.00 76.68           N  
ANISOU   31  N   TRP G  35     9370  10867   8899  -2662   1620  -2242       N  
ATOM     32  CA  TRP G  35    -241.300  60.002 -53.690  1.00 83.36           C  
ANISOU   32  CA  TRP G  35    10106  11793   9774  -2568   1545  -2243       C  
ATOM     33  C   TRP G  35    -242.000  59.749 -52.363  1.00 78.14           C  
ANISOU   33  C   TRP G  35     9389  11199   9101  -2559   1514  -2262       C  
ATOM     34  O   TRP G  35    -242.912  58.920 -52.276  1.00 73.89           O  
ANISOU   34  O   TRP G  35     8855  10708   8510  -2628   1523  -2280       O  
ATOM     35  CB  TRP G  35    -242.099  61.017 -54.500  1.00 89.89           C  
ANISOU   35  CB  TRP G  35    10859  12729  10568  -2556   1493  -2249       C  
ATOM     36  CG  TRP G  35    -241.639  61.169 -55.916  1.00 92.36           C  
ANISOU   36  CG  TRP G  35    11228  12994  10870  -2590   1528  -2237       C  
ATOM     37  CD1 TRP G  35    -241.848  60.301 -56.951  1.00 87.39           C  
ANISOU   37  CD1 TRP G  35    10682  12332  10188  -2694   1586  -2239       C  
ATOM     38  CD2 TRP G  35    -240.912  62.271 -56.458  1.00 97.11           C  
ANISOU   38  CD2 TRP G  35    11813  13577  11509  -2528   1513  -2224       C  
ATOM     39  NE1 TRP G  35    -241.284  60.793 -58.101  1.00 87.79           N  
ANISOU   39  NE1 TRP G  35    10773  12344  10238  -2705   1614  -2231       N  
ATOM     40  CE2 TRP G  35    -240.704  62.003 -57.825  1.00 95.45           C  
ANISOU   40  CE2 TRP G  35    11679  13324  11265  -2602   1568  -2221       C  
ATOM     41  CE3 TRP G  35    -240.412  63.460 -55.918  1.00101.93           C  
ANISOU   41  CE3 TRP G  35    12355  14201  12173  -2423   1461  -2214       C  
ATOM     42  CZ2 TRP G  35    -240.017  62.880 -58.658  1.00106.23           C  
ANISOU   42  CZ2 TRP G  35    13050  14662  12648  -2572   1573  -2213       C  
ATOM     43  CZ3 TRP G  35    -239.732  64.328 -56.745  1.00106.84           C  
ANISOU   43  CZ3 TRP G  35    12980  14797  12816  -2389   1460  -2202       C  
ATOM     44  CH2 TRP G  35    -239.538  64.034 -58.100  1.00110.90           C  
ANISOU   44  CH2 TRP G  35    13567  15271  13297  -2463   1516  -2202       C  
ATOM     45  N   VAL G  36    -241.575  60.484 -51.336  1.00 62.65           N  
ANISOU   45  N   VAL G  36     7377   9244   7184  -2480   1481  -2259       N  
ATOM     46  CA  VAL G  36    -242.181  60.361 -50.020  1.00 49.78           C  
ANISOU   46  CA  VAL G  36     5694   7679   5542  -2474   1459  -2283       C  
ATOM     47  C   VAL G  36    -243.620  60.858 -50.062  1.00 42.17           C  
ANISOU   47  C   VAL G  36     4637   6864   4524  -2487   1415  -2320       C  
ATOM     48  O   VAL G  36    -243.988  61.719 -50.875  1.00 36.51           O  
ANISOU   48  O   VAL G  36     3873   6202   3796  -2464   1383  -2321       O  
ATOM     49  CB  VAL G  36    -241.357  61.139 -48.980  1.00 35.32           C  
ANISOU   49  CB  VAL G  36     3834   5820   3765  -2393   1438  -2272       C  
ATOM     50  CG1 VAL G  36    -239.892  60.794 -49.114  1.00 34.77           C  
ANISOU   50  CG1 VAL G  36     3855   5607   3749  -2374   1480  -2233       C  
ATOM     51  CG2 VAL G  36    -241.565  62.634 -49.151  1.00 45.83           C  
ANISOU   51  CG2 VAL G  36     5077   7225   5109  -2322   1382  -2279       C  
ATOM     52  N   THR G  37    -244.453  60.290 -49.186  1.00 37.20           N  
ANISOU   52  N   THR G  37     3980   6300   3856  -2528   1419  -2353       N  
ATOM     53  CA  THR G  37    -245.845  60.692 -49.031  1.00 37.85           C  
ANISOU   53  CA  THR G  37     3971   6530   3882  -2544   1387  -2399       C  
ATOM     54  C   THR G  37    -246.225  60.637 -47.563  1.00 52.92           C  
ANISOU   54  C   THR G  37     5830   8497   5780  -2545   1391  -2440       C  
ATOM     55  O   THR G  37    -245.779  59.749 -46.830  1.00 52.24           O  
ANISOU   55  O   THR G  37     5798   8349   5703  -2574   1425  -2434       O  
ATOM     56  CB  THR G  37    -246.812  59.804 -49.831  1.00 38.69           C  
ANISOU   56  CB  THR G  37     4101   6682   3916  -2636   1401  -2407       C  
ATOM     57  OG1 THR G  37    -246.723  58.448 -49.385  1.00 39.10           O  
ANISOU   57  OG1 THR G  37     4223   6681   3951  -2703   1445  -2406       O  
ATOM     58  CG2 THR G  37    -246.470  59.847 -51.273  1.00 38.50           C  
ANISOU   58  CG2 THR G  37     4129   6606   3893  -2650   1406  -2371       C  
ATOM     59  N   VAL G  38    -247.051  61.589 -47.149  1.00 54.05           N  
ANISOU   59  N   VAL G  38     5871   8762   5901  -2516   1361  -2488       N  
ATOM     60  CA  VAL G  38    -247.529  61.687 -45.778  1.00 39.03           C  
ANISOU   60  CA  VAL G  38     3909   6941   3982  -2525   1371  -2544       C  
ATOM     61  C   VAL G  38    -248.846  60.943 -45.664  1.00 40.17           C  
ANISOU   61  C   VAL G  38     4022   7198   4044  -2610   1389  -2592       C  
ATOM     62  O   VAL G  38    -249.709  61.039 -46.545  1.00 40.61           O  
ANISOU   62  O   VAL G  38     4049   7330   4051  -2635   1373  -2602       O  
ATOM     63  CB  VAL G  38    -247.689  63.160 -45.362  1.00 38.92           C  
ANISOU   63  CB  VAL G  38     3797   7004   3987  -2451   1340  -2582       C  
ATOM     64  CG1 VAL G  38    -248.253  63.260 -43.956  1.00 57.43           C  
ANISOU   64  CG1 VAL G  38     6072   9444   6303  -2474   1362  -2655       C  
ATOM     65  CG2 VAL G  38    -246.361  63.874 -45.461  1.00 38.31           C  
ANISOU   65  CG2 VAL G  38     3754   6817   3986  -2371   1322  -2531       C  
ATOM     66  N   TYR G  39    -249.000  60.190 -44.579  1.00 40.70           N  
ANISOU   66  N   TYR G  39     4095   7281   4088  -2660   1423  -2621       N  
ATOM     67  CA  TYR G  39    -250.251  59.520 -44.255  1.00 41.89           C  
ANISOU   67  CA  TYR G  39     4206   7556   4155  -2746   1445  -2676       C  
ATOM     68  C   TYR G  39    -250.642  59.914 -42.841  1.00 42.54           C  
ANISOU   68  C   TYR G  39     4207   7738   4220  -2753   1467  -2750       C  
ATOM     69  O   TYR G  39    -249.849  59.756 -41.907  1.00 43.05           O  
ANISOU   69  O   TYR G  39     4304   7731   4321  -2741   1486  -2741       O  
ATOM     70  CB  TYR G  39    -250.123  58.000 -44.383  1.00 42.11           C  
ANISOU   70  CB  TYR G  39     4330   7510   4158  -2823   1477  -2644       C  
ATOM     71  CG  TYR G  39    -249.942  57.522 -45.803  1.00 41.81           C  
ANISOU   71  CG  TYR G  39     4368   7398   4119  -2840   1468  -2589       C  
ATOM     72  CD1 TYR G  39    -248.677  57.327 -46.336  1.00 40.88           C  
ANISOU   72  CD1 TYR G  39     4341   7123   4070  -2802   1473  -2527       C  
ATOM     73  CD2 TYR G  39    -251.038  57.275 -46.613  1.00 63.68           C  
ANISOU   73  CD2 TYR G  39     7118  10265   6813  -2901   1460  -2604       C  
ATOM     74  CE1 TYR G  39    -248.510  56.893 -47.628  1.00 40.77           C  
ANISOU   74  CE1 TYR G  39     4395   7047   4050  -2829   1475  -2487       C  
ATOM     75  CE2 TYR G  39    -250.880  56.841 -47.913  1.00 62.43           C  
ANISOU   75  CE2 TYR G  39     7034  10041   6646  -2927   1455  -2556       C  
ATOM     76  CZ  TYR G  39    -249.614  56.653 -48.413  1.00 41.52           C  
ANISOU   76  CZ  TYR G  39     4473   7234   4069  -2893   1466  -2501       C  
ATOM     77  OH  TYR G  39    -249.460  56.220 -49.707  1.00 65.73           O  
ANISOU   77  OH  TYR G  39     7612  10240   7124  -2931   1473  -2462       O  
ATOM     78  N   TYR G  40    -251.852  60.439 -42.692  1.00 43.55           N  
ANISOU   78  N   TYR G  40     4225   8036   4285  -2777   1467  -2826       N  
ATOM     79  CA  TYR G  40    -252.363  60.916 -41.416  1.00 68.78           C  
ANISOU   79  CA  TYR G  40     7332  11347   7455  -2771   1500  -2897       C  
ATOM     80  C   TYR G  40    -253.525  60.026 -41.003  1.00 69.08           C  
ANISOU   80  C   TYR G  40     7346  11494   7406  -2817   1554  -2896       C  
ATOM     81  O   TYR G  40    -254.508  59.900 -41.741  1.00 69.84           O  
ANISOU   81  O   TYR G  40     7402  11692   7442  -2852   1550  -2903       O  
ATOM     82  CB  TYR G  40    -252.798  62.376 -41.531  1.00 44.62           C  
ANISOU   82  CB  TYR G  40     4185   8362   4408  -2639   1491  -2890       C  
ATOM     83  CG  TYR G  40    -253.391  62.954 -40.274  1.00 45.74           C  
ANISOU   83  CG  TYR G  40     4270   8578   4532  -2513   1562  -2866       C  
ATOM     84  CD1 TYR G  40    -252.700  62.914 -39.072  1.00 58.99           C  
ANISOU   84  CD1 TYR G  40     5991  10190   6233  -2469   1600  -2846       C  
ATOM     85  CD2 TYR G  40    -254.634  63.565 -40.295  1.00 46.98           C  
ANISOU   85  CD2 TYR G  40     4333   8870   4647  -2432   1603  -2855       C  
ATOM     86  CE1 TYR G  40    -253.241  63.455 -37.921  1.00 64.53           C  
ANISOU   86  CE1 TYR G  40     6656  10956   6905  -2348   1677  -2825       C  
ATOM     87  CE2 TYR G  40    -255.181  64.106 -39.154  1.00 63.61           C  
ANISOU   87  CE2 TYR G  40     6392  11038   6739  -2306   1689  -2827       C  
ATOM     88  CZ  TYR G  40    -254.482  64.051 -37.969  1.00 67.00           C  
ANISOU   88  CZ  TYR G  40     6878  11397   7180  -2264   1726  -2816       C  
ATOM     89  OH  TYR G  40    -255.033  64.592 -36.831  1.00 49.45           O  
ANISOU   89  OH  TYR G  40     4627   9233   4930  -2133   1822  -2790       O  
ATOM     90  N   GLY G  41    -253.406  59.401 -39.836  1.00 74.81           N  
ANISOU   90  N   GLY G  41     8099  12203   8123  -2817   1608  -2878       N  
ATOM     91  CA  GLY G  41    -254.418  58.467 -39.387  1.00 77.18           C  
ANISOU   91  CA  GLY G  41     8380  12600   8346  -2864   1665  -2865       C  
ATOM     92  C   GLY G  41    -254.064  57.027 -39.691  1.00 75.73           C  
ANISOU   92  C   GLY G  41     8289  12347   8140  -3014   1651  -2886       C  
ATOM     93  O   GLY G  41    -254.893  56.257 -40.186  1.00 84.53           O  
ANISOU   93  O   GLY G  41     9399  13536   9183  -3097   1658  -2890       O  
ATOM     94  N   VAL G  42    -252.827  56.652 -39.393  1.00 77.88           N  
ANISOU   94  N   VAL G  42     8646  12474   8470  -3046   1636  -2891       N  
ATOM     95  CA  VAL G  42    -252.357  55.293 -39.632  1.00 46.03           C  
ANISOU   95  CA  VAL G  42     4722   8334   4433  -3126   1641  -2863       C  
ATOM     96  C   VAL G  42    -252.471  54.485 -38.345  1.00 74.49           C  
ANISOU   96  C   VAL G  42     8335  11969   8000  -3186   1692  -2886       C  
ATOM     97  O   VAL G  42    -252.529  55.063 -37.249  1.00 47.22           O  
ANISOU   97  O   VAL G  42     4837   8551   4552  -3087   1732  -2855       O  
ATOM     98  CB  VAL G  42    -250.913  55.292 -40.151  1.00 44.56           C  
ANISOU   98  CB  VAL G  42     4641   7945   4344  -3044   1618  -2774       C  
ATOM     99  CG1 VAL G  42    -250.856  55.871 -41.543  1.00 43.94           C  
ANISOU   99  CG1 VAL G  42     4568   7836   4292  -2992   1577  -2735       C  
ATOM    100  CG2 VAL G  42    -250.023  56.078 -39.209  1.00 48.78           C  
ANISOU  100  CG2 VAL G  42     5164   8431   4940  -2981   1620  -2775       C  
ATOM    101  N   PRO G  43    -252.534  53.205 -38.424  1.00 57.12           N  
ANISOU  101  N   PRO G  43     6204   9734   5763  -3269   1709  -2875       N  
ATOM    102  CA  PRO G  43    -252.435  52.361 -37.215  1.00 51.04           C  
ANISOU  102  CA  PRO G  43     5464   8962   4969  -3312   1757  -2876       C  
ATOM    103  C   PRO G  43    -251.005  52.219 -36.699  1.00 46.56           C  
ANISOU  103  C   PRO G  43     4983   8226   4480  -3276   1756  -2839       C  
ATOM    104  O   PRO G  43    -250.322  51.212 -36.895  1.00 46.10           O  
ANISOU  104  O   PRO G  43     5031   8040   4446  -3282   1763  -2783       O  
ATOM    105  CB  PRO G  43    -252.996  51.020 -37.695  1.00 48.28           C  
ANISOU  105  CB  PRO G  43     5163   8632   4549  -3425   1768  -2882       C  
ATOM    106  CG  PRO G  43    -253.785  51.337 -38.941  1.00 48.50           C  
ANISOU  106  CG  PRO G  43     5153   8732   4541  -3430   1738  -2881       C  
ATOM    107  CD  PRO G  43    -253.041  52.454 -39.582  1.00 51.65           C  
ANISOU  107  CD  PRO G  43     5554   9041   5029  -3314   1697  -2844       C  
ATOM    108  N   VAL G  44    -250.535  53.262 -36.012  1.00 46.21           N  
ANISOU  108  N   VAL G  44     4901   8178   4478  -3199   1756  -2839       N  
ATOM    109  CA  VAL G  44    -249.173  53.319 -35.485  1.00 62.78           C  
ANISOU  109  CA  VAL G  44     7071  10135   6646  -3163   1753  -2802       C  
ATOM    110  C   VAL G  44    -249.235  53.811 -34.046  1.00 45.82           C  
ANISOU  110  C   VAL G  44     4892   8042   4477  -3088   1799  -2777       C  
ATOM    111  O   VAL G  44    -249.702  54.927 -33.788  1.00 46.22           O  
ANISOU  111  O   VAL G  44     4871   8174   4519  -2984   1810  -2766       O  
ATOM    112  CB  VAL G  44    -248.259  54.234 -36.321  1.00 59.31           C  
ANISOU  112  CB  VAL G  44     6653   9589   6292  -3054   1709  -2744       C  
ATOM    113  CG1 VAL G  44    -246.988  54.561 -35.554  1.00 51.47           C  
ANISOU  113  CG1 VAL G  44     5709   8490   5357  -3002   1712  -2704       C  
ATOM    114  CG2 VAL G  44    -247.914  53.573 -37.642  1.00 63.11           C  
ANISOU  114  CG2 VAL G  44     7213   9962   6802  -3034   1689  -2679       C  
ATOM    115  N   TRP G  45    -248.757  52.990 -33.114  1.00 45.97           N  
ANISOU  115  N   TRP G  45     4974   8009   4483  -3123   1832  -2756       N  
ATOM    116  CA  TRP G  45    -248.725  53.357 -31.708  1.00 78.07           C  
ANISOU  116  CA  TRP G  45     9033  12112   8517  -3047   1882  -2717       C  
ATOM    117  C   TRP G  45    -247.415  52.900 -31.086  1.00 73.21           C  
ANISOU  117  C   TRP G  45     8513  11364   7940  -3074   1880  -2689       C  
ATOM    118  O   TRP G  45    -246.819  51.905 -31.505  1.00 45.22           O  
ANISOU  118  O   TRP G  45     5039   7721   4421  -3164   1863  -2699       O  
ATOM    119  CB  TRP G  45    -249.907  52.757 -30.924  1.00 61.32           C  
ANISOU  119  CB  TRP G  45     6875  10120   6305  -3054   1950  -2707       C  
ATOM    120  CG  TRP G  45    -249.871  51.259 -30.783  1.00 57.78           C  
ANISOU  120  CG  TRP G  45     6486   9640   5827  -3170   1963  -2711       C  
ATOM    121  CD1 TRP G  45    -249.055  50.527 -29.969  1.00 48.26           C  
ANISOU  121  CD1 TRP G  45     5362   8351   4625  -3209   1979  -2688       C  
ATOM    122  CD2 TRP G  45    -250.709  50.316 -31.459  1.00 49.07           C  
ANISOU  122  CD2 TRP G  45     5371   8593   4683  -3260   1963  -2735       C  
ATOM    123  NE1 TRP G  45    -249.322  49.188 -30.109  1.00 48.66           N  
ANISOU  123  NE1 TRP G  45     5451   8397   4641  -3313   1990  -2701       N  
ATOM    124  CE2 TRP G  45    -250.335  49.031 -31.017  1.00 49.18           C  
ANISOU  124  CE2 TRP G  45     5462   8547   4676  -3348   1981  -2729       C  
ATOM    125  CE3 TRP G  45    -251.735  50.432 -32.400  1.00 57.75           C  
ANISOU  125  CE3 TRP G  45     6403   9786   5752  -3276   1951  -2757       C  
ATOM    126  CZ2 TRP G  45    -250.953  47.870 -31.485  1.00 50.57           C  
ANISOU  126  CZ2 TRP G  45     5656   8754   4803  -3448   1987  -2747       C  
ATOM    127  CZ3 TRP G  45    -252.348  49.277 -32.863  1.00 58.89           C  
ANISOU  127  CZ3 TRP G  45     6565   9966   5844  -3381   1956  -2771       C  
ATOM    128  CH2 TRP G  45    -251.954  48.014 -32.406  1.00 50.26           C  
ANISOU  128  CH2 TRP G  45     5554   8811   4732  -3465   1975  -2767       C  
ATOM    129  N   LYS G  46    -246.979  53.643 -30.074  1.00 73.40           N  
ANISOU  129  N   LYS G  46     8545  11385   7957  -2989   1904  -2652       N  
ATOM    130  CA  LYS G  46    -245.839  53.278 -29.252  1.00 75.58           C  
ANISOU  130  CA  LYS G  46     8908  11560   8250  -3005   1911  -2614       C  
ATOM    131  C   LYS G  46    -246.261  53.284 -27.789  1.00 78.21           C  
ANISOU  131  C   LYS G  46     9248  11971   8497  -2960   1979  -2585       C  
ATOM    132  O   LYS G  46    -247.263  53.898 -27.416  1.00 84.70           O  
ANISOU  132  O   LYS G  46    10010  12912   9259  -2883   2023  -2589       O  
ATOM    133  CB  LYS G  46    -244.662  54.236 -29.467  1.00 72.32           C  
ANISOU  133  CB  LYS G  46     8520  11049   7909  -2946   1870  -2588       C  
ATOM    134  CG  LYS G  46    -244.089  54.191 -30.870  1.00 68.86           C  
ANISOU  134  CG  LYS G  46     8090  10518   7555  -2985   1814  -2607       C  
ATOM    135  CD  LYS G  46    -242.881  55.098 -30.999  1.00 75.39           C  
ANISOU  135  CD  LYS G  46     8942  11251   8450  -2923   1782  -2568       C  
ATOM    136  CE  LYS G  46    -242.227  54.938 -32.361  1.00 82.24           C  
ANISOU  136  CE  LYS G  46     9848  12008   9392  -2886   1741  -2527       C  
ATOM    137  NZ  LYS G  46    -241.761  53.541 -32.578  1.00 85.87           N  
ANISOU  137  NZ  LYS G  46    10402  12366   9859  -2905   1755  -2480       N  
ATOM    138  N   ASP G  47    -245.493  52.584 -26.960  1.00 73.07           N  
ANISOU  138  N   ASP G  47     8677  11250   7834  -3004   1994  -2553       N  
ATOM    139  CA  ASP G  47    -245.802  52.537 -25.540  1.00 68.64           C  
ANISOU  139  CA  ASP G  47     8140  10756   7183  -2968   2061  -2521       C  
ATOM    140  C   ASP G  47    -245.465  53.866 -24.881  1.00 64.97           C  
ANISOU  140  C   ASP G  47     7692  10299   6694  -2847   2076  -2497       C  
ATOM    141  O   ASP G  47    -244.384  54.424 -25.095  1.00 70.85           O  
ANISOU  141  O   ASP G  47     8475  10947   7497  -2827   2030  -2479       O  
ATOM    142  CB  ASP G  47    -245.042  51.403 -24.862  1.00 47.53           C  
ANISOU  142  CB  ASP G  47     5555   8006   4500  -3054   2068  -2493       C  
ATOM    143  CG  ASP G  47    -245.615  50.050 -25.192  1.00 57.76           C  
ANISOU  143  CG  ASP G  47     6845   9321   5780  -3156   2077  -2516       C  
ATOM    144  OD1 ASP G  47    -245.865  49.795 -26.387  1.00 69.88           O  
ANISOU  144  OD1 ASP G  47     8350  10840   7361  -3198   2040  -2557       O  
ATOM    145  OD2 ASP G  47    -245.829  49.249 -24.258  1.00 48.88           O  
ANISOU  145  OD2 ASP G  47     5752   8230   4591  -3194   2123  -2493       O  
ATOM    146  N   ALA G  48    -246.397  54.370 -24.079  1.00 61.87           N  
ANISOU  146  N   ALA G  48     7280  10020   6209  -2758   2148  -2495       N  
ATOM    147  CA  ALA G  48    -246.208  55.618 -23.355  1.00 63.24           C  
ANISOU  147  CA  ALA G  48     7493  10206   6329  -2626   2176  -2481       C  
ATOM    148  C   ALA G  48    -247.211  55.660 -22.212  1.00 76.40           C  
ANISOU  148  C   ALA G  48     9175  11986   7866  -2551   2281  -2473       C  
ATOM    149  O   ALA G  48    -248.095  54.806 -22.102  1.00 74.37           O  
ANISOU  149  O   ALA G  48     8873  11808   7576  -2599   2329  -2473       O  
ATOM    150  CB  ALA G  48    -246.364  56.830 -24.280  1.00 55.24           C  
ANISOU  150  CB  ALA G  48     6419   9203   5369  -2539   2138  -2508       C  
ATOM    151  N   GLU G  49    -247.063  56.669 -21.360  1.00 89.96           N  
ANISOU  151  N   GLU G  49    10967  13710   9503  -2424   2321  -2465       N  
ATOM    152  CA  GLU G  49    -247.917  56.852 -20.196  1.00 91.19           C  
ANISOU  152  CA  GLU G  49    11167  13960   9518  -2325   2434  -2457       C  
ATOM    153  C   GLU G  49    -248.546  58.238 -20.230  1.00 87.82           C  
ANISOU  153  C   GLU G  49    10734  13587   9045  -2153   2477  -2484       C  
ATOM    154  O   GLU G  49    -247.865  59.231 -20.507  1.00 85.62           O  
ANISOU  154  O   GLU G  49    10495  13242   8794  -2088   2421  -2499       O  
ATOM    155  CB  GLU G  49    -247.122  56.683 -18.903  1.00101.37           C  
ANISOU  155  CB  GLU G  49    12604  15198  10713  -2324   2456  -2424       C  
ATOM    156  CG  GLU G  49    -246.162  55.514 -18.912  1.00103.98           C  
ANISOU  156  CG  GLU G  49    12960  15443  11106  -2486   2396  -2393       C  
ATOM    157  CD  GLU G  49    -245.067  55.660 -17.876  1.00102.87           C  
ANISOU  157  CD  GLU G  49    12969  15222  10894  -2481   2384  -2358       C  
ATOM    158  OE1 GLU G  49    -244.703  56.810 -17.550  1.00100.61           O  
ANISOU  158  OE1 GLU G  49    12767  14909  10553  -2366   2376  -2366       O  
ATOM    159  OE2 GLU G  49    -244.577  54.625 -17.383  1.00103.09           O  
ANISOU  159  OE2 GLU G  49    13040  15214  10915  -2591   2379  -2323       O  
ATOM    160  N   THR G  50    -249.844  58.306 -19.936  1.00 73.20           N  
ANISOU  160  N   THR G  50     8836  11856   7120  -2072   2583  -2487       N  
ATOM    161  CA  THR G  50    -250.558  59.574 -19.899  1.00 73.65           C  
ANISOU  161  CA  THR G  50     8891  11968   7124  -1895   2647  -2510       C  
ATOM    162  C   THR G  50    -251.476  59.600 -18.684  1.00 70.81           C  
ANISOU  162  C   THR G  50     8592  11701   6611  -1777   2801  -2491       C  
ATOM    163  O   THR G  50    -251.717  58.578 -18.039  1.00 80.19           O  
ANISOU  163  O   THR G  50     9790  12929   7750  -1846   2856  -2457       O  
ATOM    164  CB  THR G  50    -251.363  59.809 -21.184  1.00 84.58           C  
ANISOU  164  CB  THR G  50    10120  13413   8605  -1898   2623  -2530       C  
ATOM    165  OG1 THR G  50    -251.927  61.127 -21.160  1.00 93.80           O  
ANISOU  165  OG1 THR G  50    11293  14619   9729  -1720   2680  -2551       O  
ATOM    166  CG2 THR G  50    -252.479  58.783 -21.307  1.00 85.16           C  
ANISOU  166  CG2 THR G  50    10089  13595   8674  -1965   2688  -2505       C  
ATOM    167  N   THR G  51    -251.989  60.789 -18.370  1.00 64.16           N  
ANISOU  167  N   THR G  51     7798  10890   5690  -1591   2879  -2511       N  
ATOM    168  CA  THR G  51    -252.863  60.953 -17.213  1.00 74.20           C  
ANISOU  168  CA  THR G  51     9146  12244   6804  -1448   3045  -2492       C  
ATOM    169  C   THR G  51    -254.211  60.289 -17.483  1.00 67.50           C  
ANISOU  169  C   THR G  51     8141  11527   5977  -1463   3148  -2452       C  
ATOM    170  O   THR G  51    -254.926  60.678 -18.411  1.00 66.21           O  
ANISOU  170  O   THR G  51     7847  11416   5893  -1433   3152  -2457       O  
ATOM    171  CB  THR G  51    -253.043  62.436 -16.889  1.00 86.82           C  
ANISOU  171  CB  THR G  51    10848  13829   8313  -1233   3103  -2529       C  
ATOM    172  OG1 THR G  51    -251.768  63.029 -16.608  1.00 92.38           O  
ANISOU  172  OG1 THR G  51    11706  14407   8986  -1221   2998  -2562       O  
ATOM    173  CG2 THR G  51    -253.947  62.614 -15.680  1.00 87.77           C  
ANISOU  173  CG2 THR G  51    11063  14029   8257  -1068   3292  -2509       C  
ATOM    174  N   LEU G  52    -254.555  59.287 -16.677  1.00 67.48           N  
ANISOU  174  N   LEU G  52     8154  11581   5904  -1512   3231  -2406       N  
ATOM    175  CA  LEU G  52    -255.766  58.498 -16.859  1.00 68.65           C  
ANISOU  175  CA  LEU G  52     8159  11854   6073  -1543   3326  -2353       C  
ATOM    176  C   LEU G  52    -256.870  58.992 -15.933  1.00 71.58           C  
ANISOU  176  C   LEU G  52     8561  12326   6311  -1346   3536  -2312       C  
ATOM    177  O   LEU G  52    -256.606  59.431 -14.811  1.00105.90           O  
ANISOU  177  O   LEU G  52    13076  16649  10514  -1229   3613  -2318       O  
ATOM    178  CB  LEU G  52    -255.485  57.019 -16.590  1.00 68.18           C  
ANISOU  178  CB  LEU G  52     8087  11795   6025  -1722   3291  -2319       C  
ATOM    179  CG  LEU G  52    -254.226  56.439 -17.241  1.00 65.53           C  
ANISOU  179  CG  LEU G  52     7763  11340   5797  -1906   3107  -2353       C  
ATOM    180  CD1 LEU G  52    -254.015  54.999 -16.812  1.00 68.68           C  
ANISOU  180  CD1 LEU G  52     8167  11739   6188  -2060   3097  -2317       C  
ATOM    181  CD2 LEU G  52    -254.293  56.542 -18.757  1.00 66.07           C  
ANISOU  181  CD2 LEU G  52     7699  11394   6011  -1978   2996  -2385       C  
ATOM    182  N   PHE G  53    -258.113  58.907 -16.402  1.00 72.73           N  
ANISOU  182  N   PHE G  53     8550  12584   6500  -1306   3634  -2263       N  
ATOM    183  CA  PHE G  53    -259.261  59.372 -15.626  1.00 98.10           C  
ANISOU  183  CA  PHE G  53    11767  15899   9607  -1108   3858  -2205       C  
ATOM    184  C   PHE G  53    -260.250  58.221 -15.390  1.00106.45           C  
ANISOU  184  C   PHE G  53    12702  17077  10668  -1169   3972  -2108       C  
ATOM    185  O   PHE G  53    -259.936  57.049 -15.615  1.00107.52           O  
ANISOU  185  O   PHE G  53    12790  17207  10857  -1359   3876  -2097       O  
ATOM    186  CB  PHE G  53    -259.915  60.578 -16.309  1.00 76.16           C  
ANISOU  186  CB  PHE G  53     8915  13144   6877   -958   3908  -2216       C  
ATOM    187  CG  PHE G  53    -260.473  60.280 -17.665  1.00 75.06           C  
ANISOU  187  CG  PHE G  53     8565  13055   6897  -1066   3834  -2196       C  
ATOM    188  CD1 PHE G  53    -259.664  60.324 -18.786  1.00 80.80           C  
ANISOU  188  CD1 PHE G  53     9259  13703   7740  -1202   3626  -2263       C  
ATOM    189  CD2 PHE G  53    -261.811  59.965 -17.825  1.00 87.89           C  
ANISOU  189  CD2 PHE G  53    10030  14808   8555  -1027   3977  -2103       C  
ATOM    190  CE1 PHE G  53    -260.177  60.053 -20.040  1.00 83.19           C  
ANISOU  190  CE1 PHE G  53     9387  14052   8168  -1298   3554  -2250       C  
ATOM    191  CE2 PHE G  53    -262.330  59.693 -19.073  1.00 75.93           C  
ANISOU  191  CE2 PHE G  53     8332  13342   7176  -1129   3902  -2082       C  
ATOM    192  CZ  PHE G  53    -261.512  59.740 -20.183  1.00 73.24           C  
ANISOU  192  CZ  PHE G  53     7977  12921   6931  -1264   3687  -2162       C  
ATOM    193  N   CYS G  54    -261.459  58.573 -14.938  1.00102.91           N  
ANISOU  193  N   CYS G  54    12201  16734  10164   -998   4188  -2032       N  
ATOM    194  CA  CYS G  54    -262.426  57.641 -14.369  1.00 81.83           C  
ANISOU  194  CA  CYS G  54     9447  14182   7464  -1004   4348  -1920       C  
ATOM    195  C   CYS G  54    -263.702  57.563 -15.201  1.00 82.74           C  
ANISOU  195  C   CYS G  54     9335  14406   7698   -991   4431  -1833       C  
ATOM    196  O   CYS G  54    -263.985  58.428 -16.033  1.00107.48           O  
ANISOU  196  O   CYS G  54    12392  17535  10911   -926   4411  -1854       O  
ATOM    197  CB  CYS G  54    -262.812  58.062 -12.954  1.00123.15           C  
ANISOU  197  CB  CYS G  54    14820  19454  12518   -797   4571  -1876       C  
ATOM    198  SG  CYS G  54    -263.553  59.716 -12.945  1.00130.50           S  
ANISOU  198  SG  CYS G  54    15773  20402  13409   -506   4745  -1875       S  
ATOM    199  N   ALA G  55    -264.486  56.516 -14.938  1.00 84.10           N  
ANISOU  199  N   ALA G  55     9396  14676   7883  -1053   4530  -1725       N  
ATOM    200  CA  ALA G  55    -265.816  56.338 -15.509  1.00 85.55           C  
ANISOU  200  CA  ALA G  55     9360  14975   8171  -1033   4647  -1607       C  
ATOM    201  C   ALA G  55    -266.577  55.360 -14.627  1.00108.45           C  
ANISOU  201  C   ALA G  55    12208  17974  11025  -1035   4822  -1476       C  
ATOM    202  O   ALA G  55    -265.989  54.405 -14.116  1.00116.07           O  
ANISOU  202  O   ALA G  55    13251  18917  11933  -1162   4753  -1491       O  
ATOM    203  CB  ALA G  55    -265.750  55.823 -16.951  1.00 83.31           C  
ANISOU  203  CB  ALA G  55     8931  14685   8039  -1231   4444  -1633       C  
ATOM    204  N   SER G  56    -267.879  55.593 -14.450  1.00 90.55           N  
ANISOU  204  N   SER G  56     9804  15811   8792   -896   5054  -1340       N  
ATOM    205  CA  SER G  56    -268.589  54.846 -13.418  1.00114.52           C  
ANISOU  205  CA  SER G  56    12814  18933  11766   -854   5261  -1206       C  
ATOM    206  C   SER G  56    -270.106  54.855 -13.553  1.00121.55           C  
ANISOU  206  C   SER G  56    13483  19937  12765   -761   5492  -1028       C  
ATOM    207  O   SER G  56    -270.805  55.259 -12.616  1.00121.22           O  
ANISOU  207  O   SER G  56    13462  19941  12655   -560   5764   -931       O  
ATOM    208  CB  SER G  56    -268.218  55.403 -12.045  1.00 94.72           C  
ANISOU  208  CB  SER G  56    10530  16397   9061   -670   5408  -1233       C  
ATOM    209  OG  SER G  56    -268.680  56.736 -11.916  1.00 96.31           O  
ANISOU  209  OG  SER G  56    10763  16597   9233   -427   5571  -1228       O  
ATOM    210  N   ASP G  57    -270.624  54.396 -14.694  1.00141.17           N  
ANISOU  210  N   ASP G  57    15758  22462  15419   -904   5395   -977       N  
ATOM    211  CA  ASP G  57    -272.058  54.180 -14.879  1.00153.64           C  
ANISOU  211  CA  ASP G  57    17098  24144  17135   -865   5593   -788       C  
ATOM    212  C   ASP G  57    -272.894  55.415 -14.559  1.00158.67           C  
ANISOU  212  C   ASP G  57    17696  24799  17794   -601   5861   -713       C  
ATOM    213  O   ASP G  57    -272.387  56.541 -14.541  1.00158.43           O  
ANISOU  213  O   ASP G  57    17800  24703  17695   -464   5844   -822       O  
ATOM    214  CB  ASP G  57    -272.538  53.011 -14.013  1.00159.54           C  
ANISOU  214  CB  ASP G  57    17804  24959  17855   -920   5728   -658       C  
ATOM    215  CG  ASP G  57    -271.864  51.700 -14.365  1.00162.48           C  
ANISOU  215  CG  ASP G  57    18190  25318  18228  -1184   5484   -710       C  
ATOM    216  OD1 ASP G  57    -271.510  51.506 -15.548  1.00160.60           O  
ANISOU  216  OD1 ASP G  57    17897  25048  18075  -1343   5251   -785       O  
ATOM    217  OD2 ASP G  57    -271.696  50.858 -13.457  1.00166.79           O  
ANISOU  217  OD2 ASP G  57    18807  25881  18685  -1228   5535   -674       O  
ATOM    218  N   ALA G  58    -274.186  55.200 -14.312  1.00159.58           N  
ANISOU  218  N   ALA G  58    17623  24992  18019   -532   6115   -522       N  
ATOM    219  CA  ALA G  58    -275.085  56.257 -13.861  1.00164.30           C  
ANISOU  219  CA  ALA G  58    18180  25594  18651   -274   6429   -428       C  
ATOM    220  C   ALA G  58    -275.986  55.848 -12.708  1.00142.91           C  
ANISOU  220  C   ALA G  58    15439  22933  15930   -163   6765   -261       C  
ATOM    221  O   ALA G  58    -276.472  56.733 -11.994  1.00161.97           O  
ANISOU  221  O   ALA G  58    17915  25322  18303     81   7052   -215       O  
ATOM    222  CB  ALA G  58    -275.959  56.755 -15.018  1.00146.66           C  
ANISOU  222  CB  ALA G  58    15696  23377  16652   -283   6445   -353       C  
ATOM    223  N   LYS G  59    -276.248  54.554 -12.502  1.00153.10           N  
ANISOU  223  N   LYS G  59    16637  24279  17256   -328   6754   -168       N  
ATOM    224  CA  LYS G  59    -276.902  54.121 -11.272  1.00164.53           C  
ANISOU  224  CA  LYS G  59    18100  25758  18655   -229   7062    -32       C  
ATOM    225  C   LYS G  59    -275.966  54.264 -10.081  1.00166.70           C  
ANISOU  225  C   LYS G  59    18682  26008  18648   -115   7077   -130       C  
ATOM    226  O   LYS G  59    -276.425  54.462  -8.950  1.00167.83           O  
ANISOU  226  O   LYS G  59    18915  26157  18697     68   7373    -49       O  
ATOM    227  CB  LYS G  59    -277.386  52.674 -11.410  1.00164.14           C  
ANISOU  227  CB  LYS G  59    17869  25772  18722   -453   7022     89       C  
ATOM    228  CG  LYS G  59    -278.073  52.102 -10.171  1.00162.58           C  
ANISOU  228  CG  LYS G  59    17674  25603  18494   -384   7336    234       C  
ATOM    229  CD  LYS G  59    -279.308  52.904  -9.798  1.00165.50           C  
ANISOU  229  CD  LYS G  59    17952  25928  19003   -206   7674    330       C  
ATOM    230  CE  LYS G  59    -279.985  52.359  -8.545  1.00171.38           C  
ANISOU  230  CE  LYS G  59    18730  26665  19722   -167   7939    430       C  
ATOM    231  NZ  LYS G  59    -280.583  51.008  -8.747  1.00176.11           N  
ANISOU  231  NZ  LYS G  59    19107  27328  20477   -394   7941    558       N  
ATOM    232  N   ALA G  60    -274.654  54.173 -10.320  1.00167.05           N  
ANISOU  232  N   ALA G  60    18895  26013  18565   -228   6761   -311       N  
ATOM    233  CA  ALA G  60    -273.684  54.432  -9.263  1.00166.78           C  
ANISOU  233  CA  ALA G  60    19154  25940  18275   -129   6747   -424       C  
ATOM    234  C   ALA G  60    -273.781  55.866  -8.761  1.00170.37           C  
ANISOU  234  C   ALA G  60    19758  26358  18617    165   6940   -457       C  
ATOM    235  O   ALA G  60    -273.532  56.127  -7.579  1.00174.97           O  
ANISOU  235  O   ALA G  60    20553  26943  18983    331   7081   -469       O  
ATOM    236  CB  ALA G  60    -272.269  54.135  -9.763  1.00159.55           C  
ANISOU  236  CB  ALA G  60    18367  24955  17301   -328   6374   -617       C  
ATOM    237  N   TYR G  61    -274.141  56.807  -9.638  1.00167.16           N  
ANISOU  237  N   TYR G  61    19248  25921  18343    238   6945   -472       N  
ATOM    238  CA  TYR G  61    -274.376  58.175  -9.192  1.00167.77           C  
ANISOU  238  CA  TYR G  61    19451  25955  18338    521   7133   -493       C  
ATOM    239  C   TYR G  61    -275.683  58.306  -8.422  1.00174.43           C  
ANISOU  239  C   TYR G  61    20224  26803  19247    677   7445   -333       C  
ATOM    240  O   TYR G  61    -275.814  59.216  -7.596  1.00180.71           O  
ANISOU  240  O   TYR G  61    21195  27555  19912    912   7589   -352       O  
ATOM    241  CB  TYR G  61    -274.369  59.134 -10.384  1.00161.90           C  
ANISOU  241  CB  TYR G  61    18613  25165  17736    538   7032   -559       C  
ATOM    242  CG  TYR G  61    -274.393  60.593  -9.986  1.00160.57           C  
ANISOU  242  CG  TYR G  61    18608  24923  17479    796   7121   -627       C  
ATOM    243  CD1 TYR G  61    -273.222  61.260  -9.653  1.00159.80           C  
ANISOU  243  CD1 TYR G  61    18780  24770  17167    873   6975   -800       C  
ATOM    244  CD2 TYR G  61    -275.586  61.302  -9.939  1.00161.92           C  
ANISOU  244  CD2 TYR G  61    18667  25063  17791    956   7356   -520       C  
ATOM    245  CE1 TYR G  61    -273.238  62.593  -9.286  1.00161.91           C  
ANISOU  245  CE1 TYR G  61    19201  24973  17343   1111   7044   -863       C  
ATOM    246  CE2 TYR G  61    -275.613  62.634  -9.573  1.00164.69           C  
ANISOU  246  CE2 TYR G  61    19175  25340  18059   1197   7443   -579       C  
ATOM    247  CZ  TYR G  61    -274.437  63.274  -9.248  1.00165.06           C  
ANISOU  247  CZ  TYR G  61    19490  25356  17870   1281   7277   -749       C  
ATOM    248  OH  TYR G  61    -274.465  64.601  -8.883  1.00168.11           O  
ANISOU  248  OH  TYR G  61    20034  25680  18162   1528   7348   -806       O  
ATOM    249  N   GLU G  62    -276.652  57.422  -8.672  1.00169.68           N  
ANISOU  249  N   GLU G  62    19378  26242  18850    548   7557   -179       N  
ATOM    250  CA  GLU G  62    -277.872  57.403  -7.876  1.00164.84           C  
ANISOU  250  CA  GLU G  62    18708  25598  18324    654   7880    -39       C  
ATOM    251  C   GLU G  62    -277.650  56.790  -6.499  1.00157.92           C  
ANISOU  251  C   GLU G  62    18022  24753  17227    709   7983     -6       C  
ATOM    252  O   GLU G  62    -278.483  56.988  -5.607  1.00160.65           O  
ANISOU  252  O   GLU G  62    18414  25041  17584    841   8274     74       O  
ATOM    253  CB  GLU G  62    -278.978  56.642  -8.614  1.00167.33           C  
ANISOU  253  CB  GLU G  62    18692  25933  18954    465   7961     95       C  
ATOM    254  CG  GLU G  62    -280.361  56.819  -8.002  1.00172.75           C  
ANISOU  254  CG  GLU G  62    19292  26522  19821    515   8333    175       C  
ATOM    255  CD  GLU G  62    -281.423  55.994  -8.694  1.00174.01           C  
ANISOU  255  CD  GLU G  62    19112  26714  20291    283   8394    270       C  
ATOM    256  OE1 GLU G  62    -281.151  55.474  -9.795  1.00171.57           O  
ANISOU  256  OE1 GLU G  62    18627  26496  20066    132   8140    306       O  
ATOM    257  OE2 GLU G  62    -282.533  55.865  -8.134  1.00177.22           O  
ANISOU  257  OE2 GLU G  62    19427  27055  20854    211   8698    264       O  
ATOM    258  N   THR G  63    -276.548  56.054  -6.308  1.00151.23           N  
ANISOU  258  N   THR G  63    17292  23971  16196    593   7767    -79       N  
ATOM    259  CA  THR G  63    -276.196  55.562  -4.979  1.00144.65           C  
ANISOU  259  CA  THR G  63    16660  23176  15124    652   7835    -66       C  
ATOM    260  C   THR G  63    -276.067  56.708  -3.985  1.00139.10           C  
ANISOU  260  C   THR G  63    16210  22449  14194    946   7948   -119       C  
ATOM    261  O   THR G  63    -276.308  56.520  -2.787  1.00141.80           O  
ANISOU  261  O   THR G  63    16674  22830  14374   1072   8112    -51       O  
ATOM    262  CB  THR G  63    -274.887  54.768  -5.035  1.00141.91           C  
ANISOU  262  CB  THR G  63    16420  22867  14631    467   7567   -178       C  
ATOM    263  OG1 THR G  63    -274.959  53.787  -6.076  1.00138.45           O  
ANISOU  263  OG1 THR G  63    15751  22459  14395    208   7438   -134       O  
ATOM    264  CG2 THR G  63    -274.614  54.070  -3.707  1.00146.88           C  
ANISOU  264  CG2 THR G  63    17216  23546  15046    487   7639   -144       C  
ATOM    265  N   GLU G  64    -275.716  57.901  -4.479  1.00141.20           N  
ANISOU  265  N   GLU G  64    16547  22665  14438   1066   7858   -235       N  
ATOM    266  CA  GLU G  64    -275.548  59.133  -3.712  1.00140.08           C  
ANISOU  266  CA  GLU G  64    16626  22522  14074   1358   7916   -301       C  
ATOM    267  C   GLU G  64    -274.953  58.883  -2.328  1.00136.23           C  
ANISOU  267  C   GLU G  64    16368  22143  13250   1462   7900   -335       C  
ATOM    268  O   GLU G  64    -273.787  58.490  -2.217  1.00130.57           O  
ANISOU  268  O   GLU G  64    15793  21428  12391   1326   7684   -469       O  
ATOM    269  CB  GLU G  64    -276.882  59.902  -3.619  1.00130.43           C  
ANISOU  269  CB  GLU G  64    15314  21239  13005   1560   8219   -171       C  
ATOM    270  CG  GLU G  64    -278.130  59.096  -3.229  1.00143.01           C  
ANISOU  270  CG  GLU G  64    16772  22758  14807   1485   8541      3       C  
ATOM    271  CD  GLU G  64    -279.380  59.954  -3.105  1.00141.92           C  
ANISOU  271  CD  GLU G  64    16648  22353  14922   1549   8946      5       C  
ATOM    272  OE1 GLU G  64    -279.869  60.451  -4.141  1.00140.45           O  
ANISOU  272  OE1 GLU G  64    16306  22016  15044   1397   8998    -89       O  
ATOM    273  OE2 GLU G  64    -279.871  60.133  -1.969  1.00141.23           O  
ANISOU  273  OE2 GLU G  64    16782  22075  14805   1588   9284    -40       O  
ATOM    274  N   LYS G  65    -275.743  59.095  -1.278  1.00153.95           N  
ANISOU  274  N   LYS G  65    18633  24498  15362   1698   8120   -213       N  
ATOM    275  CA  LYS G  65    -275.288  58.988   0.106  1.00167.58           C  
ANISOU  275  CA  LYS G  65    20517  26443  16711   1835   8078   -252       C  
ATOM    276  C   LYS G  65    -274.052  59.859   0.331  1.00177.13           C  
ANISOU  276  C   LYS G  65    21943  27705  17654   1895   7824   -504       C  
ATOM    277  O   LYS G  65    -272.997  59.402   0.779  1.00167.86           O  
ANISOU  277  O   LYS G  65    20956  26499  16324   1763   7675   -627       O  
ATOM    278  CB  LYS G  65    -275.031  57.530   0.494  1.00163.94           C  
ANISOU  278  CB  LYS G  65    20075  25950  16265   1602   8087   -192       C  
ATOM    279  CG  LYS G  65    -276.259  56.634   0.376  1.00163.06           C  
ANISOU  279  CG  LYS G  65    19759  25773  16423   1516   8348     34       C  
ATOM    280  CD  LYS G  65    -277.441  57.192   1.159  1.00162.92           C  
ANISOU  280  CD  LYS G  65    19684  25874  16344   1821   8623    200       C  
ATOM    281  CE  LYS G  65    -278.700  56.364   0.932  1.00157.81           C  
ANISOU  281  CE  LYS G  65    18926  24922  16111   1628   8994    357       C  
ATOM    282  NZ  LYS G  65    -279.876  56.923   1.659  1.00154.58           N  
ANISOU  282  NZ  LYS G  65    18657  24232  15844   1742   9472    399       N  
ATOM    283  N   HIS G  66    -274.212  61.137  -0.014  1.00196.07           N  
ANISOU  283  N   HIS G  66    24307  30168  20021   2083   7781   -585       N  
ATOM    284  CA  HIS G  66    -273.197  62.172   0.173  1.00205.27           C  
ANISOU  284  CA  HIS G  66    25654  31380  20958   2155   7561   -844       C  
ATOM    285  C   HIS G  66    -271.850  61.738  -0.406  1.00193.76           C  
ANISOU  285  C   HIS G  66    24413  29616  19590   1897   7371   -963       C  
ATOM    286  O   HIS G  66    -270.824  61.711   0.276  1.00194.15           O  
ANISOU  286  O   HIS G  66    24678  29673  19418   1852   7225  -1116       O  
ATOM    287  CB  HIS G  66    -273.082  62.555   1.651  1.00225.14           C  
ANISOU  287  CB  HIS G  66    28164  34339  23041   2263   7493  -1037       C  
ATOM    288  CG  HIS G  66    -274.219  63.397   2.147  1.00243.77           C  
ANISOU  288  CG  HIS G  66    30087  37338  25195   2302   7503  -1241       C  
ATOM    289  ND1 HIS G  66    -274.515  63.539   3.486  1.00254.11           N  
ANISOU  289  ND1 HIS G  66    31252  39105  26194   2072   7554  -1604       N  
ATOM    290  CD2 HIS G  66    -275.128  64.148   1.480  1.00251.53           C  
ANISOU  290  CD2 HIS G  66    30699  38600  26270   2276   7491  -1346       C  
ATOM    291  CE1 HIS G  66    -275.560  64.336   3.622  1.00261.33           C  
ANISOU  291  CE1 HIS G  66    31840  40343  27109   1769   7704  -2003       C  
ATOM    292  NE2 HIS G  66    -275.951  64.720   2.420  1.00260.35           N  
ANISOU  292  NE2 HIS G  66    31496  40215  27211   1812   7618  -1934       N  
ATOM    293  N   ASN G  67    -271.885  61.397  -1.697  1.00180.97           N  
ANISOU  293  N   ASN G  67    22675  27801  18285   1707   7344   -912       N  
ATOM    294  CA  ASN G  67    -270.709  60.985  -2.455  1.00159.99           C  
ANISOU  294  CA  ASN G  67    20088  24993  15708   1449   7110  -1037       C  
ATOM    295  C   ASN G  67    -270.005  59.802  -1.803  1.00142.57           C  
ANISOU  295  C   ASN G  67    17977  22806  13385   1269   7038  -1047       C  
ATOM    296  O   ASN G  67    -269.120  59.981  -0.960  1.00137.16           O  
ANISOU  296  O   ASN G  67    17526  22131  12459   1300   6935  -1170       O  
ATOM    297  CB  ASN G  67    -269.733  62.154  -2.619  1.00164.98           C  
ANISOU  297  CB  ASN G  67    20918  25541  16227   1526   6921  -1240       C  
ATOM    298  CG  ASN G  67    -268.501  61.776  -3.421  1.00167.29           C  
ANISOU  298  CG  ASN G  67    21266  25695  16601   1274   6673  -1359       C  
ATOM    299  OD1 ASN G  67    -268.505  60.797  -4.166  1.00167.85           O  
ANISOU  299  OD1 ASN G  67    21170  25752  16853   1053   6632  -1295       O  
ATOM    300  ND2 ASN G  67    -267.436  62.556  -3.271  1.00168.76           N  
ANISOU  300  ND2 ASN G  67    21673  25800  16647   1311   6496  -1533       N  
ATOM    301  N   VAL G  68    -270.380  58.592  -2.197  1.00143.01           N  
ANISOU  301  N   VAL G  68    17850  22875  13613   1071   7082   -921       N  
ATOM    302  CA  VAL G  68    -269.787  57.382  -1.644  1.00134.55           C  
ANISOU  302  CA  VAL G  68    16840  21828  12455    890   7021   -911       C  
ATOM    303  C   VAL G  68    -268.504  57.073  -2.409  1.00112.92           C  
ANISOU  303  C   VAL G  68    14152  18971   9783    644   6725  -1055       C  
ATOM    304  O   VAL G  68    -268.531  56.861  -3.627  1.00110.50           O  
ANISOU  304  O   VAL G  68    13660  18602   9723    471   6587  -1063       O  
ATOM    305  CB  VAL G  68    -270.777  56.207  -1.693  1.00127.54           C  
ANISOU  305  CB  VAL G  68    15723  21012  11725    783   7182   -713       C  
ATOM    306  CG1 VAL G  68    -271.840  56.389  -0.625  1.00128.14           C  
ANISOU  306  CG1 VAL G  68    15797  21193  11696   1010   7445   -577       C  
ATOM    307  CG2 VAL G  68    -271.436  56.106  -3.060  1.00121.59           C  
ANISOU  307  CG2 VAL G  68    14694  20227  11278    676   7184   -644       C  
ATOM    308  N   TRP G  69    -267.378  57.087  -1.692  1.00112.12           N  
ANISOU  308  N   TRP G  69    14291  18818   9491    602   6569  -1183       N  
ATOM    309  CA  TRP G  69    -266.056  56.782  -2.234  1.00108.33           C  
ANISOU  309  CA  TRP G  69    13878  18191   9092    344   6242  -1324       C  
ATOM    310  C   TRP G  69    -265.554  57.888  -3.156  1.00126.06           C  
ANISOU  310  C   TRP G  69    16149  20325  11424    374   6085  -1453       C  
ATOM    311  O   TRP G  69    -265.037  58.905  -2.682  1.00106.85           O  
ANISOU  311  O   TRP G  69    13927  17851   8818    534   6060  -1561       O  
ATOM    312  CB  TRP G  69    -266.068  55.431  -2.957  1.00106.20           C  
ANISOU  312  CB  TRP G  69    13396  17910   9045     50   6123  -1259       C  
ATOM    313  CG  TRP G  69    -264.711  54.911  -3.348  1.00124.90           C  
ANISOU  313  CG  TRP G  69    15829  20152  11476   -212   5811  -1380       C  
ATOM    314  CD1 TRP G  69    -264.249  54.691  -4.616  1.00125.76           C  
ANISOU  314  CD1 TRP G  69    15802  20178  11802   -412   5585  -1440       C  
ATOM    315  CD2 TRP G  69    -263.647  54.530  -2.464  1.00121.80           C  
ANISOU  315  CD2 TRP G  69    15646  19704  10928   -299   5698  -1446       C  
ATOM    316  NE1 TRP G  69    -262.964  54.202  -4.574  1.00122.91           N  
ANISOU  316  NE1 TRP G  69    15551  19712  11437   -607   5353  -1532       N  
ATOM    317  CE2 TRP G  69    -262.572  54.094  -3.265  1.00118.08           C  
ANISOU  317  CE2 TRP G  69    15148  19110  10606   -548   5416  -1535       C  
ATOM    318  CE3 TRP G  69    -263.499  54.519  -1.074  1.00118.19           C  
ANISOU  318  CE3 TRP G  69    15396  19294  10217   -189   5808  -1436       C  
ATOM    319  CZ2 TRP G  69    -261.367  53.652  -2.721  1.00109.23           C  
ANISOU  319  CZ2 TRP G  69    14193  17902   9406   -690   5254  -1601       C  
ATOM    320  CZ3 TRP G  69    -262.301  54.080  -0.537  1.00110.84           C  
ANISOU  320  CZ3 TRP G  69    14636  18278   9200   -342   5632  -1511       C  
ATOM    321  CH2 TRP G  69    -261.252  53.653  -1.358  1.00 99.56           C  
ANISOU  321  CH2 TRP G  69    13169  16718   7941   -590   5362  -1586       C  
ATOM    322  N   ALA G  70    -265.693  57.711  -4.467  1.00123.35           N  
ANISOU  322  N   ALA G  70    15593  19936  11336    223   5971  -1446       N  
ATOM    323  CA  ALA G  70    -265.027  58.595  -5.416  1.00112.56           C  
ANISOU  323  CA  ALA G  70    14247  18453  10066    197   5777  -1574       C  
ATOM    324  C   ALA G  70    -265.991  59.359  -6.310  1.00114.71           C  
ANISOU  324  C   ALA G  70    14345  18756  10482    323   5888  -1526       C  
ATOM    325  O   ALA G  70    -265.828  60.572  -6.487  1.00102.11           O  
ANISOU  325  O   ALA G  70    12845  17108   8845    481   5882  -1606       O  
ATOM    326  CB  ALA G  70    -264.038  57.785  -6.273  1.00 97.67           C  
ANISOU  326  CB  ALA G  70    12290  16472   8348   -114   5481  -1641       C  
ATOM    327  N   THR G  71    -267.001  58.687  -6.867  1.00102.55           N  
ANISOU  327  N   THR G  71    12551  17300   9113    255   5989  -1394       N  
ATOM    328  CA  THR G  71    -267.836  59.240  -7.932  1.00158.82           C  
ANISOU  328  CA  THR G  71    19473  24446  16428    306   6046  -1345       C  
ATOM    329  C   THR G  71    -268.563  60.525  -7.545  1.00150.66           C  
ANISOU  329  C   THR G  71    18502  23440  15303    626   6292  -1313       C  
ATOM    330  O   THR G  71    -269.511  60.499  -6.754  1.00159.05           O  
ANISOU  330  O   THR G  71    19548  24600  16282    810   6578  -1182       O  
ATOM    331  CB  THR G  71    -268.860  58.197  -8.383  1.00103.19           C  
ANISOU  331  CB  THR G  71    12154  17497   9557    184   6137  -1187       C  
ATOM    332  OG1 THR G  71    -268.186  56.979  -8.718  1.00100.71           O  
ANISOU  332  OG1 THR G  71    11793  17162   9310   -102   5908  -1220       O  
ATOM    333  CG2 THR G  71    -269.630  58.697  -9.596  1.00102.86           C  
ANISOU  333  CG2 THR G  71    11886  17467   9729    195   6153  -1142       C  
ATOM    334  N   HIS G  72    -268.133  61.651  -8.119  1.00162.68           N  
ANISOU  334  N   HIS G  72    20091  24877  16845    700   6188  -1425       N  
ATOM    335  CA  HIS G  72    -268.821  62.929  -7.963  1.00178.49           C  
ANISOU  335  CA  HIS G  72    22133  26895  18792    998   6399  -1403       C  
ATOM    336  C   HIS G  72    -268.951  63.613  -9.317  1.00172.63           C  
ANISOU  336  C   HIS G  72    21236  26093  18264    955   6297  -1436       C  
ATOM    337  O   HIS G  72    -269.895  63.346 -10.068  1.00165.74           O  
ANISOU  337  O   HIS G  72    20106  25273  17594    906   6384  -1319       O  
ATOM    338  CB  HIS G  72    -268.077  63.836  -6.978  1.00197.51           C  
ANISOU  338  CB  HIS G  72    24851  29257  20935   1186   6373  -1530       C  
ATOM    339  CG  HIS G  72    -268.768  65.139  -6.716  1.00215.51           C  
ANISOU  339  CG  HIS G  72    27174  31536  23174   1462   6504  -1528       C  
ATOM    340  ND1 HIS G  72    -268.570  66.259  -7.496  1.00220.00           N  
ANISOU  340  ND1 HIS G  72    27754  32014  23821   1529   6421  -1613       N  
ATOM    341  CD2 HIS G  72    -269.655  65.501  -5.759  1.00225.44           C  
ANISOU  341  CD2 HIS G  72    28455  32891  24311   1697   6709  -1447       C  
ATOM    342  CE1 HIS G  72    -269.307  67.253  -7.033  1.00226.29           C  
ANISOU  342  CE1 HIS G  72    28584  32843  24552   1791   6570  -1586       C  
ATOM    343  NE2 HIS G  72    -269.974  66.819  -5.978  1.00229.88           N  
ANISOU  343  NE2 HIS G  72    29038  33430  24878   1905   6741  -1487       N  
ATOM    344  N   ALA G  73    -268.005  64.497  -9.639  1.00176.38           N  
ANISOU  344  N   ALA G  73    21860  26457  18699    968   6108  -1591       N  
ATOM    345  CA  ALA G  73    -267.907  65.086 -10.967  1.00174.79           C  
ANISOU  345  CA  ALA G  73    21527  26193  18693    891   5958  -1642       C  
ATOM    346  C   ALA G  73    -267.211  64.162 -11.952  1.00167.39           C  
ANISOU  346  C   ALA G  73    20461  25225  17914    567   5666  -1689       C  
ATOM    347  O   ALA G  73    -266.852  64.604 -13.050  1.00171.82           O  
ANISOU  347  O   ALA G  73    20946  25728  18610    479   5487  -1757       O  
ATOM    348  CB  ALA G  73    -267.178  66.431 -10.905  1.00174.09           C  
ANISOU  348  CB  ALA G  73    21653  25995  18497   1044   5880  -1782       C  
ATOM    349  N   CYS G  74    -267.003  62.902 -11.574  1.00150.38           N  
ANISOU  349  N   CYS G  74    18289  23110  15739    397   5616  -1654       N  
ATOM    350  CA  CYS G  74    -266.455  61.924 -12.495  1.00138.44           C  
ANISOU  350  CA  CYS G  74    16648  21580  14374    102   5364  -1684       C  
ATOM    351  C   CYS G  74    -267.402  61.726 -13.676  1.00123.06           C  
ANISOU  351  C   CYS G  74    14415  19703  12639     27   5373  -1596       C  
ATOM    352  O   CYS G  74    -268.604  61.991 -13.600  1.00 95.83           O  
ANISOU  352  O   CYS G  74    10837  16335   9239    173   5608  -1472       O  
ATOM    353  CB  CYS G  74    -266.205  60.588 -11.795  1.00129.46           C  
ANISOU  353  CB  CYS G  74    15539  20478  13171    -46   5345  -1645       C  
ATOM    354  SG  CYS G  74    -265.557  59.385 -12.963  1.00123.03           S  
ANISOU  354  SG  CYS G  74    14576  19637  12532   -392   5045  -1683       S  
ATOM    355  N   VAL G  75    -266.842  61.246 -14.780  1.00107.29           N  
ANISOU  355  N   VAL G  75    12321  17672  10772   -201   5118  -1656       N  
ATOM    356  CA  VAL G  75    -267.571  61.143 -16.042  1.00103.40           C  
ANISOU  356  CA  VAL G  75    11581  17235  10471   -287   5073  -1598       C  
ATOM    357  C   VAL G  75    -268.433  59.885 -16.044  1.00101.95           C  
ANISOU  357  C   VAL G  75    11217  17160  10358   -403   5151  -1460       C  
ATOM    358  O   VAL G  75    -267.967  58.816 -15.625  1.00103.26           O  
ANISOU  358  O   VAL G  75    11436  17326  10471   -547   5077  -1468       O  
ATOM    359  CB  VAL G  75    -266.595  61.157 -17.231  1.00102.11           C  
ANISOU  359  CB  VAL G  75    11409  16991  10398   -473   4770  -1720       C  
ATOM    360  CG1 VAL G  75    -267.343  61.027 -18.544  1.00109.21           C  
ANISOU  360  CG1 VAL G  75    12068  17953  11473   -564   4715  -1663       C  
ATOM    361  CG2 VAL G  75    -265.753  62.429 -17.210  1.00 92.53           C  
ANISOU  361  CG2 VAL G  75    10366  15667   9125   -357   4699  -1843       C  
ATOM    362  N   PRO G  76    -269.686  59.959 -16.489  1.00102.42           N  
ANISOU  362  N   PRO G  76    11060  17310  10546   -348   5303  -1326       N  
ATOM    363  CA  PRO G  76    -270.519  58.755 -16.563  1.00107.55           C  
ANISOU  363  CA  PRO G  76    11525  18058  11281   -472   5366  -1186       C  
ATOM    364  C   PRO G  76    -270.188  57.895 -17.775  1.00110.74           C  
ANISOU  364  C   PRO G  76    11819  18462  11796   -737   5098  -1225       C  
ATOM    365  O   PRO G  76    -269.795  58.391 -18.833  1.00106.33           O  
ANISOU  365  O   PRO G  76    11236  17858  11306   -795   4921  -1311       O  
ATOM    366  CB  PRO G  76    -271.941  59.321 -16.660  1.00109.46           C  
ANISOU  366  CB  PRO G  76    11572  18375  11644   -307   5627  -1026       C  
ATOM    367  CG  PRO G  76    -271.760  60.642 -17.328  1.00105.20           C  
ANISOU  367  CG  PRO G  76    11049  17777  11144   -197   5578  -1108       C  
ATOM    368  CD  PRO G  76    -270.447  61.178 -16.818  1.00103.37           C  
ANISOU  368  CD  PRO G  76    11097  17441  10740   -153   5454  -1282       C  
ATOM    369  N   THR G  77    -270.359  56.584 -17.602  1.00123.88           N  
ANISOU  369  N   THR G  77    13424  20177  13469   -893   5077  -1158       N  
ATOM    370  CA  THR G  77    -270.081  55.618 -18.662  1.00135.33           C  
ANISOU  370  CA  THR G  77    14790  21626  15003  -1144   4840  -1188       C  
ATOM    371  C   THR G  77    -271.230  55.608 -19.666  1.00150.01           C  
ANISOU  371  C   THR G  77    16398  23567  17032  -1176   4875  -1066       C  
ATOM    372  O   THR G  77    -272.390  55.409 -19.288  1.00152.78           O  
ANISOU  372  O   THR G  77    16591  24005  17452  -1107   5090   -896       O  
ATOM    373  CB  THR G  77    -269.872  54.220 -18.073  1.00132.53           C  
ANISOU  373  CB  THR G  77    14470  21290  14594  -1292   4814  -1155       C  
ATOM    374  OG1 THR G  77    -268.653  54.190 -17.321  1.00131.80           O  
ANISOU  374  OG1 THR G  77    14609  21107  14363  -1299   4733  -1281       O  
ATOM    375  CG2 THR G  77    -269.810  53.167 -19.177  1.00126.97           C  
ANISOU  375  CG2 THR G  77    13666  20595  13980  -1537   4607  -1161       C  
ATOM    376  N   ASP G  78    -270.909  55.819 -20.941  1.00156.57           N  
ANISOU  376  N   ASP G  78    17188  24366  17936  -1284   4668  -1144       N  
ATOM    377  CA  ASP G  78    -271.927  55.761 -21.978  1.00163.05           C  
ANISOU  377  CA  ASP G  78    17775  25260  18916  -1341   4669  -1031       C  
ATOM    378  C   ASP G  78    -272.353  54.313 -22.215  1.00162.51           C  
ANISOU  378  C   ASP G  78    17599  25253  18896  -1540   4616   -938       C  
ATOM    379  O   ASP G  78    -271.540  53.391 -22.103  1.00164.85           O  
ANISOU  379  O   ASP G  78    18020  25507  19109  -1688   4472  -1020       O  
ATOM    380  CB  ASP G  78    -271.413  56.364 -23.284  1.00167.86           C  
ANISOU  380  CB  ASP G  78    18390  25817  19572  -1406   4455  -1145       C  
ATOM    381  CG  ASP G  78    -271.179  57.861 -23.190  1.00173.58           C  
ANISOU  381  CG  ASP G  78    19181  26491  20281  -1208   4513  -1213       C  
ATOM    382  OD1 ASP G  78    -271.763  58.499 -22.289  1.00179.21           O  
ANISOU  382  OD1 ASP G  78    19880  27229  20983  -1006   4753  -1135       O  
ATOM    383  OD2 ASP G  78    -270.419  58.400 -24.023  1.00171.73           O  
ANISOU  383  OD2 ASP G  78    19016  26187  20046  -1252   4328  -1341       O  
ATOM    384  N   PRO G  79    -273.587  54.091 -22.513  1.00164.32           N  
ANISOU  384  N   PRO G  79    17601  25570  19264  -1549   4732   -765       N  
ATOM    385  CA  PRO G  79    -274.039  52.731 -22.878  1.00168.54           C  
ANISOU  385  CA  PRO G  79    18020  26159  19859  -1753   4662   -669       C  
ATOM    386  C   PRO G  79    -273.713  52.395 -24.329  1.00179.62           C  
ANISOU  386  C   PRO G  79    19404  27540  21303  -1948   4400   -741       C  
ATOM    387  O   PRO G  79    -274.583  52.264 -25.197  1.00183.03           O  
ANISOU  387  O   PRO G  79    19642  28028  21873  -2023   4381   -628       O  
ATOM    388  CB  PRO G  79    -275.550  52.798 -22.610  1.00165.14           C  
ANISOU  388  CB  PRO G  79    17336  25820  19588  -1669   4910   -442       C  
ATOM    389  CG  PRO G  79    -275.779  54.070 -21.827  1.00164.62           C  
ANISOU  389  CG  PRO G  79    17297  25740  19511  -1404   5143   -430       C  
ATOM    390  CD  PRO G  79    -274.717  55.002 -22.285  1.00163.34           C  
ANISOU  390  CD  PRO G  79    17308  25497  19256  -1358   4979   -623       C  
ATOM    391  N   ASN G  80    -272.418  52.258 -24.616  1.00186.86           N  
ANISOU  391  N   ASN G  80    20530  28365  22104  -2033   4196   -931       N  
ATOM    392  CA  ASN G  80    -271.955  51.893 -25.950  1.00184.89           C  
ANISOU  392  CA  ASN G  80    20307  28076  21867  -2214   3955  -1019       C  
ATOM    393  C   ASN G  80    -270.851  50.833 -25.952  1.00172.23           C  
ANISOU  393  C   ASN G  80    18890  26394  20155  -2381   3785  -1147       C  
ATOM    394  O   ASN G  80    -270.348  50.513 -27.036  1.00172.88           O  
ANISOU  394  O   ASN G  80    19028  26428  20232  -2525   3593  -1236       O  
ATOM    395  CB  ASN G  80    -271.438  53.139 -26.683  1.00195.45           C  
ANISOU  395  CB  ASN G  80    21699  29355  23208  -2135   3866  -1138       C  
ATOM    396  CG  ASN G  80    -272.522  53.861 -27.470  1.00204.33           C  
ANISOU  396  CG  ASN G  80    22609  30551  24476  -2082   3924  -1019       C  
ATOM    397  OD1 ASN G  80    -273.454  54.426 -26.897  1.00209.01           O  
ANISOU  397  OD1 ASN G  80    23060  31205  25151  -1928   4134   -886       O  
ATOM    398  ND2 ASN G  80    -272.384  53.870 -28.793  1.00204.82           N  
ANISOU  398  ND2 ASN G  80    22651  30597  24573  -2205   3744  -1066       N  
ATOM    399  N   PRO G  81    -270.501  50.199 -24.784  1.00156.59           N  
ANISOU  399  N   PRO G  81    17003  24399  18093  -2373   3857  -1147       N  
ATOM    400  CA  PRO G  81    -269.140  49.651 -24.596  1.00144.59           C  
ANISOU  400  CA  PRO G  81    15702  22768  16469  -2469   3709  -1306       C  
ATOM    401  C   PRO G  81    -268.427  49.186 -25.857  1.00139.49           C  
ANISOU  401  C   PRO G  81    15133  22045  15820  -2645   3481  -1422       C  
ATOM    402  O   PRO G  81    -268.559  48.027 -26.264  1.00139.92           O  
ANISOU  402  O   PRO G  81    15174  22111  15878  -2811   3408  -1391       O  
ATOM    403  CB  PRO G  81    -269.375  48.473 -23.643  1.00144.73           C  
ANISOU  403  CB  PRO G  81    15715  22824  16450  -2531   3792  -1217       C  
ATOM    404  CG  PRO G  81    -270.545  48.886 -22.845  1.00151.12           C  
ANISOU  404  CG  PRO G  81    16371  23741  17307  -2376   4033  -1051       C  
ATOM    405  CD  PRO G  81    -271.444  49.599 -23.817  1.00155.77           C  
ANISOU  405  CD  PRO G  81    16783  24388  18016  -2338   4050   -976       C  
ATOM    406  N   GLN G  82    -267.674  50.087 -26.486  1.00134.58           N  
ANISOU  406  N   GLN G  82    14599  21342  15193  -2607   3375  -1552       N  
ATOM    407  CA  GLN G  82    -267.027  49.766 -27.751  1.00125.28           C  
ANISOU  407  CA  GLN G  82    13496  20090  14016  -2756   3178  -1659       C  
ATOM    408  C   GLN G  82    -265.816  48.869 -27.524  1.00106.04           C  
ANISOU  408  C   GLN G  82    11243  17536  11511  -2873   3068  -1772       C  
ATOM    409  O   GLN G  82    -265.025  49.077 -26.599  1.00 90.71           O  
ANISOU  409  O   GLN G  82     9413  15526   9528  -2809   3092  -1830       O  
ATOM    410  CB  GLN G  82    -266.615  51.042 -28.491  1.00129.76           C  
ANISOU  410  CB  GLN G  82    14088  20606  14607  -2675   3108  -1751       C  
ATOM    411  CG  GLN G  82    -265.567  51.898 -27.787  1.00136.03           C  
ANISOU  411  CG  GLN G  82    15022  21302  15363  -2557   3107  -1860       C  
ATOM    412  CD  GLN G  82    -265.102  53.072 -28.635  1.00143.30           C  
ANISOU  412  CD  GLN G  82    15968  22164  16314  -2499   3018  -1950       C  
ATOM    413  OE1 GLN G  82    -265.862  54.005 -28.897  1.00148.34           O  
ANISOU  413  OE1 GLN G  82    16490  22872  17002  -2387   3088  -1894       O  
ATOM    414  NE2 GLN G  82    -263.847  53.027 -29.073  1.00141.83           N  
ANISOU  414  NE2 GLN G  82    15929  21847  16112  -2574   2869  -2082       N  
ATOM    415  N   GLU G  83    -265.683  47.860 -28.380  1.00 98.55           N  
ANISOU  415  N   GLU G  83    10327  16562  10556  -3047   2953  -1794       N  
ATOM    416  CA  GLU G  83    -264.602  46.890 -28.290  1.00 91.00           C  
ANISOU  416  CA  GLU G  83     9536  15490   9550  -3169   2855  -1889       C  
ATOM    417  C   GLU G  83    -264.279  46.414 -29.696  1.00 84.43           C  
ANISOU  417  C   GLU G  83     8764  14599   8716  -3313   2709  -1962       C  
ATOM    418  O   GLU G  83    -265.182  46.002 -30.429  1.00 84.00           O  
ANISOU  418  O   GLU G  83     8611  14628   8677  -3391   2702  -1882       O  
ATOM    419  CB  GLU G  83    -264.994  45.711 -27.393  1.00 90.22           C  
ANISOU  419  CB  GLU G  83     9414  15442   9424  -3231   2933  -1795       C  
ATOM    420  CG  GLU G  83    -263.855  45.175 -26.556  1.00 82.44           C  
ANISOU  420  CG  GLU G  83     8586  14347   8390  -3259   2907  -1872       C  
ATOM    421  CD  GLU G  83    -263.401  43.804 -26.996  1.00 74.08           C  
ANISOU  421  CD  GLU G  83     7618  13221   7307  -3436   2811  -1907       C  
ATOM    422  OE1 GLU G  83    -262.771  43.108 -26.172  1.00 68.39           O  
ANISOU  422  OE1 GLU G  83     6988  12444   6555  -3471   2820  -1922       O  
ATOM    423  OE2 GLU G  83    -263.674  43.423 -28.155  1.00 68.24           O  
ANISOU  423  OE2 GLU G  83     6866  12486   6577  -3539   2733  -1916       O  
ATOM    424  N   ILE G  84    -263.004  46.483 -30.072  1.00 78.25           N  
ANISOU  424  N   ILE G  84     8141  13672   7919  -3348   2599  -2101       N  
ATOM    425  CA  ILE G  84    -262.569  46.194 -31.435  1.00 72.29           C  
ANISOU  425  CA  ILE G  84     7466  12844   7157  -3463   2472  -2184       C  
ATOM    426  C   ILE G  84    -261.431  45.184 -31.381  1.00 67.37           C  
ANISOU  426  C   ILE G  84     7012  12081   6505  -3570   2404  -2271       C  
ATOM    427  O   ILE G  84    -260.369  45.468 -30.814  1.00 66.21           O  
ANISOU  427  O   ILE G  84     6960  11824   6375  -3524   2386  -2339       O  
ATOM    428  CB  ILE G  84    -262.127  47.461 -32.186  1.00 71.00           C  
ANISOU  428  CB  ILE G  84     7318  12632   7027  -3386   2410  -2265       C  
ATOM    429  CG1 ILE G  84    -263.335  48.323 -32.562  1.00 76.96           C  
ANISOU  429  CG1 ILE G  84     7903  13525   7814  -3306   2465  -2175       C  
ATOM    430  CG2 ILE G  84    -261.333  47.092 -33.424  1.00 70.57           C  
ANISOU  430  CG2 ILE G  84     7391  12463   6958  -3501   2285  -2369       C  
ATOM    431  CD1 ILE G  84    -263.779  49.289 -31.479  1.00 76.77           C  
ANISOU  431  CD1 ILE G  84     7780  13568   7820  -3133   2588  -2111       C  
ATOM    432  N   HIS G  85    -261.649  44.014 -31.978  1.00 69.66           N  
ANISOU  432  N   HIS G  85     7340  12371   6759  -3713   2369  -2258       N  
ATOM    433  CA  HIS G  85    -260.641  42.963 -32.015  1.00 61.68           C  
ANISOU  433  CA  HIS G  85     6490  11224   5721  -3817   2315  -2333       C  
ATOM    434  C   HIS G  85    -259.637  43.272 -33.118  1.00 76.29           C  
ANISOU  434  C   HIS G  85     8467  12936   7584  -3847   2216  -2457       C  
ATOM    435  O   HIS G  85    -259.998  43.300 -34.300  1.00 80.73           O  
ANISOU  435  O   HIS G  85     9030  13520   8125  -3904   2170  -2473       O  
ATOM    436  CB  HIS G  85    -261.305  41.608 -32.246  1.00 62.86           C  
ANISOU  436  CB  HIS G  85     6634  11428   5823  -3954   2326  -2265       C  
ATOM    437  CG  HIS G  85    -260.352  40.452 -32.248  1.00 61.98           C  
ANISOU  437  CG  HIS G  85     6687  11181   5682  -4056   2287  -2332       C  
ATOM    438  ND1 HIS G  85    -259.666  40.047 -31.123  1.00 61.79           N  
ANISOU  438  ND1 HIS G  85     6718  11093   5668  -4034   2320  -2337       N  
ATOM    439  CD2 HIS G  85    -259.981  39.606 -33.239  1.00 61.35           C  
ANISOU  439  CD2 HIS G  85     6731  11017   5563  -4177   2229  -2389       C  
ATOM    440  CE1 HIS G  85    -258.909  39.006 -31.424  1.00 63.74           C  
ANISOU  440  CE1 HIS G  85     7106  11220   5892  -4135   2282  -2393       C  
ATOM    441  NE2 HIS G  85    -259.082  38.718 -32.702  1.00 60.80           N  
ANISOU  441  NE2 HIS G  85     6783  10831   5489  -4219   2232  -2428       N  
ATOM    442  N   LEU G  86    -258.381  43.512 -32.739  1.00 76.85           N  
ANISOU  442  N   LEU G  86     8641  12865   7696  -3810   2188  -2533       N  
ATOM    443  CA  LEU G  86    -257.326  43.812 -33.709  1.00 56.46           C  
ANISOU  443  CA  LEU G  86     6170  10135   5146  -3832   2106  -2636       C  
ATOM    444  C   LEU G  86    -256.744  42.494 -34.194  1.00 56.00           C  
ANISOU  444  C   LEU G  86     6254   9966   5058  -3961   2079  -2681       C  
ATOM    445  O   LEU G  86    -255.835  41.925 -33.584  1.00 55.45           O  
ANISOU  445  O   LEU G  86     6273   9783   5011  -3976   2086  -2701       O  
ATOM    446  CB  LEU G  86    -256.254  44.704 -33.099  1.00 55.26           C  
ANISOU  446  CB  LEU G  86     6048   9880   5069  -3733   2093  -2672       C  
ATOM    447  CG  LEU G  86    -256.724  46.020 -32.482  1.00 55.77           C  
ANISOU  447  CG  LEU G  86     5992  10039   5157  -3593   2132  -2631       C  
ATOM    448  CD1 LEU G  86    -255.533  46.918 -32.192  1.00 54.36           C  
ANISOU  448  CD1 LEU G  86     5864   9739   5051  -3516   2100  -2673       C  
ATOM    449  CD2 LEU G  86    -257.723  46.716 -33.385  1.00 56.30           C  
ANISOU  449  CD2 LEU G  86     5959  10221   5211  -3567   2124  -2614       C  
ATOM    450  N   GLU G  87    -257.308  42.006 -35.296  1.00 56.33           N  
ANISOU  450  N   GLU G  87     6320  10040   5043  -4054   2054  -2691       N  
ATOM    451  CA  GLU G  87    -256.919  40.736 -35.890  1.00 56.12           C  
ANISOU  451  CA  GLU G  87     6436   9914   4973  -4177   2041  -2732       C  
ATOM    452  C   GLU G  87    -255.546  40.882 -36.527  1.00 55.57           C  
ANISOU  452  C   GLU G  87     6506   9642   4966  -4173   2003  -2827       C  
ATOM    453  O   GLU G  87    -255.178  41.976 -36.955  1.00 53.32           O  
ANISOU  453  O   GLU G  87     6203   9304   4751  -4092   1969  -2855       O  
ATOM    454  CB  GLU G  87    -257.955  40.309 -36.935  1.00 68.32           C  
ANISOU  454  CB  GLU G  87     7985  11539   6435  -4275   2023  -2718       C  
ATOM    455  CG  GLU G  87    -257.764  38.912 -37.507  1.00 68.68           C  
ANISOU  455  CG  GLU G  87     8168  11519   6408  -4410   2030  -2734       C  
ATOM    456  CD  GLU G  87    -258.322  37.824 -36.613  1.00 71.30           C  
ANISOU  456  CD  GLU G  87     8447  11937   6708  -4457   2082  -2638       C  
ATOM    457  OE1 GLU G  87    -259.378  38.047 -35.990  1.00 85.07           O  
ANISOU  457  OE1 GLU G  87    10029  13821   8471  -4400   2116  -2543       O  
ATOM    458  OE2 GLU G  87    -257.711  36.738 -36.544  1.00 69.35           O  
ANISOU  458  OE2 GLU G  87     8318  11612   6419  -4549   2095  -2651       O  
ATOM    459  N   ASN G  88    -254.791  39.778 -36.533  1.00 63.99           N  
ANISOU  459  N   ASN G  88     7701  10582   6030  -4226   2020  -2831       N  
ATOM    460  CA  ASN G  88    -253.368  39.693 -36.918  1.00 65.73           C  
ANISOU  460  CA  ASN G  88     8037  10570   6368  -4113   2015  -2778       C  
ATOM    461  C   ASN G  88    -252.378  40.530 -36.102  1.00 70.41           C  
ANISOU  461  C   ASN G  88     8618  11078   7058  -4010   2014  -2773       C  
ATOM    462  O   ASN G  88    -251.272  40.796 -36.564  1.00 50.89           O  
ANISOU  462  O   ASN G  88     6239   8430   4666  -3940   2022  -2732       O  
ATOM    463  CB  ASN G  88    -253.144  39.975 -38.409  1.00 70.91           C  
ANISOU  463  CB  ASN G  88     8717  11161   7066  -4048   1980  -2745       C  
ATOM    464  CG  ASN G  88    -253.835  38.984 -39.310  1.00 73.36           C  
ANISOU  464  CG  ASN G  88     9097  11483   7294  -4143   1987  -2729       C  
ATOM    465  OD1 ASN G  88    -254.197  37.881 -38.905  1.00 63.85           O  
ANISOU  465  OD1 ASN G  88     7963  10266   6033  -4232   2021  -2729       O  
ATOM    466  ND2 ASN G  88    -254.017  39.379 -40.547  1.00 82.32           N  
ANISOU  466  ND2 ASN G  88    10217  12645   8415  -4131   1955  -2715       N  
ATOM    467  N   VAL G  89    -252.757  40.929 -34.895  1.00 52.08           N  
ANISOU  467  N   VAL G  89     6183   8885   4720  -4008   2008  -2815       N  
ATOM    468  CA  VAL G  89    -251.951  41.852 -34.121  1.00 51.25           C  
ANISOU  468  CA  VAL G  89     6065   8714   4693  -3922   2005  -2811       C  
ATOM    469  C   VAL G  89    -251.455  41.139 -32.889  1.00 51.57           C  
ANISOU  469  C   VAL G  89     6157   8720   4716  -3970   2044  -2812       C  
ATOM    470  O   VAL G  89    -252.239  40.559 -32.146  1.00 73.17           O  
ANISOU  470  O   VAL G  89     8869  11555   7377  -4029   2080  -2787       O  
ATOM    471  CB  VAL G  89    -252.762  43.072 -33.665  1.00 66.89           C  
ANISOU  471  CB  VAL G  89     7908  10843   6665  -3871   2001  -2821       C  
ATOM    472  CG1 VAL G  89    -251.852  44.075 -32.977  1.00 50.91           C  
ANISOU  472  CG1 VAL G  89     5877   8753   4712  -3777   2004  -2801       C  
ATOM    473  CG2 VAL G  89    -253.471  43.709 -34.846  1.00 79.13           C  
ANISOU  473  CG2 VAL G  89     9411  12433   8222  -3855   1957  -2852       C  
ATOM    474  N   THR G  90    -250.152  41.175 -32.666  1.00 50.51           N  
ANISOU  474  N   THR G  90     6085   8438   4670  -3883   2043  -2772       N  
ATOM    475  CA  THR G  90    -249.612  40.546 -31.469  1.00 63.43           C  
ANISOU  475  CA  THR G  90     7766  10041   6293  -3918   2075  -2770       C  
ATOM    476  C   THR G  90    -248.713  41.553 -30.772  1.00 59.15           C  
ANISOU  476  C   THR G  90     7210   9444   5820  -3831   2062  -2754       C  
ATOM    477  O   THR G  90    -247.715  41.999 -31.348  1.00 62.45           O  
ANISOU  477  O   THR G  90     7673   9725   6330  -3724   2038  -2703       O  
ATOM    478  CB  THR G  90    -248.838  39.270 -31.805  1.00 50.45           C  
ANISOU  478  CB  THR G  90     6249   8247   4672  -3920   2097  -2727       C  
ATOM    479  OG1 THR G  90    -249.724  38.316 -32.404  1.00 51.39           O  
ANISOU  479  OG1 THR G  90     6386   8427   4715  -4015   2113  -2745       O  
ATOM    480  CG2 THR G  90    -248.235  38.676 -30.545  1.00 50.64           C  
ANISOU  480  CG2 THR G  90     6318   8239   4682  -3953   2129  -2723       C  
ATOM    481  N   GLU G  91    -249.067  41.914 -29.542  1.00 50.54           N  
ANISOU  481  N   GLU G  91     6053   8453   4699  -3797   2089  -2715       N  
ATOM    482  CA  GLU G  91    -248.345  42.924 -28.785  1.00 58.94           C  
ANISOU  482  CA  GLU G  91     7100   9484   5810  -3709   2083  -2686       C  
ATOM    483  C   GLU G  91    -247.962  42.360 -27.426  1.00 55.85           C  
ANISOU  483  C   GLU G  91     6746   9086   5388  -3712   2124  -2635       C  
ATOM    484  O   GLU G  91    -248.769  41.696 -26.770  1.00 59.42           O  
ANISOU  484  O   GLU G  91     7167   9641   5769  -3745   2168  -2605       O  
ATOM    485  CB  GLU G  91    -249.191  44.196 -28.625  1.00 65.43           C  
ANISOU  485  CB  GLU G  91     7803  10439   6620  -3626   2087  -2673       C  
ATOM    486  CG  GLU G  91    -248.522  45.319 -27.848  1.00 67.34           C  
ANISOU  486  CG  GLU G  91     8032  10656   6899  -3531   2087  -2643       C  
ATOM    487  CD  GLU G  91    -247.327  45.922 -28.566  1.00 76.66           C  
ANISOU  487  CD  GLU G  91     9263  11693   8171  -3507   2032  -2663       C  
ATOM    488  OE1 GLU G  91    -247.163  45.682 -29.784  1.00 82.95           O  
ANISOU  488  OE1 GLU G  91    10089  12424   9005  -3549   1997  -2706       O  
ATOM    489  OE2 GLU G  91    -246.549  46.642 -27.907  1.00 76.18           O  
ANISOU  489  OE2 GLU G  91     9217  11587   8140  -3444   2029  -2631       O  
ATOM    490  N   GLU G  92    -246.726  42.632 -27.010  1.00 49.45           N  
ANISOU  490  N   GLU G  92     6000   8159   4630  -3678   2110  -2618       N  
ATOM    491  CA  GLU G  92    -246.168  42.086 -25.777  1.00 49.75           C  
ANISOU  491  CA  GLU G  92     6091   8171   4641  -3685   2141  -2569       C  
ATOM    492  C   GLU G  92    -246.594  42.933 -24.585  1.00 50.54           C  
ANISOU  492  C   GLU G  92     6124   8382   4696  -3621   2173  -2521       C  
ATOM    493  O   GLU G  92    -246.192  44.096 -24.467  1.00 49.96           O  
ANISOU  493  O   GLU G  92     6032   8294   4657  -3547   2156  -2514       O  
ATOM    494  CB  GLU G  92    -244.647  42.027 -25.853  1.00 61.24           C  
ANISOU  494  CB  GLU G  92     7647   9457   6164  -3671   2117  -2561       C  
ATOM    495  CG  GLU G  92    -244.113  41.276 -27.049  1.00 71.25           C  
ANISOU  495  CG  GLU G  92     8995  10599   7477  -3710   2104  -2605       C  
ATOM    496  CD  GLU G  92    -242.601  41.289 -27.113  1.00 83.10           C  
ANISOU  496  CD  GLU G  92    10582  11936   9055  -3620   2097  -2539       C  
ATOM    497  OE1 GLU G  92    -241.965  41.787 -26.158  1.00 92.79           O  
ANISOU  497  OE1 GLU G  92    11822  13153  10280  -3610   2093  -2519       O  
ATOM    498  OE2 GLU G  92    -242.047  40.804 -28.120  1.00 79.44           O  
ANISOU  498  OE2 GLU G  92    10177  11359   8649  -3565   2100  -2509       O  
ATOM    499  N   PHE G  93    -247.391  42.342 -23.698  1.00 59.75           N  
ANISOU  499  N   PHE G  93     7262   9658   5783  -3645   2228  -2485       N  
ATOM    500  CA  PHE G  93    -247.803  42.991 -22.464  1.00 67.84           C  
ANISOU  500  CA  PHE G  93     8243  10785   6748  -3581   2281  -2435       C  
ATOM    501  C   PHE G  93    -246.718  42.843 -21.398  1.00 76.28           C  
ANISOU  501  C   PHE G  93     9399  11776   7808  -3584   2286  -2391       C  
ATOM    502  O   PHE G  93    -245.639  42.292 -21.638  1.00 78.11           O  
ANISOU  502  O   PHE G  93     9716  11875   8088  -3626   2248  -2396       O  
ATOM    503  CB  PHE G  93    -249.124  42.402 -21.970  1.00 54.75           C  
ANISOU  503  CB  PHE G  93     6516   9280   5007  -3601   2350  -2403       C  
ATOM    504  CG  PHE G  93    -250.337  42.915 -22.697  1.00 55.40           C  
ANISOU  504  CG  PHE G  93     6492   9477   5079  -3566   2364  -2422       C  
ATOM    505  CD1 PHE G  93    -250.601  42.526 -23.996  1.00 54.88           C  
ANISOU  505  CD1 PHE G  93     6415   9390   5047  -3622   2317  -2469       C  
ATOM    506  CD2 PHE G  93    -251.224  43.772 -22.070  1.00 65.64           C  
ANISOU  506  CD2 PHE G  93     7708  10905   6325  -3470   2432  -2387       C  
ATOM    507  CE1 PHE G  93    -251.721  42.996 -24.659  1.00 55.52           C  
ANISOU  507  CE1 PHE G  93     6398   9584   5115  -3594   2327  -2479       C  
ATOM    508  CE2 PHE G  93    -252.345  44.241 -22.730  1.00 57.33           C  
ANISOU  508  CE2 PHE G  93     6555   9963   5266  -3430   2451  -2394       C  
ATOM    509  CZ  PHE G  93    -252.592  43.853 -24.022  1.00 56.74           C  
ANISOU  509  CZ  PHE G  93     6460   9870   5227  -3497   2394  -2438       C  
ATOM    510  N   ASN G  94    -247.019  43.345 -20.198  1.00 73.64           N  
ANISOU  510  N   ASN G  94     9051  11526   7403  -3531   2343  -2345       N  
ATOM    511  CA  ASN G  94    -246.154  43.192 -19.031  1.00 71.84           C  
ANISOU  511  CA  ASN G  94     8907  11249   7139  -3539   2357  -2294       C  
ATOM    512  C   ASN G  94    -246.871  43.690 -17.780  1.00 74.03           C  
ANISOU  512  C   ASN G  94     9165  11653   7311  -3476   2441  -2248       C  
ATOM    513  O   ASN G  94    -246.872  44.893 -17.498  1.00 73.46           O  
ANISOU  513  O   ASN G  94     9089  11605   7219  -3380   2458  -2248       O  
ATOM    514  CB  ASN G  94    -244.835  43.944 -19.224  1.00 69.13           C  
ANISOU  514  CB  ASN G  94     8628  10776   6863  -3508   2297  -2298       C  
ATOM    515  CG  ASN G  94    -243.693  43.313 -18.454  1.00 67.54           C  
ANISOU  515  CG  ASN G  94     8530  10480   6651  -3558   2284  -2251       C  
ATOM    516  OD1 ASN G  94    -243.773  43.128 -17.239  1.00 64.53           O  
ANISOU  516  OD1 ASN G  94     8183  10151   6184  -3566   2330  -2200       O  
ATOM    517  ND2 ASN G  94    -242.629  42.956 -19.165  1.00 68.34           N  
ANISOU  517  ND2 ASN G  94     8689  10444   6834  -3585   2228  -2263       N  
ATOM    518  N   MET G  95    -247.482  42.773 -17.021  1.00 84.22           N  
ANISOU  518  N   MET G  95    10450  13024   8526  -3520   2502  -2207       N  
ATOM    519  CA  MET G  95    -248.281  43.183 -15.871  1.00 84.25           C  
ANISOU  519  CA  MET G  95    10437  13155   8417  -3449   2601  -2160       C  
ATOM    520  C   MET G  95    -247.413  43.669 -14.720  1.00 58.71           C  
ANISOU  520  C   MET G  95     7310   9877   5122  -3418   2615  -2123       C  
ATOM    521  O   MET G  95    -247.865  44.481 -13.905  1.00 70.28           O  
ANISOU  521  O   MET G  95     8790  11421   6493  -3320   2691  -2103       O  
ATOM    522  CB  MET G  95    -249.175  42.033 -15.401  1.00 82.58           C  
ANISOU  522  CB  MET G  95    10188  13045   8145  -3507   2667  -2114       C  
ATOM    523  CG  MET G  95    -248.436  40.821 -14.848  1.00 78.30           C  
ANISOU  523  CG  MET G  95     9723  12437   7592  -3615   2646  -2077       C  
ATOM    524  SD  MET G  95    -249.564  39.508 -14.326  1.00 61.91           S  
ANISOU  524  SD  MET G  95     7589  10488   5444  -3679   2726  -2013       S  
ATOM    525  CE  MET G  95    -250.279  40.219 -12.846  1.00 64.07           C  
ANISOU  525  CE  MET G  95     7863  10898   5582  -3575   2858  -1947       C  
ATOM    526  N   TRP G  96    -246.177  43.193 -14.634  1.00 57.50           N  
ANISOU  526  N   TRP G  96     7240   9598   5008  -3493   2548  -2112       N  
ATOM    527  CA  TRP G  96    -245.316  43.563 -13.526  1.00 74.23           C  
ANISOU  527  CA  TRP G  96     9469  11673   7060  -3480   2553  -2067       C  
ATOM    528  C   TRP G  96    -244.572  44.866 -13.768  1.00 75.48           C  
ANISOU  528  C   TRP G  96     9667  11761   7252  -3404   2508  -2088       C  
ATOM    529  O   TRP G  96    -243.741  45.250 -12.938  1.00 70.45           O  
ANISOU  529  O   TRP G  96     9135  11075   6559  -3396   2499  -2051       O  
ATOM    530  CB  TRP G  96    -244.330  42.431 -13.242  1.00 56.95           C  
ANISOU  530  CB  TRP G  96     7355   9390   4892  -3593   2506  -2028       C  
ATOM    531  CG  TRP G  96    -245.004  41.104 -13.063  1.00 57.95           C  
ANISOU  531  CG  TRP G  96     7447   9580   4992  -3670   2544  -2005       C  
ATOM    532  CD1 TRP G  96    -245.052  40.083 -13.965  1.00 74.18           C  
ANISOU  532  CD1 TRP G  96     9466  11596   7122  -3739   2507  -2030       C  
ATOM    533  CD2 TRP G  96    -245.737  40.659 -11.915  1.00 76.34           C  
ANISOU  533  CD2 TRP G  96     9780  12023   7202  -3678   2631  -1948       C  
ATOM    534  NE1 TRP G  96    -245.761  39.026 -13.448  1.00 71.66           N  
ANISOU  534  NE1 TRP G  96     9124  11360   6744  -3796   2560  -1988       N  
ATOM    535  CE2 TRP G  96    -246.193  39.356 -12.191  1.00 60.25           C  
ANISOU  535  CE2 TRP G  96     7696  10011   5184  -3761   2637  -1935       C  
ATOM    536  CE3 TRP G  96    -246.048  41.236 -10.679  1.00 86.52           C  
ANISOU  536  CE3 TRP G  96    11120  13393   8360  -3617   2710  -1905       C  
ATOM    537  CZ2 TRP G  96    -246.942  38.620 -11.279  1.00 72.62           C  
ANISOU  537  CZ2 TRP G  96     9248  11686   6658  -3791   2716  -1872       C  
ATOM    538  CZ3 TRP G  96    -246.792  40.501  -9.774  1.00 85.85           C  
ANISOU  538  CZ3 TRP G  96    11028  13414   8176  -3642   2795  -1848       C  
ATOM    539  CH2 TRP G  96    -247.229  39.208 -10.079  1.00 80.17           C  
ANISOU  539  CH2 TRP G  96    10246  12722   7493  -3731   2796  -1828       C  
ATOM    540  N   LYS G  97    -244.849  45.552 -14.874  1.00 98.18           N  
ANISOU  540  N   LYS G  97    12465  14630  10208  -3351   2478  -2142       N  
ATOM    541  CA  LYS G  97    -244.260  46.853 -15.165  1.00108.95           C  
ANISOU  541  CA  LYS G  97    13853  15939  11604  -3269   2440  -2160       C  
ATOM    542  C   LYS G  97    -245.326  47.831 -15.640  1.00111.97           C  
ANISOU  542  C   LYS G  97    14150  16417  11978  -3157   2480  -2202       C  
ATOM    543  O   LYS G  97    -245.030  48.775 -16.375  1.00116.13           O  
ANISOU  543  O   LYS G  97    14655  16900  12570  -3099   2435  -2232       O  
ATOM    544  CB  LYS G  97    -243.145  46.730 -16.202  1.00122.00           C  
ANISOU  544  CB  LYS G  97    15511  17451  13392  -3323   2342  -2176       C  
ATOM    545  CG  LYS G  97    -241.958  45.904 -15.745  1.00131.57           C  
ANISOU  545  CG  LYS G  97    16819  18558  14615  -3412   2304  -2129       C  
ATOM    546  CD  LYS G  97    -241.312  46.515 -14.517  1.00141.02           C  
ANISOU  546  CD  LYS G  97    18123  19743  15714  -3383   2316  -2073       C  
ATOM    547  CE  LYS G  97    -240.195  45.635 -13.991  1.00148.46           C  
ANISOU  547  CE  LYS G  97    19158  20593  16656  -3479   2278  -2015       C  
ATOM    548  NZ  LYS G  97    -239.731  46.081 -12.651  1.00153.88           N  
ANISOU  548  NZ  LYS G  97    19964  21287  17216  -3469   2293  -1954       N  
ATOM    549  N   ASN G  98    -246.568  47.623 -15.220  1.00101.50           N  
ANISOU  549  N   ASN G  98    12774  15221  10570  -3120   2570  -2197       N  
ATOM    550  CA  ASN G  98    -247.703  48.358 -15.758  1.00 90.38           C  
ANISOU  550  CA  ASN G  98    11269  13912   9159  -3021   2615  -2230       C  
ATOM    551  C   ASN G  98    -247.970  49.605 -14.922  1.00 85.65           C  
ANISOU  551  C   ASN G  98    10729  13365   8448  -2867   2688  -2225       C  
ATOM    552  O   ASN G  98    -248.060  49.527 -13.693  1.00 96.08           O  
ANISOU  552  O   ASN G  98    12138  14726   9641  -2833   2763  -2188       O  
ATOM    553  CB  ASN G  98    -248.933  47.452 -15.793  1.00 91.63           C  
ANISOU  553  CB  ASN G  98    11339  14187   9288  -3056   2681  -2216       C  
ATOM    554  CG  ASN G  98    -250.103  48.088 -16.498  1.00 96.05           C  
ANISOU  554  CG  ASN G  98    11787  14846   9860  -2969   2720  -2242       C  
ATOM    555  OD1 ASN G  98    -250.987  48.650 -15.858  1.00102.42           O  
ANISOU  555  OD1 ASN G  98    12579  15760  10574  -2854   2828  -2220       O  
ATOM    556  ND2 ASN G  98    -250.118  48.002 -17.825  1.00 93.80           N  
ANISOU  556  ND2 ASN G  98    11430  14526   9684  -3019   2640  -2285       N  
ATOM    557  N   ASN G  99    -248.098  50.753 -15.596  1.00 60.60           N  
ANISOU  557  N   ASN G  99     8562   5950   8514  -1018   1958    975       N  
ATOM    558  CA  ASN G  99    -248.253  52.022 -14.894  1.00 66.17           C  
ANISOU  558  CA  ASN G  99     9278   6666   9199  -1040   1967    961       C  
ATOM    559  C   ASN G  99    -249.690  52.306 -14.478  1.00 78.54           C  
ANISOU  559  C   ASN G  99    10879   8279  10684  -1052   1997    935       C  
ATOM    560  O   ASN G  99    -249.908  53.169 -13.621  1.00 91.63           O  
ANISOU  560  O   ASN G  99    12565   9934  12315  -1079   2006    924       O  
ATOM    561  CB  ASN G  99    -247.732  53.180 -15.752  1.00 52.52           C  
ANISOU  561  CB  ASN G  99     7525   4920   7509   -989   2025    954       C  
ATOM    562  CG  ASN G  99    -247.617  54.484 -14.970  1.00 44.68           C  
ANISOU  562  CG  ASN G  99     6563   3904   6510  -1023   2028    944       C  
ATOM    563  OD1 ASN G  99    -248.543  55.294 -14.950  1.00 44.69           O  
ANISOU  563  OD1 ASN G  99     6606   3908   6467   -998   2080    918       O  
ATOM    564  ND2 ASN G  99    -246.479  54.684 -14.315  1.00 46.35           N  
ANISOU  564  ND2 ASN G  99     6761   4085   6766  -1082   1980    966       N  
ATOM    565  N   MET G 100    -250.675  51.610 -15.055  1.00 71.27           N  
ANISOU  565  N   MET G 100     9959   7401   9718  -1036   2022    926       N  
ATOM    566  CA  MET G 100    -252.038  51.739 -14.550  1.00 78.42           C  
ANISOU  566  CA  MET G 100    10889   8370  10536  -1066   2054    910       C  
ATOM    567  C   MET G 100    -252.130  51.332 -13.089  1.00 37.54           C  
ANISOU  567  C   MET G 100     5735   3206   5322  -1159   1990    930       C  
ATOM    568  O   MET G 100    -253.050  51.766 -12.390  1.00 46.00           O  
ANISOU  568  O   MET G 100     6827   4330   6321  -1189   2027    918       O  
ATOM    569  CB  MET G 100    -253.009  50.898 -15.381  1.00 37.08           C  
ANISOU  569  CB  MET G 100     5643   3189   5256  -1060   2081    905       C  
ATOM    570  CG  MET G 100    -252.936  51.145 -16.881  1.00 36.81           C  
ANISOU  570  CG  MET G 100     5586   3147   5255   -969   2146    890       C  
ATOM    571  SD  MET G 100    -253.882  49.945 -17.853  1.00 36.81           S  
ANISOU  571  SD  MET G 100     5577   3198   5209   -981   2167    884       S  
ATOM    572  CE  MET G 100    -255.560  50.508 -17.589  1.00 36.98           C  
ANISOU  572  CE  MET G 100     5594   3340   5115   -999   2236    867       C  
ATOM    573  N   VAL G 101    -251.190  50.516 -12.616  1.00 38.21           N  
ANISOU  573  N   VAL G 101     5821   3247   5451  -1201   1906    963       N  
ATOM    574  CA  VAL G 101    -251.121  50.190 -11.196  1.00 43.38           C  
ANISOU  574  CA  VAL G 101     6500   3906   6077  -1287   1844    991       C  
ATOM    575  C   VAL G 101    -250.698  51.415 -10.390  1.00 49.85           C  
ANISOU  575  C   VAL G 101     7330   4705   6904  -1294   1862    977       C  
ATOM    576  O   VAL G 101    -251.417  51.866  -9.490  1.00 48.49           O  
ANISOU  576  O   VAL G 101     7187   4572   6665  -1336   1889    966       O  
ATOM    577  CB  VAL G 101    -250.164  49.008 -10.966  1.00 45.59           C  
ANISOU  577  CB  VAL G 101     6788   4127   6406  -1318   1757   1038       C  
ATOM    578  CG1 VAL G 101    -250.214  48.564  -9.517  1.00 48.84           C  
ANISOU  578  CG1 VAL G 101     7231   4548   6780  -1409   1693   1078       C  
ATOM    579  CG2 VAL G 101    -250.504  47.860 -11.903  1.00 42.64           C  
ANISOU  579  CG2 VAL G 101     6424   3743   6034  -1304   1749   1045       C  
ATOM    580  N   GLU G 102    -249.525  51.976 -10.712  1.00 54.09           N  
ANISOU  580  N   GLU G 102     7850   5183   7519  -1262   1855    976       N  
ATOM    581  CA  GLU G 102    -249.003  53.110  -9.951  1.00 50.49           C  
ANISOU  581  CA  GLU G 102     7414   4694   7078  -1287   1864    963       C  
ATOM    582  C   GLU G 102    -249.934  54.310 -10.016  1.00 52.04           C  
ANISOU  582  C   GLU G 102     7651   4896   7226  -1255   1954    918       C  
ATOM    583  O   GLU G 102    -249.977  55.112  -9.076  1.00 46.12           O  
ANISOU  583  O   GLU G 102     6949   4122   6452  -1293   1973    900       O  
ATOM    584  CB  GLU G 102    -247.609  53.494 -10.449  1.00 48.45           C  
ANISOU  584  CB  GLU G 102     7121   4381   6906  -1271   1846    975       C  
ATOM    585  CG  GLU G 102    -246.584  52.396 -10.268  1.00 65.56           C  
ANISOU  585  CG  GLU G 102     9260   6529   9122  -1300   1776   1023       C  
ATOM    586  CD  GLU G 102    -246.679  51.741  -8.904  1.00 90.93           C  
ANISOU  586  CD  GLU G 102    12503   9748  12299  -1377   1715   1052       C  
ATOM    587  OE1 GLU G 102    -246.648  52.464  -7.884  1.00 95.17           O  
ANISOU  587  OE1 GLU G 102    13065  10282  12815  -1432   1713   1043       O  
ATOM    588  OE2 GLU G 102    -246.797  50.498  -8.855  1.00103.37           O  
ANISOU  588  OE2 GLU G 102    14088  11324  13866  -1387   1672   1087       O  
ATOM    589  N   GLN G 103    -250.686  54.451 -11.108  1.00 57.08           N  
ANISOU  589  N   GLN G 103     8283   5559   7847  -1183   2020    900       N  
ATOM    590  CA  GLN G 103    -251.706  55.486 -11.156  1.00 54.06           C  
ANISOU  590  CA  GLN G 103     7951   5180   7408  -1142   2121    865       C  
ATOM    591  C   GLN G 103    -253.002  55.062 -10.488  1.00 65.07           C  
ANISOU  591  C   GLN G 103     9364   6661   8700  -1179   2156    859       C  
ATOM    592  O   GLN G 103    -253.788  55.929 -10.110  1.00 78.98           O  
ANISOU  592  O   GLN G 103    11182   8430  10398  -1163   2247    833       O  
ATOM    593  CB  GLN G 103    -251.987  55.911 -12.595  1.00 46.78           C  
ANISOU  593  CB  GLN G 103     7018   4251   6505  -1046   2189    855       C  
ATOM    594  CG  GLN G 103    -251.145  57.086 -13.022  1.00 47.06           C  
ANISOU  594  CG  GLN G 103     7079   4199   6602  -1010   2209    850       C  
ATOM    595  CD  GLN G 103    -251.738  57.828 -14.190  1.00 60.93           C  
ANISOU  595  CD  GLN G 103     8860   5942   8350   -912   2304    842       C  
ATOM    596  OE1 GLN G 103    -252.897  57.620 -14.543  1.00 72.68           O  
ANISOU  596  OE1 GLN G 103    10352   7487   9775   -867   2370    835       O  
ATOM    597  NE2 GLN G 103    -250.947  58.702 -14.800  1.00 61.39           N  
ANISOU  597  NE2 GLN G 103     8932   5929   8463   -886   2313    851       N  
ATOM    598  N   MET G 104    -253.252  53.762 -10.322  1.00 49.14           N  
ANISOU  598  N   MET G 104     7306   4708   6655  -1233   2094    887       N  
ATOM    599  CA  MET G 104    -254.430  53.388  -9.547  1.00 38.83           C  
ANISOU  599  CA  MET G 104     6011   3503   5240  -1295   2120    890       C  
ATOM    600  C   MET G 104    -254.143  53.411  -8.052  1.00 39.33           C  
ANISOU  600  C   MET G 104     6106   3564   5272  -1381   2083    903       C  
ATOM    601  O   MET G 104    -254.961  53.918  -7.278  1.00 46.66           O  
ANISOU  601  O   MET G 104     7071   4554   6105  -1411   2153    884       O  
ATOM    602  CB  MET G 104    -254.959  52.015  -9.955  1.00 38.68           C  
ANISOU  602  CB  MET G 104     5949   3558   5192  -1336   2072    919       C  
ATOM    603  CG  MET G 104    -256.256  51.671  -9.230  1.00 39.86           C  
ANISOU  603  CG  MET G 104     6092   3840   5211  -1413   2103    927       C  
ATOM    604  SD  MET G 104    -257.103  50.182  -9.787  1.00 44.36           S  
ANISOU  604  SD  MET G 104     6619   4505   5732  -1479   2059    958       S  
ATOM    605  CE  MET G 104    -258.524  50.164  -8.691  1.00 41.67           C  
ANISOU  605  CE  MET G 104     6260   4352   5223  -1577   2107    965       C  
ATOM    606  N   HIS G 105    -252.996  52.875  -7.625  1.00 39.33           N  
ANISOU  606  N   HIS G 105     6096   3506   5341  -1421   1982    935       N  
ATOM    607  CA  HIS G 105    -252.657  52.887  -6.202  1.00 39.88           C  
ANISOU  607  CA  HIS G 105     6197   3573   5382  -1505   1945    951       C  
ATOM    608  C   HIS G 105    -252.646  54.308  -5.655  1.00 40.27           C  
ANISOU  608  C   HIS G 105     6309   3580   5411  -1496   2024    902       C  
ATOM    609  O   HIS G 105    -253.343  54.620  -4.682  1.00 40.82           O  
ANISOU  609  O   HIS G 105     6425   3702   5381  -1549   2077    887       O  
ATOM    610  CB  HIS G 105    -251.301  52.216  -5.968  1.00 45.28           C  
ANISOU  610  CB  HIS G 105     6861   4191   6154  -1531   1837    996       C  
ATOM    611  CG  HIS G 105    -250.854  52.236  -4.537  1.00 40.53           C  
ANISOU  611  CG  HIS G 105     6291   3582   5526  -1616   1799   1017       C  
ATOM    612  ND1 HIS G 105    -249.565  52.553  -4.164  1.00 40.77           N  
ANISOU  612  ND1 HIS G 105     6321   3537   5630  -1632   1753   1026       N  
ATOM    613  CD2 HIS G 105    -251.523  51.970  -3.388  1.00 47.75           C  
ANISOU  613  CD2 HIS G 105     7235   4565   6341  -1698   1803   1032       C  
ATOM    614  CE1 HIS G 105    -249.461  52.486  -2.847  1.00 41.39           C  
ANISOU  614  CE1 HIS G 105     6435   3632   5660  -1717   1731   1043       C  
ATOM    615  NE2 HIS G 105    -250.634  52.132  -2.353  1.00 45.51           N  
ANISOU  615  NE2 HIS G 105     6978   4241   6073  -1757   1761   1048       N  
ATOM    616  N   THR G 106    -251.866  55.191  -6.284  1.00 52.06           N  
ANISOU  616  N   THR G 106     7813   4977   6990  -1437   2037    878       N  
ATOM    617  CA  THR G 106    -251.743  56.567  -5.813  1.00 40.68           C  
ANISOU  617  CA  THR G 106     6453   3460   5542  -1435   2105    831       C  
ATOM    618  C   THR G 106    -253.021  57.372  -5.993  1.00 47.25           C  
ANISOU  618  C   THR G 106     7354   4311   6286  -1382   2242    791       C  
ATOM    619  O   THR G 106    -253.181  58.401  -5.328  1.00 41.61           O  
ANISOU  619  O   THR G 106     6742   3538   5530  -1393   2316    752       O  
ATOM    620  CB  THR G 106    -250.590  57.270  -6.527  1.00 40.63           C  
ANISOU  620  CB  THR G 106     6439   3351   5645  -1397   2077    825       C  
ATOM    621  OG1 THR G 106    -250.692  57.040  -7.939  1.00 40.01           O  
ANISOU  621  OG1 THR G 106     6308   3286   5607  -1312   2088    836       O  
ATOM    622  CG2 THR G 106    -249.249  56.751  -6.021  1.00 40.76           C  
ANISOU  622  CG2 THR G 106     6408   3349   5730  -1466   1967    861       C  
ATOM    623  N   ASP G 107    -253.925  56.948  -6.878  1.00 55.51           N  
ANISOU  623  N   ASP G 107     8358   5437   7298  -1324   2285    800       N  
ATOM    624  CA  ASP G 107    -255.235  57.588  -6.933  1.00 55.20           C  
ANISOU  624  CA  ASP G 107     8371   5454   7147  -1273   2426    772       C  
ATOM    625  C   ASP G 107    -256.086  57.185  -5.735  1.00 60.32           C  
ANISOU  625  C   ASP G 107     9025   6240   7654  -1357   2456    772       C  
ATOM    626  O   ASP G 107    -256.719  58.034  -5.099  1.00 70.68           O  
ANISOU  626  O   ASP G 107    10413   7583   8858  -1337   2561    732       O  
ATOM    627  CB  ASP G 107    -255.946  57.243  -8.245  1.00 54.61           C  
ANISOU  627  CB  ASP G 107     8235   5447   7067  -1192   2462    782       C  
ATOM    628  CG  ASP G 107    -255.415  58.041  -9.430  1.00 70.67           C  
ANISOU  628  CG  ASP G 107    10293   7361   9196  -1090   2488    776       C  
ATOM    629  OD1 ASP G 107    -254.330  58.650  -9.305  1.00 74.13           O  
ANISOU  629  OD1 ASP G 107    10770   7674   9721  -1098   2445    769       O  
ATOM    630  OD2 ASP G 107    -256.062  58.030 -10.500  1.00 79.06           O  
ANISOU  630  OD2 ASP G 107    11328   8469  10243  -1009   2545    780       O  
ATOM    631  N   ILE G 108    -256.111  55.890  -5.408  1.00 53.59           N  
ANISOU  631  N   ILE G 108     8092   5484   6786  -1440   2356    813       N  
ATOM    632  CA  ILE G 108    -256.855  55.439  -4.235  1.00 41.88           C  
ANISOU  632  CA  ILE G 108     6603   4148   5160  -1537   2367    822       C  
ATOM    633  C   ILE G 108    -256.252  56.032  -2.966  1.00 44.84           C  
ANISOU  633  C   ILE G 108     7061   4462   5514  -1600   2370    803       C  
ATOM    634  O   ILE G 108    -256.968  56.331  -2.001  1.00 43.29           O  
ANISOU  634  O   ILE G 108     6887   4392   5170  -1627   2417    770       O  
ATOM    635  CB  ILE G 108    -256.893  53.900  -4.184  1.00 46.53           C  
ANISOU  635  CB  ILE G 108     7109   4818   5753  -1618   2245    883       C  
ATOM    636  CG1 ILE G 108    -257.376  53.324  -5.515  1.00 50.22           C  
ANISOU  636  CG1 ILE G 108     7511   5321   6251  -1565   2238    894       C  
ATOM    637  CG2 ILE G 108    -257.823  53.430  -3.094  1.00 49.18           C  
ANISOU  637  CG2 ILE G 108     7428   5334   5926  -1720   2257    899       C  
ATOM    638  CD1 ILE G 108    -258.865  53.453  -5.750  1.00 49.32           C  
ANISOU  638  CD1 ILE G 108     7358   5389   5992  -1551   2338    873       C  
ATOM    639  N   ILE G 109    -254.928  56.214  -2.948  1.00 48.00           N  
ANISOU  639  N   ILE G 109     7483   4706   6049  -1606   2289    808       N  
ATOM    640  CA  ILE G 109    -254.271  56.868  -1.816  1.00 49.71           C  
ANISOU  640  CA  ILE G 109     7783   4850   6255  -1673   2288    783       C  
ATOM    641  C   ILE G 109    -254.838  58.269  -1.612  1.00 50.94           C  
ANISOU  641  C   ILE G 109     8015   5008   6334  -1574   2362    687       C  
ATOM    642  O   ILE G 109    -255.165  58.666  -0.488  1.00 51.72           O  
ANISOU  642  O   ILE G 109     8135   5199   6316  -1575   2338    626       O  
ATOM    643  CB  ILE G 109    -252.743  56.900  -2.020  1.00 53.29           C  
ANISOU  643  CB  ILE G 109     8219   5164   6867  -1675   2177    797       C  
ATOM    644  CG1 ILE G 109    -252.071  55.701  -1.345  1.00 42.61           C  
ANISOU  644  CG1 ILE G 109     6803   3854   5531  -1758   2050    859       C  
ATOM    645  CG2 ILE G 109    -252.138  58.197  -1.494  1.00 43.32           C  
ANISOU  645  CG2 ILE G 109     7065   3770   5625  -1697   2216    740       C  
ATOM    646  CD1 ILE G 109    -250.559  55.844  -1.214  1.00 42.68           C  
ANISOU  646  CD1 ILE G 109     6800   3757   5657  -1780   1962    871       C  
ATOM    647  N   SER G 110    -254.977  59.036  -2.697  1.00 49.02           N  
ANISOU  647  N   SER G 110     7801   4678   6146  -1460   2425    662       N  
ATOM    648  CA  SER G 110    -255.475  60.399  -2.572  1.00 64.07           C  
ANISOU  648  CA  SER G 110     9787   6572   7984  -1326   2462    562       C  
ATOM    649  C   SER G 110    -256.997  60.470  -2.538  1.00 63.15           C  
ANISOU  649  C   SER G 110     9627   6669   7699  -1215   2519    514       C  
ATOM    650  O   SER G 110    -257.544  61.511  -2.162  1.00 68.30           O  
ANISOU  650  O   SER G 110    10342   7353   8256  -1090   2540    419       O  
ATOM    651  CB  SER G 110    -254.946  61.269  -3.713  1.00 86.56           C  
ANISOU  651  CB  SER G 110    12704   9227  10957  -1249   2502    561       C  
ATOM    652  OG  SER G 110    -255.596  60.952  -4.928  1.00 98.92           O  
ANISOU  652  OG  SER G 110    14216  10838  12529  -1172   2569    601       O  
ATOM    653  N   LEU G 111    -257.695  59.405  -2.940  1.00 67.65           N  
ANISOU  653  N   LEU G 111    10093   7389   8223  -1253   2543    574       N  
ATOM    654  CA  LEU G 111    -259.128  59.333  -2.669  1.00 77.66           C  
ANISOU  654  CA  LEU G 111    11292   8911   9305  -1185   2585    533       C  
ATOM    655  C   LEU G 111    -259.388  59.302  -1.169  1.00 77.75           C  
ANISOU  655  C   LEU G 111    11296   9067   9178  -1239   2543    489       C  
ATOM    656  O   LEU G 111    -260.336  59.926  -0.676  1.00 76.64           O  
ANISOU  656  O   LEU G 111    11146   9096   8878  -1127   2574    405       O  
ATOM    657  CB  LEU G 111    -259.732  58.096  -3.336  1.00 87.83           C  
ANISOU  657  CB  LEU G 111    12470  10327  10572  -1261   2608    612       C  
ATOM    658  CG  LEU G 111    -259.813  58.044  -4.862  1.00 89.10           C  
ANISOU  658  CG  LEU G 111    12613  10417  10822  -1191   2661    645       C  
ATOM    659  CD1 LEU G 111    -260.399  56.718  -5.327  1.00 81.66           C  
ANISOU  659  CD1 LEU G 111    11571   9611   9846  -1296   2667    714       C  
ATOM    660  CD2 LEU G 111    -260.626  59.208  -5.398  1.00 95.40           C  
ANISOU  660  CD2 LEU G 111    13431  11271  11546   -984   2729    567       C  
ATOM    661  N   TRP G 112    -258.550  58.570  -0.432  1.00 73.30           N  
ANISOU  661  N   TRP G 112    10735   8451   8664  -1401   2471    546       N  
ATOM    662  CA  TRP G 112    -258.644  58.493   1.021  1.00 61.10           C  
ANISOU  662  CA  TRP G 112     9188   7033   6996  -1468   2422    516       C  
ATOM    663  C   TRP G 112    -258.591  59.878   1.649  1.00 60.22           C  
ANISOU  663  C   TRP G 112     9166   6883   6831  -1344   2421    392       C  
ATOM    664  O   TRP G 112    -259.507  60.290   2.367  1.00 62.58           O  
ANISOU  664  O   TRP G 112     9447   7376   6955  -1265   2441    313       O  
ATOM    665  CB  TRP G 112    -257.497  57.624   1.541  1.00 60.90           C  
ANISOU  665  CB  TRP G 112     9174   6899   7068  -1639   2339    602       C  
ATOM    666  CG  TRP G 112    -257.729  56.904   2.834  1.00 56.77           C  
ANISOU  666  CG  TRP G 112     8612   6545   6412  -1760   2288    631       C  
ATOM    667  CD1 TRP G 112    -257.042  57.075   4.000  1.00 47.30           C  
ANISOU  667  CD1 TRP G 112     7454   5326   5190  -1820   2218    611       C  
ATOM    668  CD2 TRP G 112    -258.680  55.861   3.077  1.00 56.92           C  
ANISOU  668  CD2 TRP G 112     8546   6780   6300  -1851   2299    695       C  
ATOM    669  NE1 TRP G 112    -257.516  56.214   4.959  1.00 47.91           N  
ANISOU  669  NE1 TRP G 112     7479   5596   5127  -1932   2187    662       N  
ATOM    670  CE2 TRP G 112    -258.522  55.457   4.418  1.00 57.40           C  
ANISOU  670  CE2 TRP G 112     8606   6942   6261  -1960   2236    717       C  
ATOM    671  CE3 TRP G 112    -259.655  55.234   2.295  1.00 61.17           C  
ANISOU  671  CE3 TRP G 112     9008   7443   6788  -1860   2354    737       C  
ATOM    672  CZ2 TRP G 112    -259.303  54.459   4.992  1.00 64.79           C  
ANISOU  672  CZ2 TRP G 112     9475   8092   7051  -2084   2230    788       C  
ATOM    673  CZ3 TRP G 112    -260.426  54.243   2.866  1.00 67.20           C  
ANISOU  673  CZ3 TRP G 112     9703   8420   7410  -1993   2345    800       C  
ATOM    674  CH2 TRP G 112    -260.248  53.866   4.203  1.00 69.85           C  
ANISOU  674  CH2 TRP G 112    10046   8845   7648  -2106   2285    830       C  
ATOM    675  N   ASP G 113    -257.520  60.620   1.362  1.00 79.92           N  
ANISOU  675  N   ASP G 113    11764   9130   9474  -1326   2396    370       N  
ATOM    676  CA  ASP G 113    -257.250  61.855   2.091  1.00 87.11           C  
ANISOU  676  CA  ASP G 113    12786   9964  10348  -1250   2372    254       C  
ATOM    677  C   ASP G 113    -258.266  62.942   1.765  1.00 82.72           C  
ANISOU  677  C   ASP G 113    12280   9460   9690  -1038   2438    150       C  
ATOM    678  O   ASP G 113    -258.669  63.703   2.652  1.00 92.29           O  
ANISOU  678  O   ASP G 113    13548  10746  10772   -949   2428     39       O  
ATOM    679  CB  ASP G 113    -255.831  62.331   1.790  1.00 99.00           C  
ANISOU  679  CB  ASP G 113    14384  11194  12038  -1312   2328    267       C  
ATOM    680  CG  ASP G 113    -254.784  61.309   2.186  1.00105.90           C  
ANISOU  680  CG  ASP G 113    15205  12032  13001  -1497   2256    361       C  
ATOM    681  OD1 ASP G 113    -255.053  60.097   2.048  1.00107.23           O  
ANISOU  681  OD1 ASP G 113    15276  12310  13158  -1571   2257    454       O  
ATOM    682  OD2 ASP G 113    -253.696  61.718   2.642  1.00108.69           O  
ANISOU  682  OD2 ASP G 113    15618  12249  13430  -1569   2195    342       O  
ATOM    683  N   GLN G 114    -258.691  63.040   0.504  1.00 57.74           N  
ANISOU  683  N   GLN G 114     9101   6262   6574   -940   2503    179       N  
ATOM    684  CA  GLN G 114    -259.692  64.043   0.157  1.00 49.48           C  
ANISOU  684  CA  GLN G 114     8102   5276   5422   -717   2563     85       C  
ATOM    685  C   GLN G 114    -261.000  63.804   0.897  1.00 76.02           C  
ANISOU  685  C   GLN G 114    11362   8964   8558   -646   2589     31       C  
ATOM    686  O   GLN G 114    -261.761  64.748   1.131  1.00 51.65           O  
ANISOU  686  O   GLN G 114     8325   5958   5341   -452   2617    -80       O  
ATOM    687  CB  GLN G 114    -259.932  64.056  -1.351  1.00 79.44           C  
ANISOU  687  CB  GLN G 114    11880   9004   9300   -634   2626    141       C  
ATOM    688  CG  GLN G 114    -258.767  64.596  -2.159  1.00 85.79           C  
ANISOU  688  CG  GLN G 114    12798   9497  10301   -660   2615    177       C  
ATOM    689  CD  GLN G 114    -258.611  66.098  -2.031  1.00 96.63           C  
ANISOU  689  CD  GLN G 114    14353  10693  11668   -520   2610     75       C  
ATOM    690  OE1 GLN G 114    -259.528  66.795  -1.597  1.00106.42           O  
ANISOU  690  OE1 GLN G 114    15636  12041  12757   -349   2630    -27       O  
ATOM    691  NE2 GLN G 114    -257.443  66.605  -2.410  1.00 95.65           N  
ANISOU  691  NE2 GLN G 114    14340  10299  11705   -594   2583    101       N  
ATOM    692  N   SER G 115    -261.275  62.556   1.277  1.00 72.47           N  
ANISOU  692  N   SER G 115    10774   8709   8053   -799   2578    110       N  
ATOM    693  CA  SER G 115    -262.494  62.216   2.000  1.00 74.12           C  
ANISOU  693  CA  SER G 115    10867   9257   8039   -770   2603     75       C  
ATOM    694  C   SER G 115    -262.380  62.439   3.504  1.00 71.59           C  
ANISOU  694  C   SER G 115    10572   9028   7599   -806   2553      6       C  
ATOM    695  O   SER G 115    -263.383  62.297   4.213  1.00 65.88           O  
ANISOU  695  O   SER G 115     9757   8603   6671   -769   2574    -36       O  
ATOM    696  CB  SER G 115    -262.870  60.758   1.721  1.00 70.15           C  
ANISOU  696  CB  SER G 115    10215   8917   7521   -941   2613    198       C  
ATOM    697  OG  SER G 115    -263.994  60.363   2.485  1.00 66.00           O  
ANISOU  697  OG  SER G 115     9569   8735   6774   -953   2633    179       O  
ATOM    698  N   LEU G 116    -261.194  62.782   4.006  1.00 79.22           N  
ANISOU  698  N   LEU G 116    11655   9767   8679   -880   2486     -9       N  
ATOM    699  CA  LEU G 116    -260.982  63.001   5.428  1.00 88.47           C  
ANISOU  699  CA  LEU G 116    12859  11013   9744   -921   2430    -78       C  
ATOM    700  C   LEU G 116    -260.621  64.439   5.772  1.00 82.50           C  
ANISOU  700  C   LEU G 116    12270  10087   8991   -776   2408   -221       C  
ATOM    701  O   LEU G 116    -260.620  64.791   6.957  1.00 83.58           O  
ANISOU  701  O   LEU G 116    12440  10309   9007   -769   2368   -309       O  
ATOM    702  CB  LEU G 116    -259.879  62.068   5.952  1.00 52.21           C  
ANISOU  702  CB  LEU G 116     8252   6331   5255  -1156   2353     25       C  
ATOM    703  CG  LEU G 116    -260.110  60.559   5.819  1.00 51.36           C  
ANISOU  703  CG  LEU G 116     8010   6364   5140  -1325   2353    171       C  
ATOM    704  CD1 LEU G 116    -258.987  59.767   6.487  1.00 50.95           C  
ANISOU  704  CD1 LEU G 116     7970   6218   5173  -1523   2266    258       C  
ATOM    705  CD2 LEU G 116    -261.467  60.166   6.389  1.00 52.32           C  
ANISOU  705  CD2 LEU G 116     8012   6840   5028  -1308   2395    158       C  
ATOM    706  N   LYS G 117    -260.318  65.272   4.776  1.00 89.64           N  
ANISOU  706  N   LYS G 117    13287  10751  10022   -665   2431   -246       N  
ATOM    707  CA  LYS G 117    -259.947  66.659   5.052  1.00 96.74           C  
ANISOU  707  CA  LYS G 117    14374  11453  10930   -541   2405   -379       C  
ATOM    708  C   LYS G 117    -261.060  67.447   5.731  1.00 94.75           C  
ANISOU  708  C   LYS G 117    14150  11395  10455   -322   2430   -528       C  
ATOM    709  O   LYS G 117    -260.775  68.142   6.721  1.00101.39           O  
ANISOU  709  O   LYS G 117    15101  12193  11230   -294   2379   -644       O  
ATOM    710  CB  LYS G 117    -259.489  67.338   3.755  1.00104.82           C  
ANISOU  710  CB  LYS G 117    15513  12190  12124   -472   2431   -357       C  
ATOM    711  CG  LYS G 117    -259.381  68.849   3.852  1.00118.27           C  
ANISOU  711  CG  LYS G 117    17430  13690  13815   -308   2417   -494       C  
ATOM    712  CD  LYS G 117    -259.054  69.463   2.499  1.00126.13           C  
ANISOU  712  CD  LYS G 117    18535  14426  14963   -240   2451   -452       C  
ATOM    713  CE  LYS G 117    -257.681  69.029   2.014  1.00130.66           C  
ANISOU  713  CE  LYS G 117    19108  14782  15753   -468   2415   -336       C  
ATOM    714  NZ  LYS G 117    -256.615  69.374   2.998  1.00136.01           N  
ANISOU  714  NZ  LYS G 117    19881  15323  16475   -615   2328   -388       N  
ATOM    715  N   PRO G 118    -262.318  67.405   5.279  1.00 73.55           N  
ANISOU  715  N   PRO G 118    11372   8934   7638   -155   2504   -543       N  
ATOM    716  CA  PRO G 118    -263.346  68.173   5.986  1.00 78.72           C  
ANISOU  716  CA  PRO G 118    12048   9795   8067     72   2525   -695       C  
ATOM    717  C   PRO G 118    -264.117  67.358   7.014  1.00 91.89           C  
ANISOU  717  C   PRO G 118    13533  11852   9527     11   2532   -694       C  
ATOM    718  O   PRO G 118    -265.267  67.689   7.316  1.00 90.71           O  
ANISOU  718  O   PRO G 118    13321  11976   9167    203   2577   -786       O  
ATOM    719  CB  PRO G 118    -264.256  68.639   4.848  1.00 70.50           C  
ANISOU  719  CB  PRO G 118    11002   8788   6995    303   2600   -709       C  
ATOM    720  CG  PRO G 118    -264.211  67.506   3.890  1.00 63.29           C  
ANISOU  720  CG  PRO G 118     9941   7912   6195    145   2634   -544       C  
ATOM    721  CD  PRO G 118    -262.829  66.897   3.991  1.00 62.16           C  
ANISOU  721  CD  PRO G 118     9831   7538   6251   -124   2571   -443       C  
ATOM    722  N   CYS G 119    -263.516  66.306   7.562  1.00100.31           N  
ANISOU  722  N   CYS G 119    14514  12960  10639   -247   2489   -589       N  
ATOM    723  CA  CYS G 119    -264.188  65.487   8.561  1.00114.43           C  
ANISOU  723  CA  CYS G 119    16139  15107  12230   -335   2492   -569       C  
ATOM    724  C   CYS G 119    -263.683  65.819   9.964  1.00117.00           C  
ANISOU  724  C   CYS G 119    16537  15444  12473   -380   2423   -657       C  
ATOM    725  O   CYS G 119    -262.677  66.506  10.150  1.00123.59           O  
ANISOU  725  O   CYS G 119    17537  15992  13428   -393   2363   -714       O  
ATOM    726  CB  CYS G 119    -264.014  63.993   8.253  1.00125.87           C  
ANISOU  726  CB  CYS G 119    17444  16627  13755   -587   2491   -384       C  
ATOM    727  SG  CYS G 119    -264.978  63.428   6.808  1.00136.45           S  
ANISOU  727  SG  CYS G 119    18649  18089  15108   -540   2579   -295       S  
ATOM    728  N   VAL G 120    -264.412  65.311  10.960  1.00113.00           N  
ANISOU  728  N   VAL G 120    15897  15289  11748   -414   2431   -666       N  
ATOM    729  CA  VAL G 120    -264.190  65.699  12.349  1.00137.95           C  
ANISOU  729  CA  VAL G 120    19108  18532  14774   -414   2376   -772       C  
ATOM    730  C   VAL G 120    -262.858  65.150  12.842  1.00 62.03           C  
ANISOU  730  C   VAL G 120     9543   8721   5306   -663   2288   -685       C  
ATOM    731  O   VAL G 120    -262.569  63.955  12.703  1.00 63.92           O  
ANISOU  731  O   VAL G 120     9681   8991   5616   -875   2276   -520       O  
ATOM    732  CB  VAL G 120    -265.353  65.214  13.224  1.00 64.27           C  
ANISOU  732  CB  VAL G 120     9599   9660   5159   -397   2415   -787       C  
ATOM    733  CG1 VAL G 120    -264.988  65.321  14.689  1.00 65.53           C  
ANISOU  733  CG1 VAL G 120     9788   9919   5190   -459   2352   -856       C  
ATOM    734  CG2 VAL G 120    -266.612  66.020  12.915  1.00 65.66           C  
ANISOU  734  CG2 VAL G 120     9742  10043   5163   -102   2492   -917       C  
ATOM    735  N   LYS G 121    -262.046  66.021  13.440  1.00 62.80           N  
ANISOU  735  N   LYS G 121     9800   8621   5442   -634   2222   -799       N  
ATOM    736  CA  LYS G 121    -260.702  65.671  13.887  1.00 62.15           C  
ANISOU  736  CA  LYS G 121     9773   8341   5499   -848   2131   -737       C  
ATOM    737  C   LYS G 121    -260.681  65.465  15.395  1.00 63.46           C  
ANISOU  737  C   LYS G 121     9902   8728   5481   -920   2078   -781       C  
ATOM    738  O   LYS G 121    -261.109  66.341  16.152  1.00 65.22           O  
ANISOU  738  O   LYS G 121    10187   9056   5537   -765   2074   -949       O  
ATOM    739  CB  LYS G 121    -259.690  66.748  13.490  1.00 73.41           C  
ANISOU  739  CB  LYS G 121    11400   9387   7105   -806   2085   -822       C  
ATOM    740  CG  LYS G 121    -260.118  68.181  13.769  1.00 78.42           C  
ANISOU  740  CG  LYS G 121    12190   9973   7632   -566   2091  -1031       C  
ATOM    741  CD  LYS G 121    -259.144  69.163  13.131  1.00 84.66           C  
ANISOU  741  CD  LYS G 121    13186  10357   8622   -553   2053  -1085       C  
ATOM    742  CE  LYS G 121    -259.705  70.575  13.104  1.00 88.74           C  
ANISOU  742  CE  LYS G 121    13881  10785   9049   -287   2070  -1276       C  
ATOM    743  NZ  LYS G 121    -258.921  71.456  12.195  1.00 86.62           N  
ANISOU  743  NZ  LYS G 121    13810  10117   8984   -275   2051  -1294       N  
ATOM    744  N   LEU G 122    -260.147  64.322  15.821  1.00 64.67           N  
ANISOU  744  N   LEU G 122     9965   8942   5665  -1148   2032   -633       N  
ATOM    745  CA  LEU G 122    -260.151  63.879  17.213  1.00 68.01           C  
ANISOU  745  CA  LEU G 122    10329   9605   5908  -1247   1984   -632       C  
ATOM    746  C   LEU G 122    -258.904  64.302  17.983  1.00 74.82           C  
ANISOU  746  C   LEU G 122    11307  10284   6836  -1331   1879   -692       C  
ATOM    747  O   LEU G 122    -258.400  63.529  18.802  1.00 74.11           O  
ANISOU  747  O   LEU G 122    11164  10287   6708  -1500   1817   -604       O  
ATOM    748  CB  LEU G 122    -260.314  62.364  17.254  1.00 62.93           C  
ANISOU  748  CB  LEU G 122     9533   9130   5246  -1448   1988   -427       C  
ATOM    749  CG  LEU G 122    -261.460  61.765  16.440  1.00 62.39           C  
ANISOU  749  CG  LEU G 122     9338   9239   5127  -1420   2083   -343       C  
ATOM    750  CD1 LEU G 122    -261.350  60.252  16.424  1.00 61.49           C  
ANISOU  750  CD1 LEU G 122     9120   9202   5040  -1654   2066   -132       C  
ATOM    751  CD2 LEU G 122    -262.813  62.199  16.985  1.00 64.11           C  
ANISOU  751  CD2 LEU G 122     9473   9814   5071  -1261   2150   -457       C  
ATOM    752  N   THR G 123    -258.389  65.507  17.751  1.00 85.58           N  
ANISOU  752  N   THR G 123    12834  11392   8291  -1223   1855   -836       N  
ATOM    753  CA  THR G 123    -257.245  65.987  18.523  1.00 86.28           C  
ANISOU  753  CA  THR G 123    13032  11326   8423  -1309   1753   -911       C  
ATOM    754  C   THR G 123    -257.484  65.979  20.034  1.00 82.61           C  
ANISOU  754  C   THR G 123    12536  11132   7719  -1318   1709   -993       C  
ATOM    755  O   THR G 123    -256.557  65.600  20.771  1.00 80.90           O  
ANISOU  755  O   THR G 123    12317  10900   7523  -1481   1621   -949       O  
ATOM    756  CB  THR G 123    -256.828  67.389  18.044  1.00 89.98           C  
ANISOU  756  CB  THR G 123    13698  11490   9000  -1185   1739  -1070       C  
ATOM    757  OG1 THR G 123    -256.593  68.242  19.171  1.00108.26           O  
ANISOU  757  OG1 THR G 123    16125  13824  11187  -1142   1673  -1248       O  
ATOM    758  CG2 THR G 123    -257.891  68.008  17.137  1.00 81.96           C  
ANISOU  758  CG2 THR G 123    12717  10464   7959   -958   1836  -1134       C  
ATOM    759  N   PRO G 124    -258.671  66.357  20.568  1.00 79.62           N  
ANISOU  759  N   PRO G 124    12125  11026   7101  -1148   1763  -1108       N  
ATOM    760  CA  PRO G 124    -258.837  66.328  22.029  1.00 82.00           C  
ANISOU  760  CA  PRO G 124    12391  11597   7166  -1164   1720  -1183       C  
ATOM    761  C   PRO G 124    -259.260  64.974  22.577  1.00 83.42           C  
ANISOU  761  C   PRO G 124    12383  12096   7215  -1315   1734  -1008       C  
ATOM    762  O   PRO G 124    -259.790  64.903  23.693  1.00 85.56           O  
ANISOU  762  O   PRO G 124    12592  12675   7242  -1295   1730  -1062       O  
ATOM    763  CB  PRO G 124    -259.928  67.377  22.268  1.00 82.59           C  
ANISOU  763  CB  PRO G 124    12517  11820   7042   -893   1776  -1389       C  
ATOM    764  CG  PRO G 124    -260.780  67.281  21.058  1.00 71.22           C  
ANISOU  764  CG  PRO G 124    11022  10382   5659   -778   1877  -1333       C  
ATOM    765  CD  PRO G 124    -259.832  67.001  19.917  1.00 69.13           C  
ANISOU  765  CD  PRO G 124    10807   9761   5697   -909   1858  -1202       C  
ATOM    766  N   LEU G 125    -259.033  63.897  21.823  1.00 77.05           N  
ANISOU  766  N   LEU G 125    11493  11222   6560  -1468   1748   -801       N  
ATOM    767  CA  LEU G 125    -259.424  62.565  22.263  1.00 68.16           C  
ANISOU  767  CA  LEU G 125    10213  10364   5323  -1628   1757   -620       C  
ATOM    768  C   LEU G 125    -258.228  61.712  22.686  1.00 99.58           C  
ANISOU  768  C   LEU G 125    14195  14234   9408  -1849   1658   -475       C  
ATOM    769  O   LEU G 125    -258.329  60.478  22.699  1.00 66.92           O  
ANISOU  769  O   LEU G 125     9961  10204   5260  -2004   1657   -284       O  
ATOM    770  CB  LEU G 125    -260.210  61.850  21.162  1.00 66.88           C  
ANISOU  770  CB  LEU G 125     9950  10246   5217  -1638   1846   -488       C  
ATOM    771  CG  LEU G 125    -261.345  60.966  21.690  1.00 67.70           C  
ANISOU  771  CG  LEU G 125     9890  10751   5083  -1701   1900   -393       C  
ATOM    772  CD1 LEU G 125    -262.639  61.753  21.778  1.00 69.12           C  
ANISOU  772  CD1 LEU G 125    10018  11194   5051  -1483   1987   -549       C  
ATOM    773  CD2 LEU G 125    -261.526  59.717  20.845  1.00 66.22           C  
ANISOU  773  CD2 LEU G 125     9615  10544   5000  -1859   1930   -179       C  
ATOM    774  N   CYS G 126    -257.101  62.336  23.032  1.00 91.50           N  
ANISOU  774  N   CYS G 126    13283  13001   8480  -1868   1570   -562       N  
ATOM    775  CA  CYS G 126    -255.945  61.626  23.567  1.00 96.12           C  
ANISOU  775  CA  CYS G 126    13865  13519   9137  -2054   1467   -445       C  
ATOM    776  C   CYS G 126    -255.868  61.728  25.087  1.00 93.76           C  
ANISOU  776  C   CYS G 126    13557  13453   8614  -2085   1402   -513       C  
ATOM    777  O   CYS G 126    -254.774  61.740  25.662  1.00 95.51           O  
ANISOU  777  O   CYS G 126    13822  13583   8884  -2180   1300   -515       O  
ATOM    778  CB  CYS G 126    -254.662  62.145  22.920  1.00104.93           C  
ANISOU  778  CB  CYS G 126    15087  14274  10509  -2082   1406   -476       C  
ATOM    779  SG  CYS G 126    -254.354  61.397  21.302  1.00102.53           S  
ANISOU  779  SG  CYS G 126    14753  13723  10480  -2139   1449   -299       S  
ATOM    780  N   VAL G 127    -257.021  61.783  25.749  1.00 92.97           N  
ANISOU  780  N   VAL G 127    13391  13676   8259  -2006   1459   -569       N  
ATOM    781  CA  VAL G 127    -257.070  61.896  27.200  1.00 94.39           C  
ANISOU  781  CA  VAL G 127    13553  14114   8197  -2021   1407   -640       C  
ATOM    782  C   VAL G 127    -256.829  60.528  27.835  1.00 99.83           C  
ANISOU  782  C   VAL G 127    14146  14967   8817  -2224   1360   -420       C  
ATOM    783  O   VAL G 127    -256.933  59.480  27.188  1.00104.57           O  
ANISOU  783  O   VAL G 127    14686  15533   9513  -2332   1385   -221       O  
ATOM    784  CB  VAL G 127    -258.422  62.497  27.633  1.00 94.25           C  
ANISOU  784  CB  VAL G 127    13492  14399   7919  -1845   1492   -788       C  
ATOM    785  CG1 VAL G 127    -258.365  63.041  29.055  1.00102.85           C  
ANISOU  785  CG1 VAL G 127    14605  15699   8774  -1804   1435   -938       C  
ATOM    786  CG2 VAL G 127    -258.832  63.592  26.663  1.00 88.02           C  
ANISOU  786  CG2 VAL G 127    12790  13427   7227  -1637   1557   -949       C  
ATOM    787  N   THR G 128    -256.485  60.544  29.123  1.00 96.32           N  
ANISOU  787  N   THR G 128    13701  14695   8202  -2273   1285   -456       N  
ATOM    788  CA  THR G 128    -256.248  59.313  29.866  1.00 91.42           C  
ANISOU  788  CA  THR G 128    13006  14243   7488  -2455   1231   -252       C  
ATOM    789  C   THR G 128    -257.521  58.483  29.938  1.00 91.90           C  
ANISOU  789  C   THR G 128    12946  14607   7366  -2497   1320   -123       C  
ATOM    790  O   THR G 128    -258.572  58.971  30.365  1.00 87.26           O  
ANISOU  790  O   THR G 128    12303  14294   6556  -2387   1391   -239       O  
ATOM    791  CB  THR G 128    -255.749  59.634  31.276  1.00 93.94           C  
ANISOU  791  CB  THR G 128    13344  14722   7626  -2476   1139   -342       C  
ATOM    792  OG1 THR G 128    -256.701  60.476  31.940  1.00 99.66           O  
ANISOU  792  OG1 THR G 128    14055  15708   8104  -2328   1194   -534       O  
ATOM    793  CG2 THR G 128    -254.401  60.335  31.222  1.00 91.26           C  
ANISOU  793  CG2 THR G 128    13115  14090   7469  -2476   1039   -449       C  
ATOM    794  N   LEU G 129    -257.425  57.229  29.520  1.00100.11           N  
ANISOU  794  N   LEU G 129    13944  15600   8492  -2655   1315    116       N  
ATOM    795  CA  LEU G 129    -258.555  56.314  29.541  1.00107.77           C  
ANISOU  795  CA  LEU G 129    14808  16837   9304  -2742   1390    266       C  
ATOM    796  C   LEU G 129    -258.434  55.408  30.760  1.00113.85           C  
ANISOU  796  C   LEU G 129    15540  17842   9877  -2905   1326    419       C  
ATOM    797  O   LEU G 129    -257.449  54.675  30.900  1.00121.47           O  
ANISOU  797  O   LEU G 129    16555  18646  10951  -3028   1231    566       O  
ATOM    798  CB  LEU G 129    -258.603  55.484  28.257  1.00109.18           C  
ANISOU  798  CB  LEU G 129    14983  16805   9695  -2821   1426    432       C  
ATOM    799  CG  LEU G 129    -258.582  56.235  26.924  1.00109.81           C  
ANISOU  799  CG  LEU G 129    15106  16615  10001  -2679   1482    318       C  
ATOM    800  CD1 LEU G 129    -258.574  55.260  25.757  1.00110.38           C  
ANISOU  800  CD1 LEU G 129    15172  16503  10265  -2779   1506    500       C  
ATOM    801  CD2 LEU G 129    -259.762  57.184  26.822  1.00110.00           C  
ANISOU  801  CD2 LEU G 129    15080  16841   9876  -2501   1585    138       C  
ATOM    802  N   GLN G 130    -259.419  55.474  31.648  1.00103.27           N  
ANISOU  802  N   GLN G 130    14111  16889   8237  -2897   1376    384       N  
ATOM    803  CA  GLN G 130    -259.575  54.473  32.694  1.00 96.41           C  
ANISOU  803  CA  GLN G 130    13190  16287   7154  -3073   1339    566       C  
ATOM    804  C   GLN G 130    -260.509  53.394  32.158  1.00 94.26           C  
ANISOU  804  C   GLN G 130    12841  16130   6843  -3217   1414    769       C  
ATOM    805  O   GLN G 130    -261.674  53.675  31.854  1.00100.33           O  
ANISOU  805  O   GLN G 130    13514  17113   7493  -3154   1523    703       O  
ATOM    806  CB  GLN G 130    -260.130  55.102  33.969  1.00104.56           C  
ANISOU  806  CB  GLN G 130    14159  17701   7867  -3000   1353    424       C  
ATOM    807  CG  GLN G 130    -259.366  56.329  34.444  1.00114.06           C  
ANISOU  807  CG  GLN G 130    15444  18800   9093  -2840   1289    181       C  
ATOM    808  CD  GLN G 130    -258.190  55.984  35.335  1.00121.89           C  
ANISOU  808  CD  GLN G 130    16496  19733  10084  -2945   1156    252       C  
ATOM    809  OE1 GLN G 130    -258.203  54.975  36.041  1.00126.24           O  
ANISOU  809  OE1 GLN G 130    17007  20462  10495  -3106   1119    449       O  
ATOM    810  NE2 GLN G 130    -257.165  56.827  35.312  1.00123.22           N  
ANISOU  810  NE2 GLN G 130    16761  19657  10402  -2857   1079     93       N  
ATOM    811  N   CYS G 131    -259.999  52.170  32.020  1.00 95.73           N  
ANISOU  811  N   CYS G 131    13073  16172   7128  -3406   1352   1011       N  
ATOM    812  CA  CYS G 131    -260.718  51.117  31.314  1.00 98.93           C  
ANISOU  812  CA  CYS G 131    13442  16592   7554  -3556   1409   1205       C  
ATOM    813  C   CYS G 131    -260.778  49.841  32.145  1.00 79.11           C  
ANISOU  813  C   CYS G 131    10910  14157   4992  -3719   1322   1422       C  
ATOM    814  O   CYS G 131    -259.996  49.636  33.077  1.00 79.99           O  
ANISOU  814  O   CYS G 131    11080  14297   5013  -3781   1235   1485       O  
ATOM    815  CB  CYS G 131    -260.071  50.813  29.951  1.00103.99           C  
ANISOU  815  CB  CYS G 131    14169  16812   8533  -3551   1391   1261       C  
ATOM    816  SG  CYS G 131    -259.819  52.245  28.870  1.00104.94           S  
ANISOU  816  SG  CYS G 131    14313  16679   8881  -3296   1439    997       S  
ATOM    817  N   THR G 132    -261.720  48.974  31.765  1.00 79.41           N  
ANISOU  817  N   THR G 132    10865  14207   5101  -3778   1337   1528       N  
ATOM    818  CA  THR G 132    -261.981  47.705  32.430  1.00 80.92           C  
ANISOU  818  CA  THR G 132    11036  14447   5265  -3929   1260   1721       C  
ATOM    819  C   THR G 132    -262.332  46.655  31.378  1.00106.92           C  
ANISOU  819  C   THR G 132    14346  17511   8769  -4014   1251   1852       C  
ATOM    820  O   THR G 132    -262.310  46.922  30.172  1.00110.47           O  
ANISOU  820  O   THR G 132    14818  17770   9386  -3952   1301   1798       O  
ATOM    821  CB  THR G 132    -263.104  47.846  33.468  1.00 86.66           C  
ANISOU  821  CB  THR G 132    11607  15563   5757  -3917   1290   1671       C  
ATOM    822  OG1 THR G 132    -263.499  46.548  33.930  1.00 94.65           O  
ANISOU  822  OG1 THR G 132    12599  16603   6759  -4083   1227   1863       O  
ATOM    823  CG2 THR G 132    -264.316  48.561  32.874  1.00 83.25           C  
ANISOU  823  CG2 THR G 132    11037  15299   5294  -3790   1404   1514       C  
ATOM    824  N   ASN G 133    -262.652  45.447  31.840  1.00100.07           N  
ANISOU  824  N   ASN G 133    13476  16660   7888  -4157   1183   2020       N  
ATOM    825  CA  ASN G 133    -263.075  44.367  30.955  1.00102.44           C  
ANISOU  825  CA  ASN G 133    13798  16766   8359  -4248   1164   2135       C  
ATOM    826  C   ASN G 133    -264.480  44.651  30.426  1.00 98.98           C  
ANISOU  826  C   ASN G 133    13204  16521   7884  -4213   1257   2037       C  
ATOM    827  O   ASN G 133    -265.071  45.709  30.657  1.00 98.49           O  
ANISOU  827  O   ASN G 133    13023  16715   7684  -4095   1340   1879       O  
ATOM    828  CB  ASN G 133    -263.064  43.022  31.678  1.00125.61           C  
ANISOU  828  CB  ASN G 133    16786  19679  11260  -4415   1064   2330       C  
ATOM    829  CG  ASN G 133    -261.671  42.452  31.888  1.00148.84           C  
ANISOU  829  CG  ASN G 133    19904  22352  14297  -4448    957   2459       C  
ATOM    830  OD1 ASN G 133    -261.508  41.521  32.682  1.00151.63           O  
ANISOU  830  OD1 ASN G 133    20313  22709  14588  -4559    873   2610       O  
ATOM    831  ND2 ASN G 133    -260.667  42.991  31.189  1.00165.99           N  
ANISOU  831  ND2 ASN G 133    22162  24294  16614  -4351    958   2406       N  
ATOM    832  N   VAL G 134    -265.037  43.672  29.720  1.00102.19           N  
ANISOU  832  N   VAL G 134    13613  16809   8407  -4310   1239   2128       N  
ATOM    833  CA  VAL G 134    -266.424  43.689  29.277  1.00119.26           C  
ANISOU  833  CA  VAL G 134    15624  19166  10524  -4316   1306   2068       C  
ATOM    834  C   VAL G 134    -267.189  42.666  30.108  1.00146.33           C  
ANISOU  834  C   VAL G 134    18999  22776  13823  -4497   1254   2194       C  
ATOM    835  O   VAL G 134    -266.644  41.613  30.462  1.00150.74           O  
ANISOU  835  O   VAL G 134    19680  23170  14423  -4630   1161   2353       O  
ATOM    836  CB  VAL G 134    -266.524  43.398  27.764  1.00113.79           C  
ANISOU  836  CB  VAL G 134    14971  18213  10053  -4296   1325   2061       C  
ATOM    837  CG1 VAL G 134    -265.792  42.108  27.413  1.00115.34           C  
ANISOU  837  CG1 VAL G 134    15334  18071  10420  -4416   1223   2225       C  
ATOM    838  CG2 VAL G 134    -267.974  43.353  27.303  1.00113.16           C  
ANISOU  838  CG2 VAL G 134    14732  18347   9918  -4315   1383   2007       C  
ATOM    839  N   THR G 135    -268.441  42.991  30.446  1.00160.68           N  
ANISOU  839  N   THR G 135    20633  24941  15476  -4497   1313   2122       N  
ATOM    840  CA  THR G 135    -269.255  42.165  31.336  1.00171.91           C  
ANISOU  840  CA  THR G 135    21978  26596  16743  -4673   1274   2227       C  
ATOM    841  C   THR G 135    -269.376  40.732  30.830  1.00176.26           C  
ANISOU  841  C   THR G 135    22627  26930  17413  -4866   1199   2387       C  
ATOM    842  O   THR G 135    -270.184  40.441  29.941  1.00176.11           O  
ANISOU  842  O   THR G 135    22551  26907  17457  -4907   1223   2367       O  
ATOM    843  CB  THR G 135    -270.652  42.769  31.509  1.00174.52           C  
ANISOU  843  CB  THR G 135    22082  27321  16906  -4628   1355   2111       C  
ATOM    844  OG1 THR G 135    -270.541  44.167  31.807  1.00174.67           O  
ANISOU  844  OG1 THR G 135    22027  27507  16831  -4411   1429   1936       O  
ATOM    845  CG2 THR G 135    -271.396  42.075  32.647  1.00176.11           C  
ANISOU  845  CG2 THR G 135    22191  27809  16914  -4805   1317   2211       C  
ATOM    846  N   ASN G 136    -268.581  39.830  31.405  1.00179.41           N  
ANISOU  846  N   ASN G 136    23180  27152  17835  -4981   1105   2542       N  
ATOM    847  CA  ASN G 136    -268.555  38.440  30.972  1.00179.00           C  
ANISOU  847  CA  ASN G 136    23259  26858  17896  -5149   1024   2693       C  
ATOM    848  C   ASN G 136    -268.672  37.504  32.166  1.00170.24           C  
ANISOU  848  C   ASN G 136    22186  25858  16641  -5335    949   2852       C  
ATOM    849  O   ASN G 136    -269.225  37.873  33.209  1.00169.24           O  
ANISOU  849  O   ASN G 136    21925  26073  16306  -5364    975   2834       O  
ATOM    850  CB  ASN G 136    -267.268  38.144  30.192  1.00186.90           C  
ANISOU  850  CB  ASN G 136    24460  27424  19127  -5077    974   2735       C  
ATOM    851  CG  ASN G 136    -266.017  38.178  31.070  1.00194.93           C  
ANISOU  851  CG  ASN G 136    25600  28340  20125  -5041    911   2807       C  
ATOM    852  OD1 ASN G 136    -266.038  38.674  32.198  1.00199.99           O  
ANISOU  852  OD1 ASN G 136    26169  29236  20583  -5034    921   2794       O  
ATOM    853  ND2 ASN G 136    -264.918  37.651  30.543  1.00195.49           N  
ANISOU  853  ND2 ASN G 136    25853  28043  20380  -5009    844   2880       N  
ATOM    854  N   ASN G 137    -268.148  36.296  32.016  1.00164.80           N  
ANISOU  854  N   ASN G 137    21682  24879  16057  -5452    857   3004       N  
ATOM    855  CA  ASN G 137    -268.055  35.364  33.118  1.00160.26           C  
ANISOU  855  CA  ASN G 137    21183  24347  15362  -5616    777   3170       C  
ATOM    856  C   ASN G 137    -267.134  34.196  32.784  1.00153.77           C  
ANISOU  856  C   ASN G 137    20607  23119  14699  -5671    676   3318       C  
ATOM    857  O   ASN G 137    -266.104  34.000  33.428  1.00151.23           O  
ANISOU  857  O   ASN G 137    20412  22670  14380  -5639    612   3407       O  
ATOM    858  CB  ASN G 137    -269.429  34.834  33.499  1.00171.87           C  
ANISOU  858  CB  ASN G 137    22526  26106  16669  -5814    787   3212       C  
ATOM    859  CG  ASN G 137    -269.324  33.630  34.362  1.00187.06           C  
ANISOU  859  CG  ASN G 137    24573  27990  18512  -6010    694   3405       C  
ATOM    860  OD1 ASN G 137    -268.863  33.716  35.498  1.00184.71           O  
ANISOU  860  OD1 ASN G 137    24291  27799  18092  -6012    667   3469       O  
ATOM    861  ND2 ASN G 137    -269.727  32.485  33.839  1.00201.82           N  
ANISOU  861  ND2 ASN G 137    26541  29700  20443  -6178    643   3502       N  
ATOM    862  N   MET G 150    -261.853  33.093  31.515  1.00 90.72           N  
ANISOU  862  N   MET G 150    13345  13769   7356  -5259    413   3535       N  
ATOM    863  CA  MET G 150    -262.268  33.818  30.317  1.00115.41           C  
ANISOU  863  CA  MET G 150    16370  16877  10603  -5169    502   3374       C  
ATOM    864  C   MET G 150    -261.111  34.581  29.667  1.00113.20           C  
ANISOU  864  C   MET G 150    16132  16397  10484  -4976    510   3294       C  
ATOM    865  O   MET G 150    -259.980  34.542  30.156  1.00113.47           O  
ANISOU  865  O   MET G 150    16267  16315  10531  -4915    443   3363       O  
ATOM    866  CB  MET G 150    -263.405  34.782  30.653  1.00111.57           C  
ANISOU  866  CB  MET G 150    15661  16779   9952  -5195    602   3253       C  
ATOM    867  CG  MET G 150    -264.791  34.226  30.380  1.00114.61           C  
ANISOU  867  CG  MET G 150    15964  17306  10278  -5348    631   3256       C  
ATOM    868  SD  MET G 150    -265.097  33.936  28.627  1.00122.14           S  
ANISOU  868  SD  MET G 150    16948  18005  11455  -5308    658   3182       S  
ATOM    869  CE  MET G 150    -264.853  35.581  27.956  1.00117.82           C  
ANISOU  869  CE  MET G 150    16269  17521  10978  -5086    765   2983       C  
ATOM    870  N   ARG G 151    -261.401  35.272  28.562  1.00115.14           N  
ANISOU  870  N   ARG G 151    16294  16608  10845  -4884    591   3152       N  
ATOM    871  CA  ARG G 151    -260.399  36.036  27.823  1.00120.97           C  
ANISOU  871  CA  ARG G 151    17060  17160  11742  -4713    609   3067       C  
ATOM    872  C   ARG G 151    -260.928  37.433  27.537  1.00117.44           C  
ANISOU  872  C   ARG G 151    16443  16930  11250  -4631    725   2892       C  
ATOM    873  O   ARG G 151    -261.984  37.585  26.913  1.00114.08           O  
ANISOU  873  O   ARG G 151    15913  16608  10825  -4651    796   2813       O  
ATOM    874  CB  ARG G 151    -260.015  35.333  26.518  1.00131.26           C  
ANISOU  874  CB  ARG G 151    18478  18114  13280  -4658    581   3079       C  
ATOM    875  CG  ARG G 151    -259.309  34.007  26.741  1.00145.47           C  
ANISOU  875  CG  ARG G 151    20470  19666  15137  -4700    464   3242       C  
ATOM    876  CD  ARG G 151    -258.868  33.365  25.442  1.00158.04           C  
ANISOU  876  CD  ARG G 151    22173  20919  16957  -4622    439   3239       C  
ATOM    877  NE  ARG G 151    -258.368  32.010  25.658  1.00171.75           N  
ANISOU  877  NE  ARG G 151    24098  22432  18729  -4668    331   3393       N  
ATOM    878  CZ  ARG G 151    -257.961  31.205  24.683  1.00178.56           C  
ANISOU  878  CZ  ARG G 151    25086  22992  19766  -4610    291   3415       C  
ATOM    879  NH1 ARG G 151    -257.994  31.625  23.426  1.00177.06           N  
ANISOU  879  NH1 ARG G 151    24845  22698  19733  -4510    351   3294       N  
ATOM    880  NH2 ARG G 151    -257.521  29.984  24.961  1.00182.36           N  
ANISOU  880  NH2 ARG G 151    25749  23280  20260  -4648    191   3556       N  
ATOM    881  N   GLY G 152    -260.193  38.446  27.990  1.00105.13           N  
ANISOU  881  N   GLY G 152    14860  15441   9642  -4540    742   2832       N  
ATOM    882  CA  GLY G 152    -260.562  39.820  27.699  1.00 96.53           C  
ANISOU  882  CA  GLY G 152    13636  14527   8512  -4445    850   2660       C  
ATOM    883  C   GLY G 152    -260.271  40.168  26.248  1.00 97.55           C  
ANISOU  883  C   GLY G 152    13786  14416   8862  -4333    895   2573       C  
ATOM    884  O   GLY G 152    -259.246  39.785  25.686  1.00 98.24           O  
ANISOU  884  O   GLY G 152    13995  14205   9126  -4281    838   2623       O  
ATOM    885  N   GLU G 153    -261.192  40.918  25.645  1.00 96.79           N  
ANISOU  885  N   GLU G 153    13562  14463   8750  -4285    999   2441       N  
ATOM    886  CA  GLU G 153    -261.101  41.259  24.230  1.00 93.53           C  
ANISOU  886  CA  GLU G 153    13152  13852   8533  -4182   1051   2355       C  
ATOM    887  C   GLU G 153    -261.434  42.727  24.003  1.00 77.12           C  
ANISOU  887  C   GLU G 153    10961  11947   6394  -4073   1165   2188       C  
ATOM    888  O   GLU G 153    -260.906  43.368  23.086  1.00 75.16           O  
ANISOU  888  O   GLU G 153    10738  11529   6290  -3967   1206   2109       O  
ATOM    889  CB  GLU G 153    -262.043  40.368  23.415  1.00100.40           C  
ANISOU  889  CB  GLU G 153    14002  14670   9476  -4243   1054   2382       C  
ATOM    890  CG  GLU G 153    -262.239  40.797  21.969  1.00 91.67           C  
ANISOU  890  CG  GLU G 153    12862  13433   8534  -4138   1122   2278       C  
ATOM    891  CD  GLU G 153    -260.959  40.731  21.159  1.00 80.25           C  
ANISOU  891  CD  GLU G 153    11539  11641   7312  -4039   1086   2289       C  
ATOM    892  OE1 GLU G 153    -260.052  39.955  21.533  1.00 79.11           O  
ANISOU  892  OE1 GLU G 153    11519  11318   7221  -4068    990   2400       O  
ATOM    893  OE2 GLU G 153    -260.863  41.454  20.145  1.00 73.98           O  
ANISOU  893  OE2 GLU G 153    10714  10760   6637  -3928   1152   2187       O  
ATOM    894  N   MET G 154    -262.297  43.268  24.855  1.00 76.15           N  
ANISOU  894  N   MET G 154    10717  12166   6051  -4093   1216   2130       N  
ATOM    895  CA  MET G 154    -262.834  44.609  24.703  1.00 72.20           C  
ANISOU  895  CA  MET G 154    10102  11872   5458  -3978   1329   1961       C  
ATOM    896  C   MET G 154    -262.540  45.412  25.966  1.00 73.23           C  
ANISOU  896  C   MET G 154    10210  12232   5382  -3956   1336   1909       C  
ATOM    897  O   MET G 154    -262.084  44.873  26.979  1.00 74.48           O  
ANISOU  897  O   MET G 154    10419  12423   5457  -4043   1255   2012       O  
ATOM    898  CB  MET G 154    -264.338  44.537  24.420  1.00 73.08           C  
ANISOU  898  CB  MET G 154    10065  12212   5488  -3990   1391   1913       C  
ATOM    899  CG  MET G 154    -264.981  45.830  24.014  1.00 72.50           C  
ANISOU  899  CG  MET G 154     9877  12323   5347  -3841   1509   1737       C  
ATOM    900  SD  MET G 154    -266.479  45.530  23.089  1.00 95.43           S  
ANISOU  900  SD  MET G 154    12642  15351   8266  -3843   1563   1704       S  
ATOM    901  CE  MET G 154    -265.834  45.540  21.438  1.00 70.17           C  
ANISOU  901  CE  MET G 154     9541  11776   5346  -3765   1579   1687       C  
ATOM    902  N   LYS G 155    -262.791  46.719  25.899  1.00 72.80           N  
ANISOU  902  N   LYS G 155    10087  12336   5237  -3828   1432   1740       N  
ATOM    903  CA  LYS G 155    -262.561  47.620  27.019  1.00 73.80           C  
ANISOU  903  CA  LYS G 155    10194  12691   5154  -3780   1447   1650       C  
ATOM    904  C   LYS G 155    -263.738  48.573  27.177  1.00 74.67           C  
ANISOU  904  C   LYS G 155    10154  13125   5090  -3659   1550   1482       C  
ATOM    905  O   LYS G 155    -264.213  49.147  26.196  1.00 88.99           O  
ANISOU  905  O   LYS G 155    11927  14912   6974  -3550   1632   1378       O  
ATOM    906  CB  LYS G 155    -261.269  48.428  26.830  1.00 72.38           C  
ANISOU  906  CB  LYS G 155    10138  12323   5039  -3720   1447   1585       C  
ATOM    907  CG  LYS G 155    -260.016  47.583  26.631  1.00 73.54           C  
ANISOU  907  CG  LYS G 155    10429  12146   5368  -3810   1342   1740       C  
ATOM    908  CD  LYS G 155    -259.717  46.751  27.866  1.00 73.26           C  
ANISOU  908  CD  LYS G 155    10420  12199   5217  -3921   1237   1880       C  
ATOM    909  CE  LYS G 155    -258.913  45.505  27.526  1.00 72.82           C  
ANISOU  909  CE  LYS G 155    10482  11833   5354  -4002   1129   2061       C  
ATOM    910  NZ  LYS G 155    -258.857  44.576  28.691  1.00 85.75           N  
ANISOU  910  NZ  LYS G 155    12142  13571   6869  -4110   1033   2207       N  
ATOM    911  N   ASN G 156    -264.201  48.739  28.420  1.00 76.70           N  
ANISOU  911  N   ASN G 156    10330  13692   5121  -3663   1542   1455       N  
ATOM    912  CA  ASN G 156    -265.200  49.750  28.784  1.00 77.86           C  
ANISOU  912  CA  ASN G 156    10338  14168   5077  -3514   1628   1277       C  
ATOM    913  C   ASN G 156    -264.439  50.927  29.387  1.00 77.86           C  
ANISOU  913  C   ASN G 156    10406  14221   4956  -3395   1642   1122       C  
ATOM    914  O   ASN G 156    -264.022  50.880  30.546  1.00 92.66           O  
ANISOU  914  O   ASN G 156    12300  16217   6689  -3441   1584   1143       O  
ATOM    915  CB  ASN G 156    -266.227  49.178  29.762  1.00 97.60           C  
ANISOU  915  CB  ASN G 156    12699  16979   7405  -3590   1608   1335       C  
ATOM    916  CG  ASN G 156    -267.362  50.153  30.081  1.00103.54           C  
ANISOU  916  CG  ASN G 156    13291  18076   7972  -3420   1693   1154       C  
ATOM    917  OD1 ASN G 156    -267.291  51.343  29.771  1.00103.34           O  
ANISOU  917  OD1 ASN G 156    13278  18069   7919  -3226   1760    971       O  
ATOM    918  ND2 ASN G 156    -268.416  49.642  30.710  1.00112.86           N  
ANISOU  918  ND2 ASN G 156    14328  19529   9025  -3488   1687   1204       N  
ATOM    919  N   CYS G 157    -264.268  51.991  28.608  1.00 76.55           N  
ANISOU  919  N   CYS G 157    10282  13967   4836  -3243   1717    958       N  
ATOM    920  CA  CYS G 157    -263.383  53.088  28.976  1.00 89.55           C  
ANISOU  920  CA  CYS G 157    12037  15590   6398  -3150   1723    800       C  
ATOM    921  C   CYS G 157    -264.164  54.340  29.347  1.00 78.12           C  
ANISOU  921  C   CYS G 157    10513  14410   4758  -2927   1797    556       C  
ATOM    922  O   CYS G 157    -265.157  54.681  28.699  1.00 81.85           O  
ANISOU  922  O   CYS G 157    10890  14966   5243  -2797   1874    477       O  
ATOM    923  CB  CYS G 157    -262.421  53.411  27.835  1.00104.19           C  
ANISOU  923  CB  CYS G 157    14012  16993   8581  -3072   1694    758       C  
ATOM    924  SG  CYS G 157    -261.264  52.087  27.451  1.00116.38           S  
ANISOU  924  SG  CYS G 157    15667  18189  10363  -3280   1590   1009       S  
ATOM    925  N   SER G 158    -263.690  55.030  30.380  1.00 78.71           N  
ANISOU  925  N   SER G 158    10629  14568   4708  -2846   1748    426       N  
ATOM    926  CA  SER G 158    -264.238  56.307  30.807  1.00 80.01           C  
ANISOU  926  CA  SER G 158    10760  14936   4705  -2606   1797    169       C  
ATOM    927  C   SER G 158    -263.143  57.364  30.782  1.00 80.12           C  
ANISOU  927  C   SER G 158    10925  14621   4896  -2449   1723    -18       C  
ATOM    928  O   SER G 158    -261.968  57.070  31.023  1.00 78.71           O  
ANISOU  928  O   SER G 158    10844  14205   4859  -2550   1619     53       O  
ATOM    929  CB  SER G 158    -264.837  56.214  32.209  1.00 82.55           C  
ANISOU  929  CB  SER G 158    10971  15646   4748  -2610   1781    158       C  
ATOM    930  OG  SER G 158    -265.814  55.192  32.267  1.00 83.34           O  
ANISOU  930  OG  SER G 158    10914  15890   4860  -2708   1785    332       O  
ATOM    931  N   PHE G 159    -263.539  58.602  30.499  1.00 82.88           N  
ANISOU  931  N   PHE G 159    11297  14964   5229  -2200   1773   -256       N  
ATOM    932  CA  PHE G 159    -262.568  59.670  30.314  1.00 79.09           C  
ANISOU  932  CA  PHE G 159    10977  14141   4932  -2057   1709   -438       C  
ATOM    933  C   PHE G 159    -263.236  61.015  30.566  1.00 80.61           C  
ANISOU  933  C   PHE G 159    11187  14474   4967  -1782   1758   -714       C  
ATOM    934  O   PHE G 159    -264.459  61.113  30.704  1.00 81.86           O  
ANISOU  934  O   PHE G 159    11222  14980   4901  -1682   1850   -761       O  
ATOM    935  CB  PHE G 159    -261.949  59.610  28.910  1.00 91.65           C  
ANISOU  935  CB  PHE G 159    12652  15304   6866  -2069   1704   -379       C  
ATOM    936  CG  PHE G 159    -262.930  59.244  27.821  1.00 91.88           C  
ANISOU  936  CG  PHE G 159    12591  15388   6933  -2049   1810   -303       C  
ATOM    937  CD1 PHE G 159    -263.649  60.223  27.156  1.00 93.34           C  
ANISOU  937  CD1 PHE G 159    12779  15575   7112  -1816   1889   -476       C  
ATOM    938  CD2 PHE G 159    -263.121  57.919  27.456  1.00 87.67           C  
ANISOU  938  CD2 PHE G 159    11979  14896   6437  -2263   1824    -60       C  
ATOM    939  CE1 PHE G 159    -264.544  59.888  26.154  1.00 75.10           C  
ANISOU  939  CE1 PHE G 159    10375  13331   4827  -1797   1982   -408       C  
ATOM    940  CE2 PHE G 159    -264.016  57.578  26.454  1.00 88.15           C  
ANISOU  940  CE2 PHE G 159    11954  15012   6526  -2258   1916      4       C  
ATOM    941  CZ  PHE G 159    -264.727  58.564  25.804  1.00 74.24           C  
ANISOU  941  CZ  PHE G 159    10179  13276   4754  -2025   1995   -171       C  
ATOM    942  N   ASN G 160    -262.403  62.049  30.658  1.00 83.10           N  
ANISOU  942  N   ASN G 160    11659  14522   5393  -1662   1692   -897       N  
ATOM    943  CA  ASN G 160    -262.851  63.432  30.634  1.00 93.88           C  
ANISOU  943  CA  ASN G 160    13101  15885   6683  -1382   1725  -1170       C  
ATOM    944  C   ASN G 160    -262.906  63.916  29.187  1.00100.20           C  
ANISOU  944  C   ASN G 160    13976  16369   7728  -1263   1773  -1204       C  
ATOM    945  O   ASN G 160    -262.229  63.383  28.306  1.00102.48           O  
ANISOU  945  O   ASN G 160    14298  16362   8279  -1399   1752  -1055       O  
ATOM    946  CB  ASN G 160    -261.920  64.326  31.464  1.00108.90           C  
ANISOU  946  CB  ASN G 160    15158  17643   8578  -1328   1622  -1355       C  
ATOM    947  CG  ASN G 160    -262.263  64.332  32.956  1.00128.20           C  
ANISOU  947  CG  ASN G 160    17533  20483  10693  -1319   1601  -1428       C  
ATOM    948  OD1 ASN G 160    -263.326  64.805  33.359  1.00128.59           O  
ANISOU  948  OD1 ASN G 160    17516  20851  10492  -1137   1670  -1565       O  
ATOM    949  ND2 ASN G 160    -261.352  63.820  33.779  1.00144.27           N  
ANISOU  949  ND2 ASN G 160    19583  22512  12723  -1506   1502  -1341       N  
ATOM    950  N   MET G 161    -263.730  64.932  28.943  1.00 97.44           N  
ANISOU  950  N   MET G 161    13654  16090   7280   -996   1839  -1402       N  
ATOM    951  CA  MET G 161    -263.985  65.328  27.566  1.00 96.48           C  
ANISOU  951  CA  MET G 161    13580  15728   7350   -871   1898  -1419       C  
ATOM    952  C   MET G 161    -264.415  66.784  27.510  1.00 87.54           C  
ANISOU  952  C   MET G 161    12574  14545   6144   -553   1920  -1692       C  
ATOM    953  O   MET G 161    -265.232  67.232  28.319  1.00 90.97           O  
ANISOU  953  O   MET G 161    12957  15310   6298   -385   1951  -1838       O  
ATOM    954  CB  MET G 161    -265.055  64.432  26.927  1.00102.37           C  
ANISOU  954  CB  MET G 161    14134  16727   8036   -917   2000  -1256       C  
ATOM    955  CG  MET G 161    -265.269  64.676  25.445  1.00108.32           C  
ANISOU  955  CG  MET G 161    14922  17237   8998   -817   2057  -1242       C  
ATOM    956  SD  MET G 161    -263.719  64.590  24.534  1.00109.21           S  
ANISOU  956  SD  MET G 161    15204  16779   9511   -968   1976  -1147       S  
ATOM    957  CE  MET G 161    -263.123  62.986  25.058  1.00103.28           C  
ANISOU  957  CE  MET G 161    14346  16113   8783  -1317   1921   -880       C  
ATOM    958  N   THR G 162    -263.860  67.508  26.544  1.00 83.68           N  
ANISOU  958  N   THR G 162    12253  13641   5901   -469   1902  -1755       N  
ATOM    959  CA  THR G 162    -264.313  68.861  26.261  1.00 81.65           C  
ANISOU  959  CA  THR G 162    12138  13283   5601   -158   1927  -1992       C  
ATOM    960  C   THR G 162    -265.752  68.824  25.777  1.00107.71           C  
ANISOU  960  C   THR G 162    15292  16892   8741     36   2045  -2001       C  
ATOM    961  O   THR G 162    -266.074  68.129  24.809  1.00103.61           O  
ANISOU  961  O   THR G 162    14663  16370   8333    -41   2105  -1834       O  
ATOM    962  CB  THR G 162    -263.420  69.506  25.201  1.00 84.16           C  
ANISOU  962  CB  THR G 162    12660  13086   6230   -147   1889  -2013       C  
ATOM    963  OG1 THR G 162    -262.045  69.309  25.548  1.00 87.65           O  
ANISOU  963  OG1 THR G 162    13191  13274   6837   -378   1784  -1959       O  
ATOM    964  CG2 THR G 162    -263.704  70.999  25.093  1.00 81.98           C  
ANISOU  964  CG2 THR G 162    12587  12655   5909    160   1889  -2272       C  
ATOM    965  N   THR G 163    -266.625  69.560  26.454  1.00 84.62           N  
ANISOU  965  N   THR G 163    12358  14249   5545    292   2076  -2199       N  
ATOM    966  CA  THR G 163    -267.977  69.731  25.946  1.00101.84           C  
ANISOU  966  CA  THR G 163    14414  16712   7570    526   2184  -2243       C  
ATOM    967  C   THR G 163    -267.959  70.759  24.824  1.00114.71           C  
ANISOU  967  C   THR G 163    16230  17980   9373    762   2197  -2354       C  
ATOM    968  O   THR G 163    -266.890  71.087  24.299  1.00125.20           O  
ANISOU  968  O   THR G 163    17752  18847  10972    676   2132  -2340       O  
ATOM    969  CB  THR G 163    -268.922  70.169  27.059  1.00 98.14           C  
ANISOU  969  CB  THR G 163    13860  16693   6735    740   2215  -2422       C  
ATOM    970  OG1 THR G 163    -268.416  71.366  27.663  1.00101.59           O  
ANISOU  970  OG1 THR G 163    14535  16921   7145    920   2140  -2665       O  
ATOM    971  CG2 THR G 163    -269.028  69.083  28.113  1.00 95.25           C  
ANISOU  971  CG2 THR G 163    13292  16717   6183    494   2213  -2286       C  
ATOM    972  N   GLU G 164    -269.130  71.277  24.451  1.00122.35           N  
ANISOU  972  N   GLU G 164    17142  19164  10183   1059   2278  -2461       N  
ATOM    973  CA  GLU G 164    -269.171  72.367  23.480  1.00131.01           C  
ANISOU  973  CA  GLU G 164    18439  19928  11411   1323   2285  -2585       C  
ATOM    974  C   GLU G 164    -268.476  73.604  24.031  1.00129.41           C  
ANISOU  974  C   GLU G 164    18530  19411  11227   1468   2195  -2813       C  
ATOM    975  O   GLU G 164    -267.554  74.141  23.409  1.00134.41           O  
ANISOU  975  O   GLU G 164    19391  19562  12116   1428   2138  -2823       O  
ATOM    976  CB  GLU G 164    -270.616  72.694  23.097  1.00134.24           C  
ANISOU  976  CB  GLU G 164    18721  20677  11607   1642   2384  -2668       C  
ATOM    977  CG  GLU G 164    -271.364  71.558  22.432  1.00136.71           C  
ANISOU  977  CG  GLU G 164    18752  21291  11903   1507   2474  -2456       C  
ATOM    978  CD  GLU G 164    -271.825  70.517  23.427  1.00144.92           C  
ANISOU  978  CD  GLU G 164    19533  22763  12764   1290   2484  -2334       C  
ATOM    979  OE1 GLU G 164    -271.492  70.645  24.624  1.00144.65           O  
ANISOU  979  OE1 GLU G 164    19537  22820  12602   1250   2430  -2417       O  
ATOM    980  OE2 GLU G 164    -272.523  69.571  23.017  1.00152.10           O  
ANISOU  980  OE2 GLU G 164    20215  23872  13704   1145   2527  -2136       O  
ATOM    981  N   LEU G 165    -268.899  74.063  25.199  1.00121.20           N  
ANISOU  981  N   LEU G 165    17492  18647   9913   1628   2181  -2997       N  
ATOM    982  CA  LEU G 165    -268.251  75.199  25.824  1.00116.88           C  
ANISOU  982  CA  LEU G 165    17227  17821   9362   1751   2088  -3225       C  
ATOM    983  C   LEU G 165    -266.829  74.846  26.246  1.00120.00           C  
ANISOU  983  C   LEU G 165    17715  17932   9949   1408   1986  -3141       C  
ATOM    984  O   LEU G 165    -266.520  73.703  26.593  1.00111.61           O  
ANISOU  984  O   LEU G 165    16465  17041   8901   1116   1983  -2951       O  
ATOM    985  CB  LEU G 165    -269.063  75.676  27.028  1.00 95.39           C  
ANISOU  985  CB  LEU G 165    14463  15502   6280   1997   2098  -3441       C  
ATOM    986  CG  LEU G 165    -270.478  76.201  26.747  1.00 97.29           C  
ANISOU  986  CG  LEU G 165    14600  15953   6412   2316   2165  -3501       C  
ATOM    987  CD1 LEU G 165    -271.519  75.093  26.556  1.00 98.01           C  
ANISOU  987  CD1 LEU G 165    14326  16462   6453   2202   2250  -3273       C  
ATOM    988  CD2 LEU G 165    -270.920  77.153  27.846  1.00110.42           C  
ANISOU  988  CD2 LEU G 165    16333  17698   7925   2526   2111  -3706       C  
ATOM    989  N   ARG G 166    -265.948  75.847  26.188  1.00124.33           N  
ANISOU  989  N   ARG G 166    18562  18034  10646   1445   1898  -3282       N  
ATOM    990  CA  ARG G 166    -264.576  75.724  26.674  1.00129.76           C  
ANISOU  990  CA  ARG G 166    19359  18455  11490   1154   1789  -3249       C  
ATOM    991  C   ARG G 166    -264.476  75.757  28.203  1.00133.86           C  
ANISOU  991  C   ARG G 166    19856  19238  11769   1128   1730  -3379       C  
ATOM    992  O   ARG G 166    -263.430  76.141  28.736  1.00141.98           O  
ANISOU  992  O   ARG G 166    21051  20020  12875    993   1625  -3457       O  
ATOM    993  CB  ARG G 166    -263.704  76.819  26.050  1.00133.27           C  
ANISOU  993  CB  ARG G 166    20127  18343  12166   1189   1717  -3356       C  
ATOM    994  CG  ARG G 166    -262.376  76.301  25.517  1.00139.54           C  
ANISOU  994  CG  ARG G 166    20949  18798  13271    841   1660  -3169       C  
ATOM    995  CD  ARG G 166    -261.827  77.232  24.472  1.00147.66           C  
ANISOU  995  CD  ARG G 166    22241  19325  14538    894   1633  -3214       C  
ATOM    996  NE  ARG G 166    -260.462  76.894  24.095  1.00152.64           N  
ANISOU  996  NE  ARG G 166    22916  19636  15444    568   1565  -3072       N  
ATOM    997  CZ  ARG G 166    -259.386  77.432  24.657  1.00161.57           C  
ANISOU  997  CZ  ARG G 166    24226  20522  16642    423   1454  -3170       C  
ATOM    998  NH1 ARG G 166    -259.522  78.330  25.624  1.00168.21           N  
ANISOU  998  NH1 ARG G 166    25232  21384  17297    573   1396  -3416       N  
ATOM    999  NH2 ARG G 166    -258.176  77.076  24.249  1.00161.45           N  
ANISOU  999  NH2 ARG G 166    24221  20253  16872    130   1400  -3029       N  
ATOM   1000  N   ASP G 167    -265.545  75.387  28.903  1.00129.54           N  
ANISOU 1000  N   ASP G 167    19103  19195  10922   1254   1796  -3408       N  
ATOM   1001  CA  ASP G 167    -265.533  75.376  30.351  1.00124.91           C  
ANISOU 1001  CA  ASP G 167    18475  18902  10082   1238   1749  -3525       C  
ATOM   1002  C   ASP G 167    -265.596  73.978  30.949  1.00124.29           C  
ANISOU 1002  C   ASP G 167    18109  19211   9907    966   1773  -3303       C  
ATOM   1003  O   ASP G 167    -264.598  73.253  30.950  1.00124.67           O  
ANISOU 1003  O   ASP G 167    18135  19097  10137    651   1715  -3128       O  
ATOM   1004  CB  ASP G 167    -266.694  76.203  30.911  1.00123.21           C  
ANISOU 1004  CB  ASP G 167    18275  18994   9546   1625   1794  -3775       C  
ATOM   1005  CG  ASP G 167    -266.476  77.685  30.748  1.00122.86           C  
ANISOU 1005  CG  ASP G 167    18570  18565   9545   1890   1734  -4043       C  
ATOM   1006  OD1 ASP G 167    -265.722  78.265  31.562  1.00122.69           O  
ANISOU 1006  OD1 ASP G 167    18737  18378   9502   1848   1631  -4202       O  
ATOM   1007  OD2 ASP G 167    -267.054  78.271  29.802  1.00123.78           O  
ANISOU 1007  OD2 ASP G 167    18774  18539   9717   2138   1787  -4093       O  
ATOM   1008  N   LYS G 168    -266.766  73.607  31.475  1.00123.66           N  
ANISOU 1008  N   LYS G 168    17809  19647   9527   1089   1856  -3310       N  
ATOM   1009  CA  LYS G 168    -266.924  72.339  32.177  1.00123.66           C  
ANISOU 1009  CA  LYS G 168    17549  20050   9388    841   1878  -3114       C  
ATOM   1010  C   LYS G 168    -266.581  71.158  31.275  1.00116.10           C  
ANISOU 1010  C   LYS G 168    16465  18973   8674    548   1904  -2806       C  
ATOM   1011  O   LYS G 168    -266.818  71.179  30.064  1.00114.45           O  
ANISOU 1011  O   LYS G 168    16265  18578   8642    603   1957  -2737       O  
ATOM   1012  CB  LYS G 168    -268.356  72.200  32.707  1.00127.18           C  
ANISOU 1012  CB  LYS G 168    17775  21021   9527   1025   1967  -3141       C  
ATOM   1013  CG  LYS G 168    -268.670  73.153  33.845  1.00132.96           C  
ANISOU 1013  CG  LYS G 168    18594  21834  10092   1247   1915  -3361       C  
ATOM   1014  CD  LYS G 168    -270.013  72.844  34.478  1.00135.90           C  
ANISOU 1014  CD  LYS G 168    18710  22610  10314   1334   1965  -3276       C  
ATOM   1015  CE  LYS G 168    -270.271  73.755  35.662  1.00136.87           C  
ANISOU 1015  CE  LYS G 168    18909  22831  10262   1537   1913  -3495       C  
ATOM   1016  NZ  LYS G 168    -271.596  73.491  36.276  1.00137.86           N  
ANISOU 1016  NZ  LYS G 168    18773  23370  10236   1629   1960  -3426       N  
ATOM   1017  N   LYS G 169    -266.012  70.119  31.885  1.00107.62           N  
ANISOU 1017  N   LYS G 169    15280  18009   7602    242   1862  -2621       N  
ATOM   1018  CA  LYS G 169    -265.633  68.914  31.159  1.00 99.17           C  
ANISOU 1018  CA  LYS G 169    14099  16835   6745    -45   1874  -2328       C  
ATOM   1019  C   LYS G 169    -266.840  67.983  31.056  1.00 99.26           C  
ANISOU 1019  C   LYS G 169    13846  17296   6574    -78   1984  -2174       C  
ATOM   1020  O   LYS G 169    -267.975  68.346  31.381  1.00100.90           O  
ANISOU 1020  O   LYS G 169    13950  17874   6513    140   2058  -2297       O  
ATOM   1021  CB  LYS G 169    -264.450  68.222  31.836  1.00 96.89           C  
ANISOU 1021  CB  LYS G 169    13828  16442   6543   -345   1772  -2198       C  
ATOM   1022  CG  LYS G 169    -263.212  69.090  32.017  1.00 95.85           C  
ANISOU 1022  CG  LYS G 169    13938  15904   6575   -349   1656  -2344       C  
ATOM   1023  CD  LYS G 169    -263.115  69.623  33.440  1.00102.86           C  
ANISOU 1023  CD  LYS G 169    14874  16999   7210   -282   1593  -2535       C  
ATOM   1024  CE  LYS G 169    -262.997  68.493  34.459  1.00104.24           C  
ANISOU 1024  CE  LYS G 169    14874  17511   7223   -515   1568  -2363       C  
ATOM   1025  NZ  LYS G 169    -262.947  68.993  35.865  1.00107.04           N  
ANISOU 1025  NZ  LYS G 169    15261  18101   7309   -445   1509  -2548       N  
ATOM   1026  N   GLN G 170    -266.597  66.751  30.619  1.00 99.31           N  
ANISOU 1026  N   GLN G 170    13736  17280   6715   -358   1993  -1903       N  
ATOM   1027  CA  GLN G 170    -267.647  65.761  30.445  1.00 97.23           C  
ANISOU 1027  CA  GLN G 170    13233  17403   6308   -448   2088  -1730       C  
ATOM   1028  C   GLN G 170    -267.126  64.411  30.911  1.00 90.49           C  
ANISOU 1028  C   GLN G 170    12287  16621   5476   -799   2045  -1472       C  
ATOM   1029  O   GLN G 170    -266.001  64.027  30.582  1.00 88.49           O  
ANISOU 1029  O   GLN G 170    12139  16001   5481   -980   1969  -1356       O  
ATOM   1030  CB  GLN G 170    -268.096  65.691  28.978  1.00 93.61           C  
ANISOU 1030  CB  GLN G 170    12748  16786   6032   -388   2161  -1660       C  
ATOM   1031  CG  GLN G 170    -269.490  65.123  28.773  1.00 90.68           C  
ANISOU 1031  CG  GLN G 170    12140  16798   5517   -356   2253  -1560       C  
ATOM   1032  CD  GLN G 170    -269.859  65.006  27.310  1.00 89.20           C  
ANISOU 1032  CD  GLN G 170    11927  16467   5498   -318   2322  -1491       C  
ATOM   1033  OE1 GLN G 170    -269.055  65.315  26.430  1.00 89.85           O  
ANISOU 1033  OE1 GLN G 170    12172  16138   5829   -318   2299  -1501       O  
ATOM   1034  NE2 GLN G 170    -271.079  64.557  27.040  1.00 95.08           N  
ANISOU 1034  NE2 GLN G 170    12473  17416   6235   -280   2360  -1385       N  
ATOM   1035  N   LYS G 171    -267.938  63.700  31.684  1.00 88.11           N  
ANISOU 1035  N   LYS G 171    11792  16728   4957   -879   2073  -1365       N  
ATOM   1036  CA  LYS G 171    -267.605  62.352  32.136  1.00104.19           C  
ANISOU 1036  CA  LYS G 171    13738  18837   7014  -1200   2029  -1100       C  
ATOM   1037  C   LYS G 171    -268.478  61.385  31.342  1.00101.93           C  
ANISOU 1037  C   LYS G 171    13284  18606   6838  -1301   2081   -885       C  
ATOM   1038  O   LYS G 171    -269.595  61.053  31.744  1.00107.16           O  
ANISOU 1038  O   LYS G 171    13766  19538   7412  -1267   2099   -830       O  
ATOM   1039  CB  LYS G 171    -267.814  62.198  33.638  1.00109.51           C  
ANISOU 1039  CB  LYS G 171    14329  19790   7488  -1220   1974  -1101       C  
ATOM   1040  CG  LYS G 171    -267.077  61.013  34.252  1.00104.90           C  
ANISOU 1040  CG  LYS G 171    13726  19215   6915  -1539   1904   -869       C  
ATOM   1041  CD  LYS G 171    -265.569  61.195  34.164  1.00 96.71           C  
ANISOU 1041  CD  LYS G 171    12892  17905   5947  -1661   1842   -905       C  
ATOM   1042  CE  LYS G 171    -264.838  60.062  34.861  1.00 89.14           C  
ANISOU 1042  CE  LYS G 171    11922  16962   4985  -1950   1760   -676       C  
ATOM   1043  NZ  LYS G 171    -265.277  59.933  36.276  1.00 90.39           N  
ANISOU 1043  NZ  LYS G 171    11973  17430   4939  -1931   1719   -677       N  
ATOM   1044  N   VAL G 172    -267.959  60.938  30.201  1.00 84.33           N  
ANISOU 1044  N   VAL G 172    11119  16116   4806  -1435   2102   -771       N  
ATOM   1045  CA  VAL G 172    -268.672  60.026  29.322  1.00 83.38           C  
ANISOU 1045  CA  VAL G 172    10866  15997   4816  -1539   2141   -579       C  
ATOM   1046  C   VAL G 172    -267.789  58.818  29.058  1.00 86.91           C  
ANISOU 1046  C   VAL G 172    11360  16246   5414  -1859   2094   -336       C  
ATOM   1047  O   VAL G 172    -266.569  58.857  29.234  1.00 80.65           O  
ANISOU 1047  O   VAL G 172    10721  15254   4669  -1967   2044   -333       O  
ATOM   1048  CB  VAL G 172    -269.088  60.699  27.999  1.00 94.01           C  
ANISOU 1048  CB  VAL G 172    12238  17206   6273  -1344   2218   -682       C  
ATOM   1049  CG1 VAL G 172    -270.279  61.617  28.228  1.00 84.39           C  
ANISOU 1049  CG1 VAL G 172    10929  16220   4915  -1035   2259   -864       C  
ATOM   1050  CG2 VAL G 172    -267.918  61.472  27.410  1.00 89.72           C  
ANISOU 1050  CG2 VAL G 172    11918  16287   5885  -1285   2202   -804       C  
ATOM   1051  N   TYR G 173    -268.425  57.731  28.631  1.00 94.53           N  
ANISOU 1051  N   TYR G 173    12198  17248   6470  -2007   2097   -135       N  
ATOM   1052  CA  TYR G 173    -267.735  56.468  28.424  1.00 97.29           C  
ANISOU 1052  CA  TYR G 173    12587  17412   6967  -2297   2041    107       C  
ATOM   1053  C   TYR G 173    -267.907  55.983  26.990  1.00 99.68           C  
ANISOU 1053  C   TYR G 173    12885  17504   7485  -2349   2079    206       C  
ATOM   1054  O   TYR G 173    -268.964  56.173  26.377  1.00 99.47           O  
ANISOU 1054  O   TYR G 173    12744  17586   7463  -2225   2136    159       O  
ATOM   1055  CB  TYR G 173    -268.232  55.400  29.411  1.00 98.62           C  
ANISOU 1055  CB  TYR G 173    12630  17797   7045  -2470   1983    274       C  
ATOM   1056  CG  TYR G 173    -269.613  54.858  29.132  1.00102.89           C  
ANISOU 1056  CG  TYR G 173    12984  18535   7576  -2480   2013    339       C  
ATOM   1057  CD1 TYR G 173    -270.738  55.461  29.673  1.00112.85           C  
ANISOU 1057  CD1 TYR G 173    14098  20121   8659  -2305   2052    209       C  
ATOM   1058  CD2 TYR G 173    -269.790  53.726  28.345  1.00104.21           C  
ANISOU 1058  CD2 TYR G 173    13123  18562   7908  -2668   1994    526       C  
ATOM   1059  CE1 TYR G 173    -272.004  54.962  29.429  1.00121.06           C  
ANISOU 1059  CE1 TYR G 173    14958  21359   9681  -2332   2074    268       C  
ATOM   1060  CE2 TYR G 173    -271.051  53.220  28.091  1.00112.22           C  
ANISOU 1060  CE2 TYR G 173    13970  19764   8903  -2697   2012    576       C  
ATOM   1061  CZ  TYR G 173    -272.155  53.839  28.639  1.00119.91           C  
ANISOU 1061  CZ  TYR G 173    14788  21079   9693  -2537   2053    450       C  
ATOM   1062  OH  TYR G 173    -273.416  53.339  28.392  1.00121.92           O  
ANISOU 1062  OH  TYR G 173    14865  21539   9919  -2581   2066    499       O  
ATOM   1063  N   SER G 174    -266.850  55.362  26.464  1.00 99.60           N  
ANISOU 1063  N   SER G 174    13002  17190   7653  -2529   2041    341       N  
ATOM   1064  CA  SER G 174    -266.832  54.703  25.170  1.00 90.94           C  
ANISOU 1064  CA  SER G 174    11918  15855   6779  -2616   2056    464       C  
ATOM   1065  C   SER G 174    -266.668  53.193  25.368  1.00 82.96           C  
ANISOU 1065  C   SER G 174    10892  14765   5862  -2870   1970    707       C  
ATOM   1066  O   SER G 174    -267.095  52.651  26.403  1.00 86.90           O  
ANISOU 1066  O   SER G 174    11309  15481   6229  -2954   1922    775       O  
ATOM   1067  CB  SER G 174    -265.733  55.311  24.303  1.00 92.10           C  
ANISOU 1067  CB  SER G 174    12235  15647   7111  -2563   2068    397       C  
ATOM   1068  OG  SER G 174    -265.595  54.567  23.103  1.00 95.54           O  
ANISOU 1068  OG  SER G 174    12692  15845   7764  -2669   2076    534       O  
ATOM   1069  N   LEU G 175    -266.049  52.522  24.394  1.00 75.19           N  
ANISOU 1069  N   LEU G 175     9996  13467   5105  -2983   1946    831       N  
ATOM   1070  CA  LEU G 175    -265.928  51.070  24.407  1.00 72.46           C  
ANISOU 1070  CA  LEU G 175     9658  13003   4873  -3193   1859   1045       C  
ATOM   1071  C   LEU G 175    -265.048  50.585  23.261  1.00 70.29           C  
ANISOU 1071  C   LEU G 175     9508  12339   4860  -3259   1835   1136       C  
ATOM   1072  O   LEU G 175    -265.548  50.312  22.167  1.00 79.61           O  
ANISOU 1072  O   LEU G 175    10651  13424   6172  -3239   1864   1151       O  
ATOM   1073  CB  LEU G 175    -267.316  50.430  24.314  1.00 73.73           C  
ANISOU 1073  CB  LEU G 175     9656  13373   4984  -3228   1867   1090       C  
ATOM   1074  CG  LEU G 175    -267.470  48.951  24.670  1.00 74.62           C  
ANISOU 1074  CG  LEU G 175     9761  13460   5132  -3448   1774   1284       C  
ATOM   1075  CD1 LEU G 175    -267.554  48.751  26.175  1.00 76.74           C  
ANISOU 1075  CD1 LEU G 175     9990  13968   5200  -3522   1726   1323       C  
ATOM   1076  CD2 LEU G 175    -268.687  48.363  23.980  1.00 75.11           C  
ANISOU 1076  CD2 LEU G 175     9701  13614   5224  -3488   1791   1314       C  
ATOM   1077  N   PHE G 176    -263.748  50.448  23.498  1.00 69.53           N  
ANISOU 1077  N   PHE G 176     9556  12022   4842  -3333   1775   1199       N  
ATOM   1078  CA  PHE G 176    -262.784  50.217  22.432  1.00 67.51           C  
ANISOU 1078  CA  PHE G 176     9423  11393   4836  -3358   1757   1256       C  
ATOM   1079  C   PHE G 176    -262.258  48.789  22.449  1.00 67.42           C  
ANISOU 1079  C   PHE G 176     9475  11175   4969  -3510   1641   1453       C  
ATOM   1080  O   PHE G 176    -262.045  48.206  23.516  1.00 68.73           O  
ANISOU 1080  O   PHE G 176     9654  11425   5035  -3608   1564   1545       O  
ATOM   1081  CB  PHE G 176    -261.611  51.192  22.543  1.00 66.71           C  
ANISOU 1081  CB  PHE G 176     9429  11105   4812  -3252   1738   1141       C  
ATOM   1082  CG  PHE G 176    -262.018  52.628  22.446  1.00 66.81           C  
ANISOU 1082  CG  PHE G 176     9401  11204   4782  -3021   1804    906       C  
ATOM   1083  CD1 PHE G 176    -262.506  53.143  21.256  1.00 81.32           C  
ANISOU 1083  CD1 PHE G 176    11213  12958   6727  -2892   1884    819       C  
ATOM   1084  CD2 PHE G 176    -261.915  53.464  23.541  1.00 68.11           C  
ANISOU 1084  CD2 PHE G 176     9562  11526   4791  -2925   1783    769       C  
ATOM   1085  CE1 PHE G 176    -262.886  54.464  21.163  1.00 79.03           C  
ANISOU 1085  CE1 PHE G 176    10905  12730   6392  -2666   1939    607       C  
ATOM   1086  CE2 PHE G 176    -262.292  54.789  23.454  1.00 68.40           C  
ANISOU 1086  CE2 PHE G 176     9585  11620   4783  -2701   1838    547       C  
ATOM   1087  CZ  PHE G 176    -262.776  55.289  22.261  1.00 76.50           C  
ANISOU 1087  CZ  PHE G 176    10596  12550   5920  -2568   1915    469       C  
ATOM   1088  N   TRP G 177    -262.042  48.239  21.254  1.00 65.98           N  
ANISOU 1088  N   TRP G 177     9335  10718   5015  -3513   1628   1508       N  
ATOM   1089  CA  TRP G 177    -261.360  46.961  21.126  1.00 65.75           C  
ANISOU 1089  CA  TRP G 177     9396  10439   5146  -3615   1515   1669       C  
ATOM   1090  C   TRP G 177    -259.930  47.073  21.638  1.00 65.41           C  
ANISOU 1090  C   TRP G 177     9479  10229   5146  -3638   1449   1713       C  
ATOM   1091  O   TRP G 177    -259.354  48.161  21.723  1.00 64.85           O  
ANISOU 1091  O   TRP G 177     9442  10156   5041  -3581   1497   1613       O  
ATOM   1092  CB  TRP G 177    -261.345  46.493  19.674  1.00 64.23           C  
ANISOU 1092  CB  TRP G 177     9228   9986   5189  -3576   1518   1686       C  
ATOM   1093  CG  TRP G 177    -262.647  45.949  19.190  1.00 68.32           C  
ANISOU 1093  CG  TRP G 177     9643  10630   5684  -3598   1543   1691       C  
ATOM   1094  CD1 TRP G 177    -263.068  44.652  19.254  1.00 74.87           C  
ANISOU 1094  CD1 TRP G 177    10478  11437   6533  -3710   1469   1804       C  
ATOM   1095  CD2 TRP G 177    -263.698  46.680  18.552  1.00 64.56           C  
ANISOU 1095  CD2 TRP G 177     9050  10325   5157  -3508   1647   1574       C  
ATOM   1096  NE1 TRP G 177    -264.320  44.532  18.700  1.00 80.00           N  
ANISOU 1096  NE1 TRP G 177    11016  12238   7143  -3714   1519   1765       N  
ATOM   1097  CE2 TRP G 177    -264.728  45.763  18.260  1.00 80.37           C  
ANISOU 1097  CE2 TRP G 177    10979  12410   7148  -3582   1627   1627       C  
ATOM   1098  CE3 TRP G 177    -263.870  48.021  18.201  1.00 63.87           C  
ANISOU 1098  CE3 TRP G 177     8919  10327   5022  -3369   1755   1427       C  
ATOM   1099  CZ2 TRP G 177    -265.909  46.145  17.639  1.00 77.88           C  
ANISOU 1099  CZ2 TRP G 177    10535  12278   6778  -3522   1705   1543       C  
ATOM   1100  CZ3 TRP G 177    -265.041  48.394  17.584  1.00 72.40           C  
ANISOU 1100  CZ3 TRP G 177     9877  11582   6049  -3289   1835   1344       C  
ATOM   1101  CH2 TRP G 177    -266.046  47.462  17.308  1.00 75.90           C  
ANISOU 1101  CH2 TRP G 177    10236  12119   6485  -3365   1807   1404       C  
ATOM   1102  N   ARG G 178    -259.350  45.918  21.972  1.00 75.86           N  
ANISOU 1102  N   ARG G 178    10877  11409   6537  -3725   1335   1863       N  
ATOM   1103  CA  ARG G 178    -258.018  45.907  22.568  1.00 82.37           C  
ANISOU 1103  CA  ARG G 178    11810  12105   7383  -3752   1256   1924       C  
ATOM   1104  C   ARG G 178    -256.972  46.473  21.616  1.00 85.94           C  
ANISOU 1104  C   ARG G 178    12335  12282   8036  -3674   1271   1872       C  
ATOM   1105  O   ARG G 178    -255.985  47.073  22.059  1.00 92.59           O  
ANISOU 1105  O   ARG G 178    13219  13067   8894  -3631   1231   1826       O  
ATOM   1106  CB  ARG G 178    -257.649  44.484  22.992  1.00 84.38           C  
ANISOU 1106  CB  ARG G 178    12135  12245   7680  -3837   1132   2097       C  
ATOM   1107  CG  ARG G 178    -256.412  44.400  23.869  1.00 88.96           C  
ANISOU 1107  CG  ARG G 178    12810  12767   8225  -3871   1039   2176       C  
ATOM   1108  CD  ARG G 178    -256.131  42.969  24.310  1.00 96.94           C  
ANISOU 1108  CD  ARG G 178    13900  13675   9259  -3942    919   2350       C  
ATOM   1109  NE  ARG G 178    -257.160  42.434  25.201  1.00104.21           N  
ANISOU 1109  NE  ARG G 178    14764  14840   9992  -4038    913   2403       N  
ATOM   1110  CZ  ARG G 178    -257.211  42.665  26.510  1.00 99.99           C  
ANISOU 1110  CZ  ARG G 178    14203  14550   9239  -4096    892   2424       C  
ATOM   1111  NH1 ARG G 178    -256.297  43.434  27.086  1.00 98.30           N  
ANISOU 1111  NH1 ARG G 178    14018  14376   8954  -4070    874   2393       N  
ATOM   1112  NH2 ARG G 178    -258.178  42.134  27.245  1.00 94.88           N  
ANISOU 1112  NH2 ARG G 178    13496  14117   8437  -4185    888   2474       N  
ATOM   1113  N   LEU G 179    -257.176  46.307  20.310  1.00 89.94           N  
ANISOU 1113  N   LEU G 179    12832  12605   8735  -3607   1305   1847       N  
ATOM   1114  CA  LEU G 179    -256.252  46.844  19.322  1.00 92.33           C  
ANISOU 1114  CA  LEU G 179    13191  12649   9240  -3527   1324   1793       C  
ATOM   1115  C   LEU G 179    -256.376  48.355  19.162  1.00 95.21           C  
ANISOU 1115  C   LEU G 179    13499  13075   9602  -3384   1403   1589       C  
ATOM   1116  O   LEU G 179    -255.542  48.958  18.479  1.00 92.56           O  
ANISOU 1116  O   LEU G 179    13187  12520   9462  -3265   1392   1502       O  
ATOM   1117  CB  LEU G 179    -256.484  46.145  17.980  1.00 86.45           C  
ANISOU 1117  CB  LEU G 179    12439  11701   8708  -3463   1322   1812       C  
ATOM   1118  CG  LEU G 179    -256.792  44.644  18.068  1.00 72.07           C  
ANISOU 1118  CG  LEU G 179    10634   9837   6911  -3519   1233   1942       C  
ATOM   1119  CD1 LEU G 179    -257.281  44.119  16.729  1.00 59.82           C  
ANISOU 1119  CD1 LEU G 179     9061   8147   5522  -3460   1254   1927       C  
ATOM   1120  CD2 LEU G 179    -255.585  43.846  18.551  1.00 61.22           C  
ANISOU 1120  CD2 LEU G 179     9368   8290   5601  -3546   1112   2062       C  
ATOM   1121  N   ASP G 180    -257.386  48.978  19.771  1.00 98.20           N  
ANISOU 1121  N   ASP G 180    13797  13741   9774  -3368   1470   1498       N  
ATOM   1122  CA  ASP G 180    -257.550  50.423  19.693  1.00 95.48           C  
ANISOU 1122  CA  ASP G 180    13408  13445   9424  -3194   1528   1286       C  
ATOM   1123  C   ASP G 180    -256.764  51.171  20.757  1.00 91.01           C  
ANISOU 1123  C   ASP G 180    12867  12907   8807  -3136   1460   1189       C  
ATOM   1124  O   ASP G 180    -256.546  52.378  20.611  1.00 94.02           O  
ANISOU 1124  O   ASP G 180    13252  13232   9238  -2990   1482   1012       O  
ATOM   1125  CB  ASP G 180    -259.029  50.809  19.828  1.00104.73           C  
ANISOU 1125  CB  ASP G 180    14479  14927  10386  -3172   1634   1215       C  
ATOM   1126  CG  ASP G 180    -259.885  50.273  18.699  1.00108.24           C  
ANISOU 1126  CG  ASP G 180    14884  15368  10876  -3214   1710   1276       C  
ATOM   1127  OD1 ASP G 180    -259.340  50.017  17.606  1.00108.27           O  
ANISOU 1127  OD1 ASP G 180    14940  15097  11102  -3194   1702   1310       O  
ATOM   1128  OD2 ASP G 180    -261.108  50.116  18.905  1.00108.83           O  
ANISOU 1128  OD2 ASP G 180    14865  15732  10754  -3268   1780   1287       O  
ATOM   1129  N   VAL G 181    -256.335  50.490  21.819  1.00 80.99           N  
ANISOU 1129  N   VAL G 181    11622  11718   7434  -3248   1374   1300       N  
ATOM   1130  CA  VAL G 181    -255.818  51.147  23.011  1.00 70.21           C  
ANISOU 1130  CA  VAL G 181    10261  10459   5956  -3211   1314   1209       C  
ATOM   1131  C   VAL G 181    -254.558  50.433  23.487  1.00 64.35           C  
ANISOU 1131  C   VAL G 181     9584   9576   5289  -3286   1187   1333       C  
ATOM   1132  O   VAL G 181    -254.194  49.362  22.998  1.00 63.81           O  
ANISOU 1132  O   VAL G 181     9560   9352   5332  -3366   1148   1498       O  
ATOM   1133  CB  VAL G 181    -256.867  51.194  24.137  1.00 65.97           C  
ANISOU 1133  CB  VAL G 181     9655  10294   5115  -3258   1350   1196       C  
ATOM   1134  CG1 VAL G 181    -257.947  52.204  23.804  1.00 66.03           C  
ANISOU 1134  CG1 VAL G 181     9593  10456   5038  -3127   1464   1022       C  
ATOM   1135  CG2 VAL G 181    -257.478  49.823  24.332  1.00 66.66           C  
ANISOU 1135  CG2 VAL G 181     9729  10507   5090  -3444   1349   1413       C  
ATOM   1136  N   VAL G 182    -253.902  51.050  24.468  1.00 65.26           N  
ANISOU 1136  N   VAL G 182     9706   9755   5334  -3250   1120   1245       N  
ATOM   1137  CA  VAL G 182    -252.625  50.585  24.993  1.00 77.79           C  
ANISOU 1137  CA  VAL G 182    11341  11234   6982  -3293    993   1330       C  
ATOM   1138  C   VAL G 182    -252.382  51.302  26.312  1.00 89.48           C  
ANISOU 1138  C   VAL G 182    12805  12907   8286  -3272    942   1219       C  
ATOM   1139  O   VAL G 182    -252.759  52.465  26.479  1.00 96.04           O  
ANISOU 1139  O   VAL G 182    13613  13825   9054  -3178    992   1025       O  
ATOM   1140  CB  VAL G 182    -251.483  50.827  23.977  1.00 64.10           C  
ANISOU 1140  CB  VAL G 182     9641   9184   5529  -3220    959   1296       C  
ATOM   1141  CG1 VAL G 182    -251.471  52.278  23.540  1.00 63.51           C  
ANISOU 1141  CG1 VAL G 182     9555   9048   5529  -3095   1015   1073       C  
ATOM   1142  CG2 VAL G 182    -250.137  50.424  24.557  1.00 68.82           C  
ANISOU 1142  CG2 VAL G 182    10268   9703   6175  -3248    826   1369       C  
ATOM   1143  N   GLN G 183    -251.764  50.597  27.256  1.00 95.69           N  
ANISOU 1143  N   GLN G 183    13612  13761   8986  -3355    838   1343       N  
ATOM   1144  CA  GLN G 183    -251.593  51.098  28.610  1.00 69.90           C  
ANISOU 1144  CA  GLN G 183    10326  10713   5518  -3355    783   1263       C  
ATOM   1145  C   GLN G 183    -250.306  51.903  28.745  1.00 69.80           C  
ANISOU 1145  C   GLN G 183    10332  10562   5627  -3285    698   1132       C  
ATOM   1146  O   GLN G 183    -249.442  51.908  27.866  1.00 68.56           O  
ANISOU 1146  O   GLN G 183    10196  10149   5702  -3253    670   1138       O  
ATOM   1147  CB  GLN G 183    -251.605  49.944  29.616  1.00 71.36           C  
ANISOU 1147  CB  GLN G 183    10524  11064   5527  -3483    711   1467       C  
ATOM   1148  CG  GLN G 183    -250.666  48.787  29.275  1.00 85.91           C  
ANISOU 1148  CG  GLN G 183    12429  12693   7519  -3537    617   1669       C  
ATOM   1149  CD  GLN G 183    -250.695  47.669  30.309  1.00 89.26           C  
ANISOU 1149  CD  GLN G 183    12888  13272   7757  -3658    540   1877       C  
ATOM   1150  OE1 GLN G 183    -250.928  47.907  31.496  1.00 92.08           O  
ANISOU 1150  OE1 GLN G 183    13214  13887   7884  -3689    518   1850       O  
ATOM   1151  NE2 GLN G 183    -250.461  46.438  29.857  1.00 72.37           N  
ANISOU 1151  NE2 GLN G 183    10821  10969   5708  -3724    498   2086       N  
ATOM   1152  N   ILE G 184    -250.192  52.592  29.878  1.00 94.38           N  
ANISOU 1152  N   ILE G 184    13430  13863   8566  -3269    656   1011       N  
ATOM   1153  CA  ILE G 184    -249.032  53.420  30.189  1.00104.43           C  
ANISOU 1153  CA  ILE G 184    14717  15050   9912  -3226    569    872       C  
ATOM   1154  C   ILE G 184    -248.868  53.478  31.703  1.00127.02           C  
ANISOU 1154  C   ILE G 184    17563  18170  12531  -3265    488    851       C  
ATOM   1155  O   ILE G 184    -249.699  54.061  32.409  1.00135.31           O  
ANISOU 1155  O   ILE G 184    18595  19444  13373  -3237    535    734       O  
ATOM   1156  CB  ILE G 184    -249.172  54.828  29.578  1.00116.01           C  
ANISOU 1156  CB  ILE G 184    16202  16402  11474  -3119    635    632       C  
ATOM   1157  CG1 ILE G 184    -248.225  55.820  30.263  1.00 71.99           C  
ANISOU 1157  CG1 ILE G 184    10647  10821   5884  -3099    546    459       C  
ATOM   1158  CG2 ILE G 184    -250.621  55.303  29.640  1.00 71.30           C  
ANISOU 1158  CG2 ILE G 184    10524  10917   5651  -3060    754    536       C  
ATOM   1159  CD1 ILE G 184    -246.764  55.580  29.962  1.00 71.52           C  
ANISOU 1159  CD1 ILE G 184    10587  10572   6016  -3140    442    518       C  
ATOM   1160  N   ASN G 185    -247.808  52.857  32.213  1.00125.80           N  
ANISOU 1160  N   ASN G 185    17410  17998  12389  -3319    365    966       N  
ATOM   1161  CA  ASN G 185    -247.529  52.863  33.644  1.00119.05           C  
ANISOU 1161  CA  ASN G 185    16539  17386  11309  -3356    275    958       C  
ATOM   1162  C   ASN G 185    -246.525  53.958  33.990  1.00111.81           C  
ANISOU 1162  C   ASN G 185    15622  16427  10435  -3316    197    757       C  
ATOM   1163  O   ASN G 185    -246.410  54.957  33.279  1.00105.64           O  
ANISOU 1163  O   ASN G 185    14860  15482   9798  -3256    241    582       O  
ATOM   1164  CB  ASN G 185    -247.003  51.499  34.098  1.00118.75           C  
ANISOU 1164  CB  ASN G 185    16509  17381  11229  -3437    179   1212       C  
ATOM   1165  CG  ASN G 185    -246.778  51.429  35.598  1.00124.29           C  
ANISOU 1165  CG  ASN G 185    17193  18354  11678  -3477     87   1225       C  
ATOM   1166  OD1 ASN G 185    -247.341  52.216  36.360  1.00128.21           O  
ANISOU 1166  OD1 ASN G 185    17667  19063  11983  -3460    118   1069       O  
ATOM   1167  ND2 ASN G 185    -245.952  50.483  36.030  1.00125.08           N  
ANISOU 1167  ND2 ASN G 185    17305  18452  11767  -3520    -29   1408       N  
ATOM   1168  N   GLU G 190    -255.389  52.152  33.800  1.00 78.27           N  
ANISOU 1168  N   GLU G 190    11144  13376   5219  -3438    910   1050       N  
ATOM   1169  CA  GLU G 190    -255.122  53.362  33.024  1.00 77.05           C  
ANISOU 1169  CA  GLU G 190    11015  13014   5246  -3275    942    820       C  
ATOM   1170  C   GLU G 190    -254.594  53.035  31.627  1.00 77.82           C  
ANISOU 1170  C   GLU G 190    11162  12746   5662  -3275    945    893       C  
ATOM   1171  O   GLU G 190    -253.682  52.221  31.468  1.00 74.28           O  
ANISOU 1171  O   GLU G 190    10759  12115   5349  -3356    860   1051       O  
ATOM   1172  CB  GLU G 190    -254.129  54.260  33.767  1.00 89.75           C  
ANISOU 1172  CB  GLU G 190    12665  14588   6846  -3202    847    650       C  
ATOM   1173  CG  GLU G 190    -252.813  53.584  34.138  1.00 96.91           C  
ANISOU 1173  CG  GLU G 190    13616  15362   7843  -3294    710    788       C  
ATOM   1174  CD  GLU G 190    -251.754  54.574  34.590  1.00105.64           C  
ANISOU 1174  CD  GLU G 190    14760  16385   8995  -3224    620    601       C  
ATOM   1175  OE1 GLU G 190    -250.845  54.172  35.348  1.00109.27           O  
ANISOU 1175  OE1 GLU G 190    15229  16874   9416  -3289    504    677       O  
ATOM   1176  OE2 GLU G 190    -251.828  55.753  34.185  1.00107.83           O  
ANISOU 1176  OE2 GLU G 190    15063  16566   9343  -3107    662    377       O  
ATOM   1177  N   TYR G 191    -255.159  53.679  30.612  1.00 82.48           N  
ANISOU 1177  N   TYR G 191    11744  13235   6362  -3171   1042    775       N  
ATOM   1178  CA  TYR G 191    -254.847  53.357  29.222  1.00 82.42           C  
ANISOU 1178  CA  TYR G 191    11770  12914   6632  -3169   1064    843       C  
ATOM   1179  C   TYR G 191    -254.688  54.652  28.431  1.00 80.48           C  
ANISOU 1179  C   TYR G 191    11555  12480   6542  -3007   1107    623       C  
ATOM   1180  O   TYR G 191    -254.549  55.747  28.988  1.00 71.54           O  
ANISOU 1180  O   TYR G 191    10444  11402   5336  -2909   1093    426       O  
ATOM   1181  CB  TYR G 191    -255.934  52.454  28.610  1.00 81.46           C  
ANISOU 1181  CB  TYR G 191    11601  12874   6474  -3251   1151    995       C  
ATOM   1182  CG  TYR G 191    -255.790  50.974  28.896  1.00 78.97           C  
ANISOU 1182  CG  TYR G 191    11304  12578   6124  -3432   1094   1258       C  
ATOM   1183  CD1 TYR G 191    -254.865  50.204  28.209  1.00 70.43           C  
ANISOU 1183  CD1 TYR G 191    10293  11198   5269  -3481   1027   1396       C  
ATOM   1184  CD2 TYR G 191    -256.600  50.344  29.829  1.00 81.77           C  
ANISOU 1184  CD2 TYR G 191    11611  13247   6212  -3552   1108   1371       C  
ATOM   1185  CE1 TYR G 191    -254.732  48.854  28.459  1.00 70.95           C  
ANISOU 1185  CE1 TYR G 191    10401  11256   5302  -3632    969   1634       C  
ATOM   1186  CE2 TYR G 191    -256.478  48.993  30.084  1.00 79.38           C  
ANISOU 1186  CE2 TYR G 191    11347  12939   5873  -3725   1052   1620       C  
ATOM   1187  CZ  TYR G 191    -255.542  48.254  29.396  1.00 75.63           C  
ANISOU 1187  CZ  TYR G 191    10962  12141   5633  -3759    980   1748       C  
ATOM   1188  OH  TYR G 191    -255.416  46.909  29.647  1.00 83.69           O  
ANISOU 1188  OH  TYR G 191    12047  13134   6617  -3917    917   1994       O  
ATOM   1189  N   ARG G 192    -254.706  54.511  27.108  1.00 82.02           N  
ANISOU 1189  N   ARG G 192    11765  12444   6953  -2984   1157    660       N  
ATOM   1190  CA  ARG G 192    -254.701  55.589  26.129  1.00 87.25           C  
ANISOU 1190  CA  ARG G 192    12462  12913   7777  -2841   1213    491       C  
ATOM   1191  C   ARG G 192    -254.936  54.942  24.774  1.00 78.34           C  
ANISOU 1191  C   ARG G 192    11326  11609   6833  -2863   1272    610       C  
ATOM   1192  O   ARG G 192    -254.758  53.730  24.616  1.00 71.59           O  
ANISOU 1192  O   ARG G 192    10463  10716   6020  -2988   1241    809       O  
ATOM   1193  CB  ARG G 192    -253.385  56.371  26.128  1.00 88.75           C  
ANISOU 1193  CB  ARG G 192    12726  12871   8126  -2800   1129    378       C  
ATOM   1194  CG  ARG G 192    -252.234  55.575  25.555  1.00 81.80           C  
ANISOU 1194  CG  ARG G 192    11866  11748   7465  -2887   1056    531       C  
ATOM   1195  CD  ARG G 192    -251.228  56.461  24.858  1.00 77.62           C  
ANISOU 1195  CD  ARG G 192    11393  10943   7157  -2825   1027    413       C  
ATOM   1196  NE  ARG G 192    -250.438  55.689  23.906  1.00 69.49           N  
ANISOU 1196  NE  ARG G 192    10364   9687   6352  -2876   1000    558       N  
ATOM   1197  CZ  ARG G 192    -249.418  54.909  24.244  1.00 67.98           C  
ANISOU 1197  CZ  ARG G 192    10166   9451   6212  -2958    897    684       C  
ATOM   1198  NH1 ARG G 192    -249.062  54.794  25.516  1.00 69.46           N  
ANISOU 1198  NH1 ARG G 192    10345   9805   6241  -3010    811    690       N  
ATOM   1199  NH2 ARG G 192    -248.757  54.239  23.312  1.00 66.75           N  
ANISOU 1199  NH2 ARG G 192    10011   9095   6256  -2978    879    803       N  
ATOM   1200  N   LEU G 193    -255.334  55.751  23.799  1.00 65.24           N  
ANISOU 1200  N   LEU G 193     9677   9836   5276  -2738   1352    488       N  
ATOM   1201  CA  LEU G 193    -255.543  55.212  22.465  1.00 80.20           C  
ANISOU 1201  CA  LEU G 193    11564  11564   7345  -2749   1408    586       C  
ATOM   1202  C   LEU G 193    -254.213  54.808  21.840  1.00 85.64           C  
ANISOU 1202  C   LEU G 193    12307  11949   8285  -2798   1332    672       C  
ATOM   1203  O   LEU G 193    -253.159  55.383  22.130  1.00 90.90           O  
ANISOU 1203  O   LEU G 193    13019  12489   9030  -2777   1260    596       O  
ATOM   1204  CB  LEU G 193    -256.269  56.222  21.578  1.00 72.42           C  
ANISOU 1204  CB  LEU G 193    10579  10538   6401  -2590   1508    434       C  
ATOM   1205  CG  LEU G 193    -257.787  56.244  21.769  1.00 63.98           C  
ANISOU 1205  CG  LEU G 193     9424   9776   5109  -2546   1605    404       C  
ATOM   1206  CD1 LEU G 193    -258.428  57.365  20.972  1.00 63.68           C  
ANISOU 1206  CD1 LEU G 193     9396   9697   5101  -2355   1693    237       C  
ATOM   1207  CD2 LEU G 193    -258.384  54.904  21.379  1.00 63.55           C  
ANISOU 1207  CD2 LEU G 193     9302   9810   5034  -2690   1636    605       C  
ATOM   1208  N   ILE G 194    -254.274  53.795  20.970  1.00 74.44           N  
ANISOU 1208  N   ILE G 194    10878  10423   6982  -2865   1349    829       N  
ATOM   1209  CA  ILE G 194    -253.068  53.193  20.412  1.00 72.66           C  
ANISOU 1209  CA  ILE G 194    10694   9944   6971  -2911   1276    934       C  
ATOM   1210  C   ILE G 194    -252.361  54.095  19.411  1.00 64.84           C  
ANISOU 1210  C   ILE G 194     9735   8702   6198  -2809   1291    822       C  
ATOM   1211  O   ILE G 194    -251.213  53.821  19.045  1.00 58.52           O  
ANISOU 1211  O   ILE G 194     8958   7710   5567  -2831   1225    876       O  
ATOM   1212  CB  ILE G 194    -253.425  51.831  19.777  1.00 70.38           C  
ANISOU 1212  CB  ILE G 194    10399   9616   6727  -3005   1291   1126       C  
ATOM   1213  CG1 ILE G 194    -252.176  50.948  19.652  1.00 68.62           C  
ANISOU 1213  CG1 ILE G 194    10222   9199   6653  -3062   1188   1261       C  
ATOM   1214  CG2 ILE G 194    -254.150  52.025  18.438  1.00 58.41           C  
ANISOU 1214  CG2 ILE G 194     8864   8016   5313  -2941   1396   1091       C  
ATOM   1215  CD1 ILE G 194    -252.469  49.468  19.480  1.00 65.54           C  
ANISOU 1215  CD1 ILE G 194     9855   8799   6247  -3177   1168   1464       C  
ATOM   1216  N   ASN G 195    -253.001  55.177  18.975  1.00 79.48           N  
ANISOU 1216  N   ASN G 195    11593  10560   8044  -2695   1374    668       N  
ATOM   1217  CA  ASN G 195    -252.392  56.073  18.003  1.00 89.43           C  
ANISOU 1217  CA  ASN G 195    12897  11580   9501  -2606   1393    569       C  
ATOM   1218  C   ASN G 195    -251.788  57.323  18.625  1.00108.01           C  
ANISOU 1218  C   ASN G 195    15305  13897  11838  -2554   1350    398       C  
ATOM   1219  O   ASN G 195    -250.991  57.996  17.963  1.00113.02           O  
ANISOU 1219  O   ASN G 195    15985  14315  12643  -2521   1338    336       O  
ATOM   1220  CB  ASN G 195    -253.424  56.502  16.954  1.00 84.07           C  
ANISOU 1220  CB  ASN G 195    12210  10886   8847  -2503   1509    514       C  
ATOM   1221  CG  ASN G 195    -254.416  57.510  17.498  1.00 82.83           C  
ANISOU 1221  CG  ASN G 195    12056  10908   8506  -2394   1566    353       C  
ATOM   1222  OD1 ASN G 195    -255.375  57.148  18.179  1.00 91.20           O  
ANISOU 1222  OD1 ASN G 195    13060  12227   9363  -2412   1594    373       O  
ATOM   1223  ND2 ASN G 195    -254.185  58.785  17.205  1.00 75.70           N  
ANISOU 1223  ND2 ASN G 195    11225   9871   7667  -2278   1581    194       N  
ATOM   1224  N   CYS G 196    -252.138  57.641  19.874  1.00118.45           N  
ANISOU 1224  N   CYS G 196    16626  15426  12954  -2555   1323    323       N  
ATOM   1225  CA  CYS G 196    -251.789  58.944  20.433  1.00130.16           C  
ANISOU 1225  CA  CYS G 196    18175  16881  14397  -2489   1294    131       C  
ATOM   1226  C   CYS G 196    -250.285  59.155  20.503  1.00129.27           C  
ANISOU 1226  C   CYS G 196    18099  16585  14434  -2558   1194    124       C  
ATOM   1227  O   CYS G 196    -249.817  60.299  20.456  1.00130.27           O  
ANISOU 1227  O   CYS G 196    18298  16583  14614  -2516   1177    -27       O  
ATOM   1228  CB  CYS G 196    -252.421  59.108  21.816  1.00145.02           C  
ANISOU 1228  CB  CYS G 196    20042  19044  16016  -2481   1278     59       C  
ATOM   1229  SG  CYS G 196    -254.199  59.416  21.739  1.00154.83           S  
ANISOU 1229  SG  CYS G 196    21246  20517  17064  -2352   1405    -15       S  
ATOM   1230  N   ASN G 197    -249.511  58.082  20.603  1.00129.45           N  
ANISOU 1230  N   ASN G 197    18073  16592  14520  -2664   1124    284       N  
ATOM   1231  CA  ASN G 197    -248.063  58.203  20.635  1.00137.07           C  
ANISOU 1231  CA  ASN G 197    19046  17413  15620  -2727   1028    288       C  
ATOM   1232  C   ASN G 197    -247.443  58.180  19.243  1.00119.31           C  
ANISOU 1232  C   ASN G 197    16797  14920  13614  -2717   1055    335       C  
ATOM   1233  O   ASN G 197    -246.215  58.117  19.125  1.00117.63           O  
ANISOU 1233  O   ASN G 197    16568  14601  13525  -2774    980    364       O  
ATOM   1234  CB  ASN G 197    -247.463  57.097  21.505  1.00161.79           C  
ANISOU 1234  CB  ASN G 197    22126  20664  18684  -2825    929    431       C  
ATOM   1235  CG  ASN G 197    -247.564  55.732  20.866  1.00176.56           C  
ANISOU 1235  CG  ASN G 197    23957  22499  20630  -2857    942    633       C  
ATOM   1236  OD1 ASN G 197    -248.607  55.350  20.331  1.00175.65           O  
ANISOU 1236  OD1 ASN G 197    23836  22413  20489  -2831   1030    682       O  
ATOM   1237  ND2 ASN G 197    -246.467  54.984  20.921  1.00191.28           N  
ANISOU 1237  ND2 ASN G 197    25796  24303  22580  -2912    851    748       N  
ATOM   1238  N   THR G 198    -248.261  58.236  18.191  1.00104.72           N  
ANISOU 1238  N   THR G 198    14959  13001  11829  -2644   1159    342       N  
ATOM   1239  CA  THR G 198    -247.749  58.285  16.826  1.00 91.26           C  
ANISOU 1239  CA  THR G 198    13256  11075  10344  -2625   1193    378       C  
ATOM   1240  C   THR G 198    -248.389  59.425  16.043  1.00 70.93           C  
ANISOU 1240  C   THR G 198    10746   8396   7809  -2521   1286    249       C  
ATOM   1241  O   THR G 198    -247.846  60.534  15.988  1.00 59.82           O  
ANISOU 1241  O   THR G 198     9406   6866   6458  -2510   1269    125       O  
ATOM   1242  CB  THR G 198    -247.995  56.955  16.099  1.00 92.82           C  
ANISOU 1242  CB  THR G 198    13400  11262  10607  -2642   1221    555       C  
ATOM   1243  OG1 THR G 198    -247.414  55.881  16.849  1.00102.78           O  
ANISOU 1243  OG1 THR G 198    14622  12606  11825  -2726   1128    682       O  
ATOM   1244  CG2 THR G 198    -247.377  56.975  14.696  1.00 79.64           C  
ANISOU 1244  CG2 THR G 198    11725   9376   9160  -2618   1251    591       C  
ATOM   1245  N   SER G 199    -249.548  59.164  15.449  1.00 71.58           N  
ANISOU 1245  N   SER G 199    10815   8529   7854  -2449   1380    277       N  
ATOM   1246  CA  SER G 199    -250.148  60.051  14.465  1.00 73.66           C  
ANISOU 1246  CA  SER G 199    11131   8682   8177  -2335   1473    189       C  
ATOM   1247  C   SER G 199    -251.363  60.757  15.051  1.00 75.67           C  
ANISOU 1247  C   SER G 199    11419   9094   8238  -2230   1525     61       C  
ATOM   1248  O   SER G 199    -252.193  60.130  15.719  1.00 74.37           O  
ANISOU 1248  O   SER G 199    11196   9155   7905  -2238   1538    100       O  
ATOM   1249  CB  SER G 199    -250.538  59.263  13.209  1.00 71.21           C  
ANISOU 1249  CB  SER G 199    10770   8313   7975  -2315   1542    310       C  
ATOM   1250  OG  SER G 199    -250.639  57.874  13.487  1.00 53.93           O  
ANISOU 1250  OG  SER G 199     8508   6238   5744  -2399   1514    461       O  
ATOM   1251  N   ALA G 200    -251.451  62.065  14.813  1.00 79.00           N  
ANISOU 1251  N   ALA G 200    11940   9400   8676  -2130   1552    -91       N  
ATOM   1252  CA  ALA G 200    -252.681  62.787  15.101  1.00 86.30           C  
ANISOU 1252  CA  ALA G 200    12903  10455   9432  -1984   1616   -218       C  
ATOM   1253  C   ALA G 200    -253.821  62.173  14.302  1.00 91.88           C  
ANISOU 1253  C   ALA G 200    13532  11268  10111  -1915   1713   -138       C  
ATOM   1254  O   ALA G 200    -253.630  61.678  13.187  1.00 89.69           O  
ANISOU 1254  O   ALA G 200    13223  10867   9988  -1938   1745    -33       O  
ATOM   1255  CB  ALA G 200    -252.530  64.269  14.763  1.00 90.58           C  
ANISOU 1255  CB  ALA G 200    13590  10802  10025  -1877   1627   -382       C  
ATOM   1256  N   CYS G 201    -255.015  62.197  14.877  1.00108.29           N  
ANISOU 1256  N   CYS G 201    15570  13593  11981  -1833   1759   -190       N  
ATOM   1257  CA  CYS G 201    -256.080  61.347  14.381  1.00119.53           C  
ANISOU 1257  CA  CYS G 201    16886  15188  13342  -1819   1835    -91       C  
ATOM   1258  C   CYS G 201    -257.247  62.159  13.838  1.00109.57           C  
ANISOU 1258  C   CYS G 201    15639  13995  11998  -1624   1929   -200       C  
ATOM   1259  O   CYS G 201    -257.436  63.333  14.168  1.00108.00           O  
ANISOU 1259  O   CYS G 201    15533  13774  11728  -1484   1933   -364       O  
ATOM   1260  CB  CYS G 201    -256.558  60.383  15.474  1.00139.53           C  
ANISOU 1260  CB  CYS G 201    19321  18009  15685  -1922   1812    -15       C  
ATOM   1261  SG  CYS G 201    -257.169  58.839  14.788  1.00153.56           S  
ANISOU 1261  SG  CYS G 201    20977  19892  17477  -2035   1857    189       S  
ATOM   1262  N   THR G 202    -258.020  61.497  12.976  1.00104.10           N  
ANISOU 1262  N   THR G 202    14857  13382  11314  -1613   2000   -107       N  
ATOM   1263  CA  THR G 202    -259.200  62.059  12.338  1.00 85.12           C  
ANISOU 1263  CA  THR G 202    12435  11079   8828  -1431   2093   -182       C  
ATOM   1264  C   THR G 202    -260.264  60.978  12.221  1.00 77.23           C  
ANISOU 1264  C   THR G 202    11282  10356   7707  -1488   2148    -75       C  
ATOM   1265  O   THR G 202    -259.952  59.811  11.973  1.00 66.48           O  
ANISOU 1265  O   THR G 202     9861   8975   6423  -1658   2128     81       O  
ATOM   1266  CB  THR G 202    -258.879  62.617  10.949  1.00 80.06           C  
ANISOU 1266  CB  THR G 202    11869  10165   8385  -1343   2129   -189       C  
ATOM   1267  OG1 THR G 202    -260.101  62.954  10.283  1.00 76.37           O  
ANISOU 1267  OG1 THR G 202    11361   9829   7828  -1172   2220   -235       O  
ATOM   1268  CG2 THR G 202    -258.117  61.588  10.123  1.00 81.61           C  
ANISOU 1268  CG2 THR G 202    12024  10206   8778  -1501   2111    -23       C  
ATOM   1269  N   GLN G 203    -261.519  61.376  12.394  1.00 91.41           N  
ANISOU 1269  N   GLN G 203    13016  12409   9306  -1345   2215   -160       N  
ATOM   1270  CA  GLN G 203    -262.639  60.448  12.453  1.00 88.77           C  
ANISOU 1270  CA  GLN G 203    12523  12395   8810  -1408   2268    -76       C  
ATOM   1271  C   GLN G 203    -263.360  60.412  11.114  1.00 80.27           C  
ANISOU 1271  C   GLN G 203    11393  11317   7787  -1318   2348    -51       C  
ATOM   1272  O   GLN G 203    -263.726  61.459  10.574  1.00 75.55           O  
ANISOU 1272  O   GLN G 203    10847  10669   7191  -1104   2393   -170       O  
ATOM   1273  CB  GLN G 203    -263.615  60.844  13.560  1.00 95.91           C  
ANISOU 1273  CB  GLN G 203    13361  13648   9433  -1314   2293   -183       C  
ATOM   1274  CG  GLN G 203    -264.793  59.899  13.712  1.00 92.58           C  
ANISOU 1274  CG  GLN G 203    12760  13595   8819  -1402   2348    -93       C  
ATOM   1275  CD  GLN G 203    -266.114  60.630  13.831  1.00 85.99           C  
ANISOU 1275  CD  GLN G 203    11840  13074   7757  -1187   2427   -227       C  
ATOM   1276  OE1 GLN G 203    -267.178  60.014  13.807  1.00 84.91           O  
ANISOU 1276  OE1 GLN G 203    11544  13261   7457  -1233   2484   -171       O  
ATOM   1277  NE2 GLN G 203    -266.054  61.951  13.954  1.00 82.36           N  
ANISOU 1277  NE2 GLN G 203    11490  12524   7281   -950   2429   -405       N  
ATOM   1278  N   ALA G 204    -263.562  59.204  10.590  1.00 79.80           N  
ANISOU 1278  N   ALA G 204    11240  11312   7767  -1481   2361    102       N  
ATOM   1279  CA  ALA G 204    -264.267  59.049   9.327  1.00 78.14           C  
ANISOU 1279  CA  ALA G 204    10967  11126   7597  -1419   2433    132       C  
ATOM   1280  C   ALA G 204    -265.679  59.602   9.440  1.00 76.48           C  
ANISOU 1280  C   ALA G 204    10654  11248   7156  -1245   2511     29       C  
ATOM   1281  O   ALA G 204    -266.371  59.388  10.439  1.00 88.58           O  
ANISOU 1281  O   ALA G 204    12093  13096   8468  -1280   2519     12       O  
ATOM   1282  CB  ALA G 204    -264.311  57.578   8.915  1.00 84.64           C  
ANISOU 1282  CB  ALA G 204    11709  11981   8469  -1645   2425    307       C  
ATOM   1283  N   CYS G 205    -266.095  60.330   8.412  1.00 75.03           N  
ANISOU 1283  N   CYS G 205    10486  11006   7017  -1049   2567    -39       N  
ATOM   1284  CA  CYS G 205    -267.442  60.874   8.385  1.00 81.08           C  
ANISOU 1284  CA  CYS G 205    11149  12089   7567   -854   2642   -138       C  
ATOM   1285  C   CYS G 205    -268.457  59.735   8.295  1.00 84.13           C  
ANISOU 1285  C   CYS G 205    11339  12818   7810  -1005   2684    -33       C  
ATOM   1286  O   CYS G 205    -268.214  58.740   7.604  1.00 78.77           O  
ANISOU 1286  O   CYS G 205    10632  12043   7256  -1189   2676    102       O  
ATOM   1287  CB  CYS G 205    -267.608  61.824   7.202  1.00 93.84           C  
ANISOU 1287  CB  CYS G 205    12833  13545   9275   -615   2688   -214       C  
ATOM   1288  SG  CYS G 205    -266.925  63.505   7.408  1.00109.36           S  
ANISOU 1288  SG  CYS G 205    15027  15215  11311   -365   2658   -387       S  
ATOM   1289  N   PRO G 206    -269.599  59.846   8.982  1.00103.49           N  
ANISOU 1289  N   PRO G 206    13653  15676   9993   -937   2729    -95       N  
ATOM   1290  CA  PRO G 206    -270.559  58.735   9.002  1.00107.31           C  
ANISOU 1290  CA  PRO G 206    13943  16509  10322  -1119   2765     12       C  
ATOM   1291  C   PRO G 206    -271.459  58.676   7.782  1.00108.30           C  
ANISOU 1291  C   PRO G 206    13958  16762  10429  -1034   2835     18       C  
ATOM   1292  O   PRO G 206    -272.210  57.702   7.636  1.00114.65           O  
ANISOU 1292  O   PRO G 206    14619  17706  11236  -1151   2788    122       O  
ATOM   1293  CB  PRO G 206    -271.376  59.017  10.267  1.00111.67           C  
ANISOU 1293  CB  PRO G 206    14388  17462  10580  -1061   2786    -71       C  
ATOM   1294  CG  PRO G 206    -271.411  60.514  10.323  1.00112.45           C  
ANISOU 1294  CG  PRO G 206    14582  17494  10651   -723   2802   -262       C  
ATOM   1295  CD  PRO G 206    -270.080  60.996   9.768  1.00108.21           C  
ANISOU 1295  CD  PRO G 206    14265  16444  10406   -690   2747   -268       C  
ATOM   1296  N   LYS G 207    -271.415  59.683   6.909  1.00102.19           N  
ANISOU 1296  N   LYS G 207    13263  15817   9749   -777   2862    -79       N  
ATOM   1297  CA  LYS G 207    -272.263  59.675   5.723  1.00102.42           C  
ANISOU 1297  CA  LYS G 207    13187  15974   9756   -678   2926    -76       C  
ATOM   1298  C   LYS G 207    -271.642  58.858   4.597  1.00104.57           C  
ANISOU 1298  C   LYS G 207    13501  15969  10262   -851   2907     55       C  
ATOM   1299  O   LYS G 207    -272.350  58.129   3.892  1.00106.74           O  
ANISOU 1299  O   LYS G 207    13649  16355  10550   -911   2898    131       O  
ATOM   1300  CB  LYS G 207    -272.517  61.106   5.252  1.00106.51           C  
ANISOU 1300  CB  LYS G 207    13780  16429  10261   -314   2961   -228       C  
ATOM   1301  CG  LYS G 207    -272.995  62.053   6.336  1.00113.95           C  
ANISOU 1301  CG  LYS G 207    14722  17583  10990    -99   2970   -381       C  
ATOM   1302  CD  LYS G 207    -274.457  61.826   6.671  1.00118.78           C  
ANISOU 1302  CD  LYS G 207    15128  18585  11419    -37   2965   -393       C  
ATOM   1303  CE  LYS G 207    -275.019  62.991   7.472  1.00121.75           C  
ANISOU 1303  CE  LYS G 207    15523  19115  11622    251   2968   -567       C  
ATOM   1304  NZ  LYS G 207    -274.205  63.276   8.689  1.00121.68           N  
ANISOU 1304  NZ  LYS G 207    15624  19075  11535    212   2956   -630       N  
ATOM   1305  N   VAL G 208    -270.324  58.971   4.413  1.00102.62           N  
ANISOU 1305  N   VAL G 208    13435  15298  10258   -893   2852     85       N  
ATOM   1306  CA  VAL G 208    -269.656  58.289   3.312  1.00 93.12           C  
ANISOU 1306  CA  VAL G 208    12281  13819   9279  -1023   2834    194       C  
ATOM   1307  C   VAL G 208    -269.660  56.783   3.551  1.00101.60           C  
ANISOU 1307  C   VAL G 208    13280  14980  10344  -1341   2804    339       C  
ATOM   1308  O   VAL G 208    -269.701  56.307   4.695  1.00118.79           O  
ANISOU 1308  O   VAL G 208    15425  17304  12405  -1489   2772    373       O  
ATOM   1309  CB  VAL G 208    -268.220  58.819   3.137  1.00 73.00           C  
ANISOU 1309  CB  VAL G 208     9933  10827   6976   -987   2782    186       C  
ATOM   1310  CG1 VAL G 208    -268.225  60.338   3.061  1.00 73.59           C  
ANISOU 1310  CG1 VAL G 208    10110  10810   7043   -692   2804     42       C  
ATOM   1311  CG2 VAL G 208    -267.323  58.339   4.269  1.00 66.80           C  
ANISOU 1311  CG2 VAL G 208     9213   9939   6228  -1174   2707    235       C  
ATOM   1312  N   SER G 209    -269.625  56.023   2.460  1.00 90.24           N  
ANISOU 1312  N   SER G 209    11819  13443   9025  -1443   2806    427       N  
ATOM   1313  CA  SER G 209    -269.603  54.570   2.523  1.00 85.16           C  
ANISOU 1313  CA  SER G 209    11121  12770   8467  -1666   2695    565       C  
ATOM   1314  C   SER G 209    -268.311  54.048   1.916  1.00 91.27           C  
ANISOU 1314  C   SER G 209    12033  13164   9483  -1781   2654    646       C  
ATOM   1315  O   SER G 209    -267.880  54.510   0.855  1.00 82.01           O  
ANISOU 1315  O   SER G 209    10929  11798   8435  -1685   2705    621       O  
ATOM   1316  CB  SER G 209    -270.800  53.955   1.788  1.00 77.81           C  
ANISOU 1316  CB  SER G 209    10031  12032   7500  -1654   2672    593       C  
ATOM   1317  OG  SER G 209    -270.499  53.727   0.422  1.00 71.78           O  
ANISOU 1317  OG  SER G 209     9299  11075   6899  -1639   2677    625       O  
ATOM   1318  N   PHE G 210    -267.693  53.087   2.596  1.00104.59           N  
ANISOU 1318  N   PHE G 210    13762  14742  11237  -1967   2556    740       N  
ATOM   1319  CA  PHE G 210    -266.508  52.401   2.081  1.00102.06           C  
ANISOU 1319  CA  PHE G 210    13551  14080  11148  -2060   2484    823       C  
ATOM   1320  C   PHE G 210    -266.874  51.184   1.236  1.00 96.70           C  
ANISOU 1320  C   PHE G 210    12809  13374  10558  -2139   2406    901       C  
ATOM   1321  O   PHE G 210    -266.251  50.129   1.367  1.00103.23           O  
ANISOU 1321  O   PHE G 210    13688  14035  11499  -2264   2304    986       O  
ATOM   1322  CB  PHE G 210    -265.600  51.992   3.235  1.00107.40           C  
ANISOU 1322  CB  PHE G 210    14314  14643  11850  -2191   2409    878       C  
ATOM   1323  CG  PHE G 210    -265.342  53.092   4.235  1.00113.65           C  
ANISOU 1323  CG  PHE G 210    15167  15499  12517  -2141   2481    796       C  
ATOM   1324  CD1 PHE G 210    -264.472  54.132   3.936  1.00109.54           C  
ANISOU 1324  CD1 PHE G 210    14752  14739  12127  -1988   2497    719       C  
ATOM   1325  CD2 PHE G 210    -265.954  53.070   5.481  1.00116.16           C  
ANISOU 1325  CD2 PHE G 210    15419  16086  12632  -2189   2470    783       C  
ATOM   1326  CE1 PHE G 210    -264.231  55.136   4.851  1.00105.92           C  
ANISOU 1326  CE1 PHE G 210    14337  14296  11611  -1873   2485    621       C  
ATOM   1327  CE2 PHE G 210    -265.717  54.071   6.402  1.00111.59           C  
ANISOU 1327  CE2 PHE G 210    14886  15553  11961  -2092   2492    687       C  
ATOM   1328  CZ  PHE G 210    -264.853  55.106   6.086  1.00108.52           C  
ANISOU 1328  CZ  PHE G 210    14605  14900  11728  -1918   2482    599       C  
ATOM   1329  N   GLU G 211    -267.886  51.297   0.371  1.00 87.35           N  
ANISOU 1329  N   GLU G 211    11519  12351   9317  -2060   2452    867       N  
ATOM   1330  CA  GLU G 211    -268.358  50.157  -0.401  1.00 80.13           C  
ANISOU 1330  CA  GLU G 211    10549  11436   8460  -2146   2387    925       C  
ATOM   1331  C   GLU G 211    -267.734  50.193  -1.785  1.00 70.42           C  
ANISOU 1331  C   GLU G 211     9374   9975   7408  -2075   2394    927       C  
ATOM   1332  O   GLU G 211    -268.030  51.115  -2.561  1.00 71.84           O  
ANISOU 1332  O   GLU G 211     9525  10203   7568  -1922   2483    862       O  
ATOM   1333  CB  GLU G 211    -269.884  50.167  -0.505  1.00 77.87           C  
ANISOU 1333  CB  GLU G 211    10106  11482   7999  -2118   2422    887       C  
ATOM   1334  CG  GLU G 211    -270.477  48.988  -1.271  1.00 72.38           C  
ANISOU 1334  CG  GLU G 211     9359  10802   7341  -2231   2359    933       C  
ATOM   1335  CD  GLU G 211    -270.469  47.688  -0.476  1.00 75.44           C  
ANISOU 1335  CD  GLU G 211     9774  11168   7723  -2447   2254   1011       C  
ATOM   1336  OE1 GLU G 211    -270.186  47.715   0.745  1.00 53.65           O  
ANISOU 1336  OE1 GLU G 211     7045   8436   4904  -2504   2231   1032       O  
ATOM   1337  OE2 GLU G 211    -270.755  46.634  -1.080  1.00 73.35           O  
ANISOU 1337  OE2 GLU G 211     9507  10859   7503  -2560   2194   1049       O  
ATOM   1338  N   PRO G 212    -266.880  49.229  -2.144  1.00 65.57           N  
ANISOU 1338  N   PRO G 212     8837   9114   6961  -2164   2302    994       N  
ATOM   1339  CA  PRO G 212    -266.226  49.263  -3.461  1.00 73.95           C  
ANISOU 1339  CA  PRO G 212     9946   9961   8190  -2086   2301    990       C  
ATOM   1340  C   PRO G 212    -267.207  49.246  -4.624  1.00 82.54           C  
ANISOU 1340  C   PRO G 212    10939  11189   9234  -2031   2346    962       C  
ATOM   1341  O   PRO G 212    -267.892  48.248  -4.867  1.00 90.23           O  
ANISOU 1341  O   PRO G 212    11859  12252  10174  -2133   2297    992       O  
ATOM   1342  CB  PRO G 212    -265.350  48.004  -3.447  1.00 69.19           C  
ANISOU 1342  CB  PRO G 212     9423   9136   7732  -2196   2177   1066       C  
ATOM   1343  CG  PRO G 212    -265.084  47.758  -1.995  1.00 65.01           C  
ANISOU 1343  CG  PRO G 212     8928   8626   7144  -2291   2131   1103       C  
ATOM   1344  CD  PRO G 212    -266.341  48.162  -1.283  1.00 64.74           C  
ANISOU 1344  CD  PRO G 212     8794   8905   6899  -2313   2193   1070       C  
ATOM   1345  N   ILE G 213    -267.277  50.363  -5.342  1.00 78.01           N  
ANISOU 1345  N   ILE G 213    10354  10631   8656  -1869   2441    899       N  
ATOM   1346  CA  ILE G 213    -268.134  50.512  -6.515  1.00 67.20           C  
ANISOU 1346  CA  ILE G 213     8894   9395   7244  -1783   2490    868       C  
ATOM   1347  C   ILE G 213    -267.277  50.285  -7.754  1.00 71.53           C  
ANISOU 1347  C   ILE G 213     9512   9694   7973  -1750   2465    882       C  
ATOM   1348  O   ILE G 213    -266.052  50.464  -7.688  1.00 69.44           O  
ANISOU 1348  O   ILE G 213     9358   9175   7851  -1734   2439    892       O  
ATOM   1349  CB  ILE G 213    -268.794  51.897  -6.540  1.00 58.72           C  
ANISOU 1349  CB  ILE G 213     7767   8507   6037  -1596   2609    786       C  
ATOM   1350  CG1 ILE G 213    -267.730  52.972  -6.347  1.00 55.95           C  
ANISOU 1350  CG1 ILE G 213     7551   7936   5772  -1494   2666    748       C  
ATOM   1351  CG2 ILE G 213    -269.844  52.014  -5.449  1.00 64.57           C  
ANISOU 1351  CG2 ILE G 213     8407   9549   6576  -1610   2626    762       C  
ATOM   1352  CD1 ILE G 213    -268.297  54.347  -6.185  1.00 63.09           C  
ANISOU 1352  CD1 ILE G 213     8444   8987   6541  -1300   2784    656       C  
ATOM   1353  N   PRO G 214    -267.856  49.888  -8.889  1.00 78.42           N  
ANISOU 1353  N   PRO G 214    10319  10633   8842  -1735   2468    879       N  
ATOM   1354  CA  PRO G 214    -267.039  49.686 -10.093  1.00 74.30           C  
ANISOU 1354  CA  PRO G 214     9861   9889   8481  -1695   2446    885       C  
ATOM   1355  C   PRO G 214    -266.374  50.985 -10.531  1.00 64.03           C  
ANISOU 1355  C   PRO G 214     8623   8458   7249  -1522   2524    839       C  
ATOM   1356  O   PRO G 214    -266.962  52.064 -10.444  1.00 54.87           O  
ANISOU 1356  O   PRO G 214     7428   7436   5984  -1394   2618    789       O  
ATOM   1357  CB  PRO G 214    -268.052  49.188 -11.134  1.00 74.71           C  
ANISOU 1357  CB  PRO G 214     9814  10107   8466  -1704   2457    877       C  
ATOM   1358  CG  PRO G 214    -269.208  48.659 -10.335  1.00 77.78           C  
ANISOU 1358  CG  PRO G 214    10110  10744   8700  -1813   2442    886       C  
ATOM   1359  CD  PRO G 214    -269.268  49.521  -9.107  1.00 82.42           C  
ANISOU 1359  CD  PRO G 214    10693  11424   9201  -1764   2483    868       C  
ATOM   1360  N   ILE G 215    -265.127  50.873 -10.989  1.00 67.15           N  
ANISOU 1360  N   ILE G 215     9116   8579   7820  -1505   2482    854       N  
ATOM   1361  CA  ILE G 215    -264.351  52.018 -11.462  1.00 70.30           C  
ANISOU 1361  CA  ILE G 215     9588   8808   8314  -1352   2545    822       C  
ATOM   1362  C   ILE G 215    -263.747  51.667 -12.816  1.00 63.68           C  
ANISOU 1362  C   ILE G 215     8769   7822   7606  -1309   2517    829       C  
ATOM   1363  O   ILE G 215    -262.946  50.729 -12.918  1.00 58.71           O  
ANISOU 1363  O   ILE G 215     8175   7051   7081  -1388   2422    861       O  
ATOM   1364  CB  ILE G 215    -263.248  52.428 -10.468  1.00 78.05           C  
ANISOU 1364  CB  ILE G 215    10669   9605   9380  -1365   2522    830       C  
ATOM   1365  CG1 ILE G 215    -263.869  52.903  -9.146  1.00 90.28           C  
ANISOU 1365  CG1 ILE G 215    12208  11310  10783  -1393   2570    812       C  
ATOM   1366  CG2 ILE G 215    -262.349  53.502 -11.086  1.00 73.31           C  
ANISOU 1366  CG2 ILE G 215    10151   8803   8902  -1224   2575    808       C  
ATOM   1367  CD1 ILE G 215    -262.872  53.453  -8.124  1.00 94.44           C  
ANISOU 1367  CD1 ILE G 215    12837  11674  11371  -1403   2565    811       C  
ATOM   1368  N   HIS G 216    -264.127  52.418 -13.850  1.00 62.70           N  
ANISOU 1368  N   HIS G 216     8622   7738   7465  -1171   2599    799       N  
ATOM   1369  CA  HIS G 216    -263.597  52.242 -15.197  1.00 64.80           C  
ANISOU 1369  CA  HIS G 216     8901   7882   7837  -1111   2589    801       C  
ATOM   1370  C   HIS G 216    -262.538  53.311 -15.438  1.00 55.11           C  
ANISOU 1370  C   HIS G 216     7762   6446   6732   -986   2628    796       C  
ATOM   1371  O   HIS G 216    -262.848  54.507 -15.455  1.00 40.01           O  
ANISOU 1371  O   HIS G 216     5873   4554   4775   -859   2722    776       O  
ATOM   1372  CB  HIS G 216    -264.705  52.339 -16.246  1.00 40.68           C  
ANISOU 1372  CB  HIS G 216     5757   5020   4680  -1041   2647    778       C  
ATOM   1373  CG  HIS G 216    -265.799  51.330 -16.077  1.00 41.44           C  
ANISOU 1373  CG  HIS G 216     5754   5342   4649  -1172   2611    784       C  
ATOM   1374  ND1 HIS G 216    -265.876  50.180 -16.833  1.00 41.40           N  
ANISOU 1374  ND1 HIS G 216     5727   5337   4668  -1268   2557    799       N  
ATOM   1375  CD2 HIS G 216    -266.871  51.309 -15.253  1.00 42.40           C  
ANISOU 1375  CD2 HIS G 216     5793   5704   4614  -1222   2624    778       C  
ATOM   1376  CE1 HIS G 216    -266.943  49.490 -16.475  1.00 42.33           C  
ANISOU 1376  CE1 HIS G 216     5759   5667   4658  -1382   2537    807       C  
ATOM   1377  NE2 HIS G 216    -267.564  50.153 -15.517  1.00 42.95           N  
ANISOU 1377  NE2 HIS G 216     5789   5904   4624  -1354   2574    798       N  
ATOM   1378  N   TYR G 217    -261.290  52.884 -15.614  1.00 58.25           N  
ANISOU 1378  N   TYR G 217     8209   6652   7273  -1016   2552    816       N  
ATOM   1379  CA  TYR G 217    -260.236  53.803 -16.012  1.00 59.42           C  
ANISOU 1379  CA  TYR G 217     8421   6619   7537   -912   2575    815       C  
ATOM   1380  C   TYR G 217    -260.288  54.027 -17.518  1.00 51.29           C  
ANISOU 1380  C   TYR G 217     7371   5581   6537   -806   2622    813       C  
ATOM   1381  O   TYR G 217    -260.790  53.195 -18.276  1.00 49.72           O  
ANISOU 1381  O   TYR G 217     7116   5473   6304   -833   2606    811       O  
ATOM   1382  CB  TYR G 217    -258.861  53.274 -15.596  1.00 60.84           C  
ANISOU 1382  CB  TYR G 217     8634   6644   7839   -975   2469    831       C  
ATOM   1383  CG  TYR G 217    -258.440  53.695 -14.203  1.00 63.42           C  
ANISOU 1383  CG  TYR G 217     9008   6922   8168  -1024   2446    833       C  
ATOM   1384  CD1 TYR G 217    -259.023  53.124 -13.078  1.00 79.18           C  
ANISOU 1384  CD1 TYR G 217    10990   9018  10076  -1132   2415    842       C  
ATOM   1385  CD2 TYR G 217    -257.463  54.665 -14.013  1.00 58.97           C  
ANISOU 1385  CD2 TYR G 217     8500   6219   7685   -972   2454    828       C  
ATOM   1386  CE1 TYR G 217    -258.648  53.508 -11.803  1.00 86.01           C  
ANISOU 1386  CE1 TYR G 217    11900   9846  10935  -1177   2400    843       C  
ATOM   1387  CE2 TYR G 217    -257.081  55.055 -12.743  1.00 69.57           C  
ANISOU 1387  CE2 TYR G 217     9889   7518   9025  -1024   2435    826       C  
ATOM   1388  CZ  TYR G 217    -257.677  54.472 -11.640  1.00 85.82           C  
ANISOU 1388  CZ  TYR G 217    11937   9677  10995  -1122   2412    832       C  
ATOM   1389  OH  TYR G 217    -257.305  54.852 -10.370  1.00 94.98           O  
ANISOU 1389  OH  TYR G 217    13145  10800  12143  -1176   2399    829       O  
ATOM   1390  N   CYS G 218    -259.778  55.176 -17.947  1.00 53.64           N  
ANISOU 1390  N   CYS G 218     7722   5768   6891   -689   2681    816       N  
ATOM   1391  CA  CYS G 218    -259.804  55.540 -19.352  1.00 61.04           C  
ANISOU 1391  CA  CYS G 218     8647   6696   7850   -578   2731    823       C  
ATOM   1392  C   CYS G 218    -258.513  56.274 -19.692  1.00 70.43           C  
ANISOU 1392  C   CYS G 218     9895   7701   9163   -525   2726    841       C  
ATOM   1393  O   CYS G 218    -257.644  56.473 -18.840  1.00 84.39           O  
ANISOU 1393  O   CYS G 218    11705   9366  10995   -577   2677    841       O  
ATOM   1394  CB  CYS G 218    -261.033  56.398 -19.682  1.00 63.78           C  
ANISOU 1394  CB  CYS G 218     8983   7175   8074   -458   2839    815       C  
ATOM   1395  SG  CYS G 218    -262.652  55.738 -19.191  1.00 66.21           S  
ANISOU 1395  SG  CYS G 218     9189   7768   8199   -512   2843    783       S  
ATOM   1396  N   ALA G 219    -258.399  56.674 -20.957  1.00 80.38           N  
ANISOU 1396  N   ALA G 219    11152   8940  10448   -427   2771    856       N  
ATOM   1397  CA  ALA G 219    -257.294  57.460 -21.485  1.00 37.89           C  
ANISOU 1397  CA  ALA G 219     5815   3417   5164   -373   2777    879       C  
ATOM   1398  C   ALA G 219    -257.858  58.498 -22.444  1.00 43.17           C  
ANISOU 1398  C   ALA G 219     6522   4091   5791   -232   2882    906       C  
ATOM   1399  O   ALA G 219    -258.902  58.265 -23.066  1.00 38.53           O  
ANISOU 1399  O   ALA G 219     5888   3637   5115   -173   2926    903       O  
ATOM   1400  CB  ALA G 219    -256.264  56.584 -22.213  1.00 42.89           C  
ANISOU 1400  CB  ALA G 219     6393   4021   5882   -411   2703    882       C  
ATOM   1401  N   PRO G 220    -257.187  59.652 -22.591  1.00 49.26           N  
ANISOU 1401  N   PRO G 220     7374   4727   6615   -178   2918    935       N  
ATOM   1402  CA  PRO G 220    -257.742  60.727 -23.430  1.00 51.35           C  
ANISOU 1402  CA  PRO G 220     7704   4977   6830    -33   3024    974       C  
ATOM   1403  C   PRO G 220    -257.583  60.478 -24.924  1.00 57.73           C  
ANISOU 1403  C   PRO G 220     8453   5827   7655     25   3030   1001       C  
ATOM   1404  O   PRO G 220    -257.422  59.337 -25.370  1.00 65.71           O  
ANISOU 1404  O   PRO G 220     9366   6915   8683    -32   2970    980       O  
ATOM   1405  CB  PRO G 220    -256.942  61.958 -22.985  1.00 47.99           C  
ANISOU 1405  CB  PRO G 220     7401   4370   6462    -29   3041    996       C  
ATOM   1406  CG  PRO G 220    -255.619  61.397 -22.573  1.00 51.43           C  
ANISOU 1406  CG  PRO G 220     7781   4759   7001   -164   2921    973       C  
ATOM   1407  CD  PRO G 220    -255.899  60.033 -21.982  1.00 51.20           C  
ANISOU 1407  CD  PRO G 220     7659   4840   6955   -251   2854    934       C  
ATOM   1408  N   ALA G 221    -257.632  61.552 -25.706  1.00 59.94           N  
ANISOU 1408  N   ALA G 221     8804   6048   7920    142   3106   1051       N  
ATOM   1409  CA  ALA G 221    -257.449  61.465 -27.144  1.00 56.23           C  
ANISOU 1409  CA  ALA G 221     8289   5617   7459    203   3119   1085       C  
ATOM   1410  C   ALA G 221    -255.976  61.260 -27.486  1.00 50.46           C  
ANISOU 1410  C   ALA G 221     7526   4806   6841    116   3051   1094       C  
ATOM   1411  O   ALA G 221    -255.076  61.613 -26.721  1.00 39.78           O  
ANISOU 1411  O   ALA G 221     6210   3352   5554     35   3005   1086       O  
ATOM   1412  CB  ALA G 221    -257.983  62.723 -27.828  1.00 56.92           C  
ANISOU 1412  CB  ALA G 221     8475   5669   7483    362   3223   1148       C  
ATOM   1413  N   GLY G 222    -255.734  60.686 -28.662  1.00 55.35           N  
ANISOU 1413  N   GLY G 222     8068   5493   7469    136   3044   1107       N  
ATOM   1414  CA  GLY G 222    -254.384  60.350 -29.056  1.00 57.55           C  
ANISOU 1414  CA  GLY G 222     8296   5736   7834     65   2989   1115       C  
ATOM   1415  C   GLY G 222    -253.793  59.158 -28.341  1.00 52.16           C  
ANISOU 1415  C   GLY G 222     7547   5072   7201    -48   2902   1064       C  
ATOM   1416  O   GLY G 222    -252.648  58.789 -28.630  1.00 52.08           O  
ANISOU 1416  O   GLY G 222     7488   5046   7253    -97   2861   1072       O  
ATOM   1417  N   PHE G 223    -254.533  58.546 -27.417  1.00 51.89           N  
ANISOU 1417  N   PHE G 223     7509   5074   7132    -88   2876   1020       N  
ATOM   1418  CA  PHE G 223    -254.100  57.356 -26.705  1.00 49.12           C  
ANISOU 1418  CA  PHE G 223     7110   4737   6815   -190   2795    980       C  
ATOM   1419  C   PHE G 223    -255.189  56.296 -26.787  1.00 37.34           C  
ANISOU 1419  C   PHE G 223     5580   3351   5256   -201   2795    948       C  
ATOM   1420  O   PHE G 223    -256.344  56.583 -27.114  1.00 37.57           O  
ANISOU 1420  O   PHE G 223     5614   3459   5203   -138   2850    949       O  
ATOM   1421  CB  PHE G 223    -253.783  57.653 -25.230  1.00 44.74           C  
ANISOU 1421  CB  PHE G 223     6596   4118   6284   -268   2742    961       C  
ATOM   1422  CG  PHE G 223    -252.788  58.759 -25.031  1.00 43.55           C  
ANISOU 1422  CG  PHE G 223     6489   3871   6187   -279   2734    988       C  
ATOM   1423  CD1 PHE G 223    -253.211  60.059 -24.813  1.00 46.73           C  
ANISOU 1423  CD1 PHE G 223     6983   4209   6562   -231   2793   1006       C  
ATOM   1424  CD2 PHE G 223    -251.431  58.498 -25.054  1.00 38.07           C  
ANISOU 1424  CD2 PHE G 223     5749   3152   5563   -342   2673    998       C  
ATOM   1425  CE1 PHE G 223    -252.299  61.078 -24.629  1.00 49.40           C  
ANISOU 1425  CE1 PHE G 223     7372   4452   6944   -262   2778   1031       C  
ATOM   1426  CE2 PHE G 223    -250.513  59.513 -24.871  1.00 50.33           C  
ANISOU 1426  CE2 PHE G 223     7334   4633   7154   -376   2659   1025       C  
ATOM   1427  CZ  PHE G 223    -250.947  60.805 -24.658  1.00 52.42           C  
ANISOU 1427  CZ  PHE G 223     7696   4828   7394   -345   2705   1040       C  
ATOM   1428  N   ALA G 224    -254.798  55.060 -26.482  1.00 36.97           N  
ANISOU 1428  N   ALA G 224     5498   3311   5238   -283   2732    921       N  
ATOM   1429  CA  ALA G 224    -255.718  53.933 -26.438  1.00 36.83           C  
ANISOU 1429  CA  ALA G 224     5455   3381   5159   -330   2719    891       C  
ATOM   1430  C   ALA G 224    -255.203  52.915 -25.431  1.00 81.45           C  
ANISOU 1430  C   ALA G 224    11111   8988  10848   -441   2636    872       C  
ATOM   1431  O   ALA G 224    -254.061  52.985 -24.970  1.00 80.59           O  
ANISOU 1431  O   ALA G 224    11009   8798  10813   -464   2590    881       O  
ATOM   1432  CB  ALA G 224    -255.888  53.277 -27.812  1.00 36.90           C  
ANISOU 1432  CB  ALA G 224     5423   3450   5149   -288   2756    889       C  
ATOM   1433  N   ILE G 225    -256.060  51.950 -25.109  1.00 58.43           N  
ANISOU 1433  N   ILE G 225     8190   6139   7873   -514   2615    849       N  
ATOM   1434  CA  ILE G 225    -255.754  50.905 -24.142  1.00 52.52           C  
ANISOU 1434  CA  ILE G 225     7460   5352   7143   -624   2534    840       C  
ATOM   1435  C   ILE G 225    -256.059  49.559 -24.774  1.00 52.42           C  
ANISOU 1435  C   ILE G 225     7446   5359   7110   -673   2532    825       C  
ATOM   1436  O   ILE G 225    -257.141  49.364 -25.337  1.00 63.94           O  
ANISOU 1436  O   ILE G 225     8884   6920   8489   -680   2575    811       O  
ATOM   1437  CB  ILE G 225    -256.553  51.080 -22.841  1.00 52.88           C  
ANISOU 1437  CB  ILE G 225     7520   5448   7125   -696   2504    834       C  
ATOM   1438  CG1 ILE G 225    -256.107  52.348 -22.119  1.00 64.18           C  
ANISOU 1438  CG1 ILE G 225     8974   6828   8585   -656   2509    845       C  
ATOM   1439  CG2 ILE G 225    -256.391  49.864 -21.952  1.00 57.09           C  
ANISOU 1439  CG2 ILE G 225     8074   5955   7661   -817   2417    834       C  
ATOM   1440  CD1 ILE G 225    -256.872  52.623 -20.850  1.00 73.97           C  
ANISOU 1440  CD1 ILE G 225    10231   8117   9757   -714   2500    839       C  
ATOM   1441  N   LEU G 226    -255.115  48.631 -24.669  1.00 42.99           N  
ANISOU 1441  N   LEU G 226     6279   4071   5984   -709   2485    829       N  
ATOM   1442  CA  LEU G 226    -255.228  47.322 -25.293  1.00 46.62           C  
ANISOU 1442  CA  LEU G 226     6768   4507   6440   -753   2492    815       C  
ATOM   1443  C   LEU G 226    -255.641  46.279 -24.263  1.00 54.55           C  
ANISOU 1443  C   LEU G 226     7824   5493   7412   -888   2411    813       C  
ATOM   1444  O   LEU G 226    -255.088  46.228 -23.161  1.00 59.99           O  
ANISOU 1444  O   LEU G 226     8534   6129   8132   -926   2334    831       O  
ATOM   1445  CB  LEU G 226    -253.905  46.917 -25.936  1.00 47.39           C  
ANISOU 1445  CB  LEU G 226     6877   4499   6631   -692   2509    826       C  
ATOM   1446  CG  LEU G 226    -253.246  47.979 -26.812  1.00 36.98           C  
ANISOU 1446  CG  LEU G 226     5503   3194   5353   -572   2575    843       C  
ATOM   1447  CD1 LEU G 226    -252.013  47.406 -27.491  1.00 37.24           C  
ANISOU 1447  CD1 LEU G 226     5538   3145   5468   -522   2609    858       C  
ATOM   1448  CD2 LEU G 226    -254.236  48.520 -27.833  1.00 36.99           C  
ANISOU 1448  CD2 LEU G 226     5471   3300   5284   -516   2651    833       C  
ATOM   1449  N   LYS G 227    -256.611  45.446 -24.629  1.00 54.00           N  
ANISOU 1449  N   LYS G 227     7775   5472   7272   -969   2424    795       N  
ATOM   1450  CA  LYS G 227    -257.085  44.363 -23.777  1.00 44.47           C  
ANISOU 1450  CA  LYS G 227     6625   4247   6024  -1116   2345    799       C  
ATOM   1451  C   LYS G 227    -256.720  43.029 -24.415  1.00 44.52           C  
ANISOU 1451  C   LYS G 227     6721   4133   6064  -1158   2338    786       C  
ATOM   1452  O   LYS G 227    -257.213  42.703 -25.499  1.00 56.43           O  
ANISOU 1452  O   LYS G 227     8234   5669   7538  -1161   2409    757       O  
ATOM   1453  CB  LYS G 227    -258.598  44.458 -23.556  1.00 50.46           C  
ANISOU 1453  CB  LYS G 227     7343   5171   6659  -1207   2360    789       C  
ATOM   1454  CG  LYS G 227    -259.166  43.346 -22.685  1.00 54.29           C  
ANISOU 1454  CG  LYS G 227     7882   5656   7091  -1379   2278    801       C  
ATOM   1455  CD  LYS G 227    -260.666  43.509 -22.466  1.00 55.43           C  
ANISOU 1455  CD  LYS G 227     7960   6000   7101  -1472   2301    795       C  
ATOM   1456  CE  LYS G 227    -261.212  42.434 -21.530  1.00 57.77           C  
ANISOU 1456  CE  LYS G 227     8304   6305   7342  -1655   2213    817       C  
ATOM   1457  NZ  LYS G 227    -262.667  42.605 -21.246  1.00 55.15           N  
ANISOU 1457  NZ  LYS G 227     7887   6198   6870  -1751   2238    814       N  
ATOM   1458  N   CYS G 228    -255.853  42.268 -23.752  1.00 39.31           N  
ANISOU 1458  N   CYS G 228     6137   3335   5465  -1186   2255    805       N  
ATOM   1459  CA  CYS G 228    -255.569  40.909 -24.197  1.00 50.10           C  
ANISOU 1459  CA  CYS G 228     7620   4559   6857  -1233   2233    792       C  
ATOM   1460  C   CYS G 228    -256.762  40.006 -23.894  1.00 57.94           C  
ANISOU 1460  C   CYS G 228     8673   5586   7756  -1407   2182    783       C  
ATOM   1461  O   CYS G 228    -257.320  40.043 -22.794  1.00 60.15           O  
ANISOU 1461  O   CYS G 228     8933   5938   7982  -1502   2112    810       O  
ATOM   1462  CB  CYS G 228    -254.306  40.379 -23.515  1.00 51.98           C  
ANISOU 1462  CB  CYS G 228     7926   4643   7181  -1198   2150    821       C  
ATOM   1463  SG  CYS G 228    -253.806  38.695 -23.989  1.00 63.49           S  
ANISOU 1463  SG  CYS G 228     9563   5880   8679  -1222   2106    804       S  
ATOM   1464  N   LYS G 229    -257.156  39.184 -24.877  1.00 61.01           N  
ANISOU 1464  N   LYS G 229     9136   5926   8118  -1460   2222    744       N  
ATOM   1465  CA  LYS G 229    -258.414  38.441 -24.809  1.00 57.66           C  
ANISOU 1465  CA  LYS G 229     8753   5567   7588  -1644   2192    725       C  
ATOM   1466  C   LYS G 229    -258.241  36.934 -24.995  1.00 56.16           C  
ANISOU 1466  C   LYS G 229     8744   5186   7408  -1743   2119    704       C  
ATOM   1467  O   LYS G 229    -259.133  36.274 -25.534  1.00 49.98           O  
ANISOU 1467  O   LYS G 229     8015   4428   6546  -1880   2128    665       O  
ATOM   1468  CB  LYS G 229    -259.411  38.959 -25.843  1.00 56.28           C  
ANISOU 1468  CB  LYS G 229     8491   5565   7329  -1653   2308    686       C  
ATOM   1469  CG  LYS G 229    -260.300  40.093 -25.384  1.00 57.06           C  
ANISOU 1469  CG  LYS G 229     8436   5894   7348  -1644   2336    703       C  
ATOM   1470  CD  LYS G 229    -261.455  40.233 -26.353  1.00 67.68           C  
ANISOU 1470  CD  LYS G 229     9712   7422   8583  -1688   2423    661       C  
ATOM   1471  CE  LYS G 229    -260.980  40.033 -27.787  1.00 77.99           C  
ANISOU 1471  CE  LYS G 229    11055   8652   9926  -1604   2518    621       C  
ATOM   1472  NZ  LYS G 229    -262.082  40.158 -28.772  1.00 84.06           N  
ANISOU 1472  NZ  LYS G 229    11745   9621  10574  -1640   2602    576       N  
ATOM   1473  N   ASP G 230    -257.123  36.361 -24.557  1.00 61.22           N  
ANISOU 1473  N   ASP G 230     9485   5638   8138  -1680   2040    725       N  
ATOM   1474  CA  ASP G 230    -256.962  34.912 -24.575  1.00 65.52           C  
ANISOU 1474  CA  ASP G 230    10220   5985   8688  -1761   1943    708       C  
ATOM   1475  C   ASP G 230    -257.164  34.350 -23.168  1.00 67.41           C  
ANISOU 1475  C   ASP G 230    10498   6212   8901  -1876   1801    766       C  
ATOM   1476  O   ASP G 230    -257.193  35.083 -22.177  1.00 71.71           O  
ANISOU 1476  O   ASP G 230    10930   6875   9440  -1867   1783    818       O  
ATOM   1477  CB  ASP G 230    -255.593  34.508 -25.147  1.00 70.52           C  
ANISOU 1477  CB  ASP G 230    10958   6406   9432  -1593   1949    688       C  
ATOM   1478  CG  ASP G 230    -254.452  34.693 -24.157  1.00 75.53           C  
ANISOU 1478  CG  ASP G 230    11574   6978  10146  -1485   1879    746       C  
ATOM   1479  OD1 ASP G 230    -254.519  35.617 -23.320  1.00 76.25           O  
ANISOU 1479  OD1 ASP G 230    11528   7214  10229  -1485   1878    793       O  
ATOM   1480  OD2 ASP G 230    -253.474  33.915 -24.234  1.00 75.70           O  
ANISOU 1480  OD2 ASP G 230    11724   6804  10234  -1394   1824    740       O  
ATOM   1481  N   LYS G 231    -257.310  33.029 -23.089  1.00 71.77           N  
ANISOU 1481  N   LYS G 231    11221   6615   9434  -1982   1700    756       N  
ATOM   1482  CA  LYS G 231    -257.690  32.400 -21.830  1.00 71.38           C  
ANISOU 1482  CA  LYS G 231    11211   6564   9346  -2114   1576    816       C  
ATOM   1483  C   LYS G 231    -256.500  31.984 -20.973  1.00 88.36           C  
ANISOU 1483  C   LYS G 231    13437   8553  11584  -2014   1478    870       C  
ATOM   1484  O   LYS G 231    -256.683  31.708 -19.783  1.00100.66           O  
ANISOU 1484  O   LYS G 231    14995  10131  13122  -2095   1394    935       O  
ATOM   1485  CB  LYS G 231    -258.577  31.181 -22.101  1.00 59.87           C  
ANISOU 1485  CB  LYS G 231     9894   5043   7810  -2303   1510    786       C  
ATOM   1486  CG  LYS G 231    -259.598  31.391 -23.217  1.00 50.40           C  
ANISOU 1486  CG  LYS G 231     8656   3969   6527  -2401   1606    715       C  
ATOM   1487  CD  LYS G 231    -260.551  32.551 -22.921  1.00 54.83           C  
ANISOU 1487  CD  LYS G 231     9002   4822   7010  -2449   1692    735       C  
ATOM   1488  CE  LYS G 231    -261.573  32.738 -24.047  1.00 49.50           C  
ANISOU 1488  CE  LYS G 231     8277   4290   6241  -2545   1790    667       C  
ATOM   1489  NZ  LYS G 231    -262.419  33.960 -23.885  1.00 48.49           N  
ANISOU 1489  NZ  LYS G 231     7933   4451   6039  -2543   1883    681       N  
ATOM   1490  N   LYS G 232    -255.292  31.941 -21.535  1.00 86.59           N  
ANISOU 1490  N   LYS G 232    13271   8177  11451  -1837   1495    846       N  
ATOM   1491  CA  LYS G 232    -254.100  31.485 -20.819  1.00 83.08           C  
ANISOU 1491  CA  LYS G 232    12906   7575  11085  -1731   1404    891       C  
ATOM   1492  C   LYS G 232    -252.976  32.488 -21.056  1.00 76.58           C  
ANISOU 1492  C   LYS G 232    11979   6775  10344  -1538   1486    892       C  
ATOM   1493  O   LYS G 232    -252.254  32.405 -22.052  1.00 79.43           O  
ANISOU 1493  O   LYS G 232    12390   7030  10761  -1398   1543    842       O  
ATOM   1494  CB  LYS G 232    -253.716  30.075 -21.263  1.00 81.23           C  
ANISOU 1494  CB  LYS G 232    12898   7093  10872  -1709   1314    856       C  
ATOM   1495  CG  LYS G 232    -254.661  28.999 -20.743  1.00 77.48           C  
ANISOU 1495  CG  LYS G 232    12538   6577  10324  -1906   1209    876       C  
ATOM   1496  CD  LYS G 232    -254.295  27.621 -21.264  1.00 75.50           C  
ANISOU 1496  CD  LYS G 232    12526   6070  10090  -1876   1116    829       C  
ATOM   1497  CE  LYS G 232    -254.497  27.533 -22.766  1.00 75.90           C  
ANISOU 1497  CE  LYS G 232    12637   6073  10127  -1843   1188    721       C  
ATOM   1498  NZ  LYS G 232    -254.310  26.150 -23.281  1.00 80.88           N  
ANISOU 1498  NZ  LYS G 232    13515   6458  10758  -1829   1085    660       N  
ATOM   1499  N   PHE G 233    -252.826  33.436 -20.134  1.00 68.02           N  
ANISOU 1499  N   PHE G 233    10750   5828   9265  -1531   1494    946       N  
ATOM   1500  CA  PHE G 233    -251.791  34.455 -20.259  1.00 68.49           C  
ANISOU 1500  CA  PHE G 233    10701   5925   9395  -1373   1568    950       C  
ATOM   1501  C   PHE G 233    -251.289  34.818 -18.873  1.00 78.69           C  
ANISOU 1501  C   PHE G 233    11939   7257  10703  -1379   1499   1021       C  
ATOM   1502  O   PHE G 233    -252.052  35.334 -18.049  1.00 81.77           O  
ANISOU 1502  O   PHE G 233    12241   7792  11036  -1484   1483   1051       O  
ATOM   1503  CB  PHE G 233    -252.326  35.691 -20.976  1.00 67.60           C  
ANISOU 1503  CB  PHE G 233    10432   5992   9260  -1355   1701    915       C  
ATOM   1504  CG  PHE G 233    -251.297  36.771 -21.194  1.00 65.94           C  
ANISOU 1504  CG  PHE G 233    10107   5825   9123  -1203   1783    920       C  
ATOM   1505  CD1 PHE G 233    -249.998  36.455 -21.574  1.00 65.75           C  
ANISOU 1505  CD1 PHE G 233    10136   5657   9188  -1060   1797    921       C  
ATOM   1506  CD2 PHE G 233    -251.641  38.107 -21.050  1.00 61.66           C  
ANISOU 1506  CD2 PHE G 233     9407   5464   8558  -1199   1847    923       C  
ATOM   1507  CE1 PHE G 233    -249.061  37.458 -21.784  1.00 62.50           C  
ANISOU 1507  CE1 PHE G 233     9606   5298   8844   -938   1880    934       C  
ATOM   1508  CE2 PHE G 233    -250.712  39.111 -21.261  1.00 57.09           C  
ANISOU 1508  CE2 PHE G 233     8727   4922   8043  -1077   1916    929       C  
ATOM   1509  CZ  PHE G 233    -249.421  38.787 -21.628  1.00 56.56           C  
ANISOU 1509  CZ  PHE G 233     8698   4727   8066   -957   1936    938       C  
ATOM   1510  N   ASN G 234    -250.009  34.558 -18.623  1.00 88.56           N  
ANISOU 1510  N   ASN G 234    13242   8378  12027  -1262   1464   1046       N  
ATOM   1511  CA  ASN G 234    -249.399  34.923 -17.354  1.00 86.45           C  
ANISOU 1511  CA  ASN G 234    12929   8139  11779  -1261   1407   1112       C  
ATOM   1512  C   ASN G 234    -249.007  36.397 -17.326  1.00 89.63           C  
ANISOU 1512  C   ASN G 234    13160   8692  12205  -1202   1499   1108       C  
ATOM   1513  O   ASN G 234    -248.014  36.765 -16.689  1.00 96.46           O  
ANISOU 1513  O   ASN G 234    13994   9541  13117  -1142   1485   1145       O  
ATOM   1514  CB  ASN G 234    -248.180  34.039 -17.080  1.00 81.41           C  
ANISOU 1514  CB  ASN G 234    12424   7303  11205  -1154   1335   1144       C  
ATOM   1515  CG  ASN G 234    -247.185  34.050 -18.220  1.00 85.48           C  
ANISOU 1515  CG  ASN G 234    12961   7721  11796   -972   1417   1100       C  
ATOM   1516  OD1 ASN G 234    -247.524  34.409 -19.349  1.00 84.89           O  
ANISOU 1516  OD1 ASN G 234    12838   7692  11722   -942   1517   1042       O  
ATOM   1517  ND2 ASN G 234    -245.950  33.648 -17.936  1.00102.20           N  
ANISOU 1517  ND2 ASN G 234    15149   9705  13977   -839   1382   1132       N  
ATOM   1518  N   GLY G 235    -249.768  37.246 -18.017  1.00 80.77           N  
ANISOU 1518  N   GLY G 235    11932   7708  11048  -1218   1591   1063       N  
ATOM   1519  CA  GLY G 235    -249.591  38.685 -17.933  1.00 72.29           C  
ANISOU 1519  CA  GLY G 235    10706   6779   9982  -1177   1663   1056       C  
ATOM   1520  C   GLY G 235    -248.306  39.236 -18.523  1.00 60.99           C  
ANISOU 1520  C   GLY G 235     9223   5312   8641  -1035   1739   1052       C  
ATOM   1521  O   GLY G 235    -248.079  40.451 -18.492  1.00 56.06           O  
ANISOU 1521  O   GLY G 235     8477   4796   8027  -1005   1796   1048       O  
ATOM   1522  N   THR G 236    -247.458  38.369 -19.068  1.00 60.51           N  
ANISOU 1522  N   THR G 236     9253   5093   8643   -944   1744   1054       N  
ATOM   1523  CA  THR G 236    -246.160  38.784 -19.579  1.00 61.16           C  
ANISOU 1523  CA  THR G 236     9282   5137   8820   -805   1825   1066       C  
ATOM   1524  C   THR G 236    -245.828  38.003 -20.839  1.00 67.86           C  
ANISOU 1524  C   THR G 236    10213   5855   9717   -691   1886   1035       C  
ATOM   1525  O   THR G 236    -245.998  36.781 -20.879  1.00 72.26           O  
ANISOU 1525  O   THR G 236    10926   6269  10260   -690   1814   1021       O  
ATOM   1526  CB  THR G 236    -245.063  38.588 -18.526  1.00 62.85           C  
ANISOU 1526  CB  THR G 236     9520   5277   9082   -775   1760   1126       C  
ATOM   1527  OG1 THR G 236    -245.479  37.595 -17.580  1.00 43.98           O  
ANISOU 1527  OG1 THR G 236     7258   2808   6643   -858   1628   1151       O  
ATOM   1528  CG2 THR G 236    -244.792  39.895 -17.799  1.00 59.46           C  
ANISOU 1528  CG2 THR G 236     8951   4988   8653   -816   1778   1148       C  
ATOM   1529  N   GLY G 237    -245.362  38.713 -21.862  1.00 74.36           N  
ANISOU 1529  N   GLY G 237    10937   6724  10593   -593   2017   1024       N  
ATOM   1530  CA  GLY G 237    -245.075  38.115 -23.141  1.00 79.24           C  
ANISOU 1530  CA  GLY G 237    11605   7255  11246   -466   2081    985       C  
ATOM   1531  C   GLY G 237    -246.046  38.576 -24.207  1.00 81.76           C  
ANISOU 1531  C   GLY G 237    11876   7668  11520   -499   2177    940       C  
ATOM   1532  O   GLY G 237    -246.894  39.445 -23.977  1.00 92.82           O  
ANISOU 1532  O   GLY G 237    13193   9209  12866   -602   2196    942       O  
ATOM   1533  N   PRO G 238    -245.940  38.001 -25.399  1.00 70.76           N  
ANISOU 1533  N   PRO G 238    10498   6273  10114   -381   2187    868       N  
ATOM   1534  CA  PRO G 238    -246.843  38.381 -26.488  1.00 69.51           C  
ANISOU 1534  CA  PRO G 238    10292   6215   9905   -400   2273    822       C  
ATOM   1535  C   PRO G 238    -248.230  37.781 -26.317  1.00 58.73           C  
ANISOU 1535  C   PRO G 238     9050   4797   8467   -561   2239    799       C  
ATOM   1536  O   PRO G 238    -248.401  36.674 -25.803  1.00 43.94           O  
ANISOU 1536  O   PRO G 238     7337   2777   6581   -618   2138    790       O  
ATOM   1537  CB  PRO G 238    -246.147  37.814 -27.730  1.00 43.82           C  
ANISOU 1537  CB  PRO G 238     7024   2971   6655   -212   2278    747       C  
ATOM   1538  CG  PRO G 238    -245.386  36.643 -27.211  1.00 45.06           C  
ANISOU 1538  CG  PRO G 238     7310   2970   6841   -135   2159    733       C  
ATOM   1539  CD  PRO G 238    -244.936  37.012 -25.824  1.00 76.40           C  
ANISOU 1539  CD  PRO G 238    11267   6908  10855   -205   2119    821       C  
ATOM   1540  N   CYS G 239    -249.231  38.542 -26.760  1.00 42.24           N  
ANISOU 1540  N   CYS G 239     6887   2838   6326   -635   2324    794       N  
ATOM   1541  CA  CYS G 239    -250.622  38.120 -26.721  1.00 68.05           C  
ANISOU 1541  CA  CYS G 239    10232   6113   9511   -792   2309    769       C  
ATOM   1542  C   CYS G 239    -251.142  37.946 -28.136  1.00 58.42           C  
ANISOU 1542  C   CYS G 239     8988   4974   8236   -737   2356    688       C  
ATOM   1543  O   CYS G 239    -251.044  38.880 -28.944  1.00 58.21           O  
ANISOU 1543  O   CYS G 239     8826   5085   8208   -644   2452    686       O  
ATOM   1544  CB  CYS G 239    -251.481  39.143 -25.967  1.00 82.25           C  
ANISOU 1544  CB  CYS G 239    11910   8099  11243   -891   2297    794       C  
ATOM   1545  SG  CYS G 239    -253.278  38.815 -25.958  1.00111.64           S  
ANISOU 1545  SG  CYS G 239    15660  11920  14836  -1070   2275    759       S  
ATOM   1546  N   PRO G 240    -251.679  36.774 -28.476  1.00 59.00           N  
ANISOU 1546  N   PRO G 240     9195   4962   8261   -793   2287    623       N  
ATOM   1547  CA  PRO G 240    -252.135  36.533 -29.854  1.00 59.78           C  
ANISOU 1547  CA  PRO G 240     9276   5138   8302   -737   2323    534       C  
ATOM   1548  C   PRO G 240    -253.407  37.293 -30.216  1.00 53.54           C  
ANISOU 1548  C   PRO G 240     8383   4535   7423   -836   2403    533       C  
ATOM   1549  O   PRO G 240    -253.474  37.925 -31.275  1.00 43.04           O  
ANISOU 1549  O   PRO G 240     6940   3346   6068   -732   2487    505       O  
ATOM   1550  CB  PRO G 240    -252.364  35.014 -29.886  1.00 58.84           C  
ANISOU 1550  CB  PRO G 240     9359   4844   8155   -802   2208    468       C  
ATOM   1551  CG  PRO G 240    -251.622  34.475 -28.688  1.00 58.48           C  
ANISOU 1551  CG  PRO G 240     9429   4615   8174   -817   2115    526       C  
ATOM   1552  CD  PRO G 240    -251.698  35.551 -27.661  1.00 57.69           C  
ANISOU 1552  CD  PRO G 240     9218   4604   8097   -892   2164    626       C  
ATOM   1553  N   SER G 241    -254.422  37.240 -29.353  1.00 49.20           N  
ANISOU 1553  N   SER G 241     7868   4005   6819  -1030   2378    566       N  
ATOM   1554  CA  SER G 241    -255.709  37.876 -29.625  1.00 42.91           C  
ANISOU 1554  CA  SER G 241     6975   3406   5924  -1122   2444    561       C  
ATOM   1555  C   SER G 241    -255.799  39.178 -28.836  1.00 41.75           C  
ANISOU 1555  C   SER G 241     6712   3360   5790  -1127   2512    644       C  
ATOM   1556  O   SER G 241    -256.386  39.249 -27.756  1.00 41.65           O  
ANISOU 1556  O   SER G 241     6702   3384   5739  -1252   2459    677       O  
ATOM   1557  CB  SER G 241    -256.860  36.933 -29.286  1.00 85.89           C  
ANISOU 1557  CB  SER G 241    12520   8839  11275  -1339   2374    532       C  
ATOM   1558  OG  SER G 241    -257.127  36.045 -30.357  1.00 92.83           O  
ANISOU 1558  OG  SER G 241    13468   9697  12108  -1336   2342    436       O  
ATOM   1559  N   VAL G 242    -255.202  40.226 -29.403  1.00 55.23           N  
ANISOU 1559  N   VAL G 242     8304   5141   7539   -968   2597    663       N  
ATOM   1560  CA  VAL G 242    -255.237  41.563 -28.821  1.00 40.01           C  
ANISOU 1560  CA  VAL G 242     6262   3324   5617   -932   2629    717       C  
ATOM   1561  C   VAL G 242    -256.446  42.310 -29.367  1.00 39.78           C  
ANISOU 1561  C   VAL G 242     6135   3497   5482   -936   2691    699       C  
ATOM   1562  O   VAL G 242    -256.700  42.305 -30.578  1.00 40.01           O  
ANISOU 1562  O   VAL G 242     6138   3591   5474   -883   2782    672       O  
ATOM   1563  CB  VAL G 242    -253.940  42.335 -29.123  1.00 39.52           C  
ANISOU 1563  CB  VAL G 242     6137   3231   5649   -772   2674    750       C  
ATOM   1564  CG1 VAL G 242    -253.988  43.719 -28.488  1.00 38.70           C  
ANISOU 1564  CG1 VAL G 242     5923   3244   5536   -729   2643    775       C  
ATOM   1565  CG2 VAL G 242    -252.728  41.569 -28.633  1.00 39.92           C  
ANISOU 1565  CG2 VAL G 242     6272   3100   5796   -753   2619    768       C  
ATOM   1566  N   SER G 243    -257.191  42.953 -28.476  1.00 39.43           N  
ANISOU 1566  N   SER G 243     6031   3568   5381   -984   2635    709       N  
ATOM   1567  CA  SER G 243    -258.285  43.832 -28.849  1.00 39.25           C  
ANISOU 1567  CA  SER G 243     5907   3745   5260   -957   2682    699       C  
ATOM   1568  C   SER G 243    -258.110  45.173 -28.150  1.00 38.53           C  
ANISOU 1568  C   SER G 243     5747   3704   5188   -871   2655    731       C  
ATOM   1569  O   SER G 243    -257.449  45.274 -27.113  1.00 38.51           O  
ANISOU 1569  O   SER G 243     5772   3615   5246   -888   2586    754       O  
ATOM   1570  CB  SER G 243    -259.641  43.221 -28.490  1.00 39.89           C  
ANISOU 1570  CB  SER G 243     5993   3939   5223  -1121   2653    674       C  
ATOM   1571  OG  SER G 243    -259.729  42.955 -27.102  1.00 68.73           O  
ANISOU 1571  OG  SER G 243     9681   7556   8878  -1229   2553    697       O  
ATOM   1572  N   THR G 244    -258.698  46.210 -28.733  1.00 38.35           N  
ANISOU 1572  N   THR G 244     5642   3820   5108   -777   2708    730       N  
ATOM   1573  CA  THR G 244    -258.545  47.563 -28.227  1.00 41.87           C  
ANISOU 1573  CA  THR G 244     6048   4290   5570   -688   2699    757       C  
ATOM   1574  C   THR G 244    -259.852  48.045 -27.610  1.00 69.66           C  
ANISOU 1574  C   THR G 244     9523   7967   8978   -728   2691    751       C  
ATOM   1575  O   THR G 244    -260.944  47.697 -28.070  1.00 88.15           O  
ANISOU 1575  O   THR G 244    11822  10458  11214   -767   2716    726       O  
ATOM   1576  CB  THR G 244    -258.098  48.516 -29.337  1.00 37.67           C  
ANISOU 1576  CB  THR G 244     5476   3772   5063   -532   2761    772       C  
ATOM   1577  OG1 THR G 244    -258.027  49.852 -28.823  1.00 37.38           O  
ANISOU 1577  OG1 THR G 244     5427   3738   5037   -462   2756    799       O  
ATOM   1578  CG2 THR G 244    -259.063  48.467 -30.504  1.00 38.08           C  
ANISOU 1578  CG2 THR G 244     5476   3978   5015   -490   2818    749       C  
ATOM   1579  N   VAL G 245    -259.724  48.825 -26.531  1.00 58.97           N  
ANISOU 1579  N   VAL G 245     8176   6590   7641   -720   2660    770       N  
ATOM   1580  CA  VAL G 245    -260.864  49.353 -25.788  1.00 55.61           C  
ANISOU 1580  CA  VAL G 245     7710   6308   7110   -745   2662    767       C  
ATOM   1581  C   VAL G 245    -260.531  50.783 -25.366  1.00 51.99           C  
ANISOU 1581  C   VAL G 245     7262   5808   6684   -634   2685    788       C  
ATOM   1582  O   VAL G 245    -259.370  51.201 -25.373  1.00 43.08           O  
ANISOU 1582  O   VAL G 245     6175   4532   5662   -583   2676    806       O  
ATOM   1583  CB  VAL G 245    -261.217  48.474 -24.556  1.00 62.11           C  
ANISOU 1583  CB  VAL G 245     8555   7144   7901   -910   2593    767       C  
ATOM   1584  CG1 VAL G 245    -262.571  48.857 -23.978  1.00 68.91           C  
ANISOU 1584  CG1 VAL G 245     9349   8209   8624   -944   2611    760       C  
ATOM   1585  CG2 VAL G 245    -261.213  46.990 -24.910  1.00 62.84           C  
ANISOU 1585  CG2 VAL G 245     8682   7198   7995  -1034   2562    754       C  
ATOM   1586  N   GLN G 246    -261.572  51.547 -25.021  1.00 50.40           N  
ANISOU 1586  N   GLN G 246     7024   5747   6380   -596   2721    783       N  
ATOM   1587  CA  GLN G 246    -261.449  52.902 -24.488  1.00 52.55           C  
ANISOU 1587  CA  GLN G 246     7328   5977   6662   -498   2757    799       C  
ATOM   1588  C   GLN G 246    -261.436  52.957 -22.964  1.00 51.73           C  
ANISOU 1588  C   GLN G 246     7254   5847   6553   -582   2723    800       C  
ATOM   1589  O   GLN G 246    -260.717  53.782 -22.393  1.00 57.41           O  
ANISOU 1589  O   GLN G 246     8034   6439   7339   -542   2730    814       O  
ATOM   1590  CB  GLN G 246    -262.590  53.787 -25.002  1.00 60.80           C  
ANISOU 1590  CB  GLN G 246     8323   7190   7586   -375   2826    792       C  
ATOM   1591  CG  GLN G 246    -262.400  55.281 -24.733  1.00 69.27           C  
ANISOU 1591  CG  GLN G 246     9460   8185   8675   -240   2885    815       C  
ATOM   1592  CD  GLN G 246    -261.423  55.925 -25.701  1.00 68.13           C  
ANISOU 1592  CD  GLN G 246     9368   7887   8631   -142   2914    851       C  
ATOM   1593  OE1 GLN G 246    -261.481  55.679 -26.907  1.00 67.70           O  
ANISOU 1593  OE1 GLN G 246     9274   7882   8569    -94   2922    855       O  
ATOM   1594  NE2 GLN G 246    -260.514  56.745 -25.177  1.00 69.15           N  
ANISOU 1594  NE2 GLN G 246     9584   7840   8850   -122   2928    879       N  
ATOM   1595  N   CYS G 247    -262.219  52.119 -22.285  1.00 49.40           N  
ANISOU 1595  N   CYS G 247     6921   5677   6174   -706   2687    786       N  
ATOM   1596  CA  CYS G 247    -262.252  52.128 -20.827  1.00 38.60           C  
ANISOU 1596  CA  CYS G 247     5575   4303   4787   -790   2653    790       C  
ATOM   1597  C   CYS G 247    -262.392  50.708 -20.296  1.00 38.76           C  
ANISOU 1597  C   CYS G 247     5585   4353   4789   -964   2572    795       C  
ATOM   1598  O   CYS G 247    -263.238  49.946 -20.773  1.00 39.20           O  
ANISOU 1598  O   CYS G 247     5586   4546   4764  -1030   2570    786       O  
ATOM   1599  CB  CYS G 247    -263.397  53.001 -20.310  1.00 43.19           C  
ANISOU 1599  CB  CYS G 247     6115   5062   5232   -731   2719    775       C  
ATOM   1600  SG  CYS G 247    -263.336  54.737 -20.824  1.00 43.83           S  
ANISOU 1600  SG  CYS G 247     6242   5091   5319   -511   2821    776       S  
ATOM   1601  N   THR G 248    -261.579  50.376 -19.290  1.00 38.54           N  
ANISOU 1601  N   THR G 248     5612   4201   4831  -1040   2502    813       N  
ATOM   1602  CA  THR G 248    -261.469  49.013 -18.779  1.00 38.75           C  
ANISOU 1602  CA  THR G 248     5656   4205   4863  -1192   2412    830       C  
ATOM   1603  C   THR G 248    -262.775  48.561 -18.127  1.00 50.09           C  
ANISOU 1603  C   THR G 248     7036   5839   6157  -1309   2408    835       C  
ATOM   1604  O   THR G 248    -263.715  49.334 -17.944  1.00 48.59           O  
ANISOU 1604  O   THR G 248     6784   5819   5858  -1265   2474    820       O  
ATOM   1605  CB  THR G 248    -260.337  48.909 -17.762  1.00 38.46           C  
ANISOU 1605  CB  THR G 248     5681   4016   4916  -1222   2335    852       C  
ATOM   1606  OG1 THR G 248    -260.722  49.566 -16.545  1.00 38.74           O  
ANISOU 1606  OG1 THR G 248     5711   4118   4889  -1244   2347    857       O  
ATOM   1607  CG2 THR G 248    -259.074  49.557 -18.295  1.00 37.82           C  
ANISOU 1607  CG2 THR G 248     5631   3779   4957  -1105   2342    846       C  
ATOM   1608  N   HIS G 249    -262.819  47.282 -17.761  1.00 54.96           N  
ANISOU 1608  N   HIS G 249     7675   6438   6768  -1456   2329    857       N  
ATOM   1609  CA  HIS G 249    -264.011  46.761 -17.108  1.00 58.60           C  
ANISOU 1609  CA  HIS G 249     8081   7087   7097  -1587   2316    870       C
[truncated: 1,558,121 more chars]
