# Supplementary material for: Structural analysis of glycoproteins: building N-linked glycans with Coot
Source: Acta Crystallogr D Struct Biol. 2018 Apr 6;74(Pt 4):256–63. doi: 10.1107/S2059798318005119 (PMC5892875; doi:10.1107/S2059798318005119)
Supplement: Supplementary file 1 [file d-74-00256-sup1.tgz › results-pdb5v2a.ent-LMA.pdb]

HEADER    VIRAL PROTEIN/IMMUNE SYSTEM             03-MAR-17   5V2A              
TITLE     CRYSTAL STRUCTURE OF FAB H7.167 IN COMPLEX WITH INFLUENZA VIRUS       
TITLE    2 HEMAGGLUTININ FROM A/SHANGHAI/02/2013 (H7N9)                         
COMPND    MOL_ID: 1;                                                            
COMPND   2 MOLECULE: HEMAGGLUTININ;                                             
COMPND   3 CHAIN: A;                                                            
COMPND   4 ENGINEERED: YES;                                                     
COMPND   5 OTHER_DETAILS: HA1;                                                  
COMPND   6 MOL_ID: 2;                                                           
COMPND   7 MOLECULE: HEMAGGLUTININ;                                             
COMPND   8 CHAIN: B;                                                            
COMPND   9 ENGINEERED: YES;                                                     
COMPND  10 OTHER_DETAILS: HA2;                                                  
COMPND  11 MOL_ID: 3;                                                           
COMPND  12 MOLECULE: LIGHT CHAIN (KAPPA) OF H7.167 ANTIBODY;                    
COMPND  13 CHAIN: L;                                                            
COMPND  14 ENGINEERED: YES;                                                     
COMPND  15 OTHER_DETAILS: FAB;                                                  
COMPND  16 MOL_ID: 4;                                                           
COMPND  17 MOLECULE: HEAVY CHAIN OF H7.167 ANTIBODY;                            
COMPND  18 CHAIN: H;                                                            
COMPND  19 ENGINEERED: YES;                                                     
COMPND  20 OTHER_DETAILS: FAB                                                   
SOURCE    MOL_ID: 1;                                                            
SOURCE   2 ORGANISM_SCIENTIFIC: INFLUENZA A VIRUS                               
SOURCE   3 (A/CHICKEN/HENAN/109/2013(H7N9));                                    
SOURCE   4 ORGANISM_TAXID: 1574512;                                             
SOURCE   5 STRAIN: A/CHICKEN/HENAN/109/2013(H7N9);                              
SOURCE   6 GENE: HA;                                                            
SOURCE   7 EXPRESSION_SYSTEM: TRICHOPLUSIA NI;                                  
SOURCE   8 EXPRESSION_SYSTEM_TAXID: 7111;                                       
SOURCE   9 MOL_ID: 2;                                                           
SOURCE  10 ORGANISM_SCIENTIFIC: INFLUENZA A VIRUS                               
SOURCE  11 (A/PIGEON/WUXI/0405007G/2013(H7N9));                                 
SOURCE  12 ORGANISM_TAXID: 1560294;                                             
SOURCE  13 STRAIN: A/PIGEON/WUXI/0405007G/2013(H7N9);                           
SOURCE  14 GENE: HA;                                                            
SOURCE  15 EXPRESSION_SYSTEM: TRICHOPLUSIA NI;                                  
SOURCE  16 EXPRESSION_SYSTEM_TAXID: 7111;                                       
SOURCE  17 MOL_ID: 3;                                                           
SOURCE  18 ORGANISM_SCIENTIFIC: HOMO SAPIENS;                                   
SOURCE  19 ORGANISM_TAXID: 9605;                                                
SOURCE  20 EXPRESSION_SYSTEM: HOMO SAPIENS;                                     
SOURCE  21 EXPRESSION_SYSTEM_TAXID: 9606;                                       
SOURCE  22 MOL_ID: 4;                                                           
SOURCE  23 ORGANISM_SCIENTIFIC: HOMO SAPIENS;                                   
SOURCE  24 ORGANISM_TAXID: 9605;                                                
SOURCE  25 EXPRESSION_SYSTEM: HOMO SAPIENS;                                     
SOURCE  26 EXPRESSION_SYSTEM_TAXID: 9606                                        
KEYWDS    HEMAGGLUTININ, RECEPTOR-BINDING SITE, HUMAN ANTIBODY,                 
KEYWDS   2 VIRAL IMMUNE SYSTEM COMPLEX                                          
EXPDTA    X-RAY DIFFRACTION                                                     
AUTHOR    H.ZHANG,X.ZHU,I.A.WILSON                                              
REVDAT   2   05-JUL-17 5V2A    1       SOURCE                                   
REVDAT   1 2 05-APR-17 5V2A    0                                                
SPRSDE     05-APR-17 5V2A      5F45                                             
JRNL        AUTH   N.J.THORNBURG,H.ZHANG,S.BANGARU,G.SAPPARAPU,N.KOSE,          
JRNL        AUTH 2 R.M.LAMPLEY,R.G.BOMBARDI,Y.YU,S.GRAHAM,A.BRANCHIZIO,         
JRNL        AUTH 3 S.M.YODER,M.T.ROCK,C.B.CREECH,K.M.EDWARDS,D.LEE,S.LI,        
JRNL        AUTH 4 I.A.WILSON,A.GARCIA-SASTRE,R.A.ALBRECHT,J.E.CROWE            
JRNL        TITL   H7N9 INFLUENZA VIRUS NEUTRALIZING ANTIBODIES THAT POSSESS    
JRNL        TITL 2 FEW SOMATIC MUTATIONS.                                       
JRNL        REF    J. CLIN. INVEST.              V. 126  1482 2016              
JRNL        REFN                   ISSN 1558-8238                               
JRNL        PMID   26950424                                                     
JRNL        DOI    10.1172/JCI85317                                             
REMARK   2                                                                      
REMARK   2 RESOLUTION.    4.66 ANGSTROMS.                                       
REMARK   3                                                                      
REMARK   3 REFINEMENT.                                                          
REMARK   3   PROGRAM     : PHENIX 1.9_1692                                      
REMARK   3   AUTHORS     : PAUL ADAMS,PAVEL AFONINE,VINCENT CHEN,IAN            
REMARK   3               : DAVIS,KRESHNA GOPAL,RALF GROSSE-KUNSTLEVE,           
REMARK   3               : LI-WEI HUNG,ROBERT IMMORMINO,TOM IOERGER,            
REMARK   3               : AIRLIE MCCOY,ERIK MCKEE,NIGEL MORIARTY,              
REMARK   3               : REETAL PAI,RANDY READ,JANE RICHARDSON,               
REMARK   3               : DAVID RICHARDSON,TOD ROMO,JIM SACCHETTINI,           
REMARK   3               : NICHOLAS SAUTER,JACOB SMITH,LAURENT                  
REMARK   3               : STORONI,TOM TERWILLIGER,PETER ZWART                  
REMARK   3                                                                      
REMARK   3    REFINEMENT TARGET : ML                                            
REMARK   3                                                                      
REMARK   3  DATA USED IN REFINEMENT.                                            
REMARK   3   RESOLUTION RANGE HIGH (ANGSTROMS) : 4.66                           
REMARK   3   RESOLUTION RANGE LOW  (ANGSTROMS) : 46.35                          
REMARK   3   MIN(FOBS/SIGMA_FOBS)              : 1.360                          
REMARK   3   COMPLETENESS FOR RANGE        (%) : 100.0                          
REMARK   3   NUMBER OF REFLECTIONS             : 8095                           
REMARK   3                                                                      
REMARK   3  FIT TO DATA USED IN REFINEMENT.                                     
REMARK   3   R VALUE     (WORKING + TEST SET) : 0.261                           
REMARK   3   R VALUE            (WORKING SET) : 0.258                           
REMARK   3   FREE R VALUE                     : 0.334                           
REMARK   3   FREE R VALUE TEST SET SIZE   (%) : 5.050                           
REMARK   3   FREE R VALUE TEST SET COUNT      : 409                             
REMARK   3                                                                      
REMARK   3  FIT TO DATA USED IN REFINEMENT (IN BINS).                           
REMARK   3   BIN  RESOLUTION RANGE  COMPL.    NWORK NFREE   RWORK  RFREE        
REMARK   3     1 46.3506 -  6.7103    1.00     2614   153  0.2192 0.3086        
REMARK   3     2  6.7103 -  5.3287    1.00     2531   128  0.3545 0.4025        
REMARK   3     3  5.3287 -  4.6558    1.00     2541   128  0.3180 0.3735        
REMARK   3                                                                      
REMARK   3  BULK SOLVENT MODELLING.                                             
REMARK   3   METHOD USED        : FLAT BULK SOLVENT MODEL                       
REMARK   3   SOLVENT RADIUS     : 1.11                                          
REMARK   3   SHRINKAGE RADIUS   : 0.90                                          
REMARK   3   K_SOL              : NULL                                          
REMARK   3   B_SOL              : NULL                                          
REMARK   3                                                                      
REMARK   3  ERROR ESTIMATES.                                                    
REMARK   3   COORDINATE ERROR (MAXIMUM-LIKELIHOOD BASED)     : 0.810            
REMARK   3   PHASE ERROR (DEGREES, MAXIMUM-LIKELIHOOD BASED) : 47.160           
REMARK   3                                                                      
REMARK   3  B VALUES.                                                           
REMARK   3   FROM WILSON PLOT           (A**2) : NULL                           
REMARK   3   MEAN B VALUE      (OVERALL, A**2) : NULL                           
REMARK   3   OVERALL ANISOTROPIC B VALUE.                                       
REMARK   3    B11 (A**2) : NULL                                                 
REMARK   3    B22 (A**2) : NULL                                                 
REMARK   3    B33 (A**2) : NULL                                                 
REMARK   3    B12 (A**2) : NULL                                                 
REMARK   3    B13 (A**2) : NULL                                                 
REMARK   3    B23 (A**2) : NULL                                                 
REMARK   3                                                                      
REMARK   3  TWINNING INFORMATION.                                               
REMARK   3   FRACTION: NULL                                                     
REMARK   3   OPERATOR: NULL                                                     
REMARK   3                                                                      
REMARK   3  DEVIATIONS FROM IDEAL VALUES.                                       
REMARK   3                 RMSD          COUNT                                  
REMARK   3   BOND      :  0.016           7359                                  
REMARK   3   ANGLE     :  2.182           9967                                  
REMARK   3   CHIRALITY :  0.210           1105                                  
REMARK   3   PLANARITY :  0.011           1294                                  
REMARK   3   DIHEDRAL  : 14.445           2671                                  
REMARK   3                                                                      
REMARK   3  TLS DETAILS                                                         
REMARK   3   NUMBER OF TLS GROUPS  : NULL                                       
REMARK   3                                                                      
REMARK   3  NCS DETAILS                                                         
REMARK   3   NUMBER OF NCS GROUPS : NULL                                        
REMARK   3                                                                      
REMARK   3  OTHER REFINEMENT REMARKS: NULL                                      
REMARK   4                                                                      
REMARK   4 5V2A COMPLIES WITH FORMAT V. 3.30, 13-JUL-11                         
REMARK 100                                                                      
REMARK 100 THIS ENTRY HAS BEEN PROCESSED BY RCSB ON 03-MAR-17.                  
REMARK 100 THE DEPOSITION ID IS D_1000226774.                                   
REMARK 200                                                                      
REMARK 200 EXPERIMENTAL DETAILS                                                 
REMARK 200  EXPERIMENT TYPE                : X-RAY DIFFRACTION                  
REMARK 200  DATE OF DATA COLLECTION        : 11-MAY-15                          
REMARK 200  TEMPERATURE           (KELVIN) : 100                                
REMARK 200  PH                             : 7.5                                
REMARK 200  NUMBER OF CRYSTALS USED        : 1                                  
REMARK 200                                                                      
REMARK 200  SYNCHROTRON              (Y/N) : Y                                  
REMARK 200  RADIATION SOURCE               : SSRL                               
REMARK 200  BEAMLINE                       : BL12-2                             
REMARK 200  X-RAY GENERATOR MODEL          : NULL                               
REMARK 200  MONOCHROMATIC OR LAUE    (M/L) : M                                  
REMARK 200  WAVELENGTH OR RANGE        (A) : 0.9795                             
REMARK 200  MONOCHROMATOR                  : NULL                               
REMARK 200  OPTICS                         : NULL                               
REMARK 200                                                                      
REMARK 200  DETECTOR TYPE                  : PIXEL                              
REMARK 200  DETECTOR MANUFACTURER          : PSI PILATUS 6M                     
REMARK 200  INTENSITY-INTEGRATION SOFTWARE : HKL-2000                           
REMARK 200  DATA SCALING SOFTWARE          : HKL-2000                           
REMARK 200                                                                      
REMARK 200  NUMBER OF UNIQUE REFLECTIONS   : 8097                               
REMARK 200  RESOLUTION RANGE HIGH      (A) : 4.650                              
REMARK 200  RESOLUTION RANGE LOW       (A) : 50.000                             
REMARK 200  REJECTION CRITERIA  (SIGMA(I)) : NULL                               
REMARK 200                                                                      
REMARK 200 OVERALL.                                                             
REMARK 200  COMPLETENESS FOR RANGE     (%) : 100.0                              
REMARK 200  DATA REDUNDANCY                : 18.40                              
REMARK 200  R MERGE                    (I) : 0.07600                            
REMARK 200  R SYM                      (I) : NULL                               
REMARK 200  <I/SIGMA(I)> FOR THE DATA SET  : 46.7000                            
REMARK 200                                                                      
REMARK 200 IN THE HIGHEST RESOLUTION SHELL.                                     
REMARK 200  HIGHEST RESOLUTION SHELL, RANGE HIGH (A) : 4.65                     
REMARK 200  HIGHEST RESOLUTION SHELL, RANGE LOW  (A) : 4.73                     
REMARK 200  COMPLETENESS FOR SHELL     (%) : 100.0                              
REMARK 200  DATA REDUNDANCY IN SHELL       : 12.50                              
REMARK 200  R MERGE FOR SHELL          (I) : 0.97200                            
REMARK 200  R SYM FOR SHELL            (I) : NULL                               
REMARK 200  <I/SIGMA(I)> FOR SHELL         : 2.150                              
REMARK 200                                                                      
REMARK 200 DIFFRACTION PROTOCOL: SINGLE WAVELENGTH                              
REMARK 200 METHOD USED TO DETERMINE THE STRUCTURE: MOLECULAR REPLACEMENT        
REMARK 200 SOFTWARE USED: PHASER                                                
REMARK 200 STARTING MODEL: 4N5J                                                 
REMARK 200                                                                      
REMARK 200 REMARK: NULL                                                         
REMARK 280                                                                      
REMARK 280 CRYSTAL                                                              
REMARK 280 SOLVENT CONTENT, VS   (%): 66.19                                     
REMARK 280 MATTHEWS COEFFICIENT, VM (ANGSTROMS**3/DA): 3.64                     
REMARK 280                                                                      
REMARK 280 CRYSTALLIZATION CONDITIONS: 10% (W/V) PEG 8000, 0.1 M HEPES, 8%      
REMARK 280  (V/V) ETHYLENE GLYCOL, PH 7.5, VAPOR DIFFUSION, SITTING DROP,       
REMARK 280  TEMPERATURE 293K                                                    
REMARK 290                                                                      
REMARK 290 CRYSTALLOGRAPHIC SYMMETRY                                            
REMARK 290 SYMMETRY OPERATORS FOR SPACE GROUP: I 21 3                           
REMARK 290                                                                      
REMARK 290      SYMOP   SYMMETRY                                                
REMARK 290     NNNMMM   OPERATOR                                                
REMARK 290       1555   X,Y,Z                                                   
REMARK 290       2555   -X+1/2,-Y,Z+1/2                                         
REMARK 290       3555   -X,Y+1/2,-Z+1/2                                         
REMARK 290       4555   X+1/2,-Y+1/2,-Z                                         
REMARK 290       5555   Z,X,Y                                                   
REMARK 290       6555   Z+1/2,-X+1/2,-Y                                         
REMARK 290       7555   -Z+1/2,-X,Y+1/2                                         
REMARK 290       8555   -Z,X+1/2,-Y+1/2                                         
REMARK 290       9555   Y,Z,X                                                   
REMARK 290      10555   -Y,Z+1/2,-X+1/2                                         
REMARK 290      11555   Y+1/2,-Z+1/2,-X                                         
REMARK 290      12555   -Y+1/2,-Z,X+1/2                                         
REMARK 290      13555   X+1/2,Y+1/2,Z+1/2                                       
REMARK 290      14555   -X,-Y+1/2,Z                                             
REMARK 290      15555   -X+1/2,Y,-Z                                             
REMARK 290      16555   X,-Y,-Z+1/2                                             
REMARK 290      17555   Z+1/2,X+1/2,Y+1/2                                       
REMARK 290      18555   Z,-X,-Y+1/2                                             
REMARK 290      19555   -Z,-X+1/2,Y                                             
REMARK 290      20555   -Z+1/2,X,-Y                                             
REMARK 290      21555   Y+1/2,Z+1/2,X+1/2                                       
REMARK 290      22555   -Y+1/2,Z,-X                                             
REMARK 290      23555   Y,-Z,-X+1/2                                             
REMARK 290      24555   -Y,-Z+1/2,X                                             
REMARK 290                                                                      
REMARK 290     WHERE NNN -> OPERATOR NUMBER                                     
REMARK 290           MMM -> TRANSLATION VECTOR                                  
REMARK 290                                                                      
REMARK 290 CRYSTALLOGRAPHIC SYMMETRY TRANSFORMATIONS                            
REMARK 290 THE FOLLOWING TRANSFORMATIONS OPERATE ON THE ATOM/HETATM             
REMARK 290 RECORDS IN THIS ENTRY TO PRODUCE CRYSTALLOGRAPHICALLY                
REMARK 290 RELATED MOLECULES.                                                   
REMARK 290   SMTRY1   1  1.000000  0.000000  0.000000        0.00000            
REMARK 290   SMTRY2   1  0.000000  1.000000  0.000000        0.00000            
REMARK 290   SMTRY3   1  0.000000  0.000000  1.000000        0.00000            
REMARK 290   SMTRY1   2 -1.000000  0.000000  0.000000      103.63800            
REMARK 290   SMTRY2   2  0.000000 -1.000000  0.000000        0.00000            
REMARK 290   SMTRY3   2  0.000000  0.000000  1.000000      103.63800            
REMARK 290   SMTRY1   3 -1.000000  0.000000  0.000000        0.00000            
REMARK 290   SMTRY2   3  0.000000  1.000000  0.000000      103.63800            
REMARK 290   SMTRY3   3  0.000000  0.000000 -1.000000      103.63800            
REMARK 290   SMTRY1   4  1.000000  0.000000  0.000000      103.63800            
REMARK 290   SMTRY2   4  0.000000 -1.000000  0.000000      103.63800            
REMARK 290   SMTRY3   4  0.000000  0.000000 -1.000000        0.00000            
REMARK 290   SMTRY1   5  0.000000  0.000000  1.000000        0.00000            
REMARK 290   SMTRY2   5  1.000000  0.000000  0.000000        0.00000            
REMARK 290   SMTRY3   5  0.000000  1.000000  0.000000        0.00000            
REMARK 290   SMTRY1   6  0.000000  0.000000  1.000000      103.63800            
REMARK 290   SMTRY2   6 -1.000000  0.000000  0.000000      103.63800            
REMARK 290   SMTRY3   6  0.000000 -1.000000  0.000000        0.00000            
REMARK 290   SMTRY1   7  0.000000  0.000000 -1.000000      103.63800            
REMARK 290   SMTRY2   7 -1.000000  0.000000  0.000000        0.00000            
REMARK 290   SMTRY3   7  0.000000  1.000000  0.000000      103.63800            
REMARK 290   SMTRY1   8  0.000000  0.000000 -1.000000        0.00000            
REMARK 290   SMTRY2   8  1.000000  0.000000  0.000000      103.63800            
REMARK 290   SMTRY3   8  0.000000 -1.000000  0.000000      103.63800            
REMARK 290   SMTRY1   9  0.000000  1.000000  0.000000        0.00000            
REMARK 290   SMTRY2   9  0.000000  0.000000  1.000000        0.00000            
REMARK 290   SMTRY3   9  1.000000  0.000000  0.000000        0.00000            
REMARK 290   SMTRY1  10  0.000000 -1.000000  0.000000        0.00000            
REMARK 290   SMTRY2  10  0.000000  0.000000  1.000000      103.63800            
REMARK 290   SMTRY3  10 -1.000000  0.000000  0.000000      103.63800            
REMARK 290   SMTRY1  11  0.000000  1.000000  0.000000      103.63800            
REMARK 290   SMTRY2  11  0.000000  0.000000 -1.000000      103.63800            
REMARK 290   SMTRY3  11 -1.000000  0.000000  0.000000        0.00000            
REMARK 290   SMTRY1  12  0.000000 -1.000000  0.000000      103.63800            
REMARK 290   SMTRY2  12  0.000000  0.000000 -1.000000        0.00000            
REMARK 290   SMTRY3  12  1.000000  0.000000  0.000000      103.63800            
REMARK 290   SMTRY1  13  1.000000  0.000000  0.000000      103.63800            
REMARK 290   SMTRY2  13  0.000000  1.000000  0.000000      103.63800            
REMARK 290   SMTRY3  13  0.000000  0.000000  1.000000      103.63800            
REMARK 290   SMTRY1  14 -1.000000  0.000000  0.000000        0.00000            
REMARK 290   SMTRY2  14  0.000000 -1.000000  0.000000      103.63800            
REMARK 290   SMTRY3  14  0.000000  0.000000  1.000000        0.00000            
REMARK 290   SMTRY1  15 -1.000000  0.000000  0.000000      103.63800            
REMARK 290   SMTRY2  15  0.000000  1.000000  0.000000        0.00000            
REMARK 290   SMTRY3  15  0.000000  0.000000 -1.000000        0.00000            
REMARK 290   SMTRY1  16  1.000000  0.000000  0.000000        0.00000            
REMARK 290   SMTRY2  16  0.000000 -1.000000  0.000000        0.00000            
REMARK 290   SMTRY3  16  0.000000  0.000000 -1.000000      103.63800            
REMARK 290   SMTRY1  17  0.000000  0.000000  1.000000      103.63800            
REMARK 290   SMTRY2  17  1.000000  0.000000  0.000000      103.63800            
REMARK 290   SMTRY3  17  0.000000  1.000000  0.000000      103.63800            
REMARK 290   SMTRY1  18  0.000000  0.000000  1.000000        0.00000            
REMARK 290   SMTRY2  18 -1.000000  0.000000  0.000000        0.00000            
REMARK 290   SMTRY3  18  0.000000 -1.000000  0.000000      103.63800            
REMARK 290   SMTRY1  19  0.000000  0.000000 -1.000000        0.00000            
REMARK 290   SMTRY2  19 -1.000000  0.000000  0.000000      103.63800            
REMARK 290   SMTRY3  19  0.000000  1.000000  0.000000        0.00000            
REMARK 290   SMTRY1  20  0.000000  0.000000 -1.000000      103.63800            
REMARK 290   SMTRY2  20  1.000000  0.000000  0.000000        0.00000            
REMARK 290   SMTRY3  20  0.000000 -1.000000  0.000000        0.00000            
REMARK 290   SMTRY1  21  0.000000  1.000000  0.000000      103.63800            
REMARK 290   SMTRY2  21  0.000000  0.000000  1.000000      103.63800            
REMARK 290   SMTRY3  21  1.000000  0.000000  0.000000      103.63800            
REMARK 290   SMTRY1  22  0.000000 -1.000000  0.000000      103.63800            
REMARK 290   SMTRY2  22  0.000000  0.000000  1.000000        0.00000            
REMARK 290   SMTRY3  22 -1.000000  0.000000  0.000000        0.00000            
REMARK 290   SMTRY1  23  0.000000  1.000000  0.000000        0.00000            
REMARK 290   SMTRY2  23  0.000000  0.000000 -1.000000        0.00000            
REMARK 290   SMTRY3  23 -1.000000  0.000000  0.000000      103.63800            
REMARK 290   SMTRY1  24  0.000000 -1.000000  0.000000        0.00000            
REMARK 290   SMTRY2  24  0.000000  0.000000 -1.000000      103.63800            
REMARK 290   SMTRY3  24  1.000000  0.000000  0.000000        0.00000            
REMARK 290                                                                      
REMARK 290 REMARK: NULL                                                         
REMARK 300                                                                      
REMARK 300 BIOMOLECULE: 1                                                       
REMARK 300 SEE REMARK 350 FOR THE AUTHOR PROVIDED AND/OR PROGRAM                
REMARK 300 GENERATED ASSEMBLY INFORMATION FOR THE STRUCTURE IN                  
REMARK 300 THIS ENTRY. THE REMARK MAY ALSO PROVIDE INFORMATION ON               
REMARK 300 BURIED SURFACE AREA.                                                 
REMARK 350                                                                      
REMARK 350 COORDINATES FOR A COMPLETE MULTIMER REPRESENTING THE KNOWN           
REMARK 350 BIOLOGICALLY SIGNIFICANT OLIGOMERIZATION STATE OF THE                
REMARK 350 MOLECULE CAN BE GENERATED BY APPLYING BIOMT TRANSFORMATIONS          
REMARK 350 GIVEN BELOW.  BOTH NON-CRYSTALLOGRAPHIC AND                          
REMARK 350 CRYSTALLOGRAPHIC OPERATIONS ARE GIVEN.                               
REMARK 350                                                                      
REMARK 350 BIOMOLECULE: 1                                                       
REMARK 350 AUTHOR DETERMINED BIOLOGICAL UNIT: DODECAMERIC                       
REMARK 350 SOFTWARE DETERMINED QUATERNARY STRUCTURE: DODECAMERIC                
REMARK 350 SOFTWARE USED: PISA                                                  
REMARK 350 TOTAL BURIED SURFACE AREA: 49600 ANGSTROM**2                         
REMARK 350 SURFACE AREA OF THE COMPLEX: 118940 ANGSTROM**2                      
REMARK 350 CHANGE IN SOLVENT FREE ENERGY: -176.0 KCAL/MOL                       
REMARK 350 APPLY THE FOLLOWING TO CHAINS: A, B, L, H                            
REMARK 350   BIOMT1   1  1.000000  0.000000  0.000000        0.00000            
REMARK 350   BIOMT2   1  0.000000  1.000000  0.000000        0.00000            
REMARK 350   BIOMT3   1  0.000000  0.000000  1.000000        0.00000            
REMARK 350   BIOMT1   2  0.000000  0.000000 -1.000000        0.00000            
REMARK 350   BIOMT2   2  1.000000  0.000000  0.000000      103.63800            
REMARK 350   BIOMT3   2  0.000000 -1.000000  0.000000      103.63800            
REMARK 350   BIOMT1   3  0.000000  1.000000  0.000000     -103.63800            
REMARK 350   BIOMT2   3  0.000000  0.000000 -1.000000      103.63800            
REMARK 350   BIOMT3   3 -1.000000  0.000000  0.000000        0.00000            
REMARK 465                                                                      
REMARK 465 MISSING RESIDUES                                                     
REMARK 465 THE FOLLOWING RESIDUES WERE NOT LOCATED IN THE                       
REMARK 465 EXPERIMENT. (M=MODEL NUMBER; RES=RESIDUE NAME; C=CHAIN               
REMARK 465 IDENTIFIER; SSSEQ=SEQUENCE NUMBER; I=INSERTION CODE.)                
REMARK 465                                                                      
REMARK 465   M RES C SSSEQI                                                     
REMARK 465     PRO A   327                                                      
REMARK 465     LYS A   328                                                      
REMARK 465     GLY A   329                                                      
REMARK 465     ARG A   330                                                      
REMARK 465     GLY B     1                                                      
REMARK 465     LEU B     2                                                      
REMARK 465     ILE B   173                                                      
REMARK 465     ASP B   174                                                      
REMARK 465     PRO B   175                                                      
REMARK 465     VAL B   176                                                      
REMARK 465     SER B   177                                                      
REMARK 465     GLY B   178                                                      
REMARK 465     ARG B   179                                                      
REMARK 465     LEU B   180                                                      
REMARK 465     VAL B   181                                                      
REMARK 465     PRO B   182                                                      
REMARK 465     ARG B   183                                                      
REMARK 465     SER H   130                                                      
REMARK 465     LYS H   131                                                      
REMARK 465     SER H   132                                                      
REMARK 465     THR H   133                                                      
REMARK 465     SER H   134                                                      
REMARK 465     GLY H   135                                                      
REMARK 500                                                                      
REMARK 500 GEOMETRY AND STEREOCHEMISTRY                                         
REMARK 500 SUBTOPIC: CLOSE CONTACTS IN SAME ASYMMETRIC UNIT                     
REMARK 500                                                                      
REMARK 500 THE FOLLOWING ATOMS ARE IN CLOSE CONTACT.                            
REMARK 500                                                                      
REMARK 500  ATM1  RES C  SSEQI   ATM2  RES C  SSEQI           DISTANCE          
REMARK 500   OE1  GLU L   105     OH   TYR L   173              1.95            
REMARK 500   O    SER H    52     NH1  ARG H    71              2.05            
REMARK 500   OE2  GLU A    41     OG   SER A   313              2.08            
REMARK 500   N    LYS A   310     OG   SER B    93              2.09            
REMARK 500   O    GLU B   103     OG1  THR B   107              2.17            
REMARK 500   O    ASN B    95     N    LEU B    99              2.17            
REMARK 500                                                                      
REMARK 500 REMARK: NULL                                                         
REMARK 500                                                                      
REMARK 500 GEOMETRY AND STEREOCHEMISTRY                                         
REMARK 500 SUBTOPIC: COVALENT BOND ANGLES                                       
REMARK 500                                                                      
REMARK 500 THE STEREOCHEMICAL PARAMETERS OF THE FOLLOWING RESIDUES              
REMARK 500 HAVE VALUES WHICH DEVIATE FROM EXPECTED VALUES BY MORE               
REMARK 500 THAN 6*RMSD (M=MODEL NUMBER; RES=RESIDUE NAME; C=CHAIN               
REMARK 500 IDENTIFIER; SSEQ=SEQUENCE NUMBER; I=INSERTION CODE).                 
REMARK 500                                                                      
REMARK 500 STANDARD TABLE:                                                      
REMARK 500 FORMAT: (10X,I3,1X,A3,1X,A1,I4,A1,3(1X,A4,2X),12X,F5.1)              
REMARK 500                                                                      
REMARK 500 EXPECTED VALUES PROTEIN: ENGH AND HUBER, 1999                        
REMARK 500 EXPECTED VALUES NUCLEIC ACID: CLOWNEY ET AL 1996                     
REMARK 500                                                                      
REMARK 500  M RES CSSEQI ATM1   ATM2   ATM3                                     
REMARK 500    ARG A 109   NE  -  CZ  -  NH2 ANGL. DEV. =  -3.2 DEGREES          
REMARK 500    VAL A 274   CG1 -  CB  -  CG2 ANGL. DEV. = -26.9 DEGREES          
REMARK 500    ILE A 289   CG1 -  CB  -  CG2 ANGL. DEV. =  14.0 DEGREES          
REMARK 500    ILE A 326   CG1 -  CB  -  CG2 ANGL. DEV. = -36.4 DEGREES          
REMARK 500    THR B  34   OG1 -  CB  -  CG2 ANGL. DEV. = -20.2 DEGREES          
REMARK 500    ILE B 171   CG1 -  CB  -  CG2 ANGL. DEV. =  16.4 DEGREES          
REMARK 500    ILE L   2   CG1 -  CB  -  CG2 ANGL. DEV. =  17.0 DEGREES          
REMARK 500    VAL L  83   CG1 -  CB  -  CG2 ANGL. DEV. = -20.3 DEGREES          
REMARK 500    PRO L  95   C   -  N   -  CA  ANGL. DEV. = -18.2 DEGREES          
REMARK 500    PRO L  95   C   -  N   -  CD  ANGL. DEV. =  19.8 DEGREES          
REMARK 500    THR L 102   OG1 -  CB  -  CG2 ANGL. DEV. = -16.4 DEGREES          
REMARK 500    ILE L 106   CG1 -  CB  -  CG2 ANGL. DEV. = -22.4 DEGREES          
REMARK 500    ILE L 117   CG1 -  CB  -  CG2 ANGL. DEV. =  13.6 DEGREES          
REMARK 500    VAL L 163   CG1 -  CB  -  CG2 ANGL. DEV. = -28.0 DEGREES          
REMARK 500    VAL L 191   CG1 -  CB  -  CG2 ANGL. DEV. =  10.6 DEGREES          
REMARK 500    VAL L 205   CG1 -  CB  -  CG2 ANGL. DEV. =  13.0 DEGREES          
REMARK 500    LYS L 207   CA  -  CB  -  CG  ANGL. DEV. = -15.1 DEGREES          
REMARK 500    VAL H 152   CB  -  CA  -  C   ANGL. DEV. = -12.4 DEGREES          
REMARK 500    VAL H 171   CG1 -  CB  -  CG2 ANGL. DEV. = -23.2 DEGREES          
REMARK 500    THR H 173   OG1 -  CB  -  CG2 ANGL. DEV. = -18.5 DEGREES          
REMARK 500    VAL H 177   CG1 -  CB  -  CG2 ANGL. DEV. =  10.5 DEGREES          
REMARK 500    VAL H 193   CG1 -  CB  -  CG2 ANGL. DEV. =  11.8 DEGREES          
REMARK 500    VAL H 193   CA  -  CB  -  CG2 ANGL. DEV. =   9.3 DEGREES          
REMARK 500                                                                      
REMARK 500 REMARK: NULL                                                         
REMARK 500                                                                      
REMARK 500 GEOMETRY AND STEREOCHEMISTRY                                         
REMARK 500 SUBTOPIC: TORSION ANGLES                                             
REMARK 500                                                                      
REMARK 500 TORSION ANGLES OUTSIDE THE EXPECTED RAMACHANDRAN REGIONS:            
REMARK 500 (M=MODEL NUMBER; RES=RESIDUE NAME; C=CHAIN IDENTIFIER;               
REMARK 500 SSEQ=SEQUENCE NUMBER; I=INSERTION CODE).                             
REMARK 500                                                                      
REMARK 500 STANDARD TABLE:                                                      
REMARK 500 FORMAT:(10X,I3,1X,A3,1X,A1,I4,A1,4X,F7.2,3X,F7.2)                    
REMARK 500                                                                      
REMARK 500 EXPECTED VALUES: GJ KLEYWEGT AND TA JONES (1996). PHI/PSI-           
REMARK 500 CHOLOGY: RAMACHANDRAN REVISITED. STRUCTURE 4, 1395 - 1400            
REMARK 500                                                                      
REMARK 500  M RES CSSEQI        PSI       PHI                                   
REMARK 500    THR A  28     -153.09   -132.99                                   
REMARK 500    PRO A  74        7.66    -58.25                                   
REMARK 500    SER A 128      -81.73    -98.12                                   
REMARK 500    ASN A 133        6.20    -68.48                                   
REMARK 500    SER A 143      -85.35     67.09                                   
REMARK 500    SER A 146     -154.33   -134.75                                   
REMARK 500    SER A 156     -168.13    -78.21                                   
REMARK 500    THR A 158      -88.58   -125.38                                   
REMARK 500    ASP A 158A      26.65   -152.41                                   
REMARK 500    ASN A 158B     -10.05    178.32                                   
REMARK 500    ALA A 159     -179.52    -68.36                                   
REMARK 500    ASN A 208       16.09   -142.34                                   
REMARK 500    ASN A 248        9.74   -153.91                                   
REMARK 500    ASP A 280       28.51   -150.55                                   
REMARK 500    SER A 284        1.33    -68.35                                   
REMARK 500    ILE A 297      -68.63   -137.49                                   
REMARK 500    ALA B   5      -78.13    -67.64                                   
REMARK 500    ASN B  12     -176.56   -170.91                                   
REMARK 500    ASN B  28     -154.30   -157.56                                   
REMARK 500    ASP B  67     -159.74   -101.86                                   
REMARK 500    ARG B 127     -114.07     58.31                                   
REMARK 500    GLU B 128       45.44   -105.00                                   
REMARK 500    PRO L  40      106.71    -51.90                                   
REMARK 500    ALA L  51      -53.70     67.39                                   
REMARK 500    TYR L  92      -81.47    -76.36                                   
REMARK 500    PRO L  95       52.06    -99.87                                   
REMARK 500    PHE L  98     -153.90   -102.51                                   
REMARK 500    THR L 102      133.40    176.76                                   
REMARK 500    LYS L 107     -113.95    -60.40                                   
REMARK 500    ARG L 108      178.95    116.70                                   
REMARK 500    SER H  25      137.53   -175.23                                   
REMARK 500    ASN H  28      104.60    -58.75                                   
REMARK 500    SER H  30       -6.25    -54.25                                   
REMARK 500    PRO H  41      105.11    -51.43                                   
REMARK 500    LYS H  43     -164.56   -129.07                                   
REMARK 500    VAL H  48      -62.11    -94.96                                   
REMARK 500    TYR H  59     -168.22   -100.32                                   
REMARK 500    TYR H  91     -158.32   -137.44                                   
REMARK 500    CYS H  92     -169.52    141.78                                   
REMARK 500    ARG H  93      157.80    108.26                                   
REMARK 500    TRP H  96     -137.77    -89.86                                   
REMARK 500    PHE H  97     -169.72     92.57                                   
REMARK 500    GLU H  99     -116.46     24.26                                   
REMARK 500    PHE H 100A    -100.46    120.04                                   
REMARK 500    ASP H 101      168.00     43.57                                   
REMARK 500    TYR H 102      121.62    100.77                                   
REMARK 500    ALA H 114      150.99    -10.12                                   
REMARK 500                                                                      
REMARK 500 REMARK: NULL                                                         
REMARK 500                                                                      
REMARK 500 GEOMETRY AND STEREOCHEMISTRY                                         
REMARK 500 SUBTOPIC: NON-CIS, NON-TRANS                                         
REMARK 500                                                                      
REMARK 500 THE FOLLOWING PEPTIDE BONDS DEVIATE SIGNIFICANTLY FROM BOTH          
REMARK 500 CIS AND TRANS CONFORMATION.  CIS BONDS, IF ANY, ARE LISTED           
REMARK 500 ON CISPEP RECORDS.  TRANS IS DEFINED AS 180 +/- 30 AND               
REMARK 500 CIS IS DEFINED AS 0 +/- 30 DEGREES.                                  
REMARK 500                                 MODEL     OMEGA                      
REMARK 500 TYR H   91     CYS H   92                  143.80                    
REMARK 500 LEU H   94     LEU H   95                  149.98                    
REMARK 500 TRP H   96     PHE H   97                  134.03                    
REMARK 500 GLU H   99     LEU H  100                 -144.31                    
REMARK 500 LEU H  100     PHE H  100A                 139.08                    
REMARK 500 PHE H  100A    PHE H  100B                 -89.55                    
REMARK 500 PHE H  100B    ASP H  101                  114.50                    
REMARK 500 ASP H  101     TYR H  102                  144.05                    
REMARK 500                                                                      
REMARK 500 REMARK: NULL                                                         
REMARK 500                                                                      
REMARK 500 GEOMETRY AND STEREOCHEMISTRY                                         
REMARK 500 SUBTOPIC: PLANAR GROUPS                                              
REMARK 500                                                                      
REMARK 500 PLANAR GROUPS IN THE FOLLOWING RESIDUES HAVE A TOTAL                 
REMARK 500 RMS DISTANCE OF ALL ATOMS FROM THE BEST-FIT PLANE                    
REMARK 500 BY MORE THAN AN EXPECTED VALUE OF 6*RMSD, WITH AN                    
REMARK 500 RMSD 0.02 ANGSTROMS, OR AT LEAST ONE ATOM HAS                        
REMARK 500 AN RMSD GREATER THAN THIS VALUE                                      
REMARK 500 (M=MODEL NUMBER; RES=RESIDUE NAME; C=CHAIN IDENTIFIER;               
REMARK 500 SSEQ=SEQUENCE NUMBER; I=INSERTION CODE).                             
REMARK 500                                                                      
REMARK 500  M RES CSSEQI        RMS     TYPE                                    
REMARK 500    ASN B  79         0.07    SIDE CHAIN                              
REMARK 500                                                                      
REMARK 500 REMARK: NULL                                                         
REMARK 800                                                                      
REMARK 800 SITE                                                                 
REMARK 800 SITE_IDENTIFIER: AC1                                                 
REMARK 800 EVIDENCE_CODE: SOFTWARE                                              
REMARK 800 SITE_DESCRIPTION: binding site for Mono-Saccharide NAG A 401 bound   
REMARK 800  to ASN A 38                                                         
REMARK 800                                                                      
REMARK 800 SITE_IDENTIFIER: AC2                                                 
REMARK 800 EVIDENCE_CODE: SOFTWARE                                              
REMARK 800 SITE_DESCRIPTION: binding site for Mono-Saccharide NAG A 402 bound   
REMARK 800  to ASN A 240                                                        
REMARK 800                                                                      
REMARK 800 SITE_IDENTIFIER: AC3                                                 
REMARK 800 EVIDENCE_CODE: SOFTWARE                                              
REMARK 800 SITE_DESCRIPTION: binding site for Poly-Saccharide residues NAG H    
REMARK 800  301 through BMA H 303 bound to ASN H 28                             
LINK         C1  NAG H 229                 ND2 ASN H  28     1555   1555        
LINK         O4  NAG H 229                 C1  NAG H 230     1555   1555        
LINK         O4  NAG H 230                 C1  BMA H 231     1555   1555        
CISPEP   1 SER L    7    PRO L    8          0         0.23                     
CISPEP   2 TYR L  140    PRO L  141          0         3.81                     
CISPEP   3 PHE H  148    PRO H  149          0        -7.48                     
CISPEP   4 GLU H  150    PRO H  151          0        -1.41                     
DBREF1 5V2A A   11   330  UNP                  A0A0R5TXT5_9INFA                 
DBREF2 5V2A A     A0A0R5TXT5                         19         339             
DBREF1 5V2A B    1   176  UNP                  A0A097PHH8_9INFA                 
DBREF2 5V2A B     A0A097PHH8                        340         515             
DBREF  5V2A L    1   214  PDB    5V2A     5V2A             1    214             
DBREF  5V2A H    1   228  PDB    5V2A     5V2A             1    228             
SEQADV 5V2A SER B  177  UNP  A0A097PHH           EXPRESSION TAG                 
SEQADV 5V2A GLY B  178  UNP  A0A097PHH           EXPRESSION TAG                 
SEQADV 5V2A ARG B  179  UNP  A0A097PHH           EXPRESSION TAG                 
SEQADV 5V2A LEU B  180  UNP  A0A097PHH           EXPRESSION TAG                 
SEQADV 5V2A VAL B  181  UNP  A0A097PHH           EXPRESSION TAG                 
SEQADV 5V2A PRO B  182  UNP  A0A097PHH           EXPRESSION TAG                 
SEQADV 5V2A ARG B  183  UNP  A0A097PHH           EXPRESSION TAG                 
SEQRES   1 A  321  ASP LYS ILE CYS LEU GLY HIS HIS ALA VAL SER ASN GLY          
SEQRES   2 A  321  THR LYS VAL ASN THR LEU THR GLU ARG GLY VAL GLU VAL          
SEQRES   3 A  321  VAL ASN ALA THR GLU THR VAL GLU ARG THR ASN ILE PRO          
SEQRES   4 A  321  ARG ILE CYS SER LYS GLY LYS ARG THR VAL ASP LEU GLY          
SEQRES   5 A  321  GLN CYS GLY LEU LEU GLY THR ILE THR GLY PRO PRO GLN          
SEQRES   6 A  321  CYS ASP GLN PHE LEU GLU PHE SER ALA ASP LEU ILE ILE          
SEQRES   7 A  321  GLU ARG ARG GLU GLY SER ASP VAL CYS TYR PRO GLY LYS          
SEQRES   8 A  321  PHE VAL ASN GLU GLU ALA LEU ARG GLN ILE LEU ARG GLU          
SEQRES   9 A  321  SER GLY GLY ILE ASP LYS GLU ALA MET GLY PHE THR TYR          
SEQRES  10 A  321  SER GLY ILE ARG THR ASN GLY ALA THR SER ALA CYS ARG          
SEQRES  11 A  321  ARG SER GLY SER SER PHE TYR ALA GLU MET LYS TRP LEU          
SEQRES  12 A  321  LEU SER ASN THR ASP ASN ALA ALA PHE PRO GLN MET THR          
SEQRES  13 A  321  LYS SER TYR LYS ASN THR ARG LYS SER PRO ALA LEU ILE          
SEQRES  14 A  321  VAL TRP GLY ILE HIS HIS SER VAL SER THR ALA GLU GLN          
SEQRES  15 A  321  THR LYS LEU TYR GLY SER GLY ASN LYS LEU VAL THR VAL          
SEQRES  16 A  321  GLY SER SER ASN TYR GLN GLN SER PHE VAL PRO SER PRO          
SEQRES  17 A  321  GLY ALA ARG PRO GLN VAL ASN GLY LEU SER GLY ARG ILE          
SEQRES  18 A  321  ASP PHE HIS TRP LEU MET LEU ASN PRO ASN ASP THR VAL          
SEQRES  19 A  321  THR PHE SER PHE ASN GLY ALA PHE ILE ALA PRO ASP ARG          
SEQRES  20 A  321  ALA SER PHE LEU ARG GLY LYS SER MET GLY ILE GLN SER          
SEQRES  21 A  321  GLY VAL GLN VAL ASP ALA ASN CYS GLU GLY ASP CYS TYR          
SEQRES  22 A  321  HIS SER GLY GLY THR ILE ILE SER ASN LEU PRO PHE GLN          
SEQRES  23 A  321  ASN ILE ASP SER ARG ALA VAL GLY LYS CYS PRO ARG TYR          
SEQRES  24 A  321  VAL LYS GLN ARG SER LEU LEU LEU ALA THR GLY MET LYS          
SEQRES  25 A  321  ASN VAL PRO GLU ILE PRO LYS GLY ARG                          
SEQRES   1 B  183  GLY LEU PHE GLY ALA ILE ALA GLY PHE ILE GLU ASN GLY          
SEQRES   2 B  183  TRP GLU GLY LEU ILE ASP GLY TRP TYR GLY PHE ARG HIS          
SEQRES   3 B  183  GLN ASN ALA GLN GLY GLU GLY THR ALA ALA ASP TYR LYS          
SEQRES   4 B  183  SER THR GLN SER ALA ILE ASP GLN ILE THR GLY LYS LEU          
SEQRES   5 B  183  ASN ARG LEU ILE GLU LYS THR ASN GLN GLN PHE GLU LEU          
SEQRES   6 B  183  ILE ASP ASN GLU PHE ASN GLU VAL GLU LYS GLN ILE GLY          
SEQRES   7 B  183  ASN VAL ILE ASN TRP THR ARG ASP SER ILE THR GLU VAL          
SEQRES   8 B  183  TRP SER TYR ASN ALA GLU LEU LEU VAL ALA MET GLU ASN          
SEQRES   9 B  183  GLN HIS THR ILE ASP LEU ALA ASP SER GLU MET ASP LYS          
SEQRES  10 B  183  LEU TYR GLU ARG VAL LYS ARG GLN LEU ARG GLU ASN ALA          
SEQRES  11 B  183  GLU GLU ASP GLY THR GLY CYS PHE GLU ILE PHE HIS LYS          
SEQRES  12 B  183  CYS ASP ASP ASP CYS MET ALA SER ILE ARG ASN ASN THR          
SEQRES  13 B  183  TYR ASP HIS SER LYS TYR ARG GLU GLU ALA MET GLN ASN          
SEQRES  14 B  183  ARG ILE GLN ILE ASP PRO VAL SER GLY ARG LEU VAL PRO          
SEQRES  15 B  183  ARG                                                          
SEQRES   1 L  221  ASP ILE VAL MET THR GLN SER PRO ASP SER LEU ALA VAL          
SEQRES   2 L  221  SER LEU GLY GLU ARG ALA THR ILE ASN CYS LYS SER SER          
SEQRES   3 L  221  GLN SER VAL LEU TYR SER SER ASN ASN LYS ASN TYR LEU          
SEQRES   4 L  221  ALA TRP TYR GLN GLN LYS PRO GLY GLN PRO PRO LYS LEU          
SEQRES   5 L  221  LEU ILE TYR TRP ALA SER THR ARG GLU SER GLY VAL PRO          
SEQRES   6 L  221  ASP ARG PHE SER GLY SER GLY SER GLY THR ASP PHE THR          
SEQRES   7 L  221  LEU THR ILE SER SER LEU GLN ALA GLU ASP VAL ALA VAL          
SEQRES   8 L  221  TYR TYR CYS GLN GLN TYR TYR SER THR PRO GLY LEU THR          
SEQRES   9 L  221  PHE GLY GLY GLY THR LYS VAL GLU ILE LYS ARG THR VAL          
SEQRES  10 L  221  ALA ALA PRO SER VAL PHE ILE PHE PRO PRO SER ASP GLU          
SEQRES  11 L  221  GLN LEU LYS SER GLY THR ALA SER VAL VAL CYS LEU LEU          
SEQRES  12 L  221  ASN ASN PHE TYR PRO ARG GLU ALA LYS VAL GLN TRP LYS          
SEQRES  13 L  221  VAL ASP ASN ALA LEU GLN SER GLY ASN SER GLN GLU SER          
SEQRES  14 L  221  VAL THR GLU GLN ASP SER LYS ASP SER THR TYR SER LEU          
SEQRES  15 L  221  SER SER THR LEU THR LEU SER LYS ALA ASP TYR GLU LYS          
SEQRES  16 L  221  HIS LYS VAL TYR ALA CYS GLU VAL THR HIS GLN GLY LEU          
SEQRES  17 L  221  SER SER PRO VAL THR LYS SER PHE ASN ARG GLY GLU CYS          
SEQRES   1 H  220  GLN VAL GLN LEU VAL GLN SER GLY GLY GLY LEU VAL GLN          
SEQRES   2 H  220  PRO GLY GLY SER LEU ARG LEU SER CYS ALA ALA SER GLY          
SEQRES   3 H  220  PHE ASN PHE SER SER TYR GLU MET ASN TRP VAL ARG GLN          
SEQRES   4 H  220  ALA PRO GLY LYS GLY LEU GLU TRP VAL SER TYR ILE SER          
SEQRES   5 H  220  SER SER GLY SER THR ILE TYR TYR ALA ASP SER VAL LYS          
SEQRES   6 H  220  GLY ARG PHE THR ILE SER ARG ASP ASN ALA LYS ASN SER          
SEQRES   7 H  220  LEU TYR LEU GLN MET ASN SER LEU ARG ALA GLU ASP THR          
SEQRES   8 H  220  ALA VAL TYR TYR CYS ARG LEU LEU TRP PHE GLY GLU LEU          
SEQRES   9 H  220  PHE PHE ASP TYR TRP GLY GLN GLY THR LEU VAL THR VAL          
SEQRES  10 H  220  SER SER ALA SER THR LYS GLY PRO SER VAL PHE PRO LEU          
SEQRES  11 H  220  ALA PRO SER SER LYS SER THR SER GLY GLY THR ALA ALA          
SEQRES  12 H  220  LEU GLY CYS LEU VAL LYS ASP TYR PHE PRO GLU PRO VAL          
SEQRES  13 H  220  THR VAL SER TRP ASN SER GLY ALA LEU THR SER GLY VAL          
SEQRES  14 H  220  HIS THR PHE PRO ALA VAL LEU GLN SER SER GLY LEU TYR          
SEQRES  15 H  220  SER LEU SER SER VAL VAL THR VAL PRO SER SER SER LEU          
SEQRES  16 H  220  GLY THR GLN THR TYR ILE CYS ASN VAL ASN HIS LYS PRO          
SEQRES  17 H  220  SER ASN THR LYS VAL ASP LYS ARG VAL GLU PRO LYS              
HET    NAG  A 401      14                                                       
HET    NAG  A 402      14                                                       
HET    NAG  H 301      14                                                       
HET    NAG  H 302      14                                                       
HET    BMA  H 303      11                                                       
HETNAM     NAG N-ACETYL-D-GLUCOSAMINE                                           
HETNAM     BMA BETA-D-MANNOSE                                                   
FORMUL   5  NAG    4(C8 H15 N O6)                                               
FORMUL   7  BMA    C6 H12 O6                                                    
HELIX    1 AA1 LEU A   67  GLY A   72  1                                   6    
HELIX    2 AA2 ASN A  104  GLU A  114  1                                  11    
HELIX    3 AA3 ALA A  189  TYR A  195  1                                   7    
HELIX    4 AA4 ASP B   37  ILE B   56  1                                  20    
HELIX    5 AA5 GLU B   74  ALA B   96  1                                  23    
HELIX    6 AA6 LEU B   98  ASP B  109  1                                  12    
HELIX    7 AA7 LEU B  110  ASP B  112  5                                   3    
HELIX    8 AA8 MET B  115  LEU B  126  1                                  12    
HELIX    9 AA9 ASP B  145  ASN B  154  1                                  10    
HELIX   10 AB1 TYR B  162  ARG B  170  1                                   9    
HELIX   11 AB2 SER L  121  SER L  127  1                                   7    
HELIX   12 AB3 LYS L  183  GLU L  187  1                                   5    
HELIX   13 AB4 ASN H   28  TYR H   32  5                                   5    
HELIX   14 AB5 SER H  163  ALA H  165  5                                   3    
HELIX   15 AB6 SER H  196  LEU H  198  5                                   3    
HELIX   16 AB7 LYS H  213  ASN H  216  5                                   4    
SHEET    1 AA1 5 GLU B  32  THR B  34  0                                        
SHEET    2 AA1 5 TYR B  22  GLN B  27 -1  N  HIS B  26   O  GLY B  33           
SHEET    3 AA1 5 LYS A  12  HIS A  17 -1  N  LYS A  12   O  GLN B  27           
SHEET    4 AA1 5 CYS B 137  ILE B 140 -1  O  PHE B 138   N  ILE A  13           
SHEET    5 AA1 5 ALA B 130  GLU B 132 -1  N  GLU B 131   O  GLU B 139           
SHEET    1 AA2 2 LYS A  25  ASN A  27  0                                        
SHEET    2 AA2 2 ARG A  32  GLU A  35 -1  O  VAL A  34   N  VAL A  26           
SHEET    1 AA3 2 ALA A  39  GLU A  41  0                                        
SHEET    2 AA3 2 LEU A 315  ALA A 317 -1  O  LEU A 316   N  THR A  40           
SHEET    1 AA4 3 VAL A  43  GLU A  44  0                                        
SHEET    2 AA4 3 PHE A 294  GLN A 295  1  O  PHE A 294   N  GLU A  44           
SHEET    3 AA4 3 ARG A 307  TYR A 308  1  O  ARG A 307   N  GLN A 295           
SHEET    1 AA5 2 ILE A  51  CYS A  52  0                                        
SHEET    2 AA5 2 VAL A 274  ASP A 275  1  O  ASP A 275   N  ILE A  51           
SHEET    1 AA6 3 VAL A  59  ASP A  60  0                                        
SHEET    2 AA6 3 ILE A  87  GLU A  89  1  O  ILE A  88   N  VAL A  59           
SHEET    3 AA6 3 GLY A 267  GLN A 269  1  O  ILE A 268   N  ILE A  87           
SHEET    1 AA7 4 GLU A 121  ALA A 122  0                                        
SHEET    2 AA7 4 ARG A 256  PHE A 259 -1  O  ALA A 257   N  GLU A 121           
SHEET    3 AA7 4 ALA A 176  VAL A 179 -1  N  LEU A 177   O  SER A 258           
SHEET    4 AA7 4 TRP A 234  LEU A 237 -1  O  LEU A 237   N  ALA A 176           
SHEET    1 AA8 4 MET A 151  TRP A 153  0                                        
SHEET    2 AA8 4 PHE A 251  PRO A 254 -1  O  ALA A 253   N  LYS A 152           
SHEET    3 AA8 4 GLY A 181  HIS A 184 -1  N  GLY A 181   O  ILE A 252           
SHEET    4 AA8 4 ARG A 229  ASP A 231 -1  O  ARG A 229   N  HIS A 184           
SHEET    1 AA9 4 MET A 164  LYS A 169  0                                        
SHEET    2 AA9 4 THR A 242  PHE A 247 -1  O  PHE A 245   N  LYS A 166           
SHEET    3 AA9 4 VAL A 202  GLY A 205 -1  N  THR A 203   O  SER A 246           
SHEET    4 AA9 4 GLN A 210  PHE A 213 -1  O  PHE A 213   N  VAL A 202           
SHEET    1 AB1 3 GLY A 286  THR A 287  0                                        
SHEET    2 AB1 3 CYS A 281  HIS A 283 -1  N  HIS A 283   O  GLY A 286           
SHEET    3 AB1 3 VAL A 302  GLY A 303 -1  O  VAL A 302   N  TYR A 282           
SHEET    1 AB2 4 MET L   4  SER L   7  0                                        
SHEET    2 AB2 4 ALA L  19  SER L  25 -1  O  ASN L  22   N  SER L   7           
SHEET    3 AB2 4 ASP L  70  ILE L  75 -1  O  PHE L  71   N  CYS L  23           
SHEET    4 AB2 4 GLY L  65  SER L  67 -1  N  SER L  67   O  ASP L  70           
SHEET    1 AB3 2 SER L  10  LEU L  11  0                                        
SHEET    2 AB3 2 LYS L 103  VAL L 104  1  O  LYS L 103   N  LEU L  11           
SHEET    1 AB4 4 THR L  53  ARG L  54  0                                        
SHEET    2 AB4 4 LYS L  45  TYR L  49 -1  N  TYR L  49   O  THR L  53           
SHEET    3 AB4 4 LEU L  33  GLN L  38 -1  N  TRP L  35   O  LEU L  47           
SHEET    4 AB4 4 VAL L  85  GLN L  90 -1  O  VAL L  85   N  GLN L  38           
SHEET    1 AB5 4 SER L 114  PHE L 118  0                                        
SHEET    2 AB5 4 THR L 129  PHE L 139 -1  O  LEU L 135   N  PHE L 116           
SHEET    3 AB5 4 TYR L 173  SER L 182 -1  O  TYR L 173   N  PHE L 139           
SHEET    4 AB5 4 SER L 159  VAL L 163 -1  N  GLN L 160   O  THR L 178           
SHEET    1 AB6 4 ALA L 153  LEU L 154  0                                        
SHEET    2 AB6 4 LYS L 145  VAL L 150 -1  N  VAL L 150   O  ALA L 153           
SHEET    3 AB6 4 VAL L 191  THR L 197 -1  O  THR L 197   N  LYS L 145           
SHEET    4 AB6 4 VAL L 205  ASN L 210 -1  O  VAL L 205   N  VAL L 196           
SHEET    1 AB7 4 VAL H   5  SER H   7  0                                        
SHEET    2 AB7 4 LEU H  18  ALA H  23 -1  O  SER H  21   N  SER H   7           
SHEET    3 AB7 4 LEU H  78  MET H  82 -1  O  MET H  82   N  LEU H  18           
SHEET    4 AB7 4 PHE H  67  SER H  70 -1  N  SER H  70   O  TYR H  79           
SHEET    1 AB8 6 LEU H  11  VAL H  12  0                                        
SHEET    2 AB8 6 LEU H 108  VAL H 111  1  O  THR H 110   N  VAL H  12           
SHEET    3 AB8 6 ALA H  88  TYR H  91 -1  N  ALA H  88   O  VAL H 109           
SHEET    4 AB8 6 MET H  34  GLN H  39 -1  N  VAL H  37   O  TYR H  91           
SHEET    5 AB8 6 LEU H  45  ILE H  51 -1  O  VAL H  48   N  TRP H  36           
SHEET    6 AB8 6 ILE H  57  TYR H  59 -1  O  TYR H  58   N  TYR H  50           
SHEET    1 AB9 4 SER H 120  LEU H 124  0                                        
SHEET    2 AB9 4 THR H 137  TYR H 147 -1  O  LEU H 143   N  PHE H 122           
SHEET    3 AB9 4 TYR H 185  PRO H 194 -1  O  TYR H 185   N  TYR H 147           
SHEET    4 AB9 4 VAL H 171  THR H 173 -1  N  HIS H 172   O  VAL H 190           
SHEET    1 AC1 4 SER H 120  LEU H 124  0                                        
SHEET    2 AC1 4 THR H 137  TYR H 147 -1  O  LEU H 143   N  PHE H 122           
SHEET    3 AC1 4 TYR H 185  PRO H 194 -1  O  TYR H 185   N  TYR H 147           
SHEET    4 AC1 4 VAL H 177  LEU H 178 -1  N  VAL H 177   O  SER H 186           
SHEET    1 AC2 3 THR H 153  TRP H 157  0                                        
SHEET    2 AC2 3 ILE H 207  HIS H 212 -1  O  ASN H 211   N  THR H 153           
SHEET    3 AC2 3 THR H 217  ARG H 222 -1  O  VAL H 219   N  VAL H 210           
SSBOND   1 CYS A   14    CYS B  137                          1555   1555  2.05  
SSBOND   2 CYS A   52    CYS A  277                          1555   1555  2.06  
SSBOND   3 CYS A   64    CYS A   76                          1555   1555  2.02  
SSBOND   4 CYS A   97    CYS A  139                          1555   1555  2.06  
SSBOND   5 CYS A  281    CYS A  305                          1555   1555  2.04  
SSBOND   6 CYS B  144    CYS B  148                          1555   1555  2.03  
SSBOND   7 CYS L  134    CYS L  194                          1555   1555  2.04  
SSBOND   8 CYS H  142    CYS H  208                          1555   1555  2.04  
SITE     1 AC1  3 ASN A  38  THR A 318  LEU B  52                               
SITE     1 AC2  1 ASN A 240                                                     
SITE     1 AC3  2 ASN H  28  SER H  31                                          
CRYST1  207.276  207.276  207.276  90.00  90.00  90.00 I 21 3       24          
ORIGX1      1.000000  0.000000  0.000000        0.00000                         
ORIGX2      0.000000  1.000000  0.000000        0.00000                         
ORIGX3      0.000000  0.000000  1.000000        0.00000                         
SCALE1      0.004824  0.000000  0.000000        0.00000                         
SCALE2      0.000000  0.004824  0.000000        0.00000                         
SCALE3      0.000000  0.000000  0.004824        0.00000                         
ATOM      1  N   ASP A  11     -84.544  -5.984  87.714  1.00352.02           N  
ATOM      2  CA  ASP A  11     -84.492  -5.367  86.386  1.00352.02           C  
ATOM      3  C   ASP A  11     -84.070  -3.894  86.464  1.00352.02           C  
ATOM      4  O   ASP A  11     -84.260  -3.242  87.496  1.00352.02           O  
ATOM      5  CB  ASP A  11     -85.833  -5.505  85.655  1.00342.34           C  
ATOM      6  CG  ASP A  11     -86.326  -6.931  85.616  1.00342.34           C  
ATOM      7  OD1 ASP A  11     -85.978  -7.701  86.530  1.00342.34           O  
ATOM      8  OD2 ASP A  11     -87.039  -7.290  84.652  1.00342.34           O  
ATOM      9  N   LYS A  12     -83.453  -3.408  85.383  1.00351.38           N  
ATOM     10  CA  LYS A  12     -82.869  -2.064  85.318  1.00351.38           C  
ATOM     11  C   LYS A  12     -82.545  -1.649  83.876  1.00351.38           C  
ATOM     12  O   LYS A  12     -81.877  -2.390  83.160  1.00351.38           O  
ATOM     13  CB  LYS A  12     -81.633  -1.991  86.202  1.00345.26           C  
ATOM     14  CG  LYS A  12     -81.055  -0.619  86.345  1.00345.26           C  
ATOM     15  CD  LYS A  12     -79.923  -0.662  87.332  1.00345.26           C  
ATOM     16  CE  LYS A  12     -80.427  -1.248  88.636  1.00345.26           C  
ATOM     17  NZ  LYS A  12     -79.371  -1.356  89.660  1.00345.26           N  
ATOM     18  N   ILE A  13     -83.017  -0.474  83.450  1.00351.34           N  
ATOM     19  CA  ILE A  13     -82.698   0.055  82.107  1.00351.34           C  
ATOM     20  C   ILE A  13     -81.821   1.318  82.191  1.00351.34           C  
ATOM     21  O   ILE A  13     -81.956   2.104  83.134  1.00351.34           O  
ATOM     22  CB  ILE A  13     -83.997   0.409  81.288  1.00346.29           C  
ATOM     23  CG1 ILE A  13     -83.692   0.645  79.802  1.00346.29           C  
ATOM     24  CG2 ILE A  13     -84.742   1.612  81.904  1.00346.29           C  
ATOM     25  CD1 ILE A  13     -84.931   0.887  78.938  1.00346.29           C  
ATOM     26  N   CYS A  14     -80.929   1.505  81.206  1.00346.17           N  
ATOM     27  CA  CYS A  14     -79.908   2.578  81.243  1.00346.17           C  
ATOM     28  C   CYS A  14     -79.714   3.347  79.917  1.00346.17           C  
ATOM     29  O   CYS A  14     -80.077   2.880  78.829  1.00346.17           O  
ATOM     30  CB  CYS A  14     -78.529   2.021  81.661  1.00344.96           C  
ATOM     31  SG  CYS A  14     -78.428   1.031  83.174  1.00344.96           S  
ATOM     32  N   LEU A  15     -79.141   4.543  80.050  1.00333.28           N  
ATOM     33  CA  LEU A  15     -78.744   5.370  78.921  1.00333.28           C  
ATOM     34  C   LEU A  15     -77.236   5.695  78.998  1.00333.28           C  
ATOM     35  O   LEU A  15     -76.671   5.797  80.101  1.00333.28           O  
ATOM     36  CB  LEU A  15     -79.568   6.667  78.883  1.00329.75           C  
ATOM     37  CG  LEU A  15     -80.994   6.702  78.298  1.00329.75           C  
ATOM     38  CD1 LEU A  15     -81.068   6.010  76.933  1.00329.75           C  
ATOM     39  CD2 LEU A  15     -82.069   6.192  79.254  1.00329.75           C  
ATOM     40  N   GLY A  16     -76.579   5.831  77.841  1.00319.69           N  
ATOM     41  CA  GLY A  16     -75.150   6.118  77.803  1.00319.69           C  
ATOM     42  C   GLY A  16     -74.660   6.678  76.480  1.00319.69           C  
ATOM     43  O   GLY A  16     -75.387   6.673  75.486  1.00319.69           O  
ATOM     44  N   HIS A  17     -73.393   7.082  76.448  1.00310.62           N  
ATOM     45  CA  HIS A  17     -72.822   7.694  75.253  1.00310.62           C  
ATOM     46  C   HIS A  17     -71.583   7.002  74.741  1.00310.62           C  
ATOM     47  O   HIS A  17     -71.034   6.101  75.377  1.00310.62           O  
ATOM     48  CB  HIS A  17     -72.463   9.151  75.523  1.00309.07           C  
ATOM     49  CG  HIS A  17     -71.476   9.316  76.635  1.00309.07           C  
ATOM     50  ND1 HIS A  17     -71.855   9.637  77.919  1.00309.07           N  
ATOM     51  CD2 HIS A  17     -70.133   9.148  76.670  1.00309.07           C  
ATOM     52  CE1 HIS A  17     -70.785   9.693  78.691  1.00309.07           C  
ATOM     53  NE2 HIS A  17     -69.727   9.395  77.959  1.00309.07           N  
ATOM     54  N   HIS A  18     -71.144   7.441  73.572  1.00310.01           N  
ATOM     55  CA  HIS A  18     -70.061   6.754  72.929  1.00310.01           C  
ATOM     56  C   HIS A  18     -68.761   7.405  73.436  1.00310.01           C  
ATOM     57  O   HIS A  18     -68.768   8.575  73.824  1.00310.01           O  
ATOM     58  CB  HIS A  18     -70.250   6.853  71.412  1.00317.79           C  
ATOM     59  CG  HIS A  18     -69.294   6.031  70.613  1.00317.79           C  
ATOM     60  ND1 HIS A  18     -68.717   4.881  71.105  1.00317.79           N  
ATOM     61  CD2 HIS A  18     -68.885   6.138  69.328  1.00317.79           C  
ATOM     62  CE1 HIS A  18     -67.953   4.342  70.173  1.00317.79           C  
ATOM     63  NE2 HIS A  18     -68.039   5.085  69.084  1.00317.79           N  
ATOM     64  N   ALA A  19     -67.667   6.640  73.463  1.00319.30           N  
ATOM     65  CA  ALA A  19     -66.345   7.138  73.869  1.00319.30           C  
ATOM     66  C   ALA A  19     -65.224   6.168  73.414  1.00319.30           C  
ATOM     67  O   ALA A  19     -65.509   5.016  73.105  1.00319.30           O  
ATOM     68  CB  ALA A  19     -66.304   7.342  75.382  1.00319.75           C  
ATOM     69  N   VAL A  20     -63.969   6.638  73.358  1.00323.21           N  
ATOM     70  CA  VAL A  20     -62.777   5.815  73.004  1.00323.21           C  
ATOM     71  C   VAL A  20     -61.500   6.223  73.800  1.00323.21           C  
ATOM     72  O   VAL A  20     -61.592   6.868  74.856  1.00323.21           O  
ATOM     73  CB  VAL A  20     -62.434   5.879  71.472  1.00320.06           C  
ATOM     74  CG1 VAL A  20     -63.408   5.047  70.657  1.00320.06           C  
ATOM     75  CG2 VAL A  20     -62.403   7.319  70.959  1.00320.06           C  
ATOM     76  N   SER A  21     -60.327   5.744  73.360  1.00316.34           N  
ATOM     77  CA  SER A  21     -59.037   6.165  73.947  1.00316.34           C  
ATOM     78  C   SER A  21     -57.928   6.469  72.887  1.00316.34           C  
ATOM     79  O   SER A  21     -56.811   6.831  73.249  1.00316.34           O  
ATOM     80  CB  SER A  21     -58.541   5.156  74.996  1.00315.59           C  
ATOM     81  OG  SER A  21     -58.316   3.872  74.464  1.00315.59           O  
ATOM     82  N   ASN A  22     -58.254   6.401  71.595  1.00305.41           N  
ATOM     83  CA  ASN A  22     -57.311   6.787  70.529  1.00305.41           C  
ATOM     84  C   ASN A  22     -57.800   8.107  70.032  1.00305.41           C  
ATOM     85  O   ASN A  22     -58.520   8.217  69.034  1.00305.41           O  
ATOM     86  CB  ASN A  22     -57.248   5.778  69.358  1.00305.75           C  
ATOM     87  CG  ASN A  22     -56.362   6.274  68.164  1.00305.75           C  
ATOM     88  OD1 ASN A  22     -55.408   7.048  68.349  1.00305.75           O  
ATOM     89  ND2 ASN A  22     -56.702   5.832  66.939  1.00305.75           N  
ATOM     90  N   GLY A  23     -57.389   9.127  70.771  1.00291.97           N  
ATOM     91  CA  GLY A  23     -57.903  10.453  70.549  1.00291.97           C  
ATOM     92  C   GLY A  23     -56.933  11.576  70.259  1.00291.97           C  
ATOM     93  O   GLY A  23     -55.697  11.510  70.430  1.00291.97           O  
ATOM     94  N   THR A  24     -57.549  12.606  69.704  1.00279.24           N  
ATOM     95  CA  THR A  24     -56.856  13.851  69.492  1.00279.24           C  
ATOM     96  C   THR A  24     -57.357  14.757  70.601  1.00279.24           C  
ATOM     97  O   THR A  24     -58.124  14.338  71.455  1.00279.24           O  
ATOM     98  CB  THR A  24     -57.167  14.465  68.113  1.00282.11           C  
ATOM     99  OG1 THR A  24     -56.071  15.132  67.451  1.00282.11           O  
ATOM    100  CG2 THR A  24     -58.604  14.866  67.912  1.00282.11           C  
ATOM    101  N   LYS A  25     -56.978  16.028  70.547  1.00275.97           N  
ATOM    102  CA  LYS A  25     -57.208  17.037  71.585  1.00275.97           C  
ATOM    103  C   LYS A  25     -57.649  18.321  70.853  1.00275.97           C  
ATOM    104  O   LYS A  25     -57.119  18.626  69.760  1.00275.97           O  
ATOM    105  CB  LYS A  25     -55.850  17.190  72.237  1.00268.61           C  
ATOM    106  CG  LYS A  25     -55.296  15.870  72.789  1.00268.61           C  
ATOM    107  CD  LYS A  25     -54.276  16.181  73.864  1.00268.61           C  
ATOM    108  CE  LYS A  25     -53.522  14.929  74.294  1.00268.61           C  
ATOM    109  NZ  LYS A  25     -54.422  14.033  75.066  1.00268.61           N  
ATOM    110  N   VAL A  26     -58.576  19.090  71.411  1.00270.38           N  
ATOM    111  CA  VAL A  26     -59.048  20.321  70.759  1.00270.38           C  
ATOM    112  C   VAL A  26     -59.097  21.458  71.796  1.00270.38           C  
ATOM    113  O   VAL A  26     -58.571  21.329  72.915  1.00270.38           O  
ATOM    114  CB  VAL A  26     -60.435  20.160  70.036  1.00263.62           C  
ATOM    115  CG1 VAL A  26     -60.309  19.241  68.781  1.00263.62           C  
ATOM    116  CG2 VAL A  26     -61.479  19.642  70.969  1.00263.62           C  
ATOM    117  N   ASN A  27     -59.742  22.563  71.426  1.00274.63           N  
ATOM    118  CA  ASN A  27     -59.720  23.766  72.240  1.00274.63           C  
ATOM    119  C   ASN A  27     -61.107  24.370  72.298  1.00274.63           C  
ATOM    120  O   ASN A  27     -61.950  24.145  71.417  1.00274.63           O  
ATOM    121  CB  ASN A  27     -58.738  24.821  71.688  1.00274.71           C  
ATOM    122  CG  ASN A  27     -57.361  24.265  71.383  1.00274.71           C  
ATOM    123  OD1 ASN A  27     -56.746  23.610  72.234  1.00274.71           O  
ATOM    124  ND2 ASN A  27     -56.853  24.546  70.169  1.00274.71           N  
ATOM    125  N   THR A  28     -61.335  25.097  73.391  1.00292.34           N  
ATOM    126  CA  THR A  28     -62.592  25.781  73.652  1.00292.34           C  
ATOM    127  C   THR A  28     -62.430  27.217  74.104  1.00292.34           C  
ATOM    128  O   THR A  28     -61.423  27.875  73.808  1.00292.34           O  
ATOM    129  CB  THR A  28     -63.360  25.083  74.760  1.00296.97           C  
ATOM    130  OG1 THR A  28     -62.599  25.152  75.974  1.00296.97           O  
ATOM    131  CG2 THR A  28     -63.602  23.644  74.396  1.00296.97           C  
ATOM    132  N   LEU A  29     -63.431  27.674  74.862  1.00301.48           N  
ATOM    133  CA  LEU A  29     -63.438  29.024  75.430  1.00301.48           C  
ATOM    134  C   LEU A  29     -63.009  29.131  76.911  1.00301.48           C  
ATOM    135  O   LEU A  29     -62.730  30.238  77.403  1.00301.48           O  
ATOM    136  CB  LEU A  29     -64.836  29.635  75.256  1.00288.49           C  
ATOM    137  CG  LEU A  29     -65.092  30.497  74.013  1.00288.49           C  
ATOM    138  CD1 LEU A  29     -63.946  31.452  73.771  1.00288.49           C  
ATOM    139  CD2 LEU A  29     -65.334  29.640  72.793  1.00288.49           C  
ATOM    140  N   THR A  30     -62.953  28.004  77.613  1.00297.76           N  
ATOM    141  CA  THR A  30     -62.615  28.026  79.031  1.00297.76           C  
ATOM    142  C   THR A  30     -61.391  27.156  79.355  1.00297.76           C  
ATOM    143  O   THR A  30     -60.522  27.549  80.145  1.00297.76           O  
ATOM    144  CB  THR A  30     -63.818  27.626  79.843  1.00296.53           C  
ATOM    145  OG1 THR A  30     -64.360  26.440  79.270  1.00296.53           O  
ATOM    146  CG2 THR A  30     -64.872  28.685  79.713  1.00296.53           C  
ATOM    147  N   GLU A  31     -61.338  25.994  78.702  1.00299.03           N  
ATOM    148  CA  GLU A  31     -60.205  25.055  78.794  1.00299.03           C  
ATOM    149  C   GLU A  31     -59.435  24.901  77.489  1.00299.03           C  
ATOM    150  O   GLU A  31     -59.903  25.311  76.417  1.00299.03           O  
ATOM    151  CB  GLU A  31     -60.674  23.631  79.165  1.00311.72           C  
ATOM    152  CG  GLU A  31     -61.079  23.310  80.615  1.00311.72           C  
ATOM    153  CD  GLU A  31     -61.236  21.786  80.868  1.00311.72           C  
ATOM    154  OE1 GLU A  31     -60.895  20.972  79.978  1.00311.72           O  
ATOM    155  OE2 GLU A  31     -61.727  21.401  81.953  1.00311.72           O  
ATOM    156  N   ARG A  32     -58.279  24.245  77.592  1.00280.89           N  
ATOM    157  CA  ARG A  32     -57.434  24.004  76.450  1.00280.89           C  
ATOM    158  C   ARG A  32     -56.821  22.650  76.531  1.00280.89           C  
ATOM    159  O   ARG A  32     -56.085  22.341  77.477  1.00280.89           O  
ATOM    160  CB  ARG A  32     -56.348  25.054  76.365  1.00282.46           C  
ATOM    161  CG  ARG A  32     -55.602  24.999  75.066  1.00282.46           C  
ATOM    162  CD  ARG A  32     -54.450  25.952  75.126  1.00282.46           C  
ATOM    163  NE  ARG A  32     -54.958  27.282  74.795  1.00282.46           N  
ATOM    164  CZ  ARG A  32     -54.754  27.919  73.642  1.00282.46           C  
ATOM    165  NH1 ARG A  32     -55.285  29.127  73.450  1.00282.46           N  
ATOM    166  NH2 ARG A  32     -54.038  27.355  72.679  1.00282.46           N  
ATOM    167  N   GLY A  33     -57.128  21.846  75.529  1.00270.63           N  
ATOM    168  CA  GLY A  33     -56.565  20.525  75.404  1.00270.63           C  
ATOM    169  C   GLY A  33     -57.481  19.358  75.654  1.00270.63           C  
ATOM    170  O   GLY A  33     -57.017  18.245  75.863  1.00270.63           O  
ATOM    171  N   VAL A  34     -58.780  19.593  75.577  1.00276.73           N  
ATOM    172  CA  VAL A  34     -59.764  18.541  75.834  1.00276.73           C  
ATOM    173  C   VAL A  34     -59.810  17.491  74.694  1.00276.73           C  
ATOM    174  O   VAL A  34     -59.639  17.856  73.528  1.00276.73           O  
ATOM    175  CB  VAL A  34     -61.136  19.152  76.026  1.00273.00           C  
ATOM    176  CG1 VAL A  34     -62.148  18.081  76.392  1.00273.00           C  
ATOM    177  CG2 VAL A  34     -61.047  20.232  77.065  1.00273.00           C  
ATOM    178  N   GLU A  35     -59.932  16.199  75.043  1.00278.44           N  
ATOM    179  CA  GLU A  35     -60.130  15.095  74.060  1.00278.44           C  
ATOM    180  C   GLU A  35     -61.593  14.829  73.591  1.00278.44           C  
ATOM    181  O   GLU A  35     -62.531  14.952  74.375  1.00278.44           O  
ATOM    182  CB  GLU A  35     -59.487  13.794  74.592  1.00283.19           C  
ATOM    183  CG  GLU A  35     -57.945  13.709  74.298  1.00283.19           C  
ATOM    184  CD  GLU A  35     -57.365  12.281  74.162  1.00283.19           C  
ATOM    185  OE1 GLU A  35     -58.139  11.291  74.051  1.00283.19           O  
ATOM    186  OE2 GLU A  35     -56.110  12.166  74.184  1.00283.19           O  
ATOM    187  N   VAL A  36     -61.764  14.549  72.291  1.00268.02           N  
ATOM    188  CA  VAL A  36     -63.079  14.358  71.660  1.00268.02           C  
ATOM    189  C   VAL A  36     -63.188  13.100  70.776  1.00268.02           C  
ATOM    190  O   VAL A  36     -62.238  12.313  70.681  1.00268.02           O  
ATOM    191  CB  VAL A  36     -63.453  15.562  70.814  1.00266.02           C  
ATOM    192  CG1 VAL A  36     -63.775  16.725  71.724  1.00266.02           C  
ATOM    193  CG2 VAL A  36     -62.314  15.896  69.844  1.00266.02           C  
ATOM    194  N   VAL A  37     -64.348  12.937  70.125  1.00268.65           N  
ATOM    195  CA  VAL A  37     -64.644  11.750  69.295  1.00268.65           C  
ATOM    196  C   VAL A  37     -63.925  11.718  67.937  1.00268.65           C  
ATOM    197  O   VAL A  37     -63.095  10.819  67.672  1.00268.65           O  
ATOM    198  CB  VAL A  37     -66.185  11.658  69.011  1.00261.67           C  
ATOM    199  CG1 VAL A  37     -66.540  10.828  67.746  1.00261.67           C  
ATOM    200  CG2 VAL A  37     -66.921  11.213  70.222  1.00261.67           C  
ATOM    201  N   ASN A  38     -64.141  12.731  67.117  1.00264.23           N  
ATOM    202  CA  ASN A  38     -63.650  12.653  65.773  1.00264.23           C  
ATOM    203  C   ASN A  38     -63.394  14.127  65.555  1.00264.23           C  
ATOM    204  O   ASN A  38     -64.201  14.978  65.943  1.00264.23           O  
ATOM    205  CB  ASN A  38     -64.697  12.037  64.822  1.00254.53           C  
ATOM    206  CG  ASN A  38     -64.173  11.786  63.431  1.00254.53           C  
ATOM    207  OD1 ASN A  38     -62.977  11.679  63.187  1.00254.53           O  
ATOM    208  ND2 ASN A  38     -65.079  11.756  62.498  1.00254.53           N  
ATOM    209  N   ALA A  39     -62.222  14.449  65.044  1.00265.76           N  
ATOM    210  CA  ALA A  39     -61.891  15.844  64.883  1.00265.76           C  
ATOM    211  C   ALA A  39     -61.638  16.156  63.411  1.00265.76           C  
ATOM    212  O   ALA A  39     -61.518  15.254  62.556  1.00265.76           O  
ATOM    213  CB  ALA A  39     -60.724  16.221  65.737  1.00260.16           C  
ATOM    214  N   THR A  40     -61.552  17.453  63.141  1.00266.53           N  
ATOM    215  CA  THR A  40     -61.235  17.935  61.817  1.00266.53           C  
ATOM    216  C   THR A  40     -60.317  19.218  61.856  1.00266.53           C  
ATOM    217  O   THR A  40     -60.415  20.044  62.777  1.00266.53           O  
ATOM    218  CB  THR A  40     -62.591  18.148  61.053  1.00271.48           C  
ATOM    219  OG1 THR A  40     -62.360  18.299  59.662  1.00271.48           O  
ATOM    220  CG2 THR A  40     -63.400  19.327  61.564  1.00271.48           C  
ATOM    221  N   GLU A  41     -59.422  19.341  60.862  1.00260.05           N  
ATOM    222  CA  GLU A  41     -58.432  20.427  60.726  1.00260.05           C  
ATOM    223  C   GLU A  41     -59.132  21.658  60.136  1.00260.05           C  
ATOM    224  O   GLU A  41     -60.105  21.520  59.408  1.00260.05           O  
ATOM    225  CB  GLU A  41     -57.265  19.982  59.819  1.00255.19           C  
ATOM    226  CG  GLU A  41     -56.088  20.964  59.682  1.00255.19           C  
ATOM    227  CD  GLU A  41     -55.129  20.966  60.856  1.00255.19           C  
ATOM    228  OE1 GLU A  41     -54.383  19.975  61.070  1.00255.19           O  
ATOM    229  OE2 GLU A  41     -55.180  21.945  61.624  1.00255.19           O  
ATOM    230  N   THR A  42     -58.663  22.861  60.437  1.00260.21           N  
ATOM    231  CA  THR A  42     -59.264  24.042  59.817  1.00260.21           C  
ATOM    232  C   THR A  42     -58.272  24.972  59.125  1.00260.21           C  
ATOM    233  O   THR A  42     -58.613  25.708  58.197  1.00260.21           O  
ATOM    234  CB  THR A  42     -60.036  24.850  60.877  1.00255.24           C  
ATOM    235  OG1 THR A  42     -59.212  25.033  62.046  1.00255.24           O  
ATOM    236  CG2 THR A  42     -61.305  24.114  61.260  1.00255.24           C  
ATOM    237  N   VAL A  43     -57.017  24.830  59.507  1.00265.63           N  
ATOM    238  CA  VAL A  43     -55.920  25.602  58.958  1.00265.63           C  
ATOM    239  C   VAL A  43     -55.109  24.687  58.079  1.00265.63           C  
ATOM    240  O   VAL A  43     -54.737  23.579  58.468  1.00265.63           O  
ATOM    241  CB  VAL A  43     -55.025  26.224  60.036  1.00263.75           C  
ATOM    242  CG1 VAL A  43     -53.803  26.865  59.390  1.00263.75           C  
ATOM    243  CG2 VAL A  43     -55.806  27.236  60.849  1.00263.75           C  
ATOM    244  N   GLU A  44     -54.877  25.138  56.864  1.00272.66           N  
ATOM    245  CA  GLU A  44     -54.187  24.323  55.896  1.00272.66           C  
ATOM    246  C   GLU A  44     -52.671  24.317  56.101  1.00272.66           C  
ATOM    247  O   GLU A  44     -52.059  25.313  56.498  1.00272.66           O  
ATOM    248  CB  GLU A  44     -54.547  24.794  54.493  1.00280.79           C  
ATOM    249  CG  GLU A  44     -54.006  23.873  53.456  1.00280.79           C  
ATOM    250  CD  GLU A  44     -54.651  22.508  53.564  1.00280.79           C  
ATOM    251  OE1 GLU A  44     -55.798  22.410  54.086  1.00280.79           O  
ATOM    252  OE2 GLU A  44     -53.992  21.529  53.134  1.00280.79           O  
ATOM    253  N   ARG A  45     -52.080  23.145  55.900  1.00274.84           N  
ATOM    254  CA  ARG A  45     -50.649  23.022  56.016  1.00274.84           C  
ATOM    255  C   ARG A  45     -49.980  22.335  54.833  1.00274.84           C  
ATOM    256  O   ARG A  45     -48.754  22.422  54.676  1.00274.84           O  
ATOM    257  CB  ARG A  45     -50.398  22.220  57.274  1.00274.71           C  
ATOM    258  CG  ARG A  45     -50.734  22.975  58.498  1.00274.71           C  
ATOM    259  CD  ARG A  45     -49.927  22.390  59.577  1.00274.71           C  
ATOM    260  NE  ARG A  45     -48.567  22.412  59.067  1.00274.71           N  
ATOM    261  CZ  ARG A  45     -47.765  23.463  59.075  1.00274.71           C  
ATOM    262  NH1 ARG A  45     -48.193  24.633  59.529  1.00274.71           N  
ATOM    263  NH2 ARG A  45     -46.544  23.350  58.572  1.00274.71           N  
ATOM    264  N   THR A  46     -50.783  21.605  54.048  1.00281.74           N  
ATOM    265  CA  THR A  46     -50.325  20.872  52.849  1.00281.74           C  
ATOM    266  C   THR A  46     -50.235  21.721  51.558  1.00281.74           C  
ATOM    267  O   THR A  46     -51.276  22.177  51.048  1.00281.74           O  
ATOM    268  CB  THR A  46     -51.221  19.651  52.579  1.00286.77           C  
ATOM    269  OG1 THR A  46     -51.090  18.715  53.664  1.00286.77           O  
ATOM    270  CG2 THR A  46     -50.789  18.974  51.294  1.00286.77           C  
ATOM    271  N   ASN A  47     -49.031  21.814  50.979  1.00282.16           N  
ATOM    272  CA  ASN A  47     -48.735  22.646  49.784  1.00282.16           C  
ATOM    273  C   ASN A  47     -48.476  21.896  48.474  1.00282.16           C  
ATOM    274  O   ASN A  47     -47.402  21.316  48.301  1.00282.16           O  
ATOM    275  CB  ASN A  47     -47.505  23.540  50.046  1.00284.77           C  
ATOM    276  CG  ASN A  47     -47.748  24.588  51.121  1.00284.77           C  
ATOM    277  OD1 ASN A  47     -48.889  24.939  51.405  1.00284.77           O  
ATOM    278  ND2 ASN A  47     -46.683  25.018  51.791  1.00284.77           N  
ATOM    279  N   ILE A  48     -49.410  21.947  47.532  1.00283.55           N  
ATOM    280  CA  ILE A  48     -49.132  21.436  46.190  1.00283.55           C  
ATOM    281  C   ILE A  48     -48.087  22.362  45.518  1.00283.55           C  
ATOM    282  O   ILE A  48     -48.354  23.562  45.357  1.00283.55           O  
ATOM    283  CB  ILE A  48     -50.435  21.356  45.338  1.00274.23           C  
ATOM    284  CG1 ILE A  48     -51.439  20.402  45.977  1.00274.23           C  
ATOM    285  CG2 ILE A  48     -50.148  20.976  43.891  1.00274.23           C  
ATOM    286  CD1 ILE A  48     -52.639  20.162  45.134  1.00274.23           C  
ATOM    287  N   PRO A  49     -46.878  21.832  45.200  1.00281.04           N  
ATOM    288  CA  PRO A  49     -45.750  22.640  44.681  1.00281.04           C  
ATOM    289  C   PRO A  49     -45.805  23.092  43.214  1.00281.04           C  
ATOM    290  O   PRO A  49     -45.103  24.008  42.810  1.00281.04           O  
ATOM    291  CB  PRO A  49     -44.573  21.680  44.803  1.00281.22           C  
ATOM    292  CG  PRO A  49     -45.198  20.317  44.643  1.00281.22           C  
ATOM    293  CD  PRO A  49     -46.549  20.399  45.286  1.00281.22           C  
ATOM    294  N   ARG A  50     -46.755  22.561  42.475  1.00283.73           N  
ATOM    295  CA  ARG A  50     -46.882  22.857  41.072  1.00283.73           C  
ATOM    296  C   ARG A  50     -47.911  23.952  40.975  1.00283.73           C  
ATOM    297  O   ARG A  50     -48.500  24.344  41.971  1.00283.73           O  
ATOM    298  CB  ARG A  50     -47.267  21.627  40.262  1.00276.72           C  
ATOM    299  CG  ARG A  50     -46.331  20.439  40.434  1.00276.72           C  
ATOM    300  CD  ARG A  50     -46.653  19.413  39.358  1.00276.72           C  
ATOM    301  NE  ARG A  50     -47.921  18.705  39.548  1.00276.72           N  
ATOM    302  CZ  ARG A  50     -48.045  17.446  39.971  1.00276.72           C  
ATOM    303  NH1 ARG A  50     -46.977  16.695  40.219  1.00276.72           N  
ATOM    304  NH2 ARG A  50     -49.253  16.915  40.095  1.00276.72           N  
ATOM    305  N   ILE A  51     -48.090  24.487  39.786  1.00289.33           N  
ATOM    306  CA  ILE A  51     -49.081  25.528  39.565  1.00289.33           C  
ATOM    307  C   ILE A  51     -50.248  25.000  38.683  1.00289.33           C  
ATOM    308  O   ILE A  51     -50.062  24.734  37.496  1.00289.33           O  
ATOM    309  CB  ILE A  51     -48.408  26.776  38.944  1.00290.48           C  
ATOM    310  CG1 ILE A  51     -46.999  27.008  39.536  1.00290.48           C  
ATOM    311  CG2 ILE A  51     -49.309  27.991  39.072  1.00290.48           C  
ATOM    312  CD1 ILE A  51     -46.947  27.392  41.011  1.00290.48           C  
ATOM    313  N   CYS A  52     -51.420  24.767  39.284  1.00289.46           N  
ATOM    314  CA  CYS A  52     -52.558  24.159  38.571  1.00289.46           C  
ATOM    315  C   CYS A  52     -53.264  25.075  37.599  1.00289.46           C  
ATOM    316  O   CYS A  52     -53.843  26.085  37.973  1.00289.46           O  
ATOM    317  CB  CYS A  52     -53.599  23.651  39.557  1.00294.45           C  
ATOM    318  SG  CYS A  52     -53.092  22.199  40.437  1.00294.45           S  
ATOM    319  N   SER A  53     -53.327  24.622  36.357  1.00293.46           N  
ATOM    320  CA  SER A  53     -53.921  25.400  35.283  1.00293.46           C  
ATOM    321  C   SER A  53     -54.744  24.544  34.341  1.00293.46           C  
ATOM    322  O   SER A  53     -54.254  24.008  33.344  1.00293.46           O  
ATOM    323  CB  SER A  53     -52.816  26.132  34.501  1.00293.55           C  
ATOM    324  OG  SER A  53     -51.891  25.224  33.903  1.00293.55           O  
ATOM    325  N   LYS A  54     -56.017  24.414  34.666  1.00287.65           N  
ATOM    326  CA  LYS A  54     -56.881  23.724  33.752  1.00287.65           C  
ATOM    327  C   LYS A  54     -58.076  24.629  33.468  1.00287.65           C  
ATOM    328  O   LYS A  54     -58.477  25.425  34.316  1.00287.65           O  
ATOM    329  CB  LYS A  54     -57.248  22.360  34.305  1.00281.13           C  
ATOM    330  CG  LYS A  54     -58.008  21.520  33.341  1.00281.13           C  
ATOM    331  CD  LYS A  54     -58.451  20.276  34.007  1.00281.13           C  
ATOM    332  CE  LYS A  54     -59.296  19.492  33.082  1.00281.13           C  
ATOM    333  NZ  LYS A  54     -59.706  18.297  33.806  1.00281.13           N  
ATOM    334  N   GLY A  55     -58.612  24.517  32.254  1.00286.09           N  
ATOM    335  CA  GLY A  55     -59.738  25.315  31.779  1.00286.09           C  
ATOM    336  C   GLY A  55     -59.452  26.774  31.462  1.00286.09           C  
ATOM    337  O   GLY A  55     -60.384  27.565  31.299  1.00286.09           O  
ATOM    338  N   LYS A  56     -58.158  27.118  31.431  1.00286.88           N  
ATOM    339  CA  LYS A  56     -57.641  28.469  31.129  1.00286.88           C  
ATOM    340  C   LYS A  56     -56.305  28.435  30.351  1.00286.88           C  
ATOM    341  O   LYS A  56     -55.375  27.739  30.745  1.00286.88           O  
ATOM    342  CB  LYS A  56     -57.502  29.226  32.440  1.00281.10           C  
ATOM    343  CG  LYS A  56     -58.838  29.647  33.036  1.00281.10           C  
ATOM    344  CD  LYS A  56     -58.821  29.286  34.476  1.00281.10           C  
ATOM    345  CE  LYS A  56     -57.669  29.909  35.188  1.00281.10           C  
ATOM    346  NZ  LYS A  56     -57.692  29.433  36.601  1.00281.10           N  
ATOM    347  N   ARG A  57     -56.227  29.187  29.253  1.00285.49           N  
ATOM    348  CA  ARG A  57     -55.013  29.279  28.437  1.00285.49           C  
ATOM    349  C   ARG A  57     -53.904  29.986  29.216  1.00285.49           C  
ATOM    350  O   ARG A  57     -54.200  30.827  30.062  1.00285.49           O  
ATOM    351  CB  ARG A  57     -55.272  30.033  27.130  1.00288.35           C  
ATOM    352  CG  ARG A  57     -54.136  29.926  26.085  1.00288.35           C  
ATOM    353  CD  ARG A  57     -54.633  30.303  24.677  1.00288.35           C  
ATOM    354  NE  ARG A  57     -54.798  31.762  24.543  1.00288.35           N  
ATOM    355  CZ  ARG A  57     -55.963  32.417  24.539  1.00288.35           C  
ATOM    356  NH1 ARG A  57     -57.088  31.742  24.752  1.00288.35           N  
ATOM    357  NH2 ARG A  57     -55.997  33.751  24.405  1.00288.35           N  
ATOM    358  N   THR A  58     -52.643  29.623  28.977  1.00285.00           N  
ATOM    359  CA  THR A  58     -51.524  30.116  29.793  1.00285.00           C  
ATOM    360  C   THR A  58     -50.203  30.306  29.031  1.00285.00           C  
ATOM    361  O   THR A  58     -49.933  29.571  28.075  1.00285.00           O  
ATOM    362  CB  THR A  58     -51.262  29.155  30.958  1.00278.85           C  
ATOM    363  OG1 THR A  58     -52.502  28.857  31.621  1.00278.85           O  
ATOM    364  CG2 THR A  58     -50.276  29.768  31.944  1.00278.85           C  
ATOM    365  N   VAL A  59     -49.394  31.298  29.433  1.00268.48           N  
ATOM    366  CA  VAL A  59     -48.010  31.408  28.943  1.00268.48           C  
ATOM    367  C   VAL A  59     -47.057  31.576  30.106  1.00268.48           C  
ATOM    368  O   VAL A  59     -47.456  31.992  31.178  1.00268.48           O  
ATOM    369  CB  VAL A  59     -47.762  32.588  27.965  1.00274.08           C  
ATOM    370  CG1 VAL A  59     -48.857  32.636  26.878  1.00274.08           C  
ATOM    371  CG2 VAL A  59     -47.895  33.879  28.697  1.00274.08           C  
ATOM    372  N   ASP A  60     -45.798  31.249  29.858  1.00267.27           N  
ATOM    373  CA  ASP A  60     -44.692  31.386  30.807  1.00267.27           C  
ATOM    374  C   ASP A  60     -43.506  32.075  30.136  1.00267.27           C  
ATOM    375  O   ASP A  60     -43.092  31.698  29.036  1.00267.27           O  
ATOM    376  CB  ASP A  60     -44.239  30.036  31.365  1.00266.93           C  
ATOM    377  CG  ASP A  60     -43.200  30.175  32.485  1.00266.93           C  
ATOM    378  OD1 ASP A  60     -43.206  31.202  33.202  1.00266.93           O  
ATOM    379  OD2 ASP A  60     -42.348  29.264  32.616  1.00266.93           O  
ATOM    380  N   LEU A  61     -42.955  33.075  30.814  1.00263.58           N  
ATOM    381  CA  LEU A  61     -41.899  33.896  30.245  1.00263.58           C  
ATOM    382  C   LEU A  61     -40.509  33.322  30.486  1.00263.58           C  
ATOM    383  O   LEU A  61     -39.703  33.221  29.568  1.00263.58           O  
ATOM    384  CB  LEU A  61     -41.980  35.297  30.831  1.00265.41           C  
ATOM    385  CG  LEU A  61     -43.391  35.872  30.816  1.00265.41           C  
ATOM    386  CD1 LEU A  61     -43.405  37.207  31.526  1.00265.41           C  
ATOM    387  CD2 LEU A  61     -43.908  35.982  29.392  1.00265.41           C  
ATOM    388  N   GLY A  62     -40.238  32.921  31.716  1.00263.89           N  
ATOM    389  CA  GLY A  62     -38.935  32.399  32.067  1.00263.89           C  
ATOM    390  C   GLY A  62     -37.920  33.515  32.036  1.00263.89           C  
ATOM    391  O   GLY A  62     -37.900  34.366  32.927  1.00263.89           O  
ATOM    392  N   GLN A  63     -37.074  33.523  31.020  1.00267.00           N  
ATOM    393  CA  GLN A  63     -36.118  34.613  30.879  1.00267.00           C  
ATOM    394  C   GLN A  63     -36.692  35.949  30.416  1.00267.00           C  
ATOM    395  O   GLN A  63     -36.016  36.976  30.508  1.00267.00           O  
ATOM    396  CB  GLN A  63     -34.982  34.226  29.961  1.00268.94           C  
ATOM    397  CG  GLN A  63     -34.232  33.049  30.457  1.00268.94           C  
ATOM    398  CD  GLN A  63     -32.768  33.412  30.583  1.00268.94           C  
ATOM    399  OE1 GLN A  63     -32.359  34.512  30.189  1.00268.94           O  
ATOM    400  NE2 GLN A  63     -31.978  32.524  31.172  1.00268.94           N  
ATOM    401  N   CYS A  64     -37.919  35.938  29.905  1.00267.36           N  
ATOM    402  CA  CYS A  64     -38.566  37.176  29.486  1.00267.36           C  
ATOM    403  C   CYS A  64     -39.185  37.789  30.716  1.00267.36           C  
ATOM    404  O   CYS A  64     -39.639  37.095  31.623  1.00267.36           O  
ATOM    405  CB  CYS A  64     -39.637  36.924  28.396  1.00262.95           C  
ATOM    406  SG  CYS A  64     -40.495  38.385  27.657  1.00262.95           S  
ATOM    407  N   GLY A  65     -39.107  39.103  30.775  1.00270.97           N  
ATOM    408  CA  GLY A  65     -39.788  39.862  31.791  1.00270.97           C  
ATOM    409  C   GLY A  65     -41.132  40.262  31.215  1.00270.97           C  
ATOM    410  O   GLY A  65     -41.332  40.250  29.995  1.00270.97           O  
ATOM    411  N   LEU A  66     -42.069  40.573  32.096  1.00266.33           N  
ATOM    412  CA  LEU A  66     -43.410  40.968  31.705  1.00266.33           C  
ATOM    413  C   LEU A  66     -43.434  42.203  30.834  1.00266.33           C  
ATOM    414  O   LEU A  66     -44.293  42.367  29.972  1.00266.33           O  
ATOM    415  CB  LEU A  66     -44.233  41.243  32.944  1.00265.10           C  
ATOM    416  CG  LEU A  66     -45.674  41.635  32.650  1.00265.10           C  
ATOM    417  CD1 LEU A  66     -46.321  40.598  31.769  1.00265.10           C  
ATOM    418  CD2 LEU A  66     -46.450  41.755  33.941  1.00265.10           C  
ATOM    419  N   LEU A  67     -42.489  43.087  31.095  1.00264.39           N  
ATOM    420  CA  LEU A  67     -42.305  44.270  30.279  1.00264.39           C  
ATOM    421  C   LEU A  67     -41.445  43.987  29.061  1.00264.39           C  
ATOM    422  O   LEU A  67     -41.267  44.864  28.216  1.00264.39           O  
ATOM    423  CB  LEU A  67     -41.706  45.414  31.100  1.00267.16           C  
ATOM    424  CG  LEU A  67     -42.311  45.699  32.490  1.00267.16           C  
ATOM    425  CD1 LEU A  67     -41.909  47.093  33.012  1.00267.16           C  
ATOM    426  CD2 LEU A  67     -43.827  45.499  32.575  1.00267.16           C  
ATOM    427  N   GLY A  68     -40.860  42.794  28.989  1.00265.57           N  
ATOM    428  CA  GLY A  68     -40.134  42.445  27.787  1.00265.57           C  
ATOM    429  C   GLY A  68     -41.022  42.202  26.577  1.00265.57           C  
ATOM    430  O   GLY A  68     -40.560  42.381  25.458  1.00265.57           O  
ATOM    431  N   THR A  69     -42.297  41.866  26.770  1.00266.87           N  
ATOM    432  CA  THR A  69     -43.189  41.722  25.617  1.00266.87           C  
ATOM    433  C   THR A  69     -43.554  43.077  24.986  1.00266.87           C  
ATOM    434  O   THR A  69     -44.059  43.115  23.869  1.00266.87           O  
ATOM    435  CB  THR A  69     -44.473  40.966  25.971  1.00260.26           C  
ATOM    436  OG1 THR A  69     -45.286  41.787  26.815  1.00260.26           O  
ATOM    437  CG2 THR A  69     -44.139  39.652  26.668  1.00260.26           C  
ATOM    438  N   ILE A  70     -43.302  44.181  25.693  1.00263.22           N  
ATOM    439  CA  ILE A  70     -43.644  45.511  25.179  1.00263.22           C  
ATOM    440  C   ILE A  70     -42.534  46.150  24.377  1.00263.22           C  
ATOM    441  O   ILE A  70     -42.803  46.879  23.418  1.00263.22           O  
ATOM    442  CB  ILE A  70     -44.027  46.450  26.302  1.00257.88           C  
ATOM    443  CG1 ILE A  70     -44.977  45.706  27.223  1.00257.88           C  
ATOM    444  CG2 ILE A  70     -44.703  47.679  25.745  1.00257.88           C  
ATOM    445  CD1 ILE A  70     -46.211  45.222  26.505  1.00257.88           C  
ATOM    446  N   THR A  71     -41.290  45.884  24.767  1.00264.86           N  
ATOM    447  CA  THR A  71     -40.157  46.347  23.980  1.00264.86           C  
ATOM    448  C   THR A  71     -39.730  45.209  23.072  1.00264.86           C  
ATOM    449  O   THR A  71     -39.407  45.411  21.902  1.00264.86           O  
ATOM    450  CB  THR A  71     -38.981  46.786  24.826  1.00251.55           C  
ATOM    451  OG1 THR A  71     -38.511  45.678  25.595  1.00251.55           O  
ATOM    452  CG2 THR A  71     -39.390  47.929  25.719  1.00251.55           C  
ATOM    453  N   GLY A  72     -39.696  44.005  23.617  1.00265.43           N  
ATOM    454  CA  GLY A  72     -39.382  42.860  22.791  1.00265.43           C  
ATOM    455  C   GLY A  72     -37.902  42.734  22.508  1.00265.43           C  
ATOM    456  O   GLY A  72     -37.475  42.951  21.371  1.00265.43           O  
ATOM    457  N   PRO A  73     -37.107  42.391  23.533  1.00267.44           N  
ATOM    458  CA  PRO A  73     -35.708  42.063  23.292  1.00267.44           C  
ATOM    459  C   PRO A  73     -35.680  40.798  22.451  1.00267.44           C  
ATOM    460  O   PRO A  73     -36.724  40.152  22.267  1.00267.44           O  
ATOM    461  CB  PRO A  73     -35.143  41.839  24.701  1.00265.27           C  
ATOM    462  CG  PRO A  73     -36.070  42.538  25.591  1.00265.27           C  
ATOM    463  CD  PRO A  73     -37.421  42.357  24.966  1.00265.27           C  
ATOM    464  N   PRO A  74     -34.490  40.400  21.995  1.00273.37           N  
ATOM    465  CA  PRO A  74     -34.347  39.193  21.173  1.00273.37           C  
ATOM    466  C   PRO A  74     -34.855  37.885  21.841  1.00273.37           C  
ATOM    467  O   PRO A  74     -34.666  36.804  21.275  1.00273.37           O  
ATOM    468  CB  PRO A  74     -32.836  39.142  20.914  1.00269.35           C  
ATOM    469  CG  PRO A  74     -32.409  40.585  20.974  1.00269.35           C  
ATOM    470  CD  PRO A  74     -33.248  41.200  22.032  1.00269.35           C  
ATOM    471  N   GLN A  75     -35.505  37.985  23.003  1.00269.87           N  
ATOM    472  CA  GLN A  75     -36.053  36.815  23.693  1.00269.87           C  
ATOM    473  C   GLN A  75     -37.591  36.716  23.728  1.00269.87           C  
ATOM    474  O   GLN A  75     -38.147  35.613  23.788  1.00269.87           O  
ATOM    475  CB  GLN A  75     -35.485  36.765  25.138  1.00270.58           C  
ATOM    476  CG  GLN A  75     -36.041  37.794  26.183  1.00270.58           C  
ATOM    477  CD  GLN A  75     -35.054  38.915  26.609  1.00270.58           C  
ATOM    478  OE1 GLN A  75     -33.992  39.118  26.008  1.00270.58           O  
ATOM    479  NE2 GLN A  75     -35.411  39.623  27.678  1.00270.58           N  
ATOM    480  N   CYS A  76     -38.280  37.841  23.603  1.00268.89           N  
ATOM    481  CA  CYS A  76     -39.739  37.820  23.667  1.00268.89           C  
ATOM    482  C   CYS A  76     -40.395  37.977  22.299  1.00268.89           C  
ATOM    483  O   CYS A  76     -41.465  38.577  22.172  1.00268.89           O  
ATOM    484  CB  CYS A  76     -40.234  38.920  24.623  1.00270.45           C  
ATOM    485  SG  CYS A  76     -39.294  39.102  26.198  1.00270.45           S  
ATOM    486  N   ASP A  77     -39.791  37.378  21.284  1.00267.63           N  
ATOM    487  CA  ASP A  77     -40.304  37.540  19.922  1.00267.63           C  
ATOM    488  C   ASP A  77     -41.600  36.771  19.544  1.00267.63           C  
ATOM    489  O   ASP A  77     -42.191  37.019  18.478  1.00267.63           O  
ATOM    490  CB  ASP A  77     -39.207  37.153  18.925  1.00274.49           C  
ATOM    491  CG  ASP A  77     -38.044  38.131  18.924  1.00274.49           C  
ATOM    492  OD1 ASP A  77     -38.280  39.331  19.179  1.00274.49           O  
ATOM    493  OD2 ASP A  77     -36.906  37.706  18.609  1.00274.49           O  
ATOM    494  N   GLN A  78     -42.020  35.844  20.402  1.00259.86           N  
ATOM    495  CA  GLN A  78     -43.254  35.057  20.245  1.00259.86           C  
ATOM    496  C   GLN A  78     -44.407  35.595  21.133  1.00259.86           C  
ATOM    497  O   GLN A  78     -45.589  35.250  20.954  1.00259.86           O  
ATOM    498  CB  GLN A  78     -42.922  33.606  20.577  1.00259.80           C  
ATOM    499  CG  GLN A  78     -42.592  33.449  22.054  1.00259.80           C  
ATOM    500  CD  GLN A  78     -41.201  34.002  22.439  1.00259.80           C  
ATOM    501  OE1 GLN A  78     -40.546  34.692  21.653  1.00259.80           O  
ATOM    502  NE2 GLN A  78     -40.785  33.749  23.678  1.00259.80           N  
ATOM    503  N   PHE A  79     -44.017  36.384  22.138  1.00261.72           N  
ATOM    504  CA  PHE A  79     -44.942  37.064  23.028  1.00261.72           C  
ATOM    505  C   PHE A  79     -45.096  38.495  22.692  1.00261.72           C  
ATOM    506  O   PHE A  79     -45.490  39.276  23.540  1.00261.72           O  
ATOM    507  CB  PHE A  79     -44.461  36.976  24.447  1.00266.04           C  
ATOM    508  CG  PHE A  79     -44.216  35.621  24.846  1.00266.04           C  
ATOM    509  CD1 PHE A  79     -45.089  34.635  24.417  1.00266.04           C  
ATOM    510  CD2 PHE A  79     -43.109  35.298  25.594  1.00266.04           C  
ATOM    511  CE1 PHE A  79     -44.879  33.350  24.737  1.00266.04           C  
ATOM    512  CE2 PHE A  79     -42.885  34.009  25.933  1.00266.04           C  
ATOM    513  CZ  PHE A  79     -43.770  33.022  25.504  1.00266.04           C  
ATOM    514  N   LEU A  80     -44.622  38.877  21.525  1.00262.58           N  
ATOM    515  CA  LEU A  80     -44.995  40.163  20.993  1.00262.58           C  
ATOM    516  C   LEU A  80     -46.540  40.244  20.968  1.00262.58           C  
ATOM    517  O   LEU A  80     -47.143  41.182  21.487  1.00262.58           O  
ATOM    518  CB  LEU A  80     -44.350  40.383  19.623  1.00266.46           C  
ATOM    519  CG  LEU A  80     -42.826  40.161  19.569  1.00266.46           C  
ATOM    520  CD1 LEU A  80     -42.298  40.222  18.116  1.00266.46           C  
ATOM    521  CD2 LEU A  80     -42.072  41.137  20.469  1.00266.46           C  
ATOM    522  N   GLU A  81     -47.174  39.229  20.387  1.00263.45           N  
ATOM    523  CA  GLU A  81     -48.617  39.058  20.499  1.00263.45           C  
ATOM    524  C   GLU A  81     -48.841  37.681  21.110  1.00263.45           C  
ATOM    525  O   GLU A  81     -48.878  36.643  20.438  1.00263.45           O  
ATOM    526  CB  GLU A  81     -49.329  39.201  19.139  1.00265.04           C  
ATOM    527  CG  GLU A  81     -49.223  40.578  18.474  1.00265.04           C  
ATOM    528  CD  GLU A  81     -50.021  40.694  17.162  1.00265.04           C  
ATOM    529  OE1 GLU A  81     -51.184  41.149  17.172  1.00265.04           O  
ATOM    530  OE2 GLU A  81     -49.459  40.363  16.098  1.00265.04           O  
ATOM    531  N   PHE A  82     -48.910  37.674  22.421  1.00261.68           N  
ATOM    532  CA  PHE A  82     -49.212  36.458  23.118  1.00261.68           C  
ATOM    533  C   PHE A  82     -50.632  36.582  23.626  1.00261.68           C  
ATOM    534  O   PHE A  82     -51.050  37.588  24.187  1.00261.68           O  
ATOM    535  CB  PHE A  82     -48.217  36.171  24.216  1.00262.96           C  
ATOM    536  CG  PHE A  82     -48.291  37.129  25.328  1.00262.96           C  
ATOM    537  CD1 PHE A  82     -47.671  38.357  25.235  1.00262.96           C  
ATOM    538  CD2 PHE A  82     -49.042  36.845  26.437  1.00262.96           C  
ATOM    539  CE1 PHE A  82     -47.742  39.253  26.259  1.00262.96           C  
ATOM    540  CE2 PHE A  82     -49.127  37.741  27.458  1.00262.96           C  
ATOM    541  CZ  PHE A  82     -48.478  38.945  27.374  1.00262.96           C  
ATOM    542  N   SER A  83     -51.395  35.566  23.314  1.00275.91           N  
ATOM    543  CA  SER A  83     -52.750  35.429  23.781  1.00275.91           C  
ATOM    544  C   SER A  83     -52.772  34.487  25.009  1.00275.91           C  
ATOM    545  O   SER A  83     -52.201  33.380  24.934  1.00275.91           O  
ATOM    546  CB  SER A  83     -53.651  34.941  22.626  1.00275.20           C  
ATOM    547  OG  SER A  83     -53.171  33.760  21.981  1.00275.20           O  
ATOM    548  N   ALA A  84     -53.258  34.980  26.168  1.00281.02           N  
ATOM    549  CA  ALA A  84     -53.224  34.217  27.461  1.00281.02           C  
ATOM    550  C   ALA A  84     -54.276  34.620  28.562  1.00281.02           C  
ATOM    551  O   ALA A  84     -54.660  35.793  28.646  1.00281.02           O  
ATOM    552  CB  ALA A  84     -51.826  34.292  28.061  1.00275.93           C  
ATOM    553  N   ASP A  85     -54.729  33.652  29.390  1.00279.66           N  
ATOM    554  CA  ASP A  85     -55.562  33.929  30.595  1.00279.66           C  
ATOM    555  C   ASP A  85     -54.756  33.902  31.893  1.00279.66           C  
ATOM    556  O   ASP A  85     -55.316  34.112  32.977  1.00279.66           O  
ATOM    557  CB  ASP A  85     -56.698  32.896  30.778  1.00284.00           C  
ATOM    558  CG  ASP A  85     -57.521  32.660  29.520  1.00284.00           C  
ATOM    559  OD1 ASP A  85     -57.696  33.591  28.701  1.00284.00           O  
ATOM    560  OD2 ASP A  85     -58.009  31.517  29.362  1.00284.00           O  
ATOM    561  N   LEU A  86     -53.450  33.663  31.774  1.00273.81           N  
ATOM    562  CA  LEU A  86     -52.580  33.459  32.932  1.00273.81           C  
ATOM    563  C   LEU A  86     -51.105  33.699  32.661  1.00273.81           C  
ATOM    564  O   LEU A  86     -50.573  33.332  31.614  1.00273.81           O  
ATOM    565  CB  LEU A  86     -52.756  32.054  33.496  1.00273.43           C  
ATOM    566  CG  LEU A  86     -51.751  31.654  34.584  1.00273.43           C  
ATOM    567  CD1 LEU A  86     -51.755  32.582  35.802  1.00273.43           C  
ATOM    568  CD2 LEU A  86     -52.049  30.247  35.008  1.00273.43           C  
ATOM    569  N   ILE A  87     -50.457  34.317  33.636  1.00270.51           N  
ATOM    570  CA  ILE A  87     -49.069  34.696  33.530  1.00270.51           C  
ATOM    571  C   ILE A  87     -48.163  34.226  34.667  1.00270.51           C  
ATOM    572  O   ILE A  87     -48.561  34.183  35.826  1.00270.51           O  
ATOM    573  CB  ILE A  87     -48.966  36.214  33.442  1.00274.03           C  
ATOM    574  CG1 ILE A  87     -49.814  36.718  32.279  1.00274.03           C  
ATOM    575  CG2 ILE A  87     -47.516  36.658  33.304  1.00274.03           C  
ATOM    576  CD1 ILE A  87     -49.694  38.194  32.058  1.00274.03           C  
ATOM    577  N   ILE A  88     -46.960  33.808  34.308  1.00263.09           N  
ATOM    578  CA  ILE A  88     -46.007  33.347  35.277  1.00263.09           C  
ATOM    579  C   ILE A  88     -44.757  34.177  35.121  1.00263.09           C  
ATOM    580  O   ILE A  88     -44.321  34.454  33.999  1.00263.09           O  
ATOM    581  CB  ILE A  88     -45.670  31.898  35.074  1.00257.90           C  
ATOM    582  CG1 ILE A  88     -46.949  31.076  35.009  1.00257.90           C  
ATOM    583  CG2 ILE A  88     -44.725  31.422  36.149  1.00257.90           C  
ATOM    584  CD1 ILE A  88     -46.680  29.632  34.778  1.00257.90           C  
ATOM    585  N   GLU A  89     -44.166  34.547  36.248  1.00263.01           N  
ATOM    586  CA  GLU A  89     -42.959  35.360  36.229  1.00263.01           C  
ATOM    587  C   GLU A  89     -41.800  34.621  36.876  1.00263.01           C  
ATOM    588  O   GLU A  89     -41.995  33.897  37.845  1.00263.01           O  
ATOM    589  CB  GLU A  89     -43.166  36.706  36.931  1.00270.33           C  
ATOM    590  CG  GLU A  89     -44.273  37.555  36.319  1.00270.33           C  
ATOM    591  CD  GLU A  89     -44.584  38.796  37.133  1.00270.33           C  
ATOM    592  OE1 GLU A  89     -43.734  39.178  37.975  1.00270.33           O  
ATOM    593  OE2 GLU A  89     -45.681  39.371  36.945  1.00270.33           O  
ATOM    594  N   ARG A  90     -40.589  34.804  36.361  1.00255.14           N  
ATOM    595  CA  ARG A  90     -39.504  33.986  36.828  1.00255.14           C  
ATOM    596  C   ARG A  90     -38.391  34.818  37.406  1.00255.14           C  
ATOM    597  O   ARG A  90     -38.293  36.009  37.130  1.00255.14           O  
ATOM    598  CB  ARG A  90     -38.969  33.175  35.664  1.00263.76           C  
ATOM    599  CG  ARG A  90     -39.933  32.116  35.229  1.00263.76           C  
ATOM    600  CD  ARG A  90     -40.190  31.116  36.297  1.00263.76           C  
ATOM    601  NE  ARG A  90     -41.388  30.373  35.945  1.00263.76           N  
ATOM    602  CZ  ARG A  90     -41.907  29.400  36.676  1.00263.76           C  
ATOM    603  NH1 ARG A  90     -41.332  29.061  37.820  1.00263.76           N  
ATOM    604  NH2 ARG A  90     -43.010  28.785  36.269  1.00263.76           N  
ATOM    605  N   ARG A  91     -37.484  34.156  38.113  1.00262.15           N  
ATOM    606  CA  ARG A  91     -36.350  34.820  38.745  1.00262.15           C  
ATOM    607  C   ARG A  91     -35.311  35.321  37.748  1.00262.15           C  
ATOM    608  O   ARG A  91     -34.406  36.080  38.101  1.00262.15           O  
ATOM    609  CB  ARG A  91     -35.665  33.860  39.740  1.00276.07           C  
ATOM    610  CG  ARG A  91     -34.741  34.547  40.769  1.00276.07           C  
ATOM    611  CD  ARG A  91     -34.300  33.670  41.933  1.00276.07           C  
ATOM    612  NE  ARG A  91     -34.917  33.998  43.225  1.00276.07           N  
ATOM    613  CZ  ARG A  91     -35.843  33.257  43.828  1.00276.07           C  
ATOM    614  NH1 ARG A  91     -36.274  32.139  43.234  1.00276.07           N  
ATOM    615  NH2 ARG A  91     -36.332  33.654  44.999  1.00276.07           N  
ATOM    616  N   GLU A  92     -35.486  34.968  36.484  1.00264.88           N  
ATOM    617  CA  GLU A  92     -34.533  35.412  35.476  1.00264.88           C  
ATOM    618  C   GLU A  92     -35.167  36.312  34.434  1.00264.88           C  
ATOM    619  O   GLU A  92     -34.568  36.582  33.383  1.00264.88           O  
ATOM    620  CB  GLU A  92     -33.876  34.188  34.813  1.00263.24           C  
ATOM    621  CG  GLU A  92     -34.816  33.306  33.969  1.00263.24           C  
ATOM    622  CD  GLU A  92     -35.682  32.353  34.800  1.00263.24           C  
ATOM    623  OE1 GLU A  92     -35.579  32.340  36.044  1.00263.24           O  
ATOM    624  OE2 GLU A  92     -36.450  31.580  34.195  1.00263.24           O  
ATOM    625  N   GLY A  93     -36.358  36.816  34.749  1.00264.16           N  
ATOM    626  CA  GLY A  93     -37.008  37.697  33.810  1.00264.16           C  
ATOM    627  C   GLY A  93     -36.260  39.015  33.760  1.00264.16           C  
ATOM    628  O   GLY A  93     -35.921  39.621  34.791  1.00264.16           O  
ATOM    629  N   SER A  94     -35.982  39.434  32.527  1.00267.36           N  
ATOM    630  CA  SER A  94     -35.238  40.657  32.258  1.00267.36           C  
ATOM    631  C   SER A  94     -35.991  41.374  31.132  1.00267.36           C  
ATOM    632  O   SER A  94     -36.169  40.852  30.019  1.00267.36           O  
ATOM    633  CB  SER A  94     -33.776  40.370  31.908  1.00267.06           C  
ATOM    634  OG  SER A  94     -33.105  41.560  31.532  1.00267.06           O  
ATOM    635  N   ASP A  95     -36.437  42.572  31.470  1.00261.54           N  
ATOM    636  CA  ASP A  95     -37.116  43.489  30.582  1.00261.54           C  
ATOM    637  C   ASP A  95     -36.187  44.191  29.597  1.00261.54           C  
ATOM    638  O   ASP A  95     -36.633  44.989  28.772  1.00261.54           O  
ATOM    639  CB  ASP A  95     -37.819  44.525  31.445  1.00267.66           C  
ATOM    640  CG  ASP A  95     -38.764  43.894  32.451  1.00267.66           C  
ATOM    641  OD1 ASP A  95     -39.427  42.898  32.101  1.00267.66           O  
ATOM    642  OD2 ASP A  95     -38.801  44.381  33.611  1.00267.66           O  
ATOM    643  N   VAL A  96     -34.897  43.886  29.668  1.00257.02           N  
ATOM    644  CA  VAL A  96     -33.899  44.753  29.061  1.00257.02           C  
ATOM    645  C   VAL A  96     -32.747  43.910  28.527  1.00257.02           C  
ATOM    646  O   VAL A  96     -32.367  42.886  29.100  1.00257.02           O  
ATOM    647  CB  VAL A  96     -33.366  45.832  30.097  1.00250.62           C  
ATOM    648  CG1 VAL A  96     -31.841  45.914  30.120  1.00250.62           C  
ATOM    649  CG2 VAL A  96     -33.996  47.204  29.856  1.00250.62           C  
ATOM    650  N   CYS A  97     -32.244  44.304  27.369  1.00252.09           N  
ATOM    651  CA  CYS A  97     -30.991  43.755  26.922  1.00252.09           C  
ATOM    652  C   CYS A  97     -29.914  44.847  26.896  1.00252.09           C  
ATOM    653  O   CYS A  97     -28.849  44.657  27.483  1.00252.09           O  
ATOM    654  CB  CYS A  97     -31.160  43.056  25.557  1.00264.43           C  
ATOM    655  SG  CYS A  97     -32.068  43.974  24.243  1.00264.43           S  
ATOM    656  N   TYR A  98     -30.218  45.996  26.271  1.00240.47           N  
ATOM    657  CA  TYR A  98     -29.406  47.197  26.425  1.00240.47           C  
ATOM    658  C   TYR A  98     -29.790  47.758  27.787  1.00240.47           C  
ATOM    659  O   TYR A  98     -30.961  48.123  27.995  1.00240.47           O  
ATOM    660  CB  TYR A  98     -29.639  48.191  25.264  1.00239.04           C  
ATOM    661  CG  TYR A  98     -28.624  49.358  25.146  1.00239.04           C  
ATOM    662  CD1 TYR A  98     -28.227  50.115  26.267  1.00239.04           C  
ATOM    663  CD2 TYR A  98     -28.057  49.698  23.898  1.00239.04           C  
ATOM    664  CE1 TYR A  98     -27.297  51.166  26.158  1.00239.04           C  
ATOM    665  CE2 TYR A  98     -27.128  50.757  23.784  1.00239.04           C  
ATOM    666  CZ  TYR A  98     -26.757  51.485  24.923  1.00239.04           C  
ATOM    667  OH  TYR A  98     -25.848  52.527  24.860  1.00239.04           O  
ATOM    668  N   PRO A  99     -28.794  47.846  28.696  1.00230.10           N  
ATOM    669  CA  PRO A  99     -29.007  48.123  30.104  1.00230.10           C  
ATOM    670  C   PRO A  99     -29.836  49.329  30.287  1.00230.10           C  
ATOM    671  O   PRO A  99     -29.755  50.285  29.527  1.00230.10           O  
ATOM    672  CB  PRO A  99     -27.615  48.427  30.629  1.00230.97           C  
ATOM    673  CG  PRO A  99     -26.785  48.660  29.432  1.00230.97           C  
ATOM    674  CD  PRO A  99     -27.357  47.812  28.393  1.00230.97           C  
ATOM    675  N   GLY A 100     -30.660  49.265  31.301  1.00228.71           N  
ATOM    676  CA  GLY A 100     -31.555  50.339  31.580  1.00228.71           C  
ATOM    677  C   GLY A 100     -32.587  49.844  32.533  1.00228.71           C  
ATOM    678  O   GLY A 100     -32.628  48.680  32.931  1.00228.71           O  
ATOM    679  N   LYS A 101     -33.561  50.692  32.706  1.00237.94           N  
ATOM    680  CA  LYS A 101     -34.598  50.419  33.630  1.00237.94           C  
ATOM    681  C   LYS A 101     -35.724  51.290  33.211  1.00237.94           C  
ATOM    682  O   LYS A 101     -35.549  52.442  32.787  1.00237.94           O  
ATOM    683  CB  LYS A 101     -34.194  50.800  35.050  1.00225.90           C  
ATOM    684  CG  LYS A 101     -33.521  52.145  35.061  1.00225.90           C  
ATOM    685  CD  LYS A 101     -33.283  52.670  36.439  1.00225.90           C  
ATOM    686  CE  LYS A 101     -34.528  53.250  37.057  1.00225.90           C  
ATOM    687  NZ  LYS A 101     -34.161  53.897  38.346  1.00225.90           N  
ATOM    688  N   PHE A 102     -36.903  50.740  33.366  1.00253.87           N  
ATOM    689  CA  PHE A 102     -38.087  51.495  33.117  1.00253.87           C  
ATOM    690  C   PHE A 102     -38.228  52.490  34.261  1.00253.87           C  
ATOM    691  O   PHE A 102     -37.438  52.507  35.224  1.00253.87           O  
ATOM    692  CB  PHE A 102     -39.292  50.570  33.030  1.00258.39           C  
ATOM    693  CG  PHE A 102     -39.448  49.936  31.702  1.00258.39           C  
ATOM    694  CD1 PHE A 102     -38.703  48.812  31.399  1.00258.39           C  
ATOM    695  CD2 PHE A 102     -40.318  50.444  30.759  1.00258.39           C  
ATOM    696  CE1 PHE A 102     -38.824  48.190  30.171  1.00258.39           C  
ATOM    697  CE2 PHE A 102     -40.450  49.836  29.526  1.00258.39           C  
ATOM    698  CZ  PHE A 102     -39.704  48.702  29.230  1.00258.39           C  
ATOM    699  N   VAL A 103     -39.155  53.406  34.062  1.00263.05           N  
ATOM    700  CA  VAL A 103     -39.551  54.355  35.067  1.00263.05           C  
ATOM    701  C   VAL A 103     -41.031  53.999  35.341  1.00263.05           C  
ATOM    702  O   VAL A 103     -41.841  53.910  34.408  1.00263.05           O  
ATOM    703  CB  VAL A 103     -39.321  55.808  34.624  1.00256.17           C  
ATOM    704  CG1 VAL A 103     -40.093  56.773  35.492  1.00256.17           C  
ATOM    705  CG2 VAL A 103     -37.810  56.111  34.435  1.00256.17           C  
ATOM    706  N   ASN A 104     -41.354  53.776  36.617  1.00276.47           N  
ATOM    707  CA  ASN A 104     -42.644  53.218  37.100  1.00276.47           C  
ATOM    708  C   ASN A 104     -42.960  51.861  36.495  1.00276.47           C  
ATOM    709  O   ASN A 104     -44.068  51.599  36.032  1.00276.47           O  
ATOM    710  CB  ASN A 104     -43.808  54.171  36.788  1.00282.61           C  
ATOM    711  CG  ASN A 104     -43.764  55.454  37.596  1.00282.61           C  
ATOM    712  OD1 ASN A 104     -43.066  56.412  37.250  1.00282.61           O  
ATOM    713  ND2 ASN A 104     -44.569  55.498  38.654  1.00282.61           N  
ATOM    714  N   GLU A 105     -41.980  50.975  36.636  1.00273.85           N  
ATOM    715  CA  GLU A 105     -42.025  49.667  36.018  1.00273.85           C  
ATOM    716  C   GLU A 105     -43.008  48.661  36.640  1.00273.85           C  
ATOM    717  O   GLU A 105     -43.810  48.065  35.913  1.00273.85           O  
ATOM    718  CB  GLU A 105     -40.563  49.144  35.992  1.00272.64           C  
ATOM    719  CG  GLU A 105     -39.742  49.321  37.312  1.00272.64           C  
ATOM    720  CD  GLU A 105     -38.270  48.865  37.185  1.00272.64           C  
ATOM    721  OE1 GLU A 105     -37.956  48.001  36.318  1.00272.64           O  
ATOM    722  OE2 GLU A 105     -37.423  49.434  37.926  1.00272.64           O  
ATOM    723  N   GLU A 106     -43.055  48.595  37.965  1.00272.34           N  
ATOM    724  CA  GLU A 106     -43.928  47.669  38.697  1.00272.34           C  
ATOM    725  C   GLU A 106     -45.433  47.931  38.477  1.00272.34           C  
ATOM    726  O   GLU A 106     -46.249  46.996  38.421  1.00272.34           O  
ATOM    727  CB  GLU A 106     -43.609  47.715  40.215  1.00269.84           C  
ATOM    728  CG  GLU A 106     -44.151  46.518  41.031  1.00269.84           C  
ATOM    729  CD  GLU A 106     -43.446  45.190  40.752  1.00269.84           C  
ATOM    730  OE1 GLU A 106     -42.409  45.189  40.046  1.00269.84           O  
ATOM    731  OE2 GLU A 106     -43.988  44.162  41.229  1.00269.84           O  
ATOM    732  N   ALA A 107     -45.773  49.192  38.264  1.00264.77           N  
ATOM    733  CA  ALA A 107     -47.134  49.588  37.956  1.00264.77           C  
ATOM    734  C   ALA A 107     -47.624  48.982  36.691  1.00264.77           C  
ATOM    735  O   ALA A 107     -48.745  48.463  36.624  1.00264.77           O  
ATOM    736  CB  ALA A 107     -47.203  51.067  37.855  1.00265.47           C  
ATOM    737  N   LEU A 108     -46.728  48.947  35.724  1.00271.77           N  
ATOM    738  CA  LEU A 108     -47.049  48.347  34.446  1.00271.77           C  
ATOM    739  C   LEU A 108     -47.272  46.823  34.547  1.00271.77           C  
ATOM    740  O   LEU A 108     -48.158  46.298  33.859  1.00271.77           O  
ATOM    741  CB  LEU A 108     -45.928  48.673  33.466  1.00265.41           C  
ATOM    742  CG  LEU A 108     -45.989  48.270  32.003  1.00265.41           C  
ATOM    743  CD1 LEU A 108     -47.251  48.832  31.404  1.00265.41           C  
ATOM    744  CD2 LEU A 108     -44.756  48.820  31.324  1.00265.41           C  
ATOM    745  N   ARG A 109     -46.571  46.140  35.462  1.00264.29           N  
ATOM    746  CA  ARG A 109     -46.770  44.700  35.611  1.00264.29           C  
ATOM    747  C   ARG A 109     -48.178  44.400  36.072  1.00264.29           C  
ATOM    748  O   ARG A 109     -48.863  43.634  35.407  1.00264.29           O  
ATOM    749  CB  ARG A 109     -45.731  44.058  36.551  1.00260.25           C  
ATOM    750  CG  ARG A 109     -44.316  44.085  35.976  1.00260.25           C  
ATOM    751  CD  ARG A 109     -43.151  44.092  37.053  1.00260.25           C  
ATOM    752  NE  ARG A 109     -41.891  44.133  36.325  1.00260.25           N  
ATOM    753  CZ  ARG A 109     -40.712  44.585  36.763  1.00260.25           C  
ATOM    754  NH1 ARG A 109     -40.562  45.218  37.938  1.00260.25           N  
ATOM    755  NH2 ARG A 109     -39.687  44.529  35.912  1.00260.25           N  
ATOM    756  N   GLN A 110     -48.637  45.072  37.133  1.00263.69           N  
ATOM    757  CA  GLN A 110     -49.943  44.791  37.728  1.00263.69           C  
ATOM    758  C   GLN A 110     -51.056  45.053  36.745  1.00263.69           C  
ATOM    759  O   GLN A 110     -52.095  44.401  36.787  1.00263.69           O  
ATOM    760  CB  GLN A 110     -50.177  45.639  38.990  1.00258.62           C  
ATOM    761  CG  GLN A 110     -49.307  45.254  40.192  1.00258.62           C  
ATOM    762  CD  GLN A 110     -49.513  46.156  41.413  1.00258.62           C  
ATOM    763  OE1 GLN A 110     -50.613  46.664  41.666  1.00258.62           O  
ATOM    764  NE2 GLN A 110     -48.444  46.358  42.169  1.00258.62           N  
ATOM    765  N   ILE A 111     -50.861  46.029  35.877  1.00262.58           N  
ATOM    766  CA  ILE A 111     -51.829  46.225  34.835  1.00262.58           C  
ATOM    767  C   ILE A 111     -51.691  45.126  33.815  1.00262.58           C  
ATOM    768  O   ILE A 111     -52.676  44.573  33.333  1.00262.58           O  
ATOM    769  CB  ILE A 111     -51.618  47.495  34.147  1.00262.85           C  
ATOM    770  CG1 ILE A 111     -51.378  48.567  35.186  1.00262.85           C  
ATOM    771  CG2 ILE A 111     -52.792  47.740  33.219  1.00262.85           C  
ATOM    772  CD1 ILE A 111     -50.942  49.818  34.580  1.00262.85           C  
ATOM    773  N   LEU A 112     -50.440  44.829  33.478  1.00268.71           N  
ATOM    774  CA  LEU A 112     -50.154  43.757  32.541  1.00268.71           C  
ATOM    775  C   LEU A 112     -50.396  42.392  33.108  1.00268.71           C  
ATOM    776  O   LEU A 112     -50.661  41.467  32.358  1.00268.71           O  
ATOM    777  CB  LEU A 112     -48.728  43.795  32.014  1.00267.77           C  
ATOM    778  CG  LEU A 112     -48.408  44.949  31.090  1.00267.77           C  
ATOM    779  CD1 LEU A 112     -46.937  44.903  30.695  1.00267.77           C  
ATOM    780  CD2 LEU A 112     -49.313  44.846  29.889  1.00267.77           C  
ATOM    781  N   ARG A 113     -50.296  42.250  34.420  1.00267.80           N  
ATOM    782  CA  ARG A 113     -50.620  40.981  35.060  1.00267.80           C  
ATOM    783  C   ARG A 113     -52.067  40.579  34.754  1.00267.80           C  
ATOM    784  O   ARG A 113     -52.382  39.396  34.676  1.00267.80           O  
ATOM    785  CB  ARG A 113     -50.359  41.052  36.552  1.00263.86           C  
ATOM    786  CG  ARG A 113     -48.879  40.903  36.895  1.00263.86           C  
ATOM    787  CD  ARG A 113     -48.716  40.656  38.391  1.00263.86           C  
ATOM    788  NE  ARG A 113     -47.328  40.592  38.849  1.00263.86           N  
ATOM    789  CZ  ARG A 113     -46.735  41.517  39.603  1.00263.86           C  
ATOM    790  NH1 ARG A 113     -47.406  42.585  40.025  1.00263.86           N  
ATOM    791  NH2 ARG A 113     -45.467  41.354  39.960  1.00263.86           N  
ATOM    792  N   GLU A 114     -52.936  41.575  34.607  1.00269.31           N  
ATOM    793  CA  GLU A 114     -54.355  41.368  34.335  1.00269.31           C  
ATOM    794  C   GLU A 114     -54.860  41.757  32.920  1.00269.31           C  
ATOM    795  O   GLU A 114     -56.053  41.986  32.731  1.00269.31           O  
ATOM    796  CB  GLU A 114     -55.108  42.130  35.423  1.00271.73           C  
ATOM    797  CG  GLU A 114     -54.944  43.656  35.334  1.00271.73           C  
ATOM    798  CD  GLU A 114     -55.751  44.428  36.395  1.00271.73           C  
ATOM    799  OE1 GLU A 114     -55.786  43.982  37.571  1.00271.73           O  
ATOM    800  OE2 GLU A 114     -56.323  45.495  36.064  1.00271.73           O  
ATOM    801  N   SER A 115     -53.938  41.892  31.959  1.00272.72           N  
ATOM    802  CA  SER A 115     -54.250  42.347  30.582  1.00272.72           C  
ATOM    803  C   SER A 115     -54.750  41.270  29.565  1.00272.72           C  
ATOM    804  O   SER A 115     -55.157  41.613  28.449  1.00272.72           O  
ATOM    805  CB  SER A 115     -53.032  43.043  29.947  1.00268.44           C  
ATOM    806  OG  SER A 115     -51.947  42.154  29.745  1.00268.44           O  
ATOM    807  N   GLY A 116     -54.657  39.985  29.905  1.00271.41           N  
ATOM    808  CA  GLY A 116     -55.039  38.909  28.994  1.00271.41           C  
ATOM    809  C   GLY A 116     -54.280  38.742  27.679  1.00271.41           C  
ATOM    810  O   GLY A 116     -54.698  37.959  26.811  1.00271.41           O  
ATOM    811  N   GLY A 117     -53.149  39.436  27.543  1.00266.55           N  
ATOM    812  CA  GLY A 117     -52.424  39.475  26.281  1.00266.55           C  
ATOM    813  C   GLY A 117     -52.384  40.823  25.562  1.00266.55           C  
ATOM    814  O   GLY A 117     -53.142  41.746  25.869  1.00266.55           O  
ATOM    815  N   ILE A 118     -51.473  40.955  24.607  1.00264.68           N  
ATOM    816  CA  ILE A 118     -51.359  42.203  23.862  1.00264.68           C  
ATOM    817  C   ILE A 118     -51.462  42.029  22.373  1.00264.68           C  
ATOM    818  O   ILE A 118     -50.825  41.142  21.779  1.00264.68           O  
ATOM    819  CB  ILE A 118     -50.069  42.949  24.149  1.00264.43           C  
ATOM    820  CG1 ILE A 118     -48.891  41.979  24.082  1.00264.43           C  
ATOM    821  CG2 ILE A 118     -50.145  43.597  25.506  1.00264.43           C  
ATOM    822  CD1 ILE A 118     -47.560  42.625  24.393  1.00264.43           C  
ATOM    823  N   ASP A 119     -52.233  42.937  21.780  1.00264.77           N  
ATOM    824  CA  ASP A 119     -52.394  42.975  20.339  1.00264.77           C  
ATOM    825  C   ASP A 119     -51.551  44.056  19.743  1.00264.77           C  
ATOM    826  O   ASP A 119     -51.948  45.219  19.711  1.00264.77           O  
ATOM    827  CB  ASP A 119     -53.835  43.254  19.938  1.00261.64           C  
ATOM    828  CG  ASP A 119     -53.965  43.480  18.447  1.00261.64           C  
ATOM    829  OD1 ASP A 119     -53.413  42.688  17.644  1.00261.64           O  
ATOM    830  OD2 ASP A 119     -54.558  44.510  18.080  1.00261.64           O  
ATOM    831  N   LYS A 120     -50.417  43.643  19.193  1.00264.88           N  
ATOM    832  CA  LYS A 120     -49.539  44.590  18.578  1.00264.88           C  
ATOM    833  C   LYS A 120     -50.201  45.141  17.338  1.00264.88           C  
ATOM    834  O   LYS A 120     -50.570  44.397  16.409  1.00264.88           O  
ATOM    835  CB  LYS A 120     -48.213  43.931  18.251  1.00265.70           C  
ATOM    836  CG  LYS A 120     -47.469  43.670  19.494  1.00265.70           C  
ATOM    837  CD  LYS A 120     -47.306  44.981  20.183  1.00265.70           C  
ATOM    838  CE  LYS A 120     -46.902  44.810  21.606  1.00265.70           C  
ATOM    839  NZ  LYS A 120     -45.732  43.916  21.690  1.00265.70           N  
ATOM    840  N   GLU A 121     -50.414  46.450  17.378  1.00264.47           N  
ATOM    841  CA  GLU A 121     -50.898  47.197  16.237  1.00264.47           C  
ATOM    842  C   GLU A 121     -49.769  48.163  15.866  1.00264.47           C  
ATOM    843  O   GLU A 121     -49.226  48.839  16.736  1.00264.47           O  
ATOM    844  CB  GLU A 121     -52.221  47.909  16.549  1.00265.58           C  
ATOM    845  CG  GLU A 121     -53.010  48.371  15.312  1.00265.58           C  
ATOM    846  CD  GLU A 121     -54.348  49.027  15.650  1.00265.58           C  
ATOM    847  OE1 GLU A 121     -54.360  50.200  16.116  1.00265.58           O  
ATOM    848  OE2 GLU A 121     -55.387  48.358  15.467  1.00265.58           O  
ATOM    849  N   ALA A 122     -49.385  48.170  14.598  1.00261.01           N  
ATOM    850  CA  ALA A 122     -48.305  49.012  14.098  1.00261.01           C  
ATOM    851  C   ALA A 122     -48.620  50.506  14.235  1.00261.01           C  
ATOM    852  O   ALA A 122     -49.701  50.960  13.861  1.00261.01           O  
ATOM    853  CB  ALA A 122     -47.993  48.656  12.651  1.00254.96           C  
ATOM    854  N   MET A 123     -47.650  51.258  14.749  1.00261.42           N  
ATOM    855  CA  MET A 123     -47.772  52.694  14.991  1.00261.42           C  
ATOM    856  C   MET A 123     -47.508  53.565  13.775  1.00261.42           C  
ATOM    857  O   MET A 123     -48.187  54.565  13.591  1.00261.42           O  
ATOM    858  CB  MET A 123     -46.807  53.101  16.100  1.00272.55           C  
ATOM    859  CG  MET A 123     -47.044  52.376  17.413  1.00272.55           C  
ATOM    860  SD  MET A 123     -45.971  52.924  18.767  1.00272.55           S  
ATOM    861  CE  MET A 123     -46.519  54.633  18.872  1.00272.55           C  
ATOM    862  N   GLY A 124     -46.493  53.216  12.984  1.00251.76           N  
ATOM    863  CA  GLY A 124     -46.233  53.875  11.705  1.00251.76           C  
ATOM    864  C   GLY A 124     -45.405  55.149  11.667  1.00251.76           C  
ATOM    865  O   GLY A 124     -45.818  56.183  11.159  1.00251.76           O  
ATOM    866  N   PHE A 125     -44.190  55.064  12.149  1.00256.71           N  
ATOM    867  CA  PHE A 125     -43.298  56.200  12.075  1.00256.71           C  
ATOM    868  C   PHE A 125     -42.312  56.093  10.929  1.00256.71           C  
ATOM    869  O   PHE A 125     -41.703  55.033  10.729  1.00256.71           O  
ATOM    870  CB  PHE A 125     -42.609  56.390  13.421  1.00263.80           C  
ATOM    871  CG  PHE A 125     -43.560  56.845  14.475  1.00263.80           C  
ATOM    872  CD1 PHE A 125     -44.638  57.660  14.139  1.00263.80           C  
ATOM    873  CD2 PHE A 125     -43.431  56.423  15.786  1.00263.80           C  
ATOM    874  CE1 PHE A 125     -45.564  58.075  15.106  1.00263.80           C  
ATOM    875  CE2 PHE A 125     -44.358  56.836  16.765  1.00263.80           C  
ATOM    876  CZ  PHE A 125     -45.423  57.665  16.421  1.00263.80           C  
ATOM    877  N   THR A 126     -42.291  57.115  10.076  1.00252.52           N  
ATOM    878  CA  THR A 126     -41.368  57.094   8.951  1.00252.52           C  
ATOM    879  C   THR A 126     -40.153  57.980   9.124  1.00252.52           C  
ATOM    880  O   THR A 126     -40.243  59.200   9.245  1.00252.52           O  
ATOM    881  CB  THR A 126     -42.071  57.525   7.690  1.00253.87           C  
ATOM    882  OG1 THR A 126     -42.835  58.700   7.993  1.00253.87           O  
ATOM    883  CG2 THR A 126     -43.014  56.447   7.265  1.00253.87           C  
ATOM    884  N   TYR A 127     -39.000  57.325   9.142  1.00256.28           N  
ATOM    885  CA  TYR A 127     -37.790  58.037   9.434  1.00256.28           C  
ATOM    886  C   TYR A 127     -37.124  58.412   8.145  1.00256.28           C  
ATOM    887  O   TYR A 127     -36.884  57.584   7.238  1.00256.28           O  
ATOM    888  CB  TYR A 127     -36.857  57.202  10.324  1.00263.70           C  
ATOM    889  CG  TYR A 127     -37.589  56.387  11.385  1.00263.70           C  
ATOM    890  CD1 TYR A 127     -38.253  57.042  12.435  1.00263.70           C  
ATOM    891  CD2 TYR A 127     -37.654  54.982  11.334  1.00263.70           C  
ATOM    892  CE1 TYR A 127     -38.933  56.346  13.415  1.00263.70           C  
ATOM    893  CE2 TYR A 127     -38.337  54.265  12.320  1.00263.70           C  
ATOM    894  CZ  TYR A 127     -38.974  54.964  13.353  1.00263.70           C  
ATOM    895  OH  TYR A 127     -39.663  54.300  14.335  1.00263.70           O  
ATOM    896  N   SER A 128     -36.765  59.683   8.140  1.00260.67           N  
ATOM    897  CA  SER A 128     -36.407  60.392   6.935  1.00260.67           C  
ATOM    898  C   SER A 128     -34.906  60.476   6.716  1.00260.67           C  
ATOM    899  O   SER A 128     -34.313  59.725   5.913  1.00260.67           O  
ATOM    900  CB  SER A 128     -37.006  61.788   6.964  1.00266.34           C  
ATOM    901  OG  SER A 128     -36.533  62.519   5.857  1.00266.34           O  
ATOM    902  N   GLY A 129     -34.329  61.461   7.416  1.00264.98           N  
ATOM    903  CA  GLY A 129     -32.927  61.822   7.286  1.00264.98           C  
ATOM    904  C   GLY A 129     -32.000  61.205   8.317  1.00264.98           C  
ATOM    905  O   GLY A 129     -31.107  61.881   8.829  1.00264.98           O  
ATOM    906  N   ILE A 130     -32.337  59.989   8.741  1.00254.93           N  
ATOM    907  CA  ILE A 130     -31.585  59.241   9.730  1.00254.93           C  
ATOM    908  C   ILE A 130     -31.528  57.772   9.374  1.00254.93           C  
ATOM    909  O   ILE A 130     -31.765  57.324   8.247  1.00254.93           O  
ATOM    910  CB  ILE A 130     -32.182  59.305  11.085  1.00257.12           C  
ATOM    911  CG1 ILE A 130     -33.593  58.738  10.983  1.00257.12           C  
ATOM    912  CG2 ILE A 130     -32.047  60.726  11.652  1.00257.12           C  
ATOM    913  CD1 ILE A 130     -34.190  58.395  12.283  1.00257.12           C  
ATOM    914  N   ARG A 131     -31.223  57.020  10.408  1.00245.36           N  
ATOM    915  CA  ARG A 131     -31.199  55.608  10.301  1.00245.36           C  
ATOM    916  C   ARG A 131     -32.266  55.093  11.215  1.00245.36           C  
ATOM    917  O   ARG A 131     -32.839  55.814  12.000  1.00245.36           O  
ATOM    918  CB  ARG A 131     -29.853  55.045  10.633  1.00249.48           C  
ATOM    919  CG  ARG A 131     -28.932  55.142   9.451  1.00249.48           C  
ATOM    920  CD  ARG A 131     -27.836  54.216   9.729  1.00249.48           C  
ATOM    921  NE  ARG A 131     -26.890  54.826  10.634  1.00249.48           N  
ATOM    922  CZ  ARG A 131     -26.136  54.139  11.476  1.00249.48           C  
ATOM    923  NH1 ARG A 131     -26.293  52.824  11.575  1.00249.48           N  
ATOM    924  NH2 ARG A 131     -25.280  54.775  12.269  1.00249.48           N  
ATOM    925  N   THR A 132     -32.616  53.848  11.022  1.00247.34           N  
ATOM    926  CA  THR A 132     -33.553  53.214  11.893  1.00247.34           C  
ATOM    927  C   THR A 132     -32.924  51.956  12.377  1.00247.34           C  
ATOM    928  O   THR A 132     -33.143  51.506  13.494  1.00247.34           O  
ATOM    929  CB  THR A 132     -34.811  52.882  11.119  1.00247.43           C  
ATOM    930  OG1 THR A 132     -34.623  51.635  10.433  1.00247.43           O  
ATOM    931  CG2 THR A 132     -35.023  53.954  10.088  1.00247.43           C  
ATOM    932  N   ASN A 133     -31.961  51.522  11.587  1.00249.31           N  
ATOM    933  CA  ASN A 133     -31.339  50.224  11.754  1.00249.31           C  
ATOM    934  C   ASN A 133     -30.495  50.075  12.994  1.00249.31           C  
ATOM    935  O   ASN A 133     -29.815  49.057  13.161  1.00249.31           O  
ATOM    936  CB  ASN A 133     -30.475  49.953  10.536  1.00247.72           C  
ATOM    937  CG  ASN A 133     -29.364  50.958  10.421  1.00247.72           C  
ATOM    938  OD1 ASN A 133     -29.555  52.116  10.791  1.00247.72           O  
ATOM    939  ND2 ASN A 133     -28.201  50.532   9.928  1.00247.72           N  
ATOM    940  N   GLY A 134     -30.533  51.104  13.837  1.00250.85           N  
ATOM    941  CA  GLY A 134     -29.698  51.192  15.016  1.00250.85           C  
ATOM    942  C   GLY A 134     -29.471  49.870  15.709  1.00250.85           C  
ATOM    943  O   GLY A 134     -30.403  49.103  15.926  1.00250.85           O  
ATOM    944  N   ALA A 135     -28.215  49.574  15.993  1.00251.77           N  
ATOM    945  CA  ALA A 135     -27.872  48.276  16.513  1.00251.77           C  
ATOM    946  C   ALA A 135     -26.701  48.371  17.461  1.00251.77           C  
ATOM    947  O   ALA A 135     -25.867  49.287  17.352  1.00251.77           O  
ATOM    948  CB  ALA A 135     -27.546  47.338  15.362  1.00257.00           C  
ATOM    949  N   THR A 136     -26.632  47.420  18.384  1.00252.60           N  
ATOM    950  CA  THR A 136     -25.529  47.387  19.324  1.00252.60           C  
ATOM    951  C   THR A 136     -25.231  45.932  19.552  1.00252.60           C  
ATOM    952  O   THR A 136     -25.948  45.066  19.060  1.00252.60           O  
ATOM    953  CB  THR A 136     -25.801  48.083  20.651  1.00242.53           C  
ATOM    954  OG1 THR A 136     -24.563  48.291  21.361  1.00242.53           O  
ATOM    955  CG2 THR A 136     -26.864  47.337  21.445  1.00242.53           C  
ATOM    956  N   SER A 137     -24.179  45.682  20.320  1.00263.20           N  
ATOM    957  CA  SER A 137     -23.706  44.333  20.609  1.00263.20           C  
ATOM    958  C   SER A 137     -24.485  43.537  21.691  1.00263.20           C  
ATOM    959  O   SER A 137     -24.400  42.306  21.718  1.00263.20           O  
ATOM    960  CB  SER A 137     -22.228  44.433  21.040  1.00264.15           C  
ATOM    961  OG  SER A 137     -21.710  43.202  21.525  1.00264.15           O  
ATOM    962  N   ALA A 138     -25.269  44.199  22.547  1.00257.69           N  
ATOM    963  CA  ALA A 138     -25.970  43.482  23.619  1.00257.69           C  
ATOM    964  C   ALA A 138     -27.234  42.817  23.119  1.00257.69           C  
ATOM    965  O   ALA A 138     -27.422  41.613  23.278  1.00257.69           O  
ATOM    966  CB  ALA A 138     -26.301  44.434  24.763  1.00248.81           C  
ATOM    967  N   CYS A 139     -28.069  43.611  22.464  1.00261.85           N  
ATOM    968  CA  CYS A 139     -29.359  43.148  21.970  1.00261.85           C  
ATOM    969  C   CYS A 139     -29.318  42.448  20.644  1.00261.85           C  
ATOM    970  O   CYS A 139     -29.925  42.875  19.655  1.00261.85           O  
ATOM    971  CB  CYS A 139     -30.318  44.313  21.909  1.00266.51           C  
ATOM    972  SG  CYS A 139     -30.473  45.067  23.544  1.00266.51           S  
ATOM    973  N   ARG A 140     -28.577  41.359  20.656  1.00270.79           N  
ATOM    974  CA  ARG A 140     -28.259  40.611  19.471  1.00270.79           C  
ATOM    975  C   ARG A 140     -29.402  39.684  19.028  1.00270.79           C  
ATOM    976  O   ARG A 140     -29.910  38.865  19.805  1.00270.79           O  
ATOM    977  CB  ARG A 140     -26.996  39.832  19.770  1.00276.78           C  
ATOM    978  CG  ARG A 140     -27.146  38.970  21.014  1.00276.78           C  
ATOM    979  CD  ARG A 140     -26.106  37.897  21.012  1.00276.78           C  
ATOM    980  NE  ARG A 140     -24.910  38.433  20.372  1.00276.78           N  
ATOM    981  CZ  ARG A 140     -24.012  39.192  21.007  1.00276.78           C  
ATOM    982  NH1 ARG A 140     -24.191  39.498  22.291  1.00276.78           N  
ATOM    983  NH2 ARG A 140     -22.941  39.656  20.365  1.00276.78           N  
ATOM    984  N   ARG A 141     -29.838  39.864  17.785  1.00283.22           N  
ATOM    985  CA  ARG A 141     -30.640  38.865  17.086  1.00283.22           C  
ATOM    986  C   ARG A 141     -29.919  38.576  15.787  1.00283.22           C  
ATOM    987  O   ARG A 141     -29.741  39.489  14.959  1.00283.22           O  
ATOM    988  CB  ARG A 141     -32.048  39.328  16.785  1.00271.38           C  
ATOM    989  CG  ARG A 141     -33.145  38.468  17.368  1.00271.38           C  
ATOM    990  CD  ARG A 141     -34.377  39.311  17.289  1.00271.38           C  
ATOM    991  NE  ARG A 141     -34.277  40.447  18.183  1.00271.38           N  
ATOM    992  CZ  ARG A 141     -35.022  41.531  18.059  1.00271.38           C  
ATOM    993  NH1 ARG A 141     -35.882  41.627  17.056  1.00271.38           N  
ATOM    994  NH2 ARG A 141     -34.880  42.526  18.912  1.00271.38           N  
ATOM    995  N   SER A 143     -29.500  37.324  15.626  1.00294.07           N  
ATOM    996  CA  SER A 143     -28.530  36.924  14.597  1.00294.07           C  
ATOM    997  C   SER A 143     -27.156  37.563  14.943  1.00294.07           C  
ATOM    998  O   SER A 143     -26.339  36.881  15.565  1.00294.07           O  
ATOM    999  CB  SER A 143     -28.988  37.264  13.163  1.00296.45           C  
ATOM   1000  OG  SER A 143     -29.065  38.662  12.903  1.00296.45           O  
ATOM   1001  N   GLY A 144     -26.866  38.817  14.548  1.00281.07           N  
ATOM   1002  CA  GLY A 144     -25.576  39.427  14.897  1.00281.07           C  
ATOM   1003  C   GLY A 144     -25.619  40.529  15.961  1.00281.07           C  
ATOM   1004  O   GLY A 144     -25.272  40.351  17.132  1.00281.07           O  
ATOM   1005  N   SER A 145     -26.068  41.693  15.519  1.00267.78           N  
ATOM   1006  CA  SER A 145     -26.245  42.845  16.383  1.00267.78           C  
ATOM   1007  C   SER A 145     -27.385  43.631  15.821  1.00267.78           C  
ATOM   1008  O   SER A 145     -27.316  44.203  14.726  1.00267.78           O  
ATOM   1009  CB  SER A 145     -24.984  43.701  16.524  1.00258.39           C  
ATOM   1010  OG  SER A 145     -24.067  43.081  17.411  1.00258.39           O  
ATOM   1011  N   SER A 146     -28.439  43.644  16.608  1.00262.19           N  
ATOM   1012  CA  SER A 146     -29.641  44.328  16.265  1.00262.19           C  
ATOM   1013  C   SER A 146     -30.038  45.066  17.509  1.00262.19           C  
ATOM   1014  O   SER A 146     -29.191  45.405  18.350  1.00262.19           O  
ATOM   1015  CB  SER A 146     -30.708  43.343  15.787  1.00265.66           C  
ATOM   1016  OG  SER A 146     -31.162  42.535  16.853  1.00265.66           O  
ATOM   1017  N   PHE A 147     -31.329  45.321  17.611  1.00262.66           N  
ATOM   1018  CA  PHE A 147     -31.873  46.084  18.710  1.00262.66           C  
ATOM   1019  C   PHE A 147     -33.148  45.397  19.185  1.00262.66           C  
ATOM   1020  O   PHE A 147     -33.389  44.243  18.825  1.00262.66           O  
ATOM   1021  CB  PHE A 147     -32.155  47.516  18.265  1.00252.45           C  
ATOM   1022  CG  PHE A 147     -32.376  48.461  19.401  1.00252.45           C  
ATOM   1023  CD1 PHE A 147     -31.330  48.795  20.238  1.00252.45           C  
ATOM   1024  CD2 PHE A 147     -33.617  49.002  19.642  1.00252.45           C  
ATOM   1025  CE1 PHE A 147     -31.518  49.647  21.284  1.00252.45           C  
ATOM   1026  CE2 PHE A 147     -33.806  49.859  20.685  1.00252.45           C  
ATOM   1027  CZ  PHE A 147     -32.756  50.182  21.505  1.00252.45           C  
ATOM   1028  N   TYR A 148     -33.908  46.054  20.061  1.00260.01           N  
ATOM   1029  CA  TYR A 148     -35.237  45.569  20.444  1.00260.01           C  
ATOM   1030  C   TYR A 148     -36.112  45.475  19.177  1.00260.01           C  
ATOM   1031  O   TYR A 148     -35.964  46.293  18.268  1.00260.01           O  
ATOM   1032  CB  TYR A 148     -35.900  46.444  21.530  1.00260.64           C  
ATOM   1033  CG  TYR A 148     -35.190  46.546  22.896  1.00260.64           C  
ATOM   1034  CD1 TYR A 148     -34.031  47.313  23.054  1.00260.64           C  
ATOM   1035  CD2 TYR A 148     -35.708  45.904  24.041  1.00260.64           C  
ATOM   1036  CE1 TYR A 148     -33.391  47.427  24.308  1.00260.64           C  
ATOM   1037  CE2 TYR A 148     -35.069  46.014  25.296  1.00260.64           C  
ATOM   1038  CZ  TYR A 148     -33.910  46.780  25.412  1.00260.64           C  
ATOM   1039  OH  TYR A 148     -33.242  46.929  26.607  1.00260.64           O  
ATOM   1040  N   ALA A 149     -37.045  44.518  19.143  1.00259.92           N  
ATOM   1041  CA  ALA A 149     -37.828  44.227  17.945  1.00259.92           C  
ATOM   1042  C   ALA A 149     -38.708  45.403  17.563  1.00259.92           C  
ATOM   1043  O   ALA A 149     -38.689  45.839  16.408  1.00259.92           O  
ATOM   1044  CB  ALA A 149     -38.674  42.980  18.164  1.00254.10           C  
ATOM   1045  N   GLU A 150     -39.505  45.886  18.510  1.00253.43           N  
ATOM   1046  CA  GLU A 150     -40.479  46.957  18.250  1.00253.43           C  
ATOM   1047  C   GLU A 150     -39.961  48.351  18.552  1.00253.43           C  
ATOM   1048  O   GLU A 150     -40.724  49.248  18.902  1.00253.43           O  
ATOM   1049  CB  GLU A 150     -41.720  46.693  19.055  1.00265.38           C  
ATOM   1050  CG  GLU A 150     -42.288  45.361  18.664  1.00265.38           C  
ATOM   1051  CD  GLU A 150     -43.372  44.908  19.597  1.00265.38           C  
ATOM   1052  OE1 GLU A 150     -43.685  45.659  20.554  1.00265.38           O  
ATOM   1053  OE2 GLU A 150     -43.981  43.854  19.301  1.00265.38           O  
ATOM   1054  N   MET A 151     -38.649  48.503  18.436  1.00254.66           N  
ATOM   1055  CA  MET A 151     -37.964  49.750  18.723  1.00254.66           C  
ATOM   1056  C   MET A 151     -36.885  50.085  17.691  1.00254.66           C  
ATOM   1057  O   MET A 151     -35.904  49.354  17.562  1.00254.66           O  
ATOM   1058  CB  MET A 151     -37.345  49.678  20.110  1.00251.17           C  
ATOM   1059  CG  MET A 151     -38.306  49.141  21.131  1.00251.17           C  
ATOM   1060  SD  MET A 151     -39.649  50.249  21.521  1.00251.17           S  
ATOM   1061  CE  MET A 151     -38.783  51.459  22.504  1.00251.17           C  
ATOM   1062  N   LYS A 152     -37.064  51.158  16.935  1.00247.66           N  
ATOM   1063  CA  LYS A 152     -35.985  51.622  16.074  1.00247.66           C  
ATOM   1064  C   LYS A 152     -35.001  52.494  16.837  1.00247.66           C  
ATOM   1065  O   LYS A 152     -35.358  53.504  17.414  1.00247.66           O  
ATOM   1066  CB  LYS A 152     -36.499  52.352  14.829  1.00256.62           C  
ATOM   1067  CG  LYS A 152     -37.098  51.419  13.773  1.00256.62           C  
ATOM   1068  CD  LYS A 152     -36.223  50.176  13.638  1.00256.62           C  
ATOM   1069  CE  LYS A 152     -36.867  49.140  12.741  1.00256.62           C  
ATOM   1070  NZ  LYS A 152     -36.125  47.854  12.757  1.00256.62           N  
ATOM   1071  N   TRP A 153     -33.769  52.028  16.929  1.00250.06           N  
ATOM   1072  CA  TRP A 153     -32.756  52.837  17.552  1.00250.06           C  
ATOM   1073  C   TRP A 153     -32.398  53.843  16.512  1.00250.06           C  
ATOM   1074  O   TRP A 153     -31.860  53.479  15.456  1.00250.06           O  
ATOM   1075  CB  TRP A 153     -31.491  52.055  17.940  1.00252.60           C  
ATOM   1076  CG  TRP A 153     -30.416  52.855  18.761  1.00252.60           C  
ATOM   1077  CD1 TRP A 153     -30.542  54.114  19.322  1.00252.60           C  
ATOM   1078  CD2 TRP A 153     -29.032  52.481  18.961  1.00252.60           C  
ATOM   1079  NE1 TRP A 153     -29.351  54.496  19.920  1.00252.60           N  
ATOM   1080  CE2 TRP A 153     -28.412  53.518  19.701  1.00252.60           C  
ATOM   1081  CE3 TRP A 153     -28.264  51.358  18.604  1.00252.60           C  
ATOM   1082  CZ2 TRP A 153     -27.066  53.454  20.088  1.00252.60           C  
ATOM   1083  CZ3 TRP A 153     -26.921  51.308  18.994  1.00252.60           C  
ATOM   1084  CH2 TRP A 153     -26.338  52.348  19.720  1.00252.60           C  
ATOM   1085  N   LEU A 154     -32.865  55.069  16.718  1.00250.52           N  
ATOM   1086  CA  LEU A 154     -32.714  56.113  15.721  1.00250.52           C  
ATOM   1087  C   LEU A 154     -31.364  56.723  15.821  1.00250.52           C  
ATOM   1088  O   LEU A 154     -31.242  57.722  16.502  1.00250.52           O  
ATOM   1089  CB  LEU A 154     -33.717  57.226  15.883  1.00250.46           C  
ATOM   1090  CG  LEU A 154     -35.126  56.755  15.937  1.00250.46           C  
ATOM   1091  CD1 LEU A 154     -35.918  58.001  15.971  1.00250.46           C  
ATOM   1092  CD2 LEU A 154     -35.337  55.997  14.639  1.00250.46           C  
ATOM   1093  N   LEU A 155     -30.355  56.182  15.140  1.00252.82           N  
ATOM   1094  CA  LEU A 155     -29.031  56.809  15.191  1.00252.82           C  
ATOM   1095  C   LEU A 155     -29.122  58.101  14.376  1.00252.82           C  
ATOM   1096  O   LEU A 155     -30.193  58.493  13.944  1.00252.82           O  
ATOM   1097  CB  LEU A 155     -27.942  55.869  14.623  1.00257.01           C  
ATOM   1098  CG  LEU A 155     -27.644  54.533  15.328  1.00257.01           C  
ATOM   1099  CD1 LEU A 155     -26.548  53.684  14.696  1.00257.01           C  
ATOM   1100  CD2 LEU A 155     -27.281  54.791  16.768  1.00257.01           C  
ATOM   1101  N   SER A 156     -28.011  58.789  14.190  1.00261.94           N  
ATOM   1102  CA  SER A 156     -28.005  59.989  13.381  1.00261.94           C  
ATOM   1103  C   SER A 156     -28.005  59.419  11.992  1.00261.94           C  
ATOM   1104  O   SER A 156     -28.213  58.225  11.781  1.00261.94           O  
ATOM   1105  CB  SER A 156     -26.775  60.864  13.583  1.00267.30           C  
ATOM   1106  OG  SER A 156     -25.671  60.373  12.839  1.00267.30           O  
ATOM   1107  N   ASN A 157     -27.758  60.268  11.029  1.00271.43           N  
ATOM   1108  CA  ASN A 157     -27.653  59.830   9.663  1.00271.43           C  
ATOM   1109  C   ASN A 157     -26.438  58.911   9.351  1.00271.43           C  
ATOM   1110  O   ASN A 157     -26.573  57.980   8.539  1.00271.43           O  
ATOM   1111  CB  ASN A 157     -27.700  61.065   8.815  1.00288.52           C  
ATOM   1112  CG  ASN A 157     -28.737  60.982   7.722  1.00288.52           C  
ATOM   1113  OD1 ASN A 157     -29.159  59.882   7.324  1.00288.52           O  
ATOM   1114  ND2 ASN A 157     -29.154  62.147   7.216  1.00288.52           N  
ATOM   1115  N   THR A 158     -25.283  59.164   9.988  1.00267.61           N  
ATOM   1116  CA  THR A 158     -24.059  58.366   9.761  1.00267.61           C  
ATOM   1117  C   THR A 158     -23.488  57.804  11.041  1.00267.61           C  
ATOM   1118  O   THR A 158     -23.763  56.651  11.397  1.00267.61           O  
ATOM   1119  CB  THR A 158     -22.864  59.162   9.215  1.00269.82           C  
ATOM   1120  OG1 THR A 158     -22.679  60.346   9.999  1.00269.82           O  
ATOM   1121  CG2 THR A 158     -23.023  59.472   7.780  1.00269.82           C  
ATOM   1122  N   ASP A 158A    -22.620  58.583  11.690  1.00272.91           N  
ATOM   1123  CA  ASP A 158A    -22.097  58.149  12.977  1.00272.91           C  
ATOM   1124  C   ASP A 158A    -21.716  59.380  13.836  1.00272.91           C  
ATOM   1125  O   ASP A 158A    -20.752  59.323  14.606  1.00272.91           O  
ATOM   1126  CB  ASP A 158A    -20.936  57.159  12.824  1.00267.02           C  
ATOM   1127  CG  ASP A 158A    -20.809  56.185  14.036  1.00267.02           C  
ATOM   1128  OD1 ASP A 158A    -21.839  55.970  14.717  1.00267.02           O  
ATOM   1129  OD2 ASP A 158A    -19.707  55.624  14.293  1.00267.02           O  
ATOM   1130  N   ASN A 158B    -22.366  60.518  13.596  1.00270.83           N  
ATOM   1131  CA  ASN A 158B    -22.064  61.782  14.302  1.00270.83           C  
ATOM   1132  C   ASN A 158B    -22.951  62.901  13.771  1.00270.83           C  
ATOM   1133  O   ASN A 158B    -22.990  64.020  14.321  1.00270.83           O  
ATOM   1134  CB  ASN A 158B    -20.614  62.249  14.201  1.00276.04           C  
ATOM   1135  CG  ASN A 158B    -20.040  62.652  15.531  1.00276.04           C  
ATOM   1136  OD1 ASN A 158B    -20.178  61.955  16.514  1.00276.04           O  
ATOM   1137  ND2 ASN A 158B    -19.597  63.871  15.608  1.00276.04           N  
ATOM   1138  N   ALA A 159     -23.642  62.596  12.676  1.00273.95           N  
ATOM   1139  CA  ALA A 159     -24.217  63.643  11.862  1.00273.95           C  
ATOM   1140  C   ALA A 159     -25.325  64.367  12.517  1.00273.95           C  
ATOM   1141  O   ALA A 159     -25.636  64.151  13.694  1.00273.95           O  
ATOM   1142  CB  ALA A 159     -24.721  63.045  10.508  1.00277.40           C  
ATOM   1143  N   ALA A 160     -25.845  65.315  11.752  1.00270.95           N  
ATOM   1144  CA  ALA A 160     -26.811  66.243  12.276  1.00270.95           C  
ATOM   1145  C   ALA A 160     -28.084  65.449  12.376  1.00270.95           C  
ATOM   1146  O   ALA A 160     -28.605  64.939  11.367  1.00270.95           O  
ATOM   1147  CB  ALA A 160     -26.966  67.427  11.400  1.00278.18           C  
ATOM   1148  N   PHE A 161     -28.589  65.358  13.595  1.00266.66           N  
ATOM   1149  CA  PHE A 161     -29.854  64.708  13.824  1.00266.66           C  
ATOM   1150  C   PHE A 161     -30.835  65.845  13.851  1.00266.66           C  
ATOM   1151  O   PHE A 161     -30.860  66.587  14.815  1.00266.66           O  
ATOM   1152  CB  PHE A 161     -29.837  63.895  15.119  1.00261.09           C  
ATOM   1153  CG  PHE A 161     -30.929  62.906  15.204  1.00261.09           C  
ATOM   1154  CD1 PHE A 161     -32.216  63.310  15.490  1.00261.09           C  
ATOM   1155  CD2 PHE A 161     -30.670  61.569  14.966  1.00261.09           C  
ATOM   1156  CE1 PHE A 161     -33.228  62.406  15.557  1.00261.09           C  
ATOM   1157  CE2 PHE A 161     -31.667  60.651  15.048  1.00261.09           C  
ATOM   1158  CZ  PHE A 161     -32.956  61.061  15.340  1.00261.09           C  
ATOM   1159  N   PRO A 162     -31.559  66.058  12.740  1.00261.65           N  
ATOM   1160  CA  PRO A 162     -32.396  67.254  12.654  1.00261.65           C  
ATOM   1161  C   PRO A 162     -33.567  67.208  13.598  1.00261.65           C  
ATOM   1162  O   PRO A 162     -33.863  66.120  14.104  1.00261.65           O  
ATOM   1163  CB  PRO A 162     -32.906  67.212  11.219  1.00262.47           C  
ATOM   1164  CG  PRO A 162     -31.993  66.253  10.485  1.00262.47           C  
ATOM   1165  CD  PRO A 162     -31.621  65.249  11.513  1.00262.47           C  
ATOM   1166  N   GLN A 163     -34.314  68.306  13.699  1.00260.60           N  
ATOM   1167  CA  GLN A 163     -35.446  68.349  14.623  1.00260.60           C  
ATOM   1168  C   GLN A 163     -36.723  67.738  14.068  1.00260.60           C  
ATOM   1169  O   GLN A 163     -37.390  68.303  13.213  1.00260.60           O  
ATOM   1170  CB  GLN A 163     -35.712  69.782  15.084  1.00273.42           C  
ATOM   1171  CG  GLN A 163     -36.924  69.915  16.025  1.00273.42           C  
ATOM   1172  CD  GLN A 163     -36.716  69.324  17.418  1.00273.42           C  
ATOM   1173  OE1 GLN A 163     -35.587  69.232  17.920  1.00273.42           O  
ATOM   1174  NE2 GLN A 163     -37.825  68.917  18.053  1.00273.42           N  
ATOM   1175  N   MET A 164     -37.085  66.587  14.618  1.00262.87           N  
ATOM   1176  CA  MET A 164     -38.223  65.850  14.117  1.00262.87           C  
ATOM   1177  C   MET A 164     -39.409  65.866  15.106  1.00262.87           C  
ATOM   1178  O   MET A 164     -39.274  66.270  16.283  1.00262.87           O  
ATOM   1179  CB  MET A 164     -37.732  64.413  13.849  1.00256.01           C  
ATOM   1180  CG  MET A 164     -36.688  64.331  12.729  1.00256.01           C  
ATOM   1181  SD  MET A 164     -35.682  62.833  12.723  1.00256.01           S  
ATOM   1182  CE  MET A 164     -34.828  62.950  11.140  1.00256.01           C  
ATOM   1183  N   THR A 165     -40.570  65.440  14.614  1.00267.48           N  
ATOM   1184  CA  THR A 165     -41.813  65.380  15.400  1.00267.48           C  
ATOM   1185  C   THR A 165     -42.828  64.394  14.782  1.00267.48           C  
ATOM   1186  O   THR A 165     -43.088  64.456  13.569  1.00267.48           O  
ATOM   1187  CB  THR A 165     -42.432  66.762  15.676  1.00267.73           C  
ATOM   1188  OG1 THR A 165     -41.621  67.410  16.674  1.00267.73           O  
ATOM   1189  CG2 THR A 165     -43.843  66.606  16.269  1.00267.73           C  
ATOM   1190  N   LYS A 166     -43.245  63.395  15.562  1.00263.46           N  
ATOM   1191  CA  LYS A 166     -44.233  62.411  15.121  1.00263.46           C  
ATOM   1192  C   LYS A 166     -45.419  62.335  16.133  1.00263.46           C  
ATOM   1193  O   LYS A 166     -45.312  62.806  17.282  1.00263.46           O  
ATOM   1194  CB  LYS A 166     -43.589  61.031  14.935  1.00261.26           C  
ATOM   1195  CG  LYS A 166     -42.229  60.942  14.174  1.00261.26           C  
ATOM   1196  CD  LYS A 166     -42.322  61.100  12.626  1.00261.26           C  
ATOM   1197  CE  LYS A 166     -40.942  60.860  11.921  1.00261.26           C  
ATOM   1198  NZ  LYS A 166     -40.890  60.951  10.408  1.00261.26           N  
ATOM   1199  N   SER A 167     -46.566  61.834  15.654  1.00267.28           N  
ATOM   1200  CA  SER A 167     -47.818  61.699  16.432  1.00267.28           C  
ATOM   1201  C   SER A 167     -48.562  60.411  16.046  1.00267.28           C  
ATOM   1202  O   SER A 167     -48.408  59.893  14.939  1.00267.28           O  
ATOM   1203  CB  SER A 167     -48.734  62.927  16.279  1.00258.66           C  
ATOM   1204  OG  SER A 167     -48.132  64.072  16.865  1.00258.66           O  
ATOM   1205  N   TYR A 168     -49.352  59.879  16.968  1.00262.96           N  
ATOM   1206  CA  TYR A 168     -50.082  58.643  16.718  1.00262.96           C  
ATOM   1207  C   TYR A 168     -51.489  58.784  17.308  1.00262.96           C  
ATOM   1208  O   TYR A 168     -51.679  59.617  18.202  1.00262.96           O  
ATOM   1209  CB  TYR A 168     -49.311  57.438  17.291  1.00268.73           C  
ATOM   1210  CG  TYR A 168     -50.137  56.188  17.360  1.00268.73           C  
ATOM   1211  CD1 TYR A 168     -50.437  55.486  16.209  1.00268.73           C  
ATOM   1212  CD2 TYR A 168     -50.613  55.705  18.572  1.00268.73           C  
ATOM   1213  CE1 TYR A 168     -51.211  54.339  16.256  1.00268.73           C  
ATOM   1214  CE2 TYR A 168     -51.382  54.561  18.637  1.00268.73           C  
ATOM   1215  CZ  TYR A 168     -51.684  53.873  17.473  1.00268.73           C  
ATOM   1216  OH  TYR A 168     -52.458  52.719  17.498  1.00268.73           O  
ATOM   1217  N   LYS A 169     -52.484  58.091  16.736  1.00265.44           N  
ATOM   1218  CA  LYS A 169     -53.870  58.230  17.195  1.00265.44           C  
ATOM   1219  C   LYS A 169     -54.531  56.895  17.448  1.00265.44           C  
ATOM   1220  O   LYS A 169     -54.237  55.919  16.765  1.00265.44           O  
ATOM   1221  CB  LYS A 169     -54.700  58.971  16.156  1.00267.06           C  
ATOM   1222  CG  LYS A 169     -53.990  60.136  15.515  1.00267.06           C  
ATOM   1223  CD  LYS A 169     -54.970  61.107  14.864  1.00267.06           C  
ATOM   1224  CE  LYS A 169     -54.240  62.362  14.419  1.00267.06           C  
ATOM   1225  NZ  LYS A 169     -55.146  63.450  14.023  1.00267.06           N  
ATOM   1226  N   ASN A 170     -55.424  56.844  18.436  1.00276.67           N  
ATOM   1227  CA  ASN A 170     -56.074  55.573  18.722  1.00276.67           C  
ATOM   1228  C   ASN A 170     -57.443  55.439  18.038  1.00276.67           C  
ATOM   1229  O   ASN A 170     -58.334  56.263  18.231  1.00276.67           O  
ATOM   1230  CB  ASN A 170     -56.244  55.363  20.215  1.00275.57           C  
ATOM   1231  CG  ASN A 170     -56.868  54.012  20.531  1.00275.57           C  
ATOM   1232  OD1 ASN A 170     -56.861  53.081  19.713  1.00275.57           O  
ATOM   1233  ND2 ASN A 170     -57.426  53.903  21.710  1.00275.57           N  
ATOM   1234  N   THR A 171     -57.612  54.357  17.283  1.00282.97           N  
ATOM   1235  CA  THR A 171     -58.810  54.153  16.488  1.00282.97           C  
ATOM   1236  C   THR A 171     -59.628  53.017  17.059  1.00282.97           C  
ATOM   1237  O   THR A 171     -60.513  52.487  16.378  1.00282.97           O  
ATOM   1238  CB  THR A 171     -58.478  53.828  15.026  1.00279.86           C  
ATOM   1239  OG1 THR A 171     -57.644  52.662  14.976  1.00279.86           O  
ATOM   1240  CG2 THR A 171     -57.771  55.002  14.349  1.00279.86           C  
ATOM   1241  N   ARG A 172     -59.375  52.670  18.324  1.00287.53           N  
ATOM   1242  CA  ARG A 172     -60.065  51.528  18.924  1.00287.53           C  
ATOM   1243  C   ARG A 172     -60.695  52.005  20.220  1.00287.53           C  
ATOM   1244  O   ARG A 172     -60.224  52.940  20.878  1.00287.53           O  
ATOM   1245  CB  ARG A 172     -59.143  50.336  19.174  1.00273.31           C  
ATOM   1246  CG  ARG A 172     -58.556  49.749  17.936  1.00273.31           C  
ATOM   1247  CD  ARG A 172     -57.360  48.957  18.283  1.00273.31           C  
ATOM   1248  NE  ARG A 172     -57.774  47.828  19.120  1.00273.31           N  
ATOM   1249  CZ  ARG A 172     -57.072  46.708  19.318  1.00273.31           C  
ATOM   1250  NH1 ARG A 172     -55.930  46.499  18.669  1.00273.31           N  
ATOM   1251  NH2 ARG A 172     -57.545  45.747  20.107  1.00273.31           N  
ATOM   1252  N   LYS A 173     -61.755  51.293  20.578  1.00287.39           N  
ATOM   1253  CA  LYS A 173     -62.542  51.545  21.762  1.00287.39           C  
ATOM   1254  C   LYS A 173     -61.670  51.257  23.025  1.00287.39           C  
ATOM   1255  O   LYS A 173     -62.029  51.649  24.139  1.00287.39           O  
ATOM   1256  CB  LYS A 173     -63.741  50.598  21.678  1.00296.53           C  
ATOM   1257  CG  LYS A 173     -64.975  51.211  20.915  1.00296.53           C  
ATOM   1258  CD  LYS A 173     -66.198  50.272  20.976  1.00296.53           C  
ATOM   1259  CE  LYS A 173     -67.358  50.507  19.958  1.00296.53           C  
ATOM   1260  NZ  LYS A 173     -66.850  49.945  18.590  1.00296.53           N  
ATOM   1261  N   SER A 174     -60.494  50.619  22.864  1.00281.94           N  
ATOM   1262  CA  SER A 174     -59.647  50.277  24.038  1.00281.94           C  
ATOM   1263  C   SER A 174     -58.499  51.250  24.078  1.00281.94           C  
ATOM   1264  O   SER A 174     -58.197  51.860  23.055  1.00281.94           O  
ATOM   1265  CB  SER A 174     -59.103  48.809  24.047  1.00275.45           C  
ATOM   1266  OG  SER A 174     -58.328  48.435  22.916  1.00275.45           O  
ATOM   1267  N   PRO A 175     -57.870  51.427  25.250  1.00269.06           N  
ATOM   1268  CA  PRO A 175     -56.677  52.266  25.327  1.00269.06           C  
ATOM   1269  C   PRO A 175     -55.404  51.530  24.906  1.00269.06           C  
ATOM   1270  O   PRO A 175     -55.310  50.295  24.912  1.00269.06           O  
ATOM   1271  CB  PRO A 175     -56.636  52.668  26.791  1.00266.61           C  
ATOM   1272  CG  PRO A 175     -57.269  51.562  27.471  1.00266.61           C  
ATOM   1273  CD  PRO A 175     -58.346  51.041  26.580  1.00266.61           C  
ATOM   1274  N   ALA A 176     -54.426  52.341  24.529  1.00259.41           N  
ATOM   1275  CA  ALA A 176     -53.172  51.871  23.984  1.00259.41           C  
ATOM   1276  C   ALA A 176     -51.974  52.102  24.879  1.00259.41           C  
ATOM   1277  O   ALA A 176     -51.880  53.112  25.561  1.00259.41           O  
ATOM   1278  CB  ALA A 176     -52.931  52.525  22.657  1.00266.08           C  
ATOM   1279  N   LEU A 177     -50.993  51.226  24.732  1.00254.97           N  
ATOM   1280  CA  LEU A 177     -49.748  51.286  25.483  1.00254.97           C  
ATOM   1281  C   LEU A 177     -48.569  51.856  24.726  1.00254.97           C  
ATOM   1282  O   LEU A 177     -48.013  51.236  23.817  1.00254.97           O  
ATOM   1283  CB  LEU A 177     -49.355  49.912  25.956  1.00256.13           C  
ATOM   1284  CG  LEU A 177     -48.043  49.975  26.734  1.00256.13           C  
ATOM   1285  CD1 LEU A 177     -47.953  51.083  27.789  1.00256.13           C  
ATOM   1286  CD2 LEU A 177     -47.839  48.624  27.364  1.00256.13           C  
ATOM   1287  N   ILE A 178     -48.144  53.025  25.178  1.00250.91           N  
ATOM   1288  CA  ILE A 178     -47.105  53.759  24.484  1.00250.91           C  
ATOM   1289  C   ILE A 178     -45.793  53.777  25.262  1.00250.91           C  
ATOM   1290  O   ILE A 178     -45.737  54.242  26.402  1.00250.91           O  
ATOM   1291  CB  ILE A 178     -47.514  55.226  24.236  1.00254.73           C  
ATOM   1292  CG1 ILE A 178     -49.039  55.397  24.029  1.00254.73           C  
ATOM   1293  CG2 ILE A 178     -46.682  55.793  23.105  1.00254.73           C  
ATOM   1294  CD1 ILE A 178     -49.620  54.753  22.789  1.00254.73           C  
ATOM   1295  N   VAL A 179     -44.743  53.268  24.623  1.00242.24           N  
ATOM   1296  CA  VAL A 179     -43.440  53.120  25.257  1.00242.24           C  
ATOM   1297  C   VAL A 179     -42.373  53.687  24.360  1.00242.24           C  
ATOM   1298  O   VAL A 179     -42.331  53.436  23.161  1.00242.24           O  
ATOM   1299  CB  VAL A 179     -43.103  51.633  25.616  1.00242.21           C  
ATOM   1300  CG1 VAL A 179     -41.599  51.428  25.831  1.00242.21           C  
ATOM   1301  CG2 VAL A 179     -43.881  51.198  26.855  1.00242.21           C  
ATOM   1302  N   TRP A 180     -41.560  54.528  24.962  1.00238.92           N  
ATOM   1303  CA  TRP A 180     -40.413  55.101  24.305  1.00238.92           C  
ATOM   1304  C   TRP A 180     -39.272  54.985  25.251  1.00238.92           C  
ATOM   1305  O   TRP A 180     -39.344  54.233  26.221  1.00238.92           O  
ATOM   1306  CB  TRP A 180     -40.649  56.550  23.930  1.00234.96           C  
ATOM   1307  CG  TRP A 180     -40.863  57.462  25.104  1.00234.96           C  
ATOM   1308  CD1 TRP A 180     -39.921  58.199  25.751  1.00234.96           C  
ATOM   1309  CD2 TRP A 180     -42.116  57.760  25.737  1.00234.96           C  
ATOM   1310  NE1 TRP A 180     -40.506  58.926  26.759  1.00234.96           N  
ATOM   1311  CE2 TRP A 180     -41.851  58.676  26.768  1.00234.96           C  
ATOM   1312  CE3 TRP A 180     -43.432  57.333  25.533  1.00234.96           C  
ATOM   1313  CZ2 TRP A 180     -42.843  59.173  27.592  1.00234.96           C  
ATOM   1314  CZ3 TRP A 180     -44.413  57.822  26.349  1.00234.96           C  
ATOM   1315  CH2 TRP A 180     -44.116  58.736  27.369  1.00234.96           C  
ATOM   1316  N   GLY A 181     -38.224  55.744  24.995  1.00237.17           N  
ATOM   1317  CA  GLY A 181     -37.103  55.685  25.888  1.00237.17           C  
ATOM   1318  C   GLY A 181     -36.160  56.784  25.565  1.00237.17           C  
ATOM   1319  O   GLY A 181     -36.203  57.284  24.451  1.00237.17           O  
ATOM   1320  N   ILE A 182     -35.358  57.176  26.555  1.00233.95           N  
ATOM   1321  CA  ILE A 182     -34.305  58.153  26.358  1.00233.95           C  
ATOM   1322  C   ILE A 182     -33.009  57.370  26.294  1.00233.95           C  
ATOM   1323  O   ILE A 182     -32.881  56.337  26.932  1.00233.95           O  
ATOM   1324  CB  ILE A 182     -34.183  59.169  27.514  1.00226.11           C  
ATOM   1325  CG1 ILE A 182     -35.518  59.814  27.904  1.00226.11           C  
ATOM   1326  CG2 ILE A 182     -33.133  60.227  27.167  1.00226.11           C  
ATOM   1327  CD1 ILE A 182     -36.038  60.817  26.950  1.00226.11           C  
ATOM   1328  N   HIS A 183     -32.061  57.815  25.491  1.00235.06           N  
ATOM   1329  CA  HIS A 183     -30.780  57.155  25.495  1.00235.06           C  
ATOM   1330  C   HIS A 183     -29.808  58.040  26.238  1.00235.06           C  
ATOM   1331  O   HIS A 183     -29.250  58.982  25.698  1.00235.06           O  
ATOM   1332  CB  HIS A 183     -30.242  56.818  24.109  1.00240.60           C  
ATOM   1333  CG  HIS A 183     -28.911  56.133  24.163  1.00240.60           C  
ATOM   1334  ND1 HIS A 183     -27.730  56.775  23.861  1.00240.60           N  
ATOM   1335  CD2 HIS A 183     -28.564  54.892  24.578  1.00240.60           C  
ATOM   1336  CE1 HIS A 183     -26.716  55.944  24.038  1.00240.60           C  
ATOM   1337  NE2 HIS A 183     -27.195  54.795  24.475  1.00240.60           N  
ATOM   1338  N   HIS A 184     -29.606  57.737  27.502  1.00232.82           N  
ATOM   1339  CA  HIS A 184     -28.589  58.453  28.213  1.00232.82           C  
ATOM   1340  C   HIS A 184     -27.296  57.844  27.779  1.00232.82           C  
ATOM   1341  O   HIS A 184     -27.015  56.657  28.007  1.00232.82           O  
ATOM   1342  CB  HIS A 184     -28.716  58.351  29.726  1.00236.61           C  
ATOM   1343  CG  HIS A 184     -30.055  58.706  30.274  1.00236.61           C  
ATOM   1344  ND1 HIS A 184     -30.699  59.872  29.927  1.00236.61           N  
ATOM   1345  CD2 HIS A 184     -30.824  58.115  31.222  1.00236.61           C  
ATOM   1346  CE1 HIS A 184     -31.831  59.966  30.604  1.00236.61           C  
ATOM   1347  NE2 HIS A 184     -31.932  58.912  31.397  1.00236.61           N  
ATOM   1348  N   SER A 185     -26.547  58.651  27.055  1.00234.61           N  
ATOM   1349  CA  SER A 185     -25.331  58.157  26.482  1.00234.61           C  
ATOM   1350  C   SER A 185     -24.225  58.105  27.546  1.00234.61           C  
ATOM   1351  O   SER A 185     -24.161  58.994  28.397  1.00234.61           O  
ATOM   1352  CB  SER A 185     -24.940  59.023  25.319  1.00235.19           C  
ATOM   1353  OG  SER A 185     -23.713  58.564  24.831  1.00235.19           O  
ATOM   1354  N   VAL A 186     -23.264  57.187  27.380  1.00237.71           N  
ATOM   1355  CA  VAL A 186     -22.183  56.983  28.361  1.00237.71           C  
ATOM   1356  C   VAL A 186     -21.259  58.170  28.548  1.00237.71           C  
ATOM   1357  O   VAL A 186     -20.811  58.447  29.642  1.00237.71           O  
ATOM   1358  CB  VAL A 186     -21.286  55.747  27.971  1.00240.03           C  
ATOM   1359  CG1 VAL A 186     -20.659  55.928  26.651  1.00240.03           C  
ATOM   1360  CG2 VAL A 186     -20.204  55.518  28.989  1.00240.03           C  
ATOM   1361  N   SER A 187     -21.071  58.951  27.517  1.00241.71           N  
ATOM   1362  CA  SER A 187     -20.214  60.114  27.617  1.00241.71           C  
ATOM   1363  C   SER A 187     -20.953  61.274  26.991  1.00241.71           C  
ATOM   1364  O   SER A 187     -22.196  61.194  26.901  1.00241.71           O  
ATOM   1365  CB  SER A 187     -18.860  59.839  26.954  1.00244.44           C  
ATOM   1366  OG  SER A 187     -18.997  59.496  25.585  1.00244.44           O  
ATOM   1367  N   THR A 188     -20.285  62.427  26.856  1.00246.68           N  
ATOM   1368  CA  THR A 188     -20.843  63.505  26.031  1.00246.68           C  
ATOM   1369  C   THR A 188     -20.448  63.343  24.551  1.00246.68           C  
ATOM   1370  O   THR A 188     -21.068  63.932  23.643  1.00246.68           O  
ATOM   1371  CB  THR A 188     -20.391  64.874  26.511  1.00235.22           C  
ATOM   1372  OG1 THR A 188     -19.057  64.764  26.992  1.00235.22           O  
ATOM   1373  CG2 THR A 188     -21.294  65.375  27.632  1.00235.22           C  
ATOM   1374  N   ALA A 189     -19.441  62.511  24.305  1.00252.64           N  
ATOM   1375  CA  ALA A 189     -19.083  62.214  22.935  1.00252.64           C  
ATOM   1376  C   ALA A 189     -19.938  61.126  22.350  1.00252.64           C  
ATOM   1377  O   ALA A 189     -20.450  61.282  21.258  1.00252.64           O  
ATOM   1378  CB  ALA A 189     -17.608  61.814  22.840  1.00252.66           C  
ATOM   1379  N   GLU A 190     -20.231  60.106  23.144  1.00252.95           N  
ATOM   1380  CA  GLU A 190     -21.053  59.022  22.653  1.00252.95           C  
ATOM   1381  C   GLU A 190     -22.459  59.524  22.512  1.00252.95           C  
ATOM   1382  O   GLU A 190     -23.296  58.839  21.934  1.00252.95           O  
ATOM   1383  CB  GLU A 190     -20.973  57.792  23.579  1.00262.03           C  
ATOM   1384  CG  GLU A 190     -19.661  56.989  23.483  1.00262.03           C  
ATOM   1385  CD  GLU A 190     -19.898  55.489  23.673  1.00262.03           C  
ATOM   1386  OE1 GLU A 190     -21.090  55.049  23.608  1.00262.03           O  
ATOM   1387  OE2 GLU A 190     -18.892  54.762  23.888  1.00262.03           O  
ATOM   1388  N   GLN A 191     -22.762  60.656  23.136  1.00261.29           N  
ATOM   1389  CA  GLN A 191     -23.985  61.342  22.770  1.00261.29           C  
ATOM   1390  C   GLN A 191     -23.818  61.995  21.387  1.00261.29           C  
ATOM   1391  O   GLN A 191     -24.804  62.190  20.662  1.00261.29           O  
ATOM   1392  CB  GLN A 191     -24.456  62.341  23.810  1.00260.39           C  
ATOM   1393  CG  GLN A 191     -25.817  62.887  23.428  1.00260.39           C  
ATOM   1394  CD  GLN A 191     -26.386  63.820  24.437  1.00260.39           C  
ATOM   1395  OE1 GLN A 191     -26.686  63.423  25.560  1.00260.39           O  
ATOM   1396  NE2 GLN A 191     -26.553  65.073  24.056  1.00260.39           N  
ATOM   1397  N   THR A 192     -22.597  62.384  21.028  1.00261.60           N  
ATOM   1398  CA  THR A 192     -22.394  62.848  19.652  1.00261.60           C  
ATOM   1399  C   THR A 192     -22.229  61.665  18.653  1.00261.60           C  
ATOM   1400  O   THR A 192     -22.637  61.774  17.490  1.00261.60           O  
ATOM   1401  CB  THR A 192     -21.203  63.783  19.600  1.00261.59           C  
ATOM   1402  OG1 THR A 192     -21.322  64.710  20.691  1.00261.59           O  
ATOM   1403  CG2 THR A 192     -21.193  64.532  18.297  1.00261.59           C  
ATOM   1404  N   LYS A 193     -21.742  60.515  19.130  1.00261.26           N  
ATOM   1405  CA  LYS A 193     -21.497  59.327  18.282  1.00261.26           C  
ATOM   1406  C   LYS A 193     -22.737  58.814  17.613  1.00261.26           C  
ATOM   1407  O   LYS A 193     -22.684  58.222  16.541  1.00261.26           O  
ATOM   1408  CB  LYS A 193     -20.942  58.144  19.117  1.00272.12           C  
ATOM   1409  CG  LYS A 193     -20.406  56.879  18.347  1.00272.12           C  
ATOM   1410  CD  LYS A 193     -20.075  55.730  19.368  1.00272.12           C  
ATOM   1411  CE  LYS A 193     -19.603  54.390  18.753  1.00272.12           C  
ATOM   1412  NZ  LYS A 193     -18.320  54.422  18.021  1.00272.12           N  
ATOM   1413  N   LEU A 194     -23.871  59.125  18.197  1.00262.07           N  
ATOM   1414  CA  LEU A 194     -25.092  58.597  17.661  1.00262.07           C  
ATOM   1415  C   LEU A 194     -26.046  59.723  17.344  1.00262.07           C  
ATOM   1416  O   LEU A 194     -26.884  59.581  16.461  1.00262.07           O  
ATOM   1417  CB  LEU A 194     -25.713  57.592  18.691  1.00265.62           C  
ATOM   1418  CG  LEU A 194     -24.886  56.609  19.585  1.00265.62           C  
ATOM   1419  CD1 LEU A 194     -25.686  56.227  20.817  1.00265.62           C  
ATOM   1420  CD2 LEU A 194     -24.373  55.295  18.888  1.00265.62           C  
ATOM   1421  N   TYR A 195     -25.832  60.894  17.931  1.00258.59           N  
ATOM   1422  CA  TYR A 195     -26.718  61.989  17.603  1.00258.59           C  
ATOM   1423  C   TYR A 195     -25.925  63.256  17.385  1.00258.59           C  
ATOM   1424  O   TYR A 195     -24.712  63.239  17.398  1.00258.59           O  
ATOM   1425  CB  TYR A 195     -27.730  62.190  18.739  1.00266.05           C  
ATOM   1426  CG  TYR A 195     -28.592  60.959  19.030  1.00266.05           C  
ATOM   1427  CD1 TYR A 195     -28.109  59.920  19.858  1.00266.05           C  
ATOM   1428  CD2 TYR A 195     -29.827  60.772  18.407  1.00266.05           C  
ATOM   1429  CE1 TYR A 195     -28.862  58.766  20.115  1.00266.05           C  
ATOM   1430  CE2 TYR A 195     -30.597  59.611  18.654  1.00266.05           C  
ATOM   1431  CZ  TYR A 195     -30.101  58.612  19.506  1.00266.05           C  
ATOM   1432  OH  TYR A 195     -30.847  57.473  19.757  1.00266.05           O  
ATOM   1433  N   GLY A 196     -26.590  64.327  17.011  1.00263.89           N  
ATOM   1434  CA  GLY A 196     -25.858  65.554  16.801  1.00263.89           C  
ATOM   1435  C   GLY A 196     -25.263  66.004  18.131  1.00263.89           C  
ATOM   1436  O   GLY A 196     -25.595  65.450  19.173  1.00263.89           O  
ATOM   1437  N   SER A 197     -24.378  66.997  18.084  1.00277.55           N  
ATOM   1438  CA  SER A 197     -23.879  67.735  19.260  1.00277.55           C  
ATOM   1439  C   SER A 197     -24.894  68.780  19.765  1.00277.55           C  
ATOM   1440  O   SER A 197     -25.849  69.074  19.064  1.00277.55           O  
ATOM   1441  CB  SER A 197     -22.583  68.455  18.928  1.00272.65           C  
ATOM   1442  OG  SER A 197     -22.734  69.222  17.751  1.00272.65           O  
ATOM   1443  N   GLY A 198     -24.678  69.355  20.955  1.00282.79           N  
ATOM   1444  CA  GLY A 198     -25.620  70.290  21.592  1.00282.79           C  
ATOM   1445  C   GLY A 198     -26.721  69.674  22.444  1.00282.79           C  
ATOM   1446  O   GLY A 198     -27.064  68.522  22.220  1.00282.79           O  
ATOM   1447  N   ASN A 199     -27.354  70.429  23.347  1.00278.34           N  
ATOM   1448  CA  ASN A 199     -28.300  69.765  24.259  1.00278.34           C  
ATOM   1449  C   ASN A 199     -29.612  69.286  23.607  1.00278.34           C  
ATOM   1450  O   ASN A 199     -30.086  69.883  22.635  1.00278.34           O  
ATOM   1451  CB  ASN A 199     -28.601  70.657  25.509  1.00284.08           C  
ATOM   1452  CG  ASN A 199     -28.824  72.136  25.187  1.00284.08           C  
ATOM   1453  OD1 ASN A 199     -29.181  72.496  24.069  1.00284.08           O  
ATOM   1454  ND2 ASN A 199     -28.595  73.000  26.183  1.00284.08           N  
ATOM   1455  N   LYS A 200     -30.106  68.129  24.096  1.00264.83           N  
ATOM   1456  CA  LYS A 200     -31.341  67.489  23.607  1.00264.83           C  
ATOM   1457  C   LYS A 200     -32.503  67.493  24.628  1.00264.83           C  
ATOM   1458  O   LYS A 200     -32.278  67.184  25.802  1.00264.83           O  
ATOM   1459  CB  LYS A 200     -31.041  66.033  23.258  1.00268.71           C  
ATOM   1460  CG  LYS A 200     -29.771  65.793  22.457  1.00268.71           C  
ATOM   1461  CD  LYS A 200     -29.793  66.514  21.108  1.00268.71           C  
ATOM   1462  CE  LYS A 200     -28.576  66.151  20.263  1.00268.71           C  
ATOM   1463  NZ  LYS A 200     -28.514  66.837  18.951  1.00268.71           N  
ATOM   1464  N   LEU A 201     -33.740  67.741  24.172  1.00249.45           N  
ATOM   1465  CA  LEU A 201     -34.917  67.733  25.054  1.00249.45           C  
ATOM   1466  C   LEU A 201     -36.028  66.927  24.401  1.00249.45           C  
ATOM   1467  O   LEU A 201     -36.559  67.342  23.384  1.00249.45           O  
ATOM   1468  CB  LEU A 201     -35.418  69.154  25.381  1.00244.79           C  
ATOM   1469  CG  LEU A 201     -36.549  69.259  26.430  1.00244.79           C  
ATOM   1470  CD1 LEU A 201     -36.017  68.834  27.799  1.00244.79           C  
ATOM   1471  CD2 LEU A 201     -37.201  70.639  26.519  1.00244.79           C  
ATOM   1472  N   VAL A 202     -36.405  65.791  24.952  1.00242.96           N  
ATOM   1473  CA  VAL A 202     -37.519  65.064  24.358  1.00242.96           C  
ATOM   1474  C   VAL A 202     -38.717  65.317  25.256  1.00242.96           C  
ATOM   1475  O   VAL A 202     -38.850  64.718  26.338  1.00242.96           O  
ATOM   1476  CB  VAL A 202     -37.283  63.560  24.222  1.00241.69           C  
ATOM   1477  CG1 VAL A 202     -38.516  62.895  23.642  1.00241.69           C  
ATOM   1478  CG2 VAL A 202     -36.080  63.278  23.358  1.00241.69           C  
ATOM   1479  N   THR A 203     -39.611  66.178  24.779  1.00243.08           N  
ATOM   1480  CA  THR A 203     -40.811  66.539  25.530  1.00243.08           C  
ATOM   1481  C   THR A 203     -42.023  65.950  24.776  1.00243.08           C  
ATOM   1482  O   THR A 203     -42.074  65.856  23.548  1.00243.08           O  
ATOM   1483  CB  THR A 203     -40.922  68.130  25.833  1.00239.42           C  
ATOM   1484  OG1 THR A 203     -42.308  68.522  25.851  1.00239.42           O  
ATOM   1485  CG2 THR A 203     -40.421  68.922  24.634  1.00239.42           C  
ATOM   1486  N   VAL A 204     -42.888  65.346  25.579  1.00245.26           N  
ATOM   1487  CA  VAL A 204     -44.069  64.674  25.100  1.00245.26           C  
ATOM   1488  C   VAL A 204     -45.278  65.579  25.374  1.00245.26           C  
ATOM   1489  O   VAL A 204     -45.188  66.586  26.105  1.00245.26           O  
ATOM   1490  CB  VAL A 204     -44.233  63.310  25.800  1.00240.67           C  
ATOM   1491  CG1 VAL A 204     -44.976  62.378  24.962  1.00240.67           C  
ATOM   1492  CG2 VAL A 204     -42.882  62.719  26.163  1.00240.67           C  
ATOM   1493  N   GLY A 205     -46.399  65.226  24.761  1.00245.27           N  
ATOM   1494  CA  GLY A 205     -47.608  66.012  24.891  1.00245.27           C  
ATOM   1495  C   GLY A 205     -48.878  65.208  24.837  1.00245.27           C  
ATOM   1496  O   GLY A 205     -48.954  64.228  24.124  1.00245.27           O  
ATOM   1497  N   SER A 206     -49.856  65.601  25.627  1.00243.37           N  
ATOM   1498  CA  SER A 206     -51.167  64.981  25.614  1.00243.37           C  
ATOM   1499  C   SER A 206     -52.041  66.034  26.287  1.00243.37           C  
ATOM   1500  O   SER A 206     -51.528  67.051  26.833  1.00243.37           O  
ATOM   1501  CB  SER A 206     -51.230  63.617  26.320  1.00234.92           C  
ATOM   1502  OG  SER A 206     -52.551  63.087  26.274  1.00234.92           O  
ATOM   1503  N   SER A 207     -53.353  65.830  26.171  1.00246.04           N  
ATOM   1504  CA  SER A 207     -54.360  66.731  26.754  1.00246.04           C  
ATOM   1505  C   SER A 207     -54.342  66.757  28.323  1.00246.04           C  
ATOM   1506  O   SER A 207     -54.859  67.691  28.960  1.00246.04           O  
ATOM   1507  CB  SER A 207     -55.733  66.288  26.231  1.00246.37           C  
ATOM   1508  OG  SER A 207     -55.798  66.440  24.815  1.00246.37           O  
ATOM   1509  N   ASN A 208     -53.713  65.740  28.922  1.00241.31           N  
ATOM   1510  CA  ASN A 208     -53.543  65.663  30.370  1.00241.31           C  
ATOM   1511  C   ASN A 208     -52.162  65.075  30.748  1.00241.31           C  
ATOM   1512  O   ASN A 208     -51.958  64.650  31.888  1.00241.31           O  
ATOM   1513  CB  ASN A 208     -54.648  64.801  30.986  1.00239.48           C  
ATOM   1514  CG  ASN A 208     -54.668  63.386  30.407  1.00239.48           C  
ATOM   1515  OD1 ASN A 208     -54.100  63.130  29.339  1.00239.48           O  
ATOM   1516  ND2 ASN A 208     -55.382  62.484  31.068  1.00239.48           N  
ATOM   1517  N   TYR A 209     -51.221  65.034  29.801  1.00239.66           N  
ATOM   1518  CA  TYR A 209     -49.855  64.592  30.109  1.00239.66           C  
ATOM   1519  C   TYR A 209     -48.906  65.537  29.339  1.00239.66           C  
ATOM   1520  O   TYR A 209     -48.907  65.633  28.102  1.00239.66           O  
ATOM   1521  CB  TYR A 209     -49.574  63.157  29.695  1.00240.17           C  
ATOM   1522  CG  TYR A 209     -48.161  62.687  30.065  1.00240.17           C  
ATOM   1523  CD1 TYR A 209     -47.916  62.209  31.358  1.00240.17           C  
ATOM   1524  CD2 TYR A 209     -47.063  62.780  29.177  1.00240.17           C  
ATOM   1525  CE1 TYR A 209     -46.653  61.753  31.761  1.00240.17           C  
ATOM   1526  CE2 TYR A 209     -45.769  62.334  29.587  1.00240.17           C  
ATOM   1527  CZ  TYR A 209     -45.587  61.825  30.882  1.00240.17           C  
ATOM   1528  OH  TYR A 209     -44.342  61.382  31.273  1.00240.17           O  
ATOM   1529  N   GLN A 210     -48.059  66.210  30.090  1.00227.23           N  
ATOM   1530  CA  GLN A 210     -47.127  67.131  29.520  1.00227.23           C  
ATOM   1531  C   GLN A 210     -45.786  66.983  30.266  1.00227.23           C  
ATOM   1532  O   GLN A 210     -45.666  67.348  31.431  1.00227.23           O  
ATOM   1533  CB  GLN A 210     -47.758  68.553  29.563  1.00226.92           C  
ATOM   1534  CG  GLN A 210     -49.245  68.643  28.935  1.00226.92           C  
ATOM   1535  CD  GLN A 210     -50.383  69.223  29.827  1.00226.92           C  
ATOM   1536  OE1 GLN A 210     -50.165  70.122  30.635  1.00226.92           O  
ATOM   1537  NE2 GLN A 210     -51.615  68.765  29.589  1.00226.92           N  
ATOM   1538  N   GLN A 211     -44.786  66.392  29.617  1.00229.12           N  
ATOM   1539  CA  GLN A 211     -43.497  66.136  30.286  1.00229.12           C  
ATOM   1540  C   GLN A 211     -42.315  66.646  29.461  1.00229.12           C  
ATOM   1541  O   GLN A 211     -42.464  67.185  28.370  1.00229.12           O  
ATOM   1542  CB  GLN A 211     -43.314  64.648  30.637  1.00234.88           C  
ATOM   1543  CG  GLN A 211     -42.301  64.286  31.813  1.00234.88           C  
ATOM   1544  CD  GLN A 211     -42.520  64.897  33.221  1.00234.88           C  
ATOM   1545  OE1 GLN A 211     -41.825  65.859  33.600  1.00234.88           O  
ATOM   1546  NE2 GLN A 211     -43.425  64.301  34.016  1.00234.88           N  
ATOM   1547  N   SER A 212     -41.138  66.509  30.037  1.00230.06           N  
ATOM   1548  CA  SER A 212     -39.919  66.963  29.429  1.00230.06           C  
ATOM   1549  C   SER A 212     -38.768  66.223  30.070  1.00230.06           C  
ATOM   1550  O   SER A 212     -38.603  66.229  31.320  1.00230.06           O  
ATOM   1551  CB  SER A 212     -39.776  68.474  29.615  1.00225.06           C  
ATOM   1552  OG  SER A 212     -38.716  69.039  28.885  1.00225.06           O  
ATOM   1553  N   PHE A 213     -37.976  65.587  29.206  1.00229.76           N  
ATOM   1554  CA  PHE A 213     -36.839  64.795  29.645  1.00229.76           C  
ATOM   1555  C   PHE A 213     -35.624  65.379  29.053  1.00229.76           C  
ATOM   1556  O   PHE A 213     -35.617  65.849  27.929  1.00229.76           O  
ATOM   1557  CB  PHE A 213     -36.987  63.332  29.239  1.00221.73           C  
ATOM   1558  CG  PHE A 213     -38.236  62.736  29.745  1.00221.73           C  
ATOM   1559  CD1 PHE A 213     -38.299  62.267  31.056  1.00221.73           C  
ATOM   1560  CD2 PHE A 213     -39.390  62.776  28.978  1.00221.73           C  
ATOM   1561  CE1 PHE A 213     -39.466  61.769  31.560  1.00221.73           C  
ATOM   1562  CE2 PHE A 213     -40.567  62.278  29.467  1.00221.73           C  
ATOM   1563  CZ  PHE A 213     -40.601  61.750  30.760  1.00221.73           C  
ATOM   1564  N   VAL A 214     -34.547  65.216  29.774  1.00230.43           N  
ATOM   1565  CA  VAL A 214     -33.339  65.674  29.236  1.00230.43           C  
ATOM   1566  C   VAL A 214     -32.547  64.415  29.401  1.00230.43           C  
ATOM   1567  O   VAL A 214     -32.570  63.805  30.480  1.00230.43           O  
ATOM   1568  CB  VAL A 214     -32.761  66.850  30.061  1.00235.55           C  
ATOM   1569  CG1 VAL A 214     -31.623  67.525  29.300  1.00235.55           C  
ATOM   1570  CG2 VAL A 214     -33.831  67.894  30.343  1.00235.55           C  
ATOM   1571  N   PRO A 215     -31.841  64.019  28.335  1.00238.42           N  
ATOM   1572  CA  PRO A 215     -30.915  62.896  28.398  1.00238.42           C  
ATOM   1573  C   PRO A 215     -29.812  63.211  29.390  1.00238.42           C  
ATOM   1574  O   PRO A 215     -29.443  64.378  29.566  1.00238.42           O  
ATOM   1575  CB  PRO A 215     -30.418  62.771  26.958  1.00242.47           C  
ATOM   1576  CG  PRO A 215     -30.724  64.096  26.321  1.00242.47           C  
ATOM   1577  CD  PRO A 215     -31.957  64.561  26.973  1.00242.47           C  
ATOM   1578  N   SER A 216     -29.357  62.197  30.103  1.00236.35           N  
ATOM   1579  CA  SER A 216     -28.392  62.427  31.156  1.00236.35           C  
ATOM   1580  C   SER A 216     -27.039  61.820  30.763  1.00236.35           C  
ATOM   1581  O   SER A 216     -26.774  60.669  31.118  1.00236.35           O  
ATOM   1582  CB  SER A 216     -28.910  61.840  32.471  1.00230.86           C  
ATOM   1583  OG  SER A 216     -30.235  62.291  32.711  1.00230.86           O  
ATOM   1584  N   PRO A 217     -26.134  62.615  30.131  1.00233.86           N  
ATOM   1585  CA  PRO A 217     -24.842  62.023  29.747  1.00233.86           C  
ATOM   1586  C   PRO A 217     -23.963  61.945  30.978  1.00233.86           C  
ATOM   1587  O   PRO A 217     -23.678  62.964  31.623  1.00233.86           O  
ATOM   1588  CB  PRO A 217     -24.281  62.998  28.723  1.00228.35           C  
ATOM   1589  CG  PRO A 217     -24.875  64.308  29.108  1.00228.35           C  
ATOM   1590  CD  PRO A 217     -26.237  64.026  29.703  1.00228.35           C  
ATOM   1591  N   GLY A 218     -23.583  60.716  31.326  1.00240.13           N  
ATOM   1592  CA  GLY A 218     -22.747  60.452  32.492  1.00240.13           C  
ATOM   1593  C   GLY A 218     -22.232  59.017  32.594  1.00240.13           C  
ATOM   1594  O   GLY A 218     -22.917  58.045  32.216  1.00240.13           O  
ATOM   1595  N   ALA A 219     -21.030  58.896  33.165  1.00239.73           N  
ATOM   1596  CA  ALA A 219     -20.380  57.607  33.329  1.00239.73           C  
ATOM   1597  C   ALA A 219     -21.165  56.686  34.242  1.00239.73           C  
ATOM   1598  O   ALA A 219     -21.882  57.126  35.156  1.00239.73           O  
ATOM   1599  CB  ALA A 219     -18.988  57.798  33.849  1.00241.67           C  
ATOM   1600  N   ARG A 220     -20.952  55.392  34.034  1.00238.93           N  
ATOM   1601  CA  ARG A 220     -21.822  54.412  34.624  1.00238.93           C  
ATOM   1602  C   ARG A 220     -21.130  53.115  34.818  1.00238.93           C  
ATOM   1603  O   ARG A 220     -20.001  52.916  34.376  1.00238.93           O  
ATOM   1604  CB  ARG A 220     -22.988  54.220  33.674  1.00237.94           C  
ATOM   1605  CG  ARG A 220     -23.948  55.279  33.919  1.00237.94           C  
ATOM   1606  CD  ARG A 220     -24.903  55.461  32.822  1.00237.94           C  
ATOM   1607  NE  ARG A 220     -25.786  56.521  33.267  1.00237.94           N  
ATOM   1608  CZ  ARG A 220     -26.591  57.179  32.462  1.00237.94           C  
ATOM   1609  NH1 ARG A 220     -26.601  56.840  31.170  1.00237.94           N  
ATOM   1610  NH2 ARG A 220     -27.369  58.147  32.963  1.00237.94           N  
ATOM   1611  N   PRO A 221     -21.792  52.223  35.518  1.00238.70           N  
ATOM   1612  CA  PRO A 221     -21.233  50.870  35.421  1.00238.70           C  
ATOM   1613  C   PRO A 221     -21.445  50.155  34.034  1.00238.70           C  
ATOM   1614  O   PRO A 221     -22.445  50.384  33.330  1.00238.70           O  
ATOM   1615  CB  PRO A 221     -21.958  50.144  36.554  1.00239.74           C  
ATOM   1616  CG  PRO A 221     -22.491  51.296  37.476  1.00239.74           C  
ATOM   1617  CD  PRO A 221     -22.784  52.403  36.589  1.00239.74           C  
ATOM   1618  N   GLN A 222     -20.548  49.226  33.691  1.00240.35           N  
ATOM   1619  CA  GLN A 222     -20.681  48.542  32.424  1.00240.35           C  
ATOM   1620  C   GLN A 222     -21.572  47.397  32.717  1.00240.35           C  
ATOM   1621  O   GLN A 222     -21.269  46.550  33.536  1.00240.35           O  
ATOM   1622  CB  GLN A 222     -19.368  48.025  31.813  1.00241.91           C  
ATOM   1623  CG  GLN A 222     -18.595  49.022  30.968  1.00241.91           C  
ATOM   1624  CD  GLN A 222     -17.548  48.360  30.065  1.00241.91           C  
ATOM   1625  OE1 GLN A 222     -17.648  47.175  29.737  1.00241.91           O  
ATOM   1626  NE2 GLN A 222     -16.550  49.133  29.648  1.00241.91           N  
ATOM   1627  N   VAL A 223     -22.707  47.410  32.058  1.00245.40           N  
ATOM   1628  CA  VAL A 223     -23.640  46.309  32.106  1.00245.40           C  
ATOM   1629  C   VAL A 223     -23.701  45.792  30.676  1.00245.40           C  
ATOM   1630  O   VAL A 223     -23.955  46.586  29.748  1.00245.40           O  
ATOM   1631  CB  VAL A 223     -25.024  46.769  32.608  1.00239.94           C  
ATOM   1632  CG1 VAL A 223     -26.038  45.628  32.589  1.00239.94           C  
ATOM   1633  CG2 VAL A 223     -24.889  47.361  33.982  1.00239.94           C  
ATOM   1634  N   ASN A 224     -23.452  44.493  30.487  1.00251.69           N  
ATOM   1635  CA  ASN A 224     -23.422  43.928  29.136  1.00251.69           C  
ATOM   1636  C   ASN A 224     -22.352  44.598  28.225  1.00251.69           C  
ATOM   1637  O   ASN A 224     -22.610  44.832  27.023  1.00251.69           O  
ATOM   1638  CB  ASN A 224     -24.811  44.020  28.447  1.00254.10           C  
ATOM   1639  CG  ASN A 224     -25.942  43.409  29.282  1.00254.10           C  
ATOM   1640  OD1 ASN A 224     -25.684  42.609  30.174  1.00254.10           O  
ATOM   1641  ND2 ASN A 224     -27.203  43.731  28.938  1.00254.10           N  
ATOM   1642  N   GLY A 225     -21.210  45.002  28.814  1.00251.16           N  
ATOM   1643  CA  GLY A 225     -20.152  45.691  28.071  1.00251.16           C  
ATOM   1644  C   GLY A 225     -20.408  47.157  27.734  1.00251.16           C  
ATOM   1645  O   GLY A 225     -19.475  47.902  27.361  1.00251.16           O  
ATOM   1646  N   LEU A 226     -21.661  47.572  27.926  1.00238.28           N  
ATOM   1647  CA  LEU A 226     -22.088  48.919  27.659  1.00238.28           C  
ATOM   1648  C   LEU A 226     -22.174  49.721  28.937  1.00238.28           C  
ATOM   1649  O   LEU A 226     -22.491  49.181  29.985  1.00238.28           O  
ATOM   1650  CB  LEU A 226     -23.479  48.835  27.036  1.00242.21           C  
ATOM   1651  CG  LEU A 226     -23.542  47.779  25.929  1.00242.21           C  
ATOM   1652  CD1 LEU A 226     -24.937  47.661  25.426  1.00242.21           C  
ATOM   1653  CD2 LEU A 226     -22.617  48.105  24.793  1.00242.21           C  
ATOM   1654  N   SER A 227     -21.838  51.005  28.879  1.00227.88           N  
ATOM   1655  CA  SER A 227     -21.927  51.821  30.081  1.00227.88           C  
ATOM   1656  C   SER A 227     -23.090  52.790  29.927  1.00227.88           C  
ATOM   1657  O   SER A 227     -23.721  53.174  30.899  1.00227.88           O  
ATOM   1658  CB  SER A 227     -20.642  52.583  30.369  1.00228.46           C  
ATOM   1659  OG  SER A 227     -19.496  51.819  30.089  1.00228.46           O  
ATOM   1660  N   GLY A 228     -23.382  53.190  28.693  1.00232.04           N  
ATOM   1661  CA  GLY A 228     -24.565  53.994  28.446  1.00232.04           C  
ATOM   1662  C   GLY A 228     -25.845  53.245  28.685  1.00232.04           C  
ATOM   1663  O   GLY A 228     -25.893  52.015  28.526  1.00232.04           O  
ATOM   1664  N   ARG A 229     -26.889  54.005  29.015  1.00230.03           N  
ATOM   1665  CA  ARG A 229     -28.175  53.425  29.399  1.00230.03           C  
ATOM   1666  C   ARG A 229     -29.369  53.892  28.620  1.00230.03           C  
ATOM   1667  O   ARG A 229     -29.348  54.877  27.888  1.00230.03           O  
ATOM   1668  CB  ARG A 229     -28.468  53.674  30.885  1.00233.28           C  
ATOM   1669  CG  ARG A 229     -27.519  52.938  31.892  1.00233.28           C  
ATOM   1670  CD  ARG A 229     -27.819  51.475  32.237  1.00233.28           C  
ATOM   1671  NE  ARG A 229     -27.039  51.120  33.413  1.00233.28           N  
ATOM   1672  CZ  ARG A 229     -25.769  50.751  33.314  1.00233.28           C  
ATOM   1673  NH1 ARG A 229     -25.200  50.733  32.129  1.00233.28           N  
ATOM   1674  NH2 ARG A 229     -25.074  50.434  34.382  1.00233.28           N  
ATOM   1675  N   ILE A 230     -30.413  53.107  28.765  1.00231.33           N  
ATOM   1676  CA  ILE A 230     -31.636  53.444  28.140  1.00231.33           C  
ATOM   1677  C   ILE A 230     -32.748  53.306  29.123  1.00231.33           C  
ATOM   1678  O   ILE A 230     -33.058  52.190  29.550  1.00231.33           O  
ATOM   1679  CB  ILE A 230     -31.932  52.563  27.013  1.00236.42           C  
ATOM   1680  CG1 ILE A 230     -30.751  52.526  26.083  1.00236.42           C  
ATOM   1681  CG2 ILE A 230     -33.124  53.099  26.323  1.00236.42           C  
ATOM   1682  CD1 ILE A 230     -31.000  51.599  24.982  1.00236.42           C  
ATOM   1683  N   ASP A 231     -33.324  54.450  29.495  1.00240.14           N  
ATOM   1684  CA  ASP A 231     -34.450  54.517  30.439  1.00240.14           C  
ATOM   1685  C   ASP A 231     -35.742  54.603  29.679  1.00240.14           C  
ATOM   1686  O   ASP A 231     -36.038  55.644  29.104  1.00240.14           O  
ATOM   1687  CB  ASP A 231     -34.317  55.729  31.342  1.00234.79           C  
ATOM   1688  CG  ASP A 231     -33.308  55.510  32.438  1.00234.79           C  
ATOM   1689  OD1 ASP A 231     -33.069  54.333  32.817  1.00234.79           O  
ATOM   1690  OD2 ASP A 231     -32.714  56.512  32.877  1.00234.79           O  
ATOM   1691  N   PHE A 232     -36.545  53.551  29.772  1.00245.36           N  
ATOM   1692  CA  PHE A 232     -37.764  53.475  29.000  1.00245.36           C  
ATOM   1693  C   PHE A 232     -39.010  54.003  29.722  1.00245.36           C  
ATOM   1694  O   PHE A 232     -39.388  53.411  30.723  1.00245.36           O  
ATOM   1695  CB  PHE A 232     -37.944  52.011  28.657  1.00248.98           C  
ATOM   1696  CG  PHE A 232     -36.840  51.453  27.792  1.00248.98           C  
ATOM   1697  CD1 PHE A 232     -36.859  51.592  26.415  1.00248.98           C  
ATOM   1698  CD2 PHE A 232     -35.754  50.801  28.382  1.00248.98           C  
ATOM   1699  CE1 PHE A 232     -35.833  51.061  25.644  1.00248.98           C  
ATOM   1700  CE2 PHE A 232     -34.717  50.273  27.619  1.00248.98           C  
ATOM   1701  CZ  PHE A 232     -34.761  50.392  26.255  1.00248.98           C  
ATOM   1702  N   HIS A 233     -39.733  54.985  29.160  1.00243.14           N  
ATOM   1703  CA  HIS A 233     -40.964  55.537  29.787  1.00243.14           C  
ATOM   1704  C   HIS A 233     -42.185  55.000  29.107  1.00243.14           C  
ATOM   1705  O   HIS A 233     -42.089  54.178  28.198  1.00243.14           O  
ATOM   1706  CB  HIS A 233     -41.046  57.079  29.780  1.00234.70           C  
ATOM   1707  CG  HIS A 233     -39.916  57.769  30.473  1.00234.70           C  
ATOM   1708  ND1 HIS A 233     -38.622  57.755  30.003  1.00234.70           N  
ATOM   1709  CD2 HIS A 233     -39.906  58.560  31.571  1.00234.70           C  
ATOM   1710  CE1 HIS A 233     -37.851  58.459  30.813  1.00234.70           C  
ATOM   1711  NE2 HIS A 233     -38.608  58.966  31.768  1.00234.70           N  
ATOM   1712  N   TRP A 234     -43.334  55.436  29.602  1.00251.56           N  
ATOM   1713  CA  TRP A 234     -44.624  55.020  29.082  1.00251.56           C  
ATOM   1714  C   TRP A 234     -45.739  55.913  29.590  1.00251.56           C  
ATOM   1715  O   TRP A 234     -45.648  56.518  30.661  1.00251.56           O  
ATOM   1716  CB  TRP A 234     -44.881  53.588  29.466  1.00265.95           C  
ATOM   1717  CG  TRP A 234     -45.040  53.566  30.891  1.00265.95           C  
ATOM   1718  CD1 TRP A 234     -44.050  53.699  31.811  1.00265.95           C  
ATOM   1719  CD2 TRP A 234     -46.251  53.392  31.620  1.00265.95           C  
ATOM   1720  NE1 TRP A 234     -44.569  53.643  33.078  1.00265.95           N  
ATOM   1721  CE2 TRP A 234     -45.921  53.445  32.992  1.00265.95           C  
ATOM   1722  CE3 TRP A 234     -47.579  53.190  31.255  1.00265.95           C  
ATOM   1723  CZ2 TRP A 234     -46.873  53.312  33.996  1.00265.95           C  
ATOM   1724  CZ3 TRP A 234     -48.521  53.053  32.255  1.00265.95           C  
ATOM   1725  CH2 TRP A 234     -48.163  53.119  33.609  1.00265.95           C  
ATOM   1726  N   LEU A 235     -46.783  56.017  28.795  1.00256.33           N  
ATOM   1727  CA  LEU A 235     -48.000  56.653  29.239  1.00256.33           C  
ATOM   1728  C   LEU A 235     -49.144  55.844  28.668  1.00256.33           C  
ATOM   1729  O   LEU A 235     -48.914  54.827  28.015  1.00256.33           O  
ATOM   1730  CB  LEU A 235     -48.052  58.119  28.815  1.00252.68           C  
ATOM   1731  CG  LEU A 235     -48.139  58.427  27.323  1.00252.68           C  
ATOM   1732  CD1 LEU A 235     -49.570  58.575  26.907  1.00252.68           C  
ATOM   1733  CD2 LEU A 235     -47.400  59.710  26.996  1.00252.68           C  
ATOM   1734  N   MET A 236     -50.368  56.276  28.945  1.00262.50           N  
ATOM   1735  CA  MET A 236     -51.577  55.654  28.400  1.00262.50           C  
ATOM   1736  C   MET A 236     -52.549  56.549  27.651  1.00262.50           C  
ATOM   1737  O   MET A 236     -53.203  57.424  28.218  1.00262.50           O  
ATOM   1738  CB  MET A 236     -52.308  54.913  29.507  1.00262.29           C  
ATOM   1739  CG  MET A 236     -51.591  53.661  29.906  1.00262.29           C  
ATOM   1740  SD  MET A 236     -51.378  52.643  28.425  1.00262.29           S  
ATOM   1741  CE  MET A 236     -53.096  52.245  28.090  1.00262.29           C  
ATOM   1742  N   LEU A 237     -52.599  56.303  26.344  1.00275.98           N  
ATOM   1743  CA  LEU A 237     -53.456  57.017  25.407  1.00275.98           C  
ATOM   1744  C   LEU A 237     -54.891  56.520  25.326  1.00275.98           C  
ATOM   1745  O   LEU A 237     -55.151  55.424  24.829  1.00275.98           O  
ATOM   1746  CB  LEU A 237     -52.854  56.909  24.008  1.00272.72           C  
ATOM   1747  CG  LEU A 237     -53.660  57.720  23.012  1.00272.72           C  
ATOM   1748  CD1 LEU A 237     -53.804  59.146  23.524  1.00272.72           C  
ATOM   1749  CD2 LEU A 237     -53.015  57.665  21.657  1.00272.72           C  
ATOM   1750  N   ASN A 238     -55.815  57.349  25.792  1.00279.45           N  
ATOM   1751  CA  ASN A 238     -57.232  57.024  25.788  1.00279.45           C  
ATOM   1752  C   ASN A 238     -57.778  56.864  24.361  1.00279.45           C  
ATOM   1753  O   ASN A 238     -57.188  57.391  23.407  1.00279.45           O  
ATOM   1754  CB  ASN A 238     -57.970  58.104  26.558  1.00284.67           C  
ATOM   1755  CG  ASN A 238     -57.237  58.477  27.828  1.00284.67           C  
ATOM   1756  OD1 ASN A 238     -56.400  59.379  27.846  1.00284.67           O  
ATOM   1757  ND2 ASN A 238     -57.506  57.741  28.887  1.00284.67           N  
ATOM   1758  N   PRO A 239     -58.892  56.121  24.197  1.00282.21           N  
ATOM   1759  CA  PRO A 239     -59.460  55.980  22.848  1.00282.21           C  
ATOM   1760  C   PRO A 239     -59.815  57.340  22.290  1.00282.21           C  
ATOM   1761  O   PRO A 239     -60.208  58.200  23.075  1.00282.21           O  
ATOM   1762  CB  PRO A 239     -60.708  55.120  23.068  1.00283.39           C  
ATOM   1763  CG  PRO A 239     -60.409  54.360  24.315  1.00283.39           C  
ATOM   1764  CD  PRO A 239     -59.598  55.284  25.183  1.00283.39           C  
ATOM   1765  N   ASN A 240     -59.657  57.526  20.983  1.00284.67           N  
ATOM   1766  CA  ASN A 240     -60.042  58.762  20.283  1.00284.67           C  
ATOM   1767  C   ASN A 240     -59.151  59.967  20.706  1.00284.67           C  
ATOM   1768  O   ASN A 240     -59.651  61.091  20.789  1.00284.67           O  
ATOM   1769  CB  ASN A 240     -61.558  59.076  20.562  1.00279.99           C  
ATOM   1770  CG  ASN A 240     -62.365  59.524  19.312  1.00279.99           C  
ATOM   1771  OD1 ASN A 240     -61.814  60.002  18.317  1.00279.99           O  
ATOM   1772  ND2 ASN A 240     -63.685  59.353  19.381  1.00279.99           N  
ATOM   1773  N   ASP A 241     -57.834  59.761  20.864  1.00275.85           N  
ATOM   1774  CA  ASP A 241     -56.870  60.841  21.215  1.00275.85           C  
ATOM   1775  C   ASP A 241     -55.538  60.485  20.567  1.00275.85           C  
ATOM   1776  O   ASP A 241     -55.432  59.467  19.865  1.00275.85           O  
ATOM   1777  CB  ASP A 241     -56.670  61.071  22.745  1.00275.42           C  
ATOM   1778  CG  ASP A 241     -56.142  62.529  23.110  1.00275.42           C  
ATOM   1779  OD1 ASP A 241     -55.705  63.284  22.217  1.00275.42           O  
ATOM   1780  OD2 ASP A 241     -56.102  62.906  24.307  1.00275.42           O  
ATOM   1781  N   THR A 242     -54.532  61.320  20.855  1.00267.61           N  
ATOM   1782  CA  THR A 242     -53.221  61.325  20.200  1.00267.61           C  
ATOM   1783  C   THR A 242     -52.060  61.480  21.155  1.00267.61           C  
ATOM   1784  O   THR A 242     -52.247  61.882  22.313  1.00267.61           O  
ATOM   1785  CB  THR A 242     -53.084  62.487  19.248  1.00271.69           C  
ATOM   1786  OG1 THR A 242     -53.076  63.700  20.009  1.00271.69           O  
ATOM   1787  CG2 THR A 242     -54.227  62.501  18.227  1.00271.69           C  
ATOM   1788  N   VAL A 243     -50.857  61.239  20.635  1.00255.38           N  
ATOM   1789  CA  VAL A 243     -49.618  61.542  21.367  1.00255.38           C  
ATOM   1790  C   VAL A 243     -48.607  62.259  20.495  1.00255.38           C  
ATOM   1791  O   VAL A 243     -48.647  62.106  19.288  1.00255.38           O  
ATOM   1792  CB  VAL A 243     -48.936  60.292  21.921  1.00258.09           C  
ATOM   1793  CG1 VAL A 243     -49.724  59.723  23.093  1.00258.09           C  
ATOM   1794  CG2 VAL A 243     -48.751  59.277  20.826  1.00258.09           C  
ATOM   1795  N   THR A 244     -47.767  63.104  21.103  1.00246.96           N  
ATOM   1796  CA  THR A 244     -46.805  63.920  20.352  1.00246.96           C  
ATOM   1797  C   THR A 244     -45.443  64.022  20.981  1.00246.96           C  
ATOM   1798  O   THR A 244     -45.267  64.409  22.136  1.00246.96           O  
ATOM   1799  CB  THR A 244     -47.292  65.351  20.134  1.00249.62           C  
ATOM   1800  OG1 THR A 244     -48.392  65.334  19.224  1.00249.62           O  
ATOM   1801  CG2 THR A 244     -46.188  66.180  19.508  1.00249.62           C  
ATOM   1802  N   PHE A 245     -44.475  63.750  20.128  1.00249.95           N  
ATOM   1803  CA  PHE A 245     -43.077  63.782  20.473  1.00249.95           C  
ATOM   1804  C   PHE A 245     -42.343  64.890  19.739  1.00249.95           C  
ATOM   1805  O   PHE A 245     -42.415  64.973  18.526  1.00249.95           O  
ATOM   1806  CB  PHE A 245     -42.413  62.445  20.086  1.00247.23           C  
ATOM   1807  CG  PHE A 245     -42.978  61.233  20.791  1.00247.23           C  
ATOM   1808  CD1 PHE A 245     -44.041  60.529  20.231  1.00247.23           C  
ATOM   1809  CD2 PHE A 245     -42.439  60.791  21.988  1.00247.23           C  
ATOM   1810  CE1 PHE A 245     -44.562  59.428  20.846  1.00247.23           C  
ATOM   1811  CE2 PHE A 245     -42.957  59.685  22.614  1.00247.23           C  
ATOM   1812  CZ  PHE A 245     -44.020  58.998  22.037  1.00247.23           C  
ATOM   1813  N   SER A 246     -41.639  65.741  20.461  1.00248.54           N  
ATOM   1814  CA  SER A 246     -40.769  66.694  19.805  1.00248.54           C  
ATOM   1815  C   SER A 246     -39.378  66.459  20.382  1.00248.54           C  
ATOM   1816  O   SER A 246     -39.221  66.282  21.612  1.00248.54           O  
ATOM   1817  CB  SER A 246     -41.218  68.145  20.015  1.00245.13           C  
ATOM   1818  OG  SER A 246     -41.409  68.434  21.389  1.00245.13           O  
ATOM   1819  N   PHE A 247     -38.399  66.310  19.489  1.00256.84           N  
ATOM   1820  CA  PHE A 247     -37.070  65.838  19.881  1.00256.84           C  
ATOM   1821  C   PHE A 247     -36.021  66.118  18.812  1.00256.84           C  
ATOM   1822  O   PHE A 247     -36.359  66.381  17.676  1.00256.84           O  
ATOM   1823  CB  PHE A 247     -37.089  64.361  20.140  1.00258.89           C  
ATOM   1824  CG  PHE A 247     -37.518  63.595  18.957  1.00258.89           C  
ATOM   1825  CD1 PHE A 247     -38.858  63.348  18.724  1.00258.89           C  
ATOM   1826  CD2 PHE A 247     -36.582  63.233  17.995  1.00258.89           C  
ATOM   1827  CE1 PHE A 247     -39.246  62.666  17.607  1.00258.89           C  
ATOM   1828  CE2 PHE A 247     -36.960  62.564  16.864  1.00258.89           C  
ATOM   1829  CZ  PHE A 247     -38.292  62.273  16.668  1.00258.89           C  
ATOM   1830  N   ASN A 248     -34.767  65.846  19.127  1.00261.96           N  
ATOM   1831  CA  ASN A 248     -33.711  65.897  18.135  1.00261.96           C  
ATOM   1832  C   ASN A 248     -32.549  64.994  18.485  1.00261.96           C  
ATOM   1833  O   ASN A 248     -31.509  64.984  17.821  1.00261.96           O  
ATOM   1834  CB  ASN A 248     -33.210  67.333  18.004  1.00270.06           C  
ATOM   1835  CG  ASN A 248     -32.406  67.792  19.216  1.00270.06           C  
ATOM   1836  OD1 ASN A 248     -32.626  67.320  20.333  1.00270.06           O  
ATOM   1837  ND2 ASN A 248     -31.478  68.733  19.000  1.00270.06           N  
ATOM   1838  N   GLY A 249     -32.771  64.176  19.500  1.00269.11           N  
ATOM   1839  CA  GLY A 249     -31.736  63.301  20.010  1.00269.11           C  
ATOM   1840  C   GLY A 249     -32.136  62.245  21.041  1.00269.11           C  
ATOM   1841  O   GLY A 249     -33.263  62.223  21.591  1.00269.11           O  
ATOM   1842  N   ALA A 250     -31.208  61.298  21.187  1.00262.00           N  
ATOM   1843  CA  ALA A 250     -31.193  60.299  22.240  1.00262.00           C  
ATOM   1844  C   ALA A 250     -32.555  59.682  22.332  1.00262.00           C  
ATOM   1845  O   ALA A 250     -33.131  59.576  23.415  1.00262.00           O  
ATOM   1846  CB  ALA A 250     -30.775  60.920  23.577  1.00263.33           C  
ATOM   1847  N   PHE A 251     -33.087  59.303  21.181  1.00253.03           N  
ATOM   1848  CA  PHE A 251     -34.424  58.801  21.187  1.00253.03           C  
ATOM   1849  C   PHE A 251     -34.443  57.359  20.685  1.00253.03           C  
ATOM   1850  O   PHE A 251     -33.923  57.036  19.597  1.00253.03           O  
ATOM   1851  CB  PHE A 251     -35.328  59.684  20.360  1.00244.90           C  
ATOM   1852  CG  PHE A 251     -36.772  59.456  20.637  1.00244.90           C  
ATOM   1853  CD1 PHE A 251     -37.243  59.380  21.933  1.00244.90           C  
ATOM   1854  CD2 PHE A 251     -37.652  59.243  19.601  1.00244.90           C  
ATOM   1855  CE1 PHE A 251     -38.574  59.141  22.175  1.00244.90           C  
ATOM   1856  CE2 PHE A 251     -38.983  59.008  19.841  1.00244.90           C  
ATOM   1857  CZ  PHE A 251     -39.443  58.957  21.120  1.00244.90           C  
ATOM   1858  N   ILE A 252     -35.064  56.507  21.503  1.00245.01           N  
ATOM   1859  CA  ILE A 252     -35.378  55.155  21.121  1.00245.01           C  
ATOM   1860  C   ILE A 252     -36.826  55.043  20.770  1.00245.01           C  
ATOM   1861  O   ILE A 252     -37.697  55.068  21.640  1.00245.01           O  
ATOM   1862  CB  ILE A 252     -35.088  54.204  22.231  1.00242.24           C  
ATOM   1863  CG1 ILE A 252     -33.705  54.518  22.778  1.00242.24           C  
ATOM   1864  CG2 ILE A 252     -35.344  52.777  21.776  1.00242.24           C  
ATOM   1865  CD1 ILE A 252     -32.615  54.290  21.794  1.00242.24           C  
ATOM   1866  N   ALA A 253     -37.066  54.962  19.473  1.00247.28           N  
ATOM   1867  CA  ALA A 253     -38.403  55.113  18.946  1.00247.28           C  
ATOM   1868  C   ALA A 253     -39.216  53.868  19.104  1.00247.28           C  
ATOM   1869  O   ALA A 253     -38.684  52.764  19.059  1.00247.28           O  
ATOM   1870  CB  ALA A 253     -38.350  55.499  17.495  1.00252.69           C  
ATOM   1871  N   PRO A 254     -40.521  54.047  19.248  1.00253.28           N  
ATOM   1872  CA  PRO A 254     -41.497  52.958  19.217  1.00253.28           C  
ATOM   1873  C   PRO A 254     -42.021  52.632  17.782  1.00253.28           C  
ATOM   1874  O   PRO A 254     -42.336  53.590  17.078  1.00253.28           O  
ATOM   1875  CB  PRO A 254     -42.606  53.490  20.129  1.00245.85           C  
ATOM   1876  CG  PRO A 254     -42.550  54.962  19.953  1.00245.85           C  
ATOM   1877  CD  PRO A 254     -41.108  55.311  19.723  1.00245.85           C  
ATOM   1878  N   ASP A 255     -42.116  51.345  17.377  1.00262.22           N  
ATOM   1879  CA  ASP A 255     -42.678  50.898  16.063  1.00262.22           C  
ATOM   1880  C   ASP A 255     -44.067  50.465  16.248  1.00262.22           C  
ATOM   1881  O   ASP A 255     -44.910  50.760  15.420  1.00262.22           O  
ATOM   1882  CB  ASP A 255     -41.976  49.702  15.371  1.00270.56           C  
ATOM   1883  CG  ASP A 255     -40.640  50.022  14.785  1.00270.56           C  
ATOM   1884  OD1 ASP A 255     -40.374  51.209  14.515  1.00270.56           O  
ATOM   1885  OD2 ASP A 255     -39.863  49.066  14.562  1.00270.56           O  
ATOM   1886  N   ARG A 256     -44.316  49.751  17.332  1.00268.22           N  
ATOM   1887  CA  ARG A 256     -45.658  49.252  17.563  1.00268.22           C  
ATOM   1888  C   ARG A 256     -46.113  49.439  19.038  1.00268.22           C  
ATOM   1889  O   ARG A 256     -45.312  49.341  19.995  1.00268.22           O  
ATOM   1890  CB  ARG A 256     -45.703  47.763  17.142  1.00265.74           C  
ATOM   1891  CG  ARG A 256     -45.378  47.483  15.653  1.00265.74           C  
ATOM   1892  CD  ARG A 256     -44.651  46.152  15.466  1.00265.74           C  
ATOM   1893  NE  ARG A 256     -45.392  45.027  16.028  1.00265.74           N  
ATOM   1894  CZ  ARG A 256     -44.929  43.787  16.033  1.00265.74           C  
ATOM   1895  NH1 ARG A 256     -43.725  43.539  15.538  1.00265.74           N  
ATOM   1896  NH2 ARG A 256     -45.647  42.812  16.551  1.00265.74           N  
ATOM   1897  N   ALA A 257     -47.398  49.789  19.195  1.00265.81           N  
ATOM   1898  CA  ALA A 257     -47.986  50.040  20.510  1.00265.81           C  
ATOM   1899  C   ALA A 257     -48.960  48.930  20.882  1.00265.81           C  
ATOM   1900  O   ALA A 257     -49.851  48.580  20.091  1.00265.81           O  
ATOM   1901  CB  ALA A 257     -48.677  51.380  20.530  1.00260.88           C  
ATOM   1902  N   SER A 258     -48.819  48.422  22.110  1.00268.08           N  
ATOM   1903  CA  SER A 258     -49.684  47.345  22.613  1.00268.08           C  
ATOM   1904  C   SER A 258     -51.113  47.803  22.830  1.00268.08           C  
ATOM   1905  O   SER A 258     -51.427  48.979  22.987  1.00268.08           O  
ATOM   1906  CB  SER A 258     -49.152  46.711  23.914  1.00264.34           C  
ATOM   1907  OG  SER A 258     -47.736  46.619  23.924  1.00264.34           O  
ATOM   1908  N   PHE A 259     -51.980  46.820  22.800  1.00273.79           N  
ATOM   1909  CA  PHE A 259     -53.384  46.977  23.070  1.00273.79           C  
ATOM   1910  C   PHE A 259     -53.806  45.821  23.934  1.00273.79           C  
ATOM   1911  O   PHE A 259     -53.713  44.651  23.528  1.00273.79           O  
ATOM   1912  CB  PHE A 259     -54.172  47.040  21.789  1.00269.74           C  
ATOM   1913  CG  PHE A 259     -54.150  48.381  21.159  1.00269.74           C  
ATOM   1914  CD1 PHE A 259     -53.068  48.786  20.400  1.00269.74           C  
ATOM   1915  CD2 PHE A 259     -55.245  49.224  21.277  1.00269.74           C  
ATOM   1916  CE1 PHE A 259     -53.060  50.031  19.807  1.00269.74           C  
ATOM   1917  CE2 PHE A 259     -55.256  50.464  20.668  1.00269.74           C  
ATOM   1918  CZ  PHE A 259     -54.166  50.868  19.931  1.00269.74           C  
ATOM   1919  N   LEU A 260     -54.222  46.155  25.150  1.00278.26           N  
ATOM   1920  CA  LEU A 260     -54.610  45.149  26.132  1.00278.26           C  
ATOM   1921  C   LEU A 260     -55.795  44.321  25.633  1.00278.26           C  
ATOM   1922  O   LEU A 260     -56.774  44.891  25.114  1.00278.26           O  
ATOM   1923  CB  LEU A 260     -54.987  45.837  27.436  1.00267.14           C  
ATOM   1924  CG  LEU A 260     -53.999  46.926  27.821  1.00267.14           C  
ATOM   1925  CD1 LEU A 260     -54.394  47.512  29.150  1.00267.14           C  
ATOM   1926  CD2 LEU A 260     -52.576  46.369  27.846  1.00267.14           C  
ATOM   1927  N   ARG A 261     -55.703  42.991  25.778  1.00271.43           N  
ATOM   1928  CA  ARG A 261     -56.738  42.110  25.239  1.00271.43           C  
ATOM   1929  C   ARG A 261     -57.936  41.854  26.181  1.00271.43           C  
ATOM   1930  O   ARG A 261     -59.053  41.662  25.715  1.00271.43           O  
ATOM   1931  CB  ARG A 261     -56.124  40.766  24.831  1.00264.95           C  
ATOM   1932  CG  ARG A 261     -55.050  40.845  23.746  1.00264.95           C  
ATOM   1933  CD  ARG A 261     -54.535  39.435  23.435  1.00264.95           C  
ATOM   1934  NE  ARG A 261     -53.396  39.391  22.519  1.00264.95           N  
ATOM   1935  CZ  ARG A 261     -53.482  39.431  21.193  1.00264.95           C  
ATOM   1936  NH1 ARG A 261     -54.666  39.573  20.597  1.00264.95           N  
ATOM   1937  NH2 ARG A 261     -52.369  39.378  20.462  1.00264.95           N  
ATOM   1938  N   GLY A 262     -57.734  41.812  27.491  1.00266.84           N  
ATOM   1939  CA  GLY A 262     -58.866  41.563  28.376  1.00266.84           C  
ATOM   1940  C   GLY A 262     -58.474  41.260  29.810  1.00266.84           C  
ATOM   1941  O   GLY A 262     -57.864  42.097  30.486  1.00266.84           O  
ATOM   1942  N   LYS A 263     -58.916  40.096  30.309  1.00270.34           N  
ATOM   1943  CA  LYS A 263     -58.705  39.756  31.719  1.00270.34           C  
ATOM   1944  C   LYS A 263     -57.817  38.488  31.860  1.00270.34           C  
ATOM   1945  O   LYS A 263     -58.036  37.469  31.190  1.00270.34           O  
ATOM   1946  CB  LYS A 263     -60.055  39.561  32.430  1.00272.81           C  
ATOM   1947  CG  LYS A 263     -59.940  38.879  33.768  1.00272.81           C  
ATOM   1948  CD  LYS A 263     -59.121  39.770  34.718  1.00272.81           C  
ATOM   1949  CE  LYS A 263     -58.889  39.114  36.094  1.00272.81           C  
ATOM   1950  NZ  LYS A 263     -57.887  39.825  36.977  1.00272.81           N  
ATOM   1951  N   SER A 265     -56.849  38.556  32.775  1.00275.52           N  
ATOM   1952  CA  SER A 265     -55.972  37.436  33.155  1.00275.52           C  
ATOM   1953  C   SER A 265     -55.332  37.675  34.529  1.00275.52           C  
ATOM   1954  O   SER A 265     -55.742  38.566  35.276  1.00275.52           O  
ATOM   1955  CB  SER A 265     -54.888  37.216  32.114  1.00274.25           C  
ATOM   1956  OG  SER A 265     -54.054  38.350  32.036  1.00274.25           O  
ATOM   1957  N   MET A 266     -54.298  36.906  34.851  1.00277.31           N  
ATOM   1958  CA  MET A 266     -53.608  37.125  36.116  1.00277.31           C  
ATOM   1959  C   MET A 266     -52.132  36.757  36.061  1.00277.31           C  
ATOM   1960  O   MET A 266     -51.748  35.766  35.440  1.00277.31           O  
ATOM   1961  CB  MET A 266     -54.250  36.363  37.269  1.00296.21           C  
ATOM   1962  CG  MET A 266     -53.456  36.598  38.566  1.00296.21           C  
ATOM   1963  SD  MET A 266     -54.273  36.249  40.141  1.00296.21           S  
ATOM   1964  CE  MET A 266     -55.648  37.421  40.128  1.00296.21           C  
ATOM   1965  N   GLY A 267     -51.297  37.625  36.624  1.00273.11           N  
ATOM   1966  CA  GLY A 267     -49.888  37.324  36.705  1.00273.11           C  
ATOM   1967  C   GLY A 267     -49.479  37.037  38.140  1.00273.11           C  
ATOM   1968  O   GLY A 267     -50.006  37.595  39.100  1.00273.11           O  
ATOM   1969  N   ILE A 268     -48.584  36.083  38.294  1.00268.34           N  
ATOM   1970  CA  ILE A 268     -48.116  35.719  39.605  1.00268.34           C  
ATOM   1971  C   ILE A 268     -46.638  35.554  39.537  1.00268.34           C  
ATOM   1972  O   ILE A 268     -46.001  35.820  38.529  1.00268.34           O  
ATOM   1973  CB  ILE A 268     -48.689  34.433  40.104  1.00269.62           C  
ATOM   1974  CG1 ILE A 268     -48.272  33.313  39.154  1.00269.62           C  
ATOM   1975  CG2 ILE A 268     -50.182  34.557  40.231  1.00269.62           C  
ATOM   1976  CD1 ILE A 268     -48.218  31.960  39.813  1.00269.62           C  
ATOM   1977  N   GLN A 269     -46.109  34.993  40.602  1.00271.63           N  
ATOM   1978  CA  GLN A 269     -44.709  34.649  40.665  1.00271.63           C  
ATOM   1979  C   GLN A 269     -44.600  33.341  41.369  1.00271.63           C  
ATOM   1980  O   GLN A 269     -45.400  33.002  42.230  1.00271.63           O  
ATOM   1981  CB  GLN A 269     -43.868  35.715  41.383  1.00261.90           C  
ATOM   1982  CG  GLN A 269     -43.902  37.078  40.730  1.00261.90           C  
ATOM   1983  CD  GLN A 269     -43.239  38.149  41.544  1.00261.90           C  
ATOM   1984  OE1 GLN A 269     -43.119  38.022  42.750  1.00261.90           O  
ATOM   1985  NE2 GLN A 269     -42.845  39.237  40.897  1.00261.90           N  
ATOM   1986  N   SER A 270     -43.615  32.591  40.936  1.00276.73           N  
ATOM   1987  CA  SER A 270     -43.312  31.314  41.520  1.00276.73           C  
ATOM   1988  C   SER A 270     -41.935  31.013  40.983  1.00276.73           C  
ATOM   1989  O   SER A 270     -41.506  31.618  40.002  1.00276.73           O  
ATOM   1990  CB  SER A 270     -44.328  30.238  41.131  1.00274.29           C  
ATOM   1991  OG  SER A 270     -44.287  29.995  39.741  1.00274.29           O  
ATOM   1992  N   GLY A 271     -41.264  30.049  41.591  1.00280.95           N  
ATOM   1993  CA  GLY A 271     -39.984  29.595  41.106  1.00280.95           C  
ATOM   1994  C   GLY A 271     -40.046  28.101  40.950  1.00280.95           C  
ATOM   1995  O   GLY A 271     -39.088  27.416  41.291  1.00280.95           O  
ATOM   1996  N   VAL A 272     -41.187  27.575  40.511  1.00280.45           N  
ATOM   1997  CA  VAL A 272     -41.328  26.128  40.479  1.00280.45           C  
ATOM   1998  C   VAL A 272     -41.911  25.738  39.099  1.00280.45           C  
ATOM   1999  O   VAL A 272     -42.000  26.584  38.208  1.00280.45           O  
ATOM   2000  CB  VAL A 272     -42.230  25.674  41.680  1.00279.35           C  
ATOM   2001  CG1 VAL A 272     -43.524  26.510  41.789  1.00279.35           C  
ATOM   2002  CG2 VAL A 272     -42.432  24.172  41.760  1.00279.35           C  
ATOM   2003  N   GLN A 273     -42.334  24.495  38.916  1.00281.33           N  
ATOM   2004  CA  GLN A 273     -42.807  24.033  37.625  1.00281.33           C  
ATOM   2005  C   GLN A 273     -44.290  24.149  37.579  1.00281.33           C  
ATOM   2006  O   GLN A 273     -44.955  24.411  38.587  1.00281.33           O  
ATOM   2007  CB  GLN A 273     -42.422  22.582  37.289  1.00293.60           C  
ATOM   2008  CG  GLN A 273     -43.529  21.511  37.578  1.00293.60           C  
ATOM   2009  CD  GLN A 273     -43.107  20.082  37.235  1.00293.60           C  
ATOM   2010  OE1 GLN A 273     -42.204  19.878  36.423  1.00293.60           O  
ATOM   2011  NE2 GLN A 273     -43.786  19.090  37.823  1.00293.60           N  
ATOM   2012  N   VAL A 274     -44.799  23.887  36.390  1.00287.10           N  
ATOM   2013  CA  VAL A 274     -46.228  23.921  36.167  1.00287.10           C  
ATOM   2014  C   VAL A 274     -46.921  22.561  36.106  1.00287.10           C  
ATOM   2015  O   VAL A 274     -46.258  21.538  35.995  1.00287.10           O  
ATOM   2016  CB  VAL A 274     -46.504  24.666  34.889  1.00290.41           C  
ATOM   2017  CG1 VAL A 274     -47.230  25.869  35.267  1.00290.41           C  
ATOM   2018  CG2 VAL A 274     -45.345  25.623  34.679  1.00290.41           C  
ATOM   2019  N   ASP A 275     -48.255  22.592  36.186  1.00290.71           N  
ATOM   2020  CA  ASP A 275     -49.111  21.400  36.031  1.00290.71           C  
ATOM   2021  C   ASP A 275     -50.406  21.872  35.366  1.00290.71           C  
ATOM   2022  O   ASP A 275     -50.891  22.967  35.613  1.00290.71           O  
ATOM   2023  CB  ASP A 275     -49.413  20.664  37.354  1.00284.36           C  
ATOM   2024  CG  ASP A 275     -50.031  19.273  37.116  1.00284.36           C  
ATOM   2025  OD1 ASP A 275     -50.693  19.119  36.068  1.00284.36           O  
ATOM   2026  OD2 ASP A 275     -49.866  18.346  37.935  1.00284.36           O  
ATOM   2027  N   ALA A 276     -50.910  21.023  34.472  1.00292.44           N  
ATOM   2028  CA  ALA A 276     -52.044  21.304  33.591  1.00292.44           C  
ATOM   2029  C   ALA A 276     -53.221  20.365  33.761  1.00292.44           C  
ATOM   2030  O   ALA A 276     -54.343  20.689  33.395  1.00292.44           O  
ATOM   2031  CB  ALA A 276     -51.571  21.285  32.130  1.00294.04           C  
ATOM   2032  N   ASN A 276A    -53.002  19.239  34.420  1.00291.23           N  
ATOM   2033  CA  ASN A 276A    -54.090  18.292  34.513  1.00291.23           C  
ATOM   2034  C   ASN A 276A    -54.830  18.444  35.817  1.00291.23           C  
ATOM   2035  O   ASN A 276A    -55.858  17.802  36.048  1.00291.23           O  
ATOM   2036  CB  ASN A 276A    -53.580  16.837  34.339  1.00289.78           C  
ATOM   2037  CG  ASN A 276A    -52.128  16.628  34.767  1.00289.78           C  
ATOM   2038  OD1 ASN A 276A    -51.768  16.905  35.902  1.00289.78           O  
ATOM   2039  ND2 ASN A 276A    -51.305  16.080  33.858  1.00289.78           N  
ATOM   2040  N   CYS A 277     -54.372  19.373  36.636  1.00289.90           N  
ATOM   2041  CA  CYS A 277     -55.078  19.654  37.866  1.00289.90           C  
ATOM   2042  C   CYS A 277     -55.733  21.009  37.733  1.00289.90           C  
ATOM   2043  O   CYS A 277     -55.458  21.785  36.810  1.00289.90           O  
ATOM   2044  CB  CYS A 277     -54.148  19.682  39.060  1.00305.75           C  
ATOM   2045  SG  CYS A 277     -52.871  20.935  38.832  1.00305.75           S  
ATOM   2046  N   GLU A 278     -56.612  21.276  38.674  1.00291.41           N  
ATOM   2047  CA  GLU A 278     -57.432  22.455  38.653  1.00291.41           C  
ATOM   2048  C   GLU A 278     -57.281  23.125  40.008  1.00291.41           C  
ATOM   2049  O   GLU A 278     -57.273  22.461  41.046  1.00291.41           O  
ATOM   2050  CB  GLU A 278     -58.895  22.123  38.369  1.00289.16           C  
ATOM   2051  CG  GLU A 278     -59.603  23.161  37.497  1.00289.16           C  
ATOM   2052  CD  GLU A 278     -60.917  22.661  36.934  1.00289.16           C  
ATOM   2053  OE1 GLU A 278     -61.154  21.436  37.000  1.00289.16           O  
ATOM   2054  OE2 GLU A 278     -61.728  23.500  36.472  1.00289.16           O  
ATOM   2055  N   GLY A 279     -57.090  24.438  39.983  1.00293.22           N  
ATOM   2056  CA  GLY A 279     -56.894  25.204  41.198  1.00293.22           C  
ATOM   2057  C   GLY A 279     -57.343  26.645  41.048  1.00293.22           C  
ATOM   2058  O   GLY A 279     -57.637  27.117  39.940  1.00293.22           O  
ATOM   2059  N   ASP A 280     -57.365  27.346  42.181  1.00292.19           N  
ATOM   2060  CA  ASP A 280     -57.808  28.739  42.247  1.00292.19           C  
ATOM   2061  C   ASP A 280     -57.121  29.532  43.366  1.00292.19           C  
ATOM   2062  O   ASP A 280     -57.719  30.451  43.933  1.00292.19           O  
ATOM   2063  CB  ASP A 280     -59.333  28.787  42.445  1.00292.02           C  
ATOM   2064  CG  ASP A 280     -60.120  28.617  41.138  1.00292.02           C  
ATOM   2065  OD1 ASP A 280     -60.418  27.458  40.743  1.00292.02           O  
ATOM   2066  OD2 ASP A 280     -60.521  29.655  40.560  1.00292.02           O  
ATOM   2067  N   CYS A 281     -55.889  29.131  43.713  1.00294.64           N  
ATOM   2068  CA  CYS A 281     -55.096  29.872  44.699  1.00294.64           C  
ATOM   2069  C   CYS A 281     -53.587  29.561  44.585  1.00294.64           C  
ATOM   2070  O   CYS A 281     -53.214  28.391  44.443  1.00294.64           O  
ATOM   2071  CB  CYS A 281     -55.616  29.577  46.125  1.00289.53           C  
ATOM   2072  SG  CYS A 281     -54.972  30.600  47.517  1.00289.53           S  
ATOM   2073  N   TYR A 282     -52.744  30.604  44.522  1.00288.49           N  
ATOM   2074  CA  TYR A 282     -51.312  30.415  44.236  1.00288.49           C  
ATOM   2075  C   TYR A 282     -50.380  31.326  45.042  1.00288.49           C  
ATOM   2076  O   TYR A 282     -50.725  32.430  45.480  1.00288.49           O  
ATOM   2077  CB  TYR A 282     -51.011  30.567  42.742  1.00293.53           C  
ATOM   2078  CG  TYR A 282     -51.942  29.774  41.871  1.00293.53           C  
ATOM   2079  CD1 TYR A 282     -51.719  28.425  41.622  1.00293.53           C  
ATOM   2080  CD2 TYR A 282     -53.068  30.360  41.329  1.00293.53           C  
ATOM   2081  CE1 TYR A 282     -52.588  27.688  40.826  1.00293.53           C  
ATOM   2082  CE2 TYR A 282     -53.940  29.641  40.537  1.00293.53           C  
ATOM   2083  CZ  TYR A 282     -53.703  28.307  40.284  1.00293.53           C  
ATOM   2084  OH  TYR A 282     -54.601  27.624  39.483  1.00293.53           O  
ATOM   2085  N   HIS A 283     -49.160  30.835  45.175  1.00282.97           N  
ATOM   2086  CA  HIS A 283     -48.080  31.558  45.773  1.00282.97           C  
ATOM   2087  C   HIS A 283     -46.818  31.092  45.096  1.00282.97           C  
ATOM   2088  O   HIS A 283     -46.846  30.247  44.201  1.00282.97           O  
ATOM   2089  CB  HIS A 283     -48.075  31.314  47.274  1.00282.50           C  
ATOM   2090  CG  HIS A 283     -47.708  29.914  47.655  1.00282.50           C  
ATOM   2091  ND1 HIS A 283     -48.369  28.813  47.155  1.00282.50           N  
ATOM   2092  CD2 HIS A 283     -46.826  29.438  48.565  1.00282.50           C  
ATOM   2093  CE1 HIS A 283     -47.872  27.715  47.697  1.00282.50           C  
ATOM   2094  NE2 HIS A 283     -46.938  28.067  48.561  1.00282.50           N  
ATOM   2095  N   SER A 284     -45.706  31.645  45.538  1.00283.39           N  
ATOM   2096  CA  SER A 284     -44.417  31.393  44.930  1.00283.39           C  
ATOM   2097  C   SER A 284     -43.850  29.984  45.092  1.00283.39           C  
ATOM   2098  O   SER A 284     -42.757  29.705  44.612  1.00283.39           O  
ATOM   2099  CB  SER A 284     -43.421  32.379  45.523  1.00285.20           C  
ATOM   2100  OG  SER A 284     -43.266  32.122  46.910  1.00285.20           O  
ATOM   2101  N   GLY A 285     -44.577  29.089  45.746  1.00286.41           N  
ATOM   2102  CA  GLY A 285     -44.059  27.747  45.972  1.00286.41           C  
ATOM   2103  C   GLY A 285     -45.002  26.661  45.509  1.00286.41           C  
ATOM   2104  O   GLY A 285     -44.781  25.464  45.740  1.00286.41           O  
ATOM   2105  N   GLY A 286     -46.087  27.091  44.884  1.00284.04           N  
ATOM   2106  CA  GLY A 286     -47.024  26.152  44.321  1.00284.04           C  
ATOM   2107  C   GLY A 286     -48.444  26.562  44.616  1.00284.04           C  
ATOM   2108  O   GLY A 286     -48.711  27.714  44.951  1.00284.04           O  
ATOM   2109  N   THR A 287     -49.331  25.578  44.589  1.00284.27           N  
ATOM   2110  CA  THR A 287     -50.752  25.802  44.692  1.00284.27           C  
ATOM   2111  C   THR A 287     -51.315  25.358  46.051  1.00284.27           C  
ATOM   2112  O   THR A 287     -50.862  24.365  46.623  1.00284.27           O  
ATOM   2113  CB  THR A 287     -51.507  25.027  43.559  1.00284.89           C  
ATOM   2114  OG1 THR A 287     -50.933  25.306  42.276  1.00284.89           O  
ATOM   2115  CG2 THR A 287     -52.980  25.360  43.560  1.00284.89           C  
ATOM   2116  N   ILE A 288     -52.258  26.133  46.591  1.00295.06           N  
ATOM   2117  CA  ILE A 288     -52.924  25.799  47.859  1.00295.06           C  
ATOM   2118  C   ILE A 288     -54.350  25.303  47.574  1.00295.06           C  
ATOM   2119  O   ILE A 288     -55.259  26.115  47.377  1.00295.06           O  
ATOM   2120  CB  ILE A 288     -53.039  27.047  48.848  1.00291.02           C  
ATOM   2121  CG1 ILE A 288     -51.688  27.630  49.283  1.00291.02           C  
ATOM   2122  CG2 ILE A 288     -53.773  26.665  50.118  1.00291.02           C  
ATOM   2123  CD1 ILE A 288     -51.809  28.918  50.173  1.00291.02           C  
ATOM   2124  N   ILE A 289     -54.578  23.997  47.468  1.00290.31           N  
ATOM   2125  CA  ILE A 289     -55.949  23.477  47.293  1.00290.31           C  
ATOM   2126  C   ILE A 289     -56.457  23.043  48.657  1.00290.31           C  
ATOM   2127  O   ILE A 289     -55.783  22.254  49.309  1.00290.31           O  
ATOM   2128  CB  ILE A 289     -56.078  22.341  46.195  1.00279.48           C  
ATOM   2129  CG1 ILE A 289     -55.254  22.613  44.928  1.00279.48           C  
ATOM   2130  CG2 ILE A 289     -57.406  21.559  46.245  1.00279.48           C  
ATOM   2131  CD1 ILE A 289     -55.442  21.599  43.860  1.00279.48           C  
ATOM   2132  N   SER A 290     -57.619  23.583  49.066  1.00286.62           N  
ATOM   2133  CA  SER A 290     -58.239  23.389  50.389  1.00286.62           C  
ATOM   2134  C   SER A 290     -59.705  23.828  50.437  1.00286.62           C  
ATOM   2135  O   SER A 290     -60.074  24.820  49.818  1.00286.62           O  
ATOM   2136  CB  SER A 290     -57.499  24.198  51.470  1.00282.36           C  
ATOM   2137  OG  SER A 290     -58.107  24.067  52.746  1.00282.36           O  
ATOM   2138  N   ASN A 291     -60.542  23.012  51.092  1.00279.21           N  
ATOM   2139  CA  ASN A 291     -61.909  23.428  51.458  1.00279.21           C  
ATOM   2140  C   ASN A 291     -61.975  24.252  52.749  1.00279.21           C  
ATOM   2141  O   ASN A 291     -62.988  24.893  53.044  1.00279.21           O  
ATOM   2142  CB  ASN A 291     -62.828  22.222  51.559  1.00289.11           C  
ATOM   2143  CG  ASN A 291     -62.955  21.502  50.237  1.00289.11           C  
ATOM   2144  OD1 ASN A 291     -62.615  22.051  49.177  1.00289.11           O  
ATOM   2145  ND2 ASN A 291     -63.444  20.270  50.283  1.00289.11           N  
ATOM   2146  N   LEU A 292     -60.870  24.251  53.492  1.00269.08           N  
ATOM   2147  CA  LEU A 292     -60.832  24.870  54.805  1.00269.08           C  
ATOM   2148  C   LEU A 292     -60.900  26.342  54.640  1.00269.08           C  
ATOM   2149  O   LEU A 292     -60.663  26.843  53.556  1.00269.08           O  
ATOM   2150  CB  LEU A 292     -59.529  24.542  55.554  1.00267.41           C  
ATOM   2151  CG  LEU A 292     -58.957  23.134  55.651  1.00267.41           C  
ATOM   2152  CD1 LEU A 292     -57.680  23.098  56.468  1.00267.41           C  
ATOM   2153  CD2 LEU A 292     -60.006  22.288  56.295  1.00267.41           C  
ATOM   2154  N   PRO A 293     -61.298  27.044  55.703  1.00269.26           N  
ATOM   2155  CA  PRO A 293     -61.323  28.508  55.657  1.00269.26           C  
ATOM   2156  C   PRO A 293     -59.994  29.170  56.018  1.00269.26           C  
ATOM   2157  O   PRO A 293     -59.830  30.375  55.795  1.00269.26           O  
ATOM   2158  CB  PRO A 293     -62.389  28.865  56.695  1.00266.83           C  
ATOM   2159  CG  PRO A 293     -62.283  27.775  57.694  1.00266.83           C  
ATOM   2160  CD  PRO A 293     -61.942  26.518  56.915  1.00266.83           C  
ATOM   2161  N   PHE A 294     -59.030  28.399  56.493  1.00261.62           N  
ATOM   2162  CA  PHE A 294     -57.781  29.002  56.903  1.00261.62           C  
ATOM   2163  C   PHE A 294     -56.622  28.291  56.324  1.00261.62           C  
ATOM   2164  O   PHE A 294     -56.728  27.216  55.744  1.00261.62           O  
ATOM   2165  CB  PHE A 294     -57.634  29.097  58.429  1.00258.44           C  
ATOM   2166  CG  PHE A 294     -58.828  29.704  59.139  1.00258.44           C  
ATOM   2167  CD1 PHE A 294     -59.123  31.059  59.003  1.00258.44           C  
ATOM   2168  CD2 PHE A 294     -59.653  28.935  59.939  1.00258.44           C  
ATOM   2169  CE1 PHE A 294     -60.211  31.629  59.665  1.00258.44           C  
ATOM   2170  CE2 PHE A 294     -60.748  29.502  60.593  1.00258.44           C  
ATOM   2171  CZ  PHE A 294     -61.026  30.846  60.451  1.00258.44           C  
ATOM   2172  N   GLN A 295     -55.498  28.950  56.484  1.00262.07           N  
ATOM   2173  CA  GLN A 295     -54.267  28.434  55.990  1.00262.07           C  
ATOM   2174  C   GLN A 295     -53.110  29.180  56.598  1.00262.07           C  
ATOM   2175  O   GLN A 295     -53.117  30.402  56.773  1.00262.07           O  
ATOM   2176  CB  GLN A 295     -54.205  28.544  54.459  1.00264.64           C  
ATOM   2177  CG  GLN A 295     -54.558  29.915  53.893  1.00264.64           C  
ATOM   2178  CD  GLN A 295     -53.349  30.833  53.775  1.00264.64           C  
ATOM   2179  OE1 GLN A 295     -52.213  30.417  54.009  1.00264.64           O  
ATOM   2180  NE2 GLN A 295     -53.590  32.084  53.390  1.00264.64           N  
ATOM   2181  N   ASN A 296     -52.090  28.398  56.880  1.00265.22           N  
ATOM   2182  CA  ASN A 296     -50.867  28.905  57.406  1.00265.22           C  
ATOM   2183  C   ASN A 296     -49.780  28.487  56.446  1.00265.22           C  
ATOM   2184  O   ASN A 296     -49.028  27.548  56.722  1.00265.22           O  
ATOM   2185  CB  ASN A 296     -50.649  28.342  58.807  1.00268.01           C  
ATOM   2186  CG  ASN A 296     -49.348  28.777  59.410  1.00268.01           C  
ATOM   2187  OD1 ASN A 296     -48.362  28.043  59.387  1.00268.01           O  
ATOM   2188  ND2 ASN A 296     -49.318  29.996  59.918  1.00268.01           N  
ATOM   2189  N   ILE A 297     -49.666  29.233  55.343  1.00270.45           N  
ATOM   2190  CA  ILE A 297     -48.785  28.856  54.225  1.00270.45           C  
ATOM   2191  C   ILE A 297     -47.978  30.037  53.630  1.00270.45           C  
ATOM   2192  O   ILE A 297     -46.742  30.048  53.695  1.00270.45           O  
ATOM   2193  CB  ILE A 297     -49.577  28.222  53.064  1.00273.80           C  
ATOM   2194  CG1 ILE A 297     -50.328  26.970  53.520  1.00273.80           C  
ATOM   2195  CG2 ILE A 297     -48.656  27.987  51.859  1.00273.80           C  
ATOM   2196  CD1 ILE A 297     -49.471  25.949  54.250  1.00273.80           C  
ATOM   2197  N   ASP A 298     -48.680  30.968  52.967  1.00268.54           N  
ATOM   2198  CA  ASP A 298     -48.070  32.151  52.334  1.00268.54           C  
ATOM   2199  C   ASP A 298     -49.004  33.367  52.489  1.00268.54           C  
ATOM   2200  O   ASP A 298     -50.110  33.370  51.962  1.00268.54           O  
ATOM   2201  CB  ASP A 298     -47.786  31.851  50.842  1.00268.91           C  
ATOM   2202  CG  ASP A 298     -46.917  32.903  50.162  1.00268.91           C  
ATOM   2203  OD1 ASP A 298     -47.052  34.099  50.473  1.00268.91           O  
ATOM   2204  OD2 ASP A 298     -46.092  32.533  49.301  1.00268.91           O  
ATOM   2205  N   SER A 299     -48.566  34.402  53.194  1.00260.27           N  
ATOM   2206  CA  SER A 299     -49.401  35.584  53.322  1.00260.27           C  
ATOM   2207  C   SER A 299     -49.619  36.299  51.973  1.00260.27           C  
ATOM   2208  O   SER A 299     -50.625  36.984  51.784  1.00260.27           O  
ATOM   2209  CB  SER A 299     -48.801  36.533  54.351  1.00251.15           C  
ATOM   2210  OG  SER A 299     -47.438  36.794  54.086  1.00251.15           O  
ATOM   2211  N   ARG A 300     -48.693  36.103  51.030  1.00269.38           N  
ATOM   2212  CA  ARG A 300     -48.788  36.725  49.691  1.00269.38           C  
ATOM   2213  C   ARG A 300     -49.403  35.818  48.661  1.00269.38           C  
ATOM   2214  O   ARG A 300     -49.192  35.971  47.450  1.00269.38           O  
ATOM   2215  CB  ARG A 300     -47.412  37.127  49.195  1.00264.40           C  
ATOM   2216  CG  ARG A 300     -46.874  38.241  49.963  1.00264.40           C  
ATOM   2217  CD  ARG A 300     -45.664  38.790  49.329  1.00264.40           C  
ATOM   2218  NE  ARG A 300     -45.172  39.874  50.166  1.00264.40           N  
ATOM   2219  CZ  ARG A 300     -44.043  40.542  49.953  1.00264.40           C  
ATOM   2220  NH1 ARG A 300     -43.223  40.156  48.974  1.00264.40           N  
ATOM   2221  NH2 ARG A 300     -43.689  41.527  50.784  1.00264.40           N  
ATOM   2222  N   ALA A 301     -50.156  34.859  49.165  1.00279.45           N  
ATOM   2223  CA  ALA A 301     -50.967  34.003  48.340  1.00279.45           C  
ATOM   2224  C   ALA A 301     -52.057  34.875  47.759  1.00279.45           C  
ATOM   2225  O   ALA A 301     -52.552  35.787  48.445  1.00279.45           O  
ATOM   2226  CB  ALA A 301     -51.551  32.849  49.137  1.00279.14           C  
ATOM   2227  N   VAL A 302     -52.339  34.701  46.470  1.00281.94           N  
ATOM   2228  CA  VAL A 302     -53.294  35.581  45.806  1.00281.94           C  
ATOM   2229  C   VAL A 302     -54.334  34.786  44.973  1.00281.94           C  
ATOM   2230  O   VAL A 302     -53.982  33.773  44.379  1.00281.94           O  
ATOM   2231  CB  VAL A 302     -52.533  36.579  44.949  1.00280.21           C  
ATOM   2232  CG1 VAL A 302     -51.803  37.590  45.848  1.00280.21           C  
ATOM   2233  CG2 VAL A 302     -51.553  35.834  44.057  1.00280.21           C  
ATOM   2234  N   GLY A 303     -55.579  35.290  44.882  1.00281.32           N  
ATOM   2235  CA  GLY A 303     -56.719  34.626  44.211  1.00281.32           C  
ATOM   2236  C   GLY A 303     -58.062  34.492  44.989  1.00281.32           C  
ATOM   2237  O   GLY A 303     -58.369  35.340  45.829  1.00281.32           O  
ATOM   2238  N   LYS A 304     -58.864  33.444  44.723  1.00277.91           N  
ATOM   2239  CA  LYS A 304     -60.064  33.112  45.535  1.00277.91           C  
ATOM   2240  C   LYS A 304     -59.676  32.119  46.646  1.00277.91           C  
ATOM   2241  O   LYS A 304     -59.866  30.908  46.517  1.00277.91           O  
ATOM   2242  CB  LYS A 304     -61.217  32.545  44.673  1.00263.20           C  
ATOM   2243  CG  LYS A 304     -61.941  33.537  43.752  1.00263.20           C  
ATOM   2244  CD  LYS A 304     -63.159  32.903  43.074  1.00263.20           C  
ATOM   2245  CE  LYS A 304     -63.870  33.926  42.165  1.00263.20           C  
ATOM   2246  NZ  LYS A 304     -65.168  33.489  41.561  1.00263.20           N  
ATOM   2247  N   CYS A 305     -59.125  32.681  47.732  1.00277.76           N  
ATOM   2248  CA  CYS A 305     -58.428  31.952  48.806  1.00277.76           C  
ATOM   2249  C   CYS A 305     -59.052  31.840  50.214  1.00277.76           C  
ATOM   2250  O   CYS A 305     -59.928  32.642  50.578  1.00277.76           O  
ATOM   2251  CB  CYS A 305     -57.054  32.590  48.994  1.00281.95           C  
ATOM   2252  SG  CYS A 305     -56.023  32.345  47.592  1.00281.95           S  
ATOM   2253  N   PRO A 306     -58.635  30.803  50.994  1.00266.16           N  
ATOM   2254  CA  PRO A 306     -58.899  30.917  52.425  1.00266.16           C  
ATOM   2255  C   PRO A 306     -57.951  31.930  53.065  1.00266.16           C  
ATOM   2256  O   PRO A 306     -56.883  32.241  52.537  1.00266.16           O  
ATOM   2257  CB  PRO A 306     -58.599  29.516  52.956  1.00261.77           C  
ATOM   2258  CG  PRO A 306     -57.631  28.963  52.035  1.00261.77           C  
ATOM   2259  CD  PRO A 306     -57.989  29.513  50.678  1.00261.77           C  
ATOM   2260  N   ARG A 307     -58.320  32.383  54.250  1.00261.19           N  
ATOM   2261  CA  ARG A 307     -57.628  33.465  54.929  1.00261.19           C  
ATOM   2262  C   ARG A 307     -56.320  33.020  55.512  1.00261.19           C  
ATOM   2263  O   ARG A 307     -56.128  31.843  55.820  1.00261.19           O  
ATOM   2264  CB  ARG A 307     -58.518  34.062  56.022  1.00255.56           C  
ATOM   2265  CG  ARG A 307     -59.982  34.116  55.634  1.00255.56           C  
ATOM   2266  CD  ARG A 307     -60.123  34.992  54.383  1.00255.56           C  
ATOM   2267  NE  ARG A 307     -61.501  35.118  53.943  1.00255.56           N  
ATOM   2268  CZ  ARG A 307     -62.146  34.215  53.219  1.00255.56           C  
ATOM   2269  NH1 ARG A 307     -61.532  33.119  52.785  1.00255.56           N  
ATOM   2270  NH2 ARG A 307     -63.404  34.445  52.886  1.00255.56           N  
ATOM   2271  N   TYR A 308     -55.385  33.951  55.618  1.00258.64           N  
ATOM   2272  CA  TYR A 308     -54.139  33.551  56.205  1.00258.64           C  
ATOM   2273  C   TYR A 308     -54.246  33.636  57.717  1.00258.64           C  
ATOM   2274  O   TYR A 308     -54.879  34.543  58.256  1.00258.64           O  
ATOM   2275  CB  TYR A 308     -53.000  34.409  55.703  1.00260.93           C  
ATOM   2276  CG  TYR A 308     -51.718  33.902  56.268  1.00260.93           C  
ATOM   2277  CD1 TYR A 308     -51.087  32.808  55.711  1.00260.93           C  
ATOM   2278  CD2 TYR A 308     -51.148  34.496  57.377  1.00260.93           C  
ATOM   2279  CE1 TYR A 308     -49.917  32.322  56.243  1.00260.93           C  
ATOM   2280  CE2 TYR A 308     -49.979  34.019  57.918  1.00260.93           C  
ATOM   2281  CZ  TYR A 308     -49.361  32.932  57.348  1.00260.93           C  
ATOM   2282  OH  TYR A 308     -48.183  32.452  57.891  1.00260.93           O  
ATOM   2283  N   VAL A 309     -53.615  32.683  58.397  1.00259.98           N  
ATOM   2284  CA  VAL A 309     -53.634  32.617  59.855  1.00259.98           C  
ATOM   2285  C   VAL A 309     -52.242  32.305  60.416  1.00259.98           C  
ATOM   2286  O   VAL A 309     -51.415  31.710  59.727  1.00259.98           O  
ATOM   2287  CB  VAL A 309     -54.628  31.573  60.367  1.00254.72           C  
ATOM   2288  CG1 VAL A 309     -56.027  32.046  60.119  1.00254.72           C  
ATOM   2289  CG2 VAL A 309     -54.403  30.275  59.672  1.00254.72           C  
ATOM   2290  N   LYS A 310     -51.985  32.721  61.661  1.00266.36           N  
ATOM   2291  CA  LYS A 310     -50.679  32.533  62.355  1.00266.36           C  
ATOM   2292  C   LYS A 310     -50.401  31.124  62.932  1.00266.36           C  
ATOM   2293  O   LYS A 310     -49.289  30.581  62.802  1.00266.36           O  
ATOM   2294  CB  LYS A 310     -50.677  33.338  63.671  1.00255.38           C  
ATOM   2295  CG  LYS A 310     -49.395  33.405  64.595  1.00255.38           C  
ATOM   2296  CD  LYS A 310     -48.828  34.811  64.923  1.00255.38           C  
ATOM   2297  CE  LYS A 310     -47.550  34.646  65.773  1.00255.38           C  
ATOM   2298  NZ  LYS A 310     -46.870  35.979  66.037  1.00255.38           N  
ATOM   2299  N   GLN A 311     -51.405  30.531  63.586  1.00265.28           N  
ATOM   2300  CA  GLN A 311     -51.250  29.180  64.155  1.00265.28           C  
ATOM   2301  C   GLN A 311     -51.102  28.175  63.034  1.00265.28           C  
ATOM   2302  O   GLN A 311     -51.680  28.353  61.967  1.00265.28           O  
ATOM   2303  CB  GLN A 311     -52.407  28.831  65.097  1.00261.95           C  
ATOM   2304  CG  GLN A 311     -52.457  29.783  66.276  1.00261.95           C  
ATOM   2305  CD  GLN A 311     -53.230  31.072  65.920  1.00261.95           C  
ATOM   2306  OE1 GLN A 311     -54.046  31.098  64.978  1.00261.95           O  
ATOM   2307  NE2 GLN A 311     -52.944  32.156  66.656  1.00261.95           N  
ATOM   2308  N   ARG A 312     -50.398  27.082  63.284  1.00265.66           N  
ATOM   2309  CA  ARG A 312     -50.122  26.161  62.195  1.00265.66           C  
ATOM   2310  C   ARG A 312     -51.299  25.263  61.941  1.00265.66           C  
ATOM   2311  O   ARG A 312     -51.556  24.881  60.799  1.00265.66           O  
ATOM   2312  CB  ARG A 312     -48.927  25.262  62.505  1.00267.10           C  
ATOM   2313  CG  ARG A 312     -49.025  24.606  63.882  1.00267.10           C  
ATOM   2314  CD  ARG A 312     -47.981  23.541  64.100  1.00267.10           C  
ATOM   2315  NE  ARG A 312     -48.217  22.403  63.196  1.00267.10           N  
ATOM   2316  CZ  ARG A 312     -47.458  22.051  62.162  1.00267.10           C  
ATOM   2317  NH1 ARG A 312     -46.383  22.750  61.852  1.00267.10           N  
ATOM   2318  NH2 ARG A 312     -47.785  20.994  61.427  1.00267.10           N  
ATOM   2319  N   SER A 313     -52.047  24.970  62.998  1.00260.14           N  
ATOM   2320  CA  SER A 313     -53.143  24.029  62.892  1.00260.14           C  
ATOM   2321  C   SER A 313     -54.136  24.266  64.021  1.00260.14           C  
ATOM   2322  O   SER A 313     -53.745  24.464  65.186  1.00260.14           O  
ATOM   2323  CB  SER A 313     -52.578  22.600  62.918  1.00256.78           C  
ATOM   2324  OG  SER A 313     -53.597  21.634  62.939  1.00256.78           O  
ATOM   2325  N   LEU A 314     -55.416  24.153  63.673  1.00258.62           N  
ATOM   2326  CA  LEU A 314     -56.528  24.262  64.614  1.00258.62           C  
ATOM   2327  C   LEU A 314     -57.500  23.116  64.292  1.00258.62           C  
ATOM   2328  O   LEU A 314     -57.782  22.845  63.126  1.00258.62           O  
ATOM   2329  CB  LEU A 314     -57.189  25.664  64.529  1.00255.46           C  
ATOM   2330  CG  LEU A 314     -56.408  26.876  65.088  1.00255.46           C  
ATOM   2331  CD1 LEU A 314     -56.996  28.233  64.686  1.00255.46           C  
ATOM   2332  CD2 LEU A 314     -56.268  26.819  66.599  1.00255.46           C  
ATOM   2333  N   LEU A 315     -57.938  22.407  65.333  1.00255.94           N  
ATOM   2334  CA  LEU A 315     -58.757  21.197  65.202  1.00255.94           C  
ATOM   2335  C   LEU A 315     -60.197  21.429  65.604  1.00255.94           C  
ATOM   2336  O   LEU A 315     -60.476  21.870  66.702  1.00255.94           O  
ATOM   2337  CB  LEU A 315     -58.169  20.063  66.044  1.00251.69           C  
ATOM   2338  CG  LEU A 315     -56.740  19.710  65.625  1.00251.69           C  
ATOM   2339  CD1 LEU A 315     -56.085  18.587  66.448  1.00251.69           C  
ATOM   2340  CD2 LEU A 315     -56.768  19.401  64.151  1.00251.69           C  
ATOM   2341  N   LEU A 316     -61.106  21.145  64.687  1.00267.03           N  
ATOM   2342  CA  LEU A 316     -62.537  21.212  64.951  1.00267.03           C  
ATOM   2343  C   LEU A 316     -63.079  19.791  65.183  1.00267.03           C  
ATOM   2344  O   LEU A 316     -62.891  18.902  64.364  1.00267.03           O  
ATOM   2345  CB  LEU A 316     -63.284  21.880  63.799  1.00265.80           C  
ATOM   2346  CG  LEU A 316     -64.796  21.965  64.013  1.00265.80           C  
ATOM   2347  CD1 LEU A 316     -65.177  23.159  64.864  1.00265.80           C  
ATOM   2348  CD2 LEU A 316     -65.564  21.949  62.706  1.00265.80           C  
ATOM   2349  N   ALA A 317     -63.768  19.568  66.297  1.00273.21           N  
ATOM   2350  CA  ALA A 317     -64.182  18.208  66.679  1.00273.21           C  
ATOM   2351  C   ALA A 317     -65.465  17.809  65.988  1.00273.21           C  
ATOM   2352  O   ALA A 317     -66.518  18.351  66.292  1.00273.21           O  
ATOM   2353  CB  ALA A 317     -64.356  18.099  68.158  1.00270.38           C  
ATOM   2354  N   THR A 318     -65.405  16.767  65.169  1.00275.68           N  
ATOM   2355  CA  THR A 318     -66.610  16.293  64.507  1.00275.68           C  
ATOM   2356  C   THR A 318     -67.222  15.187  65.309  1.00275.68           C  
ATOM   2357  O   THR A 318     -67.873  14.281  64.765  1.00275.68           O  
ATOM   2358  CB  THR A 318     -66.352  15.771  63.101  1.00273.30           C  
ATOM   2359  OG1 THR A 318     -65.789  14.450  63.152  1.00273.30           O  
ATOM   2360  CG2 THR A 318     -65.461  16.725  62.355  1.00273.30           C  
ATOM   2361  N   GLY A 319     -66.897  15.207  66.599  1.00280.33           N  
ATOM   2362  CA  GLY A 319     -67.454  14.227  67.499  1.00280.33           C  
ATOM   2363  C   GLY A 319     -67.876  14.830  68.844  1.00280.33           C  
ATOM   2364  O   GLY A 319     -67.625  16.021  69.115  1.00280.33           O  
ATOM   2365  N   MET A 320     -68.439  13.977  69.712  1.00279.38           N  
ATOM   2366  CA  MET A 320     -68.914  14.363  71.056  1.00279.38           C  
ATOM   2367  C   MET A 320     -67.798  14.322  72.089  1.00279.38           C  
ATOM   2368  O   MET A 320     -66.624  14.086  71.741  1.00279.38           O  
ATOM   2369  CB  MET A 320     -70.054  13.471  71.566  1.00291.20           C  
ATOM   2370  CG  MET A 320     -69.589  12.069  72.003  1.00291.20           C  
ATOM   2371  SD  MET A 320     -70.743  10.965  72.874  1.00291.20           S  
ATOM   2372  CE  MET A 320     -72.141  10.923  71.773  1.00291.20           C  
ATOM   2373  N   LYS A 321     -68.147  14.557  73.361  1.00282.28           N  
ATOM   2374  CA  LYS A 321     -67.107  14.454  74.365  1.00282.28           C  
ATOM   2375  C   LYS A 321     -66.754  12.996  74.606  1.00282.28           C  
ATOM   2376  O   LYS A 321     -67.538  12.090  74.369  1.00282.28           O  
ATOM   2377  CB  LYS A 321     -67.545  15.076  75.688  1.00275.06           C  
ATOM   2378  CG  LYS A 321     -66.367  15.463  76.567  1.00275.06           C  
ATOM   2379  CD  LYS A 321     -66.658  15.486  78.042  1.00275.06           C  
ATOM   2380  CE  LYS A 321     -65.353  15.631  78.804  1.00275.06           C  
ATOM   2381  NZ  LYS A 321     -64.353  14.587  78.456  1.00275.06           N  
ATOM   2382  N   ASN A 322     -65.563  12.795  75.129  1.00304.06           N  
ATOM   2383  CA  ASN A 322     -65.046  11.469  75.390  1.00304.06           C  
ATOM   2384  C   ASN A 322     -64.743  11.232  76.872  1.00304.06           C  
ATOM   2385  O   ASN A 322     -63.849  11.878  77.425  1.00304.06           O  
ATOM   2386  CB  ASN A 322     -63.827  11.204  74.513  1.00316.17           C  
ATOM   2387  CG  ASN A 322     -63.176   9.867  74.816  1.00316.17           C  
ATOM   2388  OD1 ASN A 322     -63.596   8.835  74.286  1.00316.17           O  
ATOM   2389  ND2 ASN A 322     -62.107   9.884  75.620  1.00316.17           N  
ATOM   2390  N   VAL A 323     -65.491  10.350  77.527  1.00329.21           N  
ATOM   2391  CA  VAL A 323     -65.131   9.913  78.888  1.00329.21           C  
ATOM   2392  C   VAL A 323     -64.530   8.497  78.943  1.00329.21           C  
ATOM   2393  O   VAL A 323     -65.296   7.524  78.822  1.00329.21           O  
ATOM   2394  CB  VAL A 323     -66.356   9.928  79.819  1.00325.67           C  
ATOM   2395  CG1 VAL A 323     -65.961   9.414  81.195  1.00325.67           C  
ATOM   2396  CG2 VAL A 323     -66.952  11.325  79.920  1.00325.67           C  
ATOM   2397  N   PRO A 324     -63.176   8.364  79.094  1.00342.24           N  
ATOM   2398  CA  PRO A 324     -62.573   7.025  79.015  1.00342.24           C  
ATOM   2399  C   PRO A 324     -63.204   6.093  80.028  1.00342.24           C  
ATOM   2400  O   PRO A 324     -63.225   6.336  81.247  1.00342.24           O  
ATOM   2401  CB  PRO A 324     -61.087   7.271  79.340  1.00331.00           C  
ATOM   2402  CG  PRO A 324     -61.075   8.554  80.082  1.00331.00           C  
ATOM   2403  CD  PRO A 324     -62.187   9.382  79.494  1.00331.00           C  
ATOM   2404  N   GLU A 325     -63.695   4.989  79.476  1.00355.52           N  
ATOM   2405  CA  GLU A 325     -64.444   3.994  80.227  1.00355.52           C  
ATOM   2406  C   GLU A 325     -63.572   3.548  81.438  1.00355.52           C  
ATOM   2407  O   GLU A 325     -62.399   3.134  81.298  1.00355.52           O  
ATOM   2408  CB  GLU A 325     -64.965   2.881  79.282  1.00346.51           C  
ATOM   2409  CG  GLU A 325     -66.071   1.905  79.801  1.00346.51           C  
ATOM   2410  CD  GLU A 325     -66.443   0.838  78.756  1.00346.51           C  
ATOM   2411  OE1 GLU A 325     -67.105  -0.164  79.095  1.00346.51           O  
ATOM   2412  OE2 GLU A 325     -66.120   1.055  77.562  1.00346.51           O  
ATOM   2413  N   ILE A 326     -64.175   3.697  82.623  1.00356.97           N  
ATOM   2414  CA  ILE A 326     -63.636   3.398  83.956  1.00356.97           C  
ATOM   2415  C   ILE A 326     -63.070   1.991  84.127  1.00356.97           C  
ATOM   2416  O   ILE A 326     -63.796   0.989  84.186  1.00356.97           O  
ATOM   2417  CB  ILE A 326     -64.728   3.646  84.955  1.00350.71           C  
ATOM   2418  CG1 ILE A 326     -64.423   4.908  85.697  1.00350.71           C  
ATOM   2419  CG2 ILE A 326     -64.195   3.184  86.327  1.00350.71           C  
ATOM   2420  CD1 ILE A 326     -65.549   5.326  86.705  1.00350.71           C  
TER    2421      ILE A 326                                                      
ATOM   2422  N   PHE B   3     -74.485  20.699  80.745  1.00292.96           N  
ATOM   2423  CA  PHE B   3     -75.729  20.118  81.242  1.00292.96           C  
ATOM   2424  C   PHE B   3     -75.556  19.015  82.237  1.00292.96           C  
ATOM   2425  O   PHE B   3     -76.540  18.570  82.846  1.00292.96           O  
ATOM   2426  CB  PHE B   3     -76.592  19.541  80.137  1.00291.85           C  
ATOM   2427  CG  PHE B   3     -77.196  20.551  79.234  1.00291.85           C  
ATOM   2428  CD1 PHE B   3     -76.543  20.968  78.107  1.00291.85           C  
ATOM   2429  CD2 PHE B   3     -78.447  21.076  79.516  1.00291.85           C  
ATOM   2430  CE1 PHE B   3     -77.129  21.894  77.276  1.00291.85           C  
ATOM   2431  CE2 PHE B   3     -79.033  22.004  78.697  1.00291.85           C  
ATOM   2432  CZ  PHE B   3     -78.383  22.410  77.577  1.00291.85           C  
ATOM   2433  N   GLY B   4     -74.363  18.454  82.306  1.00309.68           N  
ATOM   2434  CA  GLY B   4     -74.134  17.546  83.395  1.00309.68           C  
ATOM   2435  C   GLY B   4     -74.228  16.112  82.990  1.00309.68           C  
ATOM   2436  O   GLY B   4     -73.839  15.241  83.747  1.00309.68           O  
ATOM   2437  N   ALA B   5     -74.770  15.861  81.807  1.00311.32           N  
ATOM   2438  CA  ALA B   5     -74.935  14.493  81.368  1.00311.32           C  
ATOM   2439  C   ALA B   5     -73.584  13.844  81.114  1.00311.32           C  
ATOM   2440  O   ALA B   5     -73.067  13.127  81.963  1.00311.32           O  
ATOM   2441  CB  ALA B   5     -75.773  14.459  80.149  1.00300.38           C  
ATOM   2442  N   ILE B   6     -72.970  14.141  79.991  1.00304.90           N  
ATOM   2443  CA  ILE B   6     -71.706  13.517  79.687  1.00304.90           C  
ATOM   2444  C   ILE B   6     -70.671  14.080  80.653  1.00304.90           C  
ATOM   2445  O   ILE B   6     -70.706  15.276  80.946  1.00304.90           O  
ATOM   2446  CB  ILE B   6     -71.290  13.725  78.221  1.00301.01           C  
ATOM   2447  CG1 ILE B   6     -72.404  13.259  77.283  1.00301.01           C  
ATOM   2448  CG2 ILE B   6     -70.018  12.954  77.913  1.00301.01           C  
ATOM   2449  CD1 ILE B   6     -72.108  13.521  75.851  1.00301.01           C  
ATOM   2450  N   ALA B   7     -69.936  13.190  81.320  1.00312.46           N  
ATOM   2451  CA  ALA B   7     -68.956  13.582  82.343  1.00312.46           C  
ATOM   2452  C   ALA B   7     -69.477  14.292  83.595  1.00312.46           C  
ATOM   2453  O   ALA B   7     -68.727  14.989  84.281  1.00312.46           O  
ATOM   2454  CB  ALA B   7     -67.887  14.438  81.708  1.00311.57           C  
ATOM   2455  N   GLY B   8     -70.762  14.136  83.866  1.00323.79           N  
ATOM   2456  CA  GLY B   8     -71.384  14.631  85.080  1.00323.79           C  
ATOM   2457  C   GLY B   8     -71.763  13.398  85.880  1.00323.79           C  
ATOM   2458  O   GLY B   8     -70.953  12.779  86.575  1.00323.79           O  
ATOM   2459  N   PHE B   9     -73.028  13.050  85.799  1.00328.44           N  
ATOM   2460  CA  PHE B   9     -73.549  11.955  86.573  1.00328.44           C  
ATOM   2461  C   PHE B   9     -73.545  10.593  85.840  1.00328.44           C  
ATOM   2462  O   PHE B   9     -73.553   9.562  86.496  1.00328.44           O  
ATOM   2463  CB  PHE B   9     -74.924  12.376  87.121  1.00332.11           C  
ATOM   2464  CG  PHE B   9     -76.027  12.430  86.099  1.00332.11           C  
ATOM   2465  CD1 PHE B   9     -76.702  11.284  85.692  1.00332.11           C  
ATOM   2466  CD2 PHE B   9     -76.413  13.657  85.570  1.00332.11           C  
ATOM   2467  CE1 PHE B   9     -77.731  11.358  84.756  1.00332.11           C  
ATOM   2468  CE2 PHE B   9     -77.429  13.741  84.636  1.00332.11           C  
ATOM   2469  CZ  PHE B   9     -78.093  12.589  84.226  1.00332.11           C  
ATOM   2470  N   ILE B  10     -73.505  10.552  84.514  1.00323.26           N  
ATOM   2471  CA  ILE B  10     -73.003   9.330  83.877  1.00323.26           C  
ATOM   2472  C   ILE B  10     -71.495   9.227  84.066  1.00323.26           C  
ATOM   2473  O   ILE B  10     -70.758  10.191  83.860  1.00323.26           O  
ATOM   2474  CB  ILE B  10     -73.302   9.233  82.388  1.00319.86           C  
ATOM   2475  CG1 ILE B  10     -74.800   9.166  82.145  1.00319.86           C  
ATOM   2476  CG2 ILE B  10     -72.620   8.016  81.793  1.00319.86           C  
ATOM   2477  CD1 ILE B  10     -75.413  10.517  81.937  1.00319.86           C  
ATOM   2478  N   GLU B  11     -71.038   8.060  84.495  1.00332.65           N  
ATOM   2479  CA  GLU B  11     -69.673   7.882  84.967  1.00332.65           C  
ATOM   2480  C   GLU B  11     -68.796   7.779  83.747  1.00332.65           C  
ATOM   2481  O   GLU B  11     -67.622   8.156  83.785  1.00332.65           O  
ATOM   2482  CB  GLU B  11     -69.496   6.644  85.830  1.00340.19           C  
ATOM   2483  CG  GLU B  11     -68.884   6.943  87.169  1.00340.19           C  
ATOM   2484  CD  GLU B  11     -69.322   5.949  88.206  1.00340.19           C  
ATOM   2485  OE1 GLU B  11     -70.302   5.221  87.941  1.00340.19           O  
ATOM   2486  OE2 GLU B  11     -68.647   5.847  89.250  1.00340.19           O  
ATOM   2487  N   ASN B  12     -69.360   7.210  82.685  1.00330.29           N  
ATOM   2488  CA  ASN B  12     -68.646   7.090  81.424  1.00330.29           C  
ATOM   2489  C   ASN B  12     -69.403   6.624  80.188  1.00330.29           C  
ATOM   2490  O   ASN B  12     -70.613   6.378  80.228  1.00330.29           O  
ATOM   2491  CB  ASN B  12     -67.497   6.129  81.698  1.00347.20           C  
ATOM   2492  CG  ASN B  12     -67.998   4.742  82.052  1.00347.20           C  
ATOM   2493  OD1 ASN B  12     -69.176   4.563  82.373  1.00347.20           O  
ATOM   2494  ND2 ASN B  12     -67.097   3.776  82.091  1.00347.20           N  
ATOM   2495  N   GLY B  13     -68.659   6.474  79.096  1.00328.03           N  
ATOM   2496  CA  GLY B  13     -69.260   6.062  77.854  1.00328.03           C  
ATOM   2497  C   GLY B  13     -68.873   4.666  77.465  1.00328.03           C  
ATOM   2498  O   GLY B  13     -67.969   4.072  78.044  1.00328.03           O  
ATOM   2499  N   TRP B  14     -69.518   4.170  76.423  1.00324.12           N  
ATOM   2500  CA  TRP B  14     -69.414   2.764  76.113  1.00324.12           C  
ATOM   2501  C   TRP B  14     -68.690   2.499  74.812  1.00324.12           C  
ATOM   2502  O   TRP B  14     -69.245   2.697  73.730  1.00324.12           O  
ATOM   2503  CB  TRP B  14     -70.790   2.144  76.090  1.00326.29           C  
ATOM   2504  CG  TRP B  14     -71.529   2.414  77.362  1.00326.29           C  
ATOM   2505  CD1 TRP B  14     -71.007   2.476  78.626  1.00326.29           C  
ATOM   2506  CD2 TRP B  14     -72.942   2.543  77.512  1.00326.29           C  
ATOM   2507  NE1 TRP B  14     -72.007   2.706  79.547  1.00326.29           N  
ATOM   2508  CE2 TRP B  14     -73.205   2.736  78.887  1.00326.29           C  
ATOM   2509  CE3 TRP B  14     -74.012   2.529  76.613  1.00326.29           C  
ATOM   2510  CZ2 TRP B  14     -74.483   2.911  79.378  1.00326.29           C  
ATOM   2511  CZ3 TRP B  14     -75.278   2.701  77.102  1.00326.29           C  
ATOM   2512  CH2 TRP B  14     -75.506   2.883  78.474  1.00326.29           C  
ATOM   2513  N   GLU B  15     -67.469   1.997  74.925  1.00330.07           N  
ATOM   2514  CA  GLU B  15     -66.588   1.798  73.778  1.00330.07           C  
ATOM   2515  C   GLU B  15     -67.038   0.693  72.826  1.00330.07           C  
ATOM   2516  O   GLU B  15     -66.464   0.504  71.759  1.00330.07           O  
ATOM   2517  CB  GLU B  15     -65.170   1.520  74.275  1.00333.53           C  
ATOM   2518  CG  GLU B  15     -64.493   2.756  74.860  1.00333.53           C  
ATOM   2519  CD  GLU B  15     -63.250   2.429  75.650  1.00333.53           C  
ATOM   2520  OE1 GLU B  15     -62.481   1.563  75.192  1.00333.53           O  
ATOM   2521  OE2 GLU B  15     -63.026   3.051  76.711  1.00333.53           O  
ATOM   2522  N   GLY B  16     -68.104   0.001  73.190  1.00326.15           N  
ATOM   2523  CA  GLY B  16     -68.615  -1.067  72.359  1.00326.15           C  
ATOM   2524  C   GLY B  16     -69.712  -0.622  71.420  1.00326.15           C  
ATOM   2525  O   GLY B  16     -70.210  -1.407  70.610  1.00326.15           O  
ATOM   2526  N   LEU B  17     -70.111   0.637  71.528  1.00318.39           N  
ATOM   2527  CA  LEU B  17     -71.275   1.085  70.788  1.00318.39           C  
ATOM   2528  C   LEU B  17     -70.863   1.709  69.445  1.00318.39           C  
ATOM   2529  O   LEU B  17     -70.795   2.936  69.290  1.00318.39           O  
ATOM   2530  CB  LEU B  17     -72.086   2.068  71.626  1.00311.86           C  
ATOM   2531  CG  LEU B  17     -73.362   2.586  70.979  1.00311.86           C  
ATOM   2532  CD1 LEU B  17     -74.355   1.480  70.753  1.00311.86           C  
ATOM   2533  CD2 LEU B  17     -73.904   3.638  71.889  1.00311.86           C  
ATOM   2534  N   ILE B  18     -70.561   0.831  68.485  1.00316.70           N  
ATOM   2535  CA  ILE B  18     -69.960   1.206  67.203  1.00316.70           C  
ATOM   2536  C   ILE B  18     -71.003   1.912  66.378  1.00316.70           C  
ATOM   2537  O   ILE B  18     -70.721   2.835  65.610  1.00316.70           O  
ATOM   2538  CB  ILE B  18     -69.459  -0.025  66.380  1.00317.18           C  
ATOM   2539  CG1 ILE B  18     -70.395  -1.234  66.548  1.00317.18           C  
ATOM   2540  CG2 ILE B  18     -68.021  -0.372  66.721  1.00317.18           C  
ATOM   2541  CD1 ILE B  18     -70.203  -2.310  65.490  1.00317.18           C  
ATOM   2542  N   ASP B  19     -72.234   1.479  66.624  1.00316.53           N  
ATOM   2543  CA  ASP B  19     -73.355   1.723  65.737  1.00316.53           C  
ATOM   2544  C   ASP B  19     -74.220   2.854  66.231  1.00316.53           C  
ATOM   2545  O   ASP B  19     -75.449   2.863  66.103  1.00316.53           O  
ATOM   2546  CB  ASP B  19     -74.170   0.440  65.589  1.00325.21           C  
ATOM   2547  CG  ASP B  19     -73.881  -0.275  64.278  1.00325.21           C  
ATOM   2548  OD1 ASP B  19     -73.669   0.414  63.256  1.00325.21           O  
ATOM   2549  OD2 ASP B  19     -73.830  -1.524  64.280  1.00325.21           O  
ATOM   2550  N   GLY B  20     -73.542   3.777  66.881  1.00310.76           N  
ATOM   2551  CA  GLY B  20     -74.160   4.999  67.294  1.00310.76           C  
ATOM   2552  C   GLY B  20     -73.218   5.785  68.166  1.00310.76           C  
ATOM   2553  O   GLY B  20     -72.136   5.326  68.560  1.00310.76           O  
ATOM   2554  N   TRP B  21     -73.669   6.994  68.455  1.00307.25           N  
ATOM   2555  CA  TRP B  21     -73.047   7.910  69.386  1.00307.25           C  
ATOM   2556  C   TRP B  21     -73.760   7.578  70.694  1.00307.25           C  
ATOM   2557  O   TRP B  21     -73.157   7.544  71.773  1.00307.25           O  
ATOM   2558  CB  TRP B  21     -73.183   9.380  68.944  1.00299.67           C  
ATOM   2559  CG  TRP B  21     -72.294   9.811  67.752  1.00299.67           C  
ATOM   2560  CD1 TRP B  21     -71.739   9.001  66.790  1.00299.67           C  
ATOM   2561  CD2 TRP B  21     -71.874  11.162  67.425  1.00299.67           C  
ATOM   2562  NE1 TRP B  21     -70.998   9.757  65.901  1.00299.67           N  
ATOM   2563  CE2 TRP B  21     -71.067  11.081  66.265  1.00299.67           C  
ATOM   2564  CE3 TRP B  21     -72.106  12.428  68.000  1.00299.67           C  
ATOM   2565  CZ2 TRP B  21     -70.493  12.215  65.672  1.00299.67           C  
ATOM   2566  CZ3 TRP B  21     -71.538  13.548  67.409  1.00299.67           C  
ATOM   2567  CH2 TRP B  21     -70.744  13.434  66.257  1.00299.67           C  
ATOM   2568  N   TYR B  22     -75.069   7.356  70.574  1.00309.62           N  
ATOM   2569  CA  TYR B  22     -75.917   7.034  71.715  1.00309.62           C  
ATOM   2570  C   TYR B  22     -76.592   5.668  71.613  1.00309.62           C  
ATOM   2571  O   TYR B  22     -77.046   5.259  70.547  1.00309.62           O  
ATOM   2572  CB  TYR B  22     -76.989   8.116  71.882  1.00300.41           C  
ATOM   2573  CG  TYR B  22     -76.441   9.540  71.889  1.00300.41           C  
ATOM   2574  CD1 TYR B  22     -76.051  10.139  73.076  1.00300.41           C  
ATOM   2575  CD2 TYR B  22     -76.333  10.286  70.719  1.00300.41           C  
ATOM   2576  CE1 TYR B  22     -75.557  11.422  73.108  1.00300.41           C  
ATOM   2577  CE2 TYR B  22     -75.839  11.582  70.749  1.00300.41           C  
ATOM   2578  CZ  TYR B  22     -75.456  12.137  71.953  1.00300.41           C  
ATOM   2579  OH  TYR B  22     -74.957  13.409  72.028  1.00300.41           O  
ATOM   2580  N   GLY B  23     -76.636   4.967  72.740  1.00322.17           N  
ATOM   2581  CA  GLY B  23     -77.176   3.623  72.790  1.00322.17           C  
ATOM   2582  C   GLY B  23     -77.851   3.220  74.091  1.00322.17           C  
ATOM   2583  O   GLY B  23     -77.812   3.957  75.087  1.00322.17           O  
ATOM   2584  N   PHE B  24     -78.468   2.036  74.073  1.00330.11           N  
ATOM   2585  CA  PHE B  24     -79.157   1.444  75.226  1.00330.11           C  
ATOM   2586  C   PHE B  24     -78.314   0.278  75.794  1.00330.11           C  
ATOM   2587  O   PHE B  24     -77.489  -0.329  75.095  1.00330.11           O  
ATOM   2588  CB  PHE B  24     -80.582   0.950  74.847  1.00332.62           C  
ATOM   2589  CG  PHE B  24     -81.672   2.038  74.834  1.00332.62           C  
ATOM   2590  CD1 PHE B  24     -81.731   3.000  73.838  1.00332.62           C  
ATOM   2591  CD2 PHE B  24     -82.676   2.044  75.805  1.00332.62           C  
ATOM   2592  CE1 PHE B  24     -82.748   3.967  73.836  1.00332.62           C  
ATOM   2593  CE2 PHE B  24     -83.692   3.005  75.803  1.00332.62           C  
ATOM   2594  CZ  PHE B  24     -83.727   3.961  74.822  1.00332.62           C  
ATOM   2595  N   ARG B  25     -78.554  -0.055  77.058  1.00335.90           N  
ATOM   2596  CA  ARG B  25     -77.887  -1.185  77.702  1.00335.90           C  
ATOM   2597  C   ARG B  25     -78.707  -1.629  78.920  1.00335.90           C  
ATOM   2598  O   ARG B  25     -78.697  -0.991  79.970  1.00335.90           O  
ATOM   2599  CB  ARG B  25     -76.461  -0.805  78.109  1.00329.25           C  
ATOM   2600  CG  ARG B  25     -75.711  -1.924  78.806  1.00329.25           C  
ATOM   2601  CD  ARG B  25     -74.274  -1.535  79.004  1.00329.25           C  
ATOM   2602  NE  ARG B  25     -73.548  -1.570  77.743  1.00329.25           N  
ATOM   2603  CZ  ARG B  25     -72.235  -1.398  77.646  1.00329.25           C  
ATOM   2604  NH1 ARG B  25     -71.518  -1.188  78.741  1.00329.25           N  
ATOM   2605  NH2 ARG B  25     -71.638  -1.447  76.462  1.00329.25           N  
ATOM   2606  N   HIS B  26     -79.371  -2.774  78.808  1.00344.52           N  
ATOM   2607  CA  HIS B  26     -80.318  -3.189  79.834  1.00344.52           C  
ATOM   2608  C   HIS B  26     -79.966  -4.505  80.535  1.00344.52           C  
ATOM   2609  O   HIS B  26     -78.926  -5.100  80.264  1.00344.52           O  
ATOM   2610  CB  HIS B  26     -81.704  -3.288  79.188  1.00336.87           C  
ATOM   2611  CG  HIS B  26     -81.756  -4.124  77.941  1.00336.87           C  
ATOM   2612  ND1 HIS B  26     -81.998  -5.484  77.960  1.00336.87           N  
ATOM   2613  CD2 HIS B  26     -81.590  -3.793  76.640  1.00336.87           C  
ATOM   2614  CE1 HIS B  26     -81.979  -5.947  76.725  1.00336.87           C  
ATOM   2615  NE2 HIS B  26     -81.726  -4.943  75.905  1.00336.87           N  
ATOM   2616  N   GLN B  27     -80.834  -4.948  81.444  1.00350.24           N  
ATOM   2617  CA  GLN B  27     -80.602  -6.172  82.213  1.00350.24           C  
ATOM   2618  C   GLN B  27     -81.918  -6.623  82.823  1.00350.24           C  
ATOM   2619  O   GLN B  27     -82.715  -5.826  83.314  1.00350.24           O  
ATOM   2620  CB  GLN B  27     -79.593  -6.026  83.364  1.00353.03           C  
ATOM   2621  CG  GLN B  27     -79.888  -4.899  84.351  1.00353.03           C  
ATOM   2622  CD  GLN B  27     -78.851  -4.783  85.471  1.00353.03           C  
ATOM   2623  OE1 GLN B  27     -79.054  -4.050  86.445  1.00353.03           O  
ATOM   2624  NE2 GLN B  27     -77.754  -5.522  85.349  1.00353.03           N  
ATOM   2625  N   ASN B  28     -82.138  -7.919  82.781  1.00345.35           N  
ATOM   2626  CA  ASN B  28     -83.328  -8.496  83.364  1.00345.35           C  
ATOM   2627  C   ASN B  28     -83.063  -9.961  83.664  1.00345.35           C  
ATOM   2628  O   ASN B  28     -81.910 -10.346  83.915  1.00345.35           O  
ATOM   2629  CB  ASN B  28     -84.553  -8.245  82.447  1.00337.78           C  
ATOM   2630  CG  ASN B  28     -84.353  -8.742  81.020  1.00337.78           C  
ATOM   2631  OD1 ASN B  28     -83.561  -9.640  80.755  1.00337.78           O  
ATOM   2632  ND2 ASN B  28     -85.039  -8.100  80.083  1.00337.78           N  
ATOM   2633  N   ALA B  29     -84.122 -10.758  83.695  1.00340.67           N  
ATOM   2634  CA  ALA B  29     -83.990 -12.178  83.965  1.00340.67           C  
ATOM   2635  C   ALA B  29     -83.408 -12.918  82.771  1.00340.67           C  
ATOM   2636  O   ALA B  29     -83.161 -14.118  82.849  1.00340.67           O  
ATOM   2637  CB  ALA B  29     -85.331 -12.769  84.348  1.00334.70           C  
ATOM   2638  N   GLN B  30     -83.150 -12.196  81.684  1.00339.16           N  
ATOM   2639  CA  GLN B  30     -82.518 -12.813  80.525  1.00339.16           C  
ATOM   2640  C   GLN B  30     -81.003 -12.579  80.444  1.00339.16           C  
ATOM   2641  O   GLN B  30     -80.227 -13.538  80.359  1.00339.16           O  
ATOM   2642  CB  GLN B  30     -83.178 -12.310  79.223  1.00336.02           C  
ATOM   2643  CG  GLN B  30     -84.218 -13.253  78.569  1.00336.02           C  
ATOM   2644  CD  GLN B  30     -85.635 -13.087  79.081  1.00336.02           C  
ATOM   2645  OE1 GLN B  30     -85.911 -12.263  79.954  1.00336.02           O  
ATOM   2646  NE2 GLN B  30     -86.549 -13.872  78.524  1.00336.02           N  
ATOM   2647  N   GLY B  31     -80.579 -11.322  80.503  1.00343.91           N  
ATOM   2648  CA  GLY B  31     -79.164 -11.018  80.418  1.00343.91           C  
ATOM   2649  C   GLY B  31     -78.924  -9.537  80.227  1.00343.91           C  
ATOM   2650  O   GLY B  31     -79.676  -8.704  80.736  1.00343.91           O  
ATOM   2651  N   GLU B  32     -77.834  -9.228  79.525  1.00348.47           N  
ATOM   2652  CA  GLU B  32     -77.434  -7.856  79.228  1.00348.47           C  
ATOM   2653  C   GLU B  32     -77.146  -7.734  77.721  1.00348.47           C  
ATOM   2654  O   GLU B  32     -76.584  -8.642  77.093  1.00348.47           O  
ATOM   2655  CB  GLU B  32     -76.197  -7.462  80.055  1.00347.86           C  
ATOM   2656  CG  GLU B  32     -75.680  -6.031  79.869  1.00347.86           C  
ATOM   2657  CD  GLU B  32     -74.260  -5.833  80.417  1.00347.86           C  
ATOM   2658  OE1 GLU B  32     -73.618  -6.824  80.838  1.00347.86           O  
ATOM   2659  OE2 GLU B  32     -73.780  -4.679  80.435  1.00347.86           O  
ATOM   2660  N   GLY B  33     -77.540  -6.605  77.145  1.00338.89           N  
ATOM   2661  CA  GLY B  33     -77.309  -6.345  75.741  1.00338.89           C  
ATOM   2662  C   GLY B  33     -77.122  -4.868  75.480  1.00338.89           C  
ATOM   2663  O   GLY B  33     -77.743  -4.040  76.148  1.00338.89           O  
ATOM   2664  N   THR B  34     -76.269  -4.550  74.514  1.00328.77           N  
ATOM   2665  CA  THR B  34     -75.957  -3.169  74.128  1.00328.77           C  
ATOM   2666  C   THR B  34     -76.628  -2.795  72.785  1.00328.77           C  
ATOM   2667  O   THR B  34     -76.207  -3.207  71.699  1.00328.77           O  
ATOM   2668  CB  THR B  34     -74.438  -2.919  74.078  1.00323.06           C  
ATOM   2669  OG1 THR B  34     -74.069  -2.627  75.399  1.00323.06           O  
ATOM   2670  CG2 THR B  34     -74.187  -1.462  73.691  1.00323.06           C  
ATOM   2671  N   ALA B  35     -77.684  -1.999  72.909  1.00322.63           N  
ATOM   2672  CA  ALA B  35     -78.448  -1.531  71.760  1.00322.63           C  
ATOM   2673  C   ALA B  35     -78.006  -0.128  71.351  1.00322.63           C  
ATOM   2674  O   ALA B  35     -77.006   0.385  71.852  1.00322.63           O  
ATOM   2675  CB  ALA B  35     -79.936  -1.543  72.111  1.00315.03           C  
ATOM   2676  N   ALA B  36     -78.729   0.498  70.435  1.00314.80           N  
ATOM   2677  CA  ALA B  36     -78.343   1.835  70.024  1.00314.80           C  
ATOM   2678  C   ALA B  36     -79.614   2.644  69.805  1.00314.80           C  
ATOM   2679  O   ALA B  36     -80.693   2.070  69.685  1.00314.80           O  
ATOM   2680  CB  ALA B  36     -77.476   1.776  68.749  1.00309.57           C  
ATOM   2681  N   ASP B  37     -79.483   3.954  69.639  1.00312.02           N  
ATOM   2682  CA  ASP B  37     -80.662   4.779  69.410  1.00312.02           C  
ATOM   2683  C   ASP B  37     -80.356   5.616  68.194  1.00312.02           C  
ATOM   2684  O   ASP B  37     -79.397   6.381  68.169  1.00312.02           O  
ATOM   2685  CB  ASP B  37     -80.985   5.658  70.622  1.00304.50           C  
ATOM   2686  CG  ASP B  37     -82.417   6.188  70.608  1.00304.50           C  
ATOM   2687  OD1 ASP B  37     -83.360   5.422  70.880  1.00304.50           O  
ATOM   2688  OD2 ASP B  37     -82.616   7.381  70.328  1.00304.50           O  
ATOM   2689  N   TYR B  38     -81.181   5.441  67.172  1.00321.83           N  
ATOM   2690  CA  TYR B  38     -80.918   6.056  65.888  1.00321.83           C  
ATOM   2691  C   TYR B  38     -81.135   7.577  65.901  1.00321.83           C  
ATOM   2692  O   TYR B  38     -80.256   8.311  65.462  1.00321.83           O  
ATOM   2693  CB  TYR B  38     -81.816   5.378  64.848  1.00335.12           C  
ATOM   2694  CG  TYR B  38     -81.741   5.865  63.415  1.00335.12           C  
ATOM   2695  CD1 TYR B  38     -80.762   5.360  62.558  1.00335.12           C  
ATOM   2696  CD2 TYR B  38     -82.644   6.798  62.903  1.00335.12           C  
ATOM   2697  CE1 TYR B  38     -80.678   5.759  61.236  1.00335.12           C  
ATOM   2698  CE2 TYR B  38     -82.563   7.215  61.570  1.00335.12           C  
ATOM   2699  CZ  TYR B  38     -81.573   6.686  60.748  1.00335.12           C  
ATOM   2700  OH  TYR B  38     -81.468   7.069  59.433  1.00335.12           O  
ATOM   2701  N   LYS B  39     -82.249   8.049  66.479  1.00321.10           N  
ATOM   2702  CA  LYS B  39     -82.618   9.478  66.390  1.00321.10           C  
ATOM   2703  C   LYS B  39     -81.596  10.327  67.114  1.00321.10           C  
ATOM   2704  O   LYS B  39     -81.065  11.298  66.563  1.00321.10           O  
ATOM   2705  CB  LYS B  39     -84.019   9.760  66.953  1.00317.73           C  
ATOM   2706  CG  LYS B  39     -84.323  11.258  67.081  1.00317.73           C  
ATOM   2707  CD  LYS B  39     -85.738  11.520  67.561  1.00317.73           C  
ATOM   2708  CE  LYS B  39     -86.017  13.012  67.698  1.00317.73           C  
ATOM   2709  NZ  LYS B  39     -87.436  13.312  68.066  1.00317.73           N  
ATOM   2710  N   SER B  40     -81.352   9.952  68.364  1.00313.42           N  
ATOM   2711  CA  SER B  40     -80.429  10.665  69.224  1.00313.42           C  
ATOM   2712  C   SER B  40     -79.016  10.669  68.620  1.00313.42           C  
ATOM   2713  O   SER B  40     -78.303  11.661  68.714  1.00313.42           O  
ATOM   2714  CB  SER B  40     -80.435  10.045  70.627  1.00308.51           C  
ATOM   2715  OG  SER B  40     -80.274   8.635  70.572  1.00308.51           O  
ATOM   2716  N   THR B  41     -78.620   9.582  67.963  1.00315.36           N  
ATOM   2717  CA  THR B  41     -77.328   9.573  67.283  1.00315.36           C  
ATOM   2718  C   THR B  41     -77.422  10.452  66.033  1.00315.36           C  
ATOM   2719  O   THR B  41     -76.566  11.307  65.810  1.00315.36           O  
ATOM   2720  CB  THR B  41     -76.857   8.138  66.883  1.00307.23           C  
ATOM   2721  OG1 THR B  41     -76.476   7.396  68.047  1.00307.23           O  
ATOM   2722  CG2 THR B  41     -75.665   8.195  65.934  1.00307.23           C  
ATOM   2723  N   GLN B  42     -78.486  10.270  65.250  1.00320.31           N  
ATOM   2724  CA  GLN B  42     -78.647  10.969  63.969  1.00320.31           C  
ATOM   2725  C   GLN B  42     -78.898  12.471  63.995  1.00320.31           C  
ATOM   2726  O   GLN B  42     -78.440  13.193  63.116  1.00320.31           O  
ATOM   2727  CB  GLN B  42     -79.793  10.331  63.193  1.00330.50           C  
ATOM   2728  CG  GLN B  42     -79.792  10.729  61.760  1.00330.50           C  
ATOM   2729  CD  GLN B  42     -78.471  10.371  61.106  1.00330.50           C  
ATOM   2730  OE1 GLN B  42     -77.895   9.312  61.379  1.00330.50           O  
ATOM   2731  NE2 GLN B  42     -77.969  11.259  60.261  1.00330.50           N  
ATOM   2732  N   SER B  43     -79.617  12.945  64.995  1.00313.71           N  
ATOM   2733  CA  SER B  43     -79.834  14.377  65.131  1.00313.71           C  
ATOM   2734  C   SER B  43     -78.479  15.063  65.426  1.00313.71           C  
ATOM   2735  O   SER B  43     -78.214  16.172  64.940  1.00313.71           O  
ATOM   2736  CB  SER B  43     -80.877  14.668  66.204  1.00312.79           C  
ATOM   2737  OG  SER B  43     -80.486  14.079  67.421  1.00312.79           O  
ATOM   2738  N   ALA B  44     -77.608  14.392  66.186  1.00306.60           N  
ATOM   2739  CA  ALA B  44     -76.267  14.920  66.499  1.00306.60           C  
ATOM   2740  C   ALA B  44     -75.321  14.894  65.311  1.00306.60           C  
ATOM   2741  O   ALA B  44     -74.475  15.770  65.164  1.00306.60           O  
ATOM   2742  CB  ALA B  44     -75.642  14.121  67.641  1.00301.77           C  
ATOM   2743  N   ILE B  45     -75.458  13.886  64.468  1.00311.55           N  
ATOM   2744  CA  ILE B  45     -74.680  13.825  63.243  1.00311.55           C  
ATOM   2745  C   ILE B  45     -75.106  14.987  62.328  1.00311.55           C  
ATOM   2746  O   ILE B  45     -74.266  15.594  61.667  1.00311.55           O  
ATOM   2747  CB  ILE B  45     -74.783  12.449  62.558  1.00311.18           C  
ATOM   2748  CG1 ILE B  45     -74.023  11.424  63.406  1.00311.18           C  
ATOM   2749  CG2 ILE B  45     -74.165  12.481  61.177  1.00311.18           C  
ATOM   2750  CD1 ILE B  45     -74.032  10.036  62.864  1.00311.18           C  
ATOM   2751  N   ASP B  46     -76.393  15.337  62.341  1.00312.19           N  
ATOM   2752  CA  ASP B  46     -76.904  16.441  61.518  1.00312.19           C  
ATOM   2753  C   ASP B  46     -76.299  17.777  61.871  1.00312.19           C  
ATOM   2754  O   ASP B  46     -76.141  18.647  61.021  1.00312.19           O  
ATOM   2755  CB  ASP B  46     -78.427  16.600  61.670  1.00315.37           C  
ATOM   2756  CG  ASP B  46     -79.204  15.455  61.088  1.00315.37           C  
ATOM   2757  OD1 ASP B  46     -78.715  14.861  60.107  1.00315.37           O  
ATOM   2758  OD2 ASP B  46     -80.306  15.161  61.607  1.00315.37           O  
ATOM   2759  N   GLN B  47     -75.913  17.929  63.118  1.00304.68           N  
ATOM   2760  CA  GLN B  47     -75.327  19.180  63.548  1.00304.68           C  
ATOM   2761  C   GLN B  47     -73.825  19.335  63.305  1.00304.68           C  
ATOM   2762  O   GLN B  47     -73.377  20.423  62.932  1.00304.68           O  
ATOM   2763  CB  GLN B  47     -75.685  19.376  64.991  1.00298.50           C  
ATOM   2764  CG  GLN B  47     -77.178  19.368  65.072  1.00298.50           C  
ATOM   2765  CD  GLN B  47     -77.673  19.827  66.386  1.00298.50           C  
ATOM   2766  OE1 GLN B  47     -77.814  21.028  66.613  1.00298.50           O  
ATOM   2767  NE2 GLN B  47     -77.898  18.882  67.299  1.00298.50           N  
ATOM   2768  N   ILE B  48     -73.062  18.253  63.449  1.00304.18           N  
ATOM   2769  CA  ILE B  48     -71.595  18.305  63.328  1.00304.18           C  
ATOM   2770  C   ILE B  48     -71.206  18.586  61.872  1.00304.18           C  
ATOM   2771  O   ILE B  48     -70.245  19.333  61.586  1.00304.18           O  
ATOM   2772  CB  ILE B  48     -70.953  16.958  63.841  1.00294.26           C  
ATOM   2773  CG1 ILE B  48     -70.445  17.138  65.271  1.00294.26           C  
ATOM   2774  CG2 ILE B  48     -69.857  16.409  62.894  1.00294.26           C  
ATOM   2775  CD1 ILE B  48     -71.538  17.549  66.238  1.00294.26           C  
ATOM   2776  N   THR B  49     -71.924  17.939  60.965  1.00305.27           N  
ATOM   2777  CA  THR B  49     -71.789  18.173  59.539  1.00305.27           C  
ATOM   2778  C   THR B  49     -72.581  19.387  58.972  1.00305.27           C  
ATOM   2779  O   THR B  49     -72.473  19.687  57.782  1.00305.27           O  
ATOM   2780  CB  THR B  49     -72.196  16.924  58.803  1.00309.47           C  
ATOM   2781  OG1 THR B  49     -73.456  16.491  59.319  1.00309.47           O  
ATOM   2782  CG2 THR B  49     -71.151  15.834  59.034  1.00309.47           C  
ATOM   2783  N   GLY B  50     -73.361  20.084  59.800  1.00299.00           N  
ATOM   2784  CA  GLY B  50     -73.981  21.340  59.382  1.00299.00           C  
ATOM   2785  C   GLY B  50     -73.004  22.491  59.469  1.00299.00           C  
ATOM   2786  O   GLY B  50     -72.944  23.364  58.600  1.00299.00           O  
ATOM   2787  N   LYS B  51     -72.252  22.479  60.559  1.00297.07           N  
ATOM   2788  CA  LYS B  51     -71.173  23.409  60.807  1.00297.07           C  
ATOM   2789  C   LYS B  51     -70.097  23.249  59.779  1.00297.07           C  
ATOM   2790  O   LYS B  51     -69.442  24.205  59.355  1.00297.07           O  
ATOM   2791  CB  LYS B  51     -70.551  23.101  62.144  1.00297.94           C  
ATOM   2792  CG  LYS B  51     -71.411  23.431  63.281  1.00297.94           C  
ATOM   2793  CD  LYS B  51     -70.759  22.942  64.551  1.00297.94           C  
ATOM   2794  CE  LYS B  51     -71.480  23.508  65.761  1.00297.94           C  
ATOM   2795  NZ  LYS B  51     -71.031  22.912  67.047  1.00297.94           N  
ATOM   2796  N   LEU B  52     -69.950  21.998  59.372  1.00295.22           N  
ATOM   2797  CA  LEU B  52     -68.976  21.607  58.392  1.00295.22           C  
ATOM   2798  C   LEU B  52     -69.354  22.294  57.068  1.00295.22           C  
ATOM   2799  O   LEU B  52     -68.537  23.016  56.507  1.00295.22           O  
ATOM   2800  CB  LEU B  52     -68.971  20.081  58.294  1.00288.57           C  
ATOM   2801  CG  LEU B  52     -67.937  19.398  59.209  1.00288.57           C  
ATOM   2802  CD1 LEU B  52     -67.741  17.907  58.888  1.00288.57           C  
ATOM   2803  CD2 LEU B  52     -66.613  20.143  59.332  1.00288.57           C  
ATOM   2804  N   ASN B  53     -70.604  22.147  56.619  1.00293.64           N  
ATOM   2805  CA  ASN B  53     -71.049  22.740  55.345  1.00293.64           C  
ATOM   2806  C   ASN B  53     -71.103  24.248  55.292  1.00293.64           C  
ATOM   2807  O   ASN B  53     -71.430  24.844  54.265  1.00293.64           O  
ATOM   2808  CB  ASN B  53     -72.419  22.217  54.951  1.00296.50           C  
ATOM   2809  CG  ASN B  53     -72.427  20.740  54.785  1.00296.50           C  
ATOM   2810  OD1 ASN B  53     -71.420  20.086  55.062  1.00296.50           O  
ATOM   2811  ND2 ASN B  53     -73.533  20.195  54.279  1.00296.50           N  
ATOM   2812  N   ARG B  54     -70.806  24.869  56.410  1.00289.60           N  
ATOM   2813  CA  ARG B  54     -70.717  26.308  56.446  1.00289.60           C  
ATOM   2814  C   ARG B  54     -69.369  26.809  56.081  1.00289.60           C  
ATOM   2815  O   ARG B  54     -69.212  27.628  55.182  1.00289.60           O  
ATOM   2816  CB  ARG B  54     -71.102  26.831  57.796  1.00301.12           C  
ATOM   2817  CG  ARG B  54     -72.489  26.519  57.992  1.00301.12           C  
ATOM   2818  CD  ARG B  54     -72.902  26.817  59.338  1.00301.12           C  
ATOM   2819  NE  ARG B  54     -74.339  26.938  59.236  1.00301.12           N  
ATOM   2820  CZ  ARG B  54     -74.935  28.035  58.775  1.00301.12           C  
ATOM   2821  NH1 ARG B  54     -74.206  29.069  58.379  1.00301.12           N  
ATOM   2822  NH2 ARG B  54     -76.255  28.106  58.701  1.00301.12           N  
ATOM   2823  N   LEU B  55     -68.392  26.322  56.817  1.00284.04           N  
ATOM   2824  CA  LEU B  55     -67.061  26.785  56.621  1.00284.04           C  
ATOM   2825  C   LEU B  55     -66.542  26.409  55.232  1.00284.04           C  
ATOM   2826  O   LEU B  55     -65.642  27.074  54.722  1.00284.04           O  
ATOM   2827  CB  LEU B  55     -66.186  26.183  57.712  1.00270.56           C  
ATOM   2828  CG  LEU B  55     -66.764  26.330  59.126  1.00270.56           C  
ATOM   2829  CD1 LEU B  55     -65.748  25.877  60.160  1.00270.56           C  
ATOM   2830  CD2 LEU B  55     -67.314  27.719  59.446  1.00270.56           C  
ATOM   2831  N   ILE B  56     -67.137  25.408  54.578  1.00288.05           N  
ATOM   2832  CA  ILE B  56     -66.709  25.095  53.205  1.00288.05           C  
ATOM   2833  C   ILE B  56     -67.091  26.219  52.233  1.00288.05           C  
ATOM   2834  O   ILE B  56     -66.455  26.380  51.176  1.00288.05           O  
ATOM   2835  CB  ILE B  56     -67.272  23.750  52.693  1.00287.86           C  
ATOM   2836  CG1 ILE B  56     -66.618  22.608  53.441  1.00287.86           C  
ATOM   2837  CG2 ILE B  56     -66.907  23.493  51.249  1.00287.86           C  
ATOM   2838  CD1 ILE B  56     -67.061  21.273  52.940  1.00287.86           C  
ATOM   2839  N   GLU B  57     -68.096  27.022  52.605  1.00282.32           N  
ATOM   2840  CA  GLU B  57     -68.519  28.132  51.749  1.00282.32           C  
ATOM   2841  C   GLU B  57     -67.387  29.142  51.665  1.00282.32           C  
ATOM   2842  O   GLU B  57     -67.080  29.859  52.622  1.00282.32           O  
ATOM   2843  CB  GLU B  57     -69.785  28.764  52.302  1.00277.87           C  
ATOM   2844  CG  GLU B  57     -70.965  27.835  52.210  1.00277.87           C  
ATOM   2845  CD  GLU B  57     -72.228  28.505  52.627  1.00277.87           C  
ATOM   2846  OE1 GLU B  57     -72.875  28.009  53.570  1.00277.87           O  
ATOM   2847  OE2 GLU B  57     -72.555  29.544  52.017  1.00277.87           O  
ATOM   2848  N   LYS B  58     -66.761  29.174  50.503  1.00276.27           N  
ATOM   2849  CA  LYS B  58     -65.650  30.067  50.257  1.00276.27           C  
ATOM   2850  C   LYS B  58     -66.155  31.359  49.632  1.00276.27           C  
ATOM   2851  O   LYS B  58     -67.375  31.627  49.600  1.00276.27           O  
ATOM   2852  CB  LYS B  58     -64.568  29.401  49.398  1.00277.18           C  
ATOM   2853  CG  LYS B  58     -64.079  28.028  49.911  1.00277.18           C  
ATOM   2854  CD  LYS B  58     -63.469  27.192  48.771  1.00277.18           C  
ATOM   2855  CE  LYS B  58     -63.438  25.702  49.034  1.00277.18           C  
ATOM   2856  NZ  LYS B  58     -64.793  25.189  49.292  1.00277.18           N  
ATOM   2857  N   THR B  59     -65.206  32.162  49.152  1.00265.90           N  
ATOM   2858  CA  THR B  59     -65.537  33.471  48.655  1.00265.90           C  
ATOM   2859  C   THR B  59     -65.326  33.594  47.176  1.00265.90           C  
ATOM   2860  O   THR B  59     -64.494  32.898  46.584  1.00265.90           O  
ATOM   2861  CB  THR B  59     -64.682  34.526  49.284  1.00261.59           C  
ATOM   2862  OG1 THR B  59     -65.042  35.783  48.718  1.00261.59           O  
ATOM   2863  CG2 THR B  59     -63.210  34.247  48.995  1.00261.59           C  
ATOM   2864  N   ASN B  60     -66.034  34.572  46.620  1.00271.17           N  
ATOM   2865  CA  ASN B  60     -65.963  34.911  45.201  1.00271.17           C  
ATOM   2866  C   ASN B  60     -65.275  36.255  44.917  1.00271.17           C  
ATOM   2867  O   ASN B  60     -65.459  36.846  43.846  1.00271.17           O  
ATOM   2868  CB  ASN B  60     -67.377  34.876  44.595  1.00287.09           C  
ATOM   2869  CG  ASN B  60     -67.963  33.443  44.546  1.00287.09           C  
ATOM   2870  OD1 ASN B  60     -67.236  32.470  44.305  1.00287.09           O  
ATOM   2871  ND2 ASN B  60     -69.277  33.317  44.788  1.00287.09           N  
ATOM   2872  N   GLN B  61     -64.533  36.747  45.914  1.00263.03           N  
ATOM   2873  CA  GLN B  61     -63.717  37.969  45.801  1.00263.03           C  
ATOM   2874  C   GLN B  61     -62.253  37.627  45.543  1.00263.03           C  
ATOM   2875  O   GLN B  61     -61.600  36.940  46.334  1.00263.03           O  
ATOM   2876  CB  GLN B  61     -63.821  38.855  47.051  1.00264.89           C  
ATOM   2877  CG  GLN B  61     -64.796  40.020  46.931  1.00264.89           C  
ATOM   2878  CD  GLN B  61     -64.375  41.032  45.880  1.00264.89           C  
ATOM   2879  OE1 GLN B  61     -63.203  41.411  45.795  1.00264.89           O  
ATOM   2880  NE2 GLN B  61     -65.333  41.474  45.071  1.00264.89           N  
ATOM   2881  N   GLN B  62     -61.766  38.066  44.396  1.00268.54           N  
ATOM   2882  CA  GLN B  62     -60.400  37.804  44.013  1.00268.54           C  
ATOM   2883  C   GLN B  62     -59.519  39.013  44.378  1.00268.54           C  
ATOM   2884  O   GLN B  62     -60.015  40.151  44.417  1.00268.54           O  
ATOM   2885  CB  GLN B  62     -60.350  37.517  42.534  1.00278.96           C  
ATOM   2886  CG  GLN B  62     -59.147  36.767  42.138  1.00278.96           C  
ATOM   2887  CD  GLN B  62     -59.539  35.632  41.222  1.00278.96           C  
ATOM   2888  OE1 GLN B  62     -59.116  34.487  41.409  1.00278.96           O  
ATOM   2889  NE2 GLN B  62     -60.355  35.942  40.214  1.00278.96           N  
ATOM   2890  N   PHE B  63     -58.234  38.765  44.671  1.00275.08           N  
ATOM   2891  CA  PHE B  63     -57.238  39.804  45.060  1.00275.08           C  
ATOM   2892  C   PHE B  63     -55.905  39.615  44.283  1.00275.08           C  
ATOM   2893  O   PHE B  63     -55.483  38.473  44.079  1.00275.08           O  
ATOM   2894  CB  PHE B  63     -56.990  39.788  46.586  1.00262.76           C  
ATOM   2895  CG  PHE B  63     -58.256  39.816  47.413  1.00262.76           C  
ATOM   2896  CD1 PHE B  63     -58.981  40.991  47.570  1.00262.76           C  
ATOM   2897  CD2 PHE B  63     -58.748  38.640  47.983  1.00262.76           C  
ATOM   2898  CE1 PHE B  63     -60.146  41.007  48.308  1.00262.76           C  
ATOM   2899  CE2 PHE B  63     -59.918  38.639  48.723  1.00262.76           C  
ATOM   2900  CZ  PHE B  63     -60.618  39.829  48.884  1.00262.76           C  
ATOM   2901  N   GLU B  64     -55.250  40.697  43.840  1.00271.89           N  
ATOM   2902  CA  GLU B  64     -54.019  40.564  43.021  1.00271.89           C  
ATOM   2903  C   GLU B  64     -52.708  40.627  43.809  1.00271.89           C  
ATOM   2904  O   GLU B  64     -52.644  41.206  44.887  1.00271.89           O  
ATOM   2905  CB  GLU B  64     -53.976  41.640  41.926  1.00271.28           C  
ATOM   2906  CG  GLU B  64     -54.640  41.245  40.607  1.00271.28           C  
ATOM   2907  CD  GLU B  64     -56.166  41.258  40.678  1.00271.28           C  
ATOM   2908  OE1 GLU B  64     -56.719  41.830  41.651  1.00271.28           O  
ATOM   2909  OE2 GLU B  64     -56.809  40.689  39.759  1.00271.28           O  
ATOM   2910  N   LEU B  65     -51.640  40.113  43.206  1.00261.76           N  
ATOM   2911  CA  LEU B  65     -50.331  40.172  43.826  1.00261.76           C  
ATOM   2912  C   LEU B  65     -49.910  41.588  43.702  1.00261.76           C  
ATOM   2913  O   LEU B  65     -49.743  42.107  42.597  1.00261.76           O  
ATOM   2914  CB  LEU B  65     -49.340  39.229  43.149  1.00263.65           C  
ATOM   2915  CG  LEU B  65     -47.971  39.063  43.812  1.00263.65           C  
ATOM   2916  CD1 LEU B  65     -48.099  38.693  45.296  1.00263.65           C  
ATOM   2917  CD2 LEU B  65     -47.162  38.013  43.064  1.00263.65           C  
ATOM   2918  N   ILE B  66     -49.673  42.192  44.855  1.00261.29           N  
ATOM   2919  CA  ILE B  66     -49.390  43.613  44.908  1.00261.29           C  
ATOM   2920  C   ILE B  66     -47.916  43.893  45.235  1.00261.29           C  
ATOM   2921  O   ILE B  66     -47.416  45.003  44.997  1.00261.29           O  
ATOM   2922  CB  ILE B  66     -50.325  44.310  45.921  1.00249.08           C  
ATOM   2923  CG1 ILE B  66     -50.133  43.690  47.301  1.00249.08           C  
ATOM   2924  CG2 ILE B  66     -51.776  44.123  45.522  1.00249.08           C  
ATOM   2925  CD1 ILE B  66     -50.909  44.368  48.391  1.00249.08           C  
ATOM   2926  N   ASP B  67     -47.194  42.878  45.696  1.00258.33           N  
ATOM   2927  CA  ASP B  67     -45.774  43.057  46.030  1.00258.33           C  
ATOM   2928  C   ASP B  67     -44.854  42.514  44.958  1.00258.33           C  
ATOM   2929  O   ASP B  67     -45.250  42.326  43.810  1.00258.33           O  
ATOM   2930  CB  ASP B  67     -45.458  42.284  47.308  1.00265.02           C  
ATOM   2931  CG  ASP B  67     -45.950  42.970  48.545  1.00265.02           C  
ATOM   2932  OD1 ASP B  67     -46.128  44.199  48.468  1.00265.02           O  
ATOM   2933  OD2 ASP B  67     -46.188  42.284  49.574  1.00265.02           O  
ATOM   2934  N   ASN B  68     -43.615  42.252  45.334  1.00253.79           N  
ATOM   2935  CA  ASN B  68     -42.720  41.664  44.383  1.00253.79           C  
ATOM   2936  C   ASN B  68     -41.537  41.213  45.173  1.00253.79           C  
ATOM   2937  O   ASN B  68     -40.934  41.964  45.920  1.00253.79           O  
ATOM   2938  CB  ASN B  68     -42.291  42.606  43.284  1.00258.20           C  
ATOM   2939  CG  ASN B  68     -41.760  41.854  42.069  1.00258.20           C  
ATOM   2940  OD1 ASN B  68     -41.147  40.799  42.202  1.00258.20           O  
ATOM   2941  ND2 ASN B  68     -42.000  42.391  40.881  1.00258.20           N  
ATOM   2942  N   GLU B  69     -41.284  39.929  45.027  1.00266.72           N  
ATOM   2943  CA  GLU B  69     -40.164  39.223  45.601  1.00266.72           C  
ATOM   2944  C   GLU B  69     -39.056  38.843  44.544  1.00266.72           C  
ATOM   2945  O   GLU B  69     -38.197  37.989  44.813  1.00266.72           O  
ATOM   2946  CB  GLU B  69     -40.770  38.043  46.387  1.00278.60           C  
ATOM   2947  CG  GLU B  69     -41.681  37.128  45.539  1.00278.60           C  
ATOM   2948  CD  GLU B  69     -42.462  36.117  46.373  1.00278.60           C  
ATOM   2949  OE1 GLU B  69     -41.874  35.546  47.312  1.00278.60           O  
ATOM   2950  OE2 GLU B  69     -43.660  35.881  46.084  1.00278.60           O  
ATOM   2951  N   PHE B  70     -39.098  39.455  43.344  1.00262.15           N  
ATOM   2952  CA  PHE B  70     -38.040  39.307  42.331  1.00262.15           C  
ATOM   2953  C   PHE B  70     -37.438  40.676  42.091  1.00262.15           C  
ATOM   2954  O   PHE B  70     -36.300  40.936  42.472  1.00262.15           O  
ATOM   2955  CB  PHE B  70     -38.572  38.760  40.999  1.00260.31           C  
ATOM   2956  CG  PHE B  70     -38.904  37.322  41.039  1.00260.31           C  
ATOM   2957  CD1 PHE B  70     -38.212  36.483  41.886  1.00260.31           C  
ATOM   2958  CD2 PHE B  70     -39.937  36.811  40.276  1.00260.31           C  
ATOM   2959  CE1 PHE B  70     -38.516  35.142  41.939  1.00260.31           C  
ATOM   2960  CE2 PHE B  70     -40.252  35.475  40.328  1.00260.31           C  
ATOM   2961  CZ  PHE B  70     -39.537  34.636  41.161  1.00260.31           C  
ATOM   2962  N   ASN B  71     -38.254  41.589  41.557  1.00259.16           N  
ATOM   2963  CA  ASN B  71     -37.853  42.987  41.443  1.00259.16           C  
ATOM   2964  C   ASN B  71     -38.619  43.745  42.461  1.00259.16           C  
ATOM   2965  O   ASN B  71     -39.739  44.165  42.207  1.00259.16           O  
ATOM   2966  CB  ASN B  71     -38.087  43.611  40.045  1.00267.43           C  
ATOM   2967  CG  ASN B  71     -37.471  42.783  38.881  1.00267.43           C  
ATOM   2968  OD1 ASN B  71     -36.233  42.713  38.727  1.00267.43           O  
ATOM   2969  ND2 ASN B  71     -38.345  42.169  38.046  1.00267.43           N  
ATOM   2970  N   GLU B  72     -37.988  43.947  43.604  1.00266.94           N  
ATOM   2971  CA  GLU B  72     -38.644  44.495  44.784  1.00266.94           C  
ATOM   2972  C   GLU B  72     -39.109  45.927  44.619  1.00266.94           C  
ATOM   2973  O   GLU B  72     -38.441  46.727  43.975  1.00266.94           O  
ATOM   2974  CB  GLU B  72     -37.732  44.446  46.004  1.00276.91           C  
ATOM   2975  CG  GLU B  72     -38.407  45.007  47.264  1.00276.91           C  
ATOM   2976  CD  GLU B  72     -37.543  44.940  48.495  1.00276.91           C  
ATOM   2977  OE1 GLU B  72     -36.988  43.859  48.798  1.00276.91           O  
ATOM   2978  OE2 GLU B  72     -37.412  45.998  49.151  1.00276.91           O  
ATOM   2979  N   VAL B  73     -40.231  46.239  45.265  1.00263.55           N  
ATOM   2980  CA  VAL B  73     -40.814  47.567  45.253  1.00263.55           C  
ATOM   2981  C   VAL B  73     -40.094  48.485  46.251  1.00263.55           C  
ATOM   2982  O   VAL B  73     -39.004  48.155  46.697  1.00263.55           O  
ATOM   2983  CB  VAL B  73     -42.337  47.434  45.597  1.00267.91           C  
ATOM   2984  CG1 VAL B  73     -43.080  46.694  44.479  1.00267.91           C  
ATOM   2985  CG2 VAL B  73     -42.531  46.630  46.886  1.00267.91           C  
ATOM   2986  N   GLU B  74     -40.653  49.656  46.538  1.00263.78           N  
ATOM   2987  CA  GLU B  74     -40.009  50.662  47.399  1.00263.78           C  
ATOM   2988  C   GLU B  74     -40.112  50.281  48.899  1.00263.78           C  
ATOM   2989  O   GLU B  74     -41.007  49.518  49.274  1.00263.78           O  
ATOM   2990  CB  GLU B  74     -40.639  52.022  47.170  1.00264.14           C  
ATOM   2991  CG  GLU B  74     -39.813  53.179  47.631  1.00264.14           C  
ATOM   2992  CD  GLU B  74     -40.539  54.002  48.667  1.00264.14           C  
ATOM   2993  OE1 GLU B  74     -41.623  53.579  49.092  1.00264.14           O  
ATOM   2994  OE2 GLU B  74     -40.054  55.084  49.039  1.00264.14           O  
ATOM   2995  N   LYS B  75     -39.253  50.833  49.763  1.00264.12           N  
ATOM   2996  CA  LYS B  75     -39.225  50.448  51.191  1.00264.12           C  
ATOM   2997  C   LYS B  75     -40.247  51.135  52.135  1.00264.12           C  
ATOM   2998  O   LYS B  75     -40.768  50.499  53.065  1.00264.12           O  
ATOM   2999  CB  LYS B  75     -37.823  50.629  51.799  1.00256.56           C  
ATOM   3000  CG  LYS B  75     -37.067  49.317  52.058  1.00256.56           C  
ATOM   3001  CD  LYS B  75     -37.776  48.487  53.154  1.00256.56           C  
ATOM   3002  CE  LYS B  75     -36.942  47.275  53.601  1.00256.56           C  
ATOM   3003  NZ  LYS B  75     -37.525  46.432  54.713  1.00256.56           N  
ATOM   3004  N   GLN B  76     -40.615  52.374  51.836  1.00263.79           N  
ATOM   3005  CA  GLN B  76     -41.518  53.159  52.672  1.00263.79           C  
ATOM   3006  C   GLN B  76     -42.928  52.587  52.485  1.00263.79           C  
ATOM   3007  O   GLN B  76     -43.799  52.710  53.354  1.00263.79           O  
ATOM   3008  CB  GLN B  76     -41.425  54.635  52.285  1.00275.38           C  
ATOM   3009  CG  GLN B  76     -42.024  55.628  53.241  1.00275.38           C  
ATOM   3010  CD  GLN B  76     -41.586  57.061  52.915  1.00275.38           C  
ATOM   3011  OE1 GLN B  76     -40.650  57.290  52.139  1.00275.38           O  
ATOM   3012  NE2 GLN B  76     -42.285  58.031  53.493  1.00275.38           N  
ATOM   3013  N   ILE B  77     -43.129  51.933  51.350  1.00258.32           N  
ATOM   3014  CA  ILE B  77     -44.389  51.281  51.091  1.00258.32           C  
ATOM   3015  C   ILE B  77     -44.420  49.809  51.548  1.00258.32           C  
ATOM   3016  O   ILE B  77     -45.488  49.276  51.878  1.00258.32           O  
ATOM   3017  CB  ILE B  77     -44.721  51.300  49.623  1.00257.64           C  
ATOM   3018  CG1 ILE B  77     -46.102  50.781  49.438  1.00257.64           C  
ATOM   3019  CG2 ILE B  77     -43.716  50.574  48.808  1.00257.64           C  
ATOM   3020  CD1 ILE B  77     -47.041  51.637  50.223  1.00257.64           C  
ATOM   3021  N   GLY B  78     -43.270  49.129  51.537  1.00252.01           N  
ATOM   3022  CA  GLY B  78     -43.228  47.747  52.024  1.00252.01           C  
ATOM   3023  C   GLY B  78     -43.637  47.648  53.502  1.00252.01           C  
ATOM   3024  O   GLY B  78     -44.545  46.875  53.835  1.00252.01           O  
ATOM   3025  N   ASN B  79     -43.146  48.584  54.320  1.00255.65           N  
ATOM   3026  CA  ASN B  79     -43.493  48.752  55.753  1.00255.65           C  
ATOM   3027  C   ASN B  79     -44.883  49.264  56.073  1.00255.65           C  
ATOM   3028  O   ASN B  79     -45.178  49.561  57.238  1.00255.65           O  
ATOM   3029  CB  ASN B  79     -42.429  49.643  56.432  1.00256.76           C  
ATOM   3030  CG  ASN B  79     -41.026  49.010  56.441  1.00256.76           C  
ATOM   3031  OD1 ASN B  79     -40.704  48.124  55.632  1.00256.76           O  
ATOM   3032  ND2 ASN B  79     -40.121  49.825  57.008  1.00256.76           N  
ATOM   3033  N   VAL B  80     -45.687  49.399  55.023  1.00247.61           N  
ATOM   3034  CA  VAL B  80     -47.088  49.758  55.113  1.00247.61           C  
ATOM   3035  C   VAL B  80     -47.954  48.624  54.554  1.00247.61           C  
ATOM   3036  O   VAL B  80     -49.039  48.326  55.045  1.00247.61           O  
ATOM   3037  CB  VAL B  80     -47.340  51.074  54.390  1.00242.20           C  
ATOM   3038  CG1 VAL B  80     -48.811  51.382  54.357  1.00242.20           C  
ATOM   3039  CG2 VAL B  80     -46.559  52.191  55.100  1.00242.20           C  
ATOM   3040  N   ILE B  81     -47.449  47.967  53.529  1.00241.63           N  
ATOM   3041  CA  ILE B  81     -48.145  46.813  53.050  1.00241.63           C  
ATOM   3042  C   ILE B  81     -47.839  45.655  53.936  1.00241.63           C  
ATOM   3043  O   ILE B  81     -48.736  44.916  54.324  1.00241.63           O  
ATOM   3044  CB  ILE B  81     -47.848  46.459  51.638  1.00237.81           C  
ATOM   3045  CG1 ILE B  81     -48.723  47.310  50.751  1.00237.81           C  
ATOM   3046  CG2 ILE B  81     -48.318  45.067  51.360  1.00237.81           C  
ATOM   3047  CD1 ILE B  81     -48.647  46.924  49.326  1.00237.81           C  
ATOM   3048  N   ASN B  82     -46.585  45.513  54.321  1.00242.27           N  
ATOM   3049  CA  ASN B  82     -46.295  44.536  55.352  1.00242.27           C  
ATOM   3050  C   ASN B  82     -46.872  44.929  56.708  1.00242.27           C  
ATOM   3051  O   ASN B  82     -46.761  44.168  57.657  1.00242.27           O  
ATOM   3052  CB  ASN B  82     -44.790  44.319  55.456  1.00245.99           C  
ATOM   3053  CG  ASN B  82     -44.320  43.095  54.670  1.00245.99           C  
ATOM   3054  OD1 ASN B  82     -44.801  42.838  53.556  1.00245.99           O  
ATOM   3055  ND2 ASN B  82     -43.359  42.352  55.232  1.00245.99           N  
ATOM   3056  N   TRP B  83     -47.508  46.101  56.783  1.00239.28           N  
ATOM   3057  CA  TRP B  83     -48.297  46.519  57.964  1.00239.28           C  
ATOM   3058  C   TRP B  83     -49.787  46.219  57.940  1.00239.28           C  
ATOM   3059  O   TRP B  83     -50.415  45.888  58.947  1.00239.28           O  
ATOM   3060  CB  TRP B  83     -48.181  48.027  58.117  1.00246.96           C  
ATOM   3061  CG  TRP B  83     -48.945  48.638  59.236  1.00246.96           C  
ATOM   3062  CD1 TRP B  83     -48.532  48.716  60.516  1.00246.96           C  
ATOM   3063  CD2 TRP B  83     -50.200  49.341  59.175  1.00246.96           C  
ATOM   3064  NE1 TRP B  83     -49.450  49.388  61.275  1.00246.96           N  
ATOM   3065  CE2 TRP B  83     -50.483  49.794  60.475  1.00246.96           C  
ATOM   3066  CE3 TRP B  83     -51.113  49.614  58.161  1.00246.96           C  
ATOM   3067  CZ2 TRP B  83     -51.644  50.510  60.792  1.00246.96           C  
ATOM   3068  CZ3 TRP B  83     -52.256  50.330  58.479  1.00246.96           C  
ATOM   3069  CH2 TRP B  83     -52.516  50.762  59.782  1.00246.96           C  
ATOM   3070  N   THR B  84     -50.323  46.255  56.744  1.00231.01           N  
ATOM   3071  CA  THR B  84     -51.694  45.949  56.552  1.00231.01           C  
ATOM   3072  C   THR B  84     -51.866  44.483  56.398  1.00231.01           C  
ATOM   3073  O   THR B  84     -52.789  43.910  56.933  1.00231.01           O  
ATOM   3074  CB  THR B  84     -52.185  46.665  55.322  1.00225.55           C  
ATOM   3075  OG1 THR B  84     -51.930  48.065  55.466  1.00225.55           O  
ATOM   3076  CG2 THR B  84     -53.612  46.463  55.175  1.00225.55           C  
ATOM   3077  N   ARG B  85     -50.934  43.855  55.718  1.00236.60           N  
ATOM   3078  CA  ARG B  85     -51.042  42.442  55.560  1.00236.60           C  
ATOM   3079  C   ARG B  85     -50.651  41.751  56.840  1.00236.60           C  
ATOM   3080  O   ARG B  85     -51.276  40.784  57.249  1.00236.60           O  
ATOM   3081  CB  ARG B  85     -50.155  41.912  54.480  1.00249.12           C  
ATOM   3082  CG  ARG B  85     -50.463  40.479  54.286  1.00249.12           C  
ATOM   3083  CD  ARG B  85     -49.340  39.809  53.657  1.00249.12           C  
ATOM   3084  NE  ARG B  85     -49.283  40.132  52.253  1.00249.12           N  
ATOM   3085  CZ  ARG B  85     -48.477  41.060  51.752  1.00249.12           C  
ATOM   3086  NH1 ARG B  85     -47.670  41.740  52.559  1.00249.12           N  
ATOM   3087  NH2 ARG B  85     -48.468  41.302  50.448  1.00249.12           N  
ATOM   3088  N   ASP B  86     -49.607  42.222  57.493  1.00236.60           N  
ATOM   3089  CA  ASP B  86     -49.279  41.595  58.758  1.00236.60           C  
ATOM   3090  C   ASP B  86     -50.222  41.995  59.899  1.00236.60           C  
ATOM   3091  O   ASP B  86     -50.119  41.461  60.996  1.00236.60           O  
ATOM   3092  CB  ASP B  86     -47.810  41.835  59.052  1.00245.19           C  
ATOM   3093  CG  ASP B  86     -46.917  40.879  58.228  1.00245.19           C  
ATOM   3094  OD1 ASP B  86     -47.399  39.781  57.853  1.00245.19           O  
ATOM   3095  OD2 ASP B  86     -45.765  41.235  57.902  1.00245.19           O  
ATOM   3096  N   SER B  87     -51.157  42.902  59.632  1.00230.42           N  
ATOM   3097  CA  SER B  87     -52.267  43.092  60.569  1.00230.42           C  
ATOM   3098  C   SER B  87     -53.579  42.380  60.208  1.00230.42           C  
ATOM   3099  O   SER B  87     -54.355  42.047  61.097  1.00230.42           O  
ATOM   3100  CB  SER B  87     -52.563  44.577  60.744  1.00235.87           C  
ATOM   3101  OG  SER B  87     -51.641  45.175  61.626  1.00235.87           O  
ATOM   3102  N   ILE B  88     -53.795  42.085  58.930  1.00230.54           N  
ATOM   3103  CA  ILE B  88     -54.863  41.163  58.499  1.00230.54           C  
ATOM   3104  C   ILE B  88     -54.555  39.739  58.879  1.00230.54           C  
ATOM   3105  O   ILE B  88     -55.444  38.942  59.163  1.00230.54           O  
ATOM   3106  CB  ILE B  88     -55.065  41.203  56.937  1.00228.36           C  
ATOM   3107  CG1 ILE B  88     -56.117  42.247  56.539  1.00228.36           C  
ATOM   3108  CG2 ILE B  88     -55.429  39.804  56.338  1.00228.36           C  
ATOM   3109  CD1 ILE B  88     -56.474  42.219  55.074  1.00228.36           C  
ATOM   3110  N   THR B  89     -53.279  39.424  58.874  1.00236.68           N  
ATOM   3111  CA  THR B  89     -52.838  38.139  59.316  1.00236.68           C  
ATOM   3112  C   THR B  89     -53.266  38.020  60.785  1.00236.68           C  
ATOM   3113  O   THR B  89     -53.858  37.008  61.189  1.00236.68           O  
ATOM   3114  CB  THR B  89     -51.347  37.967  59.078  1.00239.16           C  
ATOM   3115  OG1 THR B  89     -51.172  37.615  57.701  1.00239.16           O  
ATOM   3116  CG2 THR B  89     -50.780  36.856  59.937  1.00239.16           C  
ATOM   3117  N   GLU B  90     -53.036  39.081  61.563  1.00240.47           N  
ATOM   3118  CA  GLU B  90     -53.371  39.077  62.997  1.00240.47           C  
ATOM   3119  C   GLU B  90     -54.876  39.118  63.333  1.00240.47           C  
ATOM   3120  O   GLU B  90     -55.291  38.959  64.493  1.00240.47           O  
ATOM   3121  CB  GLU B  90     -52.682  40.286  63.621  1.00249.76           C  
ATOM   3122  CG  GLU B  90     -51.204  40.071  63.643  1.00249.76           C  
ATOM   3123  CD  GLU B  90     -50.776  39.240  64.801  1.00249.76           C  
ATOM   3124  OE1 GLU B  90     -51.158  39.589  65.933  1.00249.76           O  
ATOM   3125  OE2 GLU B  90     -50.126  38.202  64.575  1.00249.76           O  
ATOM   3126  N   VAL B  91     -55.691  39.339  62.315  1.00239.49           N  
ATOM   3127  CA  VAL B  91     -57.119  39.367  62.515  1.00239.49           C  
ATOM   3128  C   VAL B  91     -57.736  37.987  62.292  1.00239.49           C  
ATOM   3129  O   VAL B  91     -58.354  37.415  63.181  1.00239.49           O  
ATOM   3130  CB  VAL B  91     -57.763  40.386  61.587  1.00230.14           C  
ATOM   3131  CG1 VAL B  91     -59.258  40.147  61.478  1.00230.14           C  
ATOM   3132  CG2 VAL B  91     -57.450  41.772  62.095  1.00230.14           C  
ATOM   3133  N   TRP B  92     -57.487  37.421  61.116  1.00246.57           N  
ATOM   3134  CA  TRP B  92     -57.994  36.101  60.794  1.00246.57           C  
ATOM   3135  C   TRP B  92     -57.302  35.071  61.674  1.00246.57           C  
ATOM   3136  O   TRP B  92     -57.790  33.965  61.805  1.00246.57           O  
ATOM   3137  CB  TRP B  92     -57.742  35.789  59.334  1.00242.88           C  
ATOM   3138  CG  TRP B  92     -58.508  36.696  58.459  1.00242.88           C  
ATOM   3139  CD1 TRP B  92     -57.996  37.786  57.854  1.00242.88           C  
ATOM   3140  CD2 TRP B  92     -59.896  36.658  58.099  1.00242.88           C  
ATOM   3141  NE1 TRP B  92     -58.956  38.437  57.124  1.00242.88           N  
ATOM   3142  CE2 TRP B  92     -60.137  37.768  57.252  1.00242.88           C  
ATOM   3143  CE3 TRP B  92     -60.947  35.806  58.393  1.00242.88           C  
ATOM   3144  CZ2 TRP B  92     -61.383  38.046  56.689  1.00242.88           C  
ATOM   3145  CZ3 TRP B  92     -62.196  36.085  57.827  1.00242.88           C  
ATOM   3146  CH2 TRP B  92     -62.397  37.200  56.984  1.00242.88           C  
ATOM   3147  N   SER B  93     -56.136  35.403  62.229  1.00249.70           N  
ATOM   3148  CA  SER B  93     -55.550  34.582  63.291  1.00249.70           C  
ATOM   3149  C   SER B  93     -56.202  34.814  64.639  1.00249.70           C  
ATOM   3150  O   SER B  93     -55.891  34.148  65.619  1.00249.70           O  
ATOM   3151  CB  SER B  93     -54.060  34.783  63.393  1.00246.79           C  
ATOM   3152  OG  SER B  93     -53.475  33.968  62.426  1.00246.79           O  
ATOM   3153  N   TYR B  94     -57.112  35.765  64.674  1.00243.94           N  
ATOM   3154  CA  TYR B  94     -57.913  36.017  65.842  1.00243.94           C  
ATOM   3155  C   TYR B  94     -59.294  35.451  65.748  1.00243.94           C  
ATOM   3156  O   TYR B  94     -59.889  35.067  66.738  1.00243.94           O  
ATOM   3157  CB  TYR B  94     -57.957  37.495  66.063  1.00239.22           C  
ATOM   3158  CG  TYR B  94     -58.981  37.912  67.033  1.00239.22           C  
ATOM   3159  CD1 TYR B  94     -58.698  37.962  68.365  1.00239.22           C  
ATOM   3160  CD2 TYR B  94     -60.195  38.393  66.604  1.00239.22           C  
ATOM   3161  CE1 TYR B  94     -59.613  38.392  69.259  1.00239.22           C  
ATOM   3162  CE2 TYR B  94     -61.112  38.838  67.491  1.00239.22           C  
ATOM   3163  CZ  TYR B  94     -60.807  38.840  68.820  1.00239.22           C  
ATOM   3164  OH  TYR B  94     -61.700  39.269  69.745  1.00239.22           O  
ATOM   3165  N   ASN B  95     -59.803  35.386  64.542  1.00246.41           N  
ATOM   3166  CA  ASN B  95     -61.098  34.799  64.358  1.00246.41           C  
ATOM   3167  C   ASN B  95     -61.036  33.305  64.263  1.00246.41           C  
ATOM   3168  O   ASN B  95     -61.852  32.635  64.848  1.00246.41           O  
ATOM   3169  CB  ASN B  95     -61.732  35.354  63.111  1.00242.13           C  
ATOM   3170  CG  ASN B  95     -62.079  36.785  63.266  1.00242.13           C  
ATOM   3171  OD1 ASN B  95     -62.206  37.275  64.389  1.00242.13           O  
ATOM   3172  ND2 ASN B  95     -62.248  37.478  62.152  1.00242.13           N  
ATOM   3173  N   ALA B  96     -60.042  32.782  63.562  1.00246.64           N  
ATOM   3174  CA  ALA B  96     -59.744  31.367  63.644  1.00246.64           C  
ATOM   3175  C   ALA B  96     -59.392  31.024  65.058  1.00246.64           C  
ATOM   3176  O   ALA B  96     -59.503  29.895  65.457  1.00246.64           O  
ATOM   3177  CB  ALA B  96     -58.609  30.999  62.731  1.00248.52           C  
ATOM   3178  N   GLU B  97     -58.895  31.984  65.811  1.00249.45           N  
ATOM   3179  CA  GLU B  97     -58.732  31.754  67.232  1.00249.45           C  
ATOM   3180  C   GLU B  97     -60.042  31.804  67.978  1.00249.45           C  
ATOM   3181  O   GLU B  97     -60.186  31.243  69.065  1.00249.45           O  
ATOM   3182  CB  GLU B  97     -57.766  32.765  67.829  1.00270.44           C  
ATOM   3183  CG  GLU B  97     -57.397  32.403  69.245  1.00270.44           C  
ATOM   3184  CD  GLU B  97     -56.451  31.190  69.272  1.00270.44           C  
ATOM   3185  OE1 GLU B  97     -56.439  30.503  70.323  1.00270.44           O  
ATOM   3186  OE2 GLU B  97     -55.800  30.860  68.233  1.00270.44           O  
ATOM   3187  N   LEU B  98     -61.031  32.422  67.353  1.00258.60           N  
ATOM   3188  CA  LEU B  98     -62.284  32.570  68.048  1.00258.60           C  
ATOM   3189  C   LEU B  98     -63.366  31.768  67.390  1.00258.60           C  
ATOM   3190  O   LEU B  98     -64.169  31.175  68.075  1.00258.60           O  
ATOM   3191  CB  LEU B  98     -62.700  34.022  68.115  1.00247.18           C  
ATOM   3192  CG  LEU B  98     -62.994  34.285  69.584  1.00247.18           C  
ATOM   3193  CD1 LEU B  98     -61.729  34.018  70.402  1.00247.18           C  
ATOM   3194  CD2 LEU B  98     -63.488  35.674  69.777  1.00247.18           C  
ATOM   3195  N   LEU B  99     -63.420  31.766  66.068  1.00266.51           N  
ATOM   3196  CA  LEU B  99     -64.418  30.940  65.407  1.00266.51           C  
ATOM   3197  C   LEU B  99     -64.132  29.443  65.684  1.00266.51           C  
ATOM   3198  O   LEU B  99     -65.027  28.727  66.109  1.00266.51           O  
ATOM   3199  CB  LEU B  99     -64.448  31.219  63.900  1.00260.67           C  
ATOM   3200  CG  LEU B  99     -65.271  30.328  62.950  1.00260.67           C  
ATOM   3201  CD1 LEU B  99     -66.778  30.514  63.177  1.00260.67           C  
ATOM   3202  CD2 LEU B  99     -64.919  30.596  61.478  1.00260.67           C  
ATOM   3203  N   VAL B 100     -62.895  28.978  65.479  1.00270.25           N  
ATOM   3204  CA  VAL B 100     -62.533  27.567  65.732  1.00270.25           C  
ATOM   3205  C   VAL B 100     -62.636  27.272  67.218  1.00270.25           C  
ATOM   3206  O   VAL B 100     -63.052  26.194  67.598  1.00270.25           O  
ATOM   3207  CB  VAL B 100     -61.101  27.168  65.236  1.00262.71           C  
ATOM   3208  CG1 VAL B 100     -60.646  25.833  65.863  1.00262.71           C  
ATOM   3209  CG2 VAL B 100     -61.054  27.023  63.724  1.00262.71           C  
ATOM   3210  N   ALA B 101     -62.251  28.210  68.072  1.00272.58           N  
ATOM   3211  CA  ALA B 101     -62.363  27.916  69.481  1.00272.58           C  
ATOM   3212  C   ALA B 101     -63.834  27.822  69.905  1.00272.58           C  
ATOM   3213  O   ALA B 101     -64.169  27.009  70.760  1.00272.58           O  
ATOM   3214  CB  ALA B 101     -61.635  28.960  70.297  1.00262.07           C  
ATOM   3215  N   MET B 102     -64.717  28.613  69.308  1.00284.11           N  
ATOM   3216  CA  MET B 102     -66.133  28.557  69.688  1.00284.11           C  
ATOM   3217  C   MET B 102     -66.935  27.414  69.110  1.00284.11           C  
ATOM   3218  O   MET B 102     -67.620  26.747  69.860  1.00284.11           O  
ATOM   3219  CB  MET B 102     -66.829  29.875  69.369  1.00280.21           C  
ATOM   3220  CG  MET B 102     -68.263  29.942  69.883  1.00280.21           C  
ATOM   3221  SD  MET B 102     -69.521  30.464  68.719  1.00280.21           S  
ATOM   3222  CE  MET B 102     -69.423  29.135  67.539  1.00280.21           C  
ATOM   3223  N   GLU B 103     -66.821  27.159  67.802  1.00285.96           N  
ATOM   3224  CA  GLU B 103     -67.560  26.056  67.151  1.00285.96           C  
ATOM   3225  C   GLU B 103     -67.200  24.703  67.729  1.00285.96           C  
ATOM   3226  O   GLU B 103     -67.881  23.721  67.469  1.00285.96           O  
ATOM   3227  CB  GLU B 103     -67.348  25.996  65.626  1.00291.65           C  
ATOM   3228  CG  GLU B 103     -67.894  27.134  64.738  1.00291.65           C  
ATOM   3229  CD  GLU B 103     -69.397  26.993  64.376  1.00291.65           C  
ATOM   3230  OE1 GLU B 103     -70.219  26.739  65.286  1.00291.65           O  
ATOM   3231  OE2 GLU B 103     -69.744  27.105  63.163  1.00291.65           O  
ATOM   3232  N   ASN B 104     -66.094  24.635  68.453  1.00284.66           N  
ATOM   3233  CA  ASN B 104     -65.784  23.436  69.204  1.00284.66           C  
ATOM   3234  C   ASN B 104     -66.407  23.543  70.591  1.00284.66           C  
ATOM   3235  O   ASN B 104     -67.049  22.610  71.051  1.00284.66           O  
ATOM   3236  CB  ASN B 104     -64.281  23.184  69.301  1.00270.03           C  
ATOM   3237  CG  ASN B 104     -63.748  22.401  68.119  1.00270.03           C  
ATOM   3238  OD1 ASN B 104     -64.508  21.761  67.390  1.00270.03           O  
ATOM   3239  ND2 ASN B 104     -62.432  22.416  67.946  1.00270.03           N  
ATOM   3240  N   GLN B 105     -66.332  24.709  71.216  1.00288.81           N  
ATOM   3241  CA  GLN B 105     -67.050  24.896  72.477  1.00288.81           C  
ATOM   3242  C   GLN B 105     -68.546  24.621  72.474  1.00288.81           C  
ATOM   3243  O   GLN B 105     -69.102  24.075  73.428  1.00288.81           O  
ATOM   3244  CB  GLN B 105     -66.830  26.346  72.919  1.00292.30           C  
ATOM   3245  CG  GLN B 105     -67.897  26.883  73.877  1.00292.30           C  
ATOM   3246  CD  GLN B 105     -67.900  26.244  75.239  1.00292.30           C  
ATOM   3247  OE1 GLN B 105     -67.195  26.684  76.149  1.00292.30           O  
ATOM   3248  NE2 GLN B 105     -68.741  25.223  75.404  1.00292.30           N  
ATOM   3249  N   HIS B 106     -69.166  24.943  71.358  1.00298.20           N  
ATOM   3250  CA  HIS B 106     -70.584  24.774  71.115  1.00298.20           C  
ATOM   3251  C   HIS B 106     -70.934  23.363  70.635  1.00298.20           C  
ATOM   3252  O   HIS B 106     -72.102  23.010  70.525  1.00298.20           O  
ATOM   3253  CB  HIS B 106     -71.011  25.810  70.097  1.00297.38           C  
ATOM   3254  CG  HIS B 106     -72.482  25.906  69.913  1.00297.38           C  
ATOM   3255  ND1 HIS B 106     -73.143  25.281  68.880  1.00297.38           N  
ATOM   3256  CD2 HIS B 106     -73.411  26.624  70.582  1.00297.38           C  
ATOM   3257  CE1 HIS B 106     -74.431  25.563  68.956  1.00297.38           C  
ATOM   3258  NE2 HIS B 106     -74.618  26.385  69.972  1.00297.38           N  
ATOM   3259  N   THR B 107     -69.908  22.567  70.337  1.00301.83           N  
ATOM   3260  CA  THR B 107     -70.113  21.220  69.791  1.00301.83           C  
ATOM   3261  C   THR B 107     -70.318  20.169  70.900  1.00301.83           C  
ATOM   3262  O   THR B 107     -71.188  19.311  70.788  1.00301.83           O  
ATOM   3263  CB  THR B 107     -68.890  20.763  68.888  1.00297.81           C  
ATOM   3264  OG1 THR B 107     -68.629  21.725  67.852  1.00297.81           O  
ATOM   3265  CG2 THR B 107     -69.121  19.370  68.253  1.00297.81           C  
ATOM   3266  N   ILE B 108     -69.539  20.226  71.969  1.00294.82           N  
ATOM   3267  CA  ILE B 108     -69.708  19.264  73.056  1.00294.82           C  
ATOM   3268  C   ILE B 108     -71.041  19.469  73.813  1.00294.82           C  
ATOM   3269  O   ILE B 108     -71.630  18.512  74.313  1.00294.82           O  
ATOM   3270  CB  ILE B 108     -68.503  19.273  73.997  1.00294.68           C  
ATOM   3271  CG1 ILE B 108     -67.256  18.835  73.207  1.00294.68           C  
ATOM   3272  CG2 ILE B 108     -68.753  18.316  75.170  1.00294.68           C  
ATOM   3273  CD1 ILE B 108     -65.956  18.735  74.007  1.00294.68           C  
ATOM   3274  N   ASP B 109     -71.501  20.710  73.929  1.00299.49           N  
ATOM   3275  CA  ASP B 109     -72.774  20.978  74.600  1.00299.49           C  
ATOM   3276  C   ASP B 109     -73.997  20.502  73.839  1.00299.49           C  
ATOM   3277  O   ASP B 109     -75.053  20.318  74.434  1.00299.49           O  
ATOM   3278  CB  ASP B 109     -72.912  22.450  74.909  1.00299.95           C  
ATOM   3279  CG  ASP B 109     -72.016  22.856  76.018  1.00299.95           C  
ATOM   3280  OD1 ASP B 109     -72.034  22.146  77.050  1.00299.95           O  
ATOM   3281  OD2 ASP B 109     -71.273  23.842  75.850  1.00299.95           O  
ATOM   3282  N   LEU B 110     -73.866  20.294  72.536  1.00298.89           N  
ATOM   3283  CA  LEU B 110     -74.917  19.607  71.772  1.00298.89           C  
ATOM   3284  C   LEU B 110     -74.988  18.104  72.071  1.00298.89           C  
ATOM   3285  O   LEU B 110     -75.783  17.393  71.450  1.00298.89           O  
ATOM   3286  CB  LEU B 110     -74.745  19.803  70.274  1.00301.24           C  
ATOM   3287  CG  LEU B 110     -75.133  21.186  69.765  1.00301.24           C  
ATOM   3288  CD1 LEU B 110     -74.945  21.263  68.235  1.00301.24           C  
ATOM   3289  CD2 LEU B 110     -76.558  21.540  70.208  1.00301.24           C  
ATOM   3290  N   ALA B 111     -74.106  17.630  72.959  1.00298.17           N  
ATOM   3291  CA  ALA B 111     -74.076  16.238  73.442  1.00298.17           C  
ATOM   3292  C   ALA B 111     -74.640  16.080  74.869  1.00298.17           C  
ATOM   3293  O   ALA B 111     -74.977  14.967  75.280  1.00298.17           O  
ATOM   3294  CB  ALA B 111     -72.645  15.693  73.374  1.00296.31           C  
ATOM   3295  N   ASP B 112     -74.701  17.173  75.629  1.00293.46           N  
ATOM   3296  CA  ASP B 112     -75.352  17.138  76.925  1.00293.46           C  
ATOM   3297  C   ASP B 112     -76.826  17.530  76.846  1.00293.46           C  
ATOM   3298  O   ASP B 112     -77.595  17.139  77.711  1.00293.46           O  
ATOM   3299  CB  ASP B 112     -74.666  18.094  77.923  1.00298.45           C  
ATOM   3300  CG  ASP B 112     -73.308  17.636  78.372  1.00298.45           C  
ATOM   3301  OD1 ASP B 112     -73.002  16.437  78.235  1.00298.45           O  
ATOM   3302  OD2 ASP B 112     -72.573  18.480  78.927  1.00298.45           O  
ATOM   3303  N   SER B 113     -77.231  18.242  75.793  1.00289.02           N  
ATOM   3304  CA  SER B 113     -78.658  18.530  75.572  1.00289.02           C  
ATOM   3305  C   SER B 113     -79.372  17.499  74.730  1.00289.02           C  
ATOM   3306  O   SER B 113     -80.585  17.493  74.682  1.00289.02           O  
ATOM   3307  CB  SER B 113     -78.888  19.883  74.905  1.00282.64           C  
ATOM   3308  OG  SER B 113     -80.272  20.239  74.979  1.00282.64           O  
ATOM   3309  N   GLU B 114     -78.614  16.695  74.003  1.00295.22           N  
ATOM   3310  CA  GLU B 114     -79.159  15.502  73.363  1.00295.22           C  
ATOM   3311  C   GLU B 114     -79.107  14.296  74.332  1.00295.22           C  
ATOM   3312  O   GLU B 114     -79.616  13.199  74.016  1.00295.22           O  
ATOM   3313  CB  GLU B 114     -78.390  15.232  72.055  1.00298.12           C  
ATOM   3314  CG  GLU B 114     -78.691  16.205  70.874  1.00298.12           C  
ATOM   3315  CD  GLU B 114     -79.907  15.840  70.055  1.00298.12           C  
ATOM   3316  OE1 GLU B 114     -80.819  15.204  70.627  1.00298.12           O  
ATOM   3317  OE2 GLU B 114     -79.940  16.201  68.854  1.00298.12           O  
ATOM   3318  N   MET B 115     -78.442  14.487  75.482  1.00293.24           N  
ATOM   3319  CA  MET B 115     -78.423  13.465  76.551  1.00293.24           C  
ATOM   3320  C   MET B 115     -79.477  13.704  77.639  1.00293.24           C  
ATOM   3321  O   MET B 115     -80.001  12.755  78.176  1.00293.24           O  
ATOM   3322  CB  MET B 115     -77.046  13.402  77.211  1.00297.45           C  
ATOM   3323  CG  MET B 115     -76.813  12.147  78.046  1.00297.45           C  
ATOM   3324  SD  MET B 115     -76.058  10.816  77.076  1.00297.45           S  
ATOM   3325  CE  MET B 115     -77.487   9.921  76.428  1.00297.45           C  
ATOM   3326  N   ASP B 116     -79.815  14.957  77.931  1.00292.32           N  
ATOM   3327  CA  ASP B 116     -80.967  15.270  78.796  1.00292.32           C  
ATOM   3328  C   ASP B 116     -82.264  15.300  78.025  1.00292.32           C  
ATOM   3329  O   ASP B 116     -83.311  15.564  78.609  1.00292.32           O  
ATOM   3330  CB  ASP B 116     -80.884  16.693  79.440  1.00290.29           C  
ATOM   3331  CG  ASP B 116     -80.173  16.733  80.786  1.00290.29           C  
ATOM   3332  OD1 ASP B 116     -79.381  15.808  81.072  1.00290.29           O  
ATOM   3333  OD2 ASP B 116     -80.491  17.654  81.593  1.00290.29           O  
ATOM   3334  N   LYS B 117     -82.207  15.156  76.707  1.00299.64           N  
ATOM   3335  CA  LYS B 117     -83.420  15.048  75.933  1.00299.64           C  
ATOM   3336  C   LYS B 117     -83.892  13.546  75.729  1.00299.64           C  
ATOM   3337  O   LYS B 117     -85.089  13.277  75.563  1.00299.64           O  
ATOM   3338  CB  LYS B 117     -83.108  15.969  74.725  1.00299.74           C  
ATOM   3339  CG  LYS B 117     -84.291  16.558  73.920  1.00299.74           C  
ATOM   3340  CD  LYS B 117     -83.676  17.555  72.859  1.00299.74           C  
ATOM   3341  CE  LYS B 117     -84.791  18.203  71.953  1.00299.74           C  
ATOM   3342  NZ  LYS B 117     -84.274  19.224  70.949  1.00299.74           N  
ATOM   3343  N   LEU B 118     -82.944  12.582  75.771  1.00301.25           N  
ATOM   3344  CA  LEU B 118     -83.255  11.118  75.775  1.00301.25           C  
ATOM   3345  C   LEU B 118     -83.508  10.525  77.168  1.00301.25           C  
ATOM   3346  O   LEU B 118     -84.052   9.430  77.327  1.00301.25           O  
ATOM   3347  CB  LEU B 118     -82.076  10.352  75.111  1.00299.97           C  
ATOM   3348  CG  LEU B 118     -81.996   8.839  74.889  1.00299.97           C  
ATOM   3349  CD1 LEU B 118     -83.162   8.366  74.039  1.00299.97           C  
ATOM   3350  CD2 LEU B 118     -80.706   8.496  74.202  1.00299.97           C  
ATOM   3351  N   TYR B 119     -83.115  11.281  78.175  1.00295.15           N  
ATOM   3352  CA  TYR B 119     -83.237  10.859  79.532  1.00295.15           C  
ATOM   3353  C   TYR B 119     -84.495  11.352  80.214  1.00295.15           C  
ATOM   3354  O   TYR B 119     -85.071  10.651  81.035  1.00295.15           O  
ATOM   3355  CB  TYR B 119     -82.015  11.356  80.250  1.00305.69           C  
ATOM   3356  CG  TYR B 119     -81.979  11.109  81.705  1.00305.69           C  
ATOM   3357  CD1 TYR B 119     -81.644   9.857  82.170  1.00305.69           C  
ATOM   3358  CD2 TYR B 119     -82.209  12.123  82.621  1.00305.69           C  
ATOM   3359  CE1 TYR B 119     -81.568   9.602  83.496  1.00305.69           C  
ATOM   3360  CE2 TYR B 119     -82.131  11.879  83.966  1.00305.69           C  
ATOM   3361  CZ  TYR B 119     -81.809  10.606  84.397  1.00305.69           C  
ATOM   3362  OH  TYR B 119     -81.722  10.310  85.735  1.00305.69           O  
ATOM   3363  N   GLU B 120     -84.951  12.543  79.830  1.00296.21           N  
ATOM   3364  CA  GLU B 120     -86.161  13.090  80.417  1.00296.21           C  
ATOM   3365  C   GLU B 120     -87.359  12.700  79.580  1.00296.21           C  
ATOM   3366  O   GLU B 120     -88.459  13.180  79.819  1.00296.21           O  
ATOM   3367  CB  GLU B 120     -86.086  14.616  80.475  1.00290.26           C  
ATOM   3368  CG  GLU B 120     -84.852  15.241  81.160  1.00290.26           C  
ATOM   3369  CD  GLU B 120     -85.020  15.548  82.610  1.00290.26           C  
ATOM   3370  OE1 GLU B 120     -86.058  15.168  83.134  1.00290.26           O  
ATOM   3371  OE2 GLU B 120     -84.153  16.215  83.218  1.00290.26           O  
ATOM   3372  N   ARG B 121     -87.123  11.885  78.551  1.00307.87           N  
ATOM   3373  CA  ARG B 121     -88.213  11.301  77.759  1.00307.87           C  
ATOM   3374  C   ARG B 121     -88.584   9.881  78.194  1.00307.87           C  
ATOM   3375  O   ARG B 121     -89.760   9.517  78.295  1.00307.87           O  
ATOM   3376  CB  ARG B 121     -87.859  11.257  76.282  1.00306.00           C  
ATOM   3377  CG  ARG B 121     -88.892  10.539  75.429  1.00306.00           C  
ATOM   3378  CD  ARG B 121     -88.495  10.660  73.976  1.00306.00           C  
ATOM   3379  NE  ARG B 121     -87.380   9.789  73.605  1.00306.00           N  
ATOM   3380  CZ  ARG B 121     -87.501   8.645  72.930  1.00306.00           C  
ATOM   3381  NH1 ARG B 121     -88.693   8.246  72.482  1.00306.00           N  
ATOM   3382  NH2 ARG B 121     -86.421   7.924  72.631  1.00306.00           N  
ATOM   3383  N   VAL B 122     -87.557   9.060  78.413  1.00302.38           N  
ATOM   3384  CA  VAL B 122     -87.787   7.753  78.972  1.00302.38           C  
ATOM   3385  C   VAL B 122     -88.277   7.958  80.370  1.00302.38           C  
ATOM   3386  O   VAL B 122     -88.953   7.106  80.917  1.00302.38           O  
ATOM   3387  CB  VAL B 122     -86.536   6.885  78.944  1.00294.31           C  
ATOM   3388  CG1 VAL B 122     -86.900   5.445  79.147  1.00294.31           C  
ATOM   3389  CG2 VAL B 122     -85.824   7.063  77.633  1.00294.31           C  
ATOM   3390  N   LYS B 123     -87.973   9.121  80.936  1.00309.12           N  
ATOM   3391  CA  LYS B 123     -88.506   9.460  82.240  1.00309.12           C  
ATOM   3392  C   LYS B 123     -89.997   9.773  82.170  1.00309.12           C  
ATOM   3393  O   LYS B 123     -90.671   9.847  83.194  1.00309.12           O  
ATOM   3394  CB  LYS B 123     -87.776  10.649  82.845  1.00298.46           C  
ATOM   3395  CG  LYS B 123     -88.049  10.755  84.328  1.00298.46           C  
ATOM   3396  CD  LYS B 123     -87.600  12.067  84.901  1.00298.46           C  
ATOM   3397  CE  LYS B 123     -88.051  12.190  86.347  1.00298.46           C  
ATOM   3398  NZ  LYS B 123     -87.751  13.518  86.947  1.00298.46           N  
ATOM   3399  N   ARG B 124     -90.534   9.902  80.964  1.00319.81           N  
ATOM   3400  CA  ARG B 124     -91.945  10.230  80.838  1.00319.81           C  
ATOM   3401  C   ARG B 124     -92.814   9.107  80.247  1.00319.81           C  
ATOM   3402  O   ARG B 124     -94.024   9.057  80.492  1.00319.81           O  
ATOM   3403  CB  ARG B 124     -92.097  11.500  80.010  1.00333.42           C  
ATOM   3404  CG  ARG B 124     -93.382  12.227  80.290  1.00333.42           C  
ATOM   3405  CD  ARG B 124     -93.316  13.678  79.883  1.00333.42           C  
ATOM   3406  NE  ARG B 124     -94.531  14.374  80.291  1.00333.42           N  
ATOM   3407  CZ  ARG B 124     -94.777  15.659  80.067  1.00333.42           C  
ATOM   3408  NH1 ARG B 124     -93.887  16.405  79.432  1.00333.42           N  
ATOM   3409  NH2 ARG B 124     -95.917  16.197  80.478  1.00333.42           N  
ATOM   3410  N   GLN B 125     -92.213   8.205  79.478  1.00322.27           N  
ATOM   3411  CA  GLN B 125     -92.905   6.986  79.033  1.00322.27           C  
ATOM   3412  C   GLN B 125     -93.169   6.029  80.191  1.00322.27           C  
ATOM   3413  O   GLN B 125     -94.259   5.455  80.286  1.00322.27           O  
ATOM   3414  CB  GLN B 125     -92.099   6.293  77.939  1.00315.19           C  
ATOM   3415  CG  GLN B 125     -91.878   7.095  76.685  1.00315.19           C  
ATOM   3416  CD  GLN B 125     -91.153   6.281  75.634  1.00315.19           C  
ATOM   3417  OE1 GLN B 125     -91.208   5.042  75.612  1.00315.19           O  
ATOM   3418  NE2 GLN B 125     -90.452   6.971  74.759  1.00315.19           N  
ATOM   3419  N   LEU B 126     -92.153   5.850  81.039  1.00325.54           N  
ATOM   3420  CA  LEU B 126     -92.255   4.990  82.217  1.00325.54           C  
ATOM   3421  C   LEU B 126     -93.184   5.610  83.242  1.00325.54           C  
ATOM   3422  O   LEU B 126     -93.849   4.903  84.000  1.00325.54           O  
ATOM   3423  CB  LEU B 126     -90.876   4.776  82.861  1.00310.68           C  
ATOM   3424  CG  LEU B 126     -89.731   4.251  82.001  1.00310.68           C  
ATOM   3425  CD1 LEU B 126     -88.471   4.080  82.829  1.00310.68           C  
ATOM   3426  CD2 LEU B 126     -90.133   2.962  81.335  1.00310.68           C  
ATOM   3427  N   ARG B 127     -93.247   6.934  83.207  1.00326.39           N  
ATOM   3428  CA  ARG B 127     -94.107   7.719  84.080  1.00326.39           C  
ATOM   3429  C   ARG B 127     -93.832   7.488  85.552  1.00326.39           C  
ATOM   3430  O   ARG B 127     -92.761   7.825  86.080  1.00326.39           O  
ATOM   3431  CB  ARG B 127     -95.588   7.378  83.842  1.00334.04           C  
ATOM   3432  CG  ARG B 127     -96.271   8.118  82.735  1.00334.04           C  
ATOM   3433  CD  ARG B 127     -96.962   9.328  83.290  1.00334.04           C  
ATOM   3434  NE  ARG B 127     -98.153   8.998  84.066  1.00334.04           N  
ATOM   3435  CZ  ARG B 127     -99.388   9.074  83.578  1.00334.04           C  
ATOM   3436  NH1 ARG B 127     -99.562   9.460  82.319  1.00334.04           N  
ATOM   3437  NH2 ARG B 127    -100.440   8.768  84.326  1.00334.04           N  
ATOM   3438  N   GLU B 128     -94.837   6.902  86.208  1.00328.19           N  
ATOM   3439  CA  GLU B 128     -94.797   6.655  87.640  1.00328.19           C  
ATOM   3440  C   GLU B 128     -94.541   5.136  87.882  1.00328.19           C  
ATOM   3441  O   GLU B 128     -95.211   4.514  88.721  1.00328.19           O  
ATOM   3442  CB  GLU B 128     -96.119   7.066  88.277  1.00329.82           C  
ATOM   3443  CG  GLU B 128     -96.049   7.236  89.767  1.00329.82           C  
ATOM   3444  CD  GLU B 128     -95.109   8.389  90.156  1.00329.82           C  
ATOM   3445  OE1 GLU B 128     -94.914   9.306  89.327  1.00329.82           O  
ATOM   3446  OE2 GLU B 128     -94.570   8.392  91.287  1.00329.82           O  
ATOM   3447  N   ASN B 129     -93.586   4.541  87.161  1.00329.71           N  
ATOM   3448  CA  ASN B 129     -93.322   3.084  87.195  1.00329.71           C  
ATOM   3449  C   ASN B 129     -91.852   2.721  87.497  1.00329.71           C  
ATOM   3450  O   ASN B 129     -91.518   1.539  87.576  1.00329.71           O  
ATOM   3451  CB  ASN B 129     -93.686   2.377  85.871  1.00324.14           C  
ATOM   3452  CG  ASN B 129     -95.135   2.539  85.473  1.00324.14           C  
ATOM   3453  OD1 ASN B 129     -96.024   2.589  86.320  1.00324.14           O  
ATOM   3454  ND2 ASN B 129     -95.393   2.523  84.169  1.00324.14           N  
ATOM   3455  N   ALA B 130     -90.977   3.721  87.647  1.00329.43           N  
ATOM   3456  CA  ALA B 130     -89.548   3.474  87.898  1.00329.43           C  
ATOM   3457  C   ALA B 130     -88.964   4.681  88.609  1.00329.43           C  
ATOM   3458  O   ALA B 130     -89.477   5.797  88.493  1.00329.43           O  
ATOM   3459  CB  ALA B 130     -88.794   3.196  86.606  1.00322.89           C  
ATOM   3460  N   GLU B 131     -87.860   4.458  89.311  1.00333.00           N  
ATOM   3461  CA  GLU B 131     -87.147   5.532  89.990  1.00333.00           C  
ATOM   3462  C   GLU B 131     -85.711   5.539  89.528  1.00333.00           C  
ATOM   3463  O   GLU B 131     -85.209   4.519  89.050  1.00333.00           O  
ATOM   3464  CB  GLU B 131     -87.210   5.323  91.499  1.00335.72           C  
ATOM   3465  CG  GLU B 131     -88.585   5.547  92.090  1.00335.72           C  
ATOM   3466  CD  GLU B 131     -88.571   5.614  93.600  1.00335.72           C  
ATOM   3467  OE1 GLU B 131     -87.475   5.548  94.198  1.00335.72           O  
ATOM   3468  OE2 GLU B 131     -89.670   5.669  94.186  1.00335.72           O  
ATOM   3469  N   GLU B 132     -85.043   6.676  89.688  1.00337.12           N  
ATOM   3470  CA  GLU B 132     -83.664   6.819  89.232  1.00337.12           C  
ATOM   3471  C   GLU B 132     -82.658   6.720  90.376  1.00337.12           C  
ATOM   3472  O   GLU B 132     -82.750   7.484  91.346  1.00337.12           O  
ATOM   3473  CB  GLU B 132     -83.535   8.136  88.496  1.00324.06           C  
ATOM   3474  CG  GLU B 132     -84.646   8.293  87.485  1.00324.06           C  
ATOM   3475  CD  GLU B 132     -84.706   9.670  86.915  1.00324.06           C  
ATOM   3476  OE1 GLU B 132     -85.715   9.990  86.248  1.00324.06           O  
ATOM   3477  OE2 GLU B 132     -83.775  10.450  87.209  1.00324.06           O  
ATOM   3478  N   ASP B 133     -81.695   5.800  90.240  1.00340.07           N  
ATOM   3479  CA  ASP B 133     -80.766   5.440  91.332  1.00340.07           C  
ATOM   3480  C   ASP B 133     -79.619   6.442  91.585  1.00340.07           C  
ATOM   3481  O   ASP B 133     -79.490   6.974  92.692  1.00340.07           O  
ATOM   3482  CB  ASP B 133     -80.213   4.018  91.107  1.00347.91           C  
ATOM   3483  CG  ASP B 133     -79.643   3.807  89.719  1.00347.91           C  
ATOM   3484  OD1 ASP B 133     -80.040   4.543  88.791  1.00347.91           O  
ATOM   3485  OD2 ASP B 133     -78.787   2.907  89.567  1.00347.91           O  
ATOM   3486  N   GLY B 134     -78.741   6.635  90.608  1.00341.73           N  
ATOM   3487  CA  GLY B 134     -77.616   7.535  90.798  1.00341.73           C  
ATOM   3488  C   GLY B 134     -76.646   7.663  89.634  1.00341.73           C  
ATOM   3489  O   GLY B 134     -76.261   8.769  89.272  1.00341.73           O  
ATOM   3490  N   THR B 135     -76.282   6.536  89.022  1.00342.87           N  
ATOM   3491  CA  THR B 135     -75.297   6.519  87.938  1.00342.87           C  
ATOM   3492  C   THR B 135     -75.917   6.813  86.598  1.00342.87           C  
ATOM   3493  O   THR B 135     -75.247   6.756  85.580  1.00342.87           O  
ATOM   3494  CB  THR B 135     -74.568   5.178  87.820  1.00344.02           C  
ATOM   3495  OG1 THR B 135     -75.519   4.108  87.815  1.00344.02           O  
ATOM   3496  CG2 THR B 135     -73.597   5.003  88.972  1.00344.02           C  
ATOM   3497  N   GLY B 136     -77.219   7.039  86.586  1.00345.88           N  
ATOM   3498  CA  GLY B 136     -77.879   7.343  85.339  1.00345.88           C  
ATOM   3499  C   GLY B 136     -78.790   6.259  84.803  1.00345.88           C  
ATOM   3500  O   GLY B 136     -78.913   6.103  83.588  1.00345.88           O  
ATOM   3501  N   CYS B 137     -79.355   5.449  85.692  1.00344.26           N  
ATOM   3502  CA  CYS B 137     -80.264   4.388  85.270  1.00344.26           C  
ATOM   3503  C   CYS B 137     -81.659   4.540  85.894  1.00344.26           C  
ATOM   3504  O   CYS B 137     -81.857   5.284  86.857  1.00344.26           O  
ATOM   3505  CB  CYS B 137     -79.668   3.004  85.533  1.00351.57           C  
ATOM   3506  SG  CYS B 137     -78.211   2.606  84.460  1.00351.57           S  
ATOM   3507  N   PHE B 138     -82.602   3.790  85.340  1.00342.40           N  
ATOM   3508  CA  PHE B 138     -83.944   3.747  85.861  1.00342.40           C  
ATOM   3509  C   PHE B 138     -84.127   2.379  86.544  1.00342.40           C  
ATOM   3510  O   PHE B 138     -84.216   1.358  85.869  1.00342.40           O  
ATOM   3511  CB  PHE B 138     -84.992   3.913  84.728  1.00318.95           C  
ATOM   3512  CG  PHE B 138     -85.098   5.325  84.131  1.00318.95           C  
ATOM   3513  CD1 PHE B 138     -85.705   6.363  84.832  1.00318.95           C  
ATOM   3514  CD2 PHE B 138     -84.711   5.568  82.817  1.00318.95           C  
ATOM   3515  CE1 PHE B 138     -85.827   7.638  84.279  1.00318.95           C  
ATOM   3516  CE2 PHE B 138     -84.844   6.842  82.255  1.00318.95           C  
ATOM   3517  CZ  PHE B 138     -85.405   7.875  82.991  1.00318.95           C  
ATOM   3518  N   GLU B 139     -84.171   2.355  87.876  1.00345.68           N  
ATOM   3519  CA  GLU B 139     -84.407   1.102  88.591  1.00345.68           C  
ATOM   3520  C   GLU B 139     -85.821   0.551  88.395  1.00345.68           C  
ATOM   3521  O   GLU B 139     -86.789   1.141  88.881  1.00345.68           O  
ATOM   3522  CB  GLU B 139     -84.095   1.201  90.100  1.00346.40           C  
ATOM   3523  CG  GLU B 139     -82.688   0.676  90.476  1.00346.40           C  
ATOM   3524  CD  GLU B 139     -82.576   0.183  91.923  1.00346.40           C  
ATOM   3525  OE1 GLU B 139     -83.507   0.426  92.714  1.00346.40           O  
ATOM   3526  OE2 GLU B 139     -81.562  -0.476  92.254  1.00346.40           O  
ATOM   3527  N   ILE B 140     -85.938  -0.497  87.573  1.00350.40           N  
ATOM   3528  CA  ILE B 140     -87.227  -1.138  87.338  1.00350.40           C  
ATOM   3529  C   ILE B 140     -87.503  -2.162  88.440  1.00350.40           C  
ATOM   3530  O   ILE B 140     -86.658  -3.024  88.732  1.00350.40           O  
ATOM   3531  CB  ILE B 140     -87.267  -1.877  85.990  1.00345.76           C  
ATOM   3532  CG1 ILE B 140     -86.919  -0.934  84.854  1.00345.76           C  
ATOM   3533  CG2 ILE B 140     -88.636  -2.472  85.729  1.00345.76           C  
ATOM   3534  CD1 ILE B 140     -86.939  -1.621  83.523  1.00345.76           C  
ATOM   3535  N   PHE B 141     -88.708  -2.090  89.017  1.00352.72           N  
ATOM   3536  CA  PHE B 141     -89.106  -2.976  90.118  1.00352.72           C  
ATOM   3537  C   PHE B 141     -90.206  -3.949  89.657  1.00352.72           C  
ATOM   3538  O   PHE B 141     -90.848  -4.629  90.463  1.00352.72           O  
ATOM   3539  CB  PHE B 141     -89.589  -2.184  91.343  1.00351.90           C  
ATOM   3540  CG  PHE B 141     -88.496  -1.439  92.080  1.00351.90           C  
ATOM   3541  CD1 PHE B 141     -88.167  -0.137  91.736  1.00351.90           C  
ATOM   3542  CD2 PHE B 141     -87.731  -2.082  93.051  1.00351.90           C  
ATOM   3543  CE1 PHE B 141     -87.159   0.546  92.401  1.00351.90           C  
ATOM   3544  CE2 PHE B 141     -86.710  -1.411  93.709  1.00351.90           C  
ATOM   3545  CZ  PHE B 141     -86.426  -0.096  93.383  1.00351.90           C  
ATOM   3546  N   HIS B 142     -90.441  -3.988  88.353  1.00345.81           N  
ATOM   3547  CA  HIS B 142     -91.382  -4.953  87.812  1.00345.81           C  
ATOM   3548  C   HIS B 142     -90.675  -5.819  86.791  1.00345.81           C  
ATOM   3549  O   HIS B 142     -89.450  -5.768  86.659  1.00345.81           O  
ATOM   3550  CB  HIS B 142     -92.610  -4.255  87.216  1.00341.50           C  
ATOM   3551  CG  HIS B 142     -92.359  -3.499  85.947  1.00341.50           C  
ATOM   3552  ND1 HIS B 142     -92.359  -4.100  84.704  1.00341.50           N  
ATOM   3553  CD2 HIS B 142     -92.184  -2.176  85.723  1.00341.50           C  
ATOM   3554  CE1 HIS B 142     -92.151  -3.183  83.775  1.00341.50           C  
ATOM   3555  NE2 HIS B 142     -92.044  -2.007  84.367  1.00341.50           N  
ATOM   3556  N   LYS B 143     -91.432  -6.637  86.083  1.00340.61           N  
ATOM   3557  CA  LYS B 143     -90.807  -7.504  85.102  1.00340.61           C  
ATOM   3558  C   LYS B 143     -90.903  -6.938  83.725  1.00340.61           C  
ATOM   3559  O   LYS B 143     -91.976  -6.585  83.235  1.00340.61           O  
ATOM   3560  CB  LYS B 143     -91.401  -8.911  85.086  1.00335.06           C  
ATOM   3561  CG  LYS B 143     -90.331 -10.017  84.999  1.00335.06           C  
ATOM   3562  CD  LYS B 143     -89.406  -9.800  83.774  1.00335.06           C  
ATOM   3563  CE  LYS B 143     -88.218 -10.736  83.723  1.00335.06           C  
ATOM   3564  NZ  LYS B 143     -87.302 -10.408  82.598  1.00335.06           N  
ATOM   3565  N   CYS B 144     -89.733  -6.808  83.124  1.00346.94           N  
ATOM   3566  CA  CYS B 144     -89.659  -6.282  81.797  1.00346.94           C  
ATOM   3567  C   CYS B 144     -88.506  -6.978  81.082  1.00346.94           C  
ATOM   3568  O   CYS B 144     -87.335  -6.906  81.479  1.00346.94           O  
ATOM   3569  CB  CYS B 144     -89.508  -4.767  81.827  1.00356.02           C  
ATOM   3570  SG  CYS B 144     -89.391  -4.013  80.206  1.00356.02           S  
ATOM   3571  N   ASP B 145     -88.893  -7.725  80.062  1.00353.11           N  
ATOM   3572  CA  ASP B 145     -88.016  -8.634  79.358  1.00353.11           C  
ATOM   3573  C   ASP B 145     -87.501  -7.995  78.071  1.00353.11           C  
ATOM   3574  O   ASP B 145     -87.514  -6.781  77.916  1.00353.11           O  
ATOM   3575  CB  ASP B 145     -88.747  -9.955  79.058  1.00357.12           C  
ATOM   3576  CG  ASP B 145     -90.059  -9.756  78.277  1.00357.12           C  
ATOM   3577  OD1 ASP B 145     -90.340  -8.627  77.816  1.00357.12           O  
ATOM   3578  OD2 ASP B 145     -90.811 -10.744  78.112  1.00357.12           O  
ATOM   3579  N   ASP B 146     -86.979  -8.831  77.187  1.00353.26           N  
ATOM   3580  CA  ASP B 146     -86.370  -8.390  75.949  1.00353.26           C  
ATOM   3581  C   ASP B 146     -87.394  -7.733  75.022  1.00353.26           C  
ATOM   3582  O   ASP B 146     -87.070  -6.774  74.334  1.00353.26           O  
ATOM   3583  CB  ASP B 146     -85.711  -9.574  75.272  1.00341.74           C  
ATOM   3584  CG  ASP B 146     -84.704 -10.235  76.168  1.00341.74           C  
ATOM   3585  OD1 ASP B 146     -84.195  -9.541  77.082  1.00341.74           O  
ATOM   3586  OD2 ASP B 146     -84.453 -11.445  75.983  1.00341.74           O  
ATOM   3587  N   ASP B 147     -88.623  -8.258  75.002  1.00355.45           N  
ATOM   3588  CA  ASP B 147     -89.722  -7.693  74.196  1.00355.45           C  
ATOM   3589  C   ASP B 147     -90.388  -6.432  74.789  1.00355.45           C  
ATOM   3590  O   ASP B 147     -90.980  -5.624  74.055  1.00355.45           O  
ATOM   3591  CB  ASP B 147     -90.810  -8.764  73.988  1.00361.90           C  
ATOM   3592  CG  ASP B 147     -91.766  -8.431  72.841  1.00361.90           C  
ATOM   3593  OD1 ASP B 147     -92.742  -7.670  73.066  1.00361.90           O  
ATOM   3594  OD2 ASP B 147     -91.547  -8.956  71.722  1.00361.90           O  
ATOM   3595  N   CYS B 148     -90.354  -6.306  76.116  1.00350.66           N  
ATOM   3596  CA  CYS B 148     -90.868  -5.121  76.823  1.00350.66           C  
ATOM   3597  C   CYS B 148     -89.958  -3.887  76.730  1.00350.66           C  
ATOM   3598  O   CYS B 148     -90.443  -2.762  76.552  1.00350.66           O  
ATOM   3599  CB  CYS B 148     -91.153  -5.446  78.307  1.00352.83           C  
ATOM   3600  SG  CYS B 148     -91.277  -4.013  79.448  1.00352.83           S  
ATOM   3601  N   MET B 149     -88.643  -4.120  76.788  1.00342.80           N  
ATOM   3602  CA  MET B 149     -87.643  -3.060  76.664  1.00342.80           C  
ATOM   3603  C   MET B 149     -87.642  -2.390  75.313  1.00342.80           C  
ATOM   3604  O   MET B 149     -87.484  -1.175  75.226  1.00342.80           O  
ATOM   3605  CB  MET B 149     -86.242  -3.658  76.876  1.00348.63           C  
ATOM   3606  CG  MET B 149     -86.008  -4.228  78.238  1.00348.63           C  
ATOM   3607  SD  MET B 149     -85.958  -2.976  79.495  1.00348.63           S  
ATOM   3608  CE  MET B 149     -85.475  -3.990  80.905  1.00348.63           C  
ATOM   3609  N   ALA B 150     -87.815  -3.186  74.269  1.00332.52           N  
ATOM   3610  CA  ALA B 150     -87.856  -2.685  72.914  1.00332.52           C  
ATOM   3611  C   ALA B 150     -89.102  -1.859  72.650  1.00332.52           C  
ATOM   3612  O   ALA B 150     -89.175  -1.186  71.636  1.00332.52           O  
ATOM   3613  CB  ALA B 150     -87.757  -3.818  71.940  1.00335.58           C  
ATOM   3614  N   SER B 151     -90.070  -1.886  73.564  1.00326.32           N  
ATOM   3615  CA  SER B 151     -91.239  -1.022  73.412  1.00326.32           C  
ATOM   3616  C   SER B 151     -90.998   0.355  73.998  1.00326.32           C  
ATOM   3617  O   SER B 151     -91.714   1.292  73.659  1.00326.32           O  
ATOM   3618  CB  SER B 151     -92.480  -1.632  74.066  1.00330.49           C  
ATOM   3619  OG  SER B 151     -92.303  -1.810  75.457  1.00330.49           O  
ATOM   3620  N   ILE B 152     -90.026   0.472  74.901  1.00324.45           N  
ATOM   3621  CA  ILE B 152     -89.626   1.779  75.404  1.00324.45           C  
ATOM   3622  C   ILE B 152     -88.652   2.398  74.412  1.00324.45           C  
ATOM   3623  O   ILE B 152     -88.536   3.618  74.320  1.00324.45           O  
ATOM   3624  CB  ILE B 152     -88.945   1.675  76.766  1.00317.14           C  
ATOM   3625  CG1 ILE B 152     -89.779   0.796  77.689  1.00317.14           C  
ATOM   3626  CG2 ILE B 152     -88.745   3.051  77.352  1.00317.14           C  
ATOM   3627  CD1 ILE B 152     -89.156   0.567  79.017  1.00317.14           C  
ATOM   3628  N   ARG B 153     -87.931   1.539  73.685  1.00327.34           N  
ATOM   3629  CA  ARG B 153     -86.984   1.986  72.668  1.00327.34           C  
ATOM   3630  C   ARG B 153     -87.713   2.744  71.555  1.00327.34           C  
ATOM   3631  O   ARG B 153     -87.409   3.903  71.312  1.00327.34           O  
ATOM   3632  CB  ARG B 153     -86.213   0.799  72.066  1.00324.75           C  
ATOM   3633  CG  ARG B 153     -85.146   0.147  72.967  1.00324.75           C  
ATOM   3634  CD  ARG B 153     -84.155  -0.658  72.116  1.00324.75           C  
ATOM   3635  NE  ARG B 153     -83.189  -1.472  72.861  1.00324.75           N  
ATOM   3636  CZ  ARG B 153     -83.295  -2.786  73.069  1.00324.75           C  
ATOM   3637  NH1 ARG B 153     -84.341  -3.468  72.617  1.00324.75           N  
ATOM   3638  NH2 ARG B 153     -82.349  -3.416  73.754  1.00324.75           N  
ATOM   3639  N   ASN B 154     -88.679   2.104  70.886  1.00324.88           N  
ATOM   3640  CA  ASN B 154     -89.363   2.755  69.760  1.00324.88           C  
ATOM   3641  C   ASN B 154     -90.570   3.607  70.156  1.00324.88           C  
ATOM   3642  O   ASN B 154     -91.373   3.982  69.295  1.00324.88           O  
ATOM   3643  CB  ASN B 154     -89.819   1.719  68.724  1.00321.20           C  
ATOM   3644  CG  ASN B 154     -91.062   0.956  69.154  1.00321.20           C  
ATOM   3645  OD1 ASN B 154     -91.254   0.676  70.333  1.00321.20           O  
ATOM   3646  ND2 ASN B 154     -91.933   0.653  68.195  1.00321.20           N  
ATOM   3647  N   ASN B 155     -90.701   3.886  71.449  1.00323.51           N  
ATOM   3648  CA  ASN B 155     -91.708   4.808  71.972  1.00323.51           C  
ATOM   3649  C   ASN B 155     -93.132   4.264  71.644  1.00323.51           C  
ATOM   3650  O   ASN B 155     -93.968   4.995  71.083  1.00323.51           O  
ATOM   3651  CB  ASN B 155     -91.491   6.222  71.394  1.00320.92           C  
ATOM   3652  CG  ASN B 155     -92.254   7.318  72.146  1.00320.92           C  
ATOM   3653  OD1 ASN B 155     -92.796   7.101  73.232  1.00320.92           O  
ATOM   3654  ND2 ASN B 155     -92.313   8.505  71.541  1.00320.92           N  
ATOM   3655  N   THR B 156     -93.389   2.983  71.973  1.00320.77           N  
ATOM   3656  CA  THR B 156     -94.732   2.367  71.890  1.00320.77           C  
ATOM   3657  C   THR B 156     -95.094   1.783  73.235  1.00320.77           C  
ATOM   3658  O   THR B 156     -96.148   1.180  73.396  1.00320.77           O  
ATOM   3659  CB  THR B 156     -94.856   1.236  70.824  1.00322.81           C  
ATOM   3660  OG1 THR B 156     -93.933   0.176  71.116  1.00322.81           O  
ATOM   3661  CG2 THR B 156     -94.635   1.765  69.411  1.00322.81           C  
ATOM   3662  N   TYR B 157     -94.203   1.955  74.202  1.00318.38           N  
ATOM   3663  CA  TYR B 157     -94.477   1.485  75.539  1.00318.38           C  
ATOM   3664  C   TYR B 157     -95.683   2.256  76.037  1.00318.38           C  
ATOM   3665  O   TYR B 157     -95.857   3.437  75.711  1.00318.38           O  
ATOM   3666  CB  TYR B 157     -93.261   1.692  76.458  1.00317.67           C  
ATOM   3667  CG  TYR B 157     -93.556   1.453  77.923  1.00317.67           C  
ATOM   3668  CD1 TYR B 157     -93.511   0.182  78.480  1.00317.67           C  
ATOM   3669  CD2 TYR B 157     -93.893   2.523  78.746  1.00317.67           C  
ATOM   3670  CE1 TYR B 157     -93.802  -0.012  79.818  1.00317.67           C  
ATOM   3671  CE2 TYR B 157     -94.187   2.343  80.071  1.00317.67           C  
ATOM   3672  CZ  TYR B 157     -94.139   1.076  80.611  1.00317.67           C  
ATOM   3673  OH  TYR B 157     -94.432   0.899  81.949  1.00317.67           O  
ATOM   3674  N   ASP B 158     -96.566   1.546  76.732  1.00322.70           N  
ATOM   3675  CA  ASP B 158     -97.761   2.147  77.313  1.00322.70           C  
ATOM   3676  C   ASP B 158     -97.560   2.164  78.841  1.00322.70           C  
ATOM   3677  O   ASP B 158     -97.154   1.158  79.437  1.00322.70           O  
ATOM   3678  CB  ASP B 158     -99.043   1.413  76.897  1.00322.21           C  
ATOM   3679  CG  ASP B 158    -100.317   2.119  77.378  1.00322.21           C  
ATOM   3680  OD1 ASP B 158    -100.301   3.359  77.563  1.00322.21           O  
ATOM   3681  OD2 ASP B 158    -101.362   1.447  77.488  1.00322.21           O  
ATOM   3682  N   HIS B 159     -97.829   3.308  79.459  1.00324.15           N  
ATOM   3683  CA  HIS B 159     -97.645   3.509  80.891  1.00324.15           C  
ATOM   3684  C   HIS B 159     -98.745   2.845  81.739  1.00324.15           C  
ATOM   3685  O   HIS B 159     -98.481   2.454  82.879  1.00324.15           O  
ATOM   3686  CB  HIS B 159     -97.578   4.999  81.188  1.00326.88           C  
ATOM   3687  CG  HIS B 159     -98.921   5.652  81.267  1.00326.88           C  
ATOM   3688  ND1 HIS B 159     -99.558   6.190  80.165  1.00326.88           N  
ATOM   3689  CD2 HIS B 159     -99.766   5.822  82.311  1.00326.88           C  
ATOM   3690  CE1 HIS B 159    -100.725   6.688  80.536  1.00326.88           C  
ATOM   3691  NE2 HIS B 159    -100.877   6.473  81.831  1.00326.88           N  
ATOM   3692  N   SER B 160     -99.980   2.793  81.225  1.00321.59           N  
ATOM   3693  CA  SER B 160    -101.107   2.170  81.947  1.00321.59           C  
ATOM   3694  C   SER B 160    -101.154   0.671  81.698  1.00321.59           C  
ATOM   3695  O   SER B 160    -102.080   0.007  82.148  1.00321.59           O  
ATOM   3696  CB  SER B 160    -102.463   2.780  81.552  1.00319.15           C  
ATOM   3697  OG  SER B 160    -102.567   4.145  81.926  1.00319.15           O  
ATOM   3698  N   LYS B 161    -100.155   0.159  80.970  1.00324.05           N  
ATOM   3699  CA  LYS B 161    -100.015  -1.277  80.697  1.00324.05           C  
ATOM   3700  C   LYS B 161     -99.312  -2.039  81.815  1.00324.05           C  
ATOM   3701  O   LYS B 161     -99.614  -3.201  82.028  1.00324.05           O  
ATOM   3702  CB  LYS B 161     -99.241  -1.504  79.391  1.00320.51           C  
ATOM   3703  CG  LYS B 161     -99.363  -2.918  78.788  1.00320.51           C  
ATOM   3704  CD  LYS B 161     -98.595  -3.018  77.455  1.00320.51           C  
ATOM   3705  CE  LYS B 161     -98.495  -4.460  76.960  1.00320.51           C  
ATOM   3706  NZ  LYS B 161     -97.714  -4.583  75.696  1.00320.51           N  
ATOM   3707  N   TYR B 162     -98.389  -1.383  82.522  1.00325.34           N  
ATOM   3708  CA  TYR B 162     -97.717  -1.989  83.670  1.00325.34           C  
ATOM   3709  C   TYR B 162     -97.809  -1.050  84.847  1.00325.34           C  
ATOM   3710  O   TYR B 162     -96.891  -1.005  85.674  1.00325.34           O  
ATOM   3711  CB  TYR B 162     -96.243  -2.253  83.358  1.00323.52           C  
ATOM   3712  CG  TYR B 162     -96.013  -3.320  82.325  1.00323.52           C  
ATOM   3713  CD1 TYR B 162     -96.045  -4.664  82.672  1.00323.52           C  
ATOM   3714  CD2 TYR B 162     -95.782  -2.979  80.988  1.00323.52           C  
ATOM   3715  CE1 TYR B 162     -95.843  -5.644  81.731  1.00323.52           C  
ATOM   3716  CE2 TYR B 162     -95.576  -3.953  80.035  1.00323.52           C  
ATOM   3717  CZ  TYR B 162     -95.611  -5.278  80.411  1.00323.52           C  
ATOM   3718  OH  TYR B 162     -95.416  -6.282  79.500  1.00323.52           O  
ATOM   3719  N   ARG B 163     -98.922  -0.328  84.946  1.00335.11           N  
ATOM   3720  CA  ARG B 163     -99.004   0.772  85.899  1.00335.11           C  
ATOM   3721  C   ARG B 163     -99.211   0.344  87.356  1.00335.11           C  
ATOM   3722  O   ARG B 163     -98.727   0.998  88.268  1.00335.11           O  
ATOM   3723  CB  ARG B 163    -100.133   1.714  85.481  1.00335.14           C  
ATOM   3724  CG  ARG B 163    -100.216   2.938  86.337  1.00335.14           C  
ATOM   3725  CD  ARG B 163    -100.749   4.099  85.558  1.00335.14           C  
ATOM   3726  NE  ARG B 163    -100.812   5.293  86.395  1.00335.14           N  
ATOM   3727  CZ  ARG B 163     -99.774   6.104  86.603  1.00335.14           C  
ATOM   3728  NH1 ARG B 163     -98.608   5.837  86.033  1.00335.14           N  
ATOM   3729  NH2 ARG B 163     -99.913   7.177  87.385  1.00335.14           N  
ATOM   3730  N   GLU B 164     -99.984  -0.708  87.571  1.00349.70           N  
ATOM   3731  CA  GLU B 164    -100.324  -1.155  88.927  1.00349.70           C  
ATOM   3732  C   GLU B 164     -99.273  -2.080  89.598  1.00349.70           C  
ATOM   3733  O   GLU B 164     -99.304  -2.282  90.823  1.00349.70           O  
ATOM   3734  CB  GLU B 164    -101.698  -1.845  88.922  1.00364.45           C  
ATOM   3735  CG  GLU B 164    -102.829  -1.003  88.307  1.00364.45           C  
ATOM   3736  CD  GLU B 164    -104.119  -1.794  88.061  1.00364.45           C  
ATOM   3737  OE1 GLU B 164    -104.322  -2.838  88.722  1.00364.45           O  
ATOM   3738  OE2 GLU B 164    -104.944  -1.359  87.221  1.00364.45           O  
ATOM   3739  N   GLU B 165     -98.318  -2.593  88.813  1.00342.41           N  
ATOM   3740  CA  GLU B 165     -97.320  -3.543  89.325  1.00342.41           C  
ATOM   3741  C   GLU B 165     -96.149  -2.858  89.952  1.00342.41           C  
ATOM   3742  O   GLU B 165     -95.614  -3.297  90.972  1.00342.41           O  
ATOM   3743  CB  GLU B 165     -96.826  -4.420  88.168  1.00341.96           C  
ATOM   3744  CG  GLU B 165     -95.689  -5.360  88.500  1.00341.96           C  
ATOM   3745  CD  GLU B 165     -95.124  -6.032  87.256  1.00341.96           C  
ATOM   3746  OE1 GLU B 165     -94.181  -6.841  87.405  1.00341.96           O  
ATOM   3747  OE2 GLU B 165     -95.596  -5.730  86.134  1.00341.96           O  
ATOM   3748  N   ALA B 166     -95.713  -1.810  89.287  1.00341.98           N  
ATOM   3749  CA  ALA B 166     -94.583  -1.066  89.757  1.00341.98           C  
ATOM   3750  C   ALA B 166     -95.032  -0.110  90.875  1.00341.98           C  
ATOM   3751  O   ALA B 166     -94.236   0.256  91.727  1.00341.98           O  
ATOM   3752  CB  ALA B 166     -93.923  -0.308  88.606  1.00342.82           C  
ATOM   3753  N   MET B 167     -96.305   0.282  90.902  1.00343.09           N  
ATOM   3754  CA  MET B 167     -96.782   1.031  92.063  1.00343.09           C  
ATOM   3755  C   MET B 167     -97.101   0.164  93.262  1.00343.09           C  
ATOM   3756  O   MET B 167     -97.655   0.634  94.256  1.00343.09           O  
ATOM   3757  CB  MET B 167     -98.037   1.797  91.672  1.00341.04           C  
ATOM   3758  CG  MET B 167     -97.829   2.734  90.509  1.00341.04           C  
ATOM   3759  SD  MET B 167     -99.364   3.518  89.979  1.00341.04           S  
ATOM   3760  CE  MET B 167     -99.751   4.494  91.428  1.00341.04           C  
ATOM   3761  N   GLN B 168     -96.690  -1.092  93.176  1.00348.72           N  
ATOM   3762  CA  GLN B 168     -96.905  -2.073  94.230  1.00348.72           C  
ATOM   3763  C   GLN B 168     -95.612  -2.730  94.639  1.00348.72           C  
ATOM   3764  O   GLN B 168     -95.525  -3.388  95.669  1.00348.72           O  
ATOM   3765  CB  GLN B 168     -97.905  -3.135  93.798  1.00337.66           C  
ATOM   3766  CG  GLN B 168     -98.682  -3.705  94.946  1.00337.66           C  
ATOM   3767  CD  GLN B 168     -99.890  -4.430  94.474  1.00337.66           C  
ATOM   3768  OE1 GLN B 168    -100.431  -4.111  93.422  1.00337.66           O  
ATOM   3769  NE2 GLN B 168    -100.294  -5.457  95.208  1.00337.66           N  
ATOM   3770  N   ASN B 169     -94.597  -2.541  93.816  1.00353.24           N  
ATOM   3771  CA  ASN B 169     -93.310  -3.067  94.166  1.00353.24           C  
ATOM   3772  C   ASN B 169     -92.344  -1.911  94.454  1.00353.24           C  
ATOM   3773  O   ASN B 169     -91.269  -2.140  94.992  1.00353.24           O  
ATOM   3774  CB  ASN B 169     -92.786  -3.953  93.013  1.00345.39           C  
ATOM   3775  CG  ASN B 169     -93.688  -5.170  92.719  1.00345.39           C  
ATOM   3776  OD1 ASN B 169     -94.343  -5.703  93.603  1.00345.39           O  
ATOM   3777  ND2 ASN B 169     -93.729  -5.588  91.457  1.00345.39           N  
ATOM   3778  N   ARG B 170     -92.723  -0.673  94.133  1.00358.65           N  
ATOM   3779  CA  ARG B 170     -91.879   0.477  94.492  1.00358.65           C  
ATOM   3780  C   ARG B 170     -92.096   0.935  95.971  1.00358.65           C  
ATOM   3781  O   ARG B 170     -91.119   1.127  96.731  1.00358.65           O  
ATOM   3782  CB  ARG B 170     -92.055   1.682  93.536  1.00333.12           C  
ATOM   3783  CG  ARG B 170     -91.317   1.622  92.187  1.00333.12           C  
ATOM   3784  CD  ARG B 170     -91.701   2.813  91.267  1.00333.12           C  
ATOM   3785  NE  ARG B 170     -91.498   4.121  91.890  1.00333.12           N  
ATOM   3786  CZ  ARG B 170     -92.058   5.252  91.467  1.00333.12           C  
ATOM   3787  NH1 ARG B 170     -92.846   5.224  90.412  1.00333.12           N  
ATOM   3788  NH2 ARG B 170     -91.828   6.414  92.091  1.00333.12           N  
ATOM   3789  N   ILE B 171     -93.348   1.150  96.379  1.00367.41           N  
ATOM   3790  CA  ILE B 171     -93.648   1.563  97.760  1.00367.41           C  
ATOM   3791  C   ILE B 171     -93.326   0.419  98.763  1.00367.41           C  
ATOM   3792  O   ILE B 171     -93.007   0.691  99.928  1.00367.41           O  
ATOM   3793  CB  ILE B 171     -95.133   2.118  97.923  1.00357.17           C  
ATOM   3794  CG1 ILE B 171     -95.912   2.195  96.581  1.00357.17           C  
ATOM   3795  CG2 ILE B 171     -95.301   3.025  99.176  1.00357.17           C  
ATOM   3796  CD1 ILE B 171     -97.384   2.619  96.648  1.00357.17           C  
ATOM   3797  N   GLN B 172     -93.424  -0.845  98.333  1.00374.17           N  
ATOM   3798  CA  GLN B 172     -93.083  -1.966  99.245  1.00374.17           C  
ATOM   3799  C   GLN B 172     -91.609  -2.376  99.194  1.00374.17           C  
ATOM   3800  O   GLN B 172     -91.053  -2.605  98.128  1.00374.17           O  
ATOM   3801  CB  GLN B 172     -93.936  -3.219  98.948  1.00384.55           C  
ATOM   3802  CG  GLN B 172     -93.328  -4.565  99.453  1.00384.55           C  
ATOM   3803  CD  GLN B 172     -93.374  -4.722 100.970  1.00384.55           C  
ATOM   3804  OE1 GLN B 172     -94.053  -3.963 101.664  1.00384.55           O  
ATOM   3805  NE2 GLN B 172     -92.624  -5.691 101.492  1.00384.55           N  
TER    3806      GLN B 172                                                      
ATOM   3807  N   ASP L   1     -30.996  67.277  -2.576  1.00298.72           N  
ATOM   3808  CA  ASP L   1     -29.752  67.632  -1.889  1.00298.72           C  
ATOM   3809  C   ASP L   1     -29.404  69.106  -2.002  1.00298.72           C  
ATOM   3810  O   ASP L   1     -29.889  69.834  -2.867  1.00298.72           O  
ATOM   3811  CB  ASP L   1     -28.567  66.799  -2.410  1.00302.86           C  
ATOM   3812  CG  ASP L   1     -28.662  65.312  -2.033  1.00302.86           C  
ATOM   3813  OD1 ASP L   1     -29.309  64.955  -1.022  1.00302.86           O  
ATOM   3814  OD2 ASP L   1     -28.054  64.497  -2.749  1.00302.86           O  
ATOM   3815  N   ILE L   2     -28.526  69.526  -1.109  1.00294.68           N  
ATOM   3816  CA  ILE L   2     -28.184  70.912  -0.947  1.00294.68           C  
ATOM   3817  C   ILE L   2     -27.228  71.329  -1.995  1.00294.68           C  
ATOM   3818  O   ILE L   2     -26.113  70.878  -2.040  1.00294.68           O  
ATOM   3819  CB  ILE L   2     -27.606  71.193   0.442  1.00299.43           C  
ATOM   3820  CG1 ILE L   2     -27.828  70.020   1.427  1.00299.43           C  
ATOM   3821  CG2 ILE L   2     -27.560  72.679   0.741  1.00299.43           C  
ATOM   3822  CD1 ILE L   2     -27.415  70.312   2.819  1.00299.43           C  
ATOM   3823  N   VAL L   3     -27.725  72.192  -2.865  1.00297.73           N  
ATOM   3824  CA  VAL L   3     -27.046  72.648  -4.054  1.00297.73           C  
ATOM   3825  C   VAL L   3     -26.355  73.986  -3.829  1.00297.73           C  
ATOM   3826  O   VAL L   3     -26.939  74.878  -3.223  1.00297.73           O  
ATOM   3827  CB  VAL L   3     -28.069  72.811  -5.178  1.00293.84           C  
ATOM   3828  CG1 VAL L   3     -27.422  73.306  -6.443  1.00293.84           C  
ATOM   3829  CG2 VAL L   3     -28.794  71.502  -5.393  1.00293.84           C  
ATOM   3830  N   MET L   4     -25.129  74.150  -4.341  1.00299.91           N  
ATOM   3831  CA  MET L   4     -24.287  75.253  -3.897  1.00299.91           C  
ATOM   3832  C   MET L   4     -23.796  76.059  -5.033  1.00299.91           C  
ATOM   3833  O   MET L   4     -23.595  75.562  -6.141  1.00299.91           O  
ATOM   3834  CB  MET L   4     -23.029  74.754  -3.184  1.00303.05           C  
ATOM   3835  CG  MET L   4     -23.289  73.748  -2.167  1.00303.05           C  
ATOM   3836  SD  MET L   4     -24.550  74.551  -1.193  1.00303.05           S  
ATOM   3837  CE  MET L   4     -23.714  74.604   0.387  1.00303.05           C  
ATOM   3838  N   THR L   5     -23.498  77.306  -4.696  1.00302.33           N  
ATOM   3839  CA  THR L   5     -23.020  78.282  -5.649  1.00302.33           C  
ATOM   3840  C   THR L   5     -22.052  79.311  -5.086  1.00302.33           C  
ATOM   3841  O   THR L   5     -21.983  79.575  -3.880  1.00302.33           O  
ATOM   3842  CB  THR L   5     -24.220  79.016  -6.294  1.00305.47           C  
ATOM   3843  OG1 THR L   5     -25.226  79.247  -5.293  1.00305.47           O  
ATOM   3844  CG2 THR L   5     -24.849  78.149  -7.352  1.00305.47           C  
ATOM   3845  N   GLN L   6     -21.294  79.877  -6.007  1.00302.40           N  
ATOM   3846  CA  GLN L   6     -20.330  80.924  -5.721  1.00302.40           C  
ATOM   3847  C   GLN L   6     -20.317  82.037  -6.773  1.00302.40           C  
ATOM   3848  O   GLN L   6     -20.729  81.847  -7.925  1.00302.40           O  
ATOM   3849  CB  GLN L   6     -18.967  80.298  -5.450  1.00294.14           C  
ATOM   3850  CG  GLN L   6     -18.776  78.965  -6.116  1.00294.14           C  
ATOM   3851  CD  GLN L   6     -17.653  78.230  -5.466  1.00294.14           C  
ATOM   3852  OE1 GLN L   6     -16.729  78.836  -4.934  1.00294.14           O  
ATOM   3853  NE2 GLN L   6     -17.825  76.927  -5.313  1.00294.14           N  
ATOM   3854  N   SER L   7     -19.783  83.185  -6.366  1.00304.02           N  
ATOM   3855  CA  SER L   7     -19.587  84.341  -7.243  1.00304.02           C  
ATOM   3856  C   SER L   7     -18.513  85.257  -6.631  1.00304.02           C  
ATOM   3857  O   SER L   7     -18.474  85.460  -5.408  1.00304.02           O  
ATOM   3858  CB  SER L   7     -20.910  85.101  -7.478  1.00303.18           C  
ATOM   3859  OG  SER L   7     -21.255  85.944  -6.384  1.00303.18           O  
ATOM   3860  N   PRO L   8     -17.620  85.786  -7.495  1.00299.25           N  
ATOM   3861  CA  PRO L   8     -17.716  85.477  -8.928  1.00299.25           C  
ATOM   3862  C   PRO L   8     -17.160  84.144  -9.288  1.00299.25           C  
ATOM   3863  O   PRO L   8     -16.463  83.579  -8.483  1.00299.25           O  
ATOM   3864  CB  PRO L   8     -16.851  86.562  -9.571  1.00299.43           C  
ATOM   3865  CG  PRO L   8     -15.812  86.838  -8.541  1.00299.43           C  
ATOM   3866  CD  PRO L   8     -16.487  86.686  -7.203  1.00299.43           C  
ATOM   3867  N   ASP L   9     -17.489  83.653 -10.468  1.00301.54           N  
ATOM   3868  CA  ASP L   9     -16.915  82.413 -10.922  1.00301.54           C  
ATOM   3869  C   ASP L   9     -15.405  82.693 -10.876  1.00301.54           C  
ATOM   3870  O   ASP L   9     -14.710  82.095 -10.077  1.00301.54           O  
ATOM   3871  CB  ASP L   9     -17.418  81.982 -12.298  1.00304.43           C  
ATOM   3872  CG  ASP L   9     -18.910  81.729 -12.311  1.00304.43           C  
ATOM   3873  OD1 ASP L   9     -19.409  81.066 -11.380  1.00304.43           O  
ATOM   3874  OD2 ASP L   9     -19.576  82.142 -13.279  1.00304.43           O  
ATOM   3875  N   SER L  10     -14.895  83.600 -11.708  1.00304.81           N  
ATOM   3876  CA  SER L  10     -13.480  84.001 -11.603  1.00304.81           C  
ATOM   3877  C   SER L  10     -13.239  85.469 -11.324  1.00304.81           C  
ATOM   3878  O   SER L  10     -13.823  86.365 -11.939  1.00304.81           O  
ATOM   3879  CB  SER L  10     -12.697  83.669 -12.863  1.00301.55           C  
ATOM   3880  OG  SER L  10     -11.398  84.235 -12.744  1.00301.55           O  
ATOM   3881  N   LEU L  11     -12.369  85.703 -10.357  1.00303.64           N  
ATOM   3882  CA  LEU L  11     -11.949  87.052 -10.079  1.00303.64           C  
ATOM   3883  C   LEU L  11     -10.463  87.189 -10.276  1.00303.64           C  
ATOM   3884  O   LEU L  11      -9.656  86.366  -9.872  1.00303.64           O  
ATOM   3885  CB  LEU L  11     -12.396  87.500  -8.679  1.00304.79           C  
ATOM   3886  CG  LEU L  11     -12.001  86.825  -7.361  1.00304.79           C  
ATOM   3887  CD1 LEU L  11     -10.702  87.377  -6.879  1.00304.79           C  
ATOM   3888  CD2 LEU L  11     -13.070  87.043  -6.296  1.00304.79           C  
ATOM   3889  N   ALA L  12     -10.128  88.215 -11.018  1.00320.49           N  
ATOM   3890  CA  ALA L  12      -8.749  88.575 -11.210  1.00320.49           C  
ATOM   3891  C   ALA L  12      -8.580  89.856 -10.413  1.00320.49           C  
ATOM   3892  O   ALA L  12      -8.873  90.941 -10.961  1.00320.49           O  
ATOM   3893  CB  ALA L  12      -8.429  88.769 -12.662  1.00330.03           C  
ATOM   3894  N   VAL L  13      -8.199  89.729  -9.113  1.00313.78           N  
ATOM   3895  CA  VAL L  13      -8.031  90.936  -8.399  1.00313.78           C  
ATOM   3896  C   VAL L  13      -6.441  91.029  -8.126  1.00313.78           C  
ATOM   3897  O   VAL L  13      -5.773  89.986  -7.896  1.00313.78           O  
ATOM   3898  CB  VAL L  13      -8.995  90.840  -7.180  1.00297.64           C  
ATOM   3899  CG1 VAL L  13      -8.554  89.876  -6.146  1.00297.64           C  
ATOM   3900  CG2 VAL L  13      -9.498  92.164  -6.632  1.00297.64           C  
ATOM   3901  N   SER L  14      -5.883  92.232  -8.158  1.00310.50           N  
ATOM   3902  CA  SER L  14      -4.436  92.462  -8.142  1.00310.50           C  
ATOM   3903  C   SER L  14      -3.781  92.108  -6.807  1.00310.50           C  
ATOM   3904  O   SER L  14      -4.466  91.728  -5.857  1.00310.50           O  
ATOM   3905  CB  SER L  14      -4.136  93.938  -8.465  1.00315.36           C  
ATOM   3906  OG  SER L  14      -4.685  94.364  -9.696  1.00315.36           O  
ATOM   3907  N   LEU L  15      -2.455  92.252  -6.728  1.00302.84           N  
ATOM   3908  CA  LEU L  15      -1.706  91.899  -5.512  1.00302.84           C  
ATOM   3909  C   LEU L  15      -1.927  92.865  -4.377  1.00302.84           C  
ATOM   3910  O   LEU L  15      -1.779  94.055  -4.543  1.00302.84           O  
ATOM   3911  CB  LEU L  15      -0.199  91.829  -5.792  1.00300.32           C  
ATOM   3912  CG  LEU L  15       0.760  91.003  -4.913  1.00300.32           C  
ATOM   3913  CD1 LEU L  15       0.418  89.575  -4.815  1.00300.32           C  
ATOM   3914  CD2 LEU L  15       2.184  91.115  -5.418  1.00300.32           C  
ATOM   3915  N   GLY L  16      -2.299  92.347  -3.219  1.00291.65           N  
ATOM   3916  CA  GLY L  16      -2.584  93.239  -2.119  1.00291.65           C  
ATOM   3917  C   GLY L  16      -4.037  93.670  -2.136  1.00291.65           C  
ATOM   3918  O   GLY L  16      -4.445  94.503  -1.324  1.00291.65           O  
ATOM   3919  N   GLU L  17      -4.838  93.135  -3.053  1.00290.54           N  
ATOM   3920  CA  GLU L  17      -6.238  93.559  -3.056  1.00290.54           C  
ATOM   3921  C   GLU L  17      -7.060  92.661  -2.163  1.00290.54           C  
ATOM   3922  O   GLU L  17      -6.947  91.429  -2.199  1.00290.54           O  
ATOM   3923  CB  GLU L  17      -6.862  93.576  -4.472  1.00297.71           C  
ATOM   3924  CG  GLU L  17      -6.402  94.713  -5.420  1.00297.71           C  
ATOM   3925  CD  GLU L  17      -7.551  95.311  -6.261  1.00297.71           C  
ATOM   3926  OE1 GLU L  17      -7.275  96.186  -7.109  1.00297.71           O  
ATOM   3927  OE2 GLU L  17      -8.728  94.930  -6.045  1.00297.71           O  
ATOM   3928  N   ARG L  18      -7.907  93.300  -1.367  1.00281.15           N  
ATOM   3929  CA  ARG L  18      -8.760  92.554  -0.503  1.00281.15           C  
ATOM   3930  C   ARG L  18      -9.687  91.836  -1.452  1.00281.15           C  
ATOM   3931  O   ARG L  18     -10.632  92.422  -1.985  1.00281.15           O  
ATOM   3932  CB  ARG L  18      -9.521  93.475   0.427  1.00278.33           C  
ATOM   3933  CG  ARG L  18     -10.146  92.790   1.575  1.00278.33           C  
ATOM   3934  CD  ARG L  18     -11.190  93.688   2.061  1.00278.33           C  
ATOM   3935  NE  ARG L  18     -12.286  93.642   1.096  1.00278.33           N  
ATOM   3936  CZ  ARG L  18     -13.487  94.171   1.300  1.00278.33           C  
ATOM   3937  NH1 ARG L  18     -13.741  94.814   2.430  1.00278.33           N  
ATOM   3938  NH2 ARG L  18     -14.424  94.090   0.367  1.00278.33           N  
ATOM   3939  N   ALA L  19      -9.404  90.559  -1.664  1.00285.76           N  
ATOM   3940  CA  ALA L  19     -10.221  89.756  -2.557  1.00285.76           C  
ATOM   3941  C   ALA L  19     -11.432  89.215  -1.832  1.00285.76           C  
ATOM   3942  O   ALA L  19     -11.337  88.566  -0.802  1.00285.76           O  
ATOM   3943  CB  ALA L  19      -9.429  88.619  -3.111  1.00289.71           C  
ATOM   3944  N   THR L  20     -12.586  89.435  -2.398  1.00293.28           N  
ATOM   3945  CA  THR L  20     -13.781  89.050  -1.730  1.00293.28           C  
ATOM   3946  C   THR L  20     -14.508  88.010  -2.572  1.00293.28           C  
ATOM   3947  O   THR L  20     -14.792  88.268  -3.742  1.00293.28           O  
ATOM   3948  CB  THR L  20     -14.687  90.267  -1.468  1.00293.00           C  
ATOM   3949  OG1 THR L  20     -15.001  90.908  -2.710  1.00293.00           O  
ATOM   3950  CG2 THR L  20     -13.931  91.341  -0.701  1.00293.00           C  
ATOM   3951  N   ILE L  21     -14.682  86.819  -1.997  1.00296.13           N  
ATOM   3952  CA  ILE L  21     -15.397  85.710  -2.621  1.00296.13           C  
ATOM   3953  C   ILE L  21     -16.722  85.485  -1.936  1.00296.13           C  
ATOM   3954  O   ILE L  21     -16.754  85.221  -0.746  1.00296.13           O  
ATOM   3955  CB  ILE L  21     -14.628  84.411  -2.557  1.00302.02           C  
ATOM   3956  CG1 ILE L  21     -13.402  84.492  -3.465  1.00302.02           C  
ATOM   3957  CG2 ILE L  21     -15.520  83.252  -2.981  1.00302.02           C  
ATOM   3958  CD1 ILE L  21     -12.662  83.195  -3.593  1.00302.02           C  
ATOM   3959  N   ASN L  22     -17.807  85.655  -2.684  1.00303.29           N  
ATOM   3960  CA  ASN L  22     -19.130  85.399  -2.139  1.00303.29           C  
ATOM   3961  C   ASN L  22     -19.660  83.982  -2.473  1.00303.29           C  
ATOM   3962  O   ASN L  22     -19.515  83.520  -3.617  1.00303.29           O  
ATOM   3963  CB  ASN L  22     -20.066  86.494  -2.648  1.00301.75           C  
ATOM   3964  CG  ASN L  22     -19.621  87.900  -2.188  1.00301.75           C  
ATOM   3965  OD1 ASN L  22     -19.812  88.292  -1.034  1.00301.75           O  
ATOM   3966  ND2 ASN L  22     -19.009  88.653  -3.105  1.00301.75           N  
ATOM   3967  N   CYS L  23     -20.290  83.312  -1.492  1.00303.27           N  
ATOM   3968  CA  CYS L  23     -20.765  81.909  -1.637  1.00303.27           C  
ATOM   3969  C   CYS L  23     -22.108  81.651  -0.995  1.00303.27           C  
ATOM   3970  O   CYS L  23     -22.343  82.023   0.153  1.00303.27           O  
ATOM   3971  CB  CYS L  23     -19.777  80.893  -1.072  1.00315.33           C  
ATOM   3972  SG  CYS L  23     -18.115  80.971  -1.786  1.00315.33           S  
ATOM   3973  N   LYS L  24     -22.973  80.985  -1.751  1.00304.04           N  
ATOM   3974  CA  LYS L  24     -24.348  80.691  -1.352  1.00304.04           C  
ATOM   3975  C   LYS L  24     -24.690  79.211  -1.182  1.00304.04           C  
ATOM   3976  O   LYS L  24     -23.860  78.326  -1.435  1.00304.04           O  
ATOM   3977  CB  LYS L  24     -25.310  81.302  -2.364  1.00304.21           C  
ATOM   3978  CG  LYS L  24     -25.140  82.793  -2.491  1.00304.21           C  
ATOM   3979  CD  LYS L  24     -26.175  83.375  -3.400  1.00304.21           C  
ATOM   3980  CE  LYS L  24     -26.051  84.871  -3.428  1.00304.21           C  
ATOM   3981  NZ  LYS L  24     -27.146  85.440  -4.235  1.00304.21           N  
ATOM   3982  N   SER L  25     -25.922  78.991  -0.698  1.00301.62           N  
ATOM   3983  CA  SER L  25     -26.518  77.669  -0.467  1.00301.62           C  
ATOM   3984  C   SER L  25     -28.025  77.644  -0.661  1.00301.62           C  
ATOM   3985  O   SER L  25     -28.706  78.598  -0.298  1.00301.62           O  
ATOM   3986  CB  SER L  25     -26.270  77.231   0.962  1.00300.54           C  
ATOM   3987  OG  SER L  25     -27.221  77.884   1.797  1.00300.54           O  
ATOM   3988  N   SER L  26     -28.547  76.503  -1.102  1.00297.35           N  
ATOM   3989  CA  SER L  26     -29.979  76.334  -1.311  1.00297.35           C  
ATOM   3990  C   SER L  26     -30.599  76.046   0.052  1.00297.35           C  
ATOM   3991  O   SER L  26     -31.450  76.774   0.514  1.00297.35           O  
ATOM   3992  CB  SER L  26     -30.313  75.222  -2.316  1.00291.58           C  
ATOM   3993  OG  SER L  26     -30.145  73.941  -1.750  1.00291.58           O  
ATOM   3994  N   GLN L  27     -30.208  74.955   0.677  1.00301.99           N  
ATOM   3995  CA  GLN L  27     -30.718  74.653   2.003  1.00301.99           C  
ATOM   3996  C   GLN L  27     -29.778  75.192   3.106  1.00301.99           C  
ATOM   3997  O   GLN L  27     -28.597  75.372   2.854  1.00301.99           O  
ATOM   3998  CB  GLN L  27     -30.813  73.143   2.064  1.00305.15           C  
ATOM   3999  CG  GLN L  27     -31.718  72.575   0.983  1.00305.15           C  
ATOM   4000  CD  GLN L  27     -32.049  71.105   1.193  1.00305.15           C  
ATOM   4001  OE1 GLN L  27     -31.673  70.495   2.205  1.00305.15           O  
ATOM   4002  NE2 GLN L  27     -32.686  70.504   0.187  1.00305.15           N  
ATOM   4003  N   SER L  27A    -30.317  75.521   4.280  1.00299.42           N  
ATOM   4004  CA  SER L  27A    -29.558  76.116   5.405  1.00299.42           C  
ATOM   4005  C   SER L  27A    -28.539  75.112   5.978  1.00299.42           C  
ATOM   4006  O   SER L  27A    -28.716  73.912   5.785  1.00299.42           O  
ATOM   4007  CB  SER L  27A    -30.465  76.642   6.500  1.00297.46           C  
ATOM   4008  OG  SER L  27A    -31.242  75.605   7.033  1.00297.46           O  
ATOM   4009  N   VAL L  27B    -27.457  75.575   6.608  1.00290.94           N  
ATOM   4010  CA  VAL L  27B    -26.430  74.674   7.175  1.00290.94           C  
ATOM   4011  C   VAL L  27B    -26.005  74.986   8.601  1.00290.94           C  
ATOM   4012  O   VAL L  27B    -24.914  74.612   9.038  1.00290.94           O  
ATOM   4013  CB  VAL L  27B    -25.177  74.668   6.346  1.00296.62           C  
ATOM   4014  CG1 VAL L  27B    -25.421  73.908   5.055  1.00296.62           C  
ATOM   4015  CG2 VAL L  27B    -24.748  76.095   6.093  1.00296.62           C  
ATOM   4016  N   LEU L  27C    -26.878  75.689   9.300  1.00288.15           N  
ATOM   4017  CA  LEU L  27C    -26.669  76.139  10.660  1.00288.15           C  
ATOM   4018  C   LEU L  27C    -27.557  75.359  11.629  1.00288.15           C  
ATOM   4019  O   LEU L  27C    -28.739  75.667  11.795  1.00288.15           O  
ATOM   4020  CB  LEU L  27C    -26.984  77.613  10.723  1.00287.71           C  
ATOM   4021  CG  LEU L  27C    -26.979  78.183  12.113  1.00287.71           C  
ATOM   4022  CD1 LEU L  27C    -25.665  77.894  12.751  1.00287.71           C  
ATOM   4023  CD2 LEU L  27C    -27.198  79.653  11.963  1.00287.71           C  
ATOM   4024  N   TYR L  27D    -26.960  74.366  12.286  1.00286.03           N  
ATOM   4025  CA  TYR L  27D    -27.667  73.475  13.211  1.00286.03           C  
ATOM   4026  C   TYR L  27D    -28.219  74.306  14.382  1.00286.03           C  
ATOM   4027  O   TYR L  27D    -27.722  75.398  14.674  1.00286.03           O  
ATOM   4028  CB  TYR L  27D    -26.714  72.395  13.747  1.00278.94           C  
ATOM   4029  CG  TYR L  27D    -27.347  71.206  14.473  1.00278.94           C  
ATOM   4030  CD1 TYR L  27D    -27.852  70.134  13.739  1.00278.94           C  
ATOM   4031  CD2 TYR L  27D    -27.507  71.170  15.853  1.00278.94           C  
ATOM   4032  CE1 TYR L  27D    -28.435  69.023  14.345  1.00278.94           C  
ATOM   4033  CE2 TYR L  27D    -28.116  70.058  16.472  1.00278.94           C  
ATOM   4034  CZ  TYR L  27D    -28.574  68.994  15.706  1.00278.94           C  
ATOM   4035  OH  TYR L  27D    -29.153  67.900  16.309  1.00278.94           O  
ATOM   4036  N   SER L  27E    -29.276  73.815  15.017  1.00280.04           N  
ATOM   4037  CA  SER L  27E    -30.003  74.640  15.959  1.00280.04           C  
ATOM   4038  C   SER L  27E    -29.444  74.647  17.374  1.00280.04           C  
ATOM   4039  O   SER L  27E    -28.933  75.665  17.828  1.00280.04           O  
ATOM   4040  CB  SER L  27E    -31.458  74.200  15.991  1.00274.59           C  
ATOM   4041  OG  SER L  27E    -32.010  74.266  14.691  1.00274.59           O  
ATOM   4042  N   SER L  27F    -29.453  73.483  18.021  1.00281.90           N  
ATOM   4043  CA  SER L  27F    -29.219  73.444  19.460  1.00281.90           C  
ATOM   4044  C   SER L  27F    -27.761  73.674  19.842  1.00281.90           C  
ATOM   4045  O   SER L  27F    -27.441  73.864  21.014  1.00281.90           O  
ATOM   4046  CB  SER L  27F    -29.719  72.111  20.069  1.00285.12           C  
ATOM   4047  OG  SER L  27F    -28.888  71.006  19.767  1.00285.12           O  
ATOM   4048  N   ASN L  28     -26.870  73.725  18.873  1.00284.56           N  
ATOM   4049  CA  ASN L  28     -25.513  74.031  19.247  1.00284.56           C  
ATOM   4050  C   ASN L  28     -25.073  75.263  18.518  1.00284.56           C  
ATOM   4051  O   ASN L  28     -24.046  75.847  18.865  1.00284.56           O  
ATOM   4052  CB  ASN L  28     -24.560  72.875  18.970  1.00282.04           C  
ATOM   4053  CG  ASN L  28     -24.615  72.402  17.551  1.00282.04           C  
ATOM   4054  OD1 ASN L  28     -25.047  73.122  16.650  1.00282.04           O  
ATOM   4055  ND2 ASN L  28     -24.134  71.189  17.330  1.00282.04           N  
ATOM   4056  N   ASN L  29     -25.896  75.689  17.559  1.00290.29           N  
ATOM   4057  CA  ASN L  29     -25.683  76.953  16.851  1.00290.29           C  
ATOM   4058  C   ASN L  29     -24.306  77.000  16.151  1.00290.29           C  
ATOM   4059  O   ASN L  29     -23.465  77.842  16.483  1.00290.29           O  
ATOM   4060  CB  ASN L  29     -25.815  78.118  17.841  1.00274.75           C  
ATOM   4061  CG  ASN L  29     -25.874  79.467  17.167  1.00274.75           C  
ATOM   4062  OD1 ASN L  29     -26.364  79.593  16.056  1.00274.75           O  
ATOM   4063  ND2 ASN L  29     -25.331  80.476  17.824  1.00274.75           N  
ATOM   4064  N   LYS L  30     -24.079  76.101  15.188  1.00285.81           N  
ATOM   4065  CA  LYS L  30     -22.816  76.035  14.445  1.00285.81           C  
ATOM   4066  C   LYS L  30     -23.060  75.879  12.952  1.00285.81           C  
ATOM   4067  O   LYS L  30     -24.048  75.267  12.534  1.00285.81           O  
ATOM   4068  CB  LYS L  30     -21.958  74.876  14.943  1.00280.22           C  
ATOM   4069  CG  LYS L  30     -21.643  74.924  16.424  1.00280.22           C  
ATOM   4070  CD  LYS L  30     -20.751  76.086  16.816  1.00280.22           C  
ATOM   4071  CE  LYS L  30     -20.530  76.107  18.337  1.00280.22           C  
ATOM   4072  NZ  LYS L  30     -19.927  74.865  18.915  1.00280.22           N  
ATOM   4073  N   ASN L  31     -22.223  76.537  12.151  1.00292.15           N  
ATOM   4074  CA  ASN L  31     -22.316  76.442  10.689  1.00292.15           C  
ATOM   4075  C   ASN L  31     -21.408  75.380  10.045  1.00292.15           C  
ATOM   4076  O   ASN L  31     -20.176  75.488  10.123  1.00292.15           O  
ATOM   4077  CB  ASN L  31     -21.989  77.788  10.066  1.00293.04           C  
ATOM   4078  CG  ASN L  31     -23.060  78.818  10.320  1.00293.04           C  
ATOM   4079  OD1 ASN L  31     -24.147  78.804   9.725  1.00293.04           O  
ATOM   4080  ND2 ASN L  31     -22.736  79.762  11.181  1.00293.04           N  
ATOM   4081  N   TYR L  32     -22.010  74.453   9.296  1.00288.47           N  
ATOM   4082  CA  TYR L  32     -21.257  73.386   8.650  1.00288.47           C  
ATOM   4083  C   TYR L  32     -20.704  73.801   7.324  1.00288.47           C  
ATOM   4084  O   TYR L  32     -21.238  73.453   6.288  1.00288.47           O  
ATOM   4085  CB  TYR L  32     -22.104  72.139   8.463  1.00279.52           C  
ATOM   4086  CG  TYR L  32     -22.515  71.554   9.755  1.00279.52           C  
ATOM   4087  CD1 TYR L  32     -21.736  71.720  10.877  1.00279.52           C  
ATOM   4088  CD2 TYR L  32     -23.625  70.773   9.843  1.00279.52           C  
ATOM   4089  CE1 TYR L  32     -22.088  71.176  12.057  1.00279.52           C  
ATOM   4090  CE2 TYR L  32     -23.985  70.218  11.014  1.00279.52           C  
ATOM   4091  CZ  TYR L  32     -23.214  70.422  12.121  1.00279.52           C  
ATOM   4092  OH  TYR L  32     -23.568  69.871  13.316  1.00279.52           O  
ATOM   4093  N   LEU L  33     -19.600  74.529   7.371  1.00288.12           N  
ATOM   4094  CA  LEU L  33     -19.019  75.099   6.177  1.00288.12           C  
ATOM   4095  C   LEU L  33     -17.495  75.053   6.159  1.00288.12           C  
ATOM   4096  O   LEU L  33     -16.830  75.502   7.108  1.00288.12           O  
ATOM   4097  CB  LEU L  33     -19.493  76.535   6.060  1.00301.84           C  
ATOM   4098  CG  LEU L  33     -19.297  77.250   4.728  1.00301.84           C  
ATOM   4099  CD1 LEU L  33     -17.865  77.760   4.511  1.00301.84           C  
ATOM   4100  CD2 LEU L  33     -19.704  76.299   3.625  1.00301.84           C  
ATOM   4101  N   ALA L  34     -16.929  74.585   5.045  1.00289.25           N  
ATOM   4102  CA  ALA L  34     -15.481  74.461   4.997  1.00289.25           C  
ATOM   4103  C   ALA L  34     -14.931  75.100   3.750  1.00289.25           C  
ATOM   4104  O   ALA L  34     -15.598  75.182   2.719  1.00289.25           O  
ATOM   4105  CB  ALA L  34     -15.056  72.997   5.047  1.00284.02           C  
ATOM   4106  N   TRP L  35     -13.650  75.428   3.825  1.00289.41           N  
ATOM   4107  CA  TRP L  35     -12.989  76.050   2.706  1.00289.41           C  
ATOM   4108  C   TRP L  35     -11.774  75.212   2.439  1.00289.41           C  
ATOM   4109  O   TRP L  35     -11.078  74.804   3.358  1.00289.41           O  
ATOM   4110  CB  TRP L  35     -12.605  77.511   3.023  1.00295.26           C  
ATOM   4111  CG  TRP L  35     -13.779  78.486   3.330  1.00295.26           C  
ATOM   4112  CD1 TRP L  35     -14.312  78.780   4.564  1.00295.26           C  
ATOM   4113  CD2 TRP L  35     -14.519  79.283   2.389  1.00295.26           C  
ATOM   4114  NE1 TRP L  35     -15.325  79.701   4.444  1.00295.26           N  
ATOM   4115  CE2 TRP L  35     -15.478  80.022   3.122  1.00295.26           C  
ATOM   4116  CE3 TRP L  35     -14.469  79.439   1.004  1.00295.26           C  
ATOM   4117  CZ2 TRP L  35     -16.372  80.904   2.511  1.00295.26           C  
ATOM   4118  CZ3 TRP L  35     -15.359  80.318   0.404  1.00295.26           C  
ATOM   4119  CH2 TRP L  35     -16.295  81.040   1.158  1.00295.26           C  
ATOM   4120  N   TYR L  36     -11.491  75.045   1.165  1.00286.46           N  
ATOM   4121  CA  TYR L  36     -10.381  74.246   0.692  1.00286.46           C  
ATOM   4122  C   TYR L  36      -9.668  74.905  -0.433  1.00286.46           C  
ATOM   4123  O   TYR L  36     -10.188  75.772  -1.122  1.00286.46           O  
ATOM   4124  CB  TYR L  36     -10.826  72.858   0.236  1.00282.66           C  
ATOM   4125  CG  TYR L  36     -11.304  71.893   1.279  1.00282.66           C  
ATOM   4126  CD1 TYR L  36     -12.651  71.766   1.597  1.00282.66           C  
ATOM   4127  CD2 TYR L  36     -10.419  70.950   1.791  1.00282.66           C  
ATOM   4128  CE1 TYR L  36     -13.079  70.820   2.522  1.00282.66           C  
ATOM   4129  CE2 TYR L  36     -10.827  69.987   2.699  1.00282.66           C  
ATOM   4130  CZ  TYR L  36     -12.164  69.912   3.065  1.00282.66           C  
ATOM   4131  OH  TYR L  36     -12.548  68.941   3.988  1.00282.66           O  
ATOM   4132  N   GLN L  37      -8.453  74.433  -0.631  1.00284.10           N  
ATOM   4133  CA  GLN L  37      -7.552  75.001  -1.591  1.00284.10           C  
ATOM   4134  C   GLN L  37      -6.876  73.902  -2.363  1.00284.10           C  
ATOM   4135  O   GLN L  37      -6.055  73.149  -1.852  1.00284.10           O  
ATOM   4136  CB  GLN L  37      -6.525  75.881  -0.895  1.00300.12           C  
ATOM   4137  CG  GLN L  37      -5.498  76.481  -1.824  1.00300.12           C  
ATOM   4138  CD  GLN L  37      -4.064  76.269  -1.337  1.00300.12           C  
ATOM   4139  OE1 GLN L  37      -3.749  75.291  -0.627  1.00300.12           O  
ATOM   4140  NE2 GLN L  37      -3.197  77.237  -1.650  1.00300.12           N  
ATOM   4141  N   GLN L  38      -7.221  73.823  -3.626  1.00287.63           N  
ATOM   4142  CA  GLN L  38      -6.632  72.834  -4.492  1.00287.63           C  
ATOM   4143  C   GLN L  38      -5.867  73.547  -5.585  1.00287.63           C  
ATOM   4144  O   GLN L  38      -6.275  74.604  -6.052  1.00287.63           O  
ATOM   4145  CB  GLN L  38      -7.719  71.969  -5.135  1.00263.29           C  
ATOM   4146  CG  GLN L  38      -7.197  70.996  -6.179  1.00263.29           C  
ATOM   4147  CD  GLN L  38      -8.304  70.274  -6.888  1.00263.29           C  
ATOM   4148  OE1 GLN L  38      -9.415  70.776  -6.978  1.00263.29           O  
ATOM   4149  NE2 GLN L  38      -7.980  69.153  -7.496  1.00263.29           N  
ATOM   4150  N   LYS L  39      -4.724  72.995  -5.961  1.00283.20           N  
ATOM   4151  CA  LYS L  39      -4.058  73.509  -7.128  1.00283.20           C  
ATOM   4152  C   LYS L  39      -4.098  72.342  -8.100  1.00283.20           C  
ATOM   4153  O   LYS L  39      -4.120  71.182  -7.693  1.00283.20           O  
ATOM   4154  CB  LYS L  39      -2.643  73.963  -6.778  1.00287.13           C  
ATOM   4155  CG  LYS L  39      -2.619  74.841  -5.513  1.00287.13           C  
ATOM   4156  CD  LYS L  39      -1.327  75.633  -5.325  1.00287.13           C  
ATOM   4157  CE  LYS L  39      -1.439  76.521  -4.092  1.00287.13           C  
ATOM   4158  NZ  LYS L  39      -0.274  77.394  -3.826  1.00287.13           N  
ATOM   4159  N   PRO L  40      -4.203  72.648  -9.388  1.00288.84           N  
ATOM   4160  CA  PRO L  40      -4.391  71.566 -10.373  1.00288.84           C  
ATOM   4161  C   PRO L  40      -3.359  70.399 -10.288  1.00288.84           C  
ATOM   4162  O   PRO L  40      -2.209  70.574 -10.722  1.00288.84           O  
ATOM   4163  CB  PRO L  40      -4.316  72.307 -11.709  1.00293.86           C  
ATOM   4164  CG  PRO L  40      -4.821  73.719 -11.361  1.00293.86           C  
ATOM   4165  CD  PRO L  40      -4.316  73.995  -9.980  1.00293.86           C  
ATOM   4166  N   GLY L  41      -3.796  69.235  -9.782  1.00270.78           N  
ATOM   4167  CA  GLY L  41      -2.934  68.074  -9.574  1.00270.78           C  
ATOM   4168  C   GLY L  41      -2.754  67.777  -8.101  1.00270.78           C  
ATOM   4169  O   GLY L  41      -2.327  66.701  -7.668  1.00270.78           O  
ATOM   4170  N   GLN L  42      -3.026  68.801  -7.325  1.00266.54           N  
ATOM   4171  CA  GLN L  42      -2.882  68.705  -5.910  1.00266.54           C  
ATOM   4172  C   GLN L  42      -4.282  68.300  -5.421  1.00266.54           C  
ATOM   4173  O   GLN L  42      -5.267  68.493  -6.131  1.00266.54           O  
ATOM   4174  CB  GLN L  42      -2.394  70.054  -5.341  1.00257.64           C  
ATOM   4175  CG  GLN L  42      -1.542  69.957  -4.088  1.00257.64           C  
ATOM   4176  CD  GLN L  42      -1.389  71.273  -3.395  1.00257.64           C  
ATOM   4177  OE1 GLN L  42      -2.294  72.110  -3.423  1.00257.64           O  
ATOM   4178  NE2 GLN L  42      -0.226  71.480  -2.778  1.00257.64           N  
ATOM   4179  N   PRO L  43      -4.362  67.678  -4.246  1.00258.37           N  
ATOM   4180  CA  PRO L  43      -5.612  67.477  -3.510  1.00258.37           C  
ATOM   4181  C   PRO L  43      -5.981  68.686  -2.688  1.00258.37           C  
ATOM   4182  O   PRO L  43      -5.142  69.548  -2.433  1.00258.37           O
[truncated: 242,357 more chars]
