# Supplementary material for: Structural analysis of glycoproteins: building N-linked glycans with Coot
Source: Acta Crystallogr D Struct Biol. 2018 Apr 6;74(Pt 4):256–63. doi: 10.1107/S2059798318005119 (PMC5892875; doi:10.1107/S2059798318005119)
Supplement: Supplementary file 1 [file d-74-00256-sup1.tgz › results-pdb5v4e.ent-WTA.pdb]

HEADER    IMMUNE SYSTEM                           09-MAR-17   5V4E              
TITLE     ENGINEERED HUMAN IGG FC DOMAIN GLYCO801 (FC801)                       
COMPND    MOL_ID: 1;                                                            
COMPND   2 MOLECULE: IG GAMMA-1 CHAIN C REGION;                                 
COMPND   3 CHAIN: A, B, C, D, E, F, G, H;                                       
COMPND   4 FRAGMENT: RESIDUES 104-329;                                          
COMPND   5 ENGINEERED: YES                                                      
SOURCE    MOL_ID: 1;                                                            
SOURCE   2 ORGANISM_SCIENTIFIC: HOMO SAPIENS;                                   
SOURCE   3 ORGANISM_COMMON: HUMAN;                                              
SOURCE   4 ORGANISM_TAXID: 9606;                                                
SOURCE   5 GENE: IGHG1;                                                         
SOURCE   6 EXPRESSION_SYSTEM: HOMO SAPIENS;                                     
SOURCE   7 EXPRESSION_SYSTEM_TAXID: 9606;                                       
SOURCE   8 EXPRESSION_SYSTEM_CELL_LINE: EXPI293                                 
KEYWDS    ANTIBODY ENGINEERING, FC FRAGMENT, IGG, IMMUNE SYSTEM                 
EXPDTA    X-RAY DIFFRACTION                                                     
AUTHOR    W.YAN,N.MARSHALL,Y.J.ZHANG                                            
REVDAT   2   28-JUN-17 5V4E    1       JRNL                                     
REVDAT   1 2 21-JUN-17 5V4E    0                                                
JRNL        AUTH   C.H.LEE,G.ROMAIN,W.YAN,M.WATANABE,W.CHARAB,B.TODOROVA,J.LEE, 
JRNL        AUTH 2 K.TRIPLETT,M.DONKOR,O.I.LUNGU,A.LUX,N.MARSHALL,              
JRNL        AUTH 3 M.A.LINDORFER,O.R.GOFF,B.BALBINO,T.H.KANG,H.TANNO,           
JRNL        AUTH 4 G.DELIDAKIS,C.ALFORD,R.P.TAYLOR,F.NIMMERJAHN,N.VARADARAJAN,  
JRNL        AUTH 5 P.BRUHNS,Y.J.ZHANG,G.GEORGIOU                                
JRNL        TITL   IGG FC DOMAINS THAT BIND C1Q BUT NOT EFFECTOR FC GAMMA       
JRNL        TITL 2 RECEPTORS DELINEATE THE IMPORTANCE OF COMPLEMENT-MEDIATED    
JRNL        TITL 3 EFFECTOR FUNCTIONS.                                          
JRNL        REF    NAT. IMMUNOL.                              2017              
JRNL        REFN                   ESSN 1529-2916                               
JRNL        PMID   28604720                                                     
JRNL        DOI    10.1038/NI.3770                                              
REMARK   2                                                                      
REMARK   2 RESOLUTION.    3.22 ANGSTROMS.                                       
REMARK   3                                                                      
REMARK   3 REFINEMENT.                                                          
REMARK   3   PROGRAM     : PHENIX (1.10.1_2155)                                 
REMARK   3   AUTHORS     : PAUL ADAMS,PAVEL AFONINE,VINCENT CHEN,IAN            
REMARK   3               : DAVIS,KRESHNA GOPAL,RALF GROSSE-KUNSTLEVE,           
REMARK   3               : LI-WEI HUNG,ROBERT IMMORMINO,TOM IOERGER,            
REMARK   3               : AIRLIE MCCOY,ERIK MCKEE,NIGEL MORIARTY,              
REMARK   3               : REETAL PAI,RANDY READ,JANE RICHARDSON,               
REMARK   3               : DAVID RICHARDSON,TOD ROMO,JIM SACCHETTINI,           
REMARK   3               : NICHOLAS SAUTER,JACOB SMITH,LAURENT                  
REMARK   3               : STORONI,TOM TERWILLIGER,PETER ZWART                  
REMARK   3                                                                      
REMARK   3    REFINEMENT TARGET : ML                                            
REMARK   3                                                                      
REMARK   3  DATA USED IN REFINEMENT.                                            
REMARK   3   RESOLUTION RANGE HIGH (ANGSTROMS) : 3.22                           
REMARK   3   RESOLUTION RANGE LOW  (ANGSTROMS) : 39.89                          
REMARK   3   MIN(FOBS/SIGMA_FOBS)              : 1.370                          
REMARK   3   COMPLETENESS FOR RANGE        (%) : 99.6                           
REMARK   3   NUMBER OF REFLECTIONS             : 72629                          
REMARK   3                                                                      
REMARK   3  FIT TO DATA USED IN REFINEMENT.                                     
REMARK   3   R VALUE     (WORKING + TEST SET) : 0.238                           
REMARK   3   R VALUE            (WORKING SET) : 0.236                           
REMARK   3   FREE R VALUE                     : 0.281                           
REMARK   3   FREE R VALUE TEST SET SIZE   (%) : 5.250                           
REMARK   3   FREE R VALUE TEST SET COUNT      : 3813                            
REMARK   3                                                                      
REMARK   3  FIT TO DATA USED IN REFINEMENT (IN BINS).                           
REMARK   3   BIN  RESOLUTION RANGE  COMPL.    NWORK NFREE   RWORK  RFREE        
REMARK   3     1 39.8889 -  9.6049    0.99     2524   162  0.2564 0.3250        
REMARK   3     2  9.6049 -  7.6413    1.00     2577   122  0.2078 0.2032        
REMARK   3     3  7.6413 -  6.6805    1.00     2511   161  0.2200 0.2847        
REMARK   3     4  6.6805 -  6.0720    1.00     2585   122  0.2512 0.3067        
REMARK   3     5  6.0720 -  5.6381    1.00     2582   116  0.2276 0.2322        
REMARK   3     6  5.6381 -  5.3065    1.00     2553   148  0.2241 0.2843        
REMARK   3     7  5.3065 -  5.0412    1.00     2552   151  0.2047 0.2605        
REMARK   3     8  5.0412 -  4.8222    1.00     2553   146  0.1995 0.2313        
REMARK   3     9  4.8222 -  4.6368    1.00     2583   120  0.1830 0.2241        
REMARK   3    10  4.6368 -  4.4770    1.00     2554   150  0.1979 0.2545        
REMARK   3    11  4.4770 -  4.3372    1.00     2510   156  0.2154 0.2330        
REMARK   3    12  4.3372 -  4.2134    1.00     2565   139  0.2168 0.1978        
REMARK   3    13  4.2134 -  4.1026    1.00     2535   151  0.2306 0.2864        
REMARK   3    14  4.1026 -  4.0026    1.00     2537   176  0.2375 0.2841        
REMARK   3    15  4.0026 -  3.9117    1.00     2544   166  0.2382 0.2763        
REMARK   3    16  3.9117 -  3.8285    1.00     2532   143  0.2558 0.2675        
REMARK   3    17  3.8285 -  3.7520    1.00     2617   127  0.2778 0.3524        
REMARK   3    18  3.7520 -  3.6812    1.00     2563   145  0.2793 0.3380        
REMARK   3    19  3.6812 -  3.6155    1.00     2523   169  0.2767 0.3372        
REMARK   3    20  3.6155 -  3.5543    1.00     2613   116  0.2754 0.3234        
REMARK   3    21  3.5543 -  3.4970    1.00     2523   140  0.2747 0.3541        
REMARK   3    22  3.4970 -  3.4432    1.00     2500   148  0.2741 0.3464        
REMARK   3    23  3.4432 -  3.3926    1.00     2632   126  0.2728 0.3266        
REMARK   3    24  3.3926 -  3.3448    1.00     2545   130  0.2814 0.3223        
REMARK   3    25  3.3448 -  3.2996    1.00     2643   121  0.2735 0.3066        
REMARK   3    26  3.2996 -  3.2568    1.00     2547   127  0.2988 0.3891        
REMARK   3    27  3.2568 -  3.2161    0.92     2313   135  0.3213 0.4267        
REMARK   3                                                                      
REMARK   3  BULK SOLVENT MODELLING.                                             
REMARK   3   METHOD USED        : FLAT BULK SOLVENT MODEL                       
REMARK   3   SOLVENT RADIUS     : 1.11                                          
REMARK   3   SHRINKAGE RADIUS   : 0.90                                          
REMARK   3   K_SOL              : NULL                                          
REMARK   3   B_SOL              : NULL                                          
REMARK   3                                                                      
REMARK   3  ERROR ESTIMATES.                                                    
REMARK   3   COORDINATE ERROR (MAXIMUM-LIKELIHOOD BASED)     : 0.490            
REMARK   3   PHASE ERROR (DEGREES, MAXIMUM-LIKELIHOOD BASED) : 29.560           
REMARK   3                                                                      
REMARK   3  B VALUES.                                                           
REMARK   3   FROM WILSON PLOT           (A**2) : NULL                           
REMARK   3   MEAN B VALUE      (OVERALL, A**2) : NULL                           
REMARK   3   OVERALL ANISOTROPIC B VALUE.                                       
REMARK   3    B11 (A**2) : NULL                                                 
REMARK   3    B22 (A**2) : NULL                                                 
REMARK   3    B33 (A**2) : NULL                                                 
REMARK   3    B12 (A**2) : NULL                                                 
REMARK   3    B13 (A**2) : NULL                                                 
REMARK   3    B23 (A**2) : NULL                                                 
REMARK   3                                                                      
REMARK   3  TWINNING INFORMATION.                                               
REMARK   3   FRACTION: NULL                                                     
REMARK   3   OPERATOR: NULL                                                     
REMARK   3                                                                      
REMARK   3  DEVIATIONS FROM IDEAL VALUES.                                       
REMARK   3                 RMSD          COUNT                                  
REMARK   3   BOND      :  0.003          12285                                  
REMARK   3   ANGLE     :  0.614          16977                                  
REMARK   3   CHIRALITY :  0.043           2041                                  
REMARK   3   PLANARITY :  0.004           2160                                  
REMARK   3   DIHEDRAL  : 13.055           7333                                  
REMARK   3                                                                      
REMARK   3  TLS DETAILS                                                         
REMARK   3   NUMBER OF TLS GROUPS  : NULL                                       
REMARK   3                                                                      
REMARK   3  NCS DETAILS                                                         
REMARK   3   NUMBER OF NCS GROUPS : NULL                                        
REMARK   3                                                                      
REMARK   3  OTHER REFINEMENT REMARKS: NULL                                      
REMARK   4                                                                      
REMARK   4 5V4E COMPLIES WITH FORMAT V. 3.30, 13-JUL-11                         
REMARK 100                                                                      
REMARK 100 THIS ENTRY HAS BEEN PROCESSED BY RCSB ON 10-MAR-17.                  
REMARK 100 THE DEPOSITION ID IS D_1000226853.                                   
REMARK 200                                                                      
REMARK 200 EXPERIMENTAL DETAILS                                                 
REMARK 200  EXPERIMENT TYPE                : X-RAY DIFFRACTION                  
REMARK 200  DATE OF DATA COLLECTION        : 04-MAR-15                          
REMARK 200  TEMPERATURE           (KELVIN) : 100                                
REMARK 200  PH                             : NULL                               
REMARK 200  NUMBER OF CRYSTALS USED        : 1                                  
REMARK 200                                                                      
REMARK 200  SYNCHROTRON              (Y/N) : Y                                  
REMARK 200  RADIATION SOURCE               : ALS                                
REMARK 200  BEAMLINE                       : 5.0.3                              
REMARK 200  X-RAY GENERATOR MODEL          : NULL                               
REMARK 200  MONOCHROMATIC OR LAUE    (M/L) : M                                  
REMARK 200  WAVELENGTH OR RANGE        (A) : 0.97648                            
REMARK 200  MONOCHROMATOR                  : NULL                               
REMARK 200  OPTICS                         : NULL                               
REMARK 200                                                                      
REMARK 200  DETECTOR TYPE                  : CCD                                
REMARK 200  DETECTOR MANUFACTURER          : ADSC QUANTUM 315R                  
REMARK 200  INTENSITY-INTEGRATION SOFTWARE : HKL-2000                           
REMARK 200  DATA SCALING SOFTWARE          : HKL-2000                           
REMARK 200                                                                      
REMARK 200  NUMBER OF UNIQUE REFLECTIONS   : 36958                              
REMARK 200  RESOLUTION RANGE HIGH      (A) : 3.220                              
REMARK 200  RESOLUTION RANGE LOW       (A) : 40.000                             
REMARK 200  REJECTION CRITERIA  (SIGMA(I)) : NULL                               
REMARK 200                                                                      
REMARK 200 OVERALL.                                                             
REMARK 200  COMPLETENESS FOR RANGE     (%) : 99.8                               
REMARK 200  DATA REDUNDANCY                : 3.600                              
REMARK 200  R MERGE                    (I) : 0.15000                            
REMARK 200  R SYM                      (I) : NULL                               
REMARK 200  <I/SIGMA(I)> FOR THE DATA SET  : 9.6920                             
REMARK 200                                                                      
REMARK 200 IN THE HIGHEST RESOLUTION SHELL.                                     
REMARK 200  HIGHEST RESOLUTION SHELL, RANGE HIGH (A) : 3.22                     
REMARK 200  HIGHEST RESOLUTION SHELL, RANGE LOW  (A) : 3.28                     
REMARK 200  COMPLETENESS FOR SHELL     (%) : NULL                               
REMARK 200  DATA REDUNDANCY IN SHELL       : 3.60                               
REMARK 200  R MERGE FOR SHELL          (I) : NULL                               
REMARK 200  R SYM FOR SHELL            (I) : NULL                               
REMARK 200  <I/SIGMA(I)> FOR SHELL         : 1.550                              
REMARK 200                                                                      
REMARK 200 DIFFRACTION PROTOCOL: SINGLE WAVELENGTH                              
REMARK 200 METHOD USED TO DETERMINE THE STRUCTURE: MOLECULAR REPLACEMENT        
REMARK 200 SOFTWARE USED: PHASER                                                
REMARK 200 STARTING MODEL: NULL                                                 
REMARK 200                                                                      
REMARK 200 REMARK: NULL                                                         
REMARK 280                                                                      
REMARK 280 CRYSTAL                                                              
REMARK 280 SOLVENT CONTENT, VS   (%): 61.58                                     
REMARK 280 MATTHEWS COEFFICIENT, VM (ANGSTROMS**3/DA): 3.20                     
REMARK 280                                                                      
REMARK 280 CRYSTALLIZATION CONDITIONS: 40 MM POTASSIUM PHOSPHATE 16% W/V PEG    
REMARK 280  8000 20% V/V GLYCEROL, VAPOR DIFFUSION, SITTING DROP,               
REMARK 280  TEMPERATURE 293K                                                    
REMARK 290                                                                      
REMARK 290 CRYSTALLOGRAPHIC SYMMETRY                                            
REMARK 290 SYMMETRY OPERATORS FOR SPACE GROUP: P 1 21 1                         
REMARK 290                                                                      
REMARK 290      SYMOP   SYMMETRY                                                
REMARK 290     NNNMMM   OPERATOR                                                
REMARK 290       1555   X,Y,Z                                                   
REMARK 290       2555   -X,Y+1/2,-Z                                             
REMARK 290                                                                      
REMARK 290     WHERE NNN -> OPERATOR NUMBER                                     
REMARK 290           MMM -> TRANSLATION VECTOR                                  
REMARK 290                                                                      
REMARK 290 CRYSTALLOGRAPHIC SYMMETRY TRANSFORMATIONS                            
REMARK 290 THE FOLLOWING TRANSFORMATIONS OPERATE ON THE ATOM/HETATM             
REMARK 290 RECORDS IN THIS ENTRY TO PRODUCE CRYSTALLOGRAPHICALLY                
REMARK 290 RELATED MOLECULES.                                                   
REMARK 290   SMTRY1   1  1.000000  0.000000  0.000000        0.00000            
REMARK 290   SMTRY2   1  0.000000  1.000000  0.000000        0.00000            
REMARK 290   SMTRY3   1  0.000000  0.000000  1.000000        0.00000            
REMARK 290   SMTRY1   2 -1.000000  0.000000  0.000000        0.00000            
REMARK 290   SMTRY2   2  0.000000  1.000000  0.000000       70.51000            
REMARK 290   SMTRY3   2  0.000000  0.000000 -1.000000        0.00000            
REMARK 290                                                                      
REMARK 290 REMARK: NULL                                                         
REMARK 300                                                                      
REMARK 300 BIOMOLECULE: 1, 2, 3, 4                                              
REMARK 300 SEE REMARK 350 FOR THE AUTHOR PROVIDED AND/OR PROGRAM                
REMARK 300 GENERATED ASSEMBLY INFORMATION FOR THE STRUCTURE IN                  
REMARK 300 THIS ENTRY. THE REMARK MAY ALSO PROVIDE INFORMATION ON               
REMARK 300 BURIED SURFACE AREA.                                                 
REMARK 350                                                                      
REMARK 350 COORDINATES FOR A COMPLETE MULTIMER REPRESENTING THE KNOWN           
REMARK 350 BIOLOGICALLY SIGNIFICANT OLIGOMERIZATION STATE OF THE                
REMARK 350 MOLECULE CAN BE GENERATED BY APPLYING BIOMT TRANSFORMATIONS          
REMARK 350 GIVEN BELOW.  BOTH NON-CRYSTALLOGRAPHIC AND                          
REMARK 350 CRYSTALLOGRAPHIC OPERATIONS ARE GIVEN.                               
REMARK 350                                                                      
REMARK 350 BIOMOLECULE: 1                                                       
REMARK 350 AUTHOR DETERMINED BIOLOGICAL UNIT: DIMERIC                           
REMARK 350 SOFTWARE DETERMINED QUATERNARY STRUCTURE: DIMERIC                    
REMARK 350 SOFTWARE USED: PISA                                                  
REMARK 350 TOTAL BURIED SURFACE AREA: 4690 ANGSTROM**2                          
REMARK 350 SURFACE AREA OF THE COMPLEX: 21590 ANGSTROM**2                       
REMARK 350 CHANGE IN SOLVENT FREE ENERGY: 20.0 KCAL/MOL                         
REMARK 350 APPLY THE FOLLOWING TO CHAINS: A, B                                  
REMARK 350   BIOMT1   1  1.000000  0.000000  0.000000        0.00000            
REMARK 350   BIOMT2   1  0.000000  1.000000  0.000000        0.00000            
REMARK 350   BIOMT3   1  0.000000  0.000000  1.000000        0.00000            
REMARK 350                                                                      
REMARK 350 BIOMOLECULE: 2                                                       
REMARK 350 AUTHOR DETERMINED BIOLOGICAL UNIT: DIMERIC                           
REMARK 350 SOFTWARE DETERMINED QUATERNARY STRUCTURE: DIMERIC                    
REMARK 350 SOFTWARE USED: PISA                                                  
REMARK 350 TOTAL BURIED SURFACE AREA: 3220 ANGSTROM**2                          
REMARK 350 SURFACE AREA OF THE COMPLEX: 19340 ANGSTROM**2                       
REMARK 350 CHANGE IN SOLVENT FREE ENERGY: 2.0 KCAL/MOL                          
REMARK 350 APPLY THE FOLLOWING TO CHAINS: C, D                                  
REMARK 350   BIOMT1   1  1.000000  0.000000  0.000000        0.00000            
REMARK 350   BIOMT2   1  0.000000  1.000000  0.000000        0.00000            
REMARK 350   BIOMT3   1  0.000000  0.000000  1.000000        0.00000            
REMARK 350                                                                      
REMARK 350 BIOMOLECULE: 3                                                       
REMARK 350 AUTHOR DETERMINED BIOLOGICAL UNIT: DIMERIC                           
REMARK 350 SOFTWARE DETERMINED QUATERNARY STRUCTURE: DIMERIC                    
REMARK 350 SOFTWARE USED: PISA                                                  
REMARK 350 TOTAL BURIED SURFACE AREA: 4280 ANGSTROM**2                          
REMARK 350 SURFACE AREA OF THE COMPLEX: 19440 ANGSTROM**2                       
REMARK 350 CHANGE IN SOLVENT FREE ENERGY: 15.0 KCAL/MOL                         
REMARK 350 APPLY THE FOLLOWING TO CHAINS: E, F                                  
REMARK 350   BIOMT1   1  1.000000  0.000000  0.000000        0.00000            
REMARK 350   BIOMT2   1  0.000000  1.000000  0.000000        0.00000            
REMARK 350   BIOMT3   1  0.000000  0.000000  1.000000        0.00000            
REMARK 350                                                                      
REMARK 350 BIOMOLECULE: 4                                                       
REMARK 350 AUTHOR DETERMINED BIOLOGICAL UNIT: DIMERIC                           
REMARK 350 SOFTWARE DETERMINED QUATERNARY STRUCTURE: DIMERIC                    
REMARK 350 SOFTWARE USED: PISA                                                  
REMARK 350 TOTAL BURIED SURFACE AREA: 7940 ANGSTROM**2                          
REMARK 350 SURFACE AREA OF THE COMPLEX: 22000 ANGSTROM**2                       
REMARK 350 CHANGE IN SOLVENT FREE ENERGY: 48.0 KCAL/MOL                         
REMARK 350 APPLY THE FOLLOWING TO CHAINS: G, H                                  
REMARK 350   BIOMT1   1  1.000000  0.000000  0.000000        0.00000            
REMARK 350   BIOMT2   1  0.000000  1.000000  0.000000        0.00000            
REMARK 350   BIOMT3   1  0.000000  0.000000  1.000000        0.00000            
REMARK 465                                                                      
REMARK 465 MISSING RESIDUES                                                     
REMARK 465 THE FOLLOWING RESIDUES WERE NOT LOCATED IN THE                       
REMARK 465 EXPERIMENT. (M=MODEL NUMBER; RES=RESIDUE NAME; C=CHAIN               
REMARK 465 IDENTIFIER; SSSEQ=SEQUENCE NUMBER; I=INSERTION CODE.)                
REMARK 465                                                                      
REMARK 465   M RES C SSSEQI                                                     
REMARK 465     ASP A   221                                                      
REMARK 465     LYS A   222                                                      
REMARK 465     THR A   223                                                      
REMARK 465     HIS A   224                                                      
REMARK 465     THR A   225                                                      
REMARK 465     CYS A   226                                                      
REMARK 465     PRO A   445                                                      
REMARK 465     GLY A   446                                                      
REMARK 465     ASP B   221                                                      
REMARK 465     LYS B   222                                                      
REMARK 465     THR B   223                                                      
REMARK 465     HIS B   224                                                      
REMARK 465     THR B   225                                                      
REMARK 465     CYS B   226                                                      
REMARK 465     PRO B   227                                                      
REMARK 465     PRO B   228                                                      
REMARK 465     CYS B   229                                                      
REMARK 465     PRO B   230                                                      
REMARK 465     ALA B   231                                                      
REMARK 465     PRO B   232                                                      
REMARK 465     GLU B   233                                                      
REMARK 465     LEU B   234                                                      
REMARK 465     LEU B   235                                                      
REMARK 465     GLY B   236                                                      
REMARK 465     GLY B   237                                                      
REMARK 465     PRO B   238                                                      
REMARK 465     SER B   239                                                      
REMARK 465     VAL B   240                                                      
REMARK 465     PHE B   241                                                      
REMARK 465     VAL B   266                                                      
REMARK 465     SER B   267                                                      
REMARK 465     HIS B   268                                                      
REMARK 465     GLU B   269                                                      
REMARK 465     GLU B   294                                                      
REMARK 465     GLN B   295                                                      
REMARK 465     TYR B   296                                                      
REMARK 465     ASN B   297                                                      
REMARK 465     SER B   298                                                      
REMARK 465     SER B   324                                                      
REMARK 465     ASN B   325                                                      
REMARK 465     LYS B   326                                                      
REMARK 465     ALA B   327                                                      
REMARK 465     LEU B   328                                                      
REMARK 465     PRO B   329                                                      
REMARK 465     ALA B   330                                                      
REMARK 465     PRO B   331                                                      
REMARK 465     PRO B   445                                                      
REMARK 465     GLY B   446                                                      
REMARK 465     ASP C   221                                                      
REMARK 465     LYS C   222                                                      
REMARK 465     THR C   223                                                      
REMARK 465     HIS C   224                                                      
REMARK 465     THR C   225                                                      
REMARK 465     CYS C   226                                                      
REMARK 465     PRO C   227                                                      
REMARK 465     PRO C   228                                                      
REMARK 465     CYS C   229                                                      
REMARK 465     PRO C   230                                                      
REMARK 465     ALA C   231                                                      
REMARK 465     PRO C   232                                                      
REMARK 465     GLU C   233                                                      
REMARK 465     LEU C   234                                                      
REMARK 465     LEU C   235                                                      
REMARK 465     GLY C   236                                                      
REMARK 465     GLY C   237                                                      
REMARK 465     PRO C   238                                                      
REMARK 465     SER C   239                                                      
REMARK 465     VAL C   240                                                      
REMARK 465     PHE C   241                                                      
REMARK 465     VAL C   262                                                      
REMARK 465     VAL C   263                                                      
REMARK 465     VAL C   264                                                      
REMARK 465     ASP C   265                                                      
REMARK 465     VAL C   266                                                      
REMARK 465     SER C   267                                                      
REMARK 465     HIS C   268                                                      
REMARK 465     GLU C   269                                                      
REMARK 465     ASP C   270                                                      
REMARK 465     PRO C   271                                                      
REMARK 465     GLU C   272                                                      
REMARK 465     VAL C   273                                                      
REMARK 465     LYS C   274                                                      
REMARK 465     LYS C   290                                                      
REMARK 465     PRO C   291                                                      
REMARK 465     ARG C   292                                                      
REMARK 465     GLU C   293                                                      
REMARK 465     GLU C   294                                                      
REMARK 465     GLN C   295                                                      
REMARK 465     TYR C   296                                                      
REMARK 465     ASN C   297                                                      
REMARK 465     SER C   298                                                      
REMARK 465     THR C   299                                                      
REMARK 465     TYR C   300                                                      
REMARK 465     ARG C   301                                                      
REMARK 465     VAL C   302                                                      
REMARK 465     VAL C   303                                                      
REMARK 465     LYS C   322                                                      
REMARK 465     VAL C   323                                                      
REMARK 465     SER C   324                                                      
REMARK 465     ASN C   325                                                      
REMARK 465     LYS C   326                                                      
REMARK 465     ALA C   327                                                      
REMARK 465     LEU C   328                                                      
REMARK 465     PRO C   329                                                      
REMARK 465     ALA C   330                                                      
REMARK 465     PRO C   331                                                      
REMARK 465     ILE C   332                                                      
REMARK 465     GLU C   333                                                      
REMARK 465     LYS C   334                                                      
REMARK 465     THR C   335                                                      
REMARK 465     PRO C   445                                                      
REMARK 465     GLY C   446                                                      
REMARK 465     ASP D   221                                                      
REMARK 465     LYS D   222                                                      
REMARK 465     THR D   223                                                      
REMARK 465     HIS D   224                                                      
REMARK 465     THR D   225                                                      
REMARK 465     CYS D   226                                                      
REMARK 465     PRO D   227                                                      
REMARK 465     PRO D   228                                                      
REMARK 465     CYS D   229                                                      
REMARK 465     PRO D   230                                                      
REMARK 465     ALA D   231                                                      
REMARK 465     PRO D   232                                                      
REMARK 465     GLU D   233                                                      
REMARK 465     LEU D   234                                                      
REMARK 465     LEU D   235                                                      
REMARK 465     GLY D   236                                                      
REMARK 465     GLY D   237                                                      
REMARK 465     HIS D   268                                                      
REMARK 465     GLU D   269                                                      
REMARK 465     GLU D   294                                                      
REMARK 465     GLN D   295                                                      
REMARK 465     TYR D   296                                                      
REMARK 465     ALA D   330                                                      
REMARK 465     SER D   444                                                      
REMARK 465     PRO D   445                                                      
REMARK 465     GLY D   446                                                      
REMARK 465     ASP E   221                                                      
REMARK 465     LYS E   222                                                      
REMARK 465     THR E   223                                                      
REMARK 465     HIS E   224                                                      
REMARK 465     THR E   225                                                      
REMARK 465     CYS E   226                                                      
REMARK 465     PRO E   227                                                      
REMARK 465     PRO E   228                                                      
REMARK 465     CYS E   229                                                      
REMARK 465     PRO E   230                                                      
REMARK 465     ALA E   231                                                      
REMARK 465     PRO E   232                                                      
REMARK 465     GLU E   233                                                      
REMARK 465     LEU E   234                                                      
REMARK 465     LEU E   235                                                      
REMARK 465     GLY E   236                                                      
REMARK 465     PRO E   445                                                      
REMARK 465     GLY E   446                                                      
REMARK 465     ASP F   221                                                      
REMARK 465     LYS F   222                                                      
REMARK 465     THR F   223                                                      
REMARK 465     HIS F   224                                                      
REMARK 465     THR F   225                                                      
REMARK 465     CYS F   226                                                      
REMARK 465     PRO F   227                                                      
REMARK 465     PRO F   228                                                      
REMARK 465     CYS F   229                                                      
REMARK 465     PRO F   230                                                      
REMARK 465     ALA F   231                                                      
REMARK 465     PRO F   232                                                      
REMARK 465     GLU F   233                                                      
REMARK 465     LEU F   234                                                      
REMARK 465     LEU F   235                                                      
REMARK 465     GLY F   236                                                      
REMARK 465     GLY F   237                                                      
REMARK 465     PRO F   238                                                      
REMARK 465     ASP F   265                                                      
REMARK 465     VAL F   266                                                      
REMARK 465     SER F   267                                                      
REMARK 465     HIS F   268                                                      
REMARK 465     GLU F   269                                                      
REMARK 465     ASP F   270                                                      
REMARK 465     PRO F   271                                                      
REMARK 465     GLU F   272                                                      
REMARK 465     VAL F   273                                                      
REMARK 465     LYS F   274                                                      
REMARK 465     PHE F   275                                                      
REMARK 465     ASN F   276                                                      
REMARK 465     TRP F   277                                                      
REMARK 465     GLU F   294                                                      
REMARK 465     GLN F   295                                                      
REMARK 465     TYR F   296                                                      
REMARK 465     ASN F   297                                                      
REMARK 465     SER F   298                                                      
REMARK 465     THR F   299                                                      
REMARK 465     TYR F   300                                                      
REMARK 465     SER F   324                                                      
REMARK 465     ASN F   325                                                      
REMARK 465     LYS F   326                                                      
REMARK 465     ALA F   327                                                      
REMARK 465     LEU F   328                                                      
REMARK 465     PRO F   329                                                      
REMARK 465     ALA F   330                                                      
REMARK 465     PRO F   331                                                      
REMARK 465     SER F   444                                                      
REMARK 465     PRO F   445                                                      
REMARK 465     GLY F   446                                                      
REMARK 465     ASP G   221                                                      
REMARK 465     LYS G   222                                                      
REMARK 465     THR G   223                                                      
REMARK 465     HIS G   224                                                      
REMARK 465     THR G   225                                                      
REMARK 465     PRO G   445                                                      
REMARK 465     GLY G   446                                                      
REMARK 465     ASP H   221                                                      
REMARK 465     LYS H   222                                                      
REMARK 465     THR H   223                                                      
REMARK 465     HIS H   224                                                      
REMARK 465     THR H   225                                                      
REMARK 465     ILE H   253                                                      
REMARK 465     SER H   254                                                      
REMARK 465     SER H   444                                                      
REMARK 465     PRO H   445                                                      
REMARK 465     GLY H   446                                                      
REMARK 470                                                                      
REMARK 470 MISSING ATOM                                                         
REMARK 470 THE FOLLOWING RESIDUES HAVE MISSING ATOMS (M=MODEL NUMBER;           
REMARK 470 RES=RESIDUE NAME; C=CHAIN IDENTIFIER; SSEQ=SEQUENCE NUMBER;          
REMARK 470 I=INSERTION CODE):                                                   
REMARK 470   M RES CSSEQI  ATOMS                                                
REMARK 470     LEU A 234    CG   CD1  CD2                                       
REMARK 470     LEU A 235    CG   CD1  CD2                                       
REMARK 470     SER A 239    OG                                                  
REMARK 470     LYS A 246    CG   CD   CE   NZ                                   
REMARK 470     ILE A 253    CG1  CG2  CD1                                       
REMARK 470     SER A 254    OG                                                  
REMARK 470     VAL A 263    CG1  CG2                                            
REMARK 470     VAL A 264    CG1  CG2                                            
REMARK 470     SER A 267    OG                                                  
REMARK 470     HIS A 268    CG   ND1  CD2  CE1  NE2                             
REMARK 470     GLU A 269    CG   CD   OE1  OE2                                  
REMARK 470     ASP A 270    CG   OD1  OD2                                       
REMARK 470     GLU A 272    CG   CD   OE1  OE2                                  
REMARK 470     LYS A 274    CG   CD   CE   NZ                                   
REMARK 470     TYR A 278    CG   CD1  CD2  CE1  CE2  CZ   OH                    
REMARK 470     GLU A 283    CG   CD   OE1  OE2                                  
REMARK 470     VAL A 284    CG1  CG2                                            
REMARK 470     LYS A 288    CG   CD   CE   NZ                                   
REMARK 470     LYS A 290    CG   CD   CE   NZ                                   
REMARK 470     LEU A 309    CG   CD1  CD2                                       
REMARK 470     GLN A 311    CG   CD   OE1  NE2                                  
REMARK 470     LYS A 317    CG   CD   CE   NZ                                   
REMARK 470     LYS A 322    CG   CD   CE   NZ                                   
REMARK 470     SER A 324    OG                                                  
REMARK 470     LYS A 326    CG   CD   CE   NZ                                   
REMARK 470     LEU A 328    CG   CD1  CD2                                       
REMARK 470     ILE A 332    CG1  CG2  CD1                                       
REMARK 470     GLU A 333    CG   CD   OE1  OE2                                  
REMARK 470     LYS A 334    CE   NZ                                             
REMARK 470     ILE A 336    CG1  CG2  CD1                                       
REMARK 470     LYS A 338    CG   CD   CE   NZ                                   
REMARK 470     LYS A 340    CG   CD   CE   NZ                                   
REMARK 470     ARG A 355    CG   CD   NE   CZ   NH1  NH2                        
REMARK 470     LEU A 358    CG   CD1  CD2                                       
REMARK 470     LYS A 360    CG   CD   CE   NZ                                   
REMARK 470     LYS A 370    NZ                                                  
REMARK 470     ASN A 384    CG   OD1  ND2                                       
REMARK 470     ARG A 386    CG   CD   NE   CZ   NH1  NH2                        
REMARK 470     ASN A 389    CG   OD1  ND2                                       
REMARK 470     LYS A 414    CG   CD   CE   NZ                                   
REMARK 470     GLN A 418    CG   CD   OE1  NE2                                  
REMARK 470     GLN A 419    CG   CD   OE1  NE2                                  
REMARK 470     VAL A 422    CG1  CG2                                            
REMARK 470     LEU B 242    CG   CD1  CD2                                       
REMARK 470     PHE B 243    CG   CD1  CD2  CE1  CE2  CZ                         
REMARK 470     LYS B 246    CG   CD   CE   NZ                                   
REMARK 470     THR B 250    OG1  CG2                                            
REMARK 470     MET B 252    CG   SD   CE                                        
REMARK 470     ILE B 253    CG1  CG2  CD1                                       
REMARK 470     SER B 254    OG                                                  
REMARK 470     ARG B 255    CG   CD   NE   CZ   NH1  NH2                        
REMARK 470     THR B 256    OG1  CG2                                            
REMARK 470     VAL B 259    CG1  CG2                                            
REMARK 470     VAL B 262    CG1  CG2                                            
REMARK 470     VAL B 263    CG1  CG2                                            
REMARK 470     VAL B 264    CG1  CG2                                            
REMARK 470     ASP B 265    CG   OD1  OD2                                       
REMARK 470     ASP B 270    CG   OD1  OD2                                       
REMARK 470     GLU B 272    CG   CD   OE1  OE2                                  
REMARK 470     LYS B 274    CG   CD   CE   NZ                                   
REMARK 470     PHE B 275    CG   CD1  CD2  CE1  CE2  CZ                         
REMARK 470     ASN B 276    CG   OD1  ND2                                       
REMARK 470     ASP B 280    CG   OD1  OD2                                       
REMARK 470     VAL B 282    CG1  CG2                                            
REMARK 470     GLU B 283    CG   CD   OE1  OE2                                  
REMARK 470     VAL B 284    CG1  CG2                                            
REMARK 470     HIS B 285    CG   ND1  CD2  CE1  NE2                             
REMARK 470     ASN B 286    CG   OD1  ND2                                       
REMARK 470     LYS B 290    CG   CD   CE   NZ                                   
REMARK 470     ARG B 292    CG   CD   NE   CZ   NH1  NH2                        
REMARK 470     GLU B 293    CG   CD   OE1  OE2                                  
REMARK 470     THR B 299    OG1  CG2                                            
REMARK 470     TYR B 300    CG   CD1  CD2  CE1  CE2  CZ   OH                    
REMARK 470     ARG B 301    CG   CD   NE   CZ   NH1  NH2                        
REMARK 470     VAL B 302    CG1  CG2                                            
REMARK 470     VAL B 303    CG1  CG2                                            
REMARK 470     LEU B 306    CG   CD1  CD2                                       
REMARK 470     THR B 307    OG1  CG2                                            
REMARK 470     LEU B 309    CG   CD1  CD2                                       
REMARK 470     GLN B 311    CG   CD   OE1  NE2                                  
REMARK 470     LEU B 314    CG   CD1  CD2                                       
REMARK 470     ASN B 315    CG   OD1  ND2                                       
REMARK 470     LYS B 322    CG   CD   CE   NZ                                   
REMARK 470     ILE B 332    CG1  CG2  CD1                                       
REMARK 470     GLU B 333    CG   CD   OE1  OE2                                  
REMARK 470     ILE B 336    CG1  CG2  CD1                                       
REMARK 470     SER B 337    OG                                                  
REMARK 470     LYS B 338    CG   CD   CE   NZ                                   
REMARK 470     LYS B 340    CG   CD   CE   NZ                                   
REMARK 470     GLN B 342    CG   CD   OE1  NE2                                  
REMARK 470     ARG B 344    CG   CD   NE   CZ   NH1  NH2                        
REMARK 470     ARG B 355    CG   CD   NE   CZ   NH1  NH2                        
REMARK 470     ASP B 356    CG   OD1  OD2                                       
REMARK 470     GLU B 357    CG   CD   OE1  OE2                                  
REMARK 470     LEU B 358    CG   CD1  CD2                                       
REMARK 470     LEU B 365    CG   CD1  CD2                                       
REMARK 470     SER B 383    OG                                                  
REMARK 470     ARG B 386    CG   CD   NE   CZ   NH1  NH2                        
REMARK 470     ASN B 390    CG   OD1  ND2                                       
REMARK 470     LYS B 392    CG   CD   CE   NZ                                   
REMARK 470     GLN B 418    CG   CD   OE1  NE2                                  
REMARK 470     GLN B 419    CG   CD   OE1  NE2                                  
REMARK 470     VAL B 422    CG1  CG2                                            
REMARK 470     SER B 424    OG                                                  
REMARK 470     SER B 426    OG                                                  
REMARK 470     GLU B 430    OE1  OE2                                            
REMARK 470     LYS B 439    CG   CD   CE   NZ                                   
REMARK 470     SER B 442    OG                                                  
REMARK 470     LEU B 443    CG   CD1  CD2                                       
REMARK 470     LEU C 242    CG   CD1  CD2                                       
REMARK 470     LYS C 246    CG   CD   CE   NZ                                   
REMARK 470     ILE C 253    CG1  CG2  CD1                                       
REMARK 470     THR C 256    OG1  CG2                                            
REMARK 470     VAL C 259    CG1  CG2                                            
REMARK 470     THR C 260    OG1  CG2                                            
REMARK 470     PHE C 275    CG   CD1  CD2  CE1  CE2  CZ                         
REMARK 470     TRP C 277    CG   CD1  CD2  NE1  CE2  CE3  CZ2                   
REMARK 470     TRP C 277    CZ3  CH2                                            
REMARK 470     TYR C 278    CG   CD1  CD2  CE1  CE2  CZ   OH                    
REMARK 470     VAL C 279    CG1  CG2                                            
REMARK 470     VAL C 282    CG1  CG2                                            
REMARK 470     GLU C 283    CG   CD   OE1  OE2                                  
REMARK 470     VAL C 284    CG1  CG2                                            
REMARK 470     ASN C 286    CG   OD1  ND2                                       
REMARK 470     LYS C 288    CD   CE   NZ                                        
REMARK 470     VAL C 305    CG1  CG2                                            
REMARK 470     LEU C 306    CG   CD1  CD2                                       
REMARK 470     VAL C 308    CG1  CG2                                            
REMARK 470     LEU C 309    CG   CD1  CD2                                       
REMARK 470     GLN C 311    CG   CD   OE1  NE2                                  
REMARK 470     ASP C 312    CG   OD1  OD2                                       
REMARK 470     LYS C 317    CG   CD   CE   NZ                                   
REMARK 470     GLU C 318    CG   CD   OE1  OE2                                  
REMARK 470     TYR C 319    CG   CD1  CD2  CE1  CE2  CZ   OH                    
REMARK 470     ILE C 336    CG1  CG2  CD1                                       
REMARK 470     LYS C 338    CG   CD   CE   NZ                                   
REMARK 470     LYS C 340    CG   CD   CE   NZ                                   
REMARK 470     GLN C 342    CG   CD   OE1  NE2                                  
REMARK 470     ARG C 344    CG   CD   NE   CZ   NH1  NH2                        
REMARK 470     GLN C 347    CG   CD   OE1  NE2                                  
REMARK 470     LYS C 360    CG   CD   CE   NZ                                   
REMARK 470     SER C 444    OG                                                  
REMARK 470     SER D 239    OG                                                  
REMARK 470     VAL D 240    CG1  CG2                                            
REMARK 470     PHE D 241    CG   CD1  CD2  CE1  CE2  CZ                         
REMARK 470     LYS D 246    CG   CD   CE   NZ                                   
REMARK 470     LYS D 248    CG   CD   CE   NZ                                   
REMARK 470     LEU D 251    CG   CD1  CD2                                       
REMARK 470     MET D 252    CG   SD   CE                                        
REMARK 470     ILE D 253    CG1  CG2  CD1                                       
REMARK 470     SER D 254    OG                                                  
REMARK 470     ARG D 255    CG   CD   NE   CZ   NH1  NH2                        
REMARK 470     VAL D 264    CG1  CG2                                            
REMARK 470     ASP D 265    CG   OD1  OD2                                       
REMARK 470     VAL D 266    CG1  CG2                                            
REMARK 470     ASP D 270    CG   OD1  OD2                                       
REMARK 470     GLU D 272    CG   CD   OE1  OE2                                  
REMARK 470     LYS D 274    CG   CD   CE   NZ                                   
REMARK 470     VAL D 282    CG1  CG2                                            
REMARK 470     GLU D 283    CG   CD   OE1  OE2                                  
REMARK 470     LYS D 288    CG   CD   CE   NZ                                   
REMARK 470     LYS D 290    CG   CD   CE   NZ                                   
REMARK 470     ARG D 292    CG   CD   NE   CZ   NH1  NH2                        
REMARK 470     GLU D 293    CG   CD   OE1  OE2                                  
REMARK 470     ASN D 297    CG   OD1  ND2                                       
REMARK 470     THR D 299    OG1  CG2                                            
REMARK 470     TYR D 300    CG   CD1  CD2  CE1  CE2  CZ   OH                    
REMARK 470     ARG D 301    CG   CD   NE   CZ   NH1  NH2                        
REMARK 470     VAL D 303    CG1  CG2                                            
REMARK 470     LEU D 309    CG   CD1  CD2                                       
REMARK 470     GLN D 311    CG   CD   OE1  NE2                                  
REMARK 470     LEU D 314    CG   CD1  CD2                                       
REMARK 470     LYS D 317    CG   CD   CE   NZ                                   
REMARK 470     GLU D 318    CG   CD   OE1  OE2                                  
REMARK 470     LYS D 322    CG   CD   CE   NZ                                   
REMARK 470     VAL D 323    CG1  CG2                                            
REMARK 470     ASN D 325    CG   OD1  ND2                                       
REMARK 470     LYS D 326    CG   CD   CE   NZ                                   
REMARK 470     LEU D 328    CG   CD1  CD2                                       
REMARK 470     ILE D 332    CG1  CG2  CD1                                       
REMARK 470     LYS D 334    CG   CD   CE   NZ                                   
REMARK 470     LYS D 338    CG   CD   CE   NZ                                   
REMARK 470     LYS D 340    CG   CD   CE   NZ                                   
REMARK 470     ARG D 344    CG   CD   NE   CZ   NH1  NH2                        
REMARK 470     ARG D 355    CG   CD   NE   CZ   NH1  NH2                        
REMARK 470     THR D 359    OG1  CG2                                            
REMARK 470     LYS D 360    CG   CD   CE   NZ                                   
REMARK 470     SER D 383    OG                                                  
REMARK 470     ARG D 386    CG   CD   NE   CZ   NH1  NH2                        
REMARK 470     SER D 400    OG                                                  
REMARK 470     SER D 415    OG                                                  
REMARK 470     LYS E 246    CG   CD   CE   NZ                                   
REMARK 470     LYS E 248    CG   CD   CE   NZ                                   
REMARK 470     MET E 252    CG   SD   CE                                        
REMARK 470     ILE E 253    CG1  CG2  CD1                                       
REMARK 470     SER E 254    OG                                                  
REMARK 470     ARG E 255    CG   CD   NE   CZ   NH1  NH2                        
REMARK 470     SER E 267    OG                                                  
REMARK 470     GLU E 269    CG   CD   OE1  OE2                                  
REMARK 470     ASP E 270    CG   OD1  OD2                                       
REMARK 470     GLU E 272    CG   CD   OE1  OE2                                  
REMARK 470     VAL E 273    CG1  CG2                                            
REMARK 470     LYS E 274    CG   CD   CE   NZ                                   
REMARK 470     ASN E 276    CG   OD1  ND2                                       
REMARK 470     VAL E 279    CG1  CG2                                            
REMARK 470     ASP E 280    CG   OD1  OD2                                       
REMARK 470     VAL E 282    CG1  CG2                                            
REMARK 470     VAL E 284    CG1  CG2                                            
REMARK 470     ASN E 286    CG   OD1  ND2                                       
REMARK 470     LYS E 288    CG   CD   CE   NZ                                   
REMARK 470     LYS E 290    CG   CD   CE   NZ                                   
REMARK 470     GLU E 293    CG   CD   OE1  OE2                                  
REMARK 470     SER E 298    OG                                                  
REMARK 470     VAL E 302    CG1  CG2                                            
REMARK 470     VAL E 303    CG1  CG2                                            
REMARK 470     SER E 304    OG                                                  
REMARK 470     LEU E 309    CG   CD1  CD2                                       
REMARK 470     LEU E 314    CG   CD1  CD2                                       
REMARK 470     LYS E 317    CG   CD   CE   NZ                                   
REMARK 470     GLU E 320    CG   CD   OE1  OE2                                  
REMARK 470     LYS E 322    CG   CD   CE   NZ                                   
REMARK 470     VAL E 323    CG1  CG2                                            
REMARK 470     SER E 324    OG                                                  
REMARK 470     ASN E 325    CG   OD1  ND2                                       
REMARK 470     LYS E 326    CG   CD   CE   NZ                                   
REMARK 470     LEU E 328    CG   CD1  CD2                                       
REMARK 470     ILE E 332    CG1  CG2  CD1                                       
REMARK 470     GLU E 333    CG   CD   OE1  OE2                                  
REMARK 470     LYS E 334    CG   CD   CE   NZ                                   
REMARK 470     ILE E 336    CG1  CG2  CD1                                       
REMARK 470     LYS E 340    CG   CD   CE   NZ                                   
REMARK 470     ARG E 355    CG   CD   NE   CZ   NH1  NH2                        
REMARK 470     LEU E 358    CG   CD1  CD2                                       
REMARK 470     LYS E 360    CG   CD   CE   NZ                                   
REMARK 470     ASN E 361    CG   OD1  ND2                                       
REMARK 470     VAL E 363    CG1  CG2                                            
REMARK 470     GLU E 382    CD   OE1  OE2                                       
REMARK 470     ARG E 386    CG   CD   NE   CZ   NH1  NH2                        
REMARK 470     ASN E 389    CG   OD1  ND2                                       
REMARK 470     LYS E 414    CG   CD   CE   NZ                                   
REMARK 470     GLN E 418    CG   CD   OE1  NE2                                  
REMARK 470     VAL F 240    CG1  CG2                                            
REMARK 470     PHE F 241    CG   CD1  CD2  CE1  CE2  CZ                         
REMARK 470     LEU F 242    CG   CD1  CD2                                       
REMARK 470     LYS F 246    CG   CD   CE   NZ                                   
REMARK 470     LEU F 251    CG   CD1  CD2                                       
REMARK 470     MET F 252    CG   SD   CE                                        
REMARK 470     ILE F 253    CG1  CG2  CD1                                       
REMARK 470     VAL F 259    CG1  CG2                                            
REMARK 470     VAL F 262    CG1  CG2                                            
REMARK 470     VAL F 263    CG1  CG2                                            
REMARK 470     VAL F 264    CG1  CG2                                            
REMARK 470     TYR F 278    CG   CD1  CD2  CE1  CE2  CZ   OH                    
REMARK 470     ASP F 280    CG   OD1  OD2                                       
REMARK 470     VAL F 282    CG1  CG2                                            
REMARK 470     GLU F 283    CG   CD   OE1  OE2                                  
REMARK 470     VAL F 284    CG1  CG2                                            
REMARK 470     HIS F 285    CG   ND1  CD2  CE1  NE2                             
REMARK 470     ASN F 286    CG   OD1  ND2                                       
REMARK 470     LYS F 288    CG   CD   CE   NZ                                   
REMARK 470     THR F 289    OG1  CG2                                            
REMARK 470     LYS F 290    CG   CD   CE   NZ                                   
REMARK 470     ARG F 292    CG   CD   NE   CZ   NH1  NH2                        
REMARK 470     GLU F 293    CG   CD   OE1  OE2                                  
REMARK 470     ARG F 301    CG   CD   NE   CZ   NH1  NH2                        
REMARK 470     VAL F 302    CG1  CG2                                            
REMARK 470     VAL F 303    CG1  CG2                                            
REMARK 470     SER F 304    OG                                                  
REMARK 470     LEU F 306    CG   CD1  CD2                                       
REMARK 470     LEU F 309    CG   CD1  CD2                                       
REMARK 470     GLN F 311    CG   CD   OE1  NE2                                  
REMARK 470     LEU F 314    CG   CD1  CD2                                       
REMARK 470     LYS F 317    CG   CD   CE   NZ                                   
REMARK 470     GLU F 318    CG   CD   OE1  OE2                                  
REMARK 470     LYS F 322    CG   CD   CE   NZ                                   
REMARK 470     VAL F 323    CG1  CG2                                            
REMARK 470     ILE F 332    CG1  CG2  CD1                                       
REMARK 470     LYS F 334    CG   CD   CE   NZ                                   
REMARK 470     ILE F 336    CG1  CG2  CD1                                       
REMARK 470     LYS F 340    CG   CD   CE   NZ                                   
REMARK 470     GLN F 342    CG   CD   OE1  NE2                                  
REMARK 470     ARG F 344    NE   CZ   NH1  NH2                                  
REMARK 470     ARG F 355    CG   CD   NE   CZ   NH1  NH2                        
REMARK 470     LYS F 360    CG   CD   CE   NZ                                   
REMARK 470     ASN F 384    CG   OD1  ND2                                       
REMARK 470     ARG F 386    CG   CD   NE   CZ   NH1  NH2                        
REMARK 470     GLN F 418    CG   CD   OE1  NE2                                  
REMARK 470     VAL F 422    CG1  CG2                                            
REMARK 470     ASN F 434    CG   OD1  ND2                                       
REMARK 470     LEU G 234    CG   CD1  CD2                                       
REMARK 470     LEU G 235    CG   CD1  CD2                                       
REMARK 470     LYS G 246    CG   CD   CE   NZ                                   
REMARK 470     ILE G 253    CG1  CG2  CD1                                       
REMARK 470     ARG G 255    CG   CD   NE   CZ   NH1  NH2                        
REMARK 470     SER G 267    OG                                                  
REMARK 470     GLU G 269    CG   CD   OE1  OE2                                  
REMARK 470     GLU G 272    CG   CD   OE1  OE2                                  
REMARK 470     LYS G 274    CG   CD   CE   NZ                                   
REMARK 470     VAL G 279    CG1  CG2                                            
REMARK 470     ASP G 280    CG   OD1  OD2                                       
REMARK 470     VAL G 282    CG1  CG2                                            
REMARK 470     HIS G 285    CG   ND1  CD2  CE1  NE2                             
REMARK 470     LYS G 288    CG   CD   CE   NZ                                   
REMARK 470     LYS G 290    CG   CD   CE   NZ                                   
REMARK 470     SER G 298    OG                                                  
REMARK 470     LYS G 317    CG   CD   CE   NZ                                   
REMARK 470     LYS G 326    CG   CD   CE   NZ                                   
REMARK 470     ILE G 332    CG1  CG2  CD1                                       
REMARK 470     LYS G 338    CG   CD   CE   NZ                                   
REMARK 470     LYS G 340    CG   CD   CE   NZ                                   
REMARK 470     GLN G 342    CG   CD   OE1  NE2                                  
REMARK 470     ARG G 344    CG   CD   NE   CZ   NH1  NH2                        
REMARK 470     ARG G 355    CG   CD   NE   CZ   NH1  NH2                        
REMARK 470     GLU G 357    CG   CD   OE1  OE2                                  
REMARK 470     LEU G 358    CG   CD1  CD2                                       
REMARK 470     THR G 359    OG1  CG2                                            
REMARK 470     LYS G 360    CG   CD   CE   NZ                                   
REMARK 470     ARG G 386    CG   CD   NE   CZ   NH1  NH2                        
REMARK 470     ASN G 390    CG   OD1  ND2                                       
REMARK 470     LYS G 414    CG   CD   CE   NZ                                   
REMARK 470     GLN G 418    CG   CD   OE1  NE2                                  
REMARK 470     LYS G 439    CG   CD   CE   NZ                                   
REMARK 470     LEU G 443    CG   CD1  CD2                                       
REMARK 470     SER G 444    OG                                                  
REMARK 470     GLU H 233    CG   CD   OE1  OE2                                  
REMARK 470     LEU H 234    CG   CD1  CD2                                       
REMARK 470     LYS H 246    CG   CD   CE   NZ                                   
REMARK 470     MET H 252    CG   SD   CE                                        
REMARK 470     ARG H 255    CG   CD   NE   CZ   NH1  NH2                        
REMARK 470     SER H 267    OG                                                  
REMARK 470     HIS H 268    CG   ND1  CD2  CE1  NE2                             
REMARK 470     GLU H 269    CG   CD   OE1  OE2                                  
REMARK 470     ASP H 270    CG   OD1  OD2                                       
REMARK 470     LYS H 274    CG   CD   CE   NZ                                   
REMARK 470     ASP H 280    CG   OD1  OD2                                       
REMARK 470     VAL H 282    CG1  CG2                                            
REMARK 470     LYS H 288    CG   CD   CE   NZ                                   
REMARK 470     THR H 289    OG1  CG2                                            
REMARK 470     LYS H 290    CG   CD   CE   NZ                                   
REMARK 470     ARG H 292    CG   CD   NE   CZ   NH1  NH2                        
REMARK 470     SER H 298    OG                                                  
REMARK 470     THR H 299    OG1  CG2                                            
REMARK 470     VAL H 302    CG1  CG2                                            
REMARK 470     LEU H 309    CG   CD1  CD2                                       
REMARK 470     GLN H 311    CG   CD   OE1  NE2                                  
REMARK 470     LEU H 314    CG   CD1  CD2                                       
REMARK 470     LYS H 317    CG   CD   CE   NZ                                   
REMARK 470     LYS H 322    CG   CD   CE   NZ                                   
REMARK 470     VAL H 323    CG1  CG2                                            
REMARK 470     SER H 324    OG                                                  
REMARK 470     ASN H 325    CG   OD1  ND2                                       
REMARK 470     LYS H 326    CG   CD   CE   NZ                                   
REMARK 470     LEU H 328    CG   CD1  CD2                                       
REMARK 470     ILE H 332    CG1  CG2  CD1                                       
REMARK 470     GLU H 333    CG   CD   OE1  OE2                                  
REMARK 470     LYS H 334    CG   CD   CE   NZ                                   
REMARK 470     LYS H 338    CD   CE   NZ                                        
REMARK 470     LYS H 340    CG   CD   CE   NZ                                   
REMARK 470     GLN H 342    CG   CD   OE1  NE2                                  
REMARK 470     ARG H 344    CG   CD   NE   CZ   NH1  NH2                        
REMARK 470     ARG H 355    CG   CD   NE   CZ   NH1  NH2                        
REMARK 470     THR H 359    OG1  CG2                                            
REMARK 470     LYS H 360    CD   CE   NZ                                        
REMARK 470     ASN H 361    CG   OD1  ND2                                       
REMARK 470     ASN H 384    CG   OD1  ND2                                       
REMARK 470     ARG H 386    CG   CD   NE   CZ   NH1  NH2                        
REMARK 470     LYS H 414    CG   CD   CE   NZ                                   
REMARK 470     ARG H 416    CG   CD   NE   CZ   NH1  NH2                        
REMARK 470     GLN H 418    CG   CD   OE1  NE2                                  
REMARK 470     VAL H 422    CG1  CG2                                            
REMARK 500                                                                      
REMARK 500 GEOMETRY AND STEREOCHEMISTRY                                         
REMARK 500 SUBTOPIC: CLOSE CONTACTS IN SAME ASYMMETRIC UNIT                     
REMARK 500                                                                      
REMARK 500 THE FOLLOWING ATOMS ARE IN CLOSE CONTACT.                            
REMARK 500                                                                      
REMARK 500  ATM1  RES C  SSEQI   ATM2  RES C  SSEQI           DISTANCE          
REMARK 500   OD1  ASP G   249     O    HOH G   601              1.97            
REMARK 500   N    LEU F   358     O    HOH F   501              2.01            
REMARK 500   O    CYS E   367     O    HOH E   601              2.08            
REMARK 500   O    SER A   354     O    HOH A   601              2.09            
REMARK 500   O    VAL H   302     O    HOH H   601              2.17            
REMARK 500   N    SER E   408     O    HOH E   601              2.18            
REMARK 500   O    VAL H   302     O    HOH H   602              2.19            
REMARK 500   O    LEU F   443     O    HOH F   502              2.19            
REMARK 500                                                                      
REMARK 500 REMARK: NULL                                                         
REMARK 500                                                                      
REMARK 500 GEOMETRY AND STEREOCHEMISTRY                                         
REMARK 500 SUBTOPIC: TORSION ANGLES                                             
REMARK 500                                                                      
REMARK 500 TORSION ANGLES OUTSIDE THE EXPECTED RAMACHANDRAN REGIONS:            
REMARK 500 (M=MODEL NUMBER; RES=RESIDUE NAME; C=CHAIN IDENTIFIER;               
REMARK 500 SSEQ=SEQUENCE NUMBER; I=INSERTION CODE).                             
REMARK 500                                                                      
REMARK 500 STANDARD TABLE:                                                      
REMARK 500 FORMAT:(10X,I3,1X,A3,1X,A1,I4,A1,4X,F7.2,3X,F7.2)                    
REMARK 500                                                                      
REMARK 500 EXPECTED VALUES: GJ KLEYWEGT AND TA JONES (1996). PHI/PSI-           
REMARK 500 CHOLOGY: RAMACHANDRAN REVISITED. STRUCTURE 4, 1395 - 1400            
REMARK 500                                                                      
REMARK 500  M RES CSSEQI        PSI       PHI                                   
REMARK 500    LYS C 288     -143.74    -99.43                                   
REMARK 500    ASP D 265       74.05     57.81                                   
REMARK 500    ASN F 286       42.70    -88.21                                   
REMARK 500    ASN F 434       32.45   -141.86                                   
REMARK 500    ASN G 434       19.95     59.76                                   
REMARK 500    ASN H 297       30.05    -90.30                                   
REMARK 500                                                                      
REMARK 500 REMARK: NULL                                                         
REMARK 610                                                                      
REMARK 610 MISSING HETEROATOM                                                   
REMARK 610 THE FOLLOWING RESIDUES HAVE MISSING ATOMS (M=MODEL NUMBER;           
REMARK 610 RES=RESIDUE NAME; C=CHAIN IDENTIFIER; SSEQ=SEQUENCE NUMBER;          
REMARK 610 I=INSERTION CODE):                                                   
REMARK 610   M RES C SSEQI                                                      
REMARK 610     MAN B  501                                                       
REMARK 610     MAN B  502                                                       
REMARK 610     NAG B  503                                                       
REMARK 610     BMA C  501                                                       
REMARK 610     BMA D  501                                                       
REMARK 800                                                                      
REMARK 800 SITE                                                                 
REMARK 800 SITE_IDENTIFIER: AC1                                                 
REMARK 800 EVIDENCE_CODE: SOFTWARE                                              
REMARK 800 SITE_DESCRIPTION: binding site for residue K A 509                   
REMARK 800                                                                      
REMARK 800 SITE_IDENTIFIER: AC2                                                 
REMARK 800 EVIDENCE_CODE: SOFTWARE                                              
REMARK 800 SITE_DESCRIPTION: binding site for residue MAN B 502                 
REMARK 800                                                                      
REMARK 800 SITE_IDENTIFIER: AC3                                                 
REMARK 800 EVIDENCE_CODE: SOFTWARE                                              
REMARK 800 SITE_DESCRIPTION: binding site for residue NAG B 503                 
REMARK 800                                                                      
REMARK 800 SITE_IDENTIFIER: AC4                                                 
REMARK 800 EVIDENCE_CODE: SOFTWARE                                              
REMARK 800 SITE_DESCRIPTION: binding site for residue K D 504                   
REMARK 800                                                                      
REMARK 800 SITE_IDENTIFIER: AC5                                                 
REMARK 800 EVIDENCE_CODE: SOFTWARE                                              
REMARK 800 SITE_DESCRIPTION: binding site for Poly-Saccharide residues NAG A    
REMARK 800  501 through FUC A 508 bound to ASN A 297                            
REMARK 800                                                                      
REMARK 800 SITE_IDENTIFIER: AC6                                                 
REMARK 800 EVIDENCE_CODE: SOFTWARE                                              
REMARK 800 SITE_DESCRIPTION: binding site for Poly-Saccharide residues NAG E    
REMARK 800  501 through FUC E 507 bound to ASN E 297                            
REMARK 800                                                                      
REMARK 800 SITE_IDENTIFIER: AC7                                                 
REMARK 800 EVIDENCE_CODE: SOFTWARE                                              
REMARK 800 SITE_DESCRIPTION: binding site for Poly-Saccharide residues NAG G    
REMARK 800  501 through FUC G 508 bound to ASN G 297                            
REMARK 800                                                                      
REMARK 800 SITE_IDENTIFIER: AC8                                                 
REMARK 800 EVIDENCE_CODE: SOFTWARE                                              
REMARK 800 SITE_DESCRIPTION: binding site for Poly-Saccharide residues NAG H    
REMARK 800  501 through FUC H 508 bound to ASN H 297                            
REMARK 800                                                                      
REMARK 800 SITE_IDENTIFIER: AC9                                                 
REMARK 800 EVIDENCE_CODE: SOFTWARE                                              
REMARK 800 SITE_DESCRIPTION: binding site for Poly-Saccharide residues BMA C    
REMARK 800  501 through NAG C 503                                               
REMARK 800                                                                      
REMARK 800 SITE_IDENTIFIER: AD1                                                 
REMARK 800 EVIDENCE_CODE: SOFTWARE                                              
REMARK 800 SITE_DESCRIPTION: binding site for Poly-Saccharide residues BMA D    
REMARK 800  501 through NAG D 503                                               
DBREF  5V4E A  221   446  UNP    P01857   IGHG1_HUMAN    104    329             
DBREF  5V4E B  221   446  UNP    P01857   IGHG1_HUMAN    104    329             
DBREF  5V4E C  221   446  UNP    P01857   IGHG1_HUMAN    104    329             
DBREF  5V4E D  221   446  UNP    P01857   IGHG1_HUMAN    104    329             
DBREF  5V4E E  221   446  UNP    P01857   IGHG1_HUMAN    104    329             
DBREF  5V4E F  221   446  UNP    P01857   IGHG1_HUMAN    104    329             
DBREF  5V4E G  221   446  UNP    P01857   IGHG1_HUMAN    104    329             
DBREF  5V4E H  221   446  UNP    P01857   IGHG1_HUMAN    104    329             
SEQADV 5V4E GLU A  320  UNP  P01857    LYS   203 CONFLICT                       
SEQADV 5V4E ARG A  386  UNP  P01857    GLN   269 CONFLICT                       
SEQADV 5V4E GLU B  320  UNP  P01857    LYS   203 CONFLICT                       
SEQADV 5V4E ARG B  386  UNP  P01857    GLN   269 CONFLICT                       
SEQADV 5V4E GLU C  320  UNP  P01857    LYS   203 CONFLICT                       
SEQADV 5V4E ARG C  386  UNP  P01857    GLN   269 CONFLICT                       
SEQADV 5V4E GLU D  320  UNP  P01857    LYS   203 CONFLICT                       
SEQADV 5V4E ARG D  386  UNP  P01857    GLN   269 CONFLICT                       
SEQADV 5V4E GLU E  320  UNP  P01857    LYS   203 CONFLICT                       
SEQADV 5V4E ARG E  386  UNP  P01857    GLN   269 CONFLICT                       
SEQADV 5V4E GLU F  320  UNP  P01857    LYS   203 CONFLICT                       
SEQADV 5V4E ARG F  386  UNP  P01857    GLN   269 CONFLICT                       
SEQADV 5V4E GLU G  320  UNP  P01857    LYS   203 CONFLICT                       
SEQADV 5V4E ARG G  386  UNP  P01857    GLN   269 CONFLICT                       
SEQADV 5V4E GLU H  320  UNP  P01857    LYS   203 CONFLICT                       
SEQADV 5V4E ARG H  386  UNP  P01857    GLN   269 CONFLICT                       
SEQRES   1 A  226  ASP LYS THR HIS THR CYS PRO PRO CYS PRO ALA PRO GLU          
SEQRES   2 A  226  LEU LEU GLY GLY PRO SER VAL PHE LEU PHE PRO PRO LYS          
SEQRES   3 A  226  PRO LYS ASP THR LEU MET ILE SER ARG THR PRO GLU VAL          
SEQRES   4 A  226  THR CYS VAL VAL VAL ASP VAL SER HIS GLU ASP PRO GLU          
SEQRES   5 A  226  VAL LYS PHE ASN TRP TYR VAL ASP GLY VAL GLU VAL HIS          
SEQRES   6 A  226  ASN ALA LYS THR LYS PRO ARG GLU GLU GLN TYR ASN SER          
SEQRES   7 A  226  THR TYR ARG VAL VAL SER VAL LEU THR VAL LEU HIS GLN          
SEQRES   8 A  226  ASP TRP LEU ASN GLY LYS GLU TYR GLU CYS LYS VAL SER          
SEQRES   9 A  226  ASN LYS ALA LEU PRO ALA PRO ILE GLU LYS THR ILE SER          
SEQRES  10 A  226  LYS ALA LYS GLY GLN PRO ARG GLU PRO GLN VAL TYR THR          
SEQRES  11 A  226  LEU PRO PRO SER ARG ASP GLU LEU THR LYS ASN GLN VAL          
SEQRES  12 A  226  SER LEU THR CYS LEU VAL LYS GLY PHE TYR PRO SER ASP          
SEQRES  13 A  226  ILE ALA VAL GLU TRP GLU SER ASN GLY ARG PRO GLU ASN          
SEQRES  14 A  226  ASN TYR LYS THR THR PRO PRO VAL LEU ASP SER ASP GLY          
SEQRES  15 A  226  SER PHE PHE LEU TYR SER LYS LEU THR VAL ASP LYS SER          
SEQRES  16 A  226  ARG TRP GLN GLN GLY ASN VAL PHE SER CYS SER VAL MET          
SEQRES  17 A  226  HIS GLU ALA LEU HIS ASN HIS TYR THR GLN LYS SER LEU          
SEQRES  18 A  226  SER LEU SER PRO GLY                                          
SEQRES   1 B  226  ASP LYS THR HIS THR CYS PRO PRO CYS PRO ALA PRO GLU          
SEQRES   2 B  226  LEU LEU GLY GLY PRO SER VAL PHE LEU PHE PRO PRO LYS          
SEQRES   3 B  226  PRO LYS ASP THR LEU MET ILE SER ARG THR PRO GLU VAL          
SEQRES   4 B  226  THR CYS VAL VAL VAL ASP VAL SER HIS GLU ASP PRO GLU          
SEQRES   5 B  226  VAL LYS PHE ASN TRP TYR VAL ASP GLY VAL GLU VAL HIS          
SEQRES   6 B  226  ASN ALA LYS THR LYS PRO ARG GLU GLU GLN TYR ASN SER          
SEQRES   7 B  226  THR TYR ARG VAL VAL SER VAL LEU THR VAL LEU HIS GLN          
SEQRES   8 B  226  ASP TRP LEU ASN GLY LYS GLU TYR GLU CYS LYS VAL SER          
SEQRES   9 B  226  ASN LYS ALA LEU PRO ALA PRO ILE GLU LYS THR ILE SER          
SEQRES  10 B  226  LYS ALA LYS GLY GLN PRO ARG GLU PRO GLN VAL TYR THR          
SEQRES  11 B  226  LEU PRO PRO SER ARG ASP GLU LEU THR LYS ASN GLN VAL          
SEQRES  12 B  226  SER LEU THR CYS LEU VAL LYS GLY PHE TYR PRO SER ASP          
SEQRES  13 B  226  ILE ALA VAL GLU TRP GLU SER ASN GLY ARG PRO GLU ASN          
SEQRES  14 B  226  ASN TYR LYS THR THR PRO PRO VAL LEU ASP SER ASP GLY          
SEQRES  15 B  226  SER PHE PHE LEU TYR SER LYS LEU THR VAL ASP LYS SER          
SEQRES  16 B  226  ARG TRP GLN GLN GLY ASN VAL PHE SER CYS SER VAL MET          
SEQRES  17 B  226  HIS GLU ALA LEU HIS ASN HIS TYR THR GLN LYS SER LEU          
SEQRES  18 B  226  SER LEU SER PRO GLY                                          
SEQRES   1 C  226  ASP LYS THR HIS THR CYS PRO PRO CYS PRO ALA PRO GLU          
SEQRES   2 C  226  LEU LEU GLY GLY PRO SER VAL PHE LEU PHE PRO PRO LYS          
SEQRES   3 C  226  PRO LYS ASP THR LEU MET ILE SER ARG THR PRO GLU VAL          
SEQRES   4 C  226  THR CYS VAL VAL VAL ASP VAL SER HIS GLU ASP PRO GLU          
SEQRES   5 C  226  VAL LYS PHE ASN TRP TYR VAL ASP GLY VAL GLU VAL HIS          
SEQRES   6 C  226  ASN ALA LYS THR LYS PRO ARG GLU GLU GLN TYR ASN SER          
SEQRES   7 C  226  THR TYR ARG VAL VAL SER VAL LEU THR VAL LEU HIS GLN          
SEQRES   8 C  226  ASP TRP LEU ASN GLY LYS GLU TYR GLU CYS LYS VAL SER          
SEQRES   9 C  226  ASN LYS ALA LEU PRO ALA PRO ILE GLU LYS THR ILE SER          
SEQRES  10 C  226  LYS ALA LYS GLY GLN PRO ARG GLU PRO GLN VAL TYR THR          
SEQRES  11 C  226  LEU PRO PRO SER ARG ASP GLU LEU THR LYS ASN GLN VAL          
SEQRES  12 C  226  SER LEU THR CYS LEU VAL LYS GLY PHE TYR PRO SER ASP          
SEQRES  13 C  226  ILE ALA VAL GLU TRP GLU SER ASN GLY ARG PRO GLU ASN          
SEQRES  14 C  226  ASN TYR LYS THR THR PRO PRO VAL LEU ASP SER ASP GLY          
SEQRES  15 C  226  SER PHE PHE LEU TYR SER LYS LEU THR VAL ASP LYS SER          
SEQRES  16 C  226  ARG TRP GLN GLN GLY ASN VAL PHE SER CYS SER VAL MET          
SEQRES  17 C  226  HIS GLU ALA LEU HIS ASN HIS TYR THR GLN LYS SER LEU          
SEQRES  18 C  226  SER LEU SER PRO GLY                                          
SEQRES   1 D  226  ASP LYS THR HIS THR CYS PRO PRO CYS PRO ALA PRO GLU          
SEQRES   2 D  226  LEU LEU GLY GLY PRO SER VAL PHE LEU PHE PRO PRO LYS          
SEQRES   3 D  226  PRO LYS ASP THR LEU MET ILE SER ARG THR PRO GLU VAL          
SEQRES   4 D  226  THR CYS VAL VAL VAL ASP VAL SER HIS GLU ASP PRO GLU          
SEQRES   5 D  226  VAL LYS PHE ASN TRP TYR VAL ASP GLY VAL GLU VAL HIS          
SEQRES   6 D  226  ASN ALA LYS THR LYS PRO ARG GLU GLU GLN TYR ASN SER          
SEQRES   7 D  226  THR TYR ARG VAL VAL SER VAL LEU THR VAL LEU HIS GLN          
SEQRES   8 D  226  ASP TRP LEU ASN GLY LYS GLU TYR GLU CYS LYS VAL SER          
SEQRES   9 D  226  ASN LYS ALA LEU PRO ALA PRO ILE GLU LYS THR ILE SER          
SEQRES  10 D  226  LYS ALA LYS GLY GLN PRO ARG GLU PRO GLN VAL TYR THR          
SEQRES  11 D  226  LEU PRO PRO SER ARG ASP GLU LEU THR LYS ASN GLN VAL          
SEQRES  12 D  226  SER LEU THR CYS LEU VAL LYS GLY PHE TYR PRO SER ASP          
SEQRES  13 D  226  ILE ALA VAL GLU TRP GLU SER ASN GLY ARG PRO GLU ASN          
SEQRES  14 D  226  ASN TYR LYS THR THR PRO PRO VAL LEU ASP SER ASP GLY          
SEQRES  15 D  226  SER PHE PHE LEU TYR SER LYS LEU THR VAL ASP LYS SER          
SEQRES  16 D  226  ARG TRP GLN GLN GLY ASN VAL PHE SER CYS SER VAL MET          
SEQRES  17 D  226  HIS GLU ALA LEU HIS ASN HIS TYR THR GLN LYS SER LEU          
SEQRES  18 D  226  SER LEU SER PRO GLY                                          
SEQRES   1 E  226  ASP LYS THR HIS THR CYS PRO PRO CYS PRO ALA PRO GLU          
SEQRES   2 E  226  LEU LEU GLY GLY PRO SER VAL PHE LEU PHE PRO PRO LYS          
SEQRES   3 E  226  PRO LYS ASP THR LEU MET ILE SER ARG THR PRO GLU VAL          
SEQRES   4 E  226  THR CYS VAL VAL VAL ASP VAL SER HIS GLU ASP PRO GLU          
SEQRES   5 E  226  VAL LYS PHE ASN TRP TYR VAL ASP GLY VAL GLU VAL HIS          
SEQRES   6 E  226  ASN ALA LYS THR LYS PRO ARG GLU GLU GLN TYR ASN SER          
SEQRES   7 E  226  THR TYR ARG VAL VAL SER VAL LEU THR VAL LEU HIS GLN          
SEQRES   8 E  226  ASP TRP LEU ASN GLY LYS GLU TYR GLU CYS LYS VAL SER          
SEQRES   9 E  226  ASN LYS ALA LEU PRO ALA PRO ILE GLU LYS THR ILE SER          
SEQRES  10 E  226  LYS ALA LYS GLY GLN PRO ARG GLU PRO GLN VAL TYR THR          
SEQRES  11 E  226  LEU PRO PRO SER ARG ASP GLU LEU THR LYS ASN GLN VAL          
SEQRES  12 E  226  SER LEU THR CYS LEU VAL LYS GLY PHE TYR PRO SER ASP          
SEQRES  13 E  226  ILE ALA VAL GLU TRP GLU SER ASN GLY ARG PRO GLU ASN          
SEQRES  14 E  226  ASN TYR LYS THR THR PRO PRO VAL LEU ASP SER ASP GLY          
SEQRES  15 E  226  SER PHE PHE LEU TYR SER LYS LEU THR VAL ASP LYS SER          
SEQRES  16 E  226  ARG TRP GLN GLN GLY ASN VAL PHE SER CYS SER VAL MET          
SEQRES  17 E  226  HIS GLU ALA LEU HIS ASN HIS TYR THR GLN LYS SER LEU          
SEQRES  18 E  226  SER LEU SER PRO GLY                                          
SEQRES   1 F  226  ASP LYS THR HIS THR CYS PRO PRO CYS PRO ALA PRO GLU          
SEQRES   2 F  226  LEU LEU GLY GLY PRO SER VAL PHE LEU PHE PRO PRO LYS          
SEQRES   3 F  226  PRO LYS ASP THR LEU MET ILE SER ARG THR PRO GLU VAL          
SEQRES   4 F  226  THR CYS VAL VAL VAL ASP VAL SER HIS GLU ASP PRO GLU          
SEQRES   5 F  226  VAL LYS PHE ASN TRP TYR VAL ASP GLY VAL GLU VAL HIS          
SEQRES   6 F  226  ASN ALA LYS THR LYS PRO ARG GLU GLU GLN TYR ASN SER          
SEQRES   7 F  226  THR TYR ARG VAL VAL SER VAL LEU THR VAL LEU HIS GLN          
SEQRES   8 F  226  ASP TRP LEU ASN GLY LYS GLU TYR GLU CYS LYS VAL SER          
SEQRES   9 F  226  ASN LYS ALA LEU PRO ALA PRO ILE GLU LYS THR ILE SER          
SEQRES  10 F  226  LYS ALA LYS GLY GLN PRO ARG GLU PRO GLN VAL TYR THR          
SEQRES  11 F  226  LEU PRO PRO SER ARG ASP GLU LEU THR LYS ASN GLN VAL          
SEQRES  12 F  226  SER LEU THR CYS LEU VAL LYS GLY PHE TYR PRO SER ASP          
SEQRES  13 F  226  ILE ALA VAL GLU TRP GLU SER ASN GLY ARG PRO GLU ASN          
SEQRES  14 F  226  ASN TYR LYS THR THR PRO PRO VAL LEU ASP SER ASP GLY          
SEQRES  15 F  226  SER PHE PHE LEU TYR SER LYS LEU THR VAL ASP LYS SER          
SEQRES  16 F  226  ARG TRP GLN GLN GLY ASN VAL PHE SER CYS SER VAL MET          
SEQRES  17 F  226  HIS GLU ALA LEU HIS ASN HIS TYR THR GLN LYS SER LEU          
SEQRES  18 F  226  SER LEU SER PRO GLY                                          
SEQRES   1 G  226  ASP LYS THR HIS THR CYS PRO PRO CYS PRO ALA PRO GLU          
SEQRES   2 G  226  LEU LEU GLY GLY PRO SER VAL PHE LEU PHE PRO PRO LYS          
SEQRES   3 G  226  PRO LYS ASP THR LEU MET ILE SER ARG THR PRO GLU VAL          
SEQRES   4 G  226  THR CYS VAL VAL VAL ASP VAL SER HIS GLU ASP PRO GLU          
SEQRES   5 G  226  VAL LYS PHE ASN TRP TYR VAL ASP GLY VAL GLU VAL HIS          
SEQRES   6 G  226  ASN ALA LYS THR LYS PRO ARG GLU GLU GLN TYR ASN SER          
SEQRES   7 G  226  THR TYR ARG VAL VAL SER VAL LEU THR VAL LEU HIS GLN          
SEQRES   8 G  226  ASP TRP LEU ASN GLY LYS GLU TYR GLU CYS LYS VAL SER          
SEQRES   9 G  226  ASN LYS ALA LEU PRO ALA PRO ILE GLU LYS THR ILE SER          
SEQRES  10 G  226  LYS ALA LYS GLY GLN PRO ARG GLU PRO GLN VAL TYR THR          
SEQRES  11 G  226  LEU PRO PRO SER ARG ASP GLU LEU THR LYS ASN GLN VAL          
SEQRES  12 G  226  SER LEU THR CYS LEU VAL LYS GLY PHE TYR PRO SER ASP          
SEQRES  13 G  226  ILE ALA VAL GLU TRP GLU SER ASN GLY ARG PRO GLU ASN          
SEQRES  14 G  226  ASN TYR LYS THR THR PRO PRO VAL LEU ASP SER ASP GLY          
SEQRES  15 G  226  SER PHE PHE LEU TYR SER LYS LEU THR VAL ASP LYS SER          
SEQRES  16 G  226  ARG TRP GLN GLN GLY ASN VAL PHE SER CYS SER VAL MET          
SEQRES  17 G  226  HIS GLU ALA LEU HIS ASN HIS TYR THR GLN LYS SER LEU          
SEQRES  18 G  226  SER LEU SER PRO GLY                                          
SEQRES   1 H  226  ASP LYS THR HIS THR CYS PRO PRO CYS PRO ALA PRO GLU          
SEQRES   2 H  226  LEU LEU GLY GLY PRO SER VAL PHE LEU PHE PRO PRO LYS          
SEQRES   3 H  226  PRO LYS ASP THR LEU MET ILE SER ARG THR PRO GLU VAL          
SEQRES   4 H  226  THR CYS VAL VAL VAL ASP VAL SER HIS GLU ASP PRO GLU          
SEQRES   5 H  226  VAL LYS PHE ASN TRP TYR VAL ASP GLY VAL GLU VAL HIS          
SEQRES   6 H  226  ASN ALA LYS THR LYS PRO ARG GLU GLU GLN TYR ASN SER          
SEQRES   7 H  226  THR TYR ARG VAL VAL SER VAL LEU THR VAL LEU HIS GLN          
SEQRES   8 H  226  ASP TRP LEU ASN GLY LYS GLU TYR GLU CYS LYS VAL SER          
SEQRES   9 H  226  ASN LYS ALA LEU PRO ALA PRO ILE GLU LYS THR ILE SER          
SEQRES  10 H  226  LYS ALA LYS GLY GLN PRO ARG GLU PRO GLN VAL TYR THR          
SEQRES  11 H  226  LEU PRO PRO SER ARG ASP GLU LEU THR LYS ASN GLN VAL          
SEQRES  12 H  226  SER LEU THR CYS LEU VAL LYS GLY PHE TYR PRO SER ASP          
SEQRES  13 H  226  ILE ALA VAL GLU TRP GLU SER ASN GLY ARG PRO GLU ASN          
SEQRES  14 H  226  ASN TYR LYS THR THR PRO PRO VAL LEU ASP SER ASP GLY          
SEQRES  15 H  226  SER PHE PHE LEU TYR SER LYS LEU THR VAL ASP LYS SER          
SEQRES  16 H  226  ARG TRP GLN GLN GLY ASN VAL PHE SER CYS SER VAL MET          
SEQRES  17 H  226  HIS GLU ALA LEU HIS ASN HIS TYR THR GLN LYS SER LEU          
SEQRES  18 H  226  SER LEU SER PRO GLY                                          
HET    NAG  A 501      14                                                       
HET    NAG  A 502      14                                                       
HET    BMA  A 503      11                                                       
HET    MAN  A 504      11                                                       
HET    NAG  A 505      14                                                       
HET    MAN  A 506      11                                                       
HET    NAG  A 507      14                                                       
HET    FUC  A 508      10                                                       
HET      K  A 509       1                                                       
HET    MAN  B 501      11                                                       
HET    MAN  B 502      11                                                       
HET    NAG  B 503      14                                                       
HET    BMA  C 501      11                                                       
HET    MAN  C 502      11                                                       
HET    NAG  C 503      14                                                       
HET    BMA  D 501      11                                                       
HET    MAN  D 502      11                                                       
HET    NAG  D 503      14                                                       
HET      K  D 504       1                                                       
HET    NAG  E 501      14                                                       
HET    NAG  E 502      14                                                       
HET    BMA  E 503      11                                                       
HET    MAN  E 504      11                                                       
HET    MAN  E 505      11                                                       
HET    NAG  E 506      14                                                       
HET    FUC  E 507      10                                                       
HET    NAG  G 501      14                                                       
HET    NAG  G 502      14                                                       
HET    BMA  G 503      11                                                       
HET    MAN  G 504      11                                                       
HET    NAG  G 505      14                                                       
HET    MAN  G 506      11                                                       
HET    NAG  G 507      14                                                       
HET    FUC  G 508      10                                                       
HET    NAG  H 501      14                                                       
HET    NAG  H 502      14                                                       
HET    BMA  H 503      11                                                       
HET    MAN  H 504      11                                                       
HET    NAG  H 505      14                                                       
HET    MAN  H 506      11                                                       
HET    NAG  H 507      14                                                       
HET    FUC  H 508      10                                                       
HETNAM     NAG N-ACETYL-D-GLUCOSAMINE                                           
HETNAM     BMA BETA-D-MANNOSE                                                   
HETNAM     MAN ALPHA-D-MANNOSE                                                  
HETNAM     FUC ALPHA-L-FUCOSE                                                   
HETNAM       K POTASSIUM ION                                                    
FORMUL   9  NAG    18(C8 H15 N O6)                                              
FORMUL   9  BMA    6(C6 H12 O6)                                                 
FORMUL   9  MAN    12(C6 H12 O6)                                                
FORMUL   9  FUC    4(C6 H12 O5)                                                 
FORMUL   0    K    2(K 1+)                                                      
FORMUL   0  HOH   *36(H2 O)                                                     
HELIX    1 AA1 LYS A  246  MET A  252  1                                   7    
HELIX    2 AA2 LEU A  309  ASN A  315  1                                   7    
HELIX    3 AA3 ASP A  356  LYS A  360  5                                   5    
HELIX    4 AA4 LYS A  414  GLN A  419  1                                   6    
HELIX    5 AA5 LEU A  432  TYR A  436  5                                   5    
HELIX    6 AA6 LYS B  246  MET B  252  1                                   7    
HELIX    7 AA7 LEU B  309  ASN B  315  1                                   7    
HELIX    8 AA8 SER B  354  LYS B  360  5                                   7    
HELIX    9 AA9 LYS B  414  GLN B  419  1                                   6    
HELIX   10 AB1 LEU B  432  TYR B  436  5                                   5    
HELIX   11 AB2 LYS C  246  MET C  252  1                                   7    
HELIX   12 AB3 LEU C  309  ASN C  315  1                                   7    
HELIX   13 AB4 SER C  354  LYS C  360  5                                   7    
HELIX   14 AB5 LYS C  414  GLN C  419  1                                   6    
HELIX   15 AB6 LEU C  432  TYR C  436  5                                   5    
HELIX   16 AB7 LYS D  246  MET D  252  1                                   7    
HELIX   17 AB8 LEU D  309  ASN D  315  1                                   7    
HELIX   18 AB9 SER D  354  LYS D  360  5                                   7    
HELIX   19 AC1 LYS D  414  GLY D  420  1                                   7    
HELIX   20 AC2 LEU D  432  TYR D  436  5                                   5    
HELIX   21 AC3 LYS E  246  MET E  252  1                                   7    
HELIX   22 AC4 LEU E  309  ASN E  315  1                                   7    
HELIX   23 AC5 ASP E  356  LYS E  360  5                                   5    
HELIX   24 AC6 LYS E  414  GLN E  419  1                                   6    
HELIX   25 AC7 LEU E  432  TYR E  436  5                                   5    
HELIX   26 AC8 LYS F  246  MET F  252  1                                   7    
HELIX   27 AC9 LEU F  309  ASN F  315  1                                   7    
HELIX   28 AD1 LYS F  414  GLN F  419  1                                   6    
HELIX   29 AD2 LYS G  246  MET G  252  1                                   7    
HELIX   30 AD3 LEU G  309  ASN G  315  1                                   7    
HELIX   31 AD4 ASP G  356  LYS G  360  5                                   5    
HELIX   32 AD5 LYS G  414  GLN G  419  1                                   6    
HELIX   33 AD6 LEU G  432  TYR G  436  5                                   5    
HELIX   34 AD7 LYS H  246  MET H  252  1                                   7    
HELIX   35 AD8 LEU H  309  ASN H  315  1                                   7    
HELIX   36 AD9 SER H  354  LYS H  360  5                                   7    
HELIX   37 AE1 LYS H  414  GLN H  419  1                                   6    
HELIX   38 AE2 LEU H  432  TYR H  436  5                                   5    
SHEET    1 AA1 4 SER A 239  PHE A 243  0                                        
SHEET    2 AA1 4 GLU A 258  VAL A 266 -1  O  VAL A 264   N  SER A 239           
SHEET    3 AA1 4 TYR A 300  THR A 307 -1  O  SER A 304   N  CYS A 261           
SHEET    4 AA1 4 ALA A 287  THR A 289 -1  N  LYS A 288   O  VAL A 305           
SHEET    1 AA2 4 VAL A 282  VAL A 284  0                                        
SHEET    2 AA2 4 VAL A 273  VAL A 279 -1  N  TRP A 277   O  VAL A 284           
SHEET    3 AA2 4 TYR A 319  ASN A 325 -1  O  GLU A 320   N  TYR A 278           
SHEET    4 AA2 4 ILE A 332  ILE A 336 -1  O  LYS A 334   N  CYS A 321           
SHEET    1 AA3 4 GLN A 347  LEU A 351  0                                        
SHEET    2 AA3 4 GLN A 362  PHE A 372 -1  O  THR A 366   N  LEU A 351           
SHEET    3 AA3 4 PHE A 404  ASP A 413 -1  O  LEU A 410   N  LEU A 365           
SHEET    4 AA3 4 TYR A 391  THR A 393 -1  N  LYS A 392   O  LYS A 409           
SHEET    1 AA4 4 GLN A 347  LEU A 351  0                                        
SHEET    2 AA4 4 GLN A 362  PHE A 372 -1  O  THR A 366   N  LEU A 351           
SHEET    3 AA4 4 PHE A 404  ASP A 413 -1  O  LEU A 410   N  LEU A 365           
SHEET    4 AA4 4 VAL A 397  LEU A 398 -1  N  VAL A 397   O  PHE A 405           
SHEET    1 AA5 4 ARG A 386  GLU A 388  0                                        
SHEET    2 AA5 4 ALA A 378  SER A 383 -1  N  SER A 383   O  ARG A 386           
SHEET    3 AA5 4 PHE A 423  MET A 428 -1  O  SER A 424   N  GLU A 382           
SHEET    4 AA5 4 THR A 437  LEU A 441 -1  O  LYS A 439   N  CYS A 425           
SHEET    1 AA6 3 GLU B 258  VAL B 263  0                                        
SHEET    2 AA6 3 VAL B 302  THR B 307 -1  O  SER B 304   N  CYS B 261           
SHEET    3 AA6 3 ALA B 287  LYS B 290 -1  N  LYS B 288   O  VAL B 305           
SHEET    1 AA7 4 VAL B 282  VAL B 284  0                                        
SHEET    2 AA7 4 ASN B 276  VAL B 279 -1  N  TRP B 277   O  VAL B 284           
SHEET    3 AA7 4 TYR B 319  LYS B 322 -1  O  GLU B 320   N  TYR B 278           
SHEET    4 AA7 4 LYS B 334  ILE B 336 -1  O  LYS B 334   N  CYS B 321           
SHEET    1 AA8 4 GLN B 347  LEU B 351  0                                        
SHEET    2 AA8 4 GLN B 362  PHE B 372 -1  O  THR B 366   N  LEU B 351           
SHEET    3 AA8 4 PHE B 404  ASP B 413 -1  O  LEU B 410   N  LEU B 365           
SHEET    4 AA8 4 TYR B 391  THR B 393 -1  N  LYS B 392   O  LYS B 409           
SHEET    1 AA9 4 GLN B 347  LEU B 351  0                                        
SHEET    2 AA9 4 GLN B 362  PHE B 372 -1  O  THR B 366   N  LEU B 351           
SHEET    3 AA9 4 PHE B 404  ASP B 413 -1  O  LEU B 410   N  LEU B 365           
SHEET    4 AA9 4 VAL B 397  LEU B 398 -1  N  VAL B 397   O  PHE B 405           
SHEET    1 AB1 4 ARG B 386  PRO B 387  0                                        
SHEET    2 AB1 4 ILE B 377  SER B 383 -1  N  SER B 383   O  ARG B 386           
SHEET    3 AB1 4 VAL B 422  HIS B 429 -1  O  SER B 426   N  GLU B 380           
SHEET    4 AB1 4 THR B 437  SER B 442 -1  O  LEU B 441   N  PHE B 423           
SHEET    1 AB2 2 GLU C 258  THR C 260  0                                        
SHEET    2 AB2 2 VAL C 305  THR C 307 -1  O  LEU C 306   N  VAL C 259           
SHEET    1 AB3 3 VAL C 282  GLU C 283  0                                        
SHEET    2 AB3 3 TYR C 278  VAL C 279 -1  N  VAL C 279   O  VAL C 282           
SHEET    3 AB3 3 TYR C 319  GLU C 320 -1  O  GLU C 320   N  TYR C 278           
SHEET    1 AB4 4 GLN C 347  LEU C 351  0                                        
SHEET    2 AB4 4 GLN C 362  PHE C 372 -1  O  LEU C 368   N  TYR C 349           
SHEET    3 AB4 4 PHE C 404  ASP C 413 -1  O  LEU C 410   N  LEU C 365           
SHEET    4 AB4 4 TYR C 391  THR C 393 -1  N  LYS C 392   O  LYS C 409           
SHEET    1 AB5 4 GLN C 347  LEU C 351  0                                        
SHEET    2 AB5 4 GLN C 362  PHE C 372 -1  O  LEU C 368   N  TYR C 349           
SHEET    3 AB5 4 PHE C 404  ASP C 413 -1  O  LEU C 410   N  LEU C 365           
SHEET    4 AB5 4 VAL C 397  LEU C 398 -1  N  VAL C 397   O  PHE C 405           
SHEET    1 AB6 4 ARG C 386  PRO C 387  0                                        
SHEET    2 AB6 4 ALA C 378  SER C 383 -1  N  SER C 383   O  ARG C 386           
SHEET    3 AB6 4 PHE C 423  MET C 428 -1  O  SER C 424   N  GLU C 382           
SHEET    4 AB6 4 THR C 437  LEU C 441 -1  O  LYS C 439   N  CYS C 425           
SHEET    1 AB7 4 VAL D 240  PHE D 243  0                                        
SHEET    2 AB7 4 GLU D 258  VAL D 266 -1  O  THR D 260   N  PHE D 243           
SHEET    3 AB7 4 TYR D 300  THR D 307 -1  O  SER D 304   N  CYS D 261           
SHEET    4 AB7 4 ALA D 287  THR D 289 -1  N  LYS D 288   O  VAL D 305           
SHEET    1 AB8 4 VAL D 282  VAL D 284  0                                        
SHEET    2 AB8 4 LYS D 274  VAL D 279 -1  N  VAL D 279   O  VAL D 282           
SHEET    3 AB8 4 TYR D 319  SER D 324 -1  O  SER D 324   N  LYS D 274           
SHEET    4 AB8 4 ILE D 332  ILE D 336 -1  O  ILE D 336   N  TYR D 319           
SHEET    1 AB9 4 GLN D 347  LEU D 351  0                                        
SHEET    2 AB9 4 GLN D 362  PHE D 372 -1  O  THR D 366   N  LEU D 351           
SHEET    3 AB9 4 PHE D 404  ASP D 413 -1  O  LEU D 410   N  LEU D 365           
SHEET    4 AB9 4 TYR D 391  THR D 393 -1  N  LYS D 392   O  LYS D 409           
SHEET    1 AC1 4 GLN D 347  LEU D 351  0                                        
SHEET    2 AC1 4 GLN D 362  PHE D 372 -1  O  THR D 366   N  LEU D 351           
SHEET    3 AC1 4 PHE D 404  ASP D 413 -1  O  LEU D 410   N  LEU D 365           
SHEET    4 AC1 4 VAL D 397  LEU D 398 -1  N  VAL D 397   O  PHE D 405           
SHEET    1 AC2 4 ARG D 386  PRO D 387  0                                        
SHEET    2 AC2 4 ALA D 378  SER D 383 -1  N  SER D 383   O  ARG D 386           
SHEET    3 AC2 4 PHE D 423  MET D 428 -1  O  SER D 426   N  GLU D 380           
SHEET    4 AC2 4 THR D 437  LEU D 441 -1  O  LYS D 439   N  CYS D 425           
SHEET    1 AC3 4 SER E 239  PHE E 243  0                                        
SHEET    2 AC3 4 GLU E 258  VAL E 266 -1  O  VAL E 262   N  PHE E 241           
SHEET    3 AC3 4 TYR E 300  THR E 307 -1  O  SER E 304   N  CYS E 261           
SHEET    4 AC3 4 LYS E 288  THR E 289 -1  N  LYS E 288   O  VAL E 305           
SHEET    1 AC4 4 SER E 239  PHE E 243  0                                        
SHEET    2 AC4 4 GLU E 258  VAL E 266 -1  O  VAL E 262   N  PHE E 241           
SHEET    3 AC4 4 TYR E 300  THR E 307 -1  O  SER E 304   N  CYS E 261           
SHEET    4 AC4 4 GLU E 293  GLU E 294 -1  N  GLU E 293   O  ARG E 301           
SHEET    1 AC5 4 VAL E 282  VAL E 284  0                                        
SHEET    2 AC5 4 VAL E 273  VAL E 279 -1  N  VAL E 279   O  VAL E 282           
SHEET    3 AC5 4 TYR E 319  ASN E 325 -1  O  GLU E 320   N  TYR E 278           
SHEET    4 AC5 4 ILE E 332  ILE E 336 -1  O  ILE E 336   N  TYR E 319           
SHEET    1 AC6 4 GLN E 347  LEU E 351  0                                        
SHEET    2 AC6 4 GLN E 362  PHE E 372 -1  O  LEU E 368   N  TYR E 349           
SHEET    3 AC6 4 PHE E 404  ASP E 413 -1  O  LEU E 410   N  LEU E 365           
SHEET    4 AC6 4 TYR E 391  THR E 393 -1  N  LYS E 392   O  LYS E 409           
SHEET    1 AC7 4 GLN E 347  LEU E 351  0                                        
SHEET    2 AC7 4 GLN E 362  PHE E 372 -1  O  LEU E 368   N  TYR E 349           
SHEET    3 AC7 4 PHE E 404  ASP E 413 -1  O  LEU E 410   N  LEU E 365           
SHEET    4 AC7 4 VAL E 397  LEU E 398 -1  N  VAL E 397   O  PHE E 405           
SHEET    1 AC8 4 ARG E 386  GLU E 388  0                                        
SHEET    2 AC8 4 ALA E 378  SER E 383 -1  N  SER E 383   O  ARG E 386           
SHEET    3 AC8 4 PHE E 423  MET E 428 -1  O  MET E 428   N  ALA E 378           
SHEET    4 AC8 4 THR E 437  LEU E 441 -1  O  LYS E 439   N  CYS E 425           
SHEET    1 AC9 4 VAL F 240  LEU F 242  0                                        
SHEET    2 AC9 4 GLU F 258  VAL F 263 -1  O  VAL F 262   N  PHE F 241           
SHEET    3 AC9 4 VAL F 302  THR F 307 -1  O  VAL F 302   N  VAL F 263           
SHEET    4 AC9 4 ALA F 287  THR F 289 -1  N  LYS F 288   O  VAL F 305           
SHEET    1 AD1 2 TYR F 319  CYS F 321  0                                        
SHEET    2 AD1 2 LYS F 334  ILE F 336 -1  O  ILE F 336   N  TYR F 319           
SHEET    1 AD2 4 GLN F 347  LEU F 351  0                                        
SHEET    2 AD2 4 GLN F 362  PHE F 372 -1  O  LYS F 370   N  GLN F 347           
SHEET    3 AD2 4 PHE F 404  ASP F 413 -1  O  LEU F 410   N  LEU F 365           
SHEET    4 AD2 4 TYR F 391  THR F 393 -1  N  LYS F 392   O  LYS F 409           
SHEET    1 AD3 4 GLN F 347  LEU F 351  0                                        
SHEET    2 AD3 4 GLN F 362  PHE F 372 -1  O  LYS F 370   N  GLN F 347           
SHEET    3 AD3 4 PHE F 404  ASP F 413 -1  O  LEU F 410   N  LEU F 365           
SHEET    4 AD3 4 VAL F 397  LEU F 398 -1  N  VAL F 397   O  PHE F 405           
SHEET    1 AD4 4 ARG F 386  PRO F 387  0                                        
SHEET    2 AD4 4 ALA F 378  SER F 383 -1  N  SER F 383   O  ARG F 386           
SHEET    3 AD4 4 PHE F 423  MET F 428 -1  O  SER F 424   N  GLU F 382           
SHEET    4 AD4 4 THR F 437  LEU F 441 -1  O  LYS F 439   N  CYS F 425           
SHEET    1 AD5 2 LEU G 234  LEU G 235  0                                        
SHEET    2 AD5 2 GLU H 233  LEU H 234  1  O  GLU H 233   N  LEU G 235           
SHEET    1 AD6 4 SER G 239  PHE G 243  0                                        
SHEET    2 AD6 4 GLU G 258  VAL G 266 -1  O  VAL G 262   N  PHE G 241           
SHEET    3 AD6 4 TYR G 300  THR G 307 -1  O  SER G 304   N  CYS G 261           
SHEET    4 AD6 4 LYS G 288  THR G 289 -1  N  LYS G 288   O  VAL G 305           
SHEET    1 AD7 4 VAL G 282  VAL G 284  0                                        
SHEET    2 AD7 4 VAL G 273  VAL G 279 -1  N  TRP G 277   O  VAL G 284           
SHEET    3 AD7 4 TYR G 319  ASN G 325 -1  O  GLU G 320   N  TYR G 278           
SHEET    4 AD7 4 ILE G 332  ILE G 336 -1  O  ILE G 336   N  TYR G 319           
SHEET    1 AD8 4 GLN G 347  LEU G 351  0                                        
SHEET    2 AD8 4 GLN G 362  PHE G 372 -1  O  LEU G 368   N  TYR G 349           
SHEET    3 AD8 4 PHE G 404  ASP G 413 -1  O  LEU G 410   N  LEU G 365           
SHEET    4 AD8 4 TYR G 391  THR G 393 -1  N  LYS G 392   O  LYS G 409           
SHEET    1 AD9 4 GLN G 347  LEU G 351  0                                        
SHEET    2 AD9 4 GLN G 362  PHE G 372 -1  O  LEU G 368   N  TYR G 349           
SHEET    3 AD9 4 PHE G 404  ASP G 413 -1  O  LEU G 410   N  LEU G 365           
SHEET    4 AD9 4 VAL G 397  LEU G 398 -1  N  VAL G 397   O  PHE G 405           
SHEET    1 AE1 4 ARG G 386  PRO G 387  0                                        
SHEET    2 AE1 4 ALA G 378  SER G 383 -1  N  SER G 383   O  ARG G 386           
SHEET    3 AE1 4 PHE G 423  MET G 428 -1  O  MET G 428   N  ALA G 378           
SHEET    4 AE1 4 THR G 437  LEU G 441 -1  O  THR G 437   N  VAL G 427           
SHEET    1 AE2 4 SER H 239  PHE H 243  0                                        
SHEET    2 AE2 4 GLU H 258  VAL H 266 -1  O  VAL H 262   N  PHE H 241           
SHEET    3 AE2 4 TYR H 300  THR H 307 -1  O  SER H 304   N  CYS H 261           
SHEET    4 AE2 4 ALA H 287  THR H 289 -1  N  LYS H 288   O  VAL H 305           
SHEET    1 AE3 4 SER H 239  PHE H 243  0                                        
SHEET    2 AE3 4 GLU H 258  VAL H 266 -1  O  VAL H 262   N  PHE H 241           
SHEET    3 AE3 4 TYR H 300  THR H 307 -1  O  SER H 304   N  CYS H 261           
SHEET    4 AE3 4 GLU H 293  GLU H 294 -1  N  GLU H 293   O  ARG H 301           
SHEET    1 AE4 4 VAL H 282  VAL H 284  0                                        
SHEET    2 AE4 4 VAL H 273  VAL H 279 -1  N  VAL H 279   O  VAL H 282           
SHEET    3 AE4 4 TYR H 319  ASN H 325 -1  O  GLU H 320   N  TYR H 278           
SHEET    4 AE4 4 ILE H 332  ILE H 336 -1  O  ILE H 336   N  TYR H 319           
SHEET    1 AE5 4 GLN H 347  LEU H 351  0                                        
SHEET    2 AE5 4 GLN H 362  PHE H 372 -1  O  LEU H 368   N  TYR H 349           
SHEET    3 AE5 4 PHE H 404  ASP H 413 -1  O  LEU H 410   N  LEU H 365           
SHEET    4 AE5 4 TYR H 391  THR H 393 -1  N  LYS H 392   O  LYS H 409           
SHEET    1 AE6 4 GLN H 347  LEU H 351  0                                        
SHEET    2 AE6 4 GLN H 362  PHE H 372 -1  O  LEU H 368   N  TYR H 349           
SHEET    3 AE6 4 PHE H 404  ASP H 413 -1  O  LEU H 410   N  LEU H 365           
SHEET    4 AE6 4 VAL H 397  LEU H 398 -1  N  VAL H 397   O  PHE H 405           
SHEET    1 AE7 4 ARG H 386  PRO H 387  0                                        
SHEET    2 AE7 4 ILE H 377  SER H 383 -1  N  SER H 383   O  ARG H 386           
SHEET    3 AE7 4 PHE H 423  HIS H 429 -1  O  SER H 426   N  GLU H 380           
SHEET    4 AE7 4 THR H 437  LEU H 441 -1  O  LYS H 439   N  CYS H 425           
LINK         C1  NAG A 608                 ND2 ASN A 297     1555   1555        
LINK         O4  NAG A 608                 C1  NAG A 609     1555   1555        
LINK         O4  NAG A 609                 C1  BMA A 610     1555   1555        
LINK         O6  BMA A 610                 C1  MAN A 611     1555   1555        
LINK         O3  BMA A 610                 C1  MAN A 612     1555   1555        
LINK         O2  MAN A 612                 C1  NAG A 613     1555   1555        
LINK         O6  NAG A 608                 C1  FUC A 614     1555   1555        
CISPEP   1 TYR A  373    PRO A  374          0         4.99                     
CISPEP   2 TYR B  373    PRO B  374          0        -0.59                     
CISPEP   3 TYR C  373    PRO C  374          0        -0.23                     
CISPEP   4 TYR D  373    PRO D  374          0        -0.50                     
CISPEP   5 TYR E  373    PRO E  374          0         4.03                     
CISPEP   6 TYR F  373    PRO F  374          0         0.67                     
CISPEP   7 TYR G  373    PRO G  374          0         4.30                     
CISPEP   8 TYR H  373    PRO H  374          0        -0.12                     
SSBOND   1 CYS A  261    CYS A  321                          1555   1555  2.03  
SSBOND   2 CYS A  367    CYS A  425                          1555   1555  2.03  
SSBOND   3 CYS B  261    CYS B  321                          1555   1555  2.04  
SSBOND   4 CYS B  367    CYS B  425                          1555   1555  2.03  
SSBOND   5 CYS C  261    CYS C  321                          1555   1555  2.04  
SSBOND   6 CYS C  367    CYS C  425                          1555   1555  2.03  
SSBOND   7 CYS D  261    CYS D  321                          1555   1555  2.03  
SSBOND   8 CYS D  367    CYS D  425                          1555   1555  2.03  
SSBOND   9 CYS E  261    CYS E  321                          1555   1555  2.03  
SSBOND  10 CYS E  367    CYS E  425                          1555   1555  2.03  
SSBOND  11 CYS F  261    CYS F  321                          1555   1555  2.03  
SSBOND  12 CYS F  367    CYS F  425                          1555   1555  2.03  
SSBOND  13 CYS G  226    CYS H  226                          1555   1555  2.03  
SSBOND  14 CYS G  229    CYS H  229                          1555   1555  2.03  
SSBOND  15 CYS G  261    CYS G  321                          1555   1555  2.03  
SSBOND  16 CYS G  367    CYS G  425                          1555   1555  2.03  
SSBOND  17 CYS H  261    CYS H  321                          1555   1555  2.03  
SSBOND  18 CYS H  367    CYS H  425                          1555   1555  2.03  
SITE     1 AC1  1 HIS A 310                                                     
SITE     1 AC2  1 NAG B 503                                                     
SITE     1 AC3  1 MAN B 502                                                     
SITE     1 AC4  3 HIS D 310  HIS G 310  GLN G 311                               
SITE     1 AC5 10 PHE A 241  PHE A 243  THR A 260  ASP A 265                    
SITE     2 AC5 10 GLN A 295  TYR A 296  ASN A 297  ARG A 301                    
SITE     3 AC5 10 HOH A 605  HOH A 607                                          
SITE     1 AC6  9 PHE E 241  PHE E 243  VAL E 262  VAL E 264                    
SITE     2 AC6  9 ASP E 265  GLN E 295  TYR E 296  ASN E 297                    
SITE     3 AC6  9 ARG E 301                                                     
SITE     1 AC7 13 PHE G 241  PHE G 243  THR G 260  VAL G 262                    
SITE     2 AC7 13 VAL G 264  ASP G 265  TYR G 296  ASN G 297                    
SITE     3 AC7 13 THR G 299  ARG G 301  HOH G 603  NAG H 502                    
SITE     4 AC7 13 MAN H 504                                                     
SITE     1 AC8 12 BMA G 503  MAN G 504  PHE H 241  THR H 260                    
SITE     2 AC8 12 VAL H 262  VAL H 264  ASP H 265  GLN H 295                    
SITE     3 AC8 12 TYR H 296  ASN H 297  ARG H 301  HOH H 605                    
SITE     1 AC9  1 PHE C 243                                                     
SITE     1 AD1  3 PHE C 243  PHE D 243  THR D 260                               
CRYST1   93.615  141.020   98.866  90.00 117.33  90.00 P 1 21 1     16          
ORIGX1      1.000000  0.000000  0.000000        0.00000                         
ORIGX2      0.000000  1.000000  0.000000        0.00000                         
ORIGX3      0.000000  0.000000  1.000000        0.00000                         
SCALE1      0.010682  0.000000  0.005520        0.00000                         
SCALE2      0.000000  0.007091  0.000000        0.00000                         
SCALE3      0.000000  0.000000  0.011385        0.00000                         
ATOM      1  N   PRO A 227     -40.081  54.568 125.209  1.00100.19           N  
ATOM      2  CA  PRO A 227     -39.379  53.289 125.376  1.00 96.56           C  
ATOM      3  C   PRO A 227     -39.588  52.337 124.197  1.00 96.89           C  
ATOM      4  O   PRO A 227     -40.273  51.324 124.344  1.00 94.93           O  
ATOM      5  CB  PRO A 227     -40.001  52.718 126.653  1.00 96.98           C  
ATOM      6  CG  PRO A 227     -41.368  53.316 126.698  1.00 92.18           C  
ATOM      7  CD  PRO A 227     -41.224  54.699 126.129  1.00 96.19           C  
ATOM      8  N   PRO A 228     -38.996  52.654 123.045  1.00 93.48           N  
ATOM      9  CA  PRO A 228     -39.223  51.830 121.849  1.00 90.01           C  
ATOM     10  C   PRO A 228     -38.461  50.514 121.924  1.00 86.66           C  
ATOM     11  O   PRO A 228     -37.276  50.484 122.265  1.00 88.81           O  
ATOM     12  CB  PRO A 228     -38.711  52.718 120.709  1.00 87.76           C  
ATOM     13  CG  PRO A 228     -37.662  53.563 121.350  1.00 84.54           C  
ATOM     14  CD  PRO A 228     -38.119  53.806 122.768  1.00 85.21           C  
ATOM     15  N   CYS A 229     -39.156  49.421 121.597  1.00 84.12           N  
ATOM     16  CA  CYS A 229     -38.530  48.109 121.559  1.00 79.90           C  
ATOM     17  C   CYS A 229     -37.456  48.065 120.471  1.00 79.68           C  
ATOM     18  O   CYS A 229     -37.490  48.849 119.519  1.00 85.86           O  
ATOM     19  CB  CYS A 229     -39.583  47.026 121.320  1.00 77.43           C  
ATOM     20  SG  CYS A 229     -40.308  46.337 122.834  1.00 86.74           S  
ATOM     21  N   PRO A 230     -36.479  47.155 120.595  1.00 78.55           N  
ATOM     22  CA  PRO A 230     -35.375  47.129 119.625  1.00 80.56           C  
ATOM     23  C   PRO A 230     -35.772  46.559 118.272  1.00 88.44           C  
ATOM     24  O   PRO A 230     -36.951  46.306 118.009  1.00 90.33           O  
ATOM     25  CB  PRO A 230     -34.329  46.246 120.315  1.00 71.54           C  
ATOM     26  CG  PRO A 230     -35.129  45.337 121.167  1.00 74.30           C  
ATOM     27  CD  PRO A 230     -36.286  46.161 121.666  1.00 80.65           C  
ATOM     28  N   ALA A 231     -34.777  46.351 117.412  1.00 88.96           N  
ATOM     29  CA  ALA A 231     -35.016  45.847 116.072  1.00 89.11           C  
ATOM     30  C   ALA A 231     -35.561  44.421 116.121  1.00 94.41           C  
ATOM     31  O   ALA A 231     -35.373  43.707 117.110  1.00 82.72           O  
ATOM     32  CB  ALA A 231     -33.724  45.890 115.259  1.00 93.91           C  
ATOM     33  N   PRO A 232     -36.256  43.988 115.067  1.00107.70           N  
ATOM     34  CA  PRO A 232     -36.740  42.603 115.030  1.00105.38           C  
ATOM     35  C   PRO A 232     -35.588  41.610 115.046  1.00 98.24           C  
ATOM     36  O   PRO A 232     -34.487  41.889 114.567  1.00 94.83           O  
ATOM     37  CB  PRO A 232     -37.528  42.532 113.714  1.00100.25           C  
ATOM     38  CG  PRO A 232     -37.052  43.701 112.907  1.00 97.86           C  
ATOM     39  CD  PRO A 232     -36.727  44.764 113.907  1.00100.41           C  
ATOM     40  N   GLU A 233     -35.860  40.434 115.614  1.00101.01           N  
ATOM     41  CA  GLU A 233     -34.816  39.429 115.793  1.00101.53           C  
ATOM     42  C   GLU A 233     -34.351  38.865 114.454  1.00 99.65           C  
ATOM     43  O   GLU A 233     -33.152  38.885 114.147  1.00 96.50           O  
ATOM     44  CB  GLU A 233     -35.320  38.317 116.717  1.00107.67           C  
ATOM     45  CG  GLU A 233     -36.740  37.841 116.422  1.00106.96           C  
ATOM     46  CD  GLU A 233     -37.322  36.991 117.537  1.00107.11           C  
ATOM     47  OE1 GLU A 233     -36.954  37.213 118.712  1.00105.69           O  
ATOM     48  OE2 GLU A 233     -38.147  36.100 117.239  1.00101.40           O1-
ATOM     49  N   LEU A 234     -35.286  38.363 113.643  1.00100.42           N  
ATOM     50  CA  LEU A 234     -34.978  37.770 112.338  1.00 93.34           C  
ATOM     51  C   LEU A 234     -33.959  36.640 112.466  1.00 88.69           C  
ATOM     52  O   LEU A 234     -33.054  36.496 111.641  1.00 81.84           O  
ATOM     53  CB  LEU A 234     -34.494  38.831 111.347  1.00 93.04           C  
ATOM     54  N   LEU A 235     -34.104  35.830 113.512  1.00 90.74           N  
ATOM     55  CA  LEU A 235     -33.198  34.710 113.755  1.00 89.88           C  
ATOM     56  C   LEU A 235     -33.631  33.542 112.878  1.00 88.45           C  
ATOM     57  O   LEU A 235     -34.588  32.831 113.192  1.00 95.18           O  
ATOM     58  CB  LEU A 235     -33.196  34.328 115.231  1.00 81.23           C  
ATOM     59  N   GLY A 236     -32.925  33.343 111.768  1.00 81.68           N  
ATOM     60  CA  GLY A 236     -33.236  32.259 110.859  1.00 81.86           C  
ATOM     61  C   GLY A 236     -32.561  32.415 109.514  1.00 81.59           C  
ATOM     62  O   GLY A 236     -31.374  32.745 109.440  1.00 92.55           O  
ATOM     63  N   GLY A 237     -33.307  32.179 108.440  1.00 76.64           N  
ATOM     64  CA  GLY A 237     -32.787  32.339 107.104  1.00 82.08           C  
ATOM     65  C   GLY A 237     -33.872  32.716 106.117  1.00 80.71           C  
ATOM     66  O   GLY A 237     -35.065  32.510 106.362  1.00 78.50           O  
ATOM     67  N   PRO A 238     -33.478  33.282 104.976  1.00 78.29           N  
ATOM     68  CA  PRO A 238     -34.472  33.647 103.960  1.00 79.71           C  
ATOM     69  C   PRO A 238     -35.085  32.401 103.335  1.00 80.57           C  
ATOM     70  O   PRO A 238     -34.375  31.478 102.930  1.00 80.22           O  
ATOM     71  CB  PRO A 238     -33.659  34.455 102.941  1.00 74.64           C  
ATOM     72  CG  PRO A 238     -32.256  33.977 103.119  1.00 75.07           C  
ATOM     73  CD  PRO A 238     -32.111  33.662 104.580  1.00 80.32           C  
ATOM     74  N   SER A 239     -36.413  32.379 103.267  1.00 76.37           N  
ATOM     75  CA  SER A 239     -37.134  31.274 102.657  1.00 76.21           C  
ATOM     76  C   SER A 239     -37.440  31.584 101.197  1.00 83.28           C  
ATOM     77  O   SER A 239     -37.684  32.735 100.824  1.00 84.84           O  
ATOM     78  CB  SER A 239     -38.432  30.988 103.416  1.00 71.74           C  
ATOM     79  N   VAL A 240     -37.428  30.539 100.372  1.00 79.82           N  
ATOM     80  CA  VAL A 240     -37.641  30.660  98.936  1.00 73.11           C  
ATOM     81  C   VAL A 240     -38.823  29.785  98.538  1.00 76.21           C  
ATOM     82  O   VAL A 240     -38.983  28.669  99.043  1.00 77.83           O  
ATOM     83  CB  VAL A 240     -36.369  30.285  98.144  1.00 70.39           C  
ATOM     84  CG1 VAL A 240     -35.912  28.874  98.486  1.00 83.50           C  
ATOM     85  CG2 VAL A 240     -36.593  30.441  96.650  1.00 69.37           C  
ATOM     86  N   PHE A 241     -39.661  30.305  97.641  1.00 78.16           N  
ATOM     87  CA  PHE A 241     -40.832  29.589  97.145  1.00 76.74           C  
ATOM     88  C   PHE A 241     -40.913  29.768  95.638  1.00 72.69           C  
ATOM     89  O   PHE A 241     -40.980  30.900  95.150  1.00 71.22           O  
ATOM     90  CB  PHE A 241     -42.116  30.089  97.812  1.00 76.53           C  
ATOM     91  CG  PHE A 241     -42.134  29.921  99.302  1.00 75.89           C  
ATOM     92  CD1 PHE A 241     -42.149  28.658  99.868  1.00 83.34           C  
ATOM     93  CD2 PHE A 241     -42.136  31.024 100.137  1.00 81.27           C  
ATOM     94  CE1 PHE A 241     -42.169  28.499 101.239  1.00 90.21           C  
ATOM     95  CE2 PHE A 241     -42.154  30.872 101.510  1.00 83.22           C  
ATOM     96  CZ  PHE A 241     -42.171  29.608 102.061  1.00 88.43           C  
ATOM     97  N   LEU A 242     -40.902  28.656  94.908  1.00 76.29           N  
ATOM     98  CA  LEU A 242     -41.038  28.673  93.460  1.00 69.99           C  
ATOM     99  C   LEU A 242     -42.506  28.558  93.069  1.00 73.23           C  
ATOM    100  O   LEU A 242     -43.302  27.911  93.755  1.00 75.30           O  
ATOM    101  CB  LEU A 242     -40.239  27.532  92.831  1.00 65.55           C  
ATOM    102  CG  LEU A 242     -39.899  27.670  91.348  1.00 63.30           C  
ATOM    103  CD1 LEU A 242     -39.337  29.049  91.063  1.00 64.16           C  
ATOM    104  CD2 LEU A 242     -38.919  26.595  90.924  1.00 73.03           C  
ATOM    105  N   PHE A 243     -42.860  29.200  91.956  1.00 74.99           N  
ATOM    106  CA  PHE A 243     -44.243  29.258  91.508  1.00 66.80           C  
ATOM    107  C   PHE A 243     -44.351  28.969  90.016  1.00 64.72           C  
ATOM    108  O   PHE A 243     -43.530  29.449  89.225  1.00 67.66           O  
ATOM    109  CB  PHE A 243     -44.854  30.632  91.811  1.00 64.89           C  
ATOM    110  CG  PHE A 243     -45.084  30.881  93.271  1.00 64.75           C  
ATOM    111  CD1 PHE A 243     -46.223  30.406  93.895  1.00 68.24           C  
ATOM    112  CD2 PHE A 243     -44.157  31.579  94.022  1.00 70.82           C  
ATOM    113  CE1 PHE A 243     -46.438  30.633  95.238  1.00 75.06           C  
ATOM    114  CE2 PHE A 243     -44.365  31.806  95.367  1.00 76.45           C  
ATOM    115  CZ  PHE A 243     -45.508  31.332  95.975  1.00 75.10           C  
ATOM    116  N   PRO A 244     -45.339  28.179  89.608  1.00 62.43           N  
ATOM    117  CA  PRO A 244     -45.524  27.889  88.185  1.00 61.96           C  
ATOM    118  C   PRO A 244     -46.280  29.014  87.502  1.00 61.63           C  
ATOM    119  O   PRO A 244     -46.943  29.822  88.170  1.00 64.80           O  
ATOM    120  CB  PRO A 244     -46.349  26.596  88.203  1.00 60.72           C  
ATOM    121  CG  PRO A 244     -47.171  26.726  89.444  1.00 56.31           C  
ATOM    122  CD  PRO A 244     -46.320  27.470  90.448  1.00 61.12           C  
ATOM    123  N   PRO A 245     -46.208  29.106  86.176  1.00 61.64           N  
ATOM    124  CA  PRO A 245     -46.987  30.125  85.465  1.00 63.32           C  
ATOM    125  C   PRO A 245     -48.479  29.844  85.540  1.00 58.33           C  
ATOM    126  O   PRO A 245     -48.922  28.721  85.787  1.00 58.64           O  
ATOM    127  CB  PRO A 245     -46.476  30.028  84.023  1.00 59.22           C  
ATOM    128  CG  PRO A 245     -45.892  28.664  83.917  1.00 65.23           C  
ATOM    129  CD  PRO A 245     -45.329  28.351  85.269  1.00 66.56           C  
ATOM    130  N   LYS A 246     -49.256  30.899  85.314  1.00 56.83           N  
ATOM    131  CA  LYS A 246     -50.704  30.773  85.351  1.00 56.99           C  
ATOM    132  C   LYS A 246     -51.177  29.856  84.226  1.00 60.82           C  
ATOM    133  O   LYS A 246     -50.682  29.954  83.097  1.00 64.98           O  
ATOM    134  CB  LYS A 246     -51.363  32.146  85.223  1.00 59.25           C  
ATOM    135  N   PRO A 247     -52.128  28.958  84.493  1.00 60.02           N  
ATOM    136  CA  PRO A 247     -52.579  28.039  83.435  1.00 60.74           C  
ATOM    137  C   PRO A 247     -53.139  28.751  82.218  1.00 59.64           C  
ATOM    138  O   PRO A 247     -53.010  28.237  81.100  1.00 58.73           O  
ATOM    139  CB  PRO A 247     -53.650  27.193  84.140  1.00 53.56           C  
ATOM    140  CG  PRO A 247     -53.305  27.282  85.590  1.00 55.24           C  
ATOM    141  CD  PRO A 247     -52.769  28.669  85.787  1.00 58.96           C  
ATOM    142  N   LYS A 248     -53.754  29.922  82.398  1.00 58.77           N  
ATOM    143  CA  LYS A 248     -54.250  30.668  81.248  1.00 56.04           C  
ATOM    144  C   LYS A 248     -53.103  31.162  80.377  1.00 59.35           C  
ATOM    145  O   LYS A 248     -53.166  31.066  79.146  1.00 61.08           O  
ATOM    146  CB  LYS A 248     -55.118  31.839  81.707  1.00 56.86           C  
ATOM    147  CG  LYS A 248     -55.411  32.843  80.606  1.00 57.59           C  
ATOM    148  CD  LYS A 248     -56.828  33.381  80.701  1.00 59.62           C  
ATOM    149  CE  LYS A 248     -57.236  34.053  79.401  1.00 64.35           C  
ATOM    150  NZ  LYS A 248     -58.645  34.523  79.430  1.00 68.01           N1+
ATOM    151  N   ASP A 249     -52.039  31.676  80.995  1.00 59.34           N  
ATOM    152  CA  ASP A 249     -50.930  32.211  80.212  1.00 63.94           C  
ATOM    153  C   ASP A 249     -50.228  31.117  79.420  1.00 64.20           C  
ATOM    154  O   ASP A 249     -49.716  31.376  78.326  1.00 68.20           O  
ATOM    155  CB  ASP A 249     -49.938  32.928  81.127  1.00 65.19           C  
ATOM    156  CG  ASP A 249     -50.589  34.030  81.941  1.00 77.41           C  
ATOM    157  OD1 ASP A 249     -51.707  34.453  81.578  1.00 82.56           O  
ATOM    158  OD2 ASP A 249     -49.986  34.470  82.946  1.00 77.78           O1-
ATOM    159  N   THR A 250     -50.206  29.894  79.945  1.00 63.77           N  
ATOM    160  CA  THR A 250     -49.516  28.798  79.280  1.00 62.23           C  
ATOM    161  C   THR A 250     -50.291  28.247  78.093  1.00 58.85           C  
ATOM    162  O   THR A 250     -49.706  27.535  77.269  1.00 63.15           O  
ATOM    163  CB  THR A 250     -49.249  27.662  80.269  1.00 60.60           C  
ATOM    164  OG1 THR A 250     -50.496  27.148  80.756  1.00 63.75           O  
ATOM    165  CG2 THR A 250     -48.428  28.162  81.440  1.00 66.19           C  
ATOM    166  N   LEU A 251     -51.585  28.551  77.985  1.00 54.54           N  
ATOM    167  CA  LEU A 251     -52.417  27.960  76.948  1.00 61.05           C  
ATOM    168  C   LEU A 251     -52.930  28.947  75.907  1.00 59.18           C  
ATOM    169  O   LEU A 251     -53.336  28.513  74.826  1.00 58.97           O  
ATOM    170  CB  LEU A 251     -53.611  27.239  77.591  1.00 60.00           C  
ATOM    171  CG  LEU A 251     -53.223  26.092  78.530  1.00 50.48           C  
ATOM    172  CD1 LEU A 251     -54.430  25.569  79.291  1.00 46.49           C  
ATOM    173  CD2 LEU A 251     -52.550  24.971  77.761  1.00 55.59           C  
ATOM    174  N   MET A 252     -52.919  30.247  76.193  1.00 54.93           N  
ATOM    175  CA  MET A 252     -53.398  31.270  75.272  1.00 48.28           C  
ATOM    176  C   MET A 252     -52.222  32.048  74.699  1.00 62.47           C  
ATOM    177  O   MET A 252     -51.329  32.467  75.443  1.00 72.81           O  
ATOM    178  CB  MET A 252     -54.364  32.229  75.969  1.00 63.00           C  
ATOM    179  CG  MET A 252     -55.678  31.598  76.384  1.00 62.92           C  
ATOM    180  SD  MET A 252     -56.573  30.827  75.026  1.00 77.30           S  
ATOM    181  CE  MET A 252     -56.808  32.235  73.941  1.00 57.52           C  
ATOM    182  N   ILE A 253     -52.232  32.254  73.377  1.00 69.68           N  
ATOM    183  CA  ILE A 253     -51.150  32.976  72.707  1.00 76.37           C  
ATOM    184  C   ILE A 253     -51.200  34.479  72.925  1.00 77.12           C  
ATOM    185  O   ILE A 253     -50.343  35.197  72.394  1.00 78.23           O  
ATOM    186  CB  ILE A 253     -51.159  32.705  71.189  1.00 56.98           C  
ATOM    187  N   SER A 254     -52.175  34.982  73.677  1.00 72.72           N  
ATOM    188  CA  SER A 254     -52.284  36.411  73.937  1.00 76.13           C  
ATOM    189  C   SER A 254     -51.604  36.845  75.232  1.00 85.75           C  
ATOM    190  O   SER A 254     -51.579  38.045  75.524  1.00 86.51           O  
ATOM    191  CB  SER A 254     -53.759  36.827  73.968  1.00 70.86           C  
ATOM    192  N   ARG A 255     -51.050  35.913  76.010  1.00 85.64           N  
ATOM    193  CA  ARG A 255     -50.467  36.227  77.308  1.00 84.21           C  
ATOM    194  C   ARG A 255     -49.088  35.589  77.425  1.00 81.41           C  
ATOM    195  O   ARG A 255     -48.777  34.605  76.748  1.00 78.60           O  
ATOM    196  CB  ARG A 255     -51.374  35.760  78.462  1.00 79.90           C  
ATOM    197  CG  ARG A 255     -52.863  35.871  78.156  1.00 83.15           C  
ATOM    198  CD  ARG A 255     -53.694  36.212  79.382  1.00 84.75           C  
ATOM    199  NE  ARG A 255     -55.081  36.496  79.018  1.00 92.23           N  
ATOM    200  CZ  ARG A 255     -55.677  37.675  79.176  1.00 89.29           C  
ATOM    201  NH1 ARG A 255     -55.008  38.693  79.700  1.00 97.95           N  
ATOM    202  NH2 ARG A 255     -56.944  37.835  78.812  1.00 68.36           N  
ATOM    203  N   THR A 256     -48.255  36.173  78.293  1.00 81.01           N  
ATOM    204  CA  THR A 256     -46.881  35.719  78.475  1.00 74.43           C  
ATOM    205  C   THR A 256     -46.748  34.926  79.765  1.00 64.52           C  
ATOM    206  O   THR A 256     -46.977  35.487  80.848  1.00 65.84           O  
ATOM    207  CB  THR A 256     -45.929  36.909  78.498  1.00 72.69           C  
ATOM    208  OG1 THR A 256     -46.251  37.802  77.425  1.00 88.31           O  
ATOM    209  CG2 THR A 256     -44.492  36.444  78.349  1.00 68.01           C  
ATOM    210  N   PRO A 257     -46.381  33.646  79.709  1.00 63.00           N  
ATOM    211  CA  PRO A 257     -46.241  32.859  80.939  1.00 68.41           C  
ATOM    212  C   PRO A 257     -44.867  33.041  81.568  1.00 70.72           C  
ATOM    213  O   PRO A 257     -43.847  33.098  80.878  1.00 68.23           O  
ATOM    214  CB  PRO A 257     -46.452  31.419  80.454  1.00 59.06           C  
ATOM    215  CG  PRO A 257     -45.937  31.438  79.059  1.00 59.80           C  
ATOM    216  CD  PRO A 257     -46.211  32.817  78.502  1.00 62.06           C  
ATOM    217  N   GLU A 258     -44.850  33.130  82.901  1.00 72.24           N  
ATOM    218  CA  GLU A 258     -43.634  33.369  83.667  1.00 65.51           C  
ATOM    219  C   GLU A 258     -43.530  32.392  84.827  1.00 65.66           C  
ATOM    220  O   GLU A 258     -44.521  32.119  85.511  1.00 69.72           O  
ATOM    221  CB  GLU A 258     -43.589  34.800  84.219  1.00 63.26           C  
ATOM    222  CG  GLU A 258     -43.767  35.893  83.183  1.00 69.56           C  
ATOM    223  CD  GLU A 258     -43.881  37.267  83.811  1.00 71.85           C  
ATOM    224  OE1 GLU A 258     -43.965  38.263  83.063  1.00 82.71           O  
ATOM    225  OE2 GLU A 258     -43.883  37.351  85.058  1.00 69.29           O1-
ATOM    226  N   VAL A 259     -42.324  31.880  85.058  1.00 69.38           N  
ATOM    227  CA  VAL A 259     -42.011  31.110  86.257  1.00 70.85           C  
ATOM    228  C   VAL A 259     -41.403  32.073  87.267  1.00 66.58           C  
ATOM    229  O   VAL A 259     -40.394  32.729  86.980  1.00 69.58           O  
ATOM    230  CB  VAL A 259     -41.051  29.950  85.953  1.00 67.86           C  
ATOM    231  CG1 VAL A 259     -40.606  29.281  87.245  1.00 70.62           C  
ATOM    232  CG2 VAL A 259     -41.710  28.943  85.027  1.00 68.06           C  
ATOM    233  N   THR A 260     -42.007  32.162  88.448  1.00 60.64           N  
ATOM    234  CA  THR A 260     -41.637  33.162  89.440  1.00 64.67           C  
ATOM    235  C   THR A 260     -40.888  32.517  90.598  1.00 69.69           C  
ATOM    236  O   THR A 260     -41.337  31.506  91.149  1.00 65.47           O  
ATOM    237  CB  THR A 260     -42.873  33.896  89.963  1.00 62.99           C  
ATOM    238  OG1 THR A 260     -43.658  34.361  88.858  1.00 70.93           O  
ATOM    239  CG2 THR A 260     -42.456  35.082  90.805  1.00 53.71           C  
ATOM    240  N   CYS A 261     -39.762  33.123  90.975  1.00 72.42           N  
ATOM    241  CA  CYS A 261     -38.926  32.667  92.081  1.00 68.76           C  
ATOM    242  C   CYS A 261     -38.919  33.764  93.136  1.00 62.74           C  
ATOM    243  O   CYS A 261     -38.297  34.815  92.943  1.00 59.01           O  
ATOM    244  CB  CYS A 261     -37.509  32.351  91.604  1.00 68.02           C  
ATOM    245  SG  CYS A 261     -36.431  31.580  92.833  1.00 75.45           S  
ATOM    246  N   VAL A 262     -39.611  33.522  94.245  1.00 60.93           N  
ATOM    247  CA  VAL A 262     -39.788  34.508  95.302  1.00 61.99           C  
ATOM    248  C   VAL A 262     -38.899  34.128  96.475  1.00 70.70           C  
ATOM    249  O   VAL A 262     -38.867  32.962  96.886  1.00 80.85           O  
ATOM    250  CB  VAL A 262     -41.260  34.601  95.739  1.00 65.89           C  
ATOM    251  CG1 VAL A 262     -41.439  35.701  96.774  1.00 66.06           C  
ATOM    252  CG2 VAL A 262     -42.154  34.840  94.534  1.00 66.57           C  
ATOM    253  N   VAL A 263     -38.178  35.110  97.008  1.00 70.27           N  
ATOM    254  CA  VAL A 263     -37.328  34.936  98.180  1.00 67.92           C  
ATOM    255  C   VAL A 263     -37.853  35.871  99.260  1.00 73.55           C  
ATOM    256  O   VAL A 263     -37.840  37.097  99.086  1.00 75.03           O  
ATOM    257  CB  VAL A 263     -35.851  35.223  97.868  1.00 62.01           C  
ATOM    258  N   VAL A 264     -38.318  35.300 100.366  1.00 72.90           N  
ATOM    259  CA  VAL A 264     -38.868  36.074 101.467  1.00 70.21           C  
ATOM    260  C   VAL A 264     -37.888  36.035 102.634  1.00 78.09           C  
ATOM    261  O   VAL A 264     -36.901  35.299 102.623  1.00 78.69           O  
ATOM    262  CB  VAL A 264     -40.261  35.567 101.892  1.00 64.75           C  
ATOM    263  N   ASP A 265     -38.208  36.793 103.681  1.00 78.16           N  
ATOM    264  CA  ASP A 265     -37.335  36.954 104.846  1.00 73.27           C  
ATOM    265  C   ASP A 265     -35.905  37.246 104.432  1.00 76.41           C  
ATOM    266  O   ASP A 265     -34.974  36.551 104.830  1.00 80.63           O  
ATOM    267  CB  ASP A 265     -37.379  35.732 105.770  1.00 72.60           C  
ATOM    268  CG  ASP A 265     -38.774  35.406 106.231  1.00 76.88           C  
ATOM    269  OD1 ASP A 265     -39.716  36.040 105.726  1.00 79.55           O1-
ATOM    270  OD2 ASP A 265     -38.931  34.519 107.092  1.00 76.56           O  
ATOM    271  N   VAL A 266     -35.741  38.284 103.626  1.00 79.36           N  
ATOM    272  CA  VAL A 266     -34.416  38.773 103.258  1.00 81.42           C  
ATOM    273  C   VAL A 266     -33.915  39.709 104.351  1.00 83.59           C  
ATOM    274  O   VAL A 266     -34.515  40.759 104.607  1.00 78.17           O  
ATOM    275  CB  VAL A 266     -34.441  39.476 101.893  1.00 77.54           C  
ATOM    276  CG1 VAL A 266     -33.193  40.325 101.709  1.00 78.53           C  
ATOM    277  CG2 VAL A 266     -34.554  38.454 100.778  1.00 78.55           C  
ATOM    278  N   SER A 267     -32.821  39.322 105.006  1.00 90.33           N  
ATOM    279  CA  SER A 267     -32.263  40.120 106.091  1.00 84.58           C  
ATOM    280  C   SER A 267     -31.792  41.475 105.579  1.00 85.27           C  
ATOM    281  O   SER A 267     -31.074  41.558 104.578  1.00 84.50           O  
ATOM    282  CB  SER A 267     -31.103  39.372 106.748  1.00 79.38           C  
ATOM    283  N   HIS A 268     -32.195  42.541 106.277  1.00 86.37           N  
ATOM    284  CA  HIS A 268     -31.832  43.891 105.861  1.00 84.08           C  
ATOM    285  C   HIS A 268     -30.335  44.149 105.972  1.00 82.05           C  
ATOM    286  O   HIS A 268     -29.817  45.027 105.273  1.00 74.14           O  
ATOM    287  CB  HIS A 268     -32.601  44.925 106.687  1.00 65.64           C  
ATOM    288  N   GLU A 269     -29.632  43.414 106.838  1.00 87.51           N  
ATOM    289  CA  GLU A 269     -28.186  43.576 106.942  1.00 86.84           C  
ATOM    290  C   GLU A 269     -27.472  43.061 105.699  1.00 91.58           C  
ATOM    291  O   GLU A 269     -26.441  43.617 105.303  1.00 92.92           O  
ATOM    292  CB  GLU A 269     -27.667  42.861 108.189  1.00 86.57           C  
ATOM    293  N   ASP A 270     -27.997  42.004 105.077  1.00 92.30           N  
ATOM    294  CA  ASP A 270     -27.440  41.445 103.846  1.00 94.25           C  
ATOM    295  C   ASP A 270     -28.576  41.300 102.842  1.00 84.02           C  
ATOM    296  O   ASP A 270     -29.229  40.249 102.774  1.00 84.54           O  
ATOM    297  CB  ASP A 270     -26.748  40.108 104.108  1.00 89.08           C  
ATOM    298  N   PRO A 271     -28.849  42.342 102.051  1.00 84.57           N  
ATOM    299  CA  PRO A 271     -29.981  42.299 101.118  1.00 84.79           C  
ATOM    300  C   PRO A 271     -29.670  41.805  99.712  1.00 74.99           C  
ATOM    301  O   PRO A 271     -30.615  41.553  98.952  1.00 81.22           O  
ATOM    302  CB  PRO A 271     -30.426  43.767 101.080  1.00 81.58           C  
ATOM    303  CG  PRO A 271     -29.147  44.522 101.238  1.00 88.94           C  
ATOM    304  CD  PRO A 271     -28.259  43.690 102.140  1.00 85.99           C  
ATOM    305  N   GLU A 272     -28.402  41.664  99.337  1.00 68.51           N  
ATOM    306  CA  GLU A 272     -28.073  41.231  97.986  1.00 64.17           C  
ATOM    307  C   GLU A 272     -28.433  39.762  97.792  1.00 72.59           C  
ATOM    308  O   GLU A 272     -28.105  38.916  98.629  1.00 78.24           O  
ATOM    309  CB  GLU A 272     -26.588  41.454  97.703  1.00 60.07           C  
ATOM    310  N   VAL A 273     -29.118  39.465  96.688  1.00 77.15           N  
ATOM    311  CA  VAL A 273     -29.518  38.107  96.335  1.00 73.51           C  
ATOM    312  C   VAL A 273     -29.022  37.814  94.926  1.00 74.11           C  
ATOM    313  O   VAL A 273     -29.024  38.698  94.062  1.00 81.23           O  
ATOM    314  CB  VAL A 273     -31.048  37.915  96.425  1.00 70.09           C  
ATOM    315  CG1 VAL A 273     -31.413  36.444  96.286  1.00 69.11           C  
ATOM    316  CG2 VAL A 273     -31.589  38.482  97.729  1.00 72.31           C  
ATOM    317  N   LYS A 274     -28.598  36.574  94.693  1.00 68.63           N  
ATOM    318  CA  LYS A 274     -28.085  36.142  93.399  1.00 73.81           C  
ATOM    319  C   LYS A 274     -28.943  35.000  92.877  1.00 77.07           C  
ATOM    320  O   LYS A 274     -29.201  34.032  93.599  1.00 74.81           O  
ATOM    321  CB  LYS A 274     -26.621  35.704  93.502  1.00 74.11           C  
ATOM    322  N   PHE A 275     -29.387  35.119  91.629  1.00 74.37           N  
ATOM    323  CA  PHE A 275     -30.260  34.137  91.001  1.00 72.64           C  
ATOM    324  C   PHE A 275     -29.530  33.428  89.870  1.00 80.67           C  
ATOM    325  O   PHE A 275     -28.980  34.079  88.974  1.00 83.55           O  
ATOM    326  CB  PHE A 275     -31.533  34.798  90.466  1.00 70.14           C  
ATOM    327  CG  PHE A 275     -32.402  35.391  91.534  1.00 60.54           C  
ATOM    328  CD1 PHE A 275     -33.270  34.593  92.259  1.00 60.84           C  
ATOM    329  CD2 PHE A 275     -32.354  36.745  91.812  1.00 58.91           C  
ATOM    330  CE1 PHE A 275     -34.073  35.135  93.243  1.00 62.70           C  
ATOM    331  CE2 PHE A 275     -33.153  37.294  92.794  1.00 61.27           C  
ATOM    332  CZ  PHE A 275     -34.014  36.487  93.511  1.00 63.58           C  
ATOM    333  N   ASN A 276     -29.530  32.098  89.915  1.00 85.52           N  
ATOM    334  CA  ASN A 276     -29.020  31.257  88.838  1.00 85.69           C  
ATOM    335  C   ASN A 276     -30.176  30.410  88.329  1.00 82.98           C  
ATOM    336  O   ASN A 276     -30.756  29.627  89.090  1.00 83.65           O  
ATOM    337  CB  ASN A 276     -27.868  30.364  89.309  1.00 83.49           C  
ATOM    338  CG  ASN A 276     -26.590  31.139  89.576  1.00 80.40           C  
ATOM    339  OD1 ASN A 276     -26.496  32.330  89.279  1.00 88.36           O  
ATOM    340  ND2 ASN A 276     -25.594  30.458  90.131  1.00 64.41           N  
ATOM    341  N   TRP A 277     -30.520  30.576  87.056  1.00 83.17           N  
ATOM    342  CA  TRP A 277     -31.652  29.881  86.458  1.00 84.81           C  
ATOM    343  C   TRP A 277     -31.163  28.700  85.633  1.00 86.21           C  
ATOM    344  O   TRP A 277     -30.311  28.860  84.753  1.00 85.64           O  
ATOM    345  CB  TRP A 277     -32.475  30.825  85.584  1.00 81.43           C  
ATOM    346  CG  TRP A 277     -33.366  31.728  86.366  1.00 73.62           C  
ATOM    347  CD1 TRP A 277     -33.142  33.034  86.677  1.00 72.99           C  
ATOM    348  CD2 TRP A 277     -34.622  31.382  86.958  1.00 66.17           C  
ATOM    349  NE1 TRP A 277     -34.189  33.531  87.415  1.00 65.05           N  
ATOM    350  CE2 TRP A 277     -35.110  32.534  87.602  1.00 64.38           C  
ATOM    351  CE3 TRP A 277     -35.384  30.212  87.000  1.00 65.98           C  
ATOM    352  CZ2 TRP A 277     -36.323  32.548  88.281  1.00 68.19           C  
ATOM    353  CZ3 TRP A 277     -36.587  30.229  87.672  1.00 63.58           C  
ATOM    354  CH2 TRP A 277     -37.046  31.387  88.303  1.00 66.60           C  
ATOM    355  N   TYR A 278     -31.718  27.522  85.909  1.00 84.49           N  
ATOM    356  CA  TYR A 278     -31.361  26.292  85.215  1.00 87.75           C  
ATOM    357  C   TYR A 278     -32.616  25.686  84.604  1.00 86.72           C  
ATOM    358  O   TYR A 278     -33.576  25.382  85.322  1.00 77.93           O  
ATOM    359  CB  TYR A 278     -30.691  25.300  86.169  1.00 81.68           C  
ATOM    360  N   VAL A 279     -32.608  25.513  83.285  1.00 87.83           N  
ATOM    361  CA  VAL A 279     -33.721  24.914  82.558  1.00 85.54           C  
ATOM    362  C   VAL A 279     -33.322  23.474  82.255  1.00 89.94           C  
ATOM    363  O   VAL A 279     -32.587  23.208  81.298  1.00 88.34           O  
ATOM    364  CB  VAL A 279     -34.053  25.689  81.280  1.00 72.94           C  
ATOM    365  CG1 VAL A 279     -35.240  25.057  80.574  1.00 65.44           C  
ATOM    366  CG2 VAL A 279     -34.327  27.148  81.596  1.00 77.41           C  
ATOM    367  N   ASP A 280     -33.812  22.543  83.075  1.00 92.67           N  
ATOM    368  CA  ASP A 280     -33.540  21.113  82.915  1.00 93.10           C  
ATOM    369  C   ASP A 280     -32.045  20.806  82.962  1.00 95.74           C  
ATOM    370  O   ASP A 280     -31.587  19.812  82.393  1.00 97.57           O  
ATOM    371  CB  ASP A 280     -34.158  20.570  81.623  1.00 85.12           C  
ATOM    372  CG  ASP A 280     -34.640  19.142  81.766  1.00 92.10           C  
ATOM    373  OD1 ASP A 280     -34.196  18.457  82.711  1.00 97.39           O  
ATOM    374  OD2 ASP A 280     -35.460  18.704  80.932  1.00 94.22           O1-
ATOM    375  N   GLY A 281     -31.273  21.646  83.648  1.00 88.52           N  
ATOM    376  CA  GLY A 281     -29.846  21.425  83.773  1.00 86.18           C  
ATOM    377  C   GLY A 281     -28.998  22.505  83.132  1.00 82.03           C  
ATOM    378  O   GLY A 281     -27.989  22.927  83.704  1.00 88.11           O  
ATOM    379  N   VAL A 282     -29.392  22.964  81.948  1.00 76.16           N  
ATOM    380  CA  VAL A 282     -28.656  24.017  81.257  1.00 74.45           C  
ATOM    381  C   VAL A 282     -29.021  25.359  81.874  1.00 81.87           C  
ATOM    382  O   VAL A 282     -30.202  25.660  82.082  1.00 92.25           O  
ATOM    383  CB  VAL A 282     -28.958  23.995  79.750  1.00 76.41           C  
ATOM    384  CG1 VAL A 282     -28.279  25.167  79.051  1.00 64.10           C  
ATOM    385  CG2 VAL A 282     -28.517  22.674  79.141  1.00 82.34           C  
ATOM    386  N   GLU A 283     -28.009  26.169  82.169  1.00 79.62           N  
ATOM    387  CA  GLU A 283     -28.252  27.465  82.785  1.00 82.81           C  
ATOM    388  C   GLU A 283     -28.883  28.435  81.792  1.00 89.66           C  
ATOM    389  O   GLU A 283     -28.555  28.436  80.602  1.00 86.93           O  
ATOM    390  CB  GLU A 283     -26.946  28.047  83.325  1.00 83.72           C  
ATOM    391  N   VAL A 284     -29.800  29.261  82.293  1.00 93.50           N  
ATOM    392  CA  VAL A 284     -30.469  30.280  81.497  1.00 96.72           C  
ATOM    393  C   VAL A 284     -30.104  31.642  82.069  1.00 95.77           C  
ATOM    394  O   VAL A 284     -29.931  31.800  83.283  1.00 85.18           O  
ATOM    395  CB  VAL A 284     -32.002  30.087  81.470  1.00 86.38           C  
ATOM    396  N   HIS A 285     -29.984  32.630  81.186  1.00 89.63           N  
ATOM    397  CA  HIS A 285     -29.556  33.971  81.565  1.00 89.88           C  
ATOM    398  C   HIS A 285     -30.457  35.029  80.943  1.00 87.20           C  
ATOM    399  O   HIS A 285     -29.994  36.088  80.510  1.00 88.54           O  
ATOM    400  CB  HIS A 285     -28.097  34.199  81.176  1.00 99.80           C  
ATOM    401  CG  HIS A 285     -27.154  33.184  81.748  1.00102.29           C  
ATOM    402  ND1 HIS A 285     -27.344  32.603  82.983  1.00 98.51           N  
ATOM    403  CD2 HIS A 285     -26.017  32.643  81.249  1.00100.22           C  
ATOM    404  CE1 HIS A 285     -26.364  31.749  83.222  1.00 95.17           C  
ATOM    405  NE2 HIS A 285     -25.545  31.755  82.185  1.00 93.38           N  
ATOM    406  N   ASN A 286     -31.759  34.760  80.885  1.00 89.24           N  
ATOM    407  CA  ASN A 286     -32.738  35.675  80.305  1.00 88.26           C  
ATOM    408  C   ASN A 286     -33.828  36.049  81.305  1.00 80.60           C  
ATOM    409  O   ASN A 286     -34.996  36.206  80.944  1.00 84.08           O  
ATOM    410  CB  ASN A 286     -33.358  35.077  79.045  1.00 89.88           C  
ATOM    411  CG  ASN A 286     -33.971  33.712  79.289  1.00 89.30           C  
ATOM    412  OD1 ASN A 286     -33.564  32.991  80.202  1.00 84.43           O  
ATOM    413  ND2 ASN A 286     -34.962  33.353  78.479  1.00 88.21           N  
ATOM    414  N   ALA A 287     -33.467  36.190  82.576  1.00 75.92           N  
ATOM    415  CA  ALA A 287     -34.428  36.511  83.620  1.00 67.90           C  
ATOM    416  C   ALA A 287     -34.381  37.990  83.989  1.00 63.28           C  
ATOM    417  O   ALA A 287     -33.421  38.705  83.691  1.00 66.64           O  
ATOM    418  CB  ALA A 287     -34.177  35.659  84.865  1.00 64.79           C  
ATOM    419  N   LYS A 288     -35.450  38.441  84.642  1.00 63.18           N  
ATOM    420  CA  LYS A 288     -35.563  39.800  85.151  1.00 65.36           C  
ATOM    421  C   LYS A 288     -35.924  39.744  86.629  1.00 66.86           C  
ATOM    422  O   LYS A 288     -36.747  38.922  87.043  1.00 64.52           O  
ATOM    423  CB  LYS A 288     -36.617  40.604  84.378  1.00 58.97           C  
ATOM    424  N   THR A 289     -35.309  40.619  87.423  1.00 69.11           N  
ATOM    425  CA  THR A 289     -35.516  40.657  88.868  1.00 68.94           C  
ATOM    426  C   THR A 289     -36.282  41.923  89.242  1.00 68.00           C  
ATOM    427  O   THR A 289     -35.786  43.035  89.033  1.00 65.08           O  
ATOM    428  CB  THR A 289     -34.179  40.598  89.610  1.00 61.36           C  
ATOM    429  OG1 THR A 289     -33.456  39.426  89.209  1.00 64.64           O  
ATOM    430  CG2 THR A 289     -34.410  40.551  91.109  1.00 64.56           C  
ATOM    431  N   LYS A 290     -37.481  41.742  89.804  1.00 67.13           N  
ATOM    432  CA  LYS A 290     -38.318  42.848  90.237  1.00 63.81           C  
ATOM    433  C   LYS A 290     -37.688  43.578  91.421  1.00 68.65           C  
ATOM    434  O   LYS A 290     -36.857  43.009  92.141  1.00 67.90           O  
ATOM    435  CB  LYS A 290     -39.714  42.333  90.600  1.00 57.72           C  
ATOM    436  N   PRO A 291     -38.026  44.844  91.635  1.00 73.28           N  
ATOM    437  CA  PRO A 291     -37.403  45.569  92.752  1.00 73.14           C  
ATOM    438  C   PRO A 291     -37.784  45.000  94.115  1.00 79.36           C  
ATOM    439  O   PRO A 291     -38.833  44.371  94.301  1.00 80.75           O  
ATOM    440  CB  PRO A 291     -37.927  46.998  92.587  1.00 74.04           C  
ATOM    441  CG  PRO A 291     -38.473  47.067  91.152  1.00 67.41           C  
ATOM    442  CD  PRO A 291     -38.902  45.694  90.802  1.00 73.54           C  
ATOM    443  N   ARG A 292     -36.911  45.264  95.084  1.00 73.63           N  
ATOM    444  CA  ARG A 292     -37.138  44.831  96.461  1.00 72.23           C  
ATOM    445  C   ARG A 292     -38.382  45.487  97.052  1.00 75.93           C  
ATOM    446  O   ARG A 292     -38.731  46.632  96.743  1.00 82.57           O  
ATOM    447  CB  ARG A 292     -35.932  45.155  97.355  1.00 73.15           C  
ATOM    448  CG  ARG A 292     -34.572  44.687  96.843  1.00 79.36           C  
ATOM    449  CD  ARG A 292     -33.419  45.099  97.756  1.00 80.65           C  
ATOM    450  NE  ARG A 292     -33.509  46.506  98.126  1.00 89.09           N  
ATOM    451  CZ  ARG A 292     -32.626  47.133  98.891  1.00 88.00           C  
ATOM    452  NH1 ARG A 292     -31.575  46.477  99.358  1.00 85.97           N  
ATOM    453  NH2 ARG A 292     -32.795  48.416  99.180  1.00 86.31           N  
ATOM    454  N   GLU A 293     -39.047  44.752  97.935  1.00 69.01           N  
ATOM    455  CA  GLU A 293     -40.236  45.249  98.610  1.00 77.09           C  
ATOM    456  C   GLU A 293     -40.091  44.977 100.097  1.00 82.19           C  
ATOM    457  O   GLU A 293     -40.047  43.817 100.516  1.00 80.97           O  
ATOM    458  CB  GLU A 293     -41.491  44.580  98.052  1.00 78.45           C  
ATOM    459  CG  GLU A 293     -41.685  44.781  96.557  1.00 84.03           C  
ATOM    460  CD  GLU A 293     -42.826  43.955  96.008  1.00 84.18           C  
ATOM    461  OE1 GLU A 293     -42.930  42.766  96.379  1.00 73.68           O  
ATOM    462  OE2 GLU A 293     -43.619  44.497  95.208  1.00 95.84           O  
ATOM    463  N   GLU A 294     -40.013  46.043 100.884  1.00 79.95           N  
ATOM    464  CA  GLU A 294     -39.936  45.903 102.328  1.00 72.28           C  
ATOM    465  C   GLU A 294     -41.342  45.701 102.878  1.00 76.14           C  
ATOM    466  O   GLU A 294     -42.257  46.472 102.569  1.00 71.36           O  
ATOM    467  CB  GLU A 294     -39.272  47.127 102.954  1.00 74.14           C  
ATOM    468  CG  GLU A 294     -38.803  46.900 104.379  1.00 86.20           C  
ATOM    469  CD  GLU A 294     -37.954  48.038 104.910  1.00 89.62           C  
ATOM    470  OE1 GLU A 294     -37.866  49.082 104.230  1.00 89.72           O  
ATOM    471  OE2 GLU A 294     -37.376  47.887 106.009  1.00 91.42           O  
ATOM    472  N   GLN A 295     -41.509  44.665 103.690  1.00 82.88           N  
ATOM    473  CA  GLN A 295     -42.813  44.279 104.203  1.00 81.12           C  
ATOM    474  C   GLN A 295     -43.086  44.958 105.542  1.00 81.10           C  
ATOM    475  O   GLN A 295     -42.229  45.637 106.114  1.00 72.80           O  
ATOM    476  CB  GLN A 295     -42.901  42.758 104.341  1.00 77.34           C  
ATOM    477  CG  GLN A 295     -42.498  42.006 103.086  1.00 76.38           C  
ATOM    478  CD  GLN A 295     -43.509  42.154 101.969  1.00 82.21           C  
ATOM    479  OE1 GLN A 295     -44.717  42.198 102.207  1.00 88.38           O  
ATOM    480  NE2 GLN A 295     -43.018  42.241 100.740  1.00 82.52           N  
ATOM    481  N   TYR A 296     -44.332  44.828 105.990  1.00 79.59           N  
ATOM    482  CA  TYR A 296     -44.797  45.501 107.194  1.00 73.74           C  
ATOM    483  C   TYR A 296     -44.005  45.026 108.396  1.00 79.07           C  
ATOM    484  O   TYR A 296     -43.979  45.681 109.434  1.00 84.13           O  
ATOM    485  CB  TYR A 296     -46.284  45.233 107.426  1.00 70.91           C  
ATOM    486  CG  TYR A 296     -47.205  45.934 106.456  1.00 77.23           C  
ATOM    487  CD1 TYR A 296     -47.272  47.317 106.412  1.00 80.16           C  
ATOM    488  CD2 TYR A 296     -48.021  45.213 105.596  1.00 84.98           C  
ATOM    489  CE1 TYR A 296     -48.116  47.964 105.531  1.00 80.30           C  
ATOM    490  CE2 TYR A 296     -48.869  45.851 104.712  1.00 83.42           C  
ATOM    491  CZ  TYR A 296     -48.911  47.226 104.684  1.00 77.16           C  
ATOM    492  OH  TYR A 296     -49.751  47.871 103.809  1.00 73.71           O  
ATOM    493  N   ASN A 297     -43.335  43.892 108.248  1.00 78.71           N  
ATOM    494  CA  ASN A 297     -42.525  43.351 109.326  1.00 75.71           C  
ATOM    495  C   ASN A 297     -41.051  43.628 109.084  1.00 77.20           C  
ATOM    496  O   ASN A 297     -40.192  42.861 109.506  1.00 85.60           O  
ATOM    497  CB  ASN A 297     -42.760  41.856 109.462  1.00 82.09           C  
ATOM    498  CG  ASN A 297     -42.581  41.127 108.158  1.00 82.90           C  
ATOM    499  OD1 ASN A 297     -41.892  41.598 107.258  1.00 82.60           O  
ATOM    500  ND2 ASN A 297     -43.200  39.971 108.049  1.00 83.38           N  
ATOM    501  N   SER A 298     -40.777  44.728 108.392  1.00 74.86           N  
ATOM    502  CA  SER A 298     -39.433  45.276 108.263  1.00 81.54           C  
ATOM    503  C   SER A 298     -38.455  44.254 107.701  1.00 83.21           C  
ATOM    504  O   SER A 298     -37.298  44.195 108.111  1.00 86.37           O  
ATOM    505  CB  SER A 298     -38.936  45.819 109.605  1.00 90.92           C  
ATOM    506  OG  SER A 298     -39.945  46.576 110.249  1.00 80.49           O  
ATOM    507  N   THR A 299     -38.929  43.444 106.761  1.00 78.90           N  
ATOM    508  CA  THR A 299     -38.053  42.557 106.012  1.00 80.20           C  
ATOM    509  C   THR A 299     -38.280  42.779 104.524  1.00 81.12           C  
ATOM    510  O   THR A 299     -39.311  43.306 104.102  1.00 81.33           O  
ATOM    511  CB  THR A 299     -38.278  41.076 106.363  1.00 80.80           C  
ATOM    512  OG1 THR A 299     -39.530  40.636 105.826  1.00 87.90           O  
ATOM    513  CG2 THR A 299     -38.268  40.868 107.871  1.00 84.36           C  
ATOM    514  N   TYR A 300     -37.303  42.357 103.730  1.00 79.87           N  
ATOM    515  CA  TYR A 300     -37.358  42.537 102.289  1.00 77.88           C  
ATOM    516  C   TYR A 300     -38.009  41.340 101.603  1.00 77.43           C  
ATOM    517  O   TYR A 300     -38.285  40.304 102.211  1.00 77.81           O  
ATOM    518  CB  TYR A 300     -35.956  42.766 101.726  1.00 76.65           C  
ATOM    519  CG  TYR A 300     -35.476  44.194 101.826  1.00 82.16           C  
ATOM    520  CD1 TYR A 300     -36.369  45.254 101.742  1.00 81.50           C  
ATOM    521  CD2 TYR A 300     -34.129  44.483 102.000  1.00 83.39           C  
ATOM    522  CE1 TYR A 300     -35.932  46.563 101.832  1.00 85.77           C  
ATOM    523  CE2 TYR A 300     -33.683  45.789 102.090  1.00 80.49           C  
ATOM    524  CZ  TYR A 300     -34.589  46.824 102.006  1.00 81.94           C  
ATOM    525  OH  TYR A 300     -34.152  48.126 102.095  1.00 88.07           O  
ATOM    526  N   ARG A 301     -38.257  41.508 100.307  1.00 77.47           N  
ATOM    527  CA  ARG A 301     -38.852  40.471  99.469  1.00 70.48           C  
ATOM    528  C   ARG A 301     -38.313  40.677  98.062  1.00 72.72           C  
ATOM    529  O   ARG A 301     -38.673  41.654  97.398  1.00 77.32           O  
ATOM    530  CB  ARG A 301     -40.375  40.550  99.489  1.00 70.71           C  
ATOM    531  CG  ARG A 301     -41.069  39.541  98.590  1.00 66.37           C  
ATOM    532  CD  ARG A 301     -42.579  39.670  98.707  1.00 70.87           C  
ATOM    533  NE  ARG A 301     -43.294  38.775  97.801  1.00 68.08           N  
ATOM    534  CZ  ARG A 301     -43.582  39.064  96.537  1.00 65.32           C  
ATOM    535  NH1 ARG A 301     -43.213  40.228  96.020  1.00 72.91           N1+
ATOM    536  NH2 ARG A 301     -44.240  38.188  95.789  1.00 61.97           N  
ATOM    537  N   VAL A 302     -37.455  39.768  97.611  1.00 68.02           N  
ATOM    538  CA  VAL A 302     -36.814  39.868  96.306  1.00 64.83           C  
ATOM    539  C   VAL A 302     -37.427  38.819  95.395  1.00 63.48           C  
ATOM    540  O   VAL A 302     -37.440  37.628  95.728  1.00 66.54           O  
ATOM    541  CB  VAL A 302     -35.291  39.684  96.410  1.00 72.42           C  
ATOM    542  CG1 VAL A 302     -34.671  39.625  95.024  1.00 69.98           C  
ATOM    543  CG2 VAL A 302     -34.674  40.810  97.229  1.00 72.98           C  
ATOM    544  N   VAL A 303     -37.919  39.260  94.240  1.00 65.66           N  
ATOM    545  CA  VAL A 303     -38.598  38.398  93.281  1.00 60.91           C  
ATOM    546  C   VAL A 303     -37.841  38.454  91.963  1.00 57.82           C  
ATOM    547  O   VAL A 303     -37.500  39.542  91.483  1.00 55.00           O  
ATOM    548  CB  VAL A 303     -40.066  38.818  93.088  1.00 54.40           C  
ATOM    549  CG1 VAL A 303     -40.716  37.990  92.002  1.00 63.94           C  
ATOM    550  CG2 VAL A 303     -40.831  38.679  94.391  1.00 60.08           C  
ATOM    551  N   SER A 304     -37.582  37.287  91.382  1.00 57.16           N  
ATOM    552  CA  SER A 304     -36.984  37.175  90.060  1.00 61.02           C  
ATOM    553  C   SER A 304     -37.914  36.368  89.167  1.00 65.83           C  
ATOM    554  O   SER A 304     -38.438  35.328  89.578  1.00 67.73           O  
ATOM    555  CB  SER A 304     -35.605  36.519  90.118  1.00 63.49           C  
ATOM    556  OG  SER A 304     -34.996  36.518  88.838  1.00 67.63           O  
ATOM    557  N   VAL A 305     -38.116  36.853  87.945  1.00 63.51           N  
ATOM    558  CA  VAL A 305     -39.080  36.283  87.014  1.00 57.69           C  
ATOM    559  C   VAL A 305     -38.353  35.797  85.769  1.00 63.42           C  
ATOM    560  O   VAL A 305     -37.488  36.497  85.231  1.00 67.40           O  
ATOM    561  CB  VAL A 305     -40.161  37.321  86.650  1.00 54.03           C  
ATOM    562  CG1 VAL A 305     -40.928  36.887  85.424  1.00 69.69           C  
ATOM    563  CG2 VAL A 305     -41.100  37.536  87.822  1.00 62.21           C  
ATOM    564  N   LEU A 306     -38.710  34.598  85.309  1.00 64.35           N  
ATOM    565  CA  LEU A 306     -38.146  34.011  84.099  1.00 66.84           C  
ATOM    566  C   LEU A 306     -39.272  33.750  83.106  1.00 71.60           C  
ATOM    567  O   LEU A 306     -40.181  32.960  83.385  1.00 67.14           O  
ATOM    568  CB  LEU A 306     -37.389  32.719  84.410  1.00 63.02           C  
ATOM    569  CG  LEU A 306     -36.728  32.055  83.201  1.00 61.37           C  
ATOM    570  CD1 LEU A 306     -35.692  32.984  82.593  1.00 61.53           C  
ATOM    571  CD2 LEU A 306     -36.099  30.728  83.581  1.00 59.68           C  
ATOM    572  N   THR A 307     -39.210  34.417  81.954  1.00 73.69           N  
ATOM    573  CA  THR A 307     -40.179  34.207  80.884  1.00 68.59           C  
ATOM    574  C   THR A 307     -39.905  32.891  80.167  1.00 69.41           C  
ATOM    575  O   THR A 307     -38.761  32.595  79.807  1.00 72.64           O  
ATOM    576  CB  THR A 307     -40.133  35.363  79.887  1.00 69.46           C  
ATOM    577  OG1 THR A 307     -40.494  36.583  80.549  1.00 80.40           O  
ATOM    578  CG2 THR A 307     -41.089  35.111  78.734  1.00 66.47           C  
ATOM    579  N   VAL A 308     -40.959  32.106  79.952  1.00 70.76           N  
ATOM    580  CA  VAL A 308     -40.837  30.790  79.343  1.00 76.10           C  
ATOM    581  C   VAL A 308     -41.625  30.770  78.039  1.00 69.46           C  
ATOM    582  O   VAL A 308     -42.557  31.550  77.829  1.00 72.02           O  
ATOM    583  CB  VAL A 308     -41.318  29.665  80.284  1.00 75.24           C  
ATOM    584  CG1 VAL A 308     -40.583  29.741  81.612  1.00 74.96           C  
ATOM    585  CG2 VAL A 308     -42.824  29.746  80.496  1.00 64.40           C  
ATOM    586  N   LEU A 309     -41.224  29.866  77.151  1.00 72.89           N  
ATOM    587  CA  LEU A 309     -41.923  29.654  75.894  1.00 76.29           C  
ATOM    588  C   LEU A 309     -43.066  28.673  76.113  1.00 76.03           C  
ATOM    589  O   LEU A 309     -42.946  27.735  76.908  1.00 70.86           O  
ATOM    590  CB  LEU A 309     -40.966  29.126  74.823  1.00 74.32           C  
ATOM    591  N   HIS A 310     -44.179  28.900  75.406  1.00 78.64           N  
ATOM    592  CA  HIS A 310     -45.352  28.044  75.576  1.00 72.91           C  
ATOM    593  C   HIS A 310     -45.017  26.584  75.297  1.00 78.02           C  
ATOM    594  O   HIS A 310     -45.466  25.687  76.021  1.00 66.43           O  
ATOM    595  CB  HIS A 310     -46.481  28.498  74.649  1.00 69.69           C  
ATOM    596  CG  HIS A 310     -46.946  29.902  74.880  1.00 66.83           C  
ATOM    597  ND1 HIS A 310     -46.299  30.998  74.351  1.00 73.28           N  
ATOM    598  CD2 HIS A 310     -48.017  30.386  75.553  1.00 59.54           C  
ATOM    599  CE1 HIS A 310     -46.941  32.098  74.702  1.00 67.19           C  
ATOM    600  NE2 HIS A 310     -47.988  31.755  75.431  1.00 64.26           N  
ATOM    601  N   GLN A 311     -44.228  26.327  74.252  1.00 82.51           N  
ATOM    602  CA  GLN A 311     -43.893  24.953  73.895  1.00 80.71           C  
ATOM    603  C   GLN A 311     -43.038  24.285  74.966  1.00 84.26           C  
ATOM    604  O   GLN A 311     -43.246  23.109  75.288  1.00 80.48           O  
ATOM    605  CB  GLN A 311     -43.178  24.928  72.544  1.00 70.99           C  
ATOM    606  N   ASP A 312     -42.079  25.020  75.539  1.00 83.68           N  
ATOM    607  CA  ASP A 312     -41.153  24.418  76.494  1.00 83.32           C  
ATOM    608  C   ASP A 312     -41.860  23.976  77.771  1.00 83.47           C  
ATOM    609  O   ASP A 312     -41.591  22.885  78.287  1.00 84.95           O  
ATOM    610  CB  ASP A 312     -40.022  25.396  76.817  1.00 87.93           C  
ATOM    611  CG  ASP A 312     -39.021  25.528  75.682  1.00 99.94           C  
ATOM    612  OD1 ASP A 312     -38.094  24.691  75.607  1.00 98.71           O1-
ATOM    613  OD2 ASP A 312     -39.156  26.468  74.869  1.00 89.60           O  
ATOM    614  N   TRP A 313     -42.765  24.804  78.297  1.00 80.51           N  
ATOM    615  CA  TRP A 313     -43.445  24.449  79.539  1.00 75.36           C  
ATOM    616  C   TRP A 313     -44.413  23.289  79.338  1.00 78.92           C  
ATOM    617  O   TRP A 313     -44.491  22.386  80.180  1.00 78.72           O  
ATOM    618  CB  TRP A 313     -44.181  25.661  80.110  1.00 70.44           C  
ATOM    619  CG  TRP A 313     -44.946  25.345  81.359  1.00 63.96           C  
ATOM    620  CD1 TRP A 313     -46.272  25.038  81.449  1.00 61.48           C  
ATOM    621  CD2 TRP A 313     -44.429  25.287  82.693  1.00 68.83           C  
ATOM    622  NE1 TRP A 313     -46.615  24.799  82.757  1.00 60.17           N  
ATOM    623  CE2 TRP A 313     -45.501  24.945  83.541  1.00 64.90           C  
ATOM    624  CE3 TRP A 313     -43.166  25.493  83.253  1.00 69.81           C  
ATOM    625  CZ2 TRP A 313     -45.348  24.805  84.918  1.00 65.52           C  
ATOM    626  CZ3 TRP A 313     -43.015  25.353  84.620  1.00 71.10           C  
ATOM    627  CH2 TRP A 313     -44.100  25.013  85.437  1.00 69.74           C  
ATOM    628  N   LEU A 314     -45.155  23.292  78.228  1.00 78.11           N  
ATOM    629  CA  LEU A 314     -46.167  22.268  78.003  1.00 77.18           C  
ATOM    630  C   LEU A 314     -45.567  20.888  77.771  1.00 84.20           C  
ATOM    631  O   LEU A 314     -46.262  19.885  77.966  1.00 87.40           O  
ATOM    632  CB  LEU A 314     -47.054  22.658  76.820  1.00 74.99           C  
ATOM    633  CG  LEU A 314     -47.929  23.896  77.036  1.00 63.90           C  
ATOM    634  CD1 LEU A 314     -48.734  24.217  75.790  1.00 56.60           C  
ATOM    635  CD2 LEU A 314     -48.843  23.698  78.230  1.00 63.79           C  
ATOM    636  N   ASN A 315     -44.302  20.808  77.368  1.00 86.09           N  
ATOM    637  CA  ASN A 315     -43.643  19.527  77.152  1.00 89.95           C  
ATOM    638  C   ASN A 315     -43.050  18.943  78.428  1.00 94.08           C  
ATOM    639  O   ASN A 315     -42.518  17.828  78.391  1.00 97.44           O  
ATOM    640  CB  ASN A 315     -42.549  19.662  76.087  1.00 92.26           C  
ATOM    641  CG  ASN A 315     -43.114  19.884  74.697  1.00 98.38           C  
ATOM    642  OD1 ASN A 315     -42.678  20.776  73.969  1.00 91.92           O  
ATOM    643  ND2 ASN A 315     -44.096  19.069  74.322  1.00 96.61           N  
ATOM    644  N   GLY A 316     -43.125  19.659  79.546  1.00 93.10           N  
ATOM    645  CA  GLY A 316     -42.631  19.140  80.805  1.00 89.77           C  
ATOM    646  C   GLY A 316     -41.219  19.537  81.164  1.00 91.47           C  
ATOM    647  O   GLY A 316     -40.602  18.872  82.005  1.00 84.18           O  
ATOM    648  N   LYS A 317     -40.681  20.591  80.555  1.00 93.10           N  
ATOM    649  CA  LYS A 317     -39.329  21.028  80.876  1.00 85.14           C  
ATOM    650  C   LYS A 317     -39.245  21.489  82.326  1.00 87.59           C  
ATOM    651  O   LYS A 317     -40.149  22.156  82.836  1.00 90.81           O  
ATOM    652  CB  LYS A 317     -38.907  22.159  79.939  1.00 72.72           C  
ATOM    653  N   GLU A 318     -38.153  21.122  82.996  1.00 86.00           N  
ATOM    654  CA  GLU A 318     -37.958  21.493  84.390  1.00 84.77           C  
ATOM    655  C   GLU A 318     -37.261  22.841  84.474  1.00 85.46           C  
ATOM    656  O   GLU A 318     -36.394  23.161  83.655  1.00 84.90           O  
ATOM    657  CB  GLU A 318     -37.131  20.446  85.142  1.00 84.08           C  
ATOM    658  CG  GLU A 318     -37.782  19.083  85.281  1.00 94.88           C  
ATOM    659  CD  GLU A 318     -36.927  18.112  86.075  1.00102.67           C  
ATOM    660  OE1 GLU A 318     -35.692  18.303  86.120  1.00103.23           O  
ATOM    661  OE2 GLU A 318     -37.493  17.161  86.657  1.00102.92           O1-
ATOM    662  N   TYR A 319     -37.650  23.628  85.472  1.00 83.81           N  
ATOM    663  CA  TYR A 319     -37.079  24.946  85.712  1.00 83.38           C  
ATOM    664  C   TYR A 319     -36.562  24.997  87.141  1.00 81.52           C  
ATOM    665  O   TYR A 319     -37.315  24.736  88.086  1.00 75.20           O  
ATOM    666  CB  TYR A 319     -38.116  26.041  85.461  1.00 79.47           C  
ATOM    667  CG  TYR A 319     -38.536  26.143  84.013  1.00 73.27           C  
ATOM    668  CD1 TYR A 319     -39.563  25.357  83.509  1.00 72.62           C  
ATOM    669  CD2 TYR A 319     -37.896  27.018  83.146  1.00 71.63           C  
ATOM    670  CE1 TYR A 319     -39.944  25.444  82.184  1.00 69.97           C  
ATOM    671  CE2 TYR A 319     -38.271  27.112  81.820  1.00 68.71           C  
ATOM    672  CZ  TYR A 319     -39.295  26.324  81.345  1.00 66.65           C  
ATOM    673  OH  TYR A 319     -39.672  26.416  80.025  1.00 69.93           O  
ATOM    674  N   GLU A 320     -35.284  25.331  87.297  1.00 82.97           N  
ATOM    675  CA  GLU A 320     -34.629  25.355  88.596  1.00 86.98           C  
ATOM    676  C   GLU A 320     -34.176  26.771  88.914  1.00 82.49           C  
ATOM    677  O   GLU A 320     -33.548  27.431  88.078  1.00 77.97           O  
ATOM    678  CB  GLU A 320     -33.433  24.400  88.635  1.00 91.64           C  
ATOM    679  CG  GLU A 320     -32.761  24.311  89.995  1.00 87.42           C  
ATOM    680  CD  GLU A 320     -31.593  23.344  90.006  1.00104.77           C  
ATOM    681  OE1 GLU A 320     -31.215  22.854  88.921  1.00106.12           O  
ATOM    682  OE2 GLU A 320     -31.054  23.073  91.101  1.00118.60           O  
ATOM    683  N   CYS A 321     -34.492  27.229  90.121  1.00 82.67           N  
ATOM    684  CA  CYS A 321     -34.048  28.520  90.625  1.00 81.43           C  
ATOM    685  C   CYS A 321     -32.998  28.290  91.702  1.00 87.68           C  
ATOM    686  O   CYS A 321     -33.229  27.528  92.648  1.00 84.17           O  
ATOM    687  CB  CYS A 321     -35.226  29.324  91.185  1.00 71.87           C  
ATOM    688  SG  CYS A 321     -34.812  30.993  91.757  1.00 77.38           S  
ATOM    689  N   LYS A 322     -31.843  28.934  91.550  1.00 83.67           N  
ATOM    690  CA  LYS A 322     -30.742  28.821  92.502  1.00 85.34           C  
ATOM    691  C   LYS A 322     -30.492  30.197  93.105  1.00 83.50           C  
ATOM    692  O   LYS A 322     -30.008  31.103  92.418  1.00 83.46           O  
ATOM    693  CB  LYS A 322     -29.483  28.278  91.826  1.00 86.58           C  
ATOM    694  N   VAL A 323     -30.829  30.352  94.381  1.00 74.61           N  
ATOM    695  CA  VAL A 323     -30.668  31.614  95.093  1.00 78.69           C  
ATOM    696  C   VAL A 323     -29.450  31.527  96.003  1.00 89.12           C  
ATOM    697  O   VAL A 323     -29.204  30.495  96.641  1.00 91.20           O  
ATOM    698  CB  VAL A 323     -31.941  31.969  95.887  1.00 75.26           C  
ATOM    699  CG1 VAL A 323     -33.110  32.159  94.939  1.00 76.34           C  
ATOM    700  CG2 VAL A 323     -32.263  30.891  96.906  1.00 81.93           C  
ATOM    701  N   SER A 324     -28.669  32.604  96.043  1.00 85.94           N  
ATOM    702  CA  SER A 324     -27.472  32.676  96.870  1.00 81.34           C  
ATOM    703  C   SER A 324     -27.491  33.982  97.650  1.00 89.49           C  
ATOM    704  O   SER A 324     -27.647  35.057  97.062  1.00 88.51           O  
ATOM    705  CB  SER A 324     -26.200  32.579  96.021  1.00 76.80           C  
ATOM    706  N   ASN A 325     -27.339  33.887  98.970  1.00100.47           N  
ATOM    707  CA  ASN A 325     -27.356  35.049  99.845  1.00 93.12           C  
ATOM    708  C   ASN A 325     -26.361  34.845 100.977  1.00 91.30           C  
ATOM    709  O   ASN A 325     -26.092  33.714 101.391  1.00 92.06           O  
ATOM    710  CB  ASN A 325     -28.758  35.311 100.412  1.00 91.05           C  
ATOM    711  CG  ASN A 325     -28.807  36.540 101.297  1.00 83.63           C  
ATOM    712  OD1 ASN A 325     -29.208  36.468 102.457  1.00 78.17           O  
ATOM    713  ND2 ASN A 325     -28.391  37.678 100.753  1.00 82.68           N  
ATOM    714  N   LYS A 326     -25.819  35.958 101.479  1.00 94.76           N  
ATOM    715  CA  LYS A 326     -24.854  35.889 102.571  1.00 92.75           C  
ATOM    716  C   LYS A 326     -25.480  35.354 103.853  1.00 90.85           C  
ATOM    717  O   LYS A 326     -24.775  34.776 104.688  1.00 95.00           O  
ATOM    718  CB  LYS A 326     -24.241  37.268 102.820  1.00 78.23           C  
ATOM    719  N   ALA A 327     -26.789  35.529 104.030  1.00 92.33           N  
ATOM    720  CA  ALA A 327     -27.472  35.020 105.213  1.00 89.52           C  
ATOM    721  C   ALA A 327     -27.876  33.558 105.091  1.00 91.67           C  
ATOM    722  O   ALA A 327     -28.527  33.037 106.004  1.00 91.84           O  
ATOM    723  CB  ALA A 327     -28.710  35.869 105.518  1.00 91.39           C  
ATOM    724  N   LEU A 328     -27.521  32.887 103.997  1.00 94.12           N  
ATOM    725  CA  LEU A 328     -27.831  31.476 103.837  1.00 95.80           C  
ATOM    726  C   LEU A 328     -26.555  30.652 103.886  1.00 99.26           C  
ATOM    727  O   LEU A 328     -25.601  30.960 103.157  1.00 96.94           O  
ATOM    728  CB  LEU A 328     -28.561  31.228 102.512  1.00 87.50           C  
ATOM    729  N   PRO A 329     -26.493  29.613 104.724  1.00 99.60           N  
ATOM    730  CA  PRO A 329     -25.263  28.799 104.777  1.00 96.11           C  
ATOM    731  C   PRO A 329     -24.952  28.125 103.452  1.00 94.42           C  
ATOM    732  O   PRO A 329     -23.839  28.265 102.929  1.00 92.09           O  
ATOM    733  CB  PRO A 329     -25.560  27.787 105.895  1.00 96.57           C  
ATOM    734  CG  PRO A 329     -27.050  27.764 106.020  1.00 92.32           C  
ATOM    735  CD  PRO A 329     -27.521  29.141 105.667  1.00 95.84           C  
ATOM    736  N   ALA A 330     -25.915  27.398 102.891  1.00 96.61           N  
ATOM    737  CA  ALA A 330     -25.781  26.799 101.577  1.00 92.11           C  
ATOM    738  C   ALA A 330     -26.858  27.343 100.646  1.00 84.97           C  
ATOM    739  O   ALA A 330     -27.962  27.670 101.095  1.00 85.02           O  
ATOM    740  CB  ALA A 330     -25.891  25.270 101.647  1.00 91.26           C  
ATOM    741  N   PRO A 331     -26.561  27.467  99.352  1.00 85.85           N  
ATOM    742  CA  PRO A 331     -27.565  27.971  98.408  1.00 81.46           C  
ATOM    743  C   PRO A 331     -28.818  27.106  98.390  1.00 76.95           C  
ATOM    744  O   PRO A 331     -28.747  25.876  98.409  1.00 74.07           O  
ATOM    745  CB  PRO A 331     -26.836  27.932  97.061  1.00 77.04           C  
ATOM    746  CG  PRO A 331     -25.390  28.037  97.413  1.00 83.20           C  
ATOM    747  CD  PRO A 331     -25.233  27.323  98.729  1.00 85.47           C  
ATOM    748  N   ILE A 332     -29.973  27.768  98.379  1.00 80.26           N  
ATOM    749  CA  ILE A 332     -31.266  27.096  98.317  1.00 85.21           C  
ATOM    750  C   ILE A 332     -31.656  26.910  96.855  1.00 82.97           C  
ATOM    751  O   ILE A 332     -31.516  27.831  96.041  1.00 80.65           O  
ATOM    752  CB  ILE A 332     -32.338  27.893  99.079  1.00 69.13           C  
ATOM    753  N   GLU A 333     -32.134  25.713  96.517  1.00 80.11           N  
ATOM    754  CA  GLU A 333     -32.482  25.367  95.145  1.00 90.66           C  
ATOM    755  C   GLU A 333     -33.891  24.793  95.108  1.00 94.55           C  
ATOM    756  O   GLU A 333     -34.219  23.892  95.888  1.00 91.69           O  
ATOM    757  CB  GLU A 333     -31.482  24.364  94.558  1.00 88.31           C  
ATOM    758  N   LYS A 334     -34.722  25.318  94.207  1.00 89.10           N  
ATOM    759  CA  LYS A 334     -36.074  24.821  93.999  1.00 87.92           C  
ATOM    760  C   LYS A 334     -36.279  24.496  92.526  1.00 87.55           C  
ATOM    761  O   LYS A 334     -35.602  25.047  91.653  1.00 82.23           O  
ATOM    762  CB  LYS A 334     -37.124  25.841  94.463  1.00 80.71           C  
ATOM    763  CG  LYS A 334     -37.296  25.911  95.969  1.00 71.87           C  
ATOM    764  CD  LYS A 334     -37.964  24.657  96.506  1.00 84.41           C  
ATOM    765  N   THR A 335     -37.215  23.585  92.256  1.00 85.51           N  
ATOM    766  CA  THR A 335     -37.508  23.151  90.895  1.00 85.35           C  
ATOM    767  C   THR A 335     -39.007  22.949  90.727  1.00 87.48           C  
ATOM    768  O   THR A 335     -39.647  22.315  91.571  1.00 88.51           O  
ATOM    769  CB  THR A 335     -36.762  21.856  90.554  1.00 87.68           C  
ATOM    770  OG1 THR A 335     -35.350  22.083  90.638  1.00 91.49           O  
ATOM    771  CG2 THR A 335     -37.113  21.387  89.149  1.00 91.64           C  
ATOM    772  N   ILE A 336     -39.560  23.491  89.640  1.00 86.97           N  
ATOM    773  CA  ILE A 336     -40.974  23.352  89.317  1.00 84.30           C  
ATOM    774  C   ILE A 336     -41.102  22.884  87.875  1.00 84.86           C  
ATOM    775  O   ILE A 336     -40.261  23.196  87.025  1.00 85.37           O  
ATOM    776  CB  ILE A 336     -41.753  24.670  89.528  1.00 76.87           C  
ATOM    777  N   SER A 337     -42.165  22.130  87.600  1.00 83.04           N  
ATOM    778  CA  SER A 337     -42.401  21.615  86.257  1.00 79.30           C  
ATOM    779  C   SER A 337     -43.873  21.251  86.110  1.00 71.57           C  
ATOM    780  O   SER A 337     -44.620  21.176  87.087  1.00 76.58           O  
ATOM    781  CB  SER A 337     -41.509  20.406  85.962  1.00 83.08           C  
ATOM    782  OG  SER A 337     -41.758  19.358  86.882  1.00 92.05           O  
ATOM    783  N   LYS A 338     -44.273  21.019  84.862  1.00 69.25           N  
ATOM    784  CA  LYS A 338     -45.625  20.578  84.548  1.00 68.21           C  
ATOM    785  C   LYS A 338     -45.901  19.182  85.099  1.00 64.03           C  
ATOM    786  O   LYS A 338     -44.988  18.381  85.316  1.00 74.12           O  
ATOM    787  CB  LYS A 338     -45.849  20.591  83.035  1.00 67.53           C  
ATOM    788  N   ALA A 339     -47.180  18.906  85.353  1.00 55.82           N  
ATOM    789  CA  ALA A 339     -47.588  17.582  85.806  1.00 58.66           C  
ATOM    790  C   ALA A 339     -47.295  16.551  84.719  1.00 69.92           C  
ATOM    791  O   ALA A 339     -47.643  16.744  83.550  1.00 73.04           O  
ATOM    792  CB  ALA A 339     -49.070  17.580  86.170  1.00 63.25           C  
ATOM    793  N   LYS A 340     -46.652  15.455  85.112  1.00 67.33           N  
ATOM    794  CA  LYS A 340     -46.081  14.490  84.180  1.00 74.49           C  
ATOM    795  C   LYS A 340     -47.029  13.388  83.709  1.00 73.76           C  
ATOM    796  O   LYS A 340     -46.613  12.548  82.904  1.00 74.38           O  
ATOM    797  CB  LYS A 340     -44.847  13.853  84.820  1.00 71.80           C  
ATOM    798  N   GLY A 341     -48.275  13.356  84.162  1.00 65.99           N  
ATOM    799  CA  GLY A 341     -49.157  12.264  83.793  1.00 75.41           C  
ATOM    800  C   GLY A 341     -49.625  12.317  82.347  1.00 72.10           C  
ATOM    801  O   GLY A 341     -49.505  13.324  81.646  1.00 70.32           O  
ATOM    802  N   GLN A 342     -50.168  11.188  81.893  1.00 70.11           N  
ATOM    803  CA  GLN A 342     -50.653  11.075  80.517  1.00 74.02           C  
ATOM    804  C   GLN A 342     -51.915  11.917  80.379  1.00 71.27           C  
ATOM    805  O   GLN A 342     -52.904  11.651  81.075  1.00 76.48           O  
ATOM    806  CB  GLN A 342     -50.919   9.616  80.159  1.00 73.19           C  
ATOM    807  CG  GLN A 342     -51.711   9.404  78.880  1.00 64.91           C  
ATOM    808  CD  GLN A 342     -52.475   8.090  78.885  1.00 75.72           C  
ATOM    809  OE1 GLN A 342     -53.014   7.675  79.912  1.00 74.90           O  
ATOM    810  NE2 GLN A 342     -52.514   7.423  77.736  1.00 74.11           N  
ATOM    811  N   PRO A 343     -51.934  12.919  79.500  1.00 65.22           N  
ATOM    812  CA  PRO A 343     -53.065  13.855  79.460  1.00 62.57           C  
ATOM    813  C   PRO A 343     -54.403  13.195  79.157  1.00 63.62           C  
ATOM    814  O   PRO A 343     -54.484  12.172  78.474  1.00 69.97           O  
ATOM    815  CB  PRO A 343     -52.669  14.835  78.350  1.00 57.58           C  
ATOM    816  CG  PRO A 343     -51.181  14.784  78.321  1.00 54.90           C  
ATOM    817  CD  PRO A 343     -50.817  13.362  78.649  1.00 64.21           C  
ATOM    818  N   ARG A 344     -55.461  13.811  79.692  1.00 62.48           N  
ATOM    819  CA  ARG A 344     -56.849  13.423  79.480  1.00 61.83           C  
ATOM    820  C   ARG A 344     -57.629  14.631  78.984  1.00 57.72           C  
ATOM    821  O   ARG A 344     -57.442  15.744  79.484  1.00 59.46           O  
ATOM    822  CB  ARG A 344     -57.497  12.899  80.772  1.00 61.33           C  
ATOM    823  CG  ARG A 344     -56.903  11.619  81.329  1.00 66.36           C  
ATOM    824  CD  ARG A 344     -57.798  10.432  81.014  1.00 75.73           C  
ATOM    825  NE  ARG A 344     -59.154  10.621  81.527  1.00 75.99           N  
ATOM    826  CZ  ARG A 344     -60.251  10.588  80.775  1.00 80.37           C  
ATOM    827  NH1 ARG A 344     -61.445  10.770  81.327  1.00 71.18           N1+
ATOM    828  NH2 ARG A 344     -60.157  10.372  79.469  1.00 74.20           N  
ATOM    829  N   GLU A 345     -58.521  14.406  78.018  1.00 60.78           N  
ATOM    830  CA  GLU A 345     -59.286  15.501  77.424  1.00 53.30           C  
ATOM    831  C   GLU A 345     -60.543  15.780  78.241  1.00 53.82           C  
ATOM    832  O   GLU A 345     -61.316  14.852  78.512  1.00 55.38           O  
ATOM    833  CB  GLU A 345     -59.671  15.169  75.992  1.00 56.21           C  
ATOM    834  CG  GLU A 345     -60.411  16.277  75.275  1.00 55.89           C  
ATOM    835  CD  GLU A 345     -60.962  15.826  73.941  1.00 65.99           C  
ATOM    836  OE1 GLU A 345     -60.611  16.444  72.913  1.00 71.09           O  
ATOM    837  OE2 GLU A 345     -61.744  14.851  73.922  1.00 75.10           O1-
ATOM    838  N   PRO A 346     -60.791  17.033  78.623  1.00 51.11           N  
ATOM    839  CA  PRO A 346     -61.983  17.339  79.423  1.00 46.83           C  
ATOM    840  C   PRO A 346     -63.258  17.241  78.601  1.00 49.17           C  
ATOM    841  O   PRO A 346     -63.284  17.574  77.415  1.00 57.91           O  
ATOM    842  CB  PRO A 346     -61.744  18.782  79.891  1.00 43.80           C  
ATOM    843  CG  PRO A 346     -60.352  19.140  79.464  1.00 43.61           C  
ATOM    844  CD  PRO A 346     -59.986  18.231  78.346  1.00 52.04           C  
ATOM    845  N   GLN A 347     -64.321  16.780  79.251  1.00 50.13           N  
ATOM    846  CA  GLN A 347     -65.665  16.802  78.688  1.00 52.75           C  
ATOM    847  C   GLN A 347     -66.441  17.945  79.332  1.00 54.21           C  
ATOM    848  O   GLN A 347     -66.546  18.012  80.561  1.00 54.46           O  
ATOM    849  CB  GLN A 347     -66.366  15.464  78.918  1.00 51.20           C  
ATOM    850  CG  GLN A 347     -65.541  14.270  78.474  1.00 57.95           C  
ATOM    851  CD  GLN A 347     -65.996  12.976  79.117  1.00 72.23           C  
ATOM    852  OE1 GLN A 347     -67.160  12.832  79.491  1.00 69.84           O  
ATOM    853  NE2 GLN A 347     -65.074  12.028  79.261  1.00 75.96           N  
ATOM    854  N   VAL A 348     -66.978  18.841  78.508  1.00 49.68           N  
ATOM    855  CA  VAL A 348     -67.636  20.054  78.978  1.00 46.00           C  
ATOM    856  C   VAL A 348     -69.132  19.939  78.723  1.00 48.58           C  
ATOM    857  O   VAL A 348     -69.557  19.647  77.599  1.00 58.17           O  
ATOM    858  CB  VAL A 348     -67.058  21.306  78.297  1.00 43.66           C  
ATOM    859  CG1 VAL A 348     -67.766  22.554  78.790  1.00 44.56           C  
ATOM    860  CG2 VAL A 348     -65.563  21.397  78.554  1.00 46.07           C  
ATOM    861  N   TYR A 349     -69.927  20.173  79.765  1.00 47.07           N  
ATOM    862  CA  TYR A 349     -71.380  20.149  79.666  1.00 46.87           C  
ATOM    863  C   TYR A 349     -71.947  21.342  80.418  1.00 48.41           C  
ATOM    864  O   TYR A 349     -71.531  21.617  81.547  1.00 54.33           O  
ATOM    865  CB  TYR A 349     -71.964  18.855  80.241  1.00 49.32           C  
ATOM    866  CG  TYR A 349     -71.355  17.585  79.699  1.00 48.04           C  
ATOM    867  CD1 TYR A 349     -71.653  17.137  78.421  1.00 53.38           C  
ATOM    868  CD2 TYR A 349     -70.501  16.818  80.477  1.00 51.54           C  
ATOM    869  CE1 TYR A 349     -71.104  15.970  77.928  1.00 57.84           C  
ATOM    870  CE2 TYR A 349     -69.950  15.649  79.994  1.00 54.58           C  
ATOM    871  CZ  TYR A 349     -70.255  15.229  78.719  1.00 57.93           C  
ATOM    872  OH  TYR A 349     -69.704  14.064  78.236  1.00 63.52           O  
ATOM    873  N   THR A 350     -72.885  22.047  79.797  1.00 44.72           N  
ATOM    874  CA  THR A 350     -73.588  23.139  80.453  1.00 46.62           C  
ATOM    875  C   THR A 350     -74.934  22.644  80.969  1.00 52.55           C  
ATOM    876  O   THR A 350     -75.577  21.787  80.358  1.00 54.85           O  
ATOM    877  CB  THR A 350     -73.791  24.321  79.502  1.00 46.37           C  
ATOM    878  OG1 THR A 350     -74.424  23.869  78.300  1.00 57.04           O  
ATOM    879  CG2 THR A 350     -72.457  24.954  79.152  1.00 45.43           C  
ATOM    880  N   LEU A 351     -75.351  23.189  82.111  1.00 55.54           N  
ATOM    881  CA  LEU A 351     -76.572  22.757  82.774  1.00 52.44           C  
ATOM    882  C   LEU A 351     -77.463  23.962  83.051  1.00 57.36           C  
ATOM    883  O   LEU A 351     -77.008  24.944  83.664  1.00 59.34           O  
ATOM    884  CB  LEU A 351     -76.250  22.015  84.076  1.00 48.08           C  
ATOM    885  CG  LEU A 351     -75.359  20.781  83.929  1.00 47.31           C  
ATOM    886  CD1 LEU A 351     -75.117  20.123  85.278  1.00 46.61           C  
ATOM    887  CD2 LEU A 351     -75.980  19.794  82.953  1.00 51.41           C  
ATOM    888  N   PRO A 352     -78.722  23.933  82.624  1.00 63.49           N  
ATOM    889  CA  PRO A 352     -79.627  25.060  82.871  1.00 60.02           C  
ATOM    890  C   PRO A 352     -80.073  25.085  84.321  1.00 59.95           C  
ATOM    891  O   PRO A 352     -79.901  24.093  85.045  1.00 62.08           O  
ATOM    892  CB  PRO A 352     -80.803  24.771  81.929  1.00 60.30           C  
ATOM    893  CG  PRO A 352     -80.827  23.284  81.837  1.00 69.16           C  
ATOM    894  CD  PRO A 352     -79.386  22.838  81.896  1.00 66.04           C  
ATOM    895  N   PRO A 353     -80.638  26.202  84.788  1.00 60.38           N  
ATOM    896  CA  PRO A 353     -81.100  26.265  86.180  1.00 59.93           C  
ATOM    897  C   PRO A 353     -82.155  25.206  86.458  1.00 60.76           C  
ATOM    898  O   PRO A 353     -82.891  24.780  85.566  1.00 60.73           O  
ATOM    899  CB  PRO A 353     -81.681  27.679  86.301  1.00 54.41           C  
ATOM    900  CG  PRO A 353     -81.017  28.457  85.215  1.00 53.35           C  
ATOM    901  CD  PRO A 353     -80.811  27.489  84.091  1.00 55.65           C  
ATOM    902  N   SER A 354     -82.221  24.780  87.717  1.00 58.18           N  
ATOM    903  CA  SER A 354     -83.200  23.780  88.109  1.00 65.13           C  
ATOM    904  C   SER A 354     -84.613  24.343  88.001  1.00 76.50           C  
ATOM    905  O   SER A 354     -84.834  25.555  88.064  1.00 78.32           O  
ATOM    906  CB  SER A 354     -82.941  23.300  89.534  1.00 68.85           C  
ATOM    907  OG  SER A 354     -83.929  22.368  89.937  1.00 75.49           O  
ATOM    908  N   ARG A 355     -85.579  23.434  87.833  1.00 77.83           N  
ATOM    909  CA  ARG A 355     -86.975  23.844  87.715  1.00 71.88           C  
ATOM    910  C   ARG A 355     -87.442  24.622  88.939  1.00 79.21           C  
ATOM    911  O   ARG A 355     -88.294  25.510  88.821  1.00 77.57           O  
ATOM    912  CB  ARG A 355     -87.862  22.620  87.490  1.00 79.20           C  
ATOM    913  N   ASP A 356     -86.890  24.315  90.115  1.00 78.90           N  
ATOM    914  CA  ASP A 356     -87.257  25.013  91.341  1.00 73.62           C  
ATOM    915  C   ASP A 356     -86.625  26.395  91.467  1.00 74.76           C  
ATOM    916  O   ASP A 356     -87.158  27.237  92.196  1.00 80.44           O  
ATOM    917  CB  ASP A 356     -86.868  24.173  92.559  1.00 74.37           C  
ATOM    918  CG  ASP A 356     -87.605  22.852  92.617  1.00 83.51           C  
ATOM    919  OD1 ASP A 356     -88.067  22.382  91.555  1.00 83.21           O1-
ATOM    920  OD2 ASP A 356     -87.720  22.284  93.725  1.00 82.95           O  
ATOM    921  N   GLU A 357     -85.512  26.653  90.778  1.00 71.73           N  
ATOM    922  CA  GLU A 357     -84.770  27.893  90.979  1.00 70.79           C  
ATOM    923  C   GLU A 357     -85.336  29.095  90.227  1.00 77.24           C  
ATOM    924  O   GLU A 357     -84.955  30.226  90.546  1.00 79.88           O  
ATOM    925  CB  GLU A 357     -83.299  27.689  90.592  1.00 73.26           C  
ATOM    926  CG  GLU A 357     -82.340  28.691  91.233  1.00 70.63           C  
ATOM    927  CD  GLU A 357     -80.887  28.464  90.845  1.00 71.97           C  
ATOM    928  OE1 GLU A 357     -80.620  27.602  89.981  1.00 70.15           O  
ATOM    929  OE2 GLU A 357     -80.010  29.152  91.409  1.00 68.64           O1-
ATOM    930  N   LEU A 358     -86.230  28.902  89.251  1.00 76.32           N  
ATOM    931  CA  LEU A 358     -86.759  30.051  88.516  1.00 78.71           C  
ATOM    932  C   LEU A 358     -87.616  30.971  89.377  1.00 80.55           C  
ATOM    933  O   LEU A 358     -87.959  32.068  88.923  1.00 76.36           O  
ATOM    934  CB  LEU A 358     -87.579  29.598  87.306  1.00 75.55           C  
ATOM    935  N   THR A 359     -87.966  30.559  90.598  1.00 76.23           N  
ATOM    936  CA  THR A 359     -88.741  31.428  91.477  1.00 77.04           C  
ATOM    937  C   THR A 359     -87.923  32.635  91.922  1.00 76.34           C  
ATOM    938  O   THR A 359     -88.457  33.744  92.040  1.00 73.38           O  
ATOM    939  CB  THR A 359     -89.238  30.639  92.689  1.00 80.57           C  
ATOM    940  OG1 THR A 359     -89.963  29.484  92.247  1.00 80.76           O  
ATOM    941  CG2 THR A 359     -90.151  31.500  93.552  1.00 79.63           C  
ATOM    942  N   LYS A 360     -86.627  32.443  92.161  1.00 80.20           N  
ATOM    943  CA  LYS A 360     -85.770  33.523  92.624  1.00 78.05           C  
ATOM    944  C   LYS A 360     -85.497  34.516  91.494  1.00 74.00           C  
ATOM    945  O   LYS A 360     -85.740  34.246  90.314  1.00 74.20           O  
ATOM    946  CB  LYS A 360     -84.457  32.967  93.174  1.00 62.49           C  
ATOM    947  N   ASN A 361     -84.985  35.689  91.872  1.00 73.99           N  
ATOM    948  CA  ASN A 361     -84.673  36.718  90.890  1.00 75.33           C  
ATOM    949  C   ASN A 361     -83.357  36.451  90.169  1.00 78.01           C  
ATOM    950  O   ASN A 361     -83.131  37.009  89.090  1.00 79.54           O  
ATOM    951  CB  ASN A 361     -84.623  38.089  91.568  1.00 83.69           C  
ATOM    952  CG  ASN A 361     -85.000  39.221  90.630  1.00 94.60           C  
ATOM    953  OD1 ASN A 361     -84.987  39.064  89.408  1.00 93.93           O  
ATOM    954  ND2 ASN A 361     -85.341  40.371  91.200  1.00 98.73           N  
ATOM    955  N   GLN A 362     -82.489  35.622  90.742  1.00 81.06           N  
ATOM    956  CA  GLN A 362     -81.242  35.210  90.116  1.00 73.55           C  
ATOM    957  C   GLN A 362     -81.223  33.695  89.967  1.00 69.91           C  
ATOM    958  O   GLN A 362     -81.579  32.966  90.899  1.00 71.12           O  
ATOM    959  CB  GLN A 362     -80.023  35.675  90.920  1.00 74.42           C  
ATOM    960  CG  GLN A 362     -79.923  37.183  91.086  1.00 77.40           C  
ATOM    961  CD  GLN A 362     -78.616  37.610  91.730  1.00 84.12           C  
ATOM    962  OE1 GLN A 362     -77.909  38.477  91.214  1.00 74.91           O  
ATOM    963  NE2 GLN A 362     -78.287  36.998  92.863  1.00 88.59           N  
ATOM    964  N   VAL A 363     -80.812  33.227  88.793  1.00 63.75           N  
ATOM    965  CA  VAL A 363     -80.717  31.802  88.510  1.00 58.83           C  
ATOM    966  C   VAL A 363     -79.248  31.426  88.362  1.00 59.05           C  
ATOM    967  O   VAL A 363     -78.383  32.265  88.089  1.00 59.29           O  
ATOM    968  CB  VAL A 363     -81.518  31.409  87.256  1.00 59.96           C  
ATOM    969  CG1 VAL A 363     -83.000  31.654  87.483  1.00 68.80           C  
ATOM    970  CG2 VAL A 363     -81.024  32.187  86.051  1.00 63.74           C  
ATOM    971  N   SER A 364     -78.966  30.140  88.556  1.00 56.00           N  
ATOM    972  CA  SER A 364     -77.605  29.618  88.542  1.00 54.98           C  
ATOM    973  C   SER A 364     -77.364  28.848  87.249  1.00 46.84           C  
ATOM    974  O   SER A 364     -78.070  27.877  86.957  1.00 48.57           O  
ATOM    975  CB  SER A 364     -77.355  28.721  89.756  1.00 51.13           C  
ATOM    976  OG  SER A 364     -77.216  29.486  90.941  1.00 46.78           O  
ATOM    977  N   LEU A 365     -76.360  29.276  86.489  1.00 43.87           N  
ATOM    978  CA  LEU A 365     -75.929  28.587  85.280  1.00 46.19           C  
ATOM    979  C   LEU A 365     -74.714  27.728  85.617  1.00 47.14           C  
ATOM    980  O   LEU A 365     -73.680  28.251  86.047  1.00 45.51           O  
ATOM    981  CB  LEU A 365     -75.603  29.587  84.171  1.00 50.89           C  
ATOM    982  CG  LEU A 365     -76.737  30.513  83.721  1.00 46.54           C  
ATOM    983  CD1 LEU A 365     -76.327  31.323  82.503  1.00 47.24           C  
ATOM    984  CD2 LEU A 365     -77.997  29.720  83.435  1.00 47.75           C  
ATOM    985  N   THR A 366     -74.838  26.420  85.412  1.00 44.46           N  
ATOM    986  CA  THR A 366     -73.841  25.450  85.846  1.00 47.63           C  
ATOM    987  C   THR A 366     -73.088  24.874  84.654  1.00 50.91           C  
ATOM    988  O   THR A 366     -73.688  24.550  83.624  1.00 53.13           O  
ATOM    989  CB  THR A 366     -74.501  24.317  86.642  1.00 48.58           C  
ATOM    990  OG1 THR A 366     -74.988  24.827  87.890  1.00 50.45           O  
ATOM    991  CG2 THR A 366     -73.521  23.184  86.903  1.00 41.84           C  
ATOM    992  N   CYS A 367     -71.770  24.748  84.803  1.00 51.87           N  
ATOM    993  CA  CYS A 367     -70.905  24.172  83.781  1.00 49.41           C  
ATOM    994  C   CYS A 367     -70.107  23.034  84.400  1.00 46.50           C  
ATOM    995  O   CYS A 367     -69.345  23.254  85.347  1.00 42.65           O  
ATOM    996  CB  CYS A 367     -69.971  25.235  83.198  1.00 48.99           C  
ATOM    997  SG  CYS A 367     -68.887  24.682  81.870  1.00 48.91           S  
ATOM    998  N   LEU A 368     -70.300  21.822  83.884  1.00 43.79           N  
ATOM    999  CA  LEU A 368     -69.597  20.635  84.357  1.00 42.60           C  
ATOM   1000  C   LEU A 368     -68.411  20.336  83.447  1.00 48.80           C  
ATOM   1001  O   LEU A 368     -68.572  20.222  82.228  1.00 51.96           O  
ATOM   1002  CB  LEU A 368     -70.540  19.432  84.414  1.00 41.19           C  
ATOM   1003  CG  LEU A 368     -69.914  18.057  84.658  1.00 41.19           C  
ATOM   1004  CD1 LEU A 368     -69.132  18.035  85.959  1.00 41.80           C  
ATOM   1005  CD2 LEU A 368     -70.983  16.976  84.664  1.00 36.83           C  
ATOM   1006  N   VAL A 369     -67.226  20.210  84.044  1.00 46.00           N  
ATOM   1007  CA  VAL A 369     -65.990  19.893  83.331  1.00 43.61           C  
ATOM   1008  C   VAL A 369     -65.389  18.666  84.002  1.00 47.16           C  
ATOM   1009  O   VAL A 369     -64.862  18.766  85.115  1.00 51.23           O  
ATOM   1010  CB  VAL A 369     -64.997  21.062  83.351  1.00 38.45           C  
ATOM   1011  CG1 VAL A 369     -63.772  20.731  82.518  1.00 49.54           C  
ATOM   1012  CG2 VAL A 369     -65.660  22.333  82.859  1.00 37.93           C  
ATOM   1013  N   LYS A 370     -65.460  17.513  83.335  1.00 46.12           N  
ATOM   1014  CA  LYS A 370     -65.062  16.249  83.942  1.00 53.05           C  
ATOM   1015  C   LYS A 370     -64.069  15.490  83.068  1.00 59.17           C  
ATOM   1016  O   LYS A 370     -63.941  15.737  81.866  1.00 57.56           O  
ATOM   1017  CB  LYS A 370     -66.277  15.350  84.207  1.00 48.68           C  
ATOM   1018  CG  LYS A 370     -66.999  14.907  82.945  1.00 46.16           C  
ATOM   1019  CD  LYS A 370     -68.024  13.821  83.234  1.00 51.36           C  
ATOM   1020  CE  LYS A 370     -67.353  12.534  83.691  1.00 55.79           C  
ATOM   1021  N   GLY A 371     -63.363  14.561  83.707  1.00 63.99           N  
ATOM   1022  CA  GLY A 371     -62.501  13.598  83.036  1.00 62.80           C  
ATOM   1023  C   GLY A 371     -61.240  14.139  82.397  1.00 58.34           C  
ATOM   1024  O   GLY A 371     -60.860  13.681  81.312  1.00 65.59           O  
ATOM   1025  N   PHE A 372     -60.563  15.077  83.049  1.00 52.91           N  
ATOM   1026  CA  PHE A 372     -59.362  15.685  82.500  1.00 53.47           C  
ATOM   1027  C   PHE A 372     -58.186  15.530  83.451  1.00 56.39           C  
ATOM   1028  O   PHE A 372     -58.348  15.526  84.674  1.00 66.71           O  
ATOM   1029  CB  PHE A 372     -59.576  17.167  82.204  1.00 52.95           C  
ATOM   1030  CG  PHE A 372     -59.925  17.981  83.412  1.00 54.81           C  
ATOM   1031  CD1 PHE A 372     -61.222  18.012  83.892  1.00 55.10           C  
ATOM   1032  CD2 PHE A 372     -58.956  18.719  84.069  1.00 54.67           C  
ATOM   1033  CE1 PHE A 372     -61.547  18.762  85.004  1.00 54.48           C  
ATOM   1034  CE2 PHE A 372     -59.277  19.472  85.185  1.00 53.61           C  
ATOM   1035  CZ  PHE A 372     -60.572  19.493  85.651  1.00 49.16           C  
ATOM   1036  N   TYR A 373     -57.002  15.402  82.868  1.00 55.35           N  
ATOM   1037  CA  TYR A 373     -55.752  15.373  83.612  1.00 58.15           C  
ATOM   1038  C   TYR A 373     -54.679  16.007  82.734  1.00 57.76           C  
ATOM   1039  O   TYR A 373     -54.609  15.716  81.544  1.00 63.13           O  
ATOM   1040  CB  TYR A 373     -55.368  13.946  84.008  1.00 67.28           C  
ATOM   1041  CG  TYR A 373     -54.160  13.880  84.912  1.00 69.69           C  
ATOM   1042  CD1 TYR A 373     -54.298  13.902  86.293  1.00 73.53           C  
ATOM   1043  CD2 TYR A 373     -52.880  13.815  84.385  1.00 68.50           C  
ATOM   1044  CE1 TYR A 373     -53.192  13.851  87.122  1.00 81.41           C  
ATOM   1045  CE2 TYR A 373     -51.776  13.766  85.203  1.00 74.92           C  
ATOM   1046  CZ  TYR A 373     -51.932  13.781  86.568  1.00 79.99           C  
ATOM   1047  OH  TYR A 373     -50.820  13.730  87.378  1.00 89.09           O  
ATOM   1048  N   PRO A 374     -53.839  16.883  83.307  1.00 54.31           N  
ATOM   1049  CA  PRO A 374     -53.751  17.249  84.725  1.00 60.25           C  
ATOM   1050  C   PRO A 374     -54.783  18.277  85.191  1.00 60.42           C  
ATOM   1051  O   PRO A 374     -55.658  18.679  84.428  1.00 62.41           O  
ATOM   1052  CB  PRO A 374     -52.341  17.844  84.840  1.00 68.50           C  
ATOM   1053  CG  PRO A 374     -51.603  17.343  83.639  1.00 65.33           C  
ATOM   1054  CD  PRO A 374     -52.640  17.302  82.569  1.00 59.89           C  
ATOM   1055  N   SER A 375     -54.650  18.697  86.452  1.00 59.34           N  
ATOM   1056  CA  SER A 375     -55.628  19.592  87.066  1.00 51.95           C  
ATOM   1057  C   SER A 375     -55.511  21.031  86.576  1.00 53.03           C  
ATOM   1058  O   SER A 375     -56.493  21.778  86.646  1.00 60.49           O  
ATOM   1059  CB  SER A 375     -55.486  19.552  88.585  1.00 58.25           C  
ATOM   1060  OG  SER A 375     -54.211  20.021  88.987  1.00 70.39           O  
ATOM   1061  N   ASP A 376     -54.333  21.449  86.114  1.00 46.34           N  
ATOM   1062  CA  ASP A 376     -54.151  22.828  85.663  1.00 53.83           C  
ATOM   1063  C   ASP A 376     -55.150  23.166  84.561  1.00 48.98           C  
ATOM   1064  O   ASP A 376     -55.153  22.538  83.497  1.00 49.98           O  
ATOM   1065  CB  ASP A 376     -52.715  23.039  85.184  1.00 62.04           C  
ATOM   1066  CG  ASP A 376     -51.682  22.618  86.220  1.00 62.56           C  
ATOM   1067  OD1 ASP A 376     -51.538  23.328  87.239  1.00 64.16           O1-
ATOM   1068  OD2 ASP A 376     -51.007  21.587  86.010  1.00 60.21           O  
ATOM   1069  N   ILE A 377     -56.005  24.157  84.818  1.00 39.67           N  
ATOM   1070  CA  ILE A 377     -57.126  24.456  83.934  1.00 36.83           C  
ATOM   1071  C   ILE A 377     -57.579  25.889  84.182  1.00 36.84           C  
ATOM   1072  O   ILE A 377     -57.247  26.496  85.203  1.00 38.48           O  
ATOM   1073  CB  ILE A 377     -58.280  23.447  84.165  1.00 36.83           C  
ATOM   1074  CG1 ILE A 377     -59.191  23.362  82.942  1.00 40.57           C  
ATOM   1075  CG2 ILE A 377     -59.079  23.832  85.391  1.00 42.80           C  
ATOM   1076  CD1 ILE A 377     -60.219  22.249  83.033  1.00 36.83           C  
ATOM   1077  N   ALA A 378     -58.341  26.435  83.236  1.00 36.83           N  
ATOM   1078  CA  ALA A 378     -58.877  27.787  83.334  1.00 36.83           C  
ATOM   1079  C   ALA A 378     -60.295  27.795  82.786  1.00 39.39           C  
ATOM   1080  O   ALA A 378     -60.538  27.280  81.691  1.00 49.28           O  
ATOM   1081  CB  ALA A 378     -58.009  28.788  82.566  1.00 36.83           C  
ATOM   1082  N   VAL A 379     -61.224  28.375  83.544  1.00 38.66           N  
ATOM   1083  CA  VAL A 379     -62.638  28.408  83.188  1.00 36.83           C  
ATOM   1084  C   VAL A 379     -63.133  29.846  83.237  1.00 40.42           C  
ATOM   1085  O   VAL A 379     -62.808  30.594  84.166  1.00 44.45           O  
ATOM   1086  CB  VAL A 379     -63.485  27.514  84.117  1.00 36.83           C  
ATOM   1087  CG1 VAL A 379     -64.941  27.574  83.716  1.00 40.81           C  
ATOM   1088  CG2 VAL A 379     -62.987  26.080  84.074  1.00 36.83           C  
ATOM   1089  N   GLU A 380     -63.909  30.236  82.228  1.00 42.95           N  
ATOM   1090  CA  GLU A 380     -64.490  31.567  82.151  1.00 39.03           C  
ATOM   1091  C   GLU A 380     -65.918  31.461  81.638  1.00 47.05           C  
ATOM   1092  O   GLU A 380     -66.375  30.398  81.206  1.00 46.01           O  
ATOM   1093  CB  GLU A 380     -63.684  32.491  81.229  1.00 37.86           C  
ATOM   1094  CG  GLU A 380     -62.236  32.692  81.625  1.00 43.16           C  
ATOM   1095  CD  GLU A 380     -61.518  33.660  80.706  1.00 54.62           C  
ATOM   1096  OE1 GLU A 380     -62.171  34.215  79.796  1.00 56.16           O  
ATOM   1097  OE2 GLU A 380     -60.299  33.860  80.887  1.00 65.21           O1-
ATOM   1098  N   TRP A 381     -66.627  32.586  81.698  1.00 47.89           N  
ATOM   1099  CA  TRP A 381     -67.969  32.708  81.152  1.00 44.75           C  
ATOM   1100  C   TRP A 381     -68.009  33.908  80.218  1.00 51.93           C  
ATOM   1101  O   TRP A 381     -67.198  34.831  80.322  1.00 57.31           O  
ATOM   1102  CB  TRP A 381     -69.036  32.848  82.243  1.00 47.55           C  
ATOM   1103  CG  TRP A 381     -69.270  31.596  83.014  1.00 39.64           C  
ATOM   1104  CD1 TRP A 381     -68.555  31.144  84.079  1.00 40.78           C  
ATOM   1105  CD2 TRP A 381     -70.293  30.624  82.774  1.00 40.26           C  
ATOM   1106  NE1 TRP A 381     -69.071  29.951  84.524  1.00 40.52           N  
ATOM   1107  CE2 TRP A 381     -70.140  29.610  83.738  1.00 40.33           C  
ATOM   1108  CE3 TRP A 381     -71.324  30.512  81.837  1.00 41.31           C  
ATOM   1109  CZ2 TRP A 381     -70.979  28.501  83.795  1.00 42.47           C  
ATOM   1110  CZ3 TRP A 381     -72.157  29.411  81.895  1.00 41.67           C  
ATOM   1111  CH2 TRP A 381     -71.979  28.419  82.866  1.00 43.05           C  
ATOM   1112  N   GLU A 382     -68.973  33.887  79.302  1.00 58.46           N  
ATOM   1113  CA  GLU A 382     -69.068  34.920  78.283  1.00 58.22           C  
ATOM   1114  C   GLU A 382     -70.489  34.956  77.743  1.00 57.52           C  
ATOM   1115  O   GLU A 382     -71.158  33.923  77.647  1.00 52.88           O  
ATOM   1116  CB  GLU A 382     -68.055  34.649  77.162  1.00 59.34           C  
ATOM   1117  CG  GLU A 382     -68.212  35.484  75.907  1.00 63.14           C  
ATOM   1118  CD  GLU A 382     -67.340  34.977  74.772  1.00 65.76           C  
ATOM   1119  OE1 GLU A 382     -66.371  34.239  75.054  1.00 60.39           O  
ATOM   1120  OE2 GLU A 382     -67.626  35.312  73.601  1.00 68.97           O1-
ATOM   1121  N   SER A 383     -70.942  36.160  77.395  1.00 60.80           N  
ATOM   1122  CA  SER A 383     -72.272  36.349  76.834  1.00 58.92           C  
ATOM   1123  C   SER A 383     -72.220  37.468  75.806  1.00 60.07           C  
ATOM   1124  O   SER A 383     -71.687  38.545  76.091  1.00 57.26           O  
ATOM   1125  CB  SER A 383     -73.292  36.677  77.927  1.00 58.97           C  
ATOM   1126  OG  SER A 383     -74.570  36.924  77.369  1.00 63.84           O  
ATOM   1127  N   ASN A 384     -72.768  37.202  74.618  1.00 58.19           N  
ATOM   1128  CA  ASN A 384     -72.807  38.177  73.526  1.00 59.60           C  
ATOM   1129  C   ASN A 384     -71.413  38.720  73.222  1.00 64.66           C  
ATOM   1130  O   ASN A 384     -71.217  39.920  73.022  1.00 67.97           O  
ATOM   1131  CB  ASN A 384     -73.783  39.315  73.835  1.00 46.12           C  
ATOM   1132  N   GLY A 385     -70.428  37.823  73.198  1.00 62.66           N  
ATOM   1133  CA  GLY A 385     -69.066  38.201  72.892  1.00 60.55           C  
ATOM   1134  C   GLY A 385     -68.346  38.963  73.979  1.00 59.70           C  
ATOM   1135  O   GLY A 385     -67.157  39.264  73.815  1.00 56.55           O  
ATOM   1136  N   ARG A 386     -69.019  39.282  75.088  1.00 61.84           N  
ATOM   1137  CA  ARG A 386     -68.410  39.990  76.200  1.00 63.90           C  
ATOM   1138  C   ARG A 386     -68.300  39.076  77.417  1.00 61.26           C  
ATOM   1139  O   ARG A 386     -69.185  38.244  77.652  1.00 63.14           O  
ATOM   1140  CB  ARG A 386     -69.221  41.238  76.570  1.00 53.03           C  
ATOM   1141  N   PRO A 387     -67.234  39.197  78.201  1.00 54.47           N  
ATOM   1142  CA  PRO A 387     -67.058  38.294  79.340  1.00 61.75           C  
ATOM   1143  C   PRO A 387     -68.080  38.546  80.437  1.00 62.91           C  
ATOM   1144  O   PRO A 387     -68.598  39.652  80.600  1.00 57.95           O  
ATOM   1145  CB  PRO A 387     -65.638  38.610  79.826  1.00 64.85           C  
ATOM   1146  CG  PRO A 387     -65.396  40.013  79.382  1.00 57.91           C  
ATOM   1147  CD  PRO A 387     -66.117  40.148  78.069  1.00 61.20           C  
ATOM   1148  N   GLU A 388     -68.363  37.490  81.195  1.00 66.80           N  
ATOM   1149  CA  GLU A 388     -69.215  37.561  82.374  1.00 58.48           C  
ATOM   1150  C   GLU A 388     -68.334  37.352  83.598  1.00 54.50           C  
ATOM   1151  O   GLU A 388     -67.646  36.331  83.702  1.00 52.87           O  
ATOM   1152  CB  GLU A 388     -70.320  36.506  82.315  1.00 56.23           C  
ATOM   1153  CG  GLU A 388     -71.306  36.702  81.174  1.00 60.03           C  
ATOM   1154  CD  GLU A 388     -72.141  37.958  81.326  1.00 67.05           C  
ATOM   1155  OE1 GLU A 388     -72.330  38.414  82.472  1.00 68.62           O  
ATOM   1156  OE2 GLU A 388     -72.610  38.489  80.297  1.00 70.46           O1-
ATOM   1157  N   ASN A 389     -68.365  38.309  84.524  1.00 55.16           N  
ATOM   1158  CA  ASN A 389     -67.438  38.306  85.650  1.00 55.80           C  
ATOM   1159  C   ASN A 389     -67.980  37.581  86.878  1.00 55.85           C  
ATOM   1160  O   ASN A 389     -67.215  36.928  87.595  1.00 56.61           O  
ATOM   1161  CB  ASN A 389     -67.067  39.745  86.021  1.00 60.02           C  
ATOM   1162  N   ASN A 390     -69.283  37.685  87.140  1.00 51.65           N  
ATOM   1163  CA  ASN A 390     -69.879  37.184  88.381  1.00 51.67           C  
ATOM   1164  C   ASN A 390     -70.083  35.673  88.283  1.00 53.54           C  
ATOM   1165  O   ASN A 390     -71.193  35.165  88.106  1.00 54.75           O  
ATOM   1166  CB  ASN A 390     -71.185  37.911  88.670  1.00 60.58           C  
ATOM   1167  CG  ASN A 390     -71.838  37.445  89.953  1.00 63.78           C  
ATOM   1168  OD1 ASN A 390     -72.771  36.642  89.930  1.00 58.88           O  
ATOM   1169  ND2 ASN A 390     -71.348  37.945  91.082  1.00 67.89           N  
ATOM   1170  N   TYR A 391     -68.981  34.939  88.425  1.00 50.24           N  
ATOM   1171  CA  TYR A 391     -69.010  33.483  88.436  1.00 41.99           C  
ATOM   1172  C   TYR A 391     -68.010  32.971  89.461  1.00 44.24           C  
ATOM   1173  O   TYR A 391     -67.060  33.665  89.833  1.00 47.64           O  
ATOM   1174  CB  TYR A 391     -68.706  32.894  87.049  1.00 44.58           C  
ATOM   1175  CG  TYR A 391     -67.268  33.059  86.604  1.00 42.84           C  
ATOM   1176  CD1 TYR A 391     -66.859  34.198  85.923  1.00 42.54           C  
ATOM   1177  CD2 TYR A 391     -66.324  32.073  86.853  1.00 41.12           C  
ATOM   1178  CE1 TYR A 391     -65.549  34.355  85.515  1.00 43.04           C  
ATOM   1179  CE2 TYR A 391     -65.012  32.222  86.450  1.00 44.25           C  
ATOM   1180  CZ  TYR A 391     -64.630  33.364  85.781  1.00 45.96           C  
ATOM   1181  OH  TYR A 391     -63.322  33.512  85.377  1.00 48.95           O  
ATOM   1182  N   LYS A 392     -68.236  31.740  89.919  1.00 42.92           N  
ATOM   1183  CA  LYS A 392     -67.337  31.084  90.857  1.00 42.42           C  
ATOM   1184  C   LYS A 392     -67.126  29.642  90.423  1.00 38.98           C  
ATOM   1185  O   LYS A 392     -68.066  28.973  89.988  1.00 43.09           O  
ATOM   1186  CB  LYS A 392     -67.897  31.121  92.288  1.00 47.10           C  
ATOM   1187  CG  LYS A 392     -67.980  32.513  92.906  1.00 45.67           C  
ATOM   1188  CD  LYS A 392     -66.776  32.808  93.785  1.00 44.63           C  
ATOM   1189  CE  LYS A 392     -66.908  34.160  94.464  1.00 46.00           C  
ATOM   1190  NZ  LYS A 392     -66.909  35.274  93.475  1.00 54.62           N1+
ATOM   1191  N   THR A 393     -65.889  29.167  90.544  1.00 36.83           N  
ATOM   1192  CA  THR A 393     -65.509  27.834  90.097  1.00 40.80           C  
ATOM   1193  C   THR A 393     -64.934  27.054  91.270  1.00 44.48           C  
ATOM   1194  O   THR A 393     -64.063  27.560  91.986  1.00 48.15           O  
ATOM   1195  CB  THR A 393     -64.482  27.905  88.961  1.00 44.20           C  
ATOM   1196  OG1 THR A 393     -64.962  28.779  87.933  1.00 42.73           O  
ATOM   1197  CG2 THR A 393     -64.250  26.529  88.365  1.00 47.90           C  
ATOM   1198  N   THR A 394     -65.407  25.824  91.456  1.00 42.02           N  
ATOM   1199  CA  THR A 394     -64.847  24.970  92.489  1.00 43.92           C  
ATOM   1200  C   THR A 394     -63.437  24.532  92.095  1.00 48.95           C  
ATOM   1201  O   THR A 394     -63.107  24.471  90.908  1.00 50.42           O  
ATOM   1202  CB  THR A 394     -65.722  23.738  92.721  1.00 44.79           C  
ATOM   1203  OG1 THR A 394     -65.629  22.857  91.595  1.00 42.33           O  
ATOM   1204  CG2 THR A 394     -67.173  24.143  92.925  1.00 48.20           C  
ATOM   1205  N   PRO A 395     -62.579  24.245  93.069  1.00 49.01           N  
ATOM   1206  CA  PRO A 395     -61.247  23.726  92.753  1.00 45.83           C  
ATOM   1207  C   PRO A 395     -61.347  22.350  92.122  1.00 51.61           C  
ATOM   1208  O   PRO A 395     -62.388  21.684  92.232  1.00 52.75           O  
ATOM   1209  CB  PRO A 395     -60.558  23.661  94.124  1.00 48.16           C  
ATOM   1210  CG  PRO A 395     -61.680  23.580  95.102  1.00 49.15           C  
ATOM   1211  CD  PRO A 395     -62.775  24.414  94.519  1.00 49.61           C  
ATOM   1212  N   PRO A 396     -60.298  21.896  91.435  1.00 48.46           N  
ATOM   1213  CA  PRO A 396     -60.330  20.547  90.859  1.00 45.81           C  
ATOM   1214  C   PRO A 396     -60.492  19.495  91.945  1.00 47.70           C  
ATOM   1215  O   PRO A 396     -59.890  19.583  93.017  1.00 51.28           O  
ATOM   1216  CB  PRO A 396     -58.975  20.431  90.153  1.00 49.61           C  
ATOM   1217  CG  PRO A 396     -58.567  21.842  89.885  1.00 43.68           C  
ATOM   1218  CD  PRO A 396     -59.086  22.635  91.046  1.00 43.94           C  
ATOM   1219  N   VAL A 397     -61.329  18.501  91.663  1.00 49.77           N  
ATOM   1220  CA  VAL A 397     -61.644  17.431  92.603  1.00 51.97           C  
ATOM   1221  C   VAL A 397     -61.240  16.108  91.967  1.00 59.68           C  
ATOM   1222  O   VAL A 397     -61.692  15.782  90.862  1.00 56.83           O  
ATOM   1223  CB  VAL A 397     -63.134  17.423  92.980  1.00 48.01           C  
ATOM   1224  CG1 VAL A 397     -63.435  16.288  93.943  1.00 51.48           C  
ATOM   1225  CG2 VAL A 397     -63.534  18.759  93.581  1.00 42.56           C  
ATOM   1226  N   LEU A 398     -60.398  15.347  92.665  1.00 56.21           N  
ATOM   1227  CA  LEU A 398     -59.964  14.051  92.161  1.00 54.65           C  
ATOM   1228  C   LEU A 398     -61.143  13.093  92.070  1.00 59.12           C  
ATOM   1229  O   LEU A 398     -61.774  12.772  93.082  1.00 63.45           O  
ATOM   1230  CB  LEU A 398     -58.880  13.474  93.067  1.00 50.76           C  
ATOM   1231  CG  LEU A 398     -58.246  12.177  92.566  1.00 50.91           C  
ATOM   1232  CD1 LEU A 398     -57.514  12.416  91.259  1.00 63.95           C  
ATOM   1233  CD2 LEU A 398     -57.310  11.601  93.612  1.00 54.50           C  
ATOM   1234  N   ASP A 399     -61.433  12.629  90.858  1.00 60.04           N  
ATOM   1235  CA  ASP A 399     -62.550  11.727  90.636  1.00 57.20           C  
ATOM   1236  C   ASP A 399     -62.075  10.284  90.806  1.00 58.28           C  
ATOM   1237  O   ASP A 399     -60.930  10.024  91.184  1.00 65.40           O  
ATOM   1238  CB  ASP A 399     -63.169  11.988  89.264  1.00 58.63           C  
ATOM   1239  CG  ASP A 399     -64.645  11.644  89.219  1.00 61.22           C  
ATOM   1240  OD1 ASP A 399     -65.056  10.696  89.919  1.00 60.22           O  
ATOM   1241  OD2 ASP A 399     -65.399  12.336  88.500  1.00 60.64           O1-
ATOM   1242  N   SER A 400     -62.954   9.323  90.516  1.00 54.79           N  
ATOM   1243  CA  SER A 400     -62.643   7.927  90.805  1.00 56.37           C  
ATOM   1244  C   SER A 400     -61.625   7.345  89.831  1.00 66.49           C  
ATOM   1245  O   SER A 400     -60.879   6.430  90.196  1.00 73.45           O  
ATOM   1246  CB  SER A 400     -63.926   7.093  90.795  1.00 56.93           C  
ATOM   1247  OG  SER A 400     -64.557   7.133  89.528  1.00 65.98           O  
ATOM   1248  N   ASP A 401     -61.563   7.862  88.603  1.00 66.43           N  
ATOM   1249  CA  ASP A 401     -60.718   7.296  87.559  1.00 63.54           C  
ATOM   1250  C   ASP A 401     -59.361   7.982  87.461  1.00 65.53           C  
ATOM   1251  O   ASP A 401     -58.719   7.921  86.407  1.00 64.02           O  
ATOM   1252  CB  ASP A 401     -61.433   7.361  86.209  1.00 65.07           C  
ATOM   1253  CG  ASP A 401     -61.715   8.787  85.763  1.00 69.98           C  
ATOM   1254  OD1 ASP A 401     -61.554   9.716  86.584  1.00 68.34           O  
ATOM   1255  OD2 ASP A 401     -62.100   8.978  84.589  1.00 66.76           O1-
ATOM   1256  N   GLY A 402     -58.919   8.650  88.526  1.00 65.83           N  
ATOM   1257  CA  GLY A 402     -57.651   9.344  88.509  1.00 64.49           C  
ATOM   1258  C   GLY A 402     -57.670  10.663  87.775  1.00 65.21           C  
ATOM   1259  O   GLY A 402     -56.660  11.380  87.791  1.00 53.42           O  
ATOM   1260  N   SER A 403     -58.782  11.003  87.128  1.00 66.82           N  
ATOM   1261  CA  SER A 403     -58.948  12.278  86.452  1.00 64.77           C  
ATOM   1262  C   SER A 403     -59.465  13.319  87.442  1.00 67.07           C  
ATOM   1263  O   SER A 403     -59.574  13.071  88.645  1.00 71.73           O  
ATOM   1264  CB  SER A 403     -59.896  12.125  85.266  1.00 64.72           C  
ATOM   1265  OG  SER A 403     -61.212  11.854  85.716  1.00 64.13           O  
ATOM   1266  N   PHE A 404     -59.793  14.501  86.937  1.00 63.10           N  
ATOM   1267  CA  PHE A 404     -60.335  15.576  87.746  1.00 57.18           C  
ATOM   1268  C   PHE A 404     -61.664  16.040  87.167  1.00 60.29           C  
ATOM   1269  O   PHE A 404     -61.985  15.787  86.002  1.00 57.00           O  
ATOM   1270  CB  PHE A 404     -59.358  16.751  87.834  1.00 53.15           C  
ATOM   1271  CG  PHE A 404     -58.110  16.440  88.605  1.00 59.24           C  
ATOM   1272  CD1 PHE A 404     -58.160  16.229  89.973  1.00 61.74           C  
ATOM   1273  CD2 PHE A 404     -56.887  16.354  87.965  1.00 63.37           C  
ATOM   1274  CE1 PHE A 404     -57.012  15.945  90.689  1.00 60.80           C  
ATOM   1275  CE2 PHE A 404     -55.735  16.067  88.675  1.00 68.87           C  
ATOM   1276  CZ  PHE A 404     -55.798  15.864  90.039  1.00 62.74           C  
ATOM   1277  N   PHE A 405     -62.446  16.707  88.009  1.00 63.06           N  
ATOM   1278  CA  PHE A 405     -63.671  17.354  87.571  1.00 54.72           C  
ATOM   1279  C   PHE A 405     -63.874  18.599  88.417  1.00 51.93           C  
ATOM   1280  O   PHE A 405     -63.268  18.754  89.480  1.00 57.28           O  
ATOM   1281  CB  PHE A 405     -64.884  16.419  87.671  1.00 54.20           C  
ATOM   1282  CG  PHE A 405     -65.402  16.238  89.070  1.00 53.14           C  
ATOM   1283  CD1 PHE A 405     -64.814  15.326  89.926  1.00 54.31           C  
ATOM   1284  CD2 PHE A 405     -66.489  16.971  89.522  1.00 54.33           C  
ATOM   1285  CE1 PHE A 405     -65.290  15.155  91.209  1.00 57.85           C  
ATOM   1286  CE2 PHE A 405     -66.970  16.805  90.804  1.00 50.98           C  
ATOM   1287  CZ  PHE A 405     -66.370  15.896  91.649  1.00 57.09           C  
ATOM   1288  N   LEU A 406     -64.727  19.495  87.931  1.00 47.25           N  
ATOM   1289  CA  LEU A 406     -65.058  20.699  88.679  1.00 48.84           C  
ATOM   1290  C   LEU A 406     -66.364  21.261  88.137  1.00 46.74           C  
ATOM   1291  O   LEU A 406     -66.930  20.751  87.165  1.00 52.07           O  
ATOM   1292  CB  LEU A 406     -63.923  21.726  88.616  1.00 42.34           C  
ATOM   1293  CG  LEU A 406     -63.357  22.162  87.265  1.00 41.20           C  
ATOM   1294  CD1 LEU A 406     -64.235  23.212  86.600  1.00 45.81           C  
ATOM   1295  CD2 LEU A 406     -61.942  22.680  87.434  1.00 46.66           C  
ATOM   1296  N   TYR A 407     -66.840  22.321  88.781  1.00 43.05           N  
ATOM   1297  CA  TYR A 407     -68.026  23.044  88.357  1.00 41.13           C  
ATOM   1298  C   TYR A 407     -67.752  24.539  88.403  1.00 43.52           C  
ATOM   1299  O   TYR A 407     -66.952  25.016  89.212  1.00 41.02           O  
ATOM   1300  CB  TYR A 407     -69.235  22.733  89.240  1.00 38.42           C  
ATOM   1301  CG  TYR A 407     -69.838  21.359  89.072  1.00 38.33           C  
ATOM   1302  CD1 TYR A 407     -69.288  20.249  89.699  1.00 36.83           C  
ATOM   1303  CD2 TYR A 407     -70.979  21.178  88.305  1.00 42.57           C  
ATOM   1304  CE1 TYR A 407     -69.858  18.996  89.557  1.00 40.16           C  
ATOM   1305  CE2 TYR A 407     -71.550  19.934  88.153  1.00 41.97           C  
ATOM   1306  CZ  TYR A 407     -70.990  18.847  88.781  1.00 44.21           C  
ATOM   1307  OH  TYR A 407     -71.567  17.608  88.624  1.00 45.59           O  
ATOM   1308  N   SER A 408     -68.428  25.275  87.525  1.00 42.66           N  
ATOM   1309  CA  SER A 408     -68.378  26.731  87.521  1.00 41.53           C  
ATOM   1310  C   SER A 408     -69.805  27.252  87.529  1.00 46.32           C  
ATOM   1311  O   SER A 408     -70.601  26.894  86.656  1.00 50.72           O  
ATOM   1312  CB  SER A 408     -67.615  27.263  86.308  1.00 43.27           C  
ATOM   1313  OG  SER A 408     -67.387  28.655  86.430  1.00 42.05           O  
ATOM   1314  N   LYS A 409     -70.128  28.083  88.516  1.00 44.60           N  
ATOM   1315  CA  LYS A 409     -71.472  28.612  88.701  1.00 45.91           C  
ATOM   1316  C   LYS A 409     -71.494  30.077  88.283  1.00 48.16           C  
ATOM   1317  O   LYS A 409     -70.777  30.900  88.863  1.00 49.05           O  
ATOM   1318  CB  LYS A 409     -71.917  28.460  90.156  1.00 45.68           C  
ATOM   1319  CG  LYS A 409     -73.345  28.907  90.425  1.00 52.83           C  
ATOM   1320  CD  LYS A 409     -73.744  28.652  91.873  1.00 52.06           C  
ATOM   1321  CE  LYS A 409     -73.000  29.572  92.822  1.00 44.77           C  
ATOM   1322  NZ  LYS A 409     -73.342  30.997  92.568  1.00 44.60           N1+
ATOM   1323  N   LEU A 410     -72.308  30.397  87.280  1.00 42.83           N  
ATOM   1324  CA  LEU A 410     -72.513  31.769  86.831  1.00 46.67           C  
ATOM   1325  C   LEU A 410     -73.892  32.220  87.291  1.00 55.77           C  
ATOM   1326  O   LEU A 410     -74.898  31.585  86.957  1.00 55.63           O  
ATOM   1327  CB  LEU A 410     -72.388  31.886  85.311  1.00 49.29           C  
ATOM   1328  CG  LEU A 410     -72.644  33.279  84.724  1.00 48.02           C  
ATOM   1329  CD1 LEU A 410     -71.480  34.214  85.007  1.00 44.17           C  
ATOM   1330  CD2 LEU A 410     -72.926  33.215  83.232  1.00 49.21           C  
ATOM   1331  N   THR A 411     -73.937  33.310  88.054  1.00 60.47           N  
ATOM   1332  CA  THR A 411     -75.182  33.848  88.588  1.00 60.99           C  
ATOM   1333  C   THR A 411     -75.642  35.022  87.732  1.00 62.57           C  
ATOM   1334  O   THR A 411     -74.921  36.018  87.598  1.00 60.99           O  
ATOM   1335  CB  THR A 411     -75.004  34.286  90.042  1.00 61.61           C  
ATOM   1336  OG1 THR A 411     -74.628  33.156  90.840  1.00 66.45           O  
ATOM   1337  CG2 THR A 411     -76.298  34.880  90.580  1.00 65.79           C  
ATOM   1338  N   VAL A 412     -76.839  34.902  87.155  1.00 60.99           N  
ATOM   1339  CA  VAL A 412     -77.418  35.940  86.314  1.00 67.75           C  
ATOM   1340  C   VAL A 412     -78.862  36.180  86.735  1.00 70.46           C  
ATOM   1341  O   VAL A 412     -79.502  35.333  87.361  1.00 65.86           O  
ATOM   1342  CB  VAL A 412     -77.356  35.581  84.815  1.00 65.05           C  
ATOM   1343  CG1 VAL A 412     -75.915  35.531  84.340  1.00 66.81           C  
ATOM   1344  CG2 VAL A 412     -78.047  34.249  84.566  1.00 57.83           C  
ATOM   1345  N   ASP A 413     -79.368  37.361  86.382  1.00 72.73           N  
ATOM   1346  CA  ASP A 413     -80.751  37.707  86.679  1.00 71.23           C  
ATOM   1347  C   ASP A 413     -81.703  36.848  85.856  1.00 73.64           C  
ATOM   1348  O   ASP A 413     -81.483  36.619  84.663  1.00 75.38           O  
ATOM   1349  CB  ASP A 413     -81.008  39.187  86.394  1.00 73.36           C  
ATOM   1350  CG  ASP A 413     -80.124  40.103  87.216  1.00 77.84           C  
ATOM   1351  OD1 ASP A 413     -79.720  39.702  88.327  1.00 83.13           O1-
ATOM   1352  OD2 ASP A 413     -79.838  41.229  86.756  1.00 76.98           O  
ATOM   1353  N   LYS A 414     -82.773  36.374  86.503  1.00 74.20           N  
ATOM   1354  CA  LYS A 414     -83.745  35.532  85.812  1.00 66.59           C  
ATOM   1355  C   LYS A 414     -84.355  36.245  84.614  1.00 77.80           C  
ATOM   1356  O   LYS A 414     -84.790  35.591  83.659  1.00 82.79           O  
ATOM   1357  CB  LYS A 414     -84.844  35.089  86.779  1.00 63.60           C  
ATOM   1358  N   SER A 415     -84.392  37.579  84.641  1.00 78.22           N  
ATOM   1359  CA  SER A 415     -84.887  38.324  83.489  1.00 75.27           C  
ATOM   1360  C   SER A 415     -83.977  38.136  82.281  1.00 75.48           C  
ATOM   1361  O   SER A 415     -84.459  37.973  81.153  1.00 77.33           O  
ATOM   1362  CB  SER A 415     -85.015  39.805  83.842  1.00 74.25           C  
ATOM   1363  OG  SER A 415     -83.763  40.342  84.229  1.00 72.68           O  
ATOM   1364  N   ARG A 416     -82.660  38.141  82.497  1.00 79.51           N  
ATOM   1365  CA  ARG A 416     -81.732  37.931  81.391  1.00 77.96           C  
ATOM   1366  C   ARG A 416     -81.830  36.510  80.860  1.00 74.03           C  
ATOM   1367  O   ARG A 416     -81.715  36.282  79.650  1.00 73.22           O  
ATOM   1368  CB  ARG A 416     -80.302  38.228  81.836  1.00 73.71           C  
ATOM   1369  CG  ARG A 416     -80.059  39.652  82.289  1.00 77.58           C  
ATOM   1370  CD  ARG A 416     -78.649  39.782  82.819  1.00 79.98           C  
ATOM   1371  NE  ARG A 416     -77.662  39.454  81.795  1.00 81.60           N  
ATOM   1372  CZ  ARG A 416     -76.363  39.308  82.033  1.00 87.14           C  
ATOM   1373  NH1 ARG A 416     -75.893  39.456  83.265  1.00 81.38           N1+
ATOM   1374  NH2 ARG A 416     -75.536  39.006  81.041  1.00 77.16           N  
ATOM   1375  N   TRP A 417     -82.037  35.540  81.752  1.00 70.47           N  
ATOM   1376  CA  TRP A 417     -82.175  34.158  81.314  1.00 72.76           C  
ATOM   1377  C   TRP A 417     -83.493  33.944  80.582  1.00 76.10           C  
ATOM   1378  O   TRP A 417     -83.558  33.162  79.626  1.00 75.00           O  
ATOM   1379  CB  TRP A 417     -82.053  33.218  82.514  1.00 63.46           C  
ATOM   1380  CG  TRP A 417     -82.356  31.797  82.188  1.00 59.05           C  
ATOM   1381  CD1 TRP A 417     -83.499  31.116  82.479  1.00 65.51           C  
ATOM   1382  CD2 TRP A 417     -81.514  30.885  81.477  1.00 57.73           C  
ATOM   1383  NE1 TRP A 417     -83.414  29.828  82.009  1.00 69.02           N  
ATOM   1384  CE2 TRP A 417     -82.205  29.662  81.387  1.00 61.04           C  
ATOM   1385  CE3 TRP A 417     -80.239  30.982  80.912  1.00 56.39           C  
ATOM   1386  CZ2 TRP A 417     -81.667  28.544  80.757  1.00 60.75           C  
ATOM   1387  CZ3 TRP A 417     -79.707  29.872  80.286  1.00 60.83           C  
ATOM   1388  CH2 TRP A 417     -80.419  28.669  80.213  1.00 60.92           C  
ATOM   1389  N   GLN A 418     -84.552  34.631  81.013  1.00 76.65           N  
ATOM   1390  CA  GLN A 418     -85.844  34.496  80.352  1.00 78.49           C  
ATOM   1391  C   GLN A 418     -85.888  35.244  79.025  1.00 80.24           C  
ATOM   1392  O   GLN A 418     -86.622  34.840  78.117  1.00 77.77           O  
ATOM   1393  CB  GLN A 418     -86.961  34.989  81.275  1.00 71.37           C  
ATOM   1394  N   GLN A 419     -85.110  36.322  78.890  1.00 73.65           N  
ATOM   1395  CA  GLN A 419     -85.081  37.105  77.658  1.00 76.51           C  
ATOM   1396  C   GLN A 419     -84.393  36.385  76.503  1.00 82.11           C  
ATOM   1397  O   GLN A 419     -84.363  36.930  75.393  1.00 78.81           O  
ATOM   1398  CB  GLN A 419     -84.397  38.451  77.910  1.00 73.17           C  
ATOM   1399  N   GLY A 420     -83.842  35.195  76.728  1.00 87.85           N  
ATOM   1400  CA  GLY A 420     -83.238  34.415  75.665  1.00 82.68           C  
ATOM   1401  C   GLY A 420     -81.784  34.706  75.368  1.00 79.67           C  
ATOM   1402  O   GLY A 420     -81.304  34.332  74.293  1.00 80.57           O  
ATOM   1403  N   ASN A 421     -81.066  35.358  76.278  1.00 74.42           N  
ATOM   1404  CA  ASN A 421     -79.653  35.626  76.057  1.00 71.09           C  
ATOM   1405  C   ASN A 421     -78.849  34.331  76.103  1.00 71.06           C  
ATOM   1406  O   ASN A 421     -79.210  33.373  76.791  1.00 77.57           O  
ATOM   1407  CB  ASN A 421     -79.128  36.616  77.095  1.00 74.92           C  
ATOM   1408  CG  ASN A 421     -79.601  38.034  76.838  1.00 82.83           C  
ATOM   1409  OD1 ASN A 421     -79.481  38.548  75.726  1.00 87.85           O  
ATOM   1410  ND2 ASN A 421     -80.139  38.675  77.870  1.00 86.06           N  
ATOM   1411  N   VAL A 422     -77.753  34.303  75.348  1.00 66.95           N  
ATOM   1412  CA  VAL A 422     -76.902  33.122  75.232  1.00 62.88           C  
ATOM   1413  C   VAL A 422     -75.637  33.342  76.053  1.00 59.51           C  
ATOM   1414  O   VAL A 422     -74.882  34.292  75.810  1.00 53.64           O  
ATOM   1415  CB  VAL A 422     -76.562  32.817  73.765  1.00 50.77           C  
ATOM   1416  N   PHE A 423     -75.404  32.461  77.022  1.00 57.61           N  
ATOM   1417  CA  PHE A 423     -74.200  32.469  77.839  1.00 52.77           C  
ATOM   1418  C   PHE A 423     -73.330  31.278  77.460  1.00 53.08           C  
ATOM   1419  O   PHE A 423     -73.834  30.235  77.032  1.00 57.82           O  
ATOM   1420  CB  PHE A 423     -74.539  32.417  79.333  1.00 52.04           C  
ATOM   1421  CG  PHE A 423     -75.406  33.551  79.801  1.00 53.89           C  
ATOM   1422  CD1 PHE A 423     -76.784  33.481  79.690  1.00 54.96           C  
ATOM   1423  CD2 PHE A 423     -74.842  34.686  80.357  1.00 58.13           C  
ATOM   1424  CE1 PHE A 423     -77.580  34.523  80.120  1.00 57.56           C  
ATOM   1425  CE2 PHE A 423     -75.633  35.731  80.789  1.00 58.02           C  
ATOM   1426  CZ  PHE A 423     -77.003  35.650  80.670  1.00 62.97           C  
ATOM   1427  N   SER A 424     -72.018  31.431  77.625  1.00 48.23           N  
ATOM   1428  CA  SER A 424     -71.072  30.416  77.183  1.00 51.37           C  
ATOM   1429  C   SER A 424     -70.042  30.118  78.263  1.00 49.86           C  
ATOM   1430  O   SER A 424     -69.506  31.031  78.899  1.00 48.95           O  
ATOM   1431  CB  SER A 424     -70.366  30.853  75.897  1.00 53.20           C  
ATOM   1432  OG  SER A 424     -71.280  30.901  74.813  1.00 54.69           O  
ATOM   1433  N   CYS A 425     -69.775  28.829  78.463  1.00 44.69           N  
ATOM   1434  CA  CYS A 425     -68.737  28.355  79.370  1.00 39.26           C  
ATOM   1435  C   CYS A 425     -67.515  27.982  78.539  1.00 45.01           C  
ATOM   1436  O   CYS A 425     -67.568  27.043  77.738  1.00 49.40           O  
ATOM   1437  CB  CYS A 425     -69.234  27.158  80.176  1.00 39.21           C  
ATOM   1438  SG  CYS A 425     -68.006  26.410  81.277  1.00 55.55           S  
ATOM   1439  N   SER A 426     -66.420  28.714  78.725  1.00 43.11           N  
ATOM   1440  CA  SER A 426     -65.192  28.507  77.965  1.00 45.48           C  
ATOM   1441  C   SER A 426     -64.137  27.868  78.862  1.00 43.17           C  
ATOM   1442  O   SER A 426     -63.817  28.400  79.930  1.00 39.98           O  
ATOM   1443  CB  SER A 426     -64.690  29.826  77.374  1.00 43.58           C  
ATOM   1444  OG  SER A 426     -64.902  30.906  78.265  1.00 52.79           O  
ATOM   1445  N   VAL A 427     -63.600  26.732  78.422  1.00 39.80           N  
ATOM   1446  CA  VAL A 427     -62.661  25.933  79.200  1.00 37.26           C  
ATOM   1447  C   VAL A 427     -61.341  25.869  78.444  1.00 41.46           C  
ATOM   1448  O   VAL A 427     -61.324  25.609  77.236  1.00 47.01           O  
ATOM   1449  CB  VAL A 427     -63.208  24.518  79.458  1.00 38.47           C  
ATOM   1450  CG1 VAL A 427     -62.226  23.702  80.277  1.00 39.99           C  
ATOM   1451  CG2 VAL A 427     -64.564  24.590  80.138  1.00 43.52           C  
ATOM   1452  N   MET A 428     -60.239  26.087  79.158  1.00 42.67           N  
ATOM   1453  CA  MET A 428     -58.901  26.113  78.576  1.00 43.15           C  
ATOM   1454  C   MET A 428     -58.046  25.041  79.241  1.00 47.90           C  
ATOM   1455  O   MET A 428     -57.726  25.145  80.430  1.00 43.73           O  
ATOM   1456  CB  MET A 428     -58.284  27.497  78.741  1.00 36.83           C  
ATOM   1457  CG  MET A 428     -59.075  28.583  78.043  1.00 45.89           C  
ATOM   1458  SD  MET A 428     -58.941  30.171  78.871  1.00 60.35           S  
ATOM   1459  CE  MET A 428     -57.189  30.176  79.191  1.00 64.70           C  
ATOM   1460  N   HIS A 429     -57.668  24.022  78.473  1.00 49.50           N  
ATOM   1461  CA  HIS A 429     -56.907  22.896  78.991  1.00 45.39           C  
ATOM   1462  C   HIS A 429     -55.923  22.418  77.933  1.00 53.56           C  
ATOM   1463  O   HIS A 429     -56.187  22.517  76.733  1.00 58.23           O  
ATOM   1464  CB  HIS A 429     -57.830  21.750  79.406  1.00 46.34           C  
ATOM   1465  CG  HIS A 429     -57.133  20.648  80.137  1.00 48.30           C  
ATOM   1466  ND1 HIS A 429     -56.911  19.408  79.580  1.00 49.80           N  
ATOM   1467  CD2 HIS A 429     -56.614  20.598  81.386  1.00 43.48           C  
ATOM   1468  CE1 HIS A 429     -56.283  18.642  80.453  1.00 51.11           C  
ATOM   1469  NE2 HIS A 429     -56.091  19.340  81.557  1.00 55.27           N  
ATOM   1470  N   GLU A 430     -54.785  21.890  78.392  1.00 56.30           N  
ATOM   1471  CA  GLU A 430     -53.729  21.490  77.464  1.00 52.01           C  
ATOM   1472  C   GLU A 430     -54.150  20.320  76.582  1.00 52.87           C  
ATOM   1473  O   GLU A 430     -53.634  20.172  75.469  1.00 61.19           O  
ATOM   1474  CB  GLU A 430     -52.459  21.123  78.230  1.00 53.02           C  
ATOM   1475  CG  GLU A 430     -52.554  19.802  78.979  1.00 57.87           C  
ATOM   1476  CD  GLU A 430     -51.248  19.399  79.627  1.00 68.11           C  
ATOM   1477  OE1 GLU A 430     -50.835  20.061  80.602  1.00 76.37           O  
ATOM   1478  OE2 GLU A 430     -50.634  18.417  79.159  1.00 69.63           O1-
ATOM   1479  N   ALA A 431     -55.071  19.484  77.048  1.00 49.65           N  
ATOM   1480  CA  ALA A 431     -55.490  18.311  76.293  1.00 53.21           C  
ATOM   1481  C   ALA A 431     -56.653  18.592  75.354  1.00 52.71           C  
ATOM   1482  O   ALA A 431     -57.157  17.660  74.720  1.00 51.03           O  
ATOM   1483  CB  ALA A 431     -55.860  17.173  77.245  1.00 60.55           C  
ATOM   1484  N   LEU A 432     -57.097  19.838  75.263  1.00 53.86           N  
ATOM   1485  CA  LEU A 432     -58.154  20.219  74.343  1.00 57.67           C  
ATOM   1486  C   LEU A 432     -57.551  20.605  72.997  1.00 63.22           C  
ATOM   1487  O   LEU A 432     -56.381  20.985  72.902  1.00 62.71           O  
ATOM   1488  CB  LEU A 432     -58.966  21.384  74.910  1.00 56.73           C  
ATOM   1489  CG  LEU A 432     -59.922  21.068  76.060  1.00 52.01           C  
ATOM   1490  CD1 LEU A 432     -60.361  22.346  76.756  1.00 49.01           C  
ATOM   1491  CD2 LEU A 432     -61.126  20.294  75.552  1.00 47.30           C  
ATOM   1492  N   HIS A 433     -58.366  20.508  71.949  1.00 61.81           N  
ATOM   1493  CA  HIS A 433     -57.928  20.958  70.634  1.00 57.83           C  
ATOM   1494  C   HIS A 433     -57.766  22.471  70.642  1.00 59.26           C  
ATOM   1495  O   HIS A 433     -58.702  23.200  70.986  1.00 59.37           O  
ATOM   1496  CB  HIS A 433     -58.910  20.534  69.549  1.00 62.98           C  
ATOM   1497  CG  HIS A 433     -58.471  20.923  68.172  1.00 69.12           C  
ATOM   1498  ND1 HIS A 433     -59.223  21.736  67.351  1.00 66.28           N  
ATOM   1499  CD2 HIS A 433     -57.341  20.636  67.484  1.00 72.00           C  
ATOM   1500  CE1 HIS A 433     -58.582  21.920  66.211  1.00 70.47           C  
ATOM   1501  NE2 HIS A 433     -57.437  21.263  66.266  1.00 76.05           N  
ATOM   1502  N   ASN A 434     -56.572  22.935  70.274  1.00 62.03           N  
ATOM   1503  CA  ASN A 434     -56.193  24.344  70.333  1.00 59.91           C  
ATOM   1504  C   ASN A 434     -56.261  24.893  71.751  1.00 54.11           C  
ATOM   1505  O   ASN A 434     -56.329  26.111  71.944  1.00 57.18           O  
ATOM   1506  CB  ASN A 434     -57.055  25.196  69.394  1.00 64.22           C  
ATOM   1507  CG  ASN A 434     -56.817  24.870  67.934  1.00 82.54           C  
ATOM   1508  OD1 ASN A 434     -56.375  23.771  67.597  1.00 83.14           O  
ATOM   1509  ND2 ASN A 434     -57.112  25.824  67.057  1.00 91.88           N  
ATOM   1510  N   HIS A 435     -56.243  24.000  72.744  1.00 53.39           N  
ATOM   1511  CA  HIS A 435     -56.232  24.366  74.160  1.00 57.15           C  
ATOM   1512  C   HIS A 435     -57.421  25.247  74.534  1.00 55.40           C  
ATOM   1513  O   HIS A 435     -57.309  26.126  75.390  1.00 58.29           O  
ATOM   1514  CB  HIS A 435     -54.919  25.060  74.540  1.00 57.51           C  
ATOM   1515  CG  HIS A 435     -53.696  24.255  74.226  1.00 56.26           C  
ATOM   1516  ND1 HIS A 435     -53.727  22.887  74.059  1.00 57.03           N  
ATOM   1517  CD2 HIS A 435     -52.408  24.627  74.042  1.00 53.39           C  
ATOM   1518  CE1 HIS A 435     -52.510  22.450  73.789  1.00 55.70           C  
ATOM   1519  NE2 HIS A 435     -51.691  23.486  73.773  1.00 56.70           N  
ATOM   1520  N   TYR A 436     -58.574  25.018  73.908  1.00 53.93           N  
ATOM   1521  CA  TYR A 436     -59.719  25.891  74.118  1.00 45.13           C  
ATOM   1522  C   TYR A 436     -60.979  25.181  73.651  1.00 44.95           C  
ATOM   1523  O   TYR A 436     -60.955  24.450  72.658  1.00 46.03           O  
ATOM   1524  CB  TYR A 436     -59.552  27.216  73.365  1.00 46.11           C  
ATOM   1525  CG  TYR A 436     -60.438  28.325  73.875  1.00 47.66           C  
ATOM   1526  CD1 TYR A 436     -61.743  28.468  73.423  1.00 41.57           C  
ATOM   1527  CD2 TYR A 436     -59.964  29.234  74.811  1.00 49.90           C  
ATOM   1528  CE1 TYR A 436     -62.552  29.487  73.897  1.00 50.19           C  
ATOM   1529  CE2 TYR A 436     -60.762  30.253  75.291  1.00 48.07           C  
ATOM   1530  CZ  TYR A 436     -62.054  30.377  74.834  1.00 53.19           C  
ATOM   1531  OH  TYR A 436     -62.846  31.397  75.314  1.00 49.79           O  
ATOM   1532  N   THR A 437     -62.073  25.406  74.373  1.00 41.92           N  
ATOM   1533  CA  THR A 437     -63.369  24.875  73.983  1.00 36.83           C  
ATOM   1534  C   THR A 437     -64.454  25.715  74.637  1.00 38.21           C  
ATOM   1535  O   THR A 437     -64.235  26.352  75.670  1.00 42.09           O  
ATOM   1536  CB  THR A 437     -63.518  23.403  74.374  1.00 36.83           C  
ATOM   1537  OG1 THR A 437     -64.666  22.851  73.723  1.00 42.43           O  
ATOM   1538  CG2 THR A 437     -63.686  23.262  75.872  1.00 36.85           C  
ATOM   1539  N   GLN A 438     -65.630  25.707  74.017  1.00 43.16           N  
ATOM   1540  CA  GLN A 438     -66.775  26.464  74.499  1.00 42.37           C  
ATOM   1541  C   GLN A 438     -68.031  25.616  74.393  1.00 45.44           C  
ATOM   1542  O   GLN A 438     -68.153  24.763  73.511  1.00 56.43           O  
ATOM   1543  CB  GLN A 438     -66.981  27.772  73.723  1.00 42.47           C  
ATOM   1544  CG  GLN A 438     -66.537  29.014  74.466  1.00 41.59           C  
ATOM   1545  CD  GLN A 438     -66.803  30.286  73.688  1.00 46.37           C  
ATOM   1546  OE1 GLN A 438     -67.927  30.779  73.650  1.00 51.85           O  
ATOM   1547  NE2 GLN A 438     -65.759  30.847  73.098  1.00 56.83           N  
ATOM   1548  N   LYS A 439     -68.966  25.870  75.302  1.00 39.17           N  
ATOM   1549  CA  LYS A 439     -70.286  25.260  75.266  1.00 44.89           C  
ATOM   1550  C   LYS A 439     -71.293  26.318  75.684  1.00 51.13           C  
ATOM   1551  O   LYS A 439     -71.119  26.971  76.716  1.00 51.25           O  
ATOM   1552  CB  LYS A 439     -70.371  24.037  76.186  1.00 48.83           C  
ATOM   1553  CG  LYS A 439     -69.599  22.824  75.691  1.00 45.16           C  
ATOM   1554  CD  LYS A 439     -70.087  22.376  74.324  1.00 58.60           C  
ATOM   1555  CE  LYS A 439     -69.375  21.113  73.866  1.00 62.35           C  
ATOM   1556  NZ  LYS A 439     -69.732  19.940  74.711  1.00 67.89           N1+
ATOM   1557  N   SER A 440     -72.332  26.491  74.879  1.00 55.80           N  
ATOM   1558  CA  SER A 440     -73.292  27.564  75.078  1.00 57.46           C  
ATOM   1559  C   SER A 440     -74.523  27.060  75.824  1.00 65.48           C  
ATOM   1560  O   SER A 440     -74.743  25.857  75.985  1.00 68.60           O  
ATOM   1561  CB  SER A 440     -73.684  28.180  73.734  1.00 62.31           C  
ATOM   1562  OG  SER A 440     -72.570  28.827  73.145  1.00 61.85           O  
ATOM   1563  N   LEU A 441     -75.329  28.012  76.287  1.00 62.81           N  
ATOM   1564  CA  LEU A 441     -76.493  27.713  77.108  1.00 57.19           C  
ATOM   1565  C   LEU A 441     -77.505  28.833  76.939  1.00 64.24           C  
ATOM   1566  O   LEU A 441     -77.161  30.007  77.101  1.00 62.66           O  
ATOM   1567  CB  LEU A 441     -76.092  27.564  78.579  1.00 60.14           C  
ATOM   1568  CG  LEU A 441     -77.168  27.157  79.581  1.00 59.67           C  
ATOM   1569  CD1 LEU A 441     -77.710  25.783  79.237  1.00 65.88           C  
ATOM   1570  CD2 LEU A 441     -76.602  27.180  80.992  1.00 55.05           C  
ATOM   1571  N   SER A 442     -78.741  28.471  76.598  1.00 71.79           N  
ATOM   1572  CA  SER A 442     -79.799  29.452  76.400  1.00 66.92           C  
ATOM   1573  C   SER A 442     -81.131  28.817  76.766  1.00 68.42           C  
ATOM   1574  O   SER A 442     -81.238  27.600  76.944  1.00 67.09           O  
ATOM   1575  CB  SER A 442     -79.825  29.981  74.962  1.00 66.85           C  
ATOM   1576  OG  SER A 442     -80.255  28.979  74.059  1.00 80.87           O  
ATOM   1577  N   LEU A 443     -82.153  29.662  76.873  1.00 74.42           N  
ATOM   1578  CA  LEU A 443     -83.477  29.197  77.262  1.00 81.92           C  
ATOM   1579  C   LEU A 443     -84.125  28.399  76.137  1.00 87.02           C  
ATOM   1580  O   LEU A 443     -84.030  28.760  74.960  1.00 89.11           O  
ATOM   1581  CB  LEU A 443     -84.362  30.384  77.642  1.00 79.67           C  
ATOM   1582  CG  LEU A 443     -85.760  30.060  78.171  1.00 84.65           C  
ATOM   1583  CD1 LEU A 443     -85.676  29.179  79.411  1.00 76.59           C  
ATOM   1584  CD2 LEU A 443     -86.528  31.340  78.463  1.00 81.79           C  
ATOM   1585  N   SER A 444     -84.789  27.307  76.506  1.00 91.07           N  
ATOM   1586  CA  SER A 444     -85.473  26.455  75.540  1.00 96.49           C  
ATOM   1587  C   SER A 444     -86.816  27.055  75.137  1.00 93.00           C  
ATOM   1588  O   SER A 444     -86.869  28.073  74.448  1.00 92.57           O  
ATOM   1589  CB  SER A 444     -85.675  25.049  76.110  1.00101.73           C  
ATOM   1590  OG  SER A 444     -86.394  24.229  75.205  1.00102.55           O  
TER    1591      SER A 444                                                      
HETATM 1592  K     K A 509     -44.928  31.252  71.479  1.00 96.72           K  
HETATM 1593  O   HOH A 601     -86.334  26.929  87.569  1.00 74.42           O  
HETATM 1594  O   HOH A 602     -38.182  38.178 120.441  1.00 74.28           O  
HETATM 1595  O   HOH A 603     -84.240  40.361  87.616  1.00 71.39           O  
HETATM 1596  O   HOH A 604     -48.819  14.311  86.237  1.00 67.65           O  
HETATM 1597  O   HOH A 606     -43.044  39.911  80.737  1.00 54.12           O  
HETATM 1598  O   HOH A 607     -47.590  35.122  87.737  1.00 54.19           O  
HETATM 1599  C1  NAG A 608     -43.087  39.206 106.847  1.00112.14           C  
HETATM 1600  C2  NAG A 608     -42.896  37.729 107.182  1.00112.14           C  
HETATM 1601  C3  NAG A 608     -42.799  36.929 105.887  1.00112.14           C  
HETATM 1602  C4  NAG A 608     -44.036  37.171 105.037  1.00112.14           C  
HETATM 1603  C5  NAG A 608     -44.177  38.667 104.786  1.00112.14           C  
HETATM 1604  O5  NAG A 608     -44.237  39.378 106.037  1.00112.14           O  
HETATM 1605  N2  NAG A 608     -41.718  37.561 108.005  1.00112.14           N  
HETATM 1606  C7  NAG A 608     -41.328  36.384 108.491  1.00112.14           C  
HETATM 1607  C8  NAG A 608     -40.268  36.435 109.548  1.00112.14           C  
HETATM 1608  O7  NAG A 608     -41.802  35.327 108.089  1.00112.14           O  
HETATM 1609  O3  NAG A 608     -42.652  35.550 106.192  1.00112.14           O  
HETATM 1610  O4  NAG A 608     -43.887  36.526 103.773  1.00112.14           O  
HETATM 1611  C6  NAG A 608     -45.443  39.000 104.046  1.00112.14           C  
HETATM 1612  O6  NAG A 608     -46.555  38.804 104.908  1.00112.14           O  
HETATM 1613  C1  NAG A 609     -44.808  35.436 103.620  1.00112.14           C  
HETATM 1614  C2  NAG A 609     -45.084  35.213 102.134  1.00112.14           C  
HETATM 1615  C3  NAG A 609     -46.036  34.033 101.970  1.00112.14           C  
HETATM 1616  C4  NAG A 609     -45.456  32.798 102.646  1.00112.14           C  
HETATM 1617  C5  NAG A 609     -45.168  33.123 104.108  1.00112.14           C  
HETATM 1618  O5  NAG A 609     -44.287  34.257 104.210  1.00112.14           O  
HETATM 1619  N2  NAG A 609     -45.660  36.401 101.541  1.00112.14           N  
HETATM 1620  C7  NAG A 609     -45.035  37.151 100.634  1.00112.14           C  
HETATM 1621  C8  NAG A 609     -43.654  36.713 100.258  1.00112.14           C  
HETATM 1622  O7  NAG A 609     -45.564  38.139 100.135  1.00112.14           O  
HETATM 1623  O3  NAG A 609     -46.245  33.820 100.581  1.00112.14           O  
HETATM 1624  O4  NAG A 609     -46.423  31.752 102.651  1.00112.14           O  
HETATM 1625  C6  NAG A 609     -44.500  31.987 104.845  1.00112.14           C  
HETATM 1626  O6  NAG A 609     -43.163  31.806 104.393  1.00112.14           O  
HETATM 1627  C1  BMA A 610     -46.233  30.776 101.609  1.00112.14           C  
HETATM 1628  C2  BMA A 610     -46.448  29.393 102.183  1.00112.14           C  
HETATM 1629  C3  BMA A 610     -46.384  28.351 101.084  1.00112.14           C  
HETATM 1630  C4  BMA A 610     -47.426  28.685 100.036  1.00112.14           C  
HETATM 1631  C5  BMA A 610     -47.187  30.088  99.508  1.00112.14           C  
HETATM 1632  O5  BMA A 610     -47.228  31.010 100.609  1.00112.14           O  
HETATM 1633  O2  BMA A 610     -47.698  29.340 102.864  1.00112.14           O  
HETATM 1634  O3  BMA A 610     -46.684  27.076 101.645  1.00112.14           O  
HETATM 1635  O4  BMA A 610     -47.356  27.762  98.955  1.00112.14           O  
HETATM 1636  C6  BMA A 610     -48.264  30.519  98.542  1.00112.14           C  
HETATM 1637  O6  BMA A 610     -48.036  31.835  98.059  1.00112.14           O  
HETATM 1638  C1  MAN A 611     -49.306  32.425  97.745  1.00112.14           C  
HETATM 1639  C2  MAN A 611     -49.454  32.617  96.250  1.00112.14           C  
HETATM 1640  C3  MAN A 611     -48.444  33.631  95.757  1.00112.14           C  
HETATM 1641  C4  MAN A 611     -48.657  34.931  96.508  1.00112.14           C  
HETATM 1642  C5  MAN A 611     -48.527  34.674  98.005  1.00112.14           C  
HETATM 1643  O5  MAN A 611     -49.492  33.681  98.395  1.00112.14           O  
HETATM 1644  O2  MAN A 611     -50.780  33.034  95.943  1.00112.14           O  
HETATM 1645  O3  MAN A 611     -48.614  33.839  94.355  1.00112.14           O  
HETATM 1646  O4  MAN A 611     -47.680  35.887  96.116  1.00112.14           O  
HETATM 1647  C6  MAN A 611     -48.802  35.903  98.837  1.00112.14           C  
HETATM 1648  O6  MAN A 611     -50.141  36.354  98.657  1.00112.14           O  
HETATM 1649  C1  MAN A 612     -45.623  26.141 101.396  1.00112.14           C  
HETATM 1650  C2  MAN A 612     -46.239  24.765 101.326  1.00112.14           C  
HETATM 1651  C3  MAN A 612     -46.882  24.422 102.646  1.00112.14           C  
HETATM 1652  C4  MAN A 612     -45.821  24.486 103.726  1.00112.14           C  
HETATM 1653  C5  MAN A 612     -45.208  25.880 103.736  1.00112.14           C  
HETATM 1654  O5  MAN A 612     -44.649  26.152 102.440  1.00112.14           O  
HETATM 1655  O2  MAN A 612     -45.231  23.799 101.055  1.00112.14           O  
HETATM 1656  O3  MAN A 612     -47.433  23.109 102.575  1.00112.14           O  
HETATM 1657  O4  MAN A 612     -46.404  24.223 104.997  1.00112.14           O  
HETATM 1658  C6  MAN A 612     -44.081  26.008 104.733  1.00112.14           C  
HETATM 1659  O6  MAN A 612     -43.442  27.276 104.633  1.00112.14           O  
HETATM 1660  C1  NAG A 613     -45.235  23.496  99.650  1.00112.14           C  
HETATM 1661  C2  NAG A 613     -43.959  22.708  99.364  1.00112.14           C  
HETATM 1662  C3  NAG A 613     -43.912  22.357  97.882  1.00112.14           C  
HETATM 1663  C4  NAG A 613     -45.174  21.601  97.494  1.00112.14           C  
HETATM 1664  C5  NAG A 613     -46.400  22.438  97.849  1.00112.14           C  
HETATM 1665  O5  NAG A 613     -46.384  22.763  99.253  1.00112.14           O  
HETATM 1666  N2  NAG A 613     -42.797  23.488  99.732  1.00112.14           N  
HETATM 1667  C7  NAG A 613     -42.051  23.226 100.805  1.00112.14           C  
HETATM 1668  C8  NAG A 613     -40.888  24.141 101.034  1.00112.14           C  
HETATM 1669  O7  NAG A 613     -42.307  22.295 101.561  1.00112.14           O  
HETATM 1670  O3  NAG A 613     -42.751  21.582  97.616  1.00112.14           O  
HETATM 1671  O4  NAG A 613     -45.165  21.376  96.088  1.00112.14           O  
HETATM 1672  C6  NAG A 613     -47.705  21.727  97.569  1.00112.14           C  
HETATM 1673  O6  NAG A 613     -47.833  20.544  98.354  1.00112.14           O  
HETATM 1674  C1  FUC A 614     -47.759  38.896 104.139  1.00112.14           C  
HETATM 1675  C2  FUC A 614     -48.942  38.683 105.049  1.00112.14           C  
HETATM 1676  C3  FUC A 614     -49.022  39.814 106.054  1.00112.14           C  
HETATM 1677  C4  FUC A 614     -49.140  41.130 105.308  1.00112.14           C  
HETATM 1678  C5  FUC A 614     -47.938  41.275 104.383  1.00112.14           C  
HETATM 1679  O5  FUC A 614     -47.903  40.151 103.475  1.00112.14           O  
HETATM 1680  O2  FUC A 614     -48.821  37.427 105.709  1.00112.14           O  
HETATM 1681  O3  FUC A 614     -50.154  39.622 106.900  1.00112.14           O  
HETATM 1682  O4  FUC A 614     -50.338  41.141 104.542  1.00112.14           O  
HETATM 1683  C6  FUC A 614     -47.987  42.517 103.528  1.00112.14           C  
ATOM   1684  N   LEU B 242     -55.250  22.183 116.238  1.00 91.92           N  
ATOM   1685  CA  LEU B 242     -56.468  21.399 116.401  1.00 89.32           C  
ATOM   1686  C   LEU B 242     -57.289  21.389 115.115  1.00 87.02           C  
ATOM   1687  O   LEU B 242     -57.228  22.328 114.321  1.00 85.63           O  
ATOM   1688  CB  LEU B 242     -57.304  21.945 117.560  1.00 84.37           C  
ATOM   1689  N   PHE B 243     -58.057  20.320 114.917  1.00 82.73           N  
ATOM   1690  CA  PHE B 243     -58.845  20.120 113.712  1.00 86.68           C  
ATOM   1691  C   PHE B 243     -60.261  19.718 114.102  1.00 90.47           C  
ATOM   1692  O   PHE B 243     -60.449  18.950 115.054  1.00 95.51           O  
ATOM   1693  CB  PHE B 243     -58.222  19.046 112.809  1.00 83.38           C  
ATOM   1694  N   PRO B 244     -61.271  20.210 113.392  1.00 86.02           N  
ATOM   1695  CA  PRO B 244     -62.655  19.916 113.772  1.00 84.76           C  
ATOM   1696  C   PRO B 244     -63.058  18.520 113.335  1.00 89.28           C  
ATOM   1697  O   PRO B 244     -62.389  17.905 112.491  1.00 94.37           O  
ATOM   1698  CB  PRO B 244     -63.453  20.988 113.018  1.00 87.81           C  
ATOM   1699  CG  PRO B 244     -62.638  21.244 111.795  1.00 87.58           C  
ATOM   1700  CD  PRO B 244     -61.194  21.085 112.208  1.00 84.96           C  
ATOM   1701  N   PRO B 245     -64.145  17.986 113.884  1.00 88.47           N  
ATOM   1702  CA  PRO B 245     -64.627  16.673 113.449  1.00 84.49           C  
ATOM   1703  C   PRO B 245     -65.312  16.746 112.094  1.00 84.83           C  
ATOM   1704  O   PRO B 245     -65.685  17.815 111.606  1.00 84.34           O  
ATOM   1705  CB  PRO B 245     -65.621  16.282 114.547  1.00 83.44           C  
ATOM   1706  CG  PRO B 245     -66.126  17.586 115.055  1.00 82.26           C  
ATOM   1707  CD  PRO B 245     -64.955  18.529 114.989  1.00 85.73           C  
ATOM   1708  N   LYS B 246     -65.469  15.575 111.488  1.00 91.66           N  
ATOM   1709  CA  LYS B 246     -66.155  15.495 110.210  1.00 89.61           C  
ATOM   1710  C   LYS B 246     -67.606  15.934 110.388  1.00 86.89           C  
ATOM   1711  O   LYS B 246     -68.254  15.547 111.368  1.00 86.97           O  
ATOM   1712  CB  LYS B 246     -66.093  14.073 109.650  1.00 91.91           C  
ATOM   1713  N   PRO B 247     -68.139  16.752 109.478  1.00 82.22           N  
ATOM   1714  CA  PRO B 247     -69.501  17.275 109.675  1.00 80.60           C  
ATOM   1715  C   PRO B 247     -70.560  16.199 109.811  1.00 78.88           C  
ATOM   1716  O   PRO B 247     -71.533  16.395 110.548  1.00 76.96           O  
ATOM   1717  CB  PRO B 247     -69.728  18.130 108.421  1.00 81.73           C  
ATOM   1718  CG  PRO B 247     -68.353  18.499 107.961  1.00 84.50           C  
ATOM   1719  CD  PRO B 247     -67.496  17.310 108.277  1.00 83.40           C  
ATOM   1720  N   LYS B 248     -70.413  15.065 109.130  1.00 78.96           N  
ATOM   1721  CA  LYS B 248     -71.402  14.011 109.303  1.00 85.55           C  
ATOM   1722  C   LYS B 248     -71.312  13.366 110.681  1.00 87.57           C  
ATOM   1723  O   LYS B 248     -72.341  12.982 111.248  1.00 88.34           O  
ATOM   1724  CB  LYS B 248     -71.271  12.966 108.204  1.00 85.26           C  
ATOM   1725  CG  LYS B 248     -72.225  11.809 108.400  1.00 85.37           C  
ATOM   1726  CD  LYS B 248     -72.895  11.385 107.120  1.00 80.32           C  
ATOM   1727  CE  LYS B 248     -74.109  10.538 107.398  1.00 82.70           C  
ATOM   1728  NZ  LYS B 248     -73.878   9.536 108.461  1.00 92.07           N1+
ATOM   1729  N   ASP B 249     -70.108  13.242 111.245  1.00 88.33           N  
ATOM   1730  CA  ASP B 249     -70.005  12.648 112.573  1.00 86.96           C  
ATOM   1731  C   ASP B 249     -70.698  13.513 113.618  1.00 87.62           C  
ATOM   1732  O   ASP B 249     -71.175  12.994 114.633  1.00 89.23           O  
ATOM   1733  CB  ASP B 249     -68.539  12.455 112.952  1.00 89.34           C  
ATOM   1734  CG  ASP B 249     -67.785  11.609 111.954  1.00 95.17           C  
ATOM   1735  OD1 ASP B 249     -68.437  10.933 111.131  1.00103.73           O  
ATOM   1736  OD2 ASP B 249     -66.538  11.617 111.996  1.00 93.30           O1-
ATOM   1737  N   THR B 250     -70.764  14.825 113.389  1.00 86.98           N  
ATOM   1738  CA  THR B 250     -71.417  15.732 114.321  1.00 84.90           C  
ATOM   1739  C   THR B 250     -72.890  15.956 114.011  1.00 84.21           C  
ATOM   1740  O   THR B 250     -73.619  16.458 114.874  1.00 91.10           O  
ATOM   1741  CB  THR B 250     -70.699  17.085 114.333  1.00 78.63           C  
ATOM   1742  N   LEU B 251     -73.348  15.594 112.813  1.00 77.89           N  
ATOM   1743  CA  LEU B 251     -74.739  15.781 112.426  1.00 84.38           C  
ATOM   1744  C   LEU B 251     -75.499  14.473 112.269  1.00 85.22           C  
ATOM   1745  O   LEU B 251     -76.698  14.501 111.971  1.00 84.61           O  
ATOM   1746  CB  LEU B 251     -74.826  16.580 111.119  1.00 87.52           C  
ATOM   1747  CG  LEU B 251     -74.526  18.079 111.178  1.00 81.57           C  
ATOM   1748  CD1 LEU B 251     -74.626  18.692 109.788  1.00 79.96           C  
ATOM   1749  CD2 LEU B 251     -75.470  18.778 112.140  1.00 76.41           C  
ATOM   1750  N   MET B 252     -74.843  13.332 112.466  1.00 86.03           N  
ATOM   1751  CA  MET B 252     -75.487  12.032 112.343  1.00 85.56           C  
ATOM   1752  C   MET B 252     -75.056  11.165 113.513  1.00 89.80           C  
ATOM   1753  O   MET B 252     -73.862  11.081 113.818  1.00 92.02           O  
ATOM   1754  CB  MET B 252     -75.131  11.352 111.015  1.00 82.67           C  
ATOM   1755  N   ILE B 253     -76.024  10.515 114.156  1.00 84.71           N  
ATOM   1756  CA  ILE B 253     -75.764   9.732 115.359  1.00 94.56           C  
ATOM   1757  C   ILE B 253     -75.138   8.390 114.997  1.00 99.75           C  
ATOM   1758  O   ILE B 253     -74.957   7.526 115.862  1.00105.34           O  
ATOM   1759  CB  ILE B 253     -77.055   9.531 116.173  1.00 88.78           C  
ATOM   1760  N   SER B 254     -74.792   8.209 113.721  1.00 95.36           N  
ATOM   1761  CA  SER B 254     -74.253   6.932 113.270  1.00 96.73           C  
ATOM   1762  C   SER B 254     -72.751   6.813 113.507  1.00100.50           C  
ATOM   1763  O   SER B 254     -72.253   5.702 113.728  1.00 98.72           O  
ATOM   1764  CB  SER B 254     -74.566   6.725 111.787  1.00 98.76           C  
ATOM   1765  N   ARG B 255     -72.017   7.923 113.464  1.00104.66           N  
ATOM   1766  CA  ARG B 255     -70.572   7.918 113.640  1.00 96.60           C  
ATOM   1767  C   ARG B 255     -70.189   8.747 114.860  1.00 91.04           C  
ATOM   1768  O   ARG B 255     -70.866   9.719 115.207  1.00 94.94           O  
ATOM   1769  CB  ARG B 255     -69.861   8.457 112.395  1.00 92.69           C  
ATOM   1770  N   THR B 256     -69.087   8.359 115.504  1.00 85.90           N  
ATOM   1771  CA  THR B 256     -68.643   9.021 116.725  1.00 88.72           C  
ATOM   1772  C   THR B 256     -67.721  10.187 116.391  1.00 86.16           C  
ATOM   1773  O   THR B 256     -66.621   9.961 115.868  1.00 85.72           O  
ATOM   1774  CB  THR B 256     -67.920   8.041 117.635  1.00 74.68           C  
ATOM   1775  N   PRO B 257     -68.109  11.425 116.681  1.00 86.50           N  
ATOM   1776  CA  PRO B 257     -67.243  12.567 116.378  1.00 87.81           C  
ATOM   1777  C   PRO B 257     -66.124  12.713 117.396  1.00 86.41           C  
ATOM   1778  O   PRO B 257     -66.253  12.337 118.563  1.00 87.57           O  
ATOM   1779  CB  PRO B 257     -68.205  13.758 116.438  1.00 88.98           C  
ATOM   1780  CG  PRO B 257     -69.229  13.339 117.434  1.00 88.34           C  
ATOM   1781  CD  PRO B 257     -69.389  11.845 117.276  1.00 86.33           C  
ATOM   1782  N   GLU B 258     -65.010  13.271 116.931  1.00 91.86           N  
ATOM   1783  CA  GLU B 258     -63.830  13.430 117.768  1.00 96.13           C  
ATOM   1784  C   GLU B 258     -63.064  14.670 117.333  1.00 93.61           C  
ATOM   1785  O   GLU B 258     -62.971  14.965 116.138  1.00 95.43           O  
ATOM   1786  CB  GLU B 258     -62.925  12.194 117.695  1.00101.14           C  
ATOM   1787  CG  GLU B 258     -62.575  11.760 116.278  1.00107.26           C  
ATOM   1788  CD  GLU B 258     -61.915  10.395 116.228  1.00113.49           C  
ATOM   1789  OE1 GLU B 258     -61.918   9.691 117.260  1.00115.45           O  
ATOM   1790  OE2 GLU B 258     -61.392  10.026 115.155  1.00117.96           O1-
ATOM   1791  N   VAL B 259     -62.525  15.394 118.307  1.00 92.18           N  
ATOM   1792  CA  VAL B 259     -61.663  16.538 118.040  1.00 95.81           C  
ATOM   1793  C   VAL B 259     -60.220  16.056 118.046  1.00 95.91           C  
ATOM   1794  O   VAL B 259     -59.773  15.416 119.006  1.00 93.76           O  
ATOM   1795  CB  VAL B 259     -61.880  17.650 119.079  1.00 91.98           C  
ATOM   1796  N   THR B 260     -59.489  16.364 116.978  1.00 97.71           N  
ATOM   1797  CA  THR B 260     -58.131  15.875 116.785  1.00 97.46           C  
ATOM   1798  C   THR B 260     -57.137  17.008 116.994  1.00 98.13           C  
ATOM   1799  O   THR B 260     -57.263  18.075 116.382  1.00 91.61           O  
ATOM   1800  CB  THR B 260     -57.956  15.278 115.387  1.00 93.45           C  
ATOM   1801  OG1 THR B 260     -58.372  16.233 114.404  1.00 94.90           O  
ATOM   1802  CG2 THR B 260     -58.789  14.013 115.237  1.00 93.79           C  
ATOM   1803  N   CYS B 261     -56.147  16.765 117.848  1.00 98.75           N  
ATOM   1804  CA  CYS B 261     -55.055  17.695 118.103  1.00102.78           C  
ATOM   1805  C   CYS B 261     -53.798  17.107 117.477  1.00106.01           C  
ATOM   1806  O   CYS B 261     -53.372  16.008 117.850  1.00107.33           O  
ATOM   1807  CB  CYS B 261     -54.883  17.916 119.609  1.00108.72           C  
ATOM   1808  SG  CYS B 261     -53.877  19.335 120.125  1.00123.97           S  
ATOM   1809  N   VAL B 262     -53.208  17.833 116.528  1.00104.56           N  
ATOM   1810  CA  VAL B 262     -52.050  17.363 115.774  1.00100.92           C  
ATOM   1811  C   VAL B 262     -50.870  18.285 116.046  1.00106.57           C  
ATOM   1812  O   VAL B 262     -51.010  19.513 116.005  1.00110.14           O  
ATOM   1813  CB  VAL B 262     -52.347  17.294 114.264  1.00 82.89           C  
ATOM   1814  N   VAL B 263     -49.714  17.689 116.330  1.00104.76           N  
ATOM   1815  CA  VAL B 263     -48.465  18.414 116.542  1.00103.51           C  
ATOM   1816  C   VAL B 263     -47.440  17.885 115.547  1.00101.95           C  
ATOM   1817  O   VAL B 263     -47.084  16.700 115.586  1.00 98.61           O  
ATOM   1818  CB  VAL B 263     -47.956  18.265 117.985  1.00 97.56           C  
ATOM   1819  N   VAL B 264     -46.968  18.755 114.659  1.00 98.76           N  
ATOM   1820  CA  VAL B 264     -45.982  18.385 113.656  1.00103.77           C  
ATOM   1821  C   VAL B 264     -44.638  19.007 114.026  1.00117.95           C  
ATOM   1822  O   VAL B 264     -44.539  19.843 114.925  1.00123.66           O  
ATOM   1823  CB  VAL B 264     -46.415  18.804 112.237  1.00 99.53           C  
ATOM   1824  N   ASP B 265     -43.594  18.581 113.316  1.00117.40           N  
ATOM   1825  CA  ASP B 265     -42.227  19.063 113.525  1.00110.99           C  
ATOM   1826  C   ASP B 265     -41.760  18.826 114.961  1.00113.69           C  
ATOM   1827  O   ASP B 265     -41.382  17.713 115.328  1.00113.19           O  
ATOM   1828  CB  ASP B 265     -42.113  20.549 113.171  1.00102.66           C  
ATOM   1829  N   ASP B 270     -36.660  15.027 122.013  1.00119.54           N  
ATOM   1830  CA  ASP B 270     -37.637  15.143 123.089  1.00120.42           C  
ATOM   1831  C   ASP B 270     -39.000  14.616 122.656  1.00125.07           C  
ATOM   1832  O   ASP B 270     -39.793  15.350 122.065  1.00128.55           O  
ATOM   1833  CB  ASP B 270     -37.760  16.598 123.547  1.00120.16           C  
ATOM   1834  N   PRO B 271     -39.275  13.344 122.942  1.00125.85           N  
ATOM   1835  CA  PRO B 271     -40.578  12.765 122.595  1.00128.91           C  
ATOM   1836  C   PRO B 271     -41.648  12.931 123.663  1.00127.08           C  
ATOM   1837  O   PRO B 271     -42.794  12.532 123.427  1.00122.34           O  
ATOM   1838  CB  PRO B 271     -40.232  11.281 122.411  1.00129.70           C  
ATOM   1839  CG  PRO B 271     -39.145  11.049 123.408  1.00126.66           C  
ATOM   1840  CD  PRO B 271     -38.347  12.333 123.479  1.00126.71           C  
ATOM   1841  N   GLU B 272     -41.311  13.501 124.818  1.00125.85           N  
ATOM   1842  CA  GLU B 272     -42.286  13.693 125.882  1.00116.67           C  
ATOM   1843  C   GLU B 272     -43.167  14.887 125.540  1.00114.97           C  
ATOM   1844  O   GLU B 272     -42.664  15.993 125.314  1.00116.95           O  
ATOM   1845  CB  GLU B 272     -41.585  13.899 127.223  1.00109.73           C  
ATOM   1846  N   VAL B 273     -44.480  14.665 125.509  1.00115.32           N  
ATOM   1847  CA  VAL B 273     -45.459  15.712 125.257  1.00112.45           C  
ATOM   1848  C   VAL B 273     -46.522  15.634 126.342  1.00112.61           C  
ATOM   1849  O   VAL B 273     -46.731  14.590 126.965  1.00109.12           O  
ATOM   1850  CB  VAL B 273     -46.107  15.605 123.859  1.00 97.99           C  
ATOM   1851  CG1 VAL B 273     -45.093  15.933 122.777  1.00100.11           C  
ATOM   1852  CG2 VAL B 273     -46.689  14.218 123.651  1.00108.73           C  
ATOM   1853  N   LYS B 274     -47.197  16.757 126.569  1.00112.54           N  
ATOM   1854  CA  LYS B 274     -48.239  16.829 127.584  1.00111.97           C  
ATOM   1855  C   LYS B 274     -49.493  17.405 126.950  1.00113.54           C  
ATOM   1856  O   LYS B 274     -49.462  18.509 126.395  1.00108.40           O  
ATOM   1857  CB  LYS B 274     -47.795  17.689 128.772  1.00105.90           C  
ATOM   1858  N   PHE B 275     -50.586  16.651 127.025  1.00115.76           N  
ATOM   1859  CA  PHE B 275     -51.881  17.059 126.498  1.00109.43           C  
ATOM   1860  C   PHE B 275     -52.856  17.217 127.657  1.00114.24           C  
ATOM   1861  O   PHE B 275     -53.051  16.280 128.440  1.00107.38           O  
ATOM   1862  CB  PHE B 275     -52.401  16.042 125.483  1.00 99.07           C  
ATOM   1863  N   ASN B 276     -53.460  18.398 127.769  1.00115.61           N  
ATOM   1864  CA  ASN B 276     -54.481  18.679 128.774  1.00113.69           C  
ATOM   1865  C   ASN B 276     -55.724  19.174 128.046  1.00115.78           C  
ATOM   1866  O   ASN B 276     -55.710  20.260 127.456  1.00115.39           O  
ATOM   1867  CB  ASN B 276     -53.989  19.706 129.793  1.00110.83           C  
ATOM   1868  N   TRP B 277     -56.798  18.389 128.093  1.00117.68           N  
ATOM   1869  CA  TRP B 277     -58.040  18.711 127.400  1.00117.02           C  
ATOM   1870  C   TRP B 277     -59.020  19.366 128.364  1.00111.07           C  
ATOM   1871  O   TRP B 277     -59.376  18.781 129.392  1.00110.23           O  
ATOM   1872  CB  TRP B 277     -58.657  17.460 126.774  1.00114.04           C  
ATOM   1873  CG  TRP B 277     -57.973  17.009 125.519  1.00103.11           C  
ATOM   1874  CD1 TRP B 277     -57.004  16.056 125.406  1.00 99.27           C  
ATOM   1875  CD2 TRP B 277     -58.233  17.477 124.191  1.00102.53           C  
ATOM   1876  NE1 TRP B 277     -56.633  15.912 124.091  1.00101.54           N  
ATOM   1877  CE2 TRP B 277     -57.375  16.772 123.324  1.00100.84           C  
ATOM   1878  CE3 TRP B 277     -59.105  18.427 123.651  1.00101.03           C  
ATOM   1879  CZ2 TRP B 277     -57.363  16.987 121.948  1.00 98.13           C  
ATOM   1880  CZ3 TRP B 277     -59.092  18.640 122.285  1.00101.47           C  
ATOM   1881  CH2 TRP B 277     -58.227  17.923 121.449  1.00100.88           C  
ATOM   1882  N   TYR B 278     -59.454  20.578 128.023  1.00106.83           N  
ATOM   1883  CA  TYR B 278     -60.408  21.344 128.818  1.00107.76           C  
ATOM   1884  C   TYR B 278     -61.677  21.523 127.994  1.00106.64           C  
ATOM   1885  O   TYR B 278     -61.663  22.205 126.963  1.00105.75           O  
ATOM   1886  CB  TYR B 278     -59.824  22.698 129.225  1.00113.49           C  
ATOM   1887  CG  TYR B 278     -58.640  22.616 130.166  1.00111.10           C  
ATOM   1888  CD1 TYR B 278     -58.344  21.442 130.846  1.00112.07           C  
ATOM   1889  CD2 TYR B 278     -57.817  23.716 130.372  1.00105.90           C  
ATOM   1890  CE1 TYR B 278     -57.263  21.365 131.702  1.00115.63           C  
ATOM   1891  CE2 TYR B 278     -56.735  23.649 131.228  1.00109.64           C  
ATOM   1892  CZ  TYR B 278     -56.463  22.471 131.891  1.00120.02           C  
ATOM   1893  OH  TYR B 278     -55.387  22.396 132.746  1.00129.00           O  
ATOM   1894  N   VAL B 279     -62.768  20.913 128.446  1.00106.45           N  
ATOM   1895  CA  VAL B 279     -64.059  20.996 127.774  1.00101.65           C  
ATOM   1896  C   VAL B 279     -64.899  22.034 128.507  1.00100.34           C  
ATOM   1897  O   VAL B 279     -65.347  21.802 129.635  1.00102.56           O  
ATOM   1898  CB  VAL B 279     -64.766  19.635 127.734  1.00 97.50           C  
ATOM   1899  CG1 VAL B 279     -66.144  19.776 127.110  1.00 92.51           C  
ATOM   1900  CG2 VAL B 279     -63.927  18.625 126.967  1.00 98.55           C  
ATOM   1901  N   ASP B 280     -65.114  23.181 127.860  1.00101.14           N  
ATOM   1902  CA  ASP B 280     -65.896  24.284 128.420  1.00105.28           C  
ATOM   1903  C   ASP B 280     -65.315  24.796 129.736  1.00109.08           C  
ATOM   1904  O   ASP B 280     -66.041  25.315 130.587  1.00116.10           O  
ATOM   1905  CB  ASP B 280     -67.362  23.882 128.611  1.00109.57           C  
ATOM   1906  N   GLY B 281     -64.005  24.652 129.920  1.00106.34           N  
ATOM   1907  CA  GLY B 281     -63.362  25.128 131.129  1.00101.40           C  
ATOM   1908  C   GLY B 281     -62.985  24.016 132.084  1.00103.92           C  
ATOM   1909  O   GLY B 281     -61.926  24.060 132.717  1.00101.62           O  
ATOM   1910  N   VAL B 282     -63.843  23.006 132.186  1.00106.21           N  
ATOM   1911  CA  VAL B 282     -63.610  21.883 133.085  1.00102.98           C  
ATOM   1912  C   VAL B 282     -62.633  20.918 132.432  1.00103.58           C  
ATOM   1913  O   VAL B 282     -62.712  20.647 131.228  1.00105.73           O  
ATOM   1914  CB  VAL B 282     -64.936  21.186 133.436  1.00 93.92           C  
ATOM   1915  N   GLU B 283     -61.704  20.392 133.225  1.00102.57           N  
ATOM   1916  CA  GLU B 283     -60.701  19.481 132.695  1.00105.90           C  
ATOM   1917  C   GLU B 283     -61.293  18.086 132.561  1.00109.40           C  
ATOM   1918  O   GLU B 283     -61.852  17.541 133.519  1.00113.43           O  
ATOM   1919  CB  GLU B 283     -59.474  19.450 133.606  1.00113.10           C  
ATOM   1920  N   VAL B 284     -61.168  17.512 131.370  1.00110.01           N  
ATOM   1921  CA  VAL B 284     -61.660  16.172 131.088  1.00110.41           C  
ATOM   1922  C   VAL B 284     -60.474  15.233 130.947  1.00110.35           C  
ATOM   1923  O   VAL B 284     -59.390  15.626 130.501  1.00110.69           O  
ATOM   1924  CB  VAL B 284     -62.539  16.137 129.819  1.00108.32           C  
ATOM   1925  N   HIS B 285     -60.688  13.979 131.330  1.00113.37           N  
ATOM   1926  CA  HIS B 285     -59.651  12.957 131.311  1.00112.26           C  
ATOM   1927  C   HIS B 285     -60.158  11.715 130.600  1.00117.57           C  
ATOM   1928  O   HIS B 285     -59.854  10.582 130.987  1.00116.01           O  
ATOM   1929  CB  HIS B 285     -59.184  12.622 132.725  1.00112.54           C  
ATOM   1930  N   ASN B 286     -60.941  11.914 129.543  1.00119.09           N  
ATOM   1931  CA  ASN B 286     -61.465  10.829 128.726  1.00116.71           C  
ATOM   1932  C   ASN B 286     -60.981  10.963 127.289  1.00108.74           C  
ATOM   1933  O   ASN B 286     -61.707  10.674 126.335  1.00107.93           O  
ATOM   1934  CB  ASN B 286     -62.991  10.793 128.782  1.00120.32           C  
ATOM   1935  N   ALA B 287     -59.743  11.417 127.125  1.00108.52           N  
ATOM   1936  CA  ALA B 287     -59.112  11.558 125.824  1.00110.68           C  
ATOM   1937  C   ALA B 287     -57.948  10.583 125.717  1.00112.49           C  
ATOM   1938  O   ALA B 287     -57.312  10.239 126.718  1.00124.31           O  
ATOM   1939  CB  ALA B 287     -58.619  12.991 125.599  1.00105.95           C  
ATOM   1940  N   LYS B 288     -57.671  10.139 124.495  1.00104.89           N  
ATOM   1941  CA  LYS B 288     -56.571   9.223 124.228  1.00108.22           C  
ATOM   1942  C   LYS B 288     -55.629   9.827 123.196  1.00112.92           C  
ATOM   1943  O   LYS B 288     -56.071  10.406 122.200  1.00114.37           O  
ATOM   1944  CB  LYS B 288     -57.083   7.853 123.754  1.00106.97           C  
ATOM   1945  CG  LYS B 288     -57.988   7.880 122.531  1.00102.75           C  
ATOM   1946  CD  LYS B 288     -58.572   6.498 122.263  1.00 96.17           C  
ATOM   1947  CE  LYS B 288     -59.094   6.372 120.840  1.00 92.07           C  
ATOM   1948  NZ  LYS B 288     -60.168   7.361 120.548  1.00 98.72           N  
ATOM   1949  N   THR B 289     -54.328   9.708 123.449  1.00114.11           N  
ATOM   1950  CA  THR B 289     -53.301  10.208 122.543  1.00112.03           C  
ATOM   1951  C   THR B 289     -52.793   9.072 121.668  1.00111.19           C  
ATOM   1952  O   THR B 289     -52.389   8.021 122.177  1.00110.58           O  
ATOM   1953  CB  THR B 289     -52.135  10.844 123.303  1.00109.63           C  
ATOM   1954  OG1 THR B 289     -51.707   9.973 124.354  1.00114.57           O  
ATOM   1955  CG2 THR B 289     -52.507  12.188 123.877  1.00110.03           C  
ATOM   1956  N   LYS B 290     -52.819   9.288 120.356  1.00115.68           N  
ATOM   1957  CA  LYS B 290     -52.356   8.276 119.425  1.00119.89           C  
ATOM   1958  C   LYS B 290     -50.834   8.148 119.487  1.00124.48           C  
ATOM   1959  O   LYS B 290     -50.136   9.094 119.866  1.00118.16           O  
ATOM   1960  CB  LYS B 290     -52.792   8.629 118.005  1.00115.10           C  
ATOM   1961  N   PRO B 291     -50.297   6.983 119.130  1.00131.01           N  
ATOM   1962  CA  PRO B 291     -48.840   6.805 119.142  1.00127.42           C  
ATOM   1963  C   PRO B 291     -48.145   7.688 118.118  1.00123.76           C  
ATOM   1964  O   PRO B 291     -48.659   7.945 117.026  1.00115.44           O  
ATOM   1965  CB  PRO B 291     -48.659   5.319 118.804  1.00128.99           C  
ATOM   1966  CG  PRO B 291     -49.975   4.685 119.124  1.00125.76           C  
ATOM   1967  CD  PRO B 291     -51.005   5.727 118.832  1.00128.12           C  
ATOM   1968  N   ARG B 292     -46.953   8.150 118.489  1.00122.76           N  
ATOM   1969  CA  ARG B 292     -46.158   9.002 117.620  1.00117.71           C  
ATOM   1970  C   ARG B 292     -45.649   8.214 116.413  1.00122.45           C  
ATOM   1971  O   ARG B 292     -45.727   6.983 116.355  1.00121.90           O  
ATOM   1972  CB  ARG B 292     -44.987   9.609 118.392  1.00107.94           C  
ATOM   1973  N   GLU B 293     -45.116   8.946 115.439  1.00125.60           N  
ATOM   1974  CA  GLU B 293     -44.578   8.339 114.225  1.00127.02           C  
ATOM   1975  C   GLU B 293     -43.408   9.151 113.675  1.00121.02           C  
ATOM   1976  O   GLU B 293     -42.927   8.898 112.570  1.00108.19           O  
ATOM   1977  CB  GLU B 293     -45.670   8.205 113.161  1.00114.49           C  
ATOM   1978  N   THR B 299     -39.183  14.378 110.947  1.00114.61           N  
ATOM   1979  CA  THR B 299     -39.602  14.568 112.331  1.00116.74           C  
ATOM   1980  C   THR B 299     -40.805  13.693 112.669  1.00119.00           C  
ATOM   1981  O   THR B 299     -41.500  13.205 111.778  1.00119.73           O  
ATOM   1982  CB  THR B 299     -39.955  16.040 112.618  1.00111.35           C  
ATOM   1983  N   TYR B 300     -41.041  13.498 113.963  1.00126.34           N  
ATOM   1984  CA  TYR B 300     -42.178  12.729 114.442  1.00122.80           C  
ATOM   1985  C   TYR B 300     -43.386  13.637 114.659  1.00120.16           C  
ATOM   1986  O   TYR B 300     -43.260  14.847 114.860  1.00119.55           O  
ATOM   1987  CB  TYR B 300     -41.830  11.997 115.740  1.00112.92           C  
ATOM   1988  N   ARG B 301     -44.569  13.028 114.623  1.00118.22           N  
ATOM   1989  CA  ARG B 301     -45.828  13.736 114.808  1.00111.12           C  
ATOM   1990  C   ARG B 301     -46.671  12.999 115.836  1.00105.30           C  
ATOM   1991  O   ARG B 301     -46.917  11.797 115.693  1.00112.55           O  
ATOM   1992  CB  ARG B 301     -46.595  13.862 113.487  1.00 96.01           C  
ATOM   1993  N   VAL B 302     -47.103  13.714 116.872  1.00 95.86           N  
ATOM   1994  CA  VAL B 302     -47.955  13.158 117.916  1.00 92.41           C  
ATOM   1995  C   VAL B 302     -49.351  13.742 117.752  1.00 99.73           C  
ATOM   1996  O   VAL B 302     -49.510  14.950 117.541  1.00 93.04           O  
ATOM   1997  CB  VAL B 302     -47.398  13.449 119.322  1.00 89.24           C  
ATOM   1998  N   VAL B 303     -50.361  12.881 117.862  1.00109.57           N  
ATOM   1999  CA  VAL B 303     -51.757  13.251 117.662  1.00 94.69           C  
ATOM   2000  C   VAL B 303     -52.554  12.824 118.886  1.00 99.53           C  
ATOM   2001  O   VAL B 303     -52.404  11.696 119.367  1.00107.33           O  
ATOM   2002  CB  VAL B 303     -52.341  12.614 116.387  1.00 81.43           C  
ATOM   2003  N   SER B 304     -53.402  13.720 119.382  1.00 99.60           N  
ATOM   2004  CA  SER B 304     -54.282  13.440 120.508  1.00103.83           C  
ATOM   2005  C   SER B 304     -55.731  13.562 120.061  1.00105.97           C  
ATOM   2006  O   SER B 304     -56.080  14.470 119.300  1.00104.76           O  
ATOM   2007  CB  SER B 304     -54.020  14.402 121.668  1.00103.02           C  
ATOM   2008  OG  SER B 304     -54.826  14.073 122.786  1.00108.67           O  
ATOM   2009  N   VAL B 305     -56.573  12.648 120.540  1.00106.38           N  
ATOM   2010  CA  VAL B 305     -57.965  12.565 120.117  1.00108.30           C  
ATOM   2011  C   VAL B 305     -58.864  12.592 121.346  1.00103.52           C  
ATOM   2012  O   VAL B 305     -58.626  11.860 122.313  1.00101.09           O  
ATOM   2013  CB  VAL B 305     -58.229  11.294 119.286  1.00103.33           C  
ATOM   2014  CG1 VAL B 305     -59.718  11.092 119.076  1.00 99.89           C  
ATOM   2015  CG2 VAL B 305     -57.505  11.372 117.952  1.00 99.42           C  
ATOM   2016  N   LEU B 306     -59.894  13.434 121.303  1.00101.39           N  
ATOM   2017  CA  LEU B 306     -60.900  13.526 122.353  1.00 94.73           C  
ATOM   2018  C   LEU B 306     -62.266  13.315 121.715  1.00 96.50           C  
ATOM   2019  O   LEU B 306     -62.676  14.098 120.852  1.00 94.39           O  
ATOM   2020  CB  LEU B 306     -60.835  14.878 123.067  1.00 96.33           C  
ATOM   2021  N   THR B 307     -62.963  12.261 122.131  1.00 96.63           N  
ATOM   2022  CA  THR B 307     -64.300  12.009 121.610  1.00 86.69           C  
ATOM   2023  C   THR B 307     -65.283  13.026 122.177  1.00 85.37           C  
ATOM   2024  O   THR B 307     -65.300  13.284 123.384  1.00 80.88           O  
ATOM   2025  CB  THR B 307     -64.750  10.590 121.953  1.00 73.40           C  
ATOM   2026  N   VAL B 308     -66.103  13.602 121.304  1.00 92.11           N  
ATOM   2027  CA  VAL B 308     -67.064  14.627 121.689  1.00 88.82           C  
ATOM   2028  C   VAL B 308     -68.471  14.086 121.479  1.00 91.57           C  
ATOM   2029  O   VAL B 308     -68.702  13.192 120.657  1.00 90.18           O  
ATOM   2030  CB  VAL B 308     -66.854  15.937 120.898  1.00 81.96           C  
ATOM   2031  CG1 VAL B 308     -65.417  16.413 121.034  1.00 88.68           C  
ATOM   2032  CG2 VAL B 308     -67.213  15.744 119.435  1.00 86.29           C  
ATOM   2033  N   LEU B 309     -69.414  14.629 122.241  1.00 88.39           N  
ATOM   2034  CA  LEU B 309     -70.818  14.276 122.102  1.00 89.75           C  
ATOM   2035  C   LEU B 309     -71.473  15.112 121.009  1.00 96.26           C  
ATOM   2036  O   LEU B 309     -71.108  16.270 120.786  1.00 94.77           O  
ATOM   2037  CB  LEU B 309     -71.558  14.474 123.425  1.00 87.98           C  
ATOM   2038  N   HIS B 310     -72.444  14.504 120.318  1.00100.42           N  
ATOM   2039  CA  HIS B 310     -73.123  15.194 119.223  1.00 91.92           C  
ATOM   2040  C   HIS B 310     -73.791  16.473 119.708  1.00 93.41           C  
ATOM   2041  O   HIS B 310     -73.692  17.520 119.058  1.00 89.50           O  
ATOM   2042  CB  HIS B 310     -74.157  14.274 118.575  1.00 85.00           C  
ATOM   2043  CG  HIS B 310     -73.570  13.060 117.928  1.00 83.52           C  
ATOM   2044  ND1 HIS B 310     -73.102  11.983 118.651  1.00 89.43           N  
ATOM   2045  CD2 HIS B 310     -73.383  12.748 116.624  1.00 83.79           C  
ATOM   2046  CE1 HIS B 310     -72.652  11.061 117.820  1.00 92.28           C  
ATOM   2047  NE2 HIS B 310     -72.809  11.500 116.584  1.00 89.47           N  
ATOM   2048  N   GLN B 311     -74.481  16.408 120.850  1.00 97.26           N  
ATOM   2049  CA  GLN B 311     -75.122  17.601 121.390  1.00 94.70           C  
ATOM   2050  C   GLN B 311     -74.086  18.605 121.873  1.00 93.74           C  
ATOM   2051  O   GLN B 311     -74.334  19.816 121.843  1.00 92.88           O  
ATOM   2052  CB  GLN B 311     -76.071  17.222 122.527  1.00 90.19           C  
ATOM   2053  N   ASP B 312     -72.928  18.119 122.324  1.00 95.52           N  
ATOM   2054  CA  ASP B 312     -71.882  19.006 122.818  1.00 97.56           C  
ATOM   2055  C   ASP B 312     -71.305  19.861 121.694  1.00 88.71           C  
ATOM   2056  O   ASP B 312     -71.212  21.087 121.818  1.00 86.34           O  
ATOM   2057  CB  ASP B 312     -70.782  18.182 123.488  1.00100.70           C  
ATOM   2058  CG  ASP B 312     -71.176  17.689 124.869  1.00102.15           C  
ATOM   2059  OD1 ASP B 312     -71.984  18.366 125.539  1.00101.13           O  
ATOM   2060  OD2 ASP B 312     -70.673  16.625 125.287  1.00103.01           O1-
ATOM   2061  N   TRP B 313     -70.910  19.228 120.587  1.00 86.29           N  
ATOM   2062  CA  TRP B 313     -70.301  19.977 119.490  1.00 90.72           C  
ATOM   2063  C   TRP B 313     -71.317  20.867 118.785  1.00 89.75           C  
ATOM   2064  O   TRP B 313     -71.026  22.031 118.488  1.00 91.38           O  
ATOM   2065  CB  TRP B 313     -69.651  19.026 118.487  1.00 90.99           C  
ATOM   2066  CG  TRP B 313     -69.095  19.744 117.291  1.00 93.32           C  
ATOM   2067  CD1 TRP B 313     -69.666  19.842 116.055  1.00 98.24           C  
ATOM   2068  CD2 TRP B 313     -67.862  20.472 117.220  1.00 93.05           C  
ATOM   2069  NE1 TRP B 313     -68.865  20.583 115.220  1.00 99.89           N  
ATOM   2070  CE2 TRP B 313     -67.751  20.981 115.910  1.00 94.19           C  
ATOM   2071  CE3 TRP B 313     -66.840  20.742 118.136  1.00 90.64           C  
ATOM   2072  CZ2 TRP B 313     -66.661  21.743 115.494  1.00 91.43           C  
ATOM   2073  CZ3 TRP B 313     -65.760  21.498 117.721  1.00 93.51           C  
ATOM   2074  CH2 TRP B 313     -65.678  21.990 116.411  1.00 91.46           C  
ATOM   2075  N   LEU B 314     -72.512  20.338 118.509  1.00 89.31           N  
ATOM   2076  CA  LEU B 314     -73.514  21.108 117.780  1.00 84.82           C  
ATOM   2077  C   LEU B 314     -73.983  22.328 118.559  1.00 85.57           C  
ATOM   2078  O   LEU B 314     -74.503  23.272 117.954  1.00 88.03           O  
ATOM   2079  CB  LEU B 314     -74.708  20.220 117.426  1.00 83.64           C  
ATOM   2080  N   ASN B 315     -73.816  22.332 119.878  1.00 84.19           N  
ATOM   2081  CA  ASN B 315     -74.145  23.494 120.690  1.00 89.01           C  
ATOM   2082  C   ASN B 315     -72.975  24.458 120.834  1.00 91.21           C  
ATOM   2083  O   ASN B 315     -73.077  25.431 121.588  1.00 87.18           O  
ATOM   2084  CB  ASN B 315     -74.619  23.049 122.073  1.00 97.88           C  
ATOM   2085  N   GLY B 316     -71.859  24.196 120.161  1.00 98.81           N  
ATOM   2086  CA  GLY B 316     -70.770  25.152 120.121  1.00105.26           C  
ATOM   2087  C   GLY B 316     -69.952  25.263 121.387  1.00103.16           C  
ATOM   2088  O   GLY B 316     -69.355  26.316 121.635  1.00102.97           O  
ATOM   2089  N   LYS B 317     -69.907  24.216 122.204  1.00 94.20           N  
ATOM   2090  CA  LYS B 317     -69.047  24.263 123.375  1.00 97.14           C  
ATOM   2091  C   LYS B 317     -67.592  24.111 122.947  1.00102.86           C  
ATOM   2092  O   LYS B 317     -67.266  23.315 122.061  1.00102.74           O  
ATOM   2093  CB  LYS B 317     -69.453  23.201 124.400  1.00103.10           C  
ATOM   2094  CG  LYS B 317     -68.989  21.786 124.150  1.00100.50           C  
ATOM   2095  CD  LYS B 317     -69.545  20.872 125.234  1.00102.32           C  
ATOM   2096  CE  LYS B 317     -69.355  21.463 126.625  1.00109.45           C  
ATOM   2097  NZ  LYS B 317     -69.979  20.617 127.683  1.00107.90           N1+
ATOM   2098  N   GLU B 318     -66.718  24.899 123.567  1.00105.97           N  
ATOM   2099  CA  GLU B 318     -65.330  25.003 123.141  1.00102.98           C  
ATOM   2100  C   GLU B 318     -64.466  23.909 123.753  1.00 96.50           C  
ATOM   2101  O   GLU B 318     -64.663  23.503 124.901  1.00 96.81           O  
ATOM   2102  CB  GLU B 318     -64.766  26.379 123.501  1.00102.38           C  
ATOM   2103  CG  GLU B 318     -65.241  27.491 122.578  1.00100.51           C  
ATOM   2104  CD  GLU B 318     -64.919  28.871 123.110  1.00111.21           C  
ATOM   2105  OE1 GLU B 318     -65.816  29.740 123.089  1.00113.72           O  
ATOM   2106  OE2 GLU B 318     -63.769  29.086 123.552  1.00117.28           O1-
ATOM   2107  N   TYR B 319     -63.501  23.443 122.965  1.00 94.75           N  
ATOM   2108  CA  TYR B 319     -62.575  22.388 123.347  1.00 94.09           C  
ATOM   2109  C   TYR B 319     -61.161  22.942 123.283  1.00100.92           C  
ATOM   2110  O   TYR B 319     -60.781  23.562 122.283  1.00 98.46           O  
ATOM   2111  CB  TYR B 319     -62.715  21.176 122.425  1.00 87.51           C  
ATOM   2112  CG  TYR B 319     -64.065  20.508 122.506  1.00 87.27           C  
ATOM   2113  CD1 TYR B 319     -64.374  19.649 123.551  1.00 94.25           C  
ATOM   2114  CD2 TYR B 319     -65.033  20.739 121.540  1.00 92.51           C  
ATOM   2115  CE1 TYR B 319     -65.608  19.037 123.630  1.00 93.68           C  
ATOM   2116  CE2 TYR B 319     -66.271  20.131 121.610  1.00 95.64           C  
ATOM   2117  CZ  TYR B 319     -66.552  19.282 122.658  1.00 93.07           C  
ATOM   2118  OH  TYR B 319     -67.780  18.671 122.734  1.00 89.97           O  
ATOM   2119  N   GLU B 320     -60.387  22.722 124.341  1.00104.72           N  
ATOM   2120  CA  GLU B 320     -59.038  23.259 124.453  1.00103.79           C  
ATOM   2121  C   GLU B 320     -58.019  22.128 124.454  1.00104.41           C  
ATOM   2122  O   GLU B 320     -58.161  21.156 125.203  1.00103.48           O  
ATOM   2123  CB  GLU B 320     -58.886  24.094 125.727  1.00109.03           C  
ATOM   2124  CG  GLU B 320     -57.493  24.674 125.927  1.00110.26           C  
ATOM   2125  CD  GLU B 320     -57.391  25.537 127.169  1.00105.07           C  
ATOM   2126  OE1 GLU B 320     -56.315  26.128 127.400  1.00 98.22           O  
ATOM   2127  OE2 GLU B 320     -58.395  25.642 127.904  1.00111.53           O1-
ATOM   2128  N   CYS B 321     -56.991  22.268 123.620  1.00103.77           N  
ATOM   2129  CA  CYS B 321     -55.833  21.381 123.614  1.00103.25           C  
ATOM   2130  C   CYS B 321     -54.659  22.167 124.184  1.00107.08           C  
ATOM   2131  O   CYS B 321     -54.295  23.220 123.649  1.00106.34           O  
ATOM   2132  CB  CYS B 321     -55.529  20.873 122.202  1.00 98.27           C  
ATOM   2133  SG  CYS B 321     -54.289  19.549 122.109  1.00 91.84           S  
ATOM   2134  N   LYS B 322     -54.072  21.655 125.262  1.00107.44           N  
ATOM   2135  CA  LYS B 322     -52.975  22.315 125.965  1.00106.00           C  
ATOM   2136  C   LYS B 322     -51.703  21.497 125.785  1.00109.46           C  
ATOM   2137  O   LYS B 322     -51.563  20.420 126.374  1.00115.40           O  
ATOM   2138  CB  LYS B 322     -53.307  22.490 127.445  1.00108.76           C  
ATOM   2139  N   VAL B 323     -50.784  22.007 124.972  1.00111.78           N  
ATOM   2140  CA  VAL B 323     -49.510  21.339 124.739  1.00111.37           C  
ATOM   2141  C   VAL B 323     -48.445  21.892 125.678  1.00107.85           C  
ATOM   2142  O   VAL B 323     -48.085  23.067 125.601  1.00108.96           O  
ATOM   2143  CB  VAL B 323     -49.064  21.485 123.276  1.00105.00           C  
ATOM   2144  CG1 VAL B 323     -47.851  20.612 123.005  1.00100.79           C  
ATOM   2145  CG2 VAL B 323     -50.205  21.139 122.333  1.00 99.44           C  
ATOM   2146  N   ILE B 332     -48.337  25.167 124.479  1.00101.44           N  
ATOM   2147  CA  ILE B 332     -49.243  25.694 123.466  1.00106.70           C  
ATOM   2148  C   ILE B 332     -50.690  25.441 123.871  1.00107.64           C  
ATOM   2149  O   ILE B 332     -51.020  24.375 124.389  1.00108.54           O  
ATOM   2150  CB  ILE B 332     -48.950  25.082 122.084  1.00103.29           C  
ATOM   2151  N   GLU B 333     -51.551  26.428 123.634  1.00108.70           N  
ATOM   2152  CA  GLU B 333     -52.965  26.341 123.980  1.00105.55           C  
ATOM   2153  C   GLU B 333     -53.785  26.701 122.751  1.00106.19           C  
ATOM   2154  O   GLU B 333     -53.687  27.823 122.243  1.00103.76           O  
ATOM   2155  CB  GLU B 333     -53.307  27.268 125.151  1.00 97.72           C  
ATOM   2156  N   LYS B 334     -54.589  25.751 122.275  1.00107.95           N  
ATOM   2157  CA  LYS B 334     -55.460  25.958 121.128  1.00102.81           C  
ATOM   2158  C   LYS B 334     -56.896  25.609 121.489  1.00 96.15           C  
ATOM   2159  O   LYS B 334     -57.151  24.630 122.196  1.00 87.85           O  
ATOM   2160  CB  LYS B 334     -55.007  25.120 119.926  1.00 91.14           C  
ATOM   2161  CG  LYS B 334     -53.742  25.627 119.258  1.00 79.53           C  
ATOM   2162  CD  LYS B 334     -53.928  27.046 118.749  1.00 86.90           C  
ATOM   2163  CE  LYS B 334     -52.677  27.557 118.052  1.00 93.26           C  
ATOM   2164  NZ  LYS B 334     -52.337  26.749 116.846  1.00 78.76           N  
ATOM   2165  N   THR B 335     -57.830  26.422 121.000  1.00 90.25           N  
ATOM   2166  CA  THR B 335     -59.250  26.256 121.269  1.00 98.27           C  
ATOM   2167  C   THR B 335     -59.996  26.206 119.943  1.00 99.48           C  
ATOM   2168  O   THR B 335     -59.734  27.014 119.047  1.00103.43           O  
ATOM   2169  CB  THR B 335     -59.791  27.399 122.143  1.00103.91           C  
ATOM   2170  OG1 THR B 335     -59.159  27.358 123.429  1.00104.17           O  
ATOM   2171  CG2 THR B 335     -61.298  27.279 122.321  1.00102.42           C  
ATOM   2172  N   ILE B 336     -60.923  25.257 119.818  1.00 95.39           N  
ATOM   2173  CA  ILE B 336     -61.692  25.083 118.594  1.00 92.24           C  
ATOM   2174  C   ILE B 336     -63.162  24.910 118.943  1.00 90.52           C  
ATOM   2175  O   ILE B 336     -63.513  24.411 120.016  1.00 89.89           O  
ATOM   2176  CB  ILE B 336     -61.190  23.879 117.765  1.00 84.03           C  
ATOM   2177  N   SER B 337     -64.023  25.324 118.016  1.00 93.28           N  
ATOM   2178  CA  SER B 337     -65.467  25.208 118.175  1.00 92.21           C  
ATOM   2179  C   SER B 337     -66.115  25.377 116.806  1.00 93.34           C  
ATOM   2180  O   SER B 337     -65.444  25.657 115.809  1.00 91.70           O  
ATOM   2181  CB  SER B 337     -66.001  26.235 119.177  1.00 88.36           C  
ATOM   2182  N   LYS B 338     -67.433  25.198 116.767  1.00 95.32           N  
ATOM   2183  CA  LYS B 338     -68.195  25.437 115.550  1.00 92.49           C  
ATOM   2184  C   LYS B 338     -68.176  26.919 115.193  1.00 89.46           C  
ATOM   2185  O   LYS B 338     -67.987  27.784 116.053  1.00 99.03           O  
ATOM   2186  CB  LYS B 338     -69.637  24.955 115.717  1.00 87.37           C  
ATOM   2187  N   ALA B 339     -68.356  27.209 113.905  1.00 74.17           N  
ATOM   2188  CA  ALA B 339     -68.315  28.590 113.442  1.00 77.78           C  
ATOM   2189  C   ALA B 339     -69.455  29.387 114.063  1.00 82.86           C  
ATOM   2190  O   ALA B 339     -70.613  28.960 114.039  1.00 80.38           O  
ATOM   2191  CB  ALA B 339     -68.395  28.641 111.917  1.00 87.77           C  
ATOM   2192  N   LYS B 340     -69.121  30.550 114.619  1.00 83.84           N  
ATOM   2193  CA  LYS B 340     -70.075  31.382 115.343  1.00 88.88           C  
ATOM   2194  C   LYS B 340     -70.931  32.267 114.440  1.00 94.49           C  
ATOM   2195  O   LYS B 340     -71.608  33.165 114.953  1.00 98.45           O  
ATOM   2196  CB  LYS B 340     -69.336  32.253 116.364  1.00 80.78           C  
ATOM   2197  N   GLY B 341     -70.928  32.043 113.125  1.00 82.59           N  
ATOM   2198  CA  GLY B 341     -71.726  32.864 112.241  1.00 76.03           C  
ATOM   2199  C   GLY B 341     -73.192  32.461 112.222  1.00 76.97           C  
ATOM   2200  O   GLY B 341     -73.568  31.350 112.600  1.00 72.74           O  
ATOM   2201  N   GLN B 342     -74.029  33.393 111.779  1.00 74.33           N  
ATOM   2202  CA  GLN B 342     -75.468  33.154 111.716  1.00 75.40           C  
ATOM   2203  C   GLN B 342     -75.758  32.052 110.704  1.00 73.89           C  
ATOM   2204  O   GLN B 342     -75.377  32.184 109.530  1.00 73.97           O  
ATOM   2205  CB  GLN B 342     -76.213  34.431 111.338  1.00 78.77           C  
ATOM   2206  N   PRO B 343     -76.420  30.966 111.100  1.00 70.81           N  
ATOM   2207  CA  PRO B 343     -76.662  29.868 110.157  1.00 66.24           C  
ATOM   2208  C   PRO B 343     -77.579  30.278 109.016  1.00 62.62           C  
ATOM   2209  O   PRO B 343     -78.519  31.056 109.195  1.00 66.56           O  
ATOM   2210  CB  PRO B 343     -77.314  28.789 111.031  1.00 62.69           C  
ATOM   2211  CG  PRO B 343     -76.910  29.134 112.432  1.00 67.89           C  
ATOM   2212  CD  PRO B 343     -76.853  30.629 112.465  1.00 68.52           C  
ATOM   2213  N   ARG B 344     -77.289  29.741 107.833  1.00 64.04           N  
ATOM   2214  CA  ARG B 344     -78.098  29.940 106.641  1.00 61.78           C  
ATOM   2215  C   ARG B 344     -78.514  28.579 106.103  1.00 63.24           C  
ATOM   2216  O   ARG B 344     -77.705  27.647 106.055  1.00 63.14           O  
ATOM   2217  CB  ARG B 344     -77.339  30.728 105.569  1.00 54.50           C  
ATOM   2218  N   GLU B 345     -79.766  28.470 105.695  1.00 70.78           N  
ATOM   2219  CA  GLU B 345     -80.308  27.182 105.279  1.00 68.01           C  
ATOM   2220  C   GLU B 345     -79.865  26.860 103.856  1.00 61.18           C  
ATOM   2221  O   GLU B 345     -79.986  27.710 102.968  1.00 65.06           O  
ATOM   2222  CB  GLU B 345     -81.830  27.201 105.372  1.00 70.09           C  
ATOM   2223  CG  GLU B 345     -82.501  25.867 105.122  1.00 73.23           C  
ATOM   2224  CD  GLU B 345     -84.012  25.988 105.076  1.00 85.81           C  
ATOM   2225  OE1 GLU B 345     -84.510  26.994 104.527  1.00 78.27           O  
ATOM   2226  OE2 GLU B 345     -84.700  25.082 105.593  1.00 96.34           O  
ATOM   2227  N   PRO B 346     -79.361  25.655 103.599  1.00 56.45           N  
ATOM   2228  CA  PRO B 346     -78.915  25.322 102.242  1.00 57.76           C  
ATOM   2229  C   PRO B 346     -80.084  25.172 101.285  1.00 56.60           C  
ATOM   2230  O   PRO B 346     -81.123  24.601 101.622  1.00 60.16           O  
ATOM   2231  CB  PRO B 346     -78.173  23.994 102.428  1.00 59.58           C  
ATOM   2232  CG  PRO B 346     -78.754  23.408 103.651  1.00 58.50           C  
ATOM   2233  CD  PRO B 346     -79.096  24.564 104.550  1.00 59.98           C  
ATOM   2234  N   GLN B 347     -79.898  25.698 100.078  1.00 58.15           N  
ATOM   2235  CA  GLN B 347     -80.837  25.506  98.981  1.00 59.93           C  
ATOM   2236  C   GLN B 347     -80.366  24.324  98.144  1.00 61.15           C  
ATOM   2237  O   GLN B 347     -79.233  24.321  97.652  1.00 63.36           O  
ATOM   2238  CB  GLN B 347     -80.925  26.771  98.132  1.00 58.53           C  
ATOM   2239  CG  GLN B 347     -81.346  28.005  98.906  1.00 66.32           C  
ATOM   2240  CD  GLN B 347     -81.028  29.287  98.164  1.00 75.15           C  
ATOM   2241  OE1 GLN B 347     -80.306  30.147  98.670  1.00 73.41           O  
ATOM   2242  NE2 GLN B 347     -81.556  29.418  96.951  1.00 75.97           N  
ATOM   2243  N   VAL B 348     -81.227  23.323  97.982  1.00 58.51           N  
ATOM   2244  CA  VAL B 348     -80.863  22.078  97.317  1.00 59.03           C  
ATOM   2245  C   VAL B 348     -81.634  21.980  96.009  1.00 65.98           C  
ATOM   2246  O   VAL B 348     -82.871  21.979  96.006  1.00 78.71           O  
ATOM   2247  CB  VAL B 348     -81.139  20.860  98.210  1.00 53.36           C  
ATOM   2248  CG1 VAL B 348     -80.790  19.577  97.476  1.00 57.41           C  
ATOM   2249  CG2 VAL B 348     -80.351  20.970  99.502  1.00 59.04           C  
ATOM   2250  N   TYR B 349     -80.902  21.886  94.901  1.00 62.17           N  
ATOM   2251  CA  TYR B 349     -81.478  21.707  93.577  1.00 63.37           C  
ATOM   2252  C   TYR B 349     -80.781  20.546  92.884  1.00 67.65           C  
ATOM   2253  O   TYR B 349     -79.558  20.400  92.982  1.00 67.67           O  
ATOM   2254  CB  TYR B 349     -81.343  22.975  92.727  1.00 63.45           C  
ATOM   2255  CG  TYR B 349     -81.738  24.247  93.439  1.00 64.99           C  
ATOM   2256  CD1 TYR B 349     -83.064  24.656  93.493  1.00 70.46           C  
ATOM   2257  CD2 TYR B 349     -80.782  25.044  94.050  1.00 67.46           C  
ATOM   2258  CE1 TYR B 349     -83.425  25.822  94.142  1.00 73.73           C  
ATOM   2259  CE2 TYR B 349     -81.133  26.211  94.699  1.00 71.27           C  
ATOM   2260  CZ  TYR B 349     -82.454  26.596  94.743  1.00 70.42           C  
ATOM   2261  OH  TYR B 349     -82.801  27.758  95.392  1.00 67.67           O  
ATOM   2262  N   THR B 350     -81.557  19.722  92.188  1.00 66.08           N  
ATOM   2263  CA  THR B 350     -81.015  18.622  91.403  1.00 66.49           C  
ATOM   2264  C   THR B 350     -80.954  19.013  89.933  1.00 65.29           C  
ATOM   2265  O   THR B 350     -81.833  19.718  89.431  1.00 62.66           O  
ATOM   2266  CB  THR B 350     -81.862  17.359  91.567  1.00 64.00           C  
ATOM   2267  OG1 THR B 350     -83.234  17.667  91.296  1.00 69.49           O  
ATOM   2268  CG2 THR B 350     -81.739  16.821  92.981  1.00 67.42           C  
ATOM   2269  N   LEU B 351     -79.913  18.546  89.246  1.00 66.24           N  
ATOM   2270  CA  LEU B 351     -79.700  18.867  87.839  1.00 67.09           C  
ATOM   2271  C   LEU B 351     -79.555  17.569  87.056  1.00 70.42           C  
ATOM   2272  O   LEU B 351     -78.677  16.745  87.385  1.00 65.67           O  
ATOM   2273  CB  LEU B 351     -78.465  19.754  87.661  1.00 56.03           C  
ATOM   2274  CG  LEU B 351     -78.454  21.072  88.436  1.00 46.05           C  
ATOM   2275  CD1 LEU B 351     -77.196  21.857  88.116  1.00 43.51           C  
ATOM   2276  CD2 LEU B 351     -79.695  21.896  88.135  1.00 48.78           C  
ATOM   2277  N   PRO B 352     -80.362  17.346  86.023  1.00 67.36           N  
ATOM   2278  CA  PRO B 352     -80.236  16.124  85.223  1.00 65.23           C  
ATOM   2279  C   PRO B 352     -79.002  16.182  84.342  1.00 71.10           C  
ATOM   2280  O   PRO B 352     -78.423  17.261  84.146  1.00 67.07           O  
ATOM   2281  CB  PRO B 352     -81.523  16.125  84.384  1.00 59.35           C  
ATOM   2282  CG  PRO B 352     -81.854  17.566  84.240  1.00 62.12           C  
ATOM   2283  CD  PRO B 352     -81.435  18.225  85.527  1.00 61.45           C  
ATOM   2284  N   PRO B 353     -78.558  15.045  83.800  1.00 71.22           N  
ATOM   2285  CA  PRO B 353     -77.401  15.073  82.901  1.00 63.48           C  
ATOM   2286  C   PRO B 353     -77.705  15.880  81.649  1.00 63.90           C  
ATOM   2287  O   PRO B 353     -78.852  15.976  81.205  1.00 55.72           O  
ATOM   2288  CB  PRO B 353     -77.165  13.594  82.574  1.00 60.83           C  
ATOM   2289  CG  PRO B 353     -78.473  12.933  82.833  1.00 62.64           C  
ATOM   2290  CD  PRO B 353     -79.070  13.677  83.991  1.00 68.52           C  
ATOM   2291  N   SER B 354     -76.654  16.460  81.078  1.00 66.02           N  
ATOM   2292  CA  SER B 354     -76.804  17.245  79.864  1.00 63.81           C  
ATOM   2293  C   SER B 354     -77.201  16.355  78.693  1.00 64.33           C  
ATOM   2294  O   SER B 354     -76.912  15.156  78.666  1.00 62.99           O  
ATOM   2295  CB  SER B 354     -75.503  17.982  79.544  1.00 57.69           C  
ATOM   2296  OG  SER B 354     -75.634  18.768  78.373  1.00 61.36           O  
ATOM   2297  N   ARG B 355     -77.887  16.958  77.720  1.00 69.45           N  
ATOM   2298  CA  ARG B 355     -78.273  16.214  76.526  1.00 71.15           C  
ATOM   2299  C   ARG B 355     -77.046  15.697  75.787  1.00 73.81           C  
ATOM   2300  O   ARG B 355     -77.060  14.586  75.244  1.00 80.60           O  
ATOM   2301  CB  ARG B 355     -79.124  17.092  75.609  1.00 66.99           C  
ATOM   2302  N   ASP B 356     -75.966  16.483  75.770  1.00 67.46           N  
ATOM   2303  CA  ASP B 356     -74.757  16.065  75.075  1.00 63.03           C  
ATOM   2304  C   ASP B 356     -74.071  14.895  75.766  1.00 62.20           C  
ATOM   2305  O   ASP B 356     -73.302  14.177  75.121  1.00 71.29           O  
ATOM   2306  CB  ASP B 356     -73.789  17.242  74.949  1.00 56.68           C  
ATOM   2307  N   GLU B 357     -74.330  14.684  77.055  1.00 64.14           N  
ATOM   2308  CA  GLU B 357     -73.740  13.570  77.784  1.00 71.97           C  
ATOM   2309  C   GLU B 357     -74.526  12.276  77.628  1.00 72.31           C  
ATOM   2310  O   GLU B 357     -73.999  11.207  77.958  1.00 67.57           O  
ATOM   2311  CB  GLU B 357     -73.614  13.911  79.275  1.00 66.46           C  
ATOM   2312  N   LEU B 358     -75.764  12.344  77.134  1.00 76.31           N  
ATOM   2313  CA  LEU B 358     -76.559  11.137  76.934  1.00 77.33           C  
ATOM   2314  C   LEU B 358     -75.958  10.216  75.879  1.00 75.74           C  
ATOM   2315  O   LEU B 358     -76.318   9.036  75.825  1.00 72.47           O  
ATOM   2316  CB  LEU B 358     -77.993  11.513  76.554  1.00 61.82           C  
ATOM   2317  N   THR B 359     -75.055  10.727  75.039  1.00 73.54           N  
ATOM   2318  CA  THR B 359     -74.401   9.890  74.040  1.00 78.05           C  
ATOM   2319  C   THR B 359     -73.433   8.886  74.656  1.00 76.79           C  
ATOM   2320  O   THR B 359     -73.090   7.898  73.999  1.00 78.57           O  
ATOM   2321  CB  THR B 359     -73.650  10.757  73.027  1.00 82.22           C  
ATOM   2322  OG1 THR B 359     -72.414  11.207  73.598  1.00 77.42           O  
ATOM   2323  CG2 THR B 359     -74.491  11.965  72.634  1.00 77.68           C  
ATOM   2324  N   LYS B 360     -72.985   9.112  75.886  1.00 74.93           N  
ATOM   2325  CA  LYS B 360     -72.065   8.196  76.541  1.00 78.07           C  
ATOM   2326  C   LYS B 360     -72.824   7.117  77.314  1.00 74.90           C  
ATOM   2327  O   LYS B 360     -74.042   7.181  77.494  1.00 73.07           O  
ATOM   2328  CB  LYS B 360     -71.114   8.968  77.452  1.00 74.76           C  
ATOM   2329  CG  LYS B 360     -70.466  10.152  76.750  1.00 69.62           C  
ATOM   2330  CD  LYS B 360     -68.952  10.104  76.838  1.00 71.49           C  
ATOM   2331  CE  LYS B 360     -68.323  11.206  76.001  1.00 67.92           C  
ATOM   2332  NZ  LYS B 360     -66.836  11.176  76.064  1.00 65.36           N1+
ATOM   2333  N   ASN B 361     -72.079   6.109  77.774  1.00 74.91           N  
ATOM   2334  CA  ASN B 361     -72.685   4.968  78.451  1.00 83.43           C  
ATOM   2335  C   ASN B 361     -73.018   5.241  79.912  1.00 84.03           C  
ATOM   2336  O   ASN B 361     -73.791   4.481  80.506  1.00 83.72           O  
ATOM   2337  CB  ASN B 361     -71.769   3.748  78.347  1.00 85.58           C  
ATOM   2338  CG  ASN B 361     -70.423   3.972  79.000  1.00 85.88           C  
ATOM   2339  OD1 ASN B 361     -69.961   5.106  79.131  1.00 87.34           O  
ATOM   2340  ND2 ASN B 361     -69.774   2.886  79.395  1.00 78.37           N  
ATOM   2341  N   GLN B 362     -72.443   6.281  80.514  1.00 82.71           N  
ATOM   2342  CA  GLN B 362     -72.789   6.667  81.874  1.00 76.44           C  
ATOM   2343  C   GLN B 362     -73.013   8.172  81.923  1.00 73.63           C  
ATOM   2344  O   GLN B 362     -72.320   8.936  81.245  1.00 71.90           O  
ATOM   2345  CB  GLN B 362     -71.707   6.245  82.878  1.00 67.99           C  
ATOM   2346  CG  GLN B 362     -70.282   6.509  82.439  1.00 66.51           C  
ATOM   2347  CD  GLN B 362     -69.267   5.933  83.410  1.00 66.99           C  
ATOM   2348  OE1 GLN B 362     -69.613   5.149  84.294  1.00 58.28           O  
ATOM   2349  NE2 GLN B 362     -68.010   6.325  83.255  1.00 74.08           N  
ATOM   2350  N   VAL B 363     -73.977   8.589  82.739  1.00 71.17           N  
ATOM   2351  CA  VAL B 363     -74.367   9.986  82.847  1.00 61.21           C  
ATOM   2352  C   VAL B 363     -74.014  10.502  84.235  1.00 63.67           C  
ATOM   2353  O   VAL B 363     -73.796   9.737  85.181  1.00 57.43           O  
ATOM   2354  CB  VAL B 363     -75.867  10.188  82.556  1.00 58.59           C  
ATOM   2355  CG1 VAL B 363     -76.171   9.860  81.106  1.00 69.89           C  
ATOM   2356  CG2 VAL B 363     -76.703   9.334  83.488  1.00 68.57           C  
ATOM   2357  N   SER B 364     -73.962  11.826  84.353  1.00 64.31           N  
ATOM   2358  CA  SER B 364     -73.591  12.502  85.591  1.00 64.49           C  
ATOM   2359  C   SER B 364     -74.810  13.241  86.127  1.00 62.14           C  
ATOM   2360  O   SER B 364     -75.298  14.186  85.500  1.00 65.61           O  
ATOM   2361  CB  SER B 364     -72.424  13.463  85.368  1.00 62.78           C  
ATOM   2362  OG  SER B 364     -71.201  12.765  85.212  1.00 69.77           O  
ATOM   2363  N   LEU B 365     -75.297  12.808  87.287  1.00 61.77           N  
ATOM   2364  CA  LEU B 365     -76.393  13.481  87.967  1.00 64.50           C  
ATOM   2365  C   LEU B 365     -75.811  14.504  88.934  1.00 64.29           C  
ATOM   2366  O   LEU B 365     -74.965  14.168  89.769  1.00 57.71           O  
ATOM   2367  CB  LEU B 365     -77.275  12.476  88.709  1.00 62.49           C  
ATOM   2368  N   THR B 366     -76.259  15.749  88.811  1.00 69.00           N  
ATOM   2369  CA  THR B 366     -75.669  16.877  89.515  1.00 62.77           C  
ATOM   2370  C   THR B 366     -76.613  17.376  90.601  1.00 65.33           C  
ATOM   2371  O   THR B 366     -77.828  17.456  90.396  1.00 65.54           O  
ATOM   2372  CB  THR B 366     -75.354  18.016  88.540  1.00 59.77           C  
ATOM   2373  OG1 THR B 366     -74.428  17.556  87.548  1.00 63.27           O  
ATOM   2374  CG2 THR B 366     -74.762  19.208  89.268  1.00 58.23           C  
ATOM   2375  N   CYS B 367     -76.045  17.709  91.758  1.00 60.97           N  
ATOM   2376  CA  CYS B 367     -76.796  18.266  92.875  1.00 61.59           C  
ATOM   2377  C   CYS B 367     -76.125  19.555  93.317  1.00 60.54           C  
ATOM   2378  O   CYS B 367     -74.980  19.532  93.781  1.00 54.19           O  
ATOM   2379  CB  CYS B 367     -76.878  17.275  94.036  1.00 61.45           C  
ATOM   2380  SG  CYS B 367     -77.891  17.806  95.433  1.00 62.30           S  
ATOM   2381  N   LEU B 368     -76.828  20.672  93.163  1.00 58.25           N  
ATOM   2382  CA  LEU B 368     -76.333  21.976  93.583  1.00 52.85           C  
ATOM   2383  C   LEU B 368     -76.879  22.277  94.971  1.00 51.48           C  
ATOM   2384  O   LEU B 368     -78.097  22.273  95.177  1.00 59.92           O  
ATOM   2385  CB  LEU B 368     -76.741  23.068  92.595  1.00 48.55           C  
ATOM   2386  CG  LEU B 368     -76.496  24.504  93.065  1.00 42.40           C  
ATOM   2387  CD1 LEU B 368     -75.029  24.720  93.384  1.00 48.88           C  
ATOM   2388  CD2 LEU B 368     -76.967  25.505  92.028  1.00 46.28           C  
ATOM   2389  N   VAL B 369     -75.982  22.541  95.914  1.00 47.82           N  
ATOM   2390  CA  VAL B 369     -76.342  22.859  97.292  1.00 51.08           C  
ATOM   2391  C   VAL B 369     -75.768  24.243  97.556  1.00 51.84           C  
ATOM   2392  O   VAL B 369     -74.563  24.394  97.790  1.00 57.36           O  
ATOM   2393  CB  VAL B 369     -75.810  21.827  98.291  1.00 53.61           C  
ATOM   2394  CG1 VAL B 369     -76.293  22.153  99.694  1.00 57.70           C  
ATOM   2395  CG2 VAL B 369     -76.232  20.422  97.884  1.00 52.60           C  
ATOM   2396  N   LYS B 370     -76.626  25.257  97.519  1.00 52.20           N  
ATOM   2397  CA  LYS B 370     -76.204  26.648  97.493  1.00 59.53           C  
ATOM   2398  C   LYS B 370     -76.726  27.408  98.707  1.00 60.58           C  
ATOM   2399  O   LYS B 370     -77.792  27.098  99.247  1.00 62.85           O  
ATOM   2400  CB  LYS B 370     -76.701  27.303  96.186  1.00 57.98           C  
ATOM   2401  CG  LYS B 370     -76.917  28.806  96.215  1.00 58.55           C  
ATOM   2402  CD  LYS B 370     -77.695  29.258  94.989  1.00 55.42           C  
ATOM   2403  CE  LYS B 370     -77.867  30.768  94.962  1.00 71.50           C  
ATOM   2404  NZ  LYS B 370     -78.679  31.219  93.795  1.00 70.63           N1+
ATOM   2405  N   GLY B 371     -75.956  28.410  99.129  1.00 54.46           N  
ATOM   2406  CA  GLY B 371     -76.404  29.362 100.126  1.00 61.77           C  
ATOM   2407  C   GLY B 371     -76.537  28.827 101.535  1.00 63.49           C  
ATOM   2408  O   GLY B 371     -77.553  29.068 102.193  1.00 67.67           O  
ATOM   2409  N   PHE B 372     -75.525  28.116 102.022  1.00 61.43           N  
ATOM   2410  CA  PHE B 372     -75.555  27.573 103.370  1.00 60.21           C  
ATOM   2411  C   PHE B 372     -74.393  28.119 104.186  1.00 62.80           C  
ATOM   2412  O   PHE B 372     -73.366  28.541 103.647  1.00 64.98           O  
ATOM   2413  CB  PHE B 372     -75.526  26.036 103.365  1.00 58.99           C  
ATOM   2414  CG  PHE B 372     -74.323  25.441 102.692  1.00 56.29           C  
ATOM   2415  CD1 PHE B 372     -74.310  25.234 101.324  1.00 55.44           C  
ATOM   2416  CD2 PHE B 372     -73.223  25.047 103.434  1.00 59.48           C  
ATOM   2417  CE1 PHE B 372     -73.213  24.672 100.707  1.00 51.46           C  
ATOM   2418  CE2 PHE B 372     -72.122  24.484 102.821  1.00 54.37           C  
ATOM   2419  CZ  PHE B 372     -72.118  24.297 101.456  1.00 54.28           C  
ATOM   2420  N   TYR B 373     -74.578  28.108 105.502  1.00 64.45           N  
ATOM   2421  CA  TYR B 373     -73.567  28.596 106.423  1.00 62.08           C  
ATOM   2422  C   TYR B 373     -73.763  27.905 107.767  1.00 61.50           C  
ATOM   2423  O   TYR B 373     -74.886  27.813 108.255  1.00 57.92           O  
ATOM   2424  CB  TYR B 373     -73.666  30.116 106.577  1.00 60.84           C  
ATOM   2425  CG  TYR B 373     -72.474  30.749 107.255  1.00 66.73           C  
ATOM   2426  CD1 TYR B 373     -72.324  30.704 108.633  1.00 68.36           C  
ATOM   2427  CD2 TYR B 373     -71.503  31.408 106.512  1.00 66.91           C  
ATOM   2428  CE1 TYR B 373     -71.232  31.279 109.249  1.00 75.18           C  
ATOM   2429  CE2 TYR B 373     -70.412  31.992 107.120  1.00 69.68           C  
ATOM   2430  CZ  TYR B 373     -70.281  31.925 108.489  1.00 76.83           C  
ATOM   2431  OH  TYR B 373     -69.193  32.505 109.103  1.00 82.58           O  
ATOM   2432  N   PRO B 374     -72.671  27.409 108.371  1.00 64.52           N  
ATOM   2433  CA  PRO B 374     -71.297  27.454 107.859  1.00 69.27           C  
ATOM   2434  C   PRO B 374     -71.013  26.397 106.791  1.00 68.43           C  
ATOM   2435  O   PRO B 374     -71.931  25.721 106.327  1.00 63.33           O  
ATOM   2436  CB  PRO B 374     -70.458  27.193 109.110  1.00 66.70           C  
ATOM   2437  CG  PRO B 374     -71.325  26.322 109.944  1.00 63.69           C  
ATOM   2438  CD  PRO B 374     -72.737  26.792 109.707  1.00 61.19           C  
ATOM   2439  N   SER B 375     -69.738  26.262 106.417  1.00 67.68           N  
ATOM   2440  CA  SER B 375     -69.357  25.335 105.359  1.00 60.56           C  
ATOM   2441  C   SER B 375     -69.468  23.878 105.787  1.00 63.81           C  
ATOM   2442  O   SER B 375     -69.467  22.993 104.924  1.00 66.88           O  
ATOM   2443  CB  SER B 375     -67.933  25.632 104.888  1.00 54.65           C  
ATOM   2444  OG  SER B 375     -66.999  25.412 105.928  1.00 71.37           O  
ATOM   2445  N   ASP B 376     -69.549  23.606 107.090  1.00 66.04           N  
ATOM   2446  CA  ASP B 376     -69.651  22.237 107.582  1.00 69.20           C  
ATOM   2447  C   ASP B 376     -70.909  21.567 107.044  1.00 66.78           C  
ATOM   2448  O   ASP B 376     -72.027  21.967 107.383  1.00 68.31           O  
ATOM   2449  CB  ASP B 376     -69.646  22.216 109.112  1.00 71.86           C  
ATOM   2450  CG  ASP B 376     -68.389  22.830 109.698  1.00 73.18           C  
ATOM   2451  OD1 ASP B 376     -68.367  24.063 109.905  1.00 68.64           O1-
ATOM   2452  OD2 ASP B 376     -67.425  22.078 109.956  1.00 72.38           O  
ATOM   2453  N   ILE B 377     -70.735  20.545 106.208  1.00 64.51           N  
ATOM   2454  CA  ILE B 377     -71.853  19.914 105.516  1.00 62.32           C  
ATOM   2455  C   ILE B 377     -71.443  18.517 105.067  1.00 64.34           C  
ATOM   2456  O   ILE B 377     -70.254  18.177 105.061  1.00 65.46           O  
ATOM   2457  CB  ILE B 377     -72.307  20.779 104.325  1.00 58.16           C  
ATOM   2458  CG1 ILE B 377     -73.738  20.442 103.902  1.00 56.11           C  
ATOM   2459  CG2 ILE B 377     -71.350  20.622 103.169  1.00 61.81           C  
ATOM   2460  CD1 ILE B 377     -74.280  21.360 102.831  1.00 52.36           C  
ATOM   2461  N   ALA B 378     -72.423  17.700 104.685  1.00 63.66           N  
ATOM   2462  CA  ALA B 378     -72.164  16.358 104.180  1.00 65.21           C  
ATOM   2463  C   ALA B 378     -73.227  16.018 103.147  1.00 63.30           C  
ATOM   2464  O   ALA B 378     -74.419  16.229 103.390  1.00 65.86           O  
ATOM   2465  CB  ALA B 378     -72.165  15.327 105.312  1.00 73.16           C  
ATOM   2466  N   VAL B 379     -72.793  15.501 102.001  1.00 63.32           N  
ATOM   2467  CA  VAL B 379     -73.682  15.161 100.897  1.00 66.17           C  
ATOM   2468  C   VAL B 379     -73.474  13.699 100.530  1.00 67.72           C  
ATOM   2469  O   VAL B 379     -72.336  13.219 100.471  1.00 71.00           O  
ATOM   2470  CB  VAL B 379     -73.445  16.071  99.675  1.00 58.26           C  
ATOM   2471  CG1 VAL B 379     -74.480  15.791  98.595  1.00 58.31           C  
ATOM   2472  CG2 VAL B 379     -73.468  17.536 100.088  1.00 52.34           C  
ATOM   2473  N   GLU B 380     -74.577  12.992 100.288  1.00 64.29           N  
ATOM   2474  CA  GLU B 380     -74.537  11.586  99.914  1.00 71.70           C  
ATOM   2475  C   GLU B 380     -75.587  11.323  98.846  1.00 71.79           C  
ATOM   2476  O   GLU B 380     -76.554  12.074  98.695  1.00 69.92           O  
ATOM   2477  CB  GLU B 380     -74.788  10.666 101.118  1.00 78.84           C  
ATOM   2478  CG  GLU B 380     -73.743  10.749 102.219  1.00 81.49           C  
ATOM   2479  CD  GLU B 380     -74.115   9.916 103.432  1.00 88.82           C  
ATOM   2480  OE1 GLU B 380     -75.149   9.215 103.376  1.00 93.51           O  
ATOM   2481  OE2 GLU B 380     -73.376   9.964 104.439  1.00 89.90           O1-
ATOM   2482  N   TRP B 381     -75.385  10.239  98.102  1.00 77.86           N  
ATOM   2483  CA  TRP B 381     -76.294   9.832  97.041  1.00 78.67           C  
ATOM   2484  C   TRP B 381     -76.875   8.465  97.367  1.00 83.38           C  
ATOM   2485  O   TRP B 381     -76.171   7.584  97.871  1.00 87.42           O  
ATOM   2486  CB  TRP B 381     -75.594   9.797  95.680  1.00 80.58           C  
ATOM   2487  CG  TRP B 381     -75.356  11.156  95.104  1.00 75.47           C  
ATOM   2488  CD1 TRP B 381     -74.259  11.949  95.287  1.00 72.15           C  
ATOM   2489  CD2 TRP B 381     -76.250  11.894  94.263  1.00 63.29           C  
ATOM   2490  NE1 TRP B 381     -74.413  13.131  94.601  1.00 62.27           N  
ATOM   2491  CE2 TRP B 381     -75.627  13.121  93.966  1.00 57.74           C  
ATOM   2492  CE3 TRP B 381     -77.515  11.633  93.730  1.00 65.05           C  
ATOM   2493  CZ2 TRP B 381     -76.225  14.081  93.159  1.00 57.73           C  
ATOM   2494  CZ3 TRP B 381     -78.107  12.588  92.929  1.00 59.49           C  
ATOM   2495  CH2 TRP B 381     -77.463  13.799  92.652  1.00 59.55           C  
ATOM   2496  N   GLU B 382     -78.159   8.294  97.066  1.00 78.14           N  
ATOM   2497  CA  GLU B 382     -78.873   7.066  97.380  1.00 89.84           C  
ATOM   2498  C   GLU B 382     -79.898   6.793  96.291  1.00 92.69           C  
ATOM   2499  O   GLU B 382     -80.441   7.720  95.684  1.00 90.02           O  
ATOM   2500  CB  GLU B 382     -79.583   7.150  98.739  1.00 92.50           C  
ATOM   2501  CG  GLU B 382     -78.674   7.398  99.932  1.00 97.71           C  
ATOM   2502  CD  GLU B 382     -79.451   7.741 101.189  1.00 97.43           C  
ATOM   2503  OE1 GLU B 382     -80.617   7.307 101.304  1.00 90.80           O  
ATOM   2504  OE2 GLU B 382     -78.898   8.453 102.056  1.00 97.00           O1-
ATOM   2505  N   SER B 383     -80.157   5.509  96.051  1.00 94.90           N  
ATOM   2506  CA  SER B 383     -81.141   5.094  95.061  1.00 95.03           C  
ATOM   2507  C   SER B 383     -81.883   3.879  95.592  1.00101.39           C  
ATOM   2508  O   SER B 383     -81.256   2.896  96.001  1.00 98.20           O  
ATOM   2509  CB  SER B 383     -80.481   4.768  93.716  1.00 92.11           C  
ATOM   2510  N   ASN B 384     -83.216   3.958  95.582  1.00105.34           N  
ATOM   2511  CA  ASN B 384     -84.089   2.866  96.021  1.00105.06           C  
ATOM   2512  C   ASN B 384     -83.733   2.380  97.424  1.00112.31           C  
ATOM   2513  O   ASN B 384     -83.858   1.194  97.736  1.00115.37           O  
ATOM   2514  CB  ASN B 384     -84.064   1.705  95.024  1.00105.24           C  
ATOM   2515  CG  ASN B 384     -84.728   2.055  93.708  1.00111.25           C  
ATOM   2516  OD1 ASN B 384     -85.525   2.991  93.631  1.00107.29           O  
ATOM   2517  ND2 ASN B 384     -84.409   1.300  92.663  1.00118.16           N  
ATOM   2518  N   GLY B 385     -83.284   3.295  98.284  1.00111.72           N  
ATOM   2519  CA  GLY B 385     -82.951   2.957  99.650  1.00107.32           C  
ATOM   2520  C   GLY B 385     -81.533   2.477  99.871  1.00110.14           C  
ATOM   2521  O   GLY B 385     -81.135   2.293 101.029  1.00115.89           O  
ATOM   2522  N   ARG B 386     -80.758   2.266  98.807  1.00107.24           N  
ATOM   2523  CA  ARG B 386     -79.391   1.800  98.960  1.00106.19           C  
ATOM   2524  C   ARG B 386     -78.401   2.896  98.577  1.00 98.48           C  
ATOM   2525  O   ARG B 386     -78.666   3.694  97.672  1.00 93.40           O  
ATOM   2526  CB  ARG B 386     -79.130   0.560  98.097  1.00105.17           C  
ATOM   2527  N   PRO B 387     -77.255   2.962  99.250  1.00100.66           N  
ATOM   2528  CA  PRO B 387     -76.258   3.984  98.914  1.00100.44           C  
ATOM   2529  C   PRO B 387     -75.659   3.756  97.535  1.00102.89           C  
ATOM   2530  O   PRO B 387     -75.756   2.678  96.945  1.00110.08           O  
ATOM   2531  CB  PRO B 387     -75.194   3.825 100.008  1.00 91.12           C  
ATOM   2532  CG  PRO B 387     -75.869   3.064 101.105  1.00 98.57           C  
ATOM   2533  CD  PRO B 387     -76.857   2.169 100.424  1.00 99.10           C  
ATOM   2534  N   GLU B 388     -75.027   4.808  97.026  1.00 98.75           N  
ATOM   2535  CA  GLU B 388     -74.334   4.774  95.749  1.00 94.32           C  
ATOM   2536  C   GLU B 388     -72.829   4.815  95.972  1.00 94.03           C  
ATOM   2537  O   GLU B 388     -72.341   5.392  96.948  1.00 88.97           O  
ATOM   2538  CB  GLU B 388     -74.765   5.935  94.850  1.00 87.70           C  
ATOM   2539  CG  GLU B 388     -76.145   5.771  94.235  1.00 86.95           C  
ATOM   2540  CD  GLU B 388     -76.190   4.674  93.186  1.00 91.06           C  
ATOM   2541  OE1 GLU B 388     -77.142   4.667  92.377  1.00 85.26           O  
ATOM   2542  OE2 GLU B 388     -75.274   3.824  93.162  1.00 95.92           O1-
ATOM   2543  N   ASN B 389     -72.099   4.178  95.062  1.00 93.88           N  
ATOM   2544  CA  ASN B 389     -70.659   4.020  95.211  1.00 92.42           C  
ATOM   2545  C   ASN B 389     -69.882   5.119  94.496  1.00 90.18           C  
ATOM   2546  O   ASN B 389     -68.991   5.739  95.085  1.00 88.55           O  
ATOM   2547  CB  ASN B 389     -70.247   2.648  94.679  1.00 93.16           C  
ATOM   2548  CG  ASN B 389     -71.108   1.536  95.234  1.00102.45           C  
ATOM   2549  OD1 ASN B 389     -72.176   1.238  94.697  1.00102.99           O  
ATOM   2550  ND2 ASN B 389     -70.643   0.902  96.305  1.00104.33           N  
ATOM   2551  N   ASN B 390     -70.209   5.370  93.229  1.00 93.04           N  
ATOM   2552  CA  ASN B 390     -69.414   6.260  92.385  1.00 84.23           C  
ATOM   2553  C   ASN B 390     -70.001   7.666  92.455  1.00 75.19           C  
ATOM   2554  O   ASN B 390     -70.790   8.091  91.610  1.00 77.70           O  
ATOM   2555  CB  ASN B 390     -69.366   5.740  90.953  1.00 78.36           C  
ATOM   2556  N   TYR B 391     -69.601   8.401  93.490  1.00 64.95           N  
ATOM   2557  CA  TYR B 391     -69.956   9.810  93.572  1.00 63.03           C  
ATOM   2558  C   TYR B 391     -68.830  10.568  94.255  1.00 65.19           C  
ATOM   2559  O   TYR B 391     -68.090  10.013  95.071  1.00 72.55           O  
ATOM   2560  CB  TYR B 391     -71.284  10.025  94.314  1.00 69.20           C  
ATOM   2561  CG  TYR B 391     -71.227   9.764  95.804  1.00 82.06           C  
ATOM   2562  CD1 TYR B 391     -70.978  10.795  96.703  1.00 78.16           C  
ATOM   2563  CD2 TYR B 391     -71.418   8.484  96.312  1.00 88.31           C  
ATOM   2564  CE1 TYR B 391     -70.923  10.559  98.062  1.00 83.33           C  
ATOM   2565  CE2 TYR B 391     -71.364   8.239  97.670  1.00 84.48           C  
ATOM   2566  CZ  TYR B 391     -71.117   9.279  98.539  1.00 88.06           C  
ATOM   2567  OH  TYR B 391     -71.064   9.040  99.892  1.00 90.53           O  
ATOM   2568  N   LYS B 392     -68.700  11.842  93.894  1.00 56.42           N  
ATOM   2569  CA  LYS B 392     -67.734  12.738  94.507  1.00 49.69           C  
ATOM   2570  C   LYS B 392     -68.390  14.098  94.682  1.00 53.24           C  
ATOM   2571  O   LYS B 392     -69.326  14.453  93.960  1.00 55.58           O  
ATOM   2572  CB  LYS B 392     -66.453  12.855  93.672  1.00 45.45           C  
ATOM   2573  N   THR B 393     -67.885  14.865  95.644  1.00 46.94           N  
ATOM   2574  CA  THR B 393     -68.469  16.157  95.977  1.00 48.35           C  
ATOM   2575  C   THR B 393     -67.356  17.173  96.179  1.00 46.03           C  
ATOM   2576  O   THR B 393     -66.386  16.905  96.893  1.00 48.15           O  
ATOM   2577  CB  THR B 393     -69.349  16.066  97.233  1.00 52.89           C  
ATOM   2578  OG1 THR B 393     -70.414  15.133  97.010  1.00 51.85           O  
ATOM   2579  CG2 THR B 393     -69.947  17.421  97.564  1.00 52.82           C  
ATOM   2580  N   THR B 394     -67.503  18.333  95.546  1.00 47.88           N  
ATOM   2581  CA  THR B 394     -66.523  19.394  95.664  1.00 45.99           C  
ATOM   2582  C   THR B 394     -66.496  19.939  97.089  1.00 42.53           C  
ATOM   2583  O   THR B 394     -67.477  19.828  97.826  1.00 49.08           O  
ATOM   2584  CB  THR B 394     -66.849  20.525  94.692  1.00 50.45           C  
ATOM   2585  OG1 THR B 394     -68.018  21.218  95.145  1.00 49.63           O  
ATOM   2586  CG2 THR B 394     -67.114  19.970  93.301  1.00 50.18           C  
ATOM   2587  N   PRO B 395     -65.376  20.519  97.507  1.00 48.39           N  
ATOM   2588  CA  PRO B 395     -65.344  21.223  98.790  1.00 44.78           C  
ATOM   2589  C   PRO B 395     -66.280  22.416  98.766  1.00 47.60           C  
ATOM   2590  O   PRO B 395     -66.653  22.900  97.686  1.00 53.33           O  
ATOM   2591  CB  PRO B 395     -63.878  21.671  98.913  1.00 46.79           C  
ATOM   2592  CG  PRO B 395     -63.121  20.758  98.015  1.00 46.88           C  
ATOM   2593  CD  PRO B 395     -64.045  20.451  96.880  1.00 53.22           C  
ATOM   2594  N   PRO B 396     -66.704  22.905  99.929  1.00 44.46           N  
ATOM   2595  CA  PRO B 396     -67.520  24.124  99.955  1.00 46.41           C  
ATOM   2596  C   PRO B 396     -66.733  25.316  99.433  1.00 46.74           C  
ATOM   2597  O   PRO B 396     -65.546  25.474  99.720  1.00 51.25           O  
ATOM   2598  CB  PRO B 396     -67.874  24.284 101.438  1.00 45.52           C  
ATOM   2599  CG  PRO B 396     -67.735  22.914 102.007  1.00 51.40           C  
ATOM   2600  CD  PRO B 396     -66.609  22.275 101.255  1.00 47.93           C  
ATOM   2601  N   VAL B 397     -67.406  26.153  98.650  1.00 44.30           N  
ATOM   2602  CA  VAL B 397     -66.795  27.324  98.035  1.00 44.65           C  
ATOM   2603  C   VAL B 397     -67.491  28.565  98.572  1.00 51.73           C  
ATOM   2604  O   VAL B 397     -68.724  28.644  98.561  1.00 56.98           O  
ATOM   2605  CB  VAL B 397     -66.886  27.273  96.499  1.00 46.98           C  
ATOM   2606  CG1 VAL B 397     -66.247  28.511  95.886  1.00 46.63           C  
ATOM   2607  CG2 VAL B 397     -66.235  26.006  95.970  1.00 47.66           C  
ATOM   2608  N   LEU B 398     -66.701  29.526  99.043  1.00 51.63           N  
ATOM   2609  CA  LEU B 398     -67.249  30.779  99.546  1.00 53.20           C  
ATOM   2610  C   LEU B 398     -67.854  31.579  98.400  1.00 50.96           C  
ATOM   2611  O   LEU B 398     -67.154  31.938  97.447  1.00 50.96           O  
ATOM   2612  CB  LEU B 398     -66.163  31.590 100.247  1.00 54.56           C  
ATOM   2613  CG  LEU B 398     -66.640  32.859 100.950  1.00 48.82           C  
ATOM   2614  CD1 LEU B 398     -67.609  32.513 102.064  1.00 51.43           C  
ATOM   2615  CD2 LEU B 398     -65.460  33.655 101.483  1.00 48.84           C  
ATOM   2616  N   ASP B 399     -69.152  31.854  98.489  1.00 52.03           N  
ATOM   2617  CA  ASP B 399     -69.834  32.604  97.449  1.00 56.74           C  
ATOM   2618  C   ASP B 399     -69.648  34.104  97.682  1.00 62.61           C  
ATOM   2619  O   ASP B 399     -68.959  34.537  98.611  1.00 64.14           O  
ATOM   2620  CB  ASP B 399     -71.313  32.223  97.406  1.00 59.66           C  
ATOM   2621  CG  ASP B 399     -71.920  32.390  96.026  1.00 59.05           C  
ATOM   2622  OD1 ASP B 399     -72.379  33.507  95.705  1.00 71.31           O1-
ATOM   2623  OD2 ASP B 399     -71.942  31.402  95.264  1.00 51.04           O  
ATOM   2624  N   SER B 400     -70.274  34.913  96.824  1.00 59.67           N  
ATOM   2625  CA  SER B 400     -70.103  36.359  96.913  1.00 56.90           C  
ATOM   2626  C   SER B 400     -70.800  36.944  98.137  1.00 64.78           C  
ATOM   2627  O   SER B 400     -70.308  37.917  98.718  1.00 64.68           O  
ATOM   2628  CB  SER B 400     -70.615  37.030  95.639  1.00 50.01           C  
ATOM   2629  OG  SER B 400     -72.005  36.812  95.475  1.00 67.14           O  
ATOM   2630  N   ASP B 401     -71.933  36.371  98.549  1.00 64.49           N  
ATOM   2631  CA  ASP B 401     -72.716  36.916  99.650  1.00 64.26           C  
ATOM   2632  C   ASP B 401     -72.276  36.388 101.012  1.00 69.79           C  
ATOM   2633  O   ASP B 401     -73.065  36.419 101.963  1.00 70.39           O  
ATOM   2634  CB  ASP B 401     -74.205  36.624  99.440  1.00 64.66           C  
ATOM   2635  CG  ASP B 401     -74.501  35.141  99.278  1.00 63.52           C  
ATOM   2636  OD1 ASP B 401     -73.636  34.306  99.616  1.00 57.11           O  
ATOM   2637  OD2 ASP B 401     -75.614  34.808  98.817  1.00 69.46           O1-
ATOM   2638  N   GLY B 402     -71.044  35.897 101.124  1.00 66.32           N  
ATOM   2639  CA  GLY B 402     -70.542  35.388 102.381  1.00 58.88           C  
ATOM   2640  C   GLY B 402     -71.029  34.008 102.758  1.00 56.19           C  
ATOM   2641  O   GLY B 402     -70.588  33.475 103.784  1.00 56.98           O  
ATOM   2642  N   SER B 403     -71.924  33.412 101.972  1.00 58.85           N  
ATOM   2643  CA  SER B 403     -72.395  32.060 102.224  1.00 56.51           C  
ATOM   2644  C   SER B 403     -71.526  31.071 101.447  1.00 60.86           C  
ATOM   2645  O   SER B 403     -70.508  31.436 100.854  1.00 62.20           O  
ATOM   2646  CB  SER B 403     -73.872  31.938 101.859  1.00 58.19           C  
ATOM   2647  OG  SER B 403     -74.066  32.107 100.466  1.00 57.71           O  
ATOM   2648  N   PHE B 404     -71.927  29.802 101.432  1.00 58.79           N  
ATOM   2649  CA  PHE B 404     -71.168  28.759 100.761  1.00 54.54           C  
ATOM   2650  C   PHE B 404     -72.064  27.992  99.799  1.00 55.13           C  
ATOM   2651  O   PHE B 404     -73.285  27.937  99.971  1.00 54.72           O  
ATOM   2652  CB  PHE B 404     -70.540  27.798 101.778  1.00 53.70           C  
ATOM   2653  CG  PHE B 404     -69.435  28.414 102.590  1.00 57.40           C  
ATOM   2654  CD1 PHE B 404     -69.721  29.141 103.733  1.00 58.78           C  
ATOM   2655  CD2 PHE B 404     -68.111  28.269 102.210  1.00 56.01           C  
ATOM   2656  CE1 PHE B 404     -68.705  29.710 104.481  1.00 60.02           C  
ATOM   2657  CE2 PHE B 404     -67.092  28.836 102.956  1.00 47.76           C  
ATOM   2658  CZ  PHE B 404     -67.389  29.556 104.090  1.00 47.11           C  
ATOM   2659  N   PHE B 405     -71.441  27.398  98.782  1.00 55.05           N  
ATOM   2660  CA  PHE B 405     -72.129  26.503  97.862  1.00 57.42           C  
ATOM   2661  C   PHE B 405     -71.183  25.373  97.483  1.00 49.45           C  
ATOM   2662  O   PHE B 405     -69.973  25.441  97.717  1.00 44.98           O  
ATOM   2663  CB  PHE B 405     -72.627  27.233  96.604  1.00 54.47           C  
ATOM   2664  CG  PHE B 405     -71.554  27.495  95.583  1.00 51.70           C  
ATOM   2665  CD1 PHE B 405     -70.724  28.596  95.694  1.00 53.54           C  
ATOM   2666  CD2 PHE B 405     -71.392  26.648  94.498  1.00 50.42           C  
ATOM   2667  CE1 PHE B 405     -69.741  28.841  94.751  1.00 49.48           C  
ATOM   2668  CE2 PHE B 405     -70.411  26.886  93.555  1.00 48.75           C  
ATOM   2669  CZ  PHE B 405     -69.585  27.985  93.682  1.00 46.67           C  
ATOM   2670  N   LEU B 406     -71.748  24.326  96.890  1.00 46.70           N  
ATOM   2671  CA  LEU B 406     -70.958  23.208  96.389  1.00 47.79           C  
ATOM   2672  C   LEU B 406     -71.776  22.467  95.342  1.00 49.99           C  
ATOM   2673  O   LEU B 406     -72.940  22.789  95.086  1.00 52.70           O  
ATOM   2674  CB  LEU B 406     -70.524  22.265  97.517  1.00 44.57           C  
ATOM   2675  CG  LEU B 406     -71.565  21.583  98.410  1.00 50.36           C  
ATOM   2676  CD1 LEU B 406     -72.174  20.345  97.768  1.00 48.67           C  
ATOM   2677  CD2 LEU B 406     -70.915  21.206  99.721  1.00 50.18           C  
ATOM   2678  N   TYR B 407     -71.145  21.468  94.732  1.00 45.69           N  
ATOM   2679  CA  TYR B 407     -71.793  20.576  93.786  1.00 47.31           C  
ATOM   2680  C   TYR B 407     -71.441  19.140  94.146  1.00 53.67           C  
ATOM   2681  O   TYR B 407     -70.342  18.859  94.632  1.00 52.54           O  
ATOM   2682  CB  TYR B 407     -71.355  20.856  92.350  1.00 42.79           C  
ATOM   2683  CG  TYR B 407     -71.903  22.123  91.738  1.00 42.48           C  
ATOM   2684  CD1 TYR B 407     -71.272  23.344  91.939  1.00 41.48           C  
ATOM   2685  CD2 TYR B 407     -73.034  22.095  90.936  1.00 42.34           C  
ATOM   2686  CE1 TYR B 407     -71.760  24.501  91.366  1.00 41.98           C  
ATOM   2687  CE2 TYR B 407     -73.530  23.246  90.363  1.00 39.07           C  
ATOM   2688  CZ  TYR B 407     -72.889  24.445  90.578  1.00 42.00           C  
ATOM   2689  OH  TYR B 407     -73.383  25.593  90.004  1.00 46.57           O  
ATOM   2690  N   SER B 408     -72.386  18.234  93.913  1.00 53.12           N  
ATOM   2691  CA  SER B 408     -72.162  16.809  94.109  1.00 52.21           C  
ATOM   2692  C   SER B 408     -72.508  16.087  92.817  1.00 57.32           C  
ATOM   2693  O   SER B 408     -73.601  16.276  92.273  1.00 61.19           O  
ATOM   2694  CB  SER B 408     -72.993  16.263  95.272  1.00 57.64           C  
ATOM   2695  OG  SER B 408     -72.591  14.946  95.608  1.00 55.45           O  
ATOM   2696  N   LYS B 409     -71.579  15.269  92.329  1.00 54.94           N  
ATOM   2697  CA  LYS B 409     -71.713  14.588  91.047  1.00 55.66           C  
ATOM   2698  C   LYS B 409     -71.833  13.087  91.275  1.00 56.98           C  
ATOM   2699  O   LYS B 409     -70.914  12.461  91.814  1.00 57.21           O  
ATOM   2700  CB  LYS B 409     -70.519  14.899  90.143  1.00 59.86           C  
ATOM   2701  CG  LYS B 409     -70.606  14.289  88.751  1.00 57.91           C  
ATOM   2702  CD  LYS B 409     -69.403  14.685  87.905  1.00 59.83           C  
ATOM   2703  CE  LYS B 409     -68.126  14.010  88.393  1.00 57.93           C  
ATOM   2704  NZ  LYS B 409     -68.150  12.537  88.175  1.00 59.13           N1+
ATOM   2705  N   LEU B 410     -72.965  12.516  90.872  1.00 58.32           N  
ATOM   2706  CA  LEU B 410     -73.188  11.078  90.921  1.00 62.88           C  
ATOM   2707  C   LEU B 410     -73.138  10.522  89.506  1.00 66.12           C  
ATOM   2708  O   LEU B 410     -73.864  10.994  88.625  1.00 64.73           O  
ATOM   2709  CB  LEU B 410     -74.532  10.739  91.569  1.00 68.05           C  
ATOM   2710  CG  LEU B 410     -74.894   9.252  91.509  1.00 74.43           C  
ATOM   2711  CD1 LEU B 410     -73.982   8.447  92.422  1.00 70.05           C  
ATOM   2712  CD2 LEU B 410     -76.355   9.009  91.854  1.00 73.25           C  
ATOM   2713  N   THR B 411     -72.290   9.518  89.293  1.00 66.30           N  
ATOM   2714  CA  THR B 411     -72.115   8.889  87.988  1.00 65.60           C  
ATOM   2715  C   THR B 411     -72.771   7.515  88.023  1.00 67.99           C  
ATOM   2716  O   THR B 411     -72.329   6.629  88.763  1.00 75.55           O  
ATOM   2717  CB  THR B 411     -70.636   8.775  87.624  1.00 62.71           C  
ATOM   2718  OG1 THR B 411     -69.931   8.129  88.691  1.00 71.67           O  
ATOM   2719  CG2 THR B 411     -70.037  10.154  87.384  1.00 61.34           C  
ATOM   2720  N   VAL B 412     -73.825   7.344  87.229  1.00 66.59           N  
ATOM   2721  CA  VAL B 412     -74.525   6.073  87.123  1.00 69.82           C  
ATOM   2722  C   VAL B 412     -74.551   5.646  85.662  1.00 73.62           C  
ATOM   2723  O   VAL B 412     -74.342   6.448  84.749  1.00 76.23           O  
ATOM   2724  CB  VAL B 412     -75.956   6.152  87.688  1.00 73.32           C  
ATOM   2725  CG1 VAL B 412     -75.922   6.547  89.154  1.00 83.93           C  
ATOM   2726  CG2 VAL B 412     -76.788   7.137  86.885  1.00 62.28           C  
ATOM   2727  N   ASP B 413     -74.808   4.358  85.450  1.00 73.73           N  
ATOM   2728  CA  ASP B 413     -74.942   3.838  84.097  1.00 79.17           C  
ATOM   2729  C   ASP B 413     -76.154   4.458  83.413  1.00 80.04           C  
ATOM   2730  O   ASP B 413     -77.175   4.727  84.051  1.00 87.06           O  
ATOM   2731  CB  ASP B 413     -75.071   2.314  84.126  1.00 83.20           C  
ATOM   2732  CG  ASP B 413     -73.799   1.629  84.590  1.00 83.47           C  
ATOM   2733  OD1 ASP B 413     -73.024   2.258  85.340  1.00 76.28           O1-
ATOM   2734  OD2 ASP B 413     -73.576   0.462  84.206  1.00 84.57           O  
ATOM   2735  N   LYS B 414     -76.034   4.693  82.103  1.00 77.99           N  
ATOM   2736  CA  LYS B 414     -77.137   5.303  81.366  1.00 83.07           C  
ATOM   2737  C   LYS B 414     -78.381   4.427  81.392  1.00 89.17           C  
ATOM   2738  O   LYS B 414     -79.504   4.944  81.357  1.00 92.25           O  
ATOM   2739  CB  LYS B 414     -76.738   5.573  79.917  1.00 83.09           C  
ATOM   2740  CG  LYS B 414     -77.830   6.269  79.116  1.00 75.74           C  
ATOM   2741  CD  LYS B 414     -77.366   6.606  77.725  1.00 77.39           C  
ATOM   2742  CE  LYS B 414     -77.302   5.339  76.891  1.00 89.96           C  
ATOM   2743  NZ  LYS B 414     -78.660   4.767  76.646  1.00 86.47           N  
ATOM   2744  N   SER B 415     -78.204   3.104  81.456  1.00 87.13           N  
ATOM   2745  CA  SER B 415     -79.355   2.209  81.490  1.00 91.27           C  
ATOM   2746  C   SER B 415     -80.239   2.506  82.692  1.00 93.31           C  
ATOM   2747  O   SER B 415     -81.471   2.492  82.585  1.00 94.82           O  
ATOM   2748  CB  SER B 415     -78.887   0.754  81.513  1.00 95.80           C  
ATOM   2749  OG  SER B 415     -78.129   0.481  82.679  1.00 93.07           O  
ATOM   2750  N   ARG B 416     -79.628   2.779  83.848  1.00 90.13           N  
ATOM   2751  CA  ARG B 416     -80.412   3.140  85.023  1.00 82.83           C  
ATOM   2752  C   ARG B 416     -81.136   4.463  84.805  1.00 87.22           C  
ATOM   2753  O   ARG B 416     -82.310   4.604  85.168  1.00 94.64           O  
ATOM   2754  CB  ARG B 416     -79.508   3.207  86.253  1.00 79.58           C  
ATOM   2755  CG  ARG B 416     -78.842   1.882  86.589  1.00 81.84           C  
ATOM   2756  CD  ARG B 416     -77.929   1.997  87.797  1.00 87.65           C  
ATOM   2757  NE  ARG B 416     -78.660   2.385  89.000  1.00 96.81           N  
ATOM   2758  CZ  ARG B 416     -78.098   2.575  90.190  1.00 93.49           C  
ATOM   2759  NH1 ARG B 416     -76.791   2.409  90.346  1.00 82.85           N1+
ATOM   2760  NH2 ARG B 416     -78.844   2.929  91.227  1.00 97.85           N  
ATOM   2761  N   TRP B 417     -80.456   5.442  84.201  1.00 86.70           N  
ATOM   2762  CA  TRP B 417     -81.092   6.731  83.950  1.00 85.97           C  
ATOM   2763  C   TRP B 417     -82.128   6.628  82.840  1.00 82.94           C  
ATOM   2764  O   TRP B 417     -83.154   7.315  82.880  1.00 85.60           O  
ATOM   2765  CB  TRP B 417     -80.058   7.801  83.606  1.00 79.71           C  
ATOM   2766  CG  TRP B 417     -80.709   9.096  83.211  1.00 75.21           C  
ATOM   2767  CD1 TRP B 417     -80.908   9.564  81.945  1.00 73.06           C  
ATOM   2768  CD2 TRP B 417     -81.271  10.078  84.092  1.00 83.36           C  
ATOM   2769  NE1 TRP B 417     -81.548  10.779  81.983  1.00 72.97           N  
ATOM   2770  CE2 TRP B 417     -81.782  11.117  83.289  1.00 80.90           C  
ATOM   2771  CE3 TRP B 417     -81.385  10.182  85.484  1.00 81.76           C  
ATOM   2772  CZ2 TRP B 417     -82.396  12.246  83.828  1.00 79.85           C  
ATOM   2773  CZ3 TRP B 417     -81.996  11.303  86.018  1.00 76.04           C  
ATOM   2774  CH2 TRP B 417     -82.494  12.320  85.192  1.00 79.08           C  
ATOM   2775  N   GLN B 418     -81.866   5.795  81.827  1.00 85.11           N  
ATOM   2776  CA  GLN B 418     -82.797   5.681  80.710  1.00 99.17           C  
ATOM   2777  C   GLN B 418     -84.123   5.083  81.153  1.00107.19           C  
ATOM   2778  O   GLN B 418     -85.148   5.318  80.502  1.00 96.39           O  
ATOM   2779  CB  GLN B 418     -82.185   4.834  79.592  1.00 96.71           C  
ATOM   2780  N   GLN B 419     -84.120   4.320  82.242  1.00107.49           N  
ATOM   2781  CA  GLN B 419     -85.337   3.805  82.840  1.00103.11           C  
ATOM   2782  C   GLN B 419     -85.983   4.914  83.671  1.00107.76           C  
ATOM   2783  O   GLN B 419     -85.514   6.055  83.708  1.00112.50           O  
ATOM   2784  CB  GLN B 419     -85.039   2.567  83.682  1.00 91.21           C  
ATOM   2785  N   GLY B 420     -87.070   4.581  84.353  1.00111.80           N  
ATOM   2786  CA  GLY B 420     -87.726   5.543  85.216  1.00114.09           C  
ATOM   2787  C   GLY B 420     -87.160   5.560  86.621  1.00109.97           C  
ATOM   2788  O   GLY B 420     -87.823   6.023  87.553  1.00112.37           O  
ATOM   2789  N   ASN B 421     -85.932   5.065  86.781  1.00101.55           N  
ATOM   2790  CA  ASN B 421     -85.311   5.007  88.098  1.00101.54           C  
ATOM   2791  C   ASN B 421     -85.180   6.402  88.699  1.00102.53           C  
ATOM   2792  O   ASN B 421     -84.909   7.381  87.997  1.00 99.13           O  
ATOM   2793  CB  ASN B 421     -83.935   4.346  87.989  1.00 97.57           C  
ATOM   2794  CG  ASN B 421     -83.480   3.717  89.289  1.00102.96           C  
ATOM   2795  OD1 ASN B 421     -83.807   4.197  90.374  1.00107.65           O  
ATOM   2796  ND2 ASN B 421     -82.714   2.635  89.185  1.00 99.43           N  
ATOM   2797  N   VAL B 422     -85.376   6.481  90.014  1.00102.35           N  
ATOM   2798  CA  VAL B 422     -85.387   7.736  90.759  1.00 95.92           C  
ATOM   2799  C   VAL B 422     -84.121   7.837  91.598  1.00 98.63           C  
ATOM   2800  O   VAL B 422     -83.802   6.919  92.364  1.00 98.72           O  
ATOM   2801  CB  VAL B 422     -86.639   7.849  91.647  1.00 91.58           C  
ATOM   2802  N   PHE B 423     -83.403   8.947  91.453  1.00 94.61           N  
ATOM   2803  CA  PHE B 423     -82.234   9.236  92.271  1.00 91.84           C  
ATOM   2804  C   PHE B 423     -82.520  10.441  93.157  1.00 91.02           C  
ATOM   2805  O   PHE B 423     -83.217  11.374  92.746  1.00 80.35           O  
ATOM   2806  CB  PHE B 423     -80.999   9.494  91.405  1.00 84.59           C  
ATOM   2807  CG  PHE B 423     -80.658   8.357  90.488  1.00 83.91           C  
ATOM   2808  CD1 PHE B 423     -81.282   8.225  89.257  1.00 83.90           C  
ATOM   2809  CD2 PHE B 423     -79.722   7.408  90.865  1.00 82.99           C  
ATOM   2810  CE1 PHE B 423     -80.971   7.174  88.416  1.00 83.64           C  
ATOM   2811  CE2 PHE B 423     -79.407   6.355  90.031  1.00 85.80           C  
ATOM   2812  CZ  PHE B 423     -80.031   6.238  88.804  1.00 87.83           C  
ATOM   2813  N   SER B 424     -81.979  10.415  94.374  1.00 89.90           N  
ATOM   2814  CA  SER B 424     -82.227  11.451  95.366  1.00 88.28           C  
ATOM   2815  C   SER B 424     -80.908  11.966  95.925  1.00 87.29           C  
ATOM   2816  O   SER B 424     -79.972  11.192  96.151  1.00 82.96           O  
ATOM   2817  CB  SER B 424     -83.113  10.931  96.505  1.00 83.28           C  
ATOM   2818  N   CYS B 425     -80.848  13.274  96.156  1.00 82.92           N  
ATOM   2819  CA  CYS B 425     -79.680  13.927  96.733  1.00 76.53           C  
ATOM   2820  C   CYS B 425     -79.921  14.151  98.222  1.00 79.82           C  
ATOM   2821  O   CYS B 425     -80.888  14.819  98.603  1.00 81.77           O  
ATOM   2822  CB  CYS B 425     -79.400  15.252  96.022  1.00 71.05           C  
ATOM   2823  SG  CYS B 425     -77.948  16.153  96.611  1.00 72.51           S  
ATOM   2824  N   SER B 426     -79.051  13.586  99.057  1.00 74.71           N  
ATOM   2825  CA  SER B 426     -79.171  13.686 100.506  1.00 72.28           C  
ATOM   2826  C   SER B 426     -78.159  14.703 101.020  1.00 70.34           C  
ATOM   2827  O   SER B 426     -76.949  14.524 100.843  1.00 73.41           O  
ATOM   2828  CB  SER B 426     -78.948  12.326 101.167  1.00 74.35           C  
ATOM   2829  N   VAL B 427     -78.654  15.758 101.665  1.00 70.98           N  
ATOM   2830  CA  VAL B 427     -77.826  16.838 102.188  1.00 68.45           C  
ATOM   2831  C   VAL B 427     -78.053  16.946 103.690  1.00 73.24           C  
ATOM   2832  O   VAL B 427     -79.192  16.857 104.163  1.00 73.72           O  
ATOM   2833  CB  VAL B 427     -78.136  18.179 101.489  1.00 63.83           C  
ATOM   2834  CG1 VAL B 427     -77.128  19.239 101.896  1.00 64.04           C  
ATOM   2835  CG2 VAL B 427     -78.141  18.000  99.983  1.00 65.04           C  
ATOM   2836  N   MET B 428     -76.966  17.141 104.438  1.00 69.74           N  
ATOM   2837  CA  MET B 428     -77.005  17.209 105.897  1.00 67.92           C  
ATOM   2838  C   MET B 428     -76.310  18.485 106.350  1.00 68.62           C  
ATOM   2839  O   MET B 428     -75.088  18.610 106.217  1.00 71.14           O  
ATOM   2840  CB  MET B 428     -76.333  15.988 106.516  1.00 62.34           C  
ATOM   2841  CG  MET B 428     -76.901  14.673 106.050  1.00 66.70           C  
ATOM   2842  SD  MET B 428     -75.771  13.351 106.482  1.00 88.77           S  
ATOM   2843  CE  MET B 428     -75.596  13.642 108.240  1.00 91.57           C  
ATOM   2844  N   HIS B 429     -77.080  19.420 106.902  1.00 71.02           N  
ATOM   2845  CA  HIS B 429     -76.546  20.700 107.342  1.00 66.83           C  
ATOM   2846  C   HIS B 429     -77.171  21.091 108.673  1.00 70.97           C  
ATOM   2847  O   HIS B 429     -78.282  20.669 109.007  1.00 64.63           O  
ATOM   2848  CB  HIS B 429     -76.791  21.800 106.301  1.00 59.40           C  
ATOM   2849  CG  HIS B 429     -76.121  23.097 106.628  1.00 58.80           C  
ATOM   2850  ND1 HIS B 429     -76.825  24.240 106.939  1.00 63.27           N  
ATOM   2851  CD2 HIS B 429     -74.811  23.431 106.702  1.00 61.84           C  
ATOM   2852  CE1 HIS B 429     -75.978  25.223 107.186  1.00 64.19           C  
ATOM   2853  NE2 HIS B 429     -74.750  24.759 107.049  1.00 62.63           N  
ATOM   2854  N   GLU B 430     -76.430  21.898 109.437  1.00 74.48           N  
ATOM   2855  CA  GLU B 430     -76.883  22.307 110.763  1.00 66.55           C  
ATOM   2856  C   GLU B 430     -78.165  23.131 110.689  1.00 67.12           C  
ATOM   2857  O   GLU B 430     -79.037  23.013 111.558  1.00 73.68           O  
ATOM   2858  CB  GLU B 430     -75.772  23.099 111.457  1.00 63.84           C  
ATOM   2859  CG  GLU B 430     -76.247  24.092 112.508  1.00 68.13           C  
ATOM   2860  CD  GLU B 430     -75.147  25.034 112.962  1.00 50.85           C  
ATOM   2861  N   ALA B 431     -78.305  23.957 109.654  1.00 63.73           N  
ATOM   2862  CA  ALA B 431     -79.456  24.843 109.514  1.00 69.55           C  
ATOM   2863  C   ALA B 431     -80.680  24.163 108.907  1.00 71.41           C  
ATOM   2864  O   ALA B 431     -81.687  24.839 108.665  1.00 67.16           O  
ATOM   2865  CB  ALA B 431     -79.078  26.064 108.672  1.00 66.58           C  
ATOM   2866  N   LEU B 432     -80.625  22.862 108.648  1.00 69.23           N  
ATOM   2867  CA  LEU B 432     -81.752  22.148 108.068  1.00 73.22           C  
ATOM   2868  C   LEU B 432     -82.666  21.590 109.150  1.00 74.24           C  
ATOM   2869  O   LEU B 432     -82.236  21.300 110.270  1.00 79.48           O  
ATOM   2870  CB  LEU B 432     -81.263  21.007 107.177  1.00 73.69           C  
ATOM   2871  CG  LEU B 432     -80.760  21.398 105.791  1.00 70.95           C  
ATOM   2872  CD1 LEU B 432     -80.173  20.192 105.087  1.00 69.15           C  
ATOM   2873  CD2 LEU B 432     -81.893  22.000 104.972  1.00 67.74           C  
ATOM   2874  N   HIS B 433     -83.941  21.446 108.802  1.00 72.10           N  
ATOM   2875  CA  HIS B 433     -84.886  20.787 109.692  1.00 76.34           C  
ATOM   2876  C   HIS B 433     -84.492  19.326 109.865  1.00 72.81           C  
ATOM   2877  O   HIS B 433     -84.271  18.612 108.883  1.00 76.85           O  
ATOM   2878  CB  HIS B 433     -86.308  20.899 109.142  1.00 86.54           C  
ATOM   2879  CG  HIS B 433     -87.346  20.284 110.028  1.00 85.32           C  
ATOM   2880  ND1 HIS B 433     -88.499  19.710 109.537  1.00 83.80           N  
ATOM   2881  CD2 HIS B 433     -87.404  20.152 111.374  1.00 87.32           C  
ATOM   2882  CE1 HIS B 433     -89.220  19.247 110.543  1.00 83.01           C  
ATOM   2883  NE2 HIS B 433     -88.579  19.504 111.668  1.00 88.97           N  
ATOM   2884  N   ASN B 434     -84.385  18.893 111.119  1.00 75.16           N  
ATOM   2885  CA  ASN B 434     -83.903  17.561 111.483  1.00 79.59           C  
ATOM   2886  C   ASN B 434     -82.496  17.287 110.959  1.00 76.50           C  
ATOM   2887  O   ASN B 434     -82.107  16.124 110.812  1.00 79.10           O  
ATOM   2888  CB  ASN B 434     -84.857  16.462 110.994  1.00 76.07           C  
ATOM   2889  CG  ASN B 434     -86.198  16.495 111.697  1.00 81.35           C  
ATOM   2890  OD1 ASN B 434     -86.386  17.225 112.671  1.00 89.33           O  
ATOM   2891  ND2 ASN B 434     -87.139  15.693 111.211  1.00 75.59           N  
ATOM   2892  N   HIS B 435     -81.728  18.342 110.675  1.00 74.90           N  
ATOM   2893  CA  HIS B 435     -80.350  18.223 110.189  1.00 76.42           C  
ATOM   2894  C   HIS B 435     -80.256  17.380 108.919  1.00 80.76           C  
ATOM   2895  O   HIS B 435     -79.228  16.750 108.659  1.00 81.26           O  
ATOM   2896  CB  HIS B 435     -79.426  17.650 111.269  1.00 71.88           C  
ATOM   2897  CG  HIS B 435     -79.249  18.546 112.455  1.00 78.65           C  
ATOM   2898  ND1 HIS B 435     -79.727  19.838 112.491  1.00 77.76           N  
ATOM   2899  CD2 HIS B 435     -78.640  18.336 113.646  1.00 81.52           C  
ATOM   2900  CE1 HIS B 435     -79.422  20.386 113.654  1.00 76.66           C  
ATOM   2901  NE2 HIS B 435     -78.763  19.495 114.374  1.00 78.65           N  
ATOM   2902  N   TYR B 436     -81.316  17.356 108.113  1.00 77.10           N  
ATOM   2903  CA  TYR B 436     -81.348  16.449 106.975  1.00 75.16           C  
ATOM   2904  C   TYR B 436     -82.373  16.954 105.969  1.00 77.52           C  
ATOM   2905  O   TYR B 436     -83.421  17.478 106.355  1.00 77.47           O  
ATOM   2906  CB  TYR B 436     -81.687  15.025 107.435  1.00 79.62           C  
ATOM   2907  CG  TYR B 436     -81.367  13.937 106.438  1.00 84.18           C  
ATOM   2908  CD1 TYR B 436     -82.256  13.605 105.423  1.00 84.80           C  
ATOM   2909  CD2 TYR B 436     -80.173  13.229 106.526  1.00 81.98           C  
ATOM   2910  CE1 TYR B 436     -81.958  12.601 104.517  1.00 92.04           C  
ATOM   2911  CE2 TYR B 436     -79.866  12.227 105.629  1.00 87.11           C  
ATOM   2912  CZ  TYR B 436     -80.761  11.915 104.626  1.00 97.10           C  
ATOM   2913  OH  TYR B 436     -80.452  10.915 103.731  1.00104.32           O  
ATOM   2914  N   THR B 437     -82.067  16.790 104.684  1.00 81.33           N  
ATOM   2915  CA  THR B 437     -83.012  17.112 103.624  1.00 75.94           C  
ATOM   2916  C   THR B 437     -82.709  16.245 102.413  1.00 79.43           C  
ATOM   2917  O   THR B 437     -81.630  15.658 102.298  1.00 77.59           O  
ATOM   2918  CB  THR B 437     -82.959  18.596 103.235  1.00 69.52           C  
ATOM   2919  OG1 THR B 437     -84.200  18.980 102.633  1.00 67.25           O  
ATOM   2920  CG2 THR B 437     -81.837  18.847 102.241  1.00 68.09           C  
ATOM   2921  N   GLN B 438     -83.686  16.158 101.513  1.00 83.26           N  
ATOM   2922  CA  GLN B 438     -83.552  15.351 100.312  1.00 80.85           C  
ATOM   2923  C   GLN B 438     -84.212  16.059  99.139  1.00 76.10           C  
ATOM   2924  O   GLN B 438     -85.216  16.760  99.296  1.00 73.94           O  
ATOM   2925  CB  GLN B 438     -84.168  13.956 100.491  1.00 82.19           C  
ATOM   2926  CG  GLN B 438     -83.242  12.946 101.155  1.00 84.07           C  
ATOM   2927  CD  GLN B 438     -83.823  11.544 101.168  1.00 91.69           C  
ATOM   2928  OE1 GLN B 438     -84.790  11.254 100.461  1.00 94.11           O  
ATOM   2929  NE2 GLN B 438     -83.233  10.665 101.971  1.00 82.92           N  
ATOM   2930  N   LYS B 439     -83.626  15.869  97.959  1.00 72.65           N  
ATOM   2931  CA  LYS B 439     -84.208  16.309  96.699  1.00 75.10           C  
ATOM   2932  C   LYS B 439     -83.997  15.194  95.690  1.00 80.90           C  
ATOM   2933  O   LYS B 439     -82.885  14.673  95.567  1.00 79.34           O  
ATOM   2934  CB  LYS B 439     -83.576  17.615  96.206  1.00 70.68           C  
ATOM   2935  N   SER B 440     -85.056  14.826  94.979  1.00 83.08           N  
ATOM   2936  CA  SER B 440     -85.013  13.694  94.068  1.00 81.41           C  
ATOM   2937  C   SER B 440     -84.803  14.146  92.627  1.00 80.54           C  
ATOM   2938  O   SER B 440     -85.019  15.308  92.272  1.00 79.65           O  
ATOM   2939  CB  SER B 440     -86.296  12.868  94.175  1.00 94.21           C  
ATOM   2940  OG  SER B 440     -86.188  11.667  93.430  1.00103.20           O  
ATOM   2941  N   LEU B 441     -84.383  13.194  91.796  1.00 83.34           N  
ATOM   2942  CA  LEU B 441     -84.044  13.454  90.401  1.00 83.19           C  
ATOM   2943  C   LEU B 441     -84.275  12.181  89.603  1.00 87.00           C  
ATOM   2944  O   LEU B 441     -83.723  11.131  89.947  1.00 89.40           O  
ATOM   2945  CB  LEU B 441     -82.590  13.913  90.269  1.00 75.03           C  
ATOM   2946  CG  LEU B 441     -82.084  14.238  88.864  1.00 71.34           C  
ATOM   2947  CD1 LEU B 441     -82.815  15.437  88.284  1.00 76.52           C  
ATOM   2948  CD2 LEU B 441     -80.583  14.476  88.890  1.00 70.02           C  
ATOM   2949  N   SER B 442     -85.084  12.267  88.549  1.00 76.97           N  
ATOM   2950  CA  SER B 442     -85.363  11.094  87.732  1.00 84.99           C  
ATOM   2951  C   SER B 442     -85.775  11.537  86.336  1.00 98.37           C  
ATOM   2952  O   SER B 442     -86.181  12.682  86.119  1.00 96.90           O  
ATOM   2953  CB  SER B 442     -86.454  10.221  88.362  1.00 83.61           C  
ATOM   2954  N   LEU B 443     -85.671  10.602  85.393  1.00 95.88           N  
ATOM   2955  CA  LEU B 443     -86.007  10.871  84.003  1.00 90.25           C  
ATOM   2956  C   LEU B 443     -87.517  10.885  83.803  1.00102.00           C  
ATOM   2957  O   LEU B 443     -88.239  10.046  84.351  1.00106.83           O  
ATOM   2958  CB  LEU B 443     -85.368   9.826  83.088  1.00 82.70           C  
ATOM   2959  N   SER B 444     -87.989  11.841  83.008  1.00104.50           N  
ATOM   2960  CA  SER B 444     -89.405  11.939  82.660  1.00109.42           C  
ATOM   2961  C   SER B 444     -89.599  12.828  81.436  1.00106.30           C  
ATOM   2962  O   SER B 444     -88.940  13.858  81.296  1.00106.75           O  
ATOM   2963  CB  SER B 444     -90.223  12.480  83.836  1.00112.71           C  
ATOM   2964  OG  SER B 444     -90.412  11.488  84.830  1.00105.20           O  
TER    2965      SER B 444                                                      
HETATM 2966  O   HOH B 601     -69.532  -0.518  95.005  1.00 66.45           O  
HETATM 2967  O   HOH B 602     -68.631   6.131  97.694  1.00 70.52           O  
HETATM 2968  O   HOH B 603     -50.882  22.581 116.589  1.00 67.20           O  
ATOM   2969  N   LEU C 242     -71.844 -16.007  89.877  1.00101.42           N  
ATOM   2970  CA  LEU C 242     -71.885 -15.518  88.504  1.00 98.84           C  
ATOM   2971  C   LEU C 242     -70.481 -15.308  87.947  1.00103.87           C  
ATOM   2972  O   LEU C 242     -69.535 -15.065  88.696  1.00106.48           O  
ATOM   2973  CB  LEU C 242     -72.682 -14.214  88.421  1.00 95.44           C  
ATOM   2974  N   PHE C 243     -70.361 -15.387  86.621  1.00108.59           N  
ATOM   2975  CA  PHE C 243     -69.089 -15.276  85.920  1.00107.30           C  
ATOM   2976  C   PHE C 243     -69.221 -14.295  84.762  1.00105.68           C  
ATOM   2977  O   PHE C 243     -70.157 -14.414  83.953  1.00106.63           O  
ATOM   2978  CB  PHE C 243     -68.626 -16.637  85.370  1.00104.40           C  
ATOM   2979  CG  PHE C 243     -67.670 -17.378  86.259  1.00107.78           C  
ATOM   2980  CD1 PHE C 243     -67.782 -17.329  87.636  1.00105.12           C  
ATOM   2981  CD2 PHE C 243     -66.647 -18.129  85.699  1.00108.13           C  
ATOM   2982  CE1 PHE C 243     -66.892 -18.016  88.437  1.00102.06           C  
ATOM   2983  CE2 PHE C 243     -65.754 -18.818  86.494  1.00105.48           C  
ATOM   2984  CZ  PHE C 243     -65.877 -18.761  87.866  1.00104.44           C  
ATOM   2985  N   PRO C 244     -68.328 -13.319  84.650  1.00101.58           N  
ATOM   2986  CA  PRO C 244     -68.276 -12.501  83.440  1.00 97.08           C  
ATOM   2987  C   PRO C 244     -67.577 -13.267  82.332  1.00 86.31           C  
ATOM   2988  O   PRO C 244     -66.783 -14.179  82.607  1.00 83.26           O  
ATOM   2989  CB  PRO C 244     -67.458 -11.274  83.875  1.00 95.99           C  
ATOM   2990  CG  PRO C 244     -67.590 -11.245  85.366  1.00100.12           C  
ATOM   2991  CD  PRO C 244     -67.603 -12.689  85.764  1.00100.85           C  
ATOM   2992  N   PRO C 245     -67.845 -12.942  81.072  1.00 83.38           N  
ATOM   2993  CA  PRO C 245     -67.175 -13.648  79.976  1.00 81.92           C  
ATOM   2994  C   PRO C 245     -65.685 -13.339  79.938  1.00 72.96           C  
ATOM   2995  O   PRO C 245     -65.218 -12.313  80.435  1.00 74.80           O  
ATOM   2996  CB  PRO C 245     -67.882 -13.120  78.724  1.00 82.68           C  
ATOM   2997  CG  PRO C 245     -68.454 -11.804  79.138  1.00 86.03           C  
ATOM   2998  CD  PRO C 245     -68.823 -11.955  80.583  1.00 84.91           C  
ATOM   2999  N   LYS C 246     -64.937 -14.263  79.340  1.00 73.71           N  
ATOM   3000  CA  LYS C 246     -63.500 -14.077  79.191  1.00 66.23           C  
ATOM   3001  C   LYS C 246     -63.220 -12.891  78.269  1.00 71.12           C  
ATOM   3002  O   LYS C 246     -63.929 -12.695  77.275  1.00 77.27           O  
ATOM   3003  CB  LYS C 246     -62.845 -15.341  78.637  1.00 57.42           C  
ATOM   3004  N   PRO C 247     -62.208 -12.076  78.578  1.00 61.10           N  
ATOM   3005  CA  PRO C 247     -61.992 -10.855  77.782  1.00 68.33           C  
ATOM   3006  C   PRO C 247     -61.716 -11.123  76.312  1.00 65.72           C  
ATOM   3007  O   PRO C 247     -62.185 -10.365  75.455  1.00 64.48           O  
ATOM   3008  CB  PRO C 247     -60.793 -10.196  78.481  1.00 64.45           C  
ATOM   3009  CG  PRO C 247     -60.835 -10.727  79.878  1.00 67.82           C  
ATOM   3010  CD  PRO C 247     -61.303 -12.147  79.736  1.00 67.57           C  
ATOM   3011  N   LYS C 248     -60.970 -12.183  75.990  1.00 64.59           N  
ATOM   3012  CA  LYS C 248     -60.717 -12.502  74.587  1.00 65.09           C  
ATOM   3013  C   LYS C 248     -62.005 -12.828  73.843  1.00 70.46           C  
ATOM   3014  O   LYS C 248     -62.134 -12.508  72.655  1.00 71.97           O  
ATOM   3015  CB  LYS C 248     -59.733 -13.669  74.479  1.00 63.10           C  
ATOM   3016  CG  LYS C 248     -59.483 -14.136  73.054  1.00 58.74           C  
ATOM   3017  CD  LYS C 248     -58.319 -15.105  72.965  1.00 64.60           C  
ATOM   3018  CE  LYS C 248     -58.056 -15.505  71.522  1.00 64.57           C  
ATOM   3019  NZ  LYS C 248     -56.894 -16.424  71.396  1.00 59.59           N1+
ATOM   3020  N   ASP C 249     -62.974 -13.442  74.523  1.00 70.83           N  
ATOM   3021  CA  ASP C 249     -64.230 -13.785  73.866  1.00 73.84           C  
ATOM   3022  C   ASP C 249     -65.002 -12.537  73.453  1.00 74.16           C  
ATOM   3023  O   ASP C 249     -65.586 -12.494  72.365  1.00 74.88           O  
ATOM   3024  CB  ASP C 249     -65.079 -14.659  74.787  1.00 74.33           C  
ATOM   3025  CG  ASP C 249     -64.384 -15.946  75.175  1.00 71.67           C  
ATOM   3026  OD1 ASP C 249     -63.443 -16.355  74.464  1.00 74.86           O  
ATOM   3027  OD2 ASP C 249     -64.782 -16.552  76.192  1.00 70.17           O1-
ATOM   3028  N   THR C 250     -65.009 -11.509  74.303  1.00 76.30           N  
ATOM   3029  CA  THR C 250     -65.759 -10.300  73.980  1.00 74.85           C  
ATOM   3030  C   THR C 250     -65.053  -9.471  72.917  1.00 72.38           C  
ATOM   3031  O   THR C 250     -65.703  -8.713  72.189  1.00 75.77           O  
ATOM   3032  CB  THR C 250     -65.969  -9.458  75.238  1.00 73.89           C  
ATOM   3033  OG1 THR C 250     -64.729  -8.845  75.613  1.00 68.23           O  
ATOM   3034  CG2 THR C 250     -66.454 -10.335  76.382  1.00 75.86           C  
ATOM   3035  N   LEU C 251     -63.732  -9.598  72.817  1.00 67.94           N  
ATOM   3036  CA  LEU C 251     -62.952  -8.790  71.891  1.00 67.39           C  
ATOM   3037  C   LEU C 251     -62.840  -9.405  70.504  1.00 67.82           C  
ATOM   3038  O   LEU C 251     -62.658  -8.670  69.527  1.00 71.98           O  
ATOM   3039  CB  LEU C 251     -61.555  -8.544  72.461  1.00 66.41           C  
ATOM   3040  CG  LEU C 251     -61.563  -7.814  73.803  1.00 59.79           C  
ATOM   3041  CD1 LEU C 251     -60.158  -7.432  74.201  1.00 58.12           C  
ATOM   3042  CD2 LEU C 251     -62.465  -6.590  73.752  1.00 62.80           C  
ATOM   3043  N   MET C 252     -62.935 -10.725  70.391  1.00 69.46           N  
ATOM   3044  CA  MET C 252     -62.892 -11.401  69.101  1.00 79.49           C  
ATOM   3045  C   MET C 252     -64.295 -11.824  68.691  1.00 86.93           C  
ATOM   3046  O   MET C 252     -64.983 -12.523  69.443  1.00 82.41           O  
ATOM   3047  CB  MET C 252     -61.983 -12.629  69.152  1.00 77.28           C  
ATOM   3048  CG  MET C 252     -60.556 -12.352  69.572  1.00 67.86           C  
ATOM   3049  SD  MET C 252     -59.538 -11.541  68.323  1.00 79.55           S  
ATOM   3050  CE  MET C 252     -59.686  -9.819  68.799  1.00 68.00           C  
ATOM   3051  N   ILE C 253     -64.714 -11.410  67.492  1.00 90.92           N  
ATOM   3052  CA  ILE C 253     -66.027 -11.801  66.997  1.00 91.33           C  
ATOM   3053  C   ILE C 253     -66.066 -13.263  66.587  1.00 97.57           C  
ATOM   3054  O   ILE C 253     -67.143 -13.783  66.273  1.00101.92           O  
ATOM   3055  CB  ILE C 253     -66.449 -10.912  65.810  1.00 81.05           C  
ATOM   3056  N   SER C 254     -64.917 -13.939  66.595  1.00 97.12           N  
ATOM   3057  CA  SER C 254     -64.818 -15.344  66.228  1.00 94.24           C  
ATOM   3058  C   SER C 254     -65.118 -16.282  67.388  1.00 95.51           C  
ATOM   3059  O   SER C 254     -65.254 -17.490  67.166  1.00100.15           O  
ATOM   3060  CB  SER C 254     -63.419 -15.647  65.680  1.00 91.31           C  
ATOM   3061  OG  SER C 254     -63.035 -14.691  64.708  1.00 94.93           O  
ATOM   3062  N   ARG C 255     -65.226 -15.763  68.610  1.00 92.08           N  
ATOM   3063  CA  ARG C 255     -65.456 -16.578  69.794  1.00 87.72           C  
ATOM   3064  C   ARG C 255     -66.690 -16.078  70.531  1.00 80.47           C  
ATOM   3065  O   ARG C 255     -66.882 -14.870  70.693  1.00 81.77           O  
ATOM   3066  CB  ARG C 255     -64.232 -16.538  70.721  1.00 84.68           C  
ATOM   3067  CG  ARG C 255     -62.935 -16.970  70.049  1.00 80.27           C  
ATOM   3068  CD  ARG C 255     -61.721 -16.415  70.776  1.00 73.69           C  
ATOM   3069  NE  ARG C 255     -61.662 -16.844  72.171  1.00 84.77           N  
ATOM   3070  CZ  ARG C 255     -60.932 -17.864  72.612  1.00 90.19           C  
ATOM   3071  NH1 ARG C 255     -60.189 -18.567  71.767  1.00 92.49           N1+
ATOM   3072  NH2 ARG C 255     -60.941 -18.179  73.901  1.00 89.12           N  
ATOM   3073  N   THR C 256     -67.522 -17.015  70.974  1.00 79.17           N  
ATOM   3074  CA  THR C 256     -68.789 -16.674  71.613  1.00 81.52           C  
ATOM   3075  C   THR C 256     -68.577 -16.404  73.098  1.00 79.67           C  
ATOM   3076  O   THR C 256     -68.180 -17.317  73.831  1.00 74.29           O  
ATOM   3077  CB  THR C 256     -69.802 -17.797  71.427  1.00 77.40           C  
ATOM   3078  N   PRO C 257     -68.827 -15.186  73.582  1.00 78.21           N  
ATOM   3079  CA  PRO C 257     -68.677 -14.920  75.019  1.00 79.81           C  
ATOM   3080  C   PRO C 257     -69.931 -15.328  75.779  1.00 90.35           C  
ATOM   3081  O   PRO C 257     -71.051 -14.993  75.385  1.00 89.89           O  
ATOM   3082  CB  PRO C 257     -68.456 -13.405  75.074  1.00 76.62           C  
ATOM   3083  CG  PRO C 257     -69.220 -12.892  73.898  1.00 80.14           C  
ATOM   3084  CD  PRO C 257     -69.159 -13.965  72.828  1.00 80.15           C  
ATOM   3085  N   GLU C 258     -69.736 -16.049  76.881  1.00 90.15           N  
ATOM   3086  CA  GLU C 258     -70.832 -16.497  77.726  1.00 89.31           C  
ATOM   3087  C   GLU C 258     -70.586 -16.044  79.158  1.00 95.06           C  
ATOM   3088  O   GLU C 258     -69.452 -16.079  79.644  1.00 94.73           O  
ATOM   3089  CB  GLU C 258     -70.999 -18.025  77.664  1.00 90.94           C  
ATOM   3090  CG  GLU C 258     -69.719 -18.818  77.896  1.00 90.79           C  
ATOM   3091  CD  GLU C 258     -69.922 -20.317  77.734  1.00 97.29           C  
ATOM   3092  OE1 GLU C 258     -71.046 -20.731  77.380  1.00100.82           O  
ATOM   3093  OE2 GLU C 258     -68.960 -21.081  77.960  1.00 86.91           O1-
ATOM   3094  N   VAL C 259     -71.654 -15.615  79.823  1.00100.68           N  
ATOM   3095  CA  VAL C 259     -71.611 -15.217  81.226  1.00 96.70           C  
ATOM   3096  C   VAL C 259     -72.245 -16.329  82.054  1.00101.45           C  
ATOM   3097  O   VAL C 259     -73.461 -16.543  82.000  1.00104.26           O  
ATOM   3098  CB  VAL C 259     -72.322 -13.877  81.456  1.00 85.39           C  
ATOM   3099  N   THR C 260     -71.423 -17.031  82.825  1.00 96.82           N  
ATOM   3100  CA  THR C 260     -71.859 -18.167  83.623  1.00 97.21           C  
ATOM   3101  C   THR C 260     -72.416 -17.699  84.964  1.00106.11           C  
ATOM   3102  O   THR C 260     -71.956 -16.709  85.537  1.00107.76           O  
ATOM   3103  CB  THR C 260     -70.709 -19.150  83.848  1.00 87.46           C  
ATOM   3104  N   CYS C 261     -73.427 -18.414  85.450  1.00107.99           N  
ATOM   3105  CA  CYS C 261     -74.035 -18.131  86.751  1.00103.51           C  
ATOM   3106  C   CYS C 261     -73.694 -19.239  87.740  1.00100.37           C  
ATOM   3107  O   CYS C 261     -73.518 -20.395  87.353  1.00103.91           O  
ATOM   3108  CB  CYS C 261     -75.558 -18.017  86.638  1.00107.08           C  
ATOM   3109  SG  CYS C 261     -76.386 -17.498  88.160  1.00110.56           S  
ATOM   3110  N   PHE C 275     -82.373 -20.194  88.014  1.00112.79           N  
ATOM   3111  CA  PHE C 275     -81.756 -18.975  87.506  1.00117.62           C  
ATOM   3112  C   PHE C 275     -82.708 -18.214  86.587  1.00125.66           C  
ATOM   3113  O   PHE C 275     -83.445 -18.817  85.805  1.00125.01           O  
ATOM   3114  CB  PHE C 275     -80.458 -19.302  86.766  1.00114.01           C  
ATOM   3115  N   ASN C 276     -82.687 -16.886  86.687  1.00127.69           N  
ATOM   3116  CA  ASN C 276     -83.544 -16.019  85.886  1.00129.82           C  
ATOM   3117  C   ASN C 276     -82.698 -14.881  85.334  1.00130.87           C  
ATOM   3118  O   ASN C 276     -82.174 -14.066  86.101  1.00128.16           O  
ATOM   3119  CB  ASN C 276     -84.711 -15.477  86.718  1.00123.23           C  
ATOM   3120  CG  ASN C 276     -85.705 -14.688  85.888  1.00117.48           C  
ATOM   3121  OD1 ASN C 276     -85.739 -14.801  84.663  1.00117.82           O  
ATOM   3122  ND2 ASN C 276     -86.524 -13.884  86.556  1.00111.80           N  
ATOM   3123  N   TRP C 277     -82.566 -14.827  84.012  1.00131.41           N  
ATOM   3124  CA  TRP C 277     -81.722 -13.845  83.346  1.00130.95           C  
ATOM   3125  C   TRP C 277     -82.564 -12.698  82.801  1.00130.27           C  
ATOM   3126  O   TRP C 277     -83.644 -12.915  82.242  1.00128.35           O  
ATOM   3127  CB  TRP C 277     -80.929 -14.493  82.209  1.00127.40           C  
ATOM   3128  N   TYR C 278     -82.060 -11.476  82.967  1.00131.02           N  
ATOM   3129  CA  TYR C 278     -82.696 -10.277  82.432  1.00133.43           C  
ATOM   3130  C   TYR C 278     -81.629  -9.428  81.759  1.00136.12           C  
ATOM   3131  O   TYR C 278     -80.649  -9.034  82.401  1.00126.89           O  
ATOM   3132  CB  TYR C 278     -83.403  -9.484  83.535  1.00128.39           C  
ATOM   3133  N   VAL C 279     -81.820  -9.143  80.474  1.00137.26           N  
ATOM   3134  CA  VAL C 279     -80.852  -8.401  79.674  1.00128.59           C  
ATOM   3135  C   VAL C 279     -81.338  -6.959  79.580  1.00128.37           C  
ATOM   3136  O   VAL C 279     -82.251  -6.646  78.810  1.00127.11           O  
ATOM   3137  CB  VAL C 279     -80.667  -9.025  78.288  1.00117.13           C  
ATOM   3138  N   ASP C 280     -80.714  -6.076  80.364  1.00126.57           N  
ATOM   3139  CA  ASP C 280     -81.008  -4.641  80.353  1.00129.01           C  
ATOM   3140  C   ASP C 280     -82.476  -4.353  80.659  1.00131.38           C  
ATOM   3141  O   ASP C 280     -83.057  -3.403  80.128  1.00132.21           O  
ATOM   3142  CB  ASP C 280     -80.606  -4.004  79.017  1.00122.38           C  
ATOM   3143  CG  ASP C 280     -79.943  -2.651  79.191  1.00103.98           C  
ATOM   3144  OD1 ASP C 280     -79.217  -2.466  80.189  1.00 97.03           O1-
ATOM   3145  OD2 ASP C 280     -80.147  -1.772  78.328  1.00 96.15           O  
ATOM   3146  N   GLY C 281     -83.087  -5.169  81.521  1.00130.01           N  
ATOM   3147  CA  GLY C 281     -84.470  -5.022  81.906  1.00130.99           C  
ATOM   3148  C   GLY C 281     -85.416  -5.966  81.190  1.00128.69           C  
ATOM   3149  O   GLY C 281     -86.464  -6.318  81.743  1.00126.07           O  
ATOM   3150  N   VAL C 282     -85.070  -6.381  79.977  1.00125.87           N  
ATOM   3151  CA  VAL C 282     -85.881  -7.301  79.188  1.00124.16           C  
ATOM   3152  C   VAL C 282     -85.548  -8.727  79.600  1.00129.49           C  
ATOM   3153  O   VAL C 282     -84.387  -9.059  79.869  1.00128.54           O  
ATOM   3154  CB  VAL C 282     -85.651  -7.088  77.679  1.00111.69           C  
ATOM   3155  N   GLU C 283     -86.571  -9.575  79.655  1.00134.42           N  
ATOM   3156  CA  GLU C 283     -86.379 -10.967  80.038  1.00130.68           C  
ATOM   3157  C   GLU C 283     -85.596 -11.688  78.948  1.00131.17           C  
ATOM   3158  O   GLU C 283     -85.886 -11.535  77.757  1.00126.48           O  
ATOM   3159  CB  GLU C 283     -87.727 -11.647  80.269  1.00123.10           C  
ATOM   3160  N   VAL C 284     -84.601 -12.475  79.350  1.00132.20           N  
ATOM   3161  CA  VAL C 284     -83.741 -13.179  78.408  1.00130.51           C  
ATOM   3162  C   VAL C 284     -84.033 -14.668  78.514  1.00127.77           C  
ATOM   3163  O   VAL C 284     -83.892 -15.270  79.586  1.00123.22           O  
ATOM   3164  CB  VAL C 284     -82.256 -12.889  78.675  1.00124.09           C  
ATOM   3165  N   HIS C 285     -84.444 -15.251  77.392  1.00124.01           N  
ATOM   3166  CA  HIS C 285     -84.749 -16.667  77.239  1.00120.93           C  
ATOM   3167  C   HIS C 285     -84.027 -17.241  76.030  1.00120.99           C  
ATOM   3168  O   HIS C 285     -84.569 -18.079  75.303  1.00117.63           O  
ATOM   3169  CB  HIS C 285     -86.252 -16.906  77.136  1.00120.33           C  
ATOM   3170  CG  HIS C 285     -86.692 -18.203  77.740  1.00131.03           C  
ATOM   3171  ND1 HIS C 285     -86.089 -19.405  77.438  1.00134.36           N  
ATOM   3172  CD2 HIS C 285     -87.668 -18.486  78.635  1.00133.98           C  
ATOM   3173  CE1 HIS C 285     -86.677 -20.374  78.116  1.00136.06           C  
ATOM   3174  NE2 HIS C 285     -87.639 -19.843  78.851  1.00138.45           N  
ATOM   3175  N   ASN C 286     -82.792 -16.801  75.786  1.00121.05           N  
ATOM   3176  CA  ASN C 286     -82.059 -17.298  74.627  1.00121.23           C  
ATOM   3177  C   ASN C 286     -81.650 -18.752  74.824  1.00116.93           C  
ATOM   3178  O   ASN C 286     -82.063 -19.634  74.061  1.00119.17           O  
ATOM   3179  CB  ASN C 286     -80.831 -16.418  74.373  1.00113.50           C  
ATOM   3180  N   ALA C 287     -80.853 -19.027  75.849  1.00106.26           N  
ATOM   3181  CA  ALA C 287     -80.387 -20.375  76.130  1.00110.01           C  
ATOM   3182  C   ALA C 287     -80.650 -20.695  77.593  1.00112.54           C  
ATOM   3183  O   ALA C 287     -80.776 -19.799  78.432  1.00111.47           O  
ATOM   3184  CB  ALA C 287     -78.898 -20.546  75.801  1.00114.16           C  
ATOM   3185  N   LYS C 288     -80.731 -21.989  77.899  1.00109.07           N  
ATOM   3186  CA  LYS C 288     -81.006 -22.400  79.269  1.00109.84           C  
ATOM   3187  C   LYS C 288     -79.698 -22.789  79.943  1.00113.63           C  
ATOM   3188  O   LYS C 288     -78.661 -22.173  79.677  1.00107.03           O  
ATOM   3189  CB  LYS C 288     -82.014 -23.554  79.308  1.00106.73           C  
ATOM   3190  CG  LYS C 288     -81.896 -24.534  78.155  1.00 99.65           C  
ATOM   3191  N   THR C 289     -79.718 -23.802  80.802  1.00117.43           N  
ATOM   3192  CA  THR C 289     -78.497 -24.219  81.486  1.00108.64           C  
ATOM   3193  C   THR C 289     -77.603 -25.084  80.601  1.00106.63           C  
ATOM   3194  O   THR C 289     -78.008 -26.148  80.136  1.00107.58           O  
ATOM   3195  CB  THR C 289     -78.817 -24.996  82.776  1.00104.41           C  
ATOM   3196  OG1 THR C 289     -79.487 -24.131  83.702  1.00103.81           O  
ATOM   3197  CG2 THR C 289     -77.533 -25.511  83.416  1.00 97.57           C  
ATOM   3198  N   SER C 304     -75.562 -21.593  85.399  1.00100.86           N  
ATOM   3199  CA  SER C 304     -76.293 -21.344  84.161  1.00106.54           C  
ATOM   3200  C   SER C 304     -75.572 -20.295  83.317  1.00107.16           C  
ATOM   3201  O   SER C 304     -75.145 -19.265  83.833  1.00105.20           O  
ATOM   3202  CB  SER C 304     -77.723 -20.893  84.464  1.00111.79           C  
ATOM   3203  OG  SER C 304     -77.745 -19.593  85.026  1.00116.71           O  
ATOM   3204  N   VAL C 305     -75.438 -20.552  82.017  1.00106.41           N  
ATOM   3205  CA  VAL C 305     -74.646 -19.711  81.126  1.00 98.85           C  
ATOM   3206  C   VAL C 305     -75.544 -19.195  80.012  1.00 98.54           C  
ATOM   3207  O   VAL C 305     -76.257 -19.974  79.369  1.00103.98           O  
ATOM   3208  CB  VAL C 305     -73.442 -20.475  80.544  1.00 94.67           C  
ATOM   3209  N   LEU C 306     -75.507 -17.883  79.788  1.00 98.47           N  
ATOM   3210  CA  LEU C 306     -76.228 -17.235  78.699  1.00 98.76           C  
ATOM   3211  C   LEU C 306     -75.220 -16.566  77.777  1.00 96.93           C  
ATOM   3212  O   LEU C 306     -74.420 -15.739  78.226  1.00 95.99           O  
ATOM   3213  CB  LEU C 306     -77.233 -16.213  79.235  1.00 84.26           C  
ATOM   3214  N   THR C 307     -75.249 -16.930  76.497  1.00 92.98           N  
ATOM   3215  CA  THR C 307     -74.346 -16.320  75.531  1.00 91.67           C  
ATOM   3216  C   THR C 307     -74.789 -14.892  75.233  1.00 95.20           C  
ATOM   3217  O   THR C 307     -75.967 -14.639  74.965  1.00 99.77           O  
ATOM   3218  CB  THR C 307     -74.301 -17.145  74.247  1.00 87.08           C  
ATOM   3219  OG1 THR C 307     -73.820 -18.462  74.543  1.00 87.03           O  
ATOM   3220  CG2 THR C 307     -73.375 -16.496  73.230  1.00 87.32           C  
ATOM   3221  N   VAL C 308     -73.841 -13.960  75.279  1.00 95.04           N  
ATOM   3222  CA  VAL C 308     -74.122 -12.542  75.108  1.00 96.94           C  
ATOM   3223  C   VAL C 308     -73.554 -12.070  73.776  1.00 99.05           C  
ATOM   3224  O   VAL C 308     -72.660 -12.690  73.191  1.00 97.99           O  
ATOM   3225  CB  VAL C 308     -73.557 -11.699  76.271  1.00 95.50           C  
ATOM   3226  N   LEU C 309     -74.094 -10.954  73.291  1.00101.91           N  
ATOM   3227  CA  LEU C 309     -73.614 -10.359  72.053  1.00 99.46           C  
ATOM   3228  C   LEU C 309     -72.393  -9.488  72.324  1.00 91.74           C  
ATOM   3229  O   LEU C 309     -72.286  -8.839  73.369  1.00 90.90           O  
ATOM   3230  CB  LEU C 309     -74.714  -9.527  71.392  1.00 96.82           C  
ATOM   3231  N   HIS C 310     -71.468  -9.480  71.361  1.00 86.43           N  
ATOM   3232  CA  HIS C 310     -70.219  -8.746  71.536  1.00 86.26           C  
ATOM   3233  C   HIS C 310     -70.468  -7.248  71.660  1.00 94.59           C  
ATOM   3234  O   HIS C 310     -69.956  -6.597  72.577  1.00 94.17           O  
ATOM   3235  CB  HIS C 310     -69.278  -9.035  70.367  1.00 77.25           C  
ATOM   3236  CG  HIS C 310     -68.951 -10.485  70.198  1.00 81.60           C  
ATOM   3237  ND1 HIS C 310     -69.888 -11.417  69.805  1.00 86.97           N  
ATOM   3238  CD2 HIS C 310     -67.789 -11.163  70.352  1.00 86.00           C  
ATOM   3239  CE1 HIS C 310     -69.318 -12.607  69.730  1.00 87.47           C  
ATOM   3240  NE2 HIS C 310     -68.045 -12.480  70.057  1.00 87.14           N  
ATOM   3241  N   GLN C 311     -71.268  -6.686  70.749  1.00 98.65           N  
ATOM   3242  CA  GLN C 311     -71.557  -5.257  70.805  1.00 98.12           C  
ATOM   3243  C   GLN C 311     -72.359  -4.897  72.048  1.00 95.37           C  
ATOM   3244  O   GLN C 311     -72.191  -3.802  72.597  1.00 92.21           O  
ATOM   3245  CB  GLN C 311     -72.300  -4.819  69.543  1.00 93.47           C  
ATOM   3246  N   ASP C 312     -73.225  -5.803  72.509  1.00 94.56           N  
ATOM   3247  CA  ASP C 312     -74.011  -5.535  73.709  1.00 92.40           C  
ATOM   3248  C   ASP C 312     -73.116  -5.445  74.937  1.00 94.65           C  
ATOM   3249  O   ASP C 312     -73.295  -4.559  75.782  1.00 93.81           O  
ATOM   3250  CB  ASP C 312     -75.075  -6.617  73.893  1.00 85.63           C  
ATOM   3251  N   TRP C 313     -72.148  -6.357  75.053  1.00 94.63           N  
ATOM   3252  CA  TRP C 313     -71.262  -6.359  76.211  1.00 90.24           C  
ATOM   3253  C   TRP C 313     -70.283  -5.192  76.163  1.00 94.91           C  
ATOM   3254  O   TRP C 313     -70.027  -4.548  77.187  1.00 93.45           O  
ATOM   3255  CB  TRP C 313     -70.512  -7.687  76.290  1.00 88.04           C  
ATOM   3256  CG  TRP C 313     -69.507  -7.740  77.394  1.00 92.35           C  
ATOM   3257  CD1 TRP C 313     -68.167  -7.509  77.294  1.00 90.77           C  
ATOM   3258  CD2 TRP C 313     -69.760  -8.046  78.770  1.00 91.17           C  
ATOM   3259  NE1 TRP C 313     -67.569  -7.651  78.523  1.00 89.43           N  
ATOM   3260  CE2 TRP C 313     -68.526  -7.981  79.446  1.00 91.54           C  
ATOM   3261  CE3 TRP C 313     -70.910  -8.369  79.496  1.00 97.59           C  
ATOM   3262  CZ2 TRP C 313     -68.410  -8.226  80.812  1.00 98.72           C  
ATOM   3263  CZ3 TRP C 313     -70.792  -8.611  80.852  1.00 97.45           C  
ATOM   3264  CH2 TRP C 313     -69.552  -8.539  81.496  1.00 95.66           C  
ATOM   3265  N   LEU C 314     -69.722  -4.905  74.983  1.00 95.57           N  
ATOM   3266  CA  LEU C 314     -68.768  -3.808  74.851  1.00 90.58           C  
ATOM   3267  C   LEU C 314     -69.407  -2.442  75.063  1.00 91.01           C  
ATOM   3268  O   LEU C 314     -68.683  -1.462  75.273  1.00 87.19           O  
ATOM   3269  CB  LEU C 314     -68.102  -3.850  73.475  1.00 86.69           C  
ATOM   3270  CG  LEU C 314     -67.250  -5.077  73.155  1.00 83.72           C  
ATOM   3271  CD1 LEU C 314     -66.618  -4.934  71.782  1.00 72.29           C  
ATOM   3272  CD2 LEU C 314     -66.190  -5.288  74.223  1.00 87.70           C  
ATOM   3273  N   ASN C 315     -70.734  -2.348  75.011  1.00 91.60           N  
ATOM   3274  CA  ASN C 315     -71.432  -1.097  75.269  1.00 88.59           C  
ATOM   3275  C   ASN C 315     -71.993  -1.015  76.682  1.00 89.66           C  
ATOM   3276  O   ASN C 315     -72.630  -0.014  77.025  1.00 83.08           O  
ATOM   3277  CB  ASN C 315     -72.553  -0.892  74.244  1.00 90.71           C  
ATOM   3278  CG  ASN C 315     -72.028  -0.443  72.893  1.00 89.92           C  
ATOM   3279  OD1 ASN C 315     -72.228  -1.113  71.881  1.00 94.43           O  
ATOM   3280  ND2 ASN C 315     -71.348   0.698  72.874  1.00 87.54           N  
ATOM   3281  N   GLY C 316     -71.774  -2.037  77.505  1.00 92.24           N  
ATOM   3282  CA  GLY C 316     -72.111  -1.957  78.909  1.00 91.25           C  
ATOM   3283  C   GLY C 316     -73.526  -2.318  79.294  1.00 99.71           C  
ATOM   3284  O   GLY C 316     -74.033  -1.792  80.291  1.00106.70           O  
ATOM   3285  N   LYS C 317     -74.188  -3.199  78.547  1.00 97.94           N  
ATOM   3286  CA  LYS C 317     -75.510  -3.649  78.961  1.00 99.61           C  
ATOM   3287  C   LYS C 317     -75.370  -4.575  80.163  1.00105.14           C  
ATOM   3288  O   LYS C 317     -74.615  -5.552  80.123  1.00109.97           O  
ATOM   3289  CB  LYS C 317     -76.216  -4.363  77.810  1.00 96.87           C  
ATOM   3290  N   GLU C 318     -76.102  -4.274  81.232  1.00102.31           N  
ATOM   3291  CA  GLU C 318     -75.980  -5.033  82.468  1.00107.11           C  
ATOM   3292  C   GLU C 318     -76.864  -6.273  82.454  1.00112.89           C  
ATOM   3293  O   GLU C 318     -77.968  -6.273  81.904  1.00117.23           O  
ATOM   3294  CB  GLU C 318     -76.339  -4.159  83.671  1.00104.67           C  
ATOM   3295  N   TYR C 319     -76.361  -7.335  83.080  1.00110.34           N  
ATOM   3296  CA  TYR C 319     -77.057  -8.608  83.189  1.00114.67           C  
ATOM   3297  C   TYR C 319     -76.992  -9.081  84.633  1.00120.37           C  
ATOM   3298  O   TYR C 319     -75.954  -8.951  85.288  1.00119.27           O  
ATOM   3299  CB  TYR C 319     -76.450  -9.663  82.257  1.00114.08           C  
ATOM   3300  N   GLU C 320     -78.098  -9.633  85.127  1.00127.79           N  
ATOM   3301  CA  GLU C 320     -78.142 -10.195  86.469  1.00130.56           C  
ATOM   3302  C   GLU C 320     -78.808 -11.562  86.441  1.00130.08           C  
ATOM   3303  O   GLU C 320     -79.716 -11.819  85.645  1.00124.67           O  
ATOM   3304  CB  GLU C 320     -78.875  -9.270  87.455  1.00128.96           C  
ATOM   3305  CG  GLU C 320     -78.097  -8.012  87.818  1.00125.71           C  
ATOM   3306  CD  GLU C 320     -76.804  -8.308  88.566  1.00124.98           C  
ATOM   3307  OE1 GLU C 320     -76.660  -9.426  89.107  1.00120.57           O  
ATOM   3308  OE2 GLU C 320     -75.927  -7.419  88.608  1.00124.97           O  
ATOM   3309  N   CYS C 321     -78.338 -12.437  87.324  1.00129.63           N  
ATOM   3310  CA  CYS C 321     -78.821 -13.807  87.396  1.00130.32           C  
ATOM   3311  C   CYS C 321     -79.989 -13.933  88.369  1.00136.52           C  
ATOM   3312  O   CYS C 321     -80.692 -12.958  88.641  1.00135.96           O  
ATOM   3313  CB  CYS C 321     -77.681 -14.746  87.806  1.00132.23           C  
ATOM   3314  SG  CYS C 321     -78.069 -16.492  87.611  1.00150.04           S  
ATOM   3315  N   ILE C 336     -73.641  -8.724  86.249  1.00106.00           N  
ATOM   3316  CA  ILE C 336     -72.292  -8.525  85.737  1.00105.72           C  
ATOM   3317  C   ILE C 336     -72.321  -7.613  84.517  1.00111.84           C  
ATOM   3318  O   ILE C 336     -73.271  -7.645  83.734  1.00111.71           O  
ATOM   3319  CB  ILE C 336     -71.623  -9.869  85.395  1.00101.97           C  
ATOM   3320  N   SER C 337     -71.276  -6.803  84.358  1.00110.05           N  
ATOM   3321  CA  SER C 337     -71.197  -5.882  83.234  1.00103.65           C  
ATOM   3322  C   SER C 337     -69.766  -5.389  83.082  1.00 98.24           C  
ATOM   3323  O   SER C 337     -68.986  -5.378  84.037  1.00 97.95           O  
ATOM   3324  CB  SER C 337     -72.149  -4.694  83.418  1.00105.35           C  
ATOM   3325  OG  SER C 337     -71.808  -3.948  84.574  1.00100.36           O  
ATOM   3326  N   LYS C 338     -69.438  -4.979  81.860  1.00 89.78           N  
ATOM   3327  CA  LYS C 338     -68.149  -4.364  81.582  1.00 87.44           C  
ATOM   3328  C   LYS C 338     -68.045  -3.012  82.278  1.00 83.76           C  
ATOM   3329  O   LYS C 338     -69.050  -2.351  82.551  1.00 91.75           O  
ATOM   3330  CB  LYS C 338     -67.948  -4.193  80.077  1.00 86.04           C  
ATOM   3331  N   ALA C 339     -66.812  -2.610  82.582  1.00 80.30           N  
ATOM   3332  CA  ALA C 339     -66.592  -1.304  83.189  1.00 81.02           C  
ATOM   3333  C   ALA C 339     -67.093  -0.211  82.254  1.00 83.96           C  
ATOM   3334  O   ALA C 339     -66.949  -0.302  81.031  1.00 78.11           O  
ATOM   3335  CB  ALA C 339     -65.113  -1.099  83.508  1.00 74.12           C  
ATOM   3336  N   LYS C 340     -67.694   0.824  82.835  1.00 81.02           N  
ATOM   3337  CA  LYS C 340     -68.365   1.861  82.064  1.00 76.89           C  
ATOM   3338  C   LYS C 340     -67.501   3.086  81.793  1.00 76.26           C  
ATOM   3339  O   LYS C 340     -67.966   4.011  81.121  1.00 79.10           O  
ATOM   3340  CB  LYS C 340     -69.652   2.290  82.779  1.00 73.21           C  
ATOM   3341  N   GLY C 341     -66.266   3.118  82.281  1.00 68.44           N  
ATOM   3342  CA  GLY C 341     -65.410   4.262  82.042  1.00 66.01           C  
ATOM   3343  C   GLY C 341     -64.974   4.367  80.592  1.00 58.26           C  
ATOM   3344  O   GLY C 341     -65.109   3.442  79.791  1.00 62.75           O  
ATOM   3345  N   GLN C 342     -64.442   5.535  80.252  1.00 51.67           N  
ATOM   3346  CA  GLN C 342     -63.965   5.788  78.893  1.00 58.63           C  
ATOM   3347  C   GLN C 342     -62.771   4.897  78.577  1.00 59.20           C  
ATOM   3348  O   GLN C 342     -61.766   4.949  79.298  1.00 67.68           O  
ATOM   3349  CB  GLN C 342     -63.586   7.257  78.726  1.00 61.87           C  
ATOM   3350  N   PRO C 343     -62.830   4.074  77.530  1.00 58.45           N  
ATOM   3351  CA  PRO C 343     -61.687   3.214  77.200  1.00 56.00           C  
ATOM   3352  C   PRO C 343     -60.447   4.023  76.849  1.00 53.37           C  
ATOM   3353  O   PRO C 343     -60.528   5.122  76.296  1.00 51.82           O  
ATOM   3354  CB  PRO C 343     -62.187   2.405  75.997  1.00 51.36           C  
ATOM   3355  CG  PRO C 343     -63.675   2.434  76.115  1.00 55.81           C  
ATOM   3356  CD  PRO C 343     -64.004   3.779  76.692  1.00 61.54           C  
ATOM   3357  N   ARG C 344     -59.288   3.465  77.199  1.00 55.43           N  
ATOM   3358  CA  ARG C 344     -57.991   4.059  76.907  1.00 55.56           C  
ATOM   3359  C   ARG C 344     -57.118   3.027  76.207  1.00 52.95           C  
ATOM   3360  O   ARG C 344     -57.088   1.858  76.601  1.00 53.95           O  
ATOM   3361  CB  ARG C 344     -57.305   4.559  78.186  1.00 47.20           C  
ATOM   3362  N   GLU C 345     -56.419   3.462  75.162  1.00 52.62           N  
ATOM   3363  CA  GLU C 345     -55.625   2.549  74.340  1.00 55.61           C  
ATOM   3364  C   GLU C 345     -54.325   2.175  75.047  1.00 56.35           C  
ATOM   3365  O   GLU C 345     -53.601   3.062  75.513  1.00 53.98           O  
ATOM   3366  CB  GLU C 345     -55.327   3.184  72.986  1.00 58.72           C  
ATOM   3367  CG  GLU C 345     -54.549   2.296  72.036  1.00 56.89           C  
ATOM   3368  CD  GLU C 345     -54.243   2.985  70.719  1.00 74.12           C  
ATOM   3369  OE1 GLU C 345     -54.573   2.415  69.657  1.00 85.61           O  
ATOM   3370  OE2 GLU C 345     -53.696   4.108  70.744  1.00 71.79           O1-
ATOM   3371  N   PRO C 346     -54.000   0.885  75.147  1.00 53.81           N  
ATOM   3372  CA  PRO C 346     -52.769   0.468  75.833  1.00 50.77           C  
ATOM   3373  C   PRO C 346     -51.511   0.696  75.008  1.00 48.13           C  
ATOM   3374  O   PRO C 346     -51.466   0.406  73.810  1.00 51.11           O  
ATOM   3375  CB  PRO C 346     -52.991  -1.032  76.066  1.00 47.80           C  
ATOM   3376  CG  PRO C 346     -53.917  -1.441  74.981  1.00 42.50           C  
ATOM   3377  CD  PRO C 346     -54.819  -0.267  74.731  1.00 51.75           C  
ATOM   3378  N   GLN C 347     -50.482   1.223  75.667  1.00 48.04           N  
ATOM   3379  CA  GLN C 347     -49.138   1.277  75.105  1.00 46.13           C  
ATOM   3380  C   GLN C 347     -48.403  -0.008  75.472  1.00 43.13           C  
ATOM   3381  O   GLN C 347     -48.369  -0.393  76.644  1.00 52.54           O  
ATOM   3382  CB  GLN C 347     -48.376   2.499  75.623  1.00 38.62           C  
ATOM   3383  N   VAL C 348     -47.828  -0.674  74.474  1.00 39.70           N  
ATOM   3384  CA  VAL C 348     -47.217  -1.988  74.648  1.00 41.37           C  
ATOM   3385  C   VAL C 348     -45.730  -1.893  74.332  1.00 44.14           C  
ATOM   3386  O   VAL C 348     -45.349  -1.438  73.247  1.00 40.46           O  
ATOM   3387  CB  VAL C 348     -47.901  -3.050  73.768  1.00 39.62           C  
ATOM   3388  CG1 VAL C 348     -47.203  -4.389  73.911  1.00 38.97           C  
ATOM   3389  CG2 VAL C 348     -49.371  -3.169  74.135  1.00 40.24           C  
ATOM   3390  N   TYR C 349     -44.895  -2.330  75.277  1.00 49.11           N  
ATOM   3391  CA  TYR C 349     -43.447  -2.329  75.118  1.00 55.07           C  
ATOM   3392  C   TYR C 349     -42.879  -3.703  75.447  1.00 59.67           C  
ATOM   3393  O   TYR C 349     -43.354  -4.376  76.367  1.00 55.58           O  
ATOM   3394  CB  TYR C 349     -42.777  -1.281  76.020  1.00 46.53           C  
ATOM   3395  CG  TYR C 349     -43.349   0.111  75.913  1.00 40.78           C  
ATOM   3396  CD1 TYR C 349     -43.046   0.928  74.834  1.00 42.65           C  
ATOM   3397  CD2 TYR C 349     -44.170   0.619  76.907  1.00 48.40           C  
ATOM   3398  CE1 TYR C 349     -43.561   2.204  74.738  1.00 44.84           C  
ATOM   3399  CE2 TYR C 349     -44.688   1.895  76.822  1.00 54.74           C  
ATOM   3400  CZ  TYR C 349     -44.381   2.684  75.736  1.00 50.87           C  
ATOM   3401  OH  TYR C 349     -44.901   3.956  75.653  1.00 48.79           O  
ATOM   3402  N   THR C 350     -41.865  -4.115  74.684  1.00 61.12           N  
ATOM   3403  CA  THR C 350     -41.142  -5.359  74.910  1.00 56.91           C  
ATOM   3404  C   THR C 350     -39.784  -5.084  75.550  1.00 53.88           C  
ATOM   3405  O   THR C 350     -39.148  -4.061  75.282  1.00 52.24           O  
ATOM   3406  CB  THR C 350     -40.937  -6.117  73.598  1.00 52.31           C  
ATOM   3407  OG1 THR C 350     -40.321  -5.249  72.640  1.00 61.23           O  
ATOM   3408  CG2 THR C 350     -42.268  -6.596  73.054  1.00 58.52           C  
ATOM   3409  N   LEU C 351     -39.342  -6.013  76.398  1.00 50.85           N  
ATOM   3410  CA  LEU C 351     -38.094  -5.862  77.146  1.00 54.52           C  
ATOM   3411  C   LEU C 351     -37.249  -7.122  77.007  1.00 56.87           C  
ATOM   3412  O   LEU C 351     -37.729  -8.228  77.334  1.00 54.81           O  
ATOM   3413  CB  LEU C 351     -38.376  -5.557  78.620  1.00 50.61           C  
ATOM   3414  CG  LEU C 351     -39.182  -4.286  78.900  1.00 50.83           C  
ATOM   3415  CD1 LEU C 351     -39.409  -4.101  80.390  1.00 47.90           C  
ATOM   3416  CD2 LEU C 351     -38.480  -3.074  78.311  1.00 55.51           C  
ATOM   3417  N   PRO C 352     -36.007  -7.019  76.539  1.00 54.47           N  
ATOM   3418  CA  PRO C 352     -35.135  -8.198  76.447  1.00 50.52           C  
ATOM   3419  C   PRO C 352     -34.588  -8.584  77.810  1.00 61.96           C  
ATOM   3420  O   PRO C 352     -34.685  -7.804  78.770  1.00 65.00           O  
ATOM   3421  CB  PRO C 352     -34.015  -7.725  75.509  1.00 52.90           C  
ATOM   3422  CG  PRO C 352     -33.942  -6.260  75.753  1.00 58.64           C  
ATOM   3423  CD  PRO C 352     -35.356  -5.808  76.010  1.00 55.57           C  
ATOM   3424  N   PRO C 353     -34.010  -9.780  77.941  1.00 65.30           N  
ATOM   3425  CA  PRO C 353     -33.452 -10.193  79.235  1.00 56.57           C  
ATOM   3426  C   PRO C 353     -32.266  -9.339  79.655  1.00 57.44           C  
ATOM   3427  O   PRO C 353     -31.516  -8.816  78.827  1.00 57.22           O  
ATOM   3428  CB  PRO C 353     -33.022 -11.645  78.992  1.00 56.86           C  
ATOM   3429  CG  PRO C 353     -33.795 -12.086  77.795  1.00 57.25           C  
ATOM   3430  CD  PRO C 353     -33.959 -10.867  76.949  1.00 63.59           C  
ATOM   3431  N   SER C 354     -32.107  -9.204  80.970  1.00 61.69           N  
ATOM   3432  CA  SER C 354     -30.979  -8.476  81.532  1.00 66.38           C  
ATOM   3433  C   SER C 354     -29.677  -9.246  81.326  1.00 76.30           C  
ATOM   3434  O   SER C 354     -29.668 -10.473  81.195  1.00 75.60           O  
ATOM   3435  CB  SER C 354     -31.199  -8.220  83.024  1.00 59.88           C  
ATOM   3436  OG  SER C 354     -30.071  -7.590  83.604  1.00 63.59           O  
ATOM   3437  N   ARG C 355     -28.564  -8.504  81.296  1.00 75.11           N  
ATOM   3438  CA  ARG C 355     -27.261  -9.137  81.116  1.00 67.74           C  
ATOM   3439  C   ARG C 355     -26.955 -10.123  82.235  1.00 71.75           C  
ATOM   3440  O   ARG C 355     -26.281 -11.133  82.005  1.00 76.45           O  
ATOM   3441  CB  ARG C 355     -26.155  -8.085  81.044  1.00 76.47           C  
ATOM   3442  CG  ARG C 355     -26.406  -6.942  80.078  1.00 90.88           C  
ATOM   3443  CD  ARG C 355     -25.124  -6.152  79.864  1.00106.12           C  
ATOM   3444  NE  ARG C 355     -24.362  -6.021  81.105  1.00110.00           N  
ATOM   3445  CZ  ARG C 355     -23.107  -5.587  81.175  1.00113.62           C  
ATOM   3446  NH1 ARG C 355     -22.459  -5.240  80.070  1.00120.53           N1+
ATOM   3447  NH2 ARG C 355     -22.497  -5.506  82.349  1.00104.22           N  
ATOM   3448  N   ASP C 356     -27.448  -9.856  83.447  1.00 72.50           N  
ATOM   3449  CA  ASP C 356     -27.158 -10.727  84.580  1.00 71.93           C  
ATOM   3450  C   ASP C 356     -27.940 -12.031  84.521  1.00 70.78           C  
ATOM   3451  O   ASP C 356     -27.605 -12.974  85.245  1.00 72.13           O  
ATOM   3452  CB  ASP C 356     -27.461 -10.002  85.891  1.00 73.59           C  
ATOM   3453  CG  ASP C 356     -26.656  -8.728  86.053  1.00 78.62           C  
ATOM   3454  OD1 ASP C 356     -26.243  -8.152  85.023  1.00 78.15           O1-
ATOM   3455  OD2 ASP C 356     -26.438  -8.301  87.208  1.00 79.37           O  
ATOM   3456  N   GLU C 357     -28.971 -12.106  83.683  1.00 71.04           N  
ATOM   3457  CA  GLU C 357     -29.776 -13.313  83.572  1.00 70.40           C  
ATOM   3458  C   GLU C 357     -29.178 -14.317  82.597  1.00 72.91           C  
ATOM   3459  O   GLU C 357     -29.529 -15.502  82.650  1.00 70.91           O  
ATOM   3460  CB  GLU C 357     -31.207 -12.954  83.156  1.00 66.51           C  
ATOM   3461  CG  GLU C 357     -32.220 -14.066  83.381  1.00 63.56           C  
ATOM   3462  CD  GLU C 357     -33.627 -13.657  83.000  1.00 64.87           C  
ATOM   3463  OE1 GLU C 357     -33.778 -12.783  82.121  1.00 65.17           O  
ATOM   3464  OE2 GLU C 357     -34.583 -14.208  83.586  1.00 61.71           O1-
ATOM   3465  N   LEU C 358     -28.276 -13.871  81.719  1.00 76.49           N  
ATOM   3466  CA  LEU C 358     -27.616 -14.761  80.772  1.00 72.76           C  
ATOM   3467  C   LEU C 358     -26.782 -15.831  81.462  1.00 77.53           C  
ATOM   3468  O   LEU C 358     -26.351 -16.781  80.800  1.00 74.23           O  
ATOM   3469  CB  LEU C 358     -26.728 -13.944  79.833  1.00 70.55           C  
ATOM   3470  CG  LEU C 358     -27.418 -12.784  79.114  1.00 63.35           C  
ATOM   3471  CD1 LEU C 358     -26.397 -11.922  78.390  1.00 72.21           C  
ATOM   3472  CD2 LEU C 358     -28.477 -13.295  78.151  1.00 65.21           C  
ATOM   3473  N   THR C 359     -26.534 -15.693  82.767  1.00 79.53           N  
ATOM   3474  CA  THR C 359     -25.863 -16.749  83.515  1.00 73.44           C
[truncated: 654,161 more chars]
