# Supplementary material for: Structural analysis of glycoproteins: building N-linked glycans with Coot
Source: Acta Crystallogr D Struct Biol. 2018 Apr 6;74(Pt 4):256–63. doi: 10.1107/S2059798318005119 (PMC5892875; doi:10.1107/S2059798318005119)
Supplement: Supplementary file 1 [file d-74-00256-sup1.tgz › results-pdb5v7j.ent-LMA.pdb]

HEADER    VIRAL PROTEIN/IMMUNE SYSTEM             20-MAR-17   5V7J              
TITLE     CRYSTAL STRUCTURE AT 3.7 A RESOLUTION OF GLYCOSYLATED HIV-1 CLADE A   
TITLE    2 BG505 SOSIP.664 PREFUSION ENV TRIMER WITH FOUR GLYCANS (N197, N276,  
TITLE    3 N362, AND N462) REMOVED IN COMPLEX WITH NEUTRALIZING ANTIBODIES      
TITLE    4 3H+109L AND 35O22.                                                   
COMPND    MOL_ID: 1;                                                            
COMPND   2 MOLECULE: ENVELOPE GLYCOPROTEIN GP160;                               
COMPND   3 CHAIN: G;                                                            
COMPND   4 FRAGMENT: UNP RESIDUES 31-505;                                       
COMPND   5 ENGINEERED: YES;                                                     
COMPND   6 MUTATION: YES;                                                       
COMPND   7 MOL_ID: 2;                                                           
COMPND   8 MOLECULE: ENVELOPE GLYCOPROTEIN GP160;                               
COMPND   9 CHAIN: B;                                                            
COMPND  10 FRAGMENT: UNP RESIDUES 509-661;                                      
COMPND  11 ENGINEERED: YES;                                                     
COMPND  12 MOL_ID: 3;                                                           
COMPND  13 MOLECULE: ANTIBODY 3H+109L FAB LIGHT CHAIN;                          
COMPND  14 CHAIN: L;                                                            
COMPND  15 ENGINEERED: YES;                                                     
COMPND  16 MOL_ID: 4;                                                           
COMPND  17 MOLECULE: ANTIBODY 3H+109L FAB HEAVY CHAIN;                          
COMPND  18 CHAIN: H;                                                            
COMPND  19 ENGINEERED: YES;                                                     
COMPND  20 MOL_ID: 5;                                                           
COMPND  21 MOLECULE: ANTIBODY 35O22 FAB LIGHT CHAIN;                            
COMPND  22 CHAIN: D;                                                            
COMPND  23 ENGINEERED: YES;                                                     
COMPND  24 MOL_ID: 6;                                                           
COMPND  25 MOLECULE: ANTIBODY 35O22 FAB HEAVY CHAIN;                            
COMPND  26 CHAIN: E;                                                            
COMPND  27 ENGINEERED: YES                                                      
SOURCE    MOL_ID: 1;                                                            
SOURCE   2 ORGANISM_SCIENTIFIC: HUMAN IMMUNODEFICIENCY VIRUS 1;                 
SOURCE   3 ORGANISM_TAXID: 11676;                                               
SOURCE   4 GENE: ENV;                                                           
SOURCE   5 EXPRESSION_SYSTEM: HOMO SAPIENS;                                     
SOURCE   6 EXPRESSION_SYSTEM_TAXID: 9606;                                       
SOURCE   7 MOL_ID: 2;                                                           
SOURCE   8 ORGANISM_SCIENTIFIC: HUMAN IMMUNODEFICIENCY VIRUS 1;                 
SOURCE   9 ORGANISM_TAXID: 11676;                                               
SOURCE  10 GENE: ENV;                                                           
SOURCE  11 EXPRESSION_SYSTEM: HOMO SAPIENS;                                     
SOURCE  12 EXPRESSION_SYSTEM_TAXID: 9606;                                       
SOURCE  13 MOL_ID: 3;                                                           
SOURCE  14 ORGANISM_SCIENTIFIC: HOMO SAPIENS;                                   
SOURCE  15 ORGANISM_TAXID: 9606;                                                
SOURCE  16 EXPRESSION_SYSTEM: HOMO SAPIENS;                                     
SOURCE  17 EXPRESSION_SYSTEM_TAXID: 9606;                                       
SOURCE  18 MOL_ID: 4;                                                           
SOURCE  19 ORGANISM_SCIENTIFIC: HOMO SAPIENS;                                   
SOURCE  20 ORGANISM_TAXID: 9606;                                                
SOURCE  21 EXPRESSION_SYSTEM: HOMO SAPIENS;                                     
SOURCE  22 EXPRESSION_SYSTEM_TAXID: 9606;                                       
SOURCE  23 MOL_ID: 5;                                                           
SOURCE  24 ORGANISM_SCIENTIFIC: HOMO SAPIENS;                                   
SOURCE  25 ORGANISM_TAXID: 9606;                                                
SOURCE  26 EXPRESSION_SYSTEM: HOMO SAPIENS;                                     
SOURCE  27 EXPRESSION_SYSTEM_TAXID: 9606;                                       
SOURCE  28 MOL_ID: 6;                                                           
SOURCE  29 ORGANISM_SCIENTIFIC: HOMO SAPIENS;                                   
SOURCE  30 ORGANISM_TAXID: 9606;                                                
SOURCE  31 EXPRESSION_SYSTEM: HOMO SAPIENS;                                     
SOURCE  32 EXPRESSION_SYSTEM_TAXID: 9606                                        
KEYWDS    HIV-1, ENVELOPE, ANTIBODY, VIRUS,                                     
KEYWDS   2 VIRAL PROTEIN-IMMUNE SYSTE                                           
EXPDTA    X-RAY DIFFRACTION                                                     
AUTHOR    G.B.E.STEWART-JONES,T.ZHOU,P.D.KWONG                                  
REVDAT   1   21-JUN-17 5V7J    0                                                
JRNL        AUTH   T.ZHOU,N.A.DORIA-ROSE,C.CHENG,G.B.E.STEWART-JONES,           
JRNL        AUTH 2 G.Y.CHUANG,M.CHAMBERS,A.DRUZ,H.GENG,K.MCKEE,Y.D.KWON,        
JRNL        AUTH 3 S.O'DELL,M.SASTRY,S.D.SCHMIDT,K.XU,L.CHEN,R.E.CHEN,          
JRNL        AUTH 4 M.K.LOUDER,M.PANCERA,T.G.WANNINGER,B.ZHANG,A.ZHENG,          
JRNL        AUTH 5 S.K.FARNEY,K.E.FOULDS,I.S.GEORGIEV,M.G.JOYCE,T.LEMMIN,       
JRNL        AUTH 6 S.NARPALA,R.RAWI,C.SOTO,J.P.TODD,C.H.SHEN,Y.TSYBOVSKY,       
JRNL        AUTH 7 Y.YANG,P.ZHAO,B.F.HAYNES,L.STAMATATOS,M.TIEMEYER,L.WELLS,    
JRNL        AUTH 8 D.G.SCORPIO,L.SHAPIRO,A.B.MCDERMOTT,J.R.MASCOLA,P.D.KWONG    
JRNL        TITL   QUANTIFICATION OF THE IMPACT OF THE HIV-1-GLYCAN SHIELD ON   
JRNL        TITL 2 ANTIBODY ELICITATION.                                        
JRNL        REF    CELL REP                      V.  19   719 2017              
JRNL        REFN                   ESSN 2211-1247                               
JRNL        PMID   28445724                                                     
JRNL        DOI    10.1016/J.CELREP.2017.04.013                                 
REMARK   2                                                                      
REMARK   2 RESOLUTION.    2.91 ANGSTROMS.                                       
REMARK   3                                                                      
REMARK   3 REFINEMENT.                                                          
REMARK   3   PROGRAM     : PHENIX 1.11.1_2575                                   
REMARK   3   AUTHORS     : PAUL ADAMS,PAVEL AFONINE,VINCENT CHEN,IAN            
REMARK   3               : DAVIS,KRESHNA GOPAL,RALF GROSSE-KUNSTLEVE,           
REMARK   3               : LI-WEI HUNG,ROBERT IMMORMINO,TOM IOERGER,            
REMARK   3               : AIRLIE MCCOY,ERIK MCKEE,NIGEL MORIARTY,              
REMARK   3               : REETAL PAI,RANDY READ,JANE RICHARDSON,               
REMARK   3               : DAVID RICHARDSON,TOD ROMO,JIM SACCHETTINI,           
REMARK   3               : NICHOLAS SAUTER,JACOB SMITH,LAURENT                  
REMARK   3               : STORONI,TOM TERWILLIGER,PETER ZWART                  
REMARK   3                                                                      
REMARK   3    REFINEMENT TARGET : TWIN_LSQ_F                                    
REMARK   3                                                                      
REMARK   3  DATA USED IN REFINEMENT.                                            
REMARK   3   RESOLUTION RANGE HIGH (ANGSTROMS) : 2.91                           
REMARK   3   RESOLUTION RANGE LOW  (ANGSTROMS) : 41.42                          
REMARK   3   MIN(FOBS/SIGMA_FOBS)              : 1.460                          
REMARK   3   COMPLETENESS FOR RANGE        (%) : 49.9                           
REMARK   3   NUMBER OF REFLECTIONS             : 33547                          
REMARK   3                                                                      
REMARK   3  FIT TO DATA USED IN REFINEMENT.                                     
REMARK   3   R VALUE     (WORKING + TEST SET) : 0.330                           
REMARK   3   R VALUE            (WORKING SET) : 0.316                           
REMARK   3   FREE R VALUE                     : 0.339                           
REMARK   3   FREE R VALUE TEST SET SIZE   (%) : 6.340                           
REMARK   3   FREE R VALUE TEST SET COUNT      : 2128                            
REMARK   3                                                                      
REMARK   3  FIT TO DATA USED IN REFINEMENT (IN BINS).                           
REMARK   3   BIN  RESOLUTION RANGE  COMPL.    NWORK NFREE   RWORK  RFREE        
REMARK   3     1 39.7467 -  7.0599    0.85     4030   261  0.3219 0.3583        
REMARK   3     2  7.0599 -  5.6087    0.89     4163   256  0.3431 0.3752        
REMARK   3     3  5.6087 -  4.9012    0.90     4214   252  0.3320 0.3358        
REMARK   3     4  4.9012 -  4.4537    0.89     4167   257  0.3040 0.3365        
REMARK   3     5  4.4537 -  4.1348    0.79     3664   226  0.2984 0.3552        
REMARK   3     6  4.1348 -  3.8913    0.62     2882   178  0.3073 0.3191        
REMARK   3     7  3.8913 -  3.6965    0.49     2292   149  0.3384 0.3160        
REMARK   3     8  3.6965 -  3.5357    0.37     1711   114  0.3706 0.3959        
REMARK   3     9  3.5357 -  3.3997    0.30     1386    86  0.3905 0.4311        
REMARK   3    10  3.3997 -  3.2824    0.21      976    64  0.3562 0.3962        
REMARK   3    11  3.2824 -  3.1799    0.17      793    47  0.3651 0.4324        
REMARK   3    12  3.1799 -  3.0890    0.13      626    41  0.3865 0.3904        
REMARK   3    13  3.0890 -  3.0077    0.09      440    26  0.4469 0.3595        
REMARK   3    14  3.0077 -  2.9343    0.04      207    15  0.6404 0.4449        
REMARK   3                                                                      
REMARK   3  BULK SOLVENT MODELLING.                                             
REMARK   3   METHOD USED        : FLAT BULK SOLVENT MODEL                       
REMARK   3   SOLVENT RADIUS     : 1.11                                          
REMARK   3   SHRINKAGE RADIUS   : 0.90                                          
REMARK   3   K_SOL              : NULL                                          
REMARK   3   B_SOL              : NULL                                          
REMARK   3                                                                      
REMARK   3  ERROR ESTIMATES.                                                    
REMARK   3   COORDINATE ERROR (MAXIMUM-LIKELIHOOD BASED)     : NULL             
REMARK   3   PHASE ERROR (DEGREES, MAXIMUM-LIKELIHOOD BASED) : 36.040           
REMARK   3                                                                      
REMARK   3  B VALUES.                                                           
REMARK   3   FROM WILSON PLOT           (A**2) : NULL                           
REMARK   3   MEAN B VALUE      (OVERALL, A**2) : NULL                           
REMARK   3   OVERALL ANISOTROPIC B VALUE.                                       
REMARK   3    B11 (A**2) : NULL                                                 
REMARK   3    B22 (A**2) : NULL                                                 
REMARK   3    B33 (A**2) : NULL                                                 
REMARK   3    B12 (A**2) : NULL                                                 
REMARK   3    B13 (A**2) : NULL                                                 
REMARK   3    B23 (A**2) : NULL                                                 
REMARK   3                                                                      
REMARK   3  TWINNING INFORMATION.                                               
REMARK   3   FRACTION: NULL                                                     
REMARK   3   OPERATOR: NULL                                                     
REMARK   3                                                                      
REMARK   3  DEVIATIONS FROM IDEAL VALUES.                                       
REMARK   3                 RMSD          COUNT                                  
REMARK   3   BOND      :  0.013          12803                                  
REMARK   3   ANGLE     :  1.632          17571                                  
REMARK   3   CHIRALITY :  0.072           2200                                  
REMARK   3   PLANARITY :  0.010           2083                                  
REMARK   3   DIHEDRAL  :  7.649           7651                                  
REMARK   3                                                                      
REMARK   3  TLS DETAILS                                                         
REMARK   3   NUMBER OF TLS GROUPS  : NULL                                       
REMARK   3                                                                      
REMARK   3  NCS DETAILS                                                         
REMARK   3   NUMBER OF NCS GROUPS : NULL                                        
REMARK   3                                                                      
REMARK   3  OTHER REFINEMENT REMARKS: NULL                                      
REMARK   4                                                                      
REMARK   4 5V7J COMPLIES WITH FORMAT V. 3.30, 13-JUL-11                         
REMARK 100                                                                      
REMARK 100 THIS ENTRY HAS BEEN PROCESSED BY RCSB ON 29-MAR-17.                  
REMARK 100 THE DEPOSITION ID IS D_1000226996.                                   
REMARK 200                                                                      
REMARK 200 EXPERIMENTAL DETAILS                                                 
REMARK 200  EXPERIMENT TYPE                : X-RAY DIFFRACTION                  
REMARK 200  DATE OF DATA COLLECTION        : 15-APR-16                          
REMARK 200  TEMPERATURE           (KELVIN) : 100                                
REMARK 200  PH                             : NULL                               
REMARK 200  NUMBER OF CRYSTALS USED        : 1                                  
REMARK 200                                                                      
REMARK 200  SYNCHROTRON              (Y/N) : Y                                  
REMARK 200  RADIATION SOURCE               : APS                                
REMARK 200  BEAMLINE                       : 22-ID                              
REMARK 200  X-RAY GENERATOR MODEL          : NULL                               
REMARK 200  MONOCHROMATIC OR LAUE    (M/L) : M                                  
REMARK 200  WAVELENGTH OR RANGE        (A) : 1.000                              
REMARK 200  MONOCHROMATOR                  : NULL                               
REMARK 200  OPTICS                         : NULL                               
REMARK 200                                                                      
REMARK 200  DETECTOR TYPE                  : CCD                                
REMARK 200  DETECTOR MANUFACTURER          : MAR SCANNER 300 MM PLATE           
REMARK 200  INTENSITY-INTEGRATION SOFTWARE : DENZO                              
REMARK 200  DATA SCALING SOFTWARE          : SCALEPACK                          
REMARK 200                                                                      
REMARK 200  NUMBER OF UNIQUE REFLECTIONS   : 33547                              
REMARK 200  RESOLUTION RANGE HIGH      (A) : 2.907                              
REMARK 200  RESOLUTION RANGE LOW       (A) : 41.423                             
REMARK 200  REJECTION CRITERIA  (SIGMA(I)) : NULL                               
REMARK 200                                                                      
REMARK 200 OVERALL.                                                             
REMARK 200  COMPLETENESS FOR RANGE     (%) : 51.3                               
REMARK 200  DATA REDUNDANCY                : 3.100                              
REMARK 200  R MERGE                    (I) : NULL                               
REMARK 200  R SYM                      (I) : NULL                               
REMARK 200  <I/SIGMA(I)> FOR THE DATA SET  : 3.8200                             
REMARK 200                                                                      
REMARK 200 IN THE HIGHEST RESOLUTION SHELL.                                     
REMARK 200  HIGHEST RESOLUTION SHELL, RANGE HIGH (A) : 2.90                     
REMARK 200  HIGHEST RESOLUTION SHELL, RANGE LOW  (A) : 3.00                     
REMARK 200  COMPLETENESS FOR SHELL     (%) : NULL                               
REMARK 200  DATA REDUNDANCY IN SHELL       : NULL                               
REMARK 200  R MERGE FOR SHELL          (I) : NULL                               
REMARK 200  R SYM FOR SHELL            (I) : NULL                               
REMARK 200  <I/SIGMA(I)> FOR SHELL         : NULL                               
REMARK 200                                                                      
REMARK 200 DIFFRACTION PROTOCOL: SINGLE WAVELENGTH                              
REMARK 200 METHOD USED TO DETERMINE THE STRUCTURE: MOLECULAR REPLACEMENT        
REMARK 200 SOFTWARE USED: PHASER                                                
REMARK 200 STARTING MODEL: 4TVP                                                 
REMARK 200                                                                      
REMARK 200 REMARK: NULL                                                         
REMARK 280                                                                      
REMARK 280 CRYSTAL                                                              
REMARK 280 SOLVENT CONTENT, VS   (%): 73.61                                     
REMARK 280 MATTHEWS COEFFICIENT, VM (ANGSTROMS**3/DA): 4.66                     
REMARK 280                                                                      
REMARK 280 CRYSTALLIZATION CONDITIONS: 4.95% ISOPROPANOL, 8.25% PEG 3350,       
REMARK 280  0.2M AMMONIUM CITRATE, PH 4.5, VAPOR DIFFUSION, HANGING DROP,       
REMARK 280  TEMPERATURE 294K                                                    
REMARK 290                                                                      
REMARK 290 CRYSTALLOGRAPHIC SYMMETRY                                            
REMARK 290 SYMMETRY OPERATORS FOR SPACE GROUP: P 63                             
REMARK 290                                                                      
REMARK 290      SYMOP   SYMMETRY                                                
REMARK 290     NNNMMM   OPERATOR                                                
REMARK 290       1555   X,Y,Z                                                   
REMARK 290       2555   -Y,X-Y,Z                                                
REMARK 290       3555   -X+Y,-X,Z                                               
REMARK 290       4555   -X,-Y,Z+1/2                                             
REMARK 290       5555   Y,-X+Y,Z+1/2                                            
REMARK 290       6555   X-Y,X,Z+1/2                                             
REMARK 290                                                                      
REMARK 290     WHERE NNN -> OPERATOR NUMBER                                     
REMARK 290           MMM -> TRANSLATION VECTOR                                  
REMARK 290                                                                      
REMARK 290 CRYSTALLOGRAPHIC SYMMETRY TRANSFORMATIONS                            
REMARK 290 THE FOLLOWING TRANSFORMATIONS OPERATE ON THE ATOM/HETATM             
REMARK 290 RECORDS IN THIS ENTRY TO PRODUCE CRYSTALLOGRAPHICALLY                
REMARK 290 RELATED MOLECULES.                                                   
REMARK 290   SMTRY1   1  1.000000  0.000000  0.000000        0.00000            
REMARK 290   SMTRY2   1  0.000000  1.000000  0.000000        0.00000            
REMARK 290   SMTRY3   1  0.000000  0.000000  1.000000        0.00000            
REMARK 290   SMTRY1   2 -0.500000 -0.866025  0.000000        0.00000            
REMARK 290   SMTRY2   2  0.866025 -0.500000  0.000000        0.00000            
REMARK 290   SMTRY3   2  0.000000  0.000000  1.000000        0.00000            
REMARK 290   SMTRY1   3 -0.500000  0.866025  0.000000        0.00000            
REMARK 290   SMTRY2   3 -0.866025 -0.500000  0.000000        0.00000            
REMARK 290   SMTRY3   3  0.000000  0.000000  1.000000        0.00000            
REMARK 290   SMTRY1   4 -1.000000  0.000000  0.000000        0.00000            
REMARK 290   SMTRY2   4  0.000000 -1.000000  0.000000        0.00000            
REMARK 290   SMTRY3   4  0.000000  0.000000  1.000000      157.62000            
REMARK 290   SMTRY1   5  0.500000  0.866025  0.000000        0.00000            
REMARK 290   SMTRY2   5 -0.866025  0.500000  0.000000        0.00000            
REMARK 290   SMTRY3   5  0.000000  0.000000  1.000000      157.62000            
REMARK 290   SMTRY1   6  0.500000 -0.866025  0.000000        0.00000            
REMARK 290   SMTRY2   6  0.866025  0.500000  0.000000        0.00000            
REMARK 290   SMTRY3   6  0.000000  0.000000  1.000000      157.62000            
REMARK 290                                                                      
REMARK 290 REMARK: NULL                                                         
REMARK 300                                                                      
REMARK 300 BIOMOLECULE: 1                                                       
REMARK 300 SEE REMARK 350 FOR THE AUTHOR PROVIDED AND/OR PROGRAM                
REMARK 300 GENERATED ASSEMBLY INFORMATION FOR THE STRUCTURE IN                  
REMARK 300 THIS ENTRY. THE REMARK MAY ALSO PROVIDE INFORMATION ON               
REMARK 300 BURIED SURFACE AREA.                                                 
REMARK 350                                                                      
REMARK 350 COORDINATES FOR A COMPLETE MULTIMER REPRESENTING THE KNOWN           
REMARK 350 BIOLOGICALLY SIGNIFICANT OLIGOMERIZATION STATE OF THE                
REMARK 350 MOLECULE CAN BE GENERATED BY APPLYING BIOMT TRANSFORMATIONS          
REMARK 350 GIVEN BELOW.  BOTH NON-CRYSTALLOGRAPHIC AND                          
REMARK 350 CRYSTALLOGRAPHIC OPERATIONS ARE GIVEN.                               
REMARK 350                                                                      
REMARK 350 BIOMOLECULE: 1                                                       
REMARK 350 AUTHOR DETERMINED BIOLOGICAL UNIT: OCTADECAMERIC                     
REMARK 350 APPLY THE FOLLOWING TO CHAINS: G, B, L, H, D, E                      
REMARK 350   BIOMT1   1  1.000000  0.000000  0.000000        0.00000            
REMARK 350   BIOMT2   1  0.000000  1.000000  0.000000        0.00000            
REMARK 350   BIOMT3   1  0.000000  0.000000  1.000000        0.00000            
REMARK 350   BIOMT1   2 -0.500000 -0.866025  0.000000     -131.16000            
REMARK 350   BIOMT2   2  0.866025 -0.500000  0.000000        0.00000            
REMARK 350   BIOMT3   2  0.000000  0.000000  1.000000        0.00000            
REMARK 350   BIOMT1   3 -0.500000  0.866025  0.000000      -65.58000            
REMARK 350   BIOMT2   3 -0.866025 -0.500000  0.000000     -113.58789            
REMARK 350   BIOMT3   3  0.000000  0.000000  1.000000        0.00000            
REMARK 465                                                                      
REMARK 465 MISSING RESIDUES                                                     
REMARK 465 THE FOLLOWING RESIDUES WERE NOT LOCATED IN THE                       
REMARK 465 EXPERIMENT. (M=MODEL NUMBER; RES=RESIDUE NAME; C=CHAIN               
REMARK 465 IDENTIFIER; SSSEQ=SEQUENCE NUMBER; I=INSERTION CODE.)                
REMARK 465                                                                      
REMARK 465   M RES C SSSEQI                                                     
REMARK 465     ASP G   149                                                      
REMARK 465     MET G   150                                                      
REMARK 465     ARG G   151                                                      
REMARK 465     GLU G   185A                                                     
REMARK 465     ASN G   185B                                                     
REMARK 465     GLN G   185C                                                     
REMARK 465     GLY G   185D                                                     
REMARK 465     ASN G   185E                                                     
REMARK 465     ARG G   185F                                                     
REMARK 465     SER G   185G                                                     
REMARK 465     ASN G   185H                                                     
REMARK 465     ASN G   185I                                                     
REMARK 465     THR G   400                                                      
REMARK 465     SER G   401                                                      
REMARK 465     VAL G   402                                                      
REMARK 465     GLN G   403                                                      
REMARK 465     GLY G   404                                                      
REMARK 465     SER G   405                                                      
REMARK 465     ASN G   406                                                      
REMARK 465     SER G   407                                                      
REMARK 465     THR G   408                                                      
REMARK 465     GLY G   409                                                      
REMARK 465     ARG G   508                                                      
REMARK 465     ARG G   509                                                      
REMARK 465     ARG G   510                                                      
REMARK 465     ARG G   511                                                      
REMARK 465     ARG G   512                                                      
REMARK 465     ARG G   513                                                      
REMARK 465     ARG B   557                                                      
REMARK 465     ALA B   558                                                      
REMARK 465     PRO B   559                                                      
REMARK 465     GLU B   560                                                      
REMARK 465     ALA B   561                                                      
REMARK 465     GLY L     2                                                      
REMARK 465     SER L     3                                                      
REMARK 465     VAL L     4                                                      
REMARK 465     THR L     5                                                      
REMARK 465     GLU L   211                                                      
REMARK 465     CYS L   212                                                      
REMARK 465     SER L   213                                                      
REMARK 465     LYS H   127                                                      
REMARK 465     LYS H   212                                                      
REMARK 465     SER H   213                                                      
REMARK 465     CYS H   214                                                      
REMARK 465     ASP H   215                                                      
REMARK 465     GLN E     1                                                      
REMARK 465     CYS E   215                                                      
REMARK 465     SER E   216                                                      
REMARK 470                                                                      
REMARK 470 MISSING ATOM                                                         
REMARK 470 THE FOLLOWING RESIDUES HAVE MISSING ATOMS (M=MODEL NUMBER;           
REMARK 470 RES=RESIDUE NAME; C=CHAIN IDENTIFIER; SSEQ=SEQUENCE NUMBER;          
REMARK 470 I=INSERTION CODE):                                                   
REMARK 470   M RES CSSEQI  ATOMS                                                
REMARK 470     ASN G 137    CG   OD1  ND2                                       
REMARK 470     ILE G 215    CG1  CG2  CD1                                       
REMARK 500                                                                      
REMARK 500 GEOMETRY AND STEREOCHEMISTRY                                         
REMARK 500 SUBTOPIC: CLOSE CONTACTS IN SAME ASYMMETRIC UNIT                     
REMARK 500                                                                      
REMARK 500 THE FOLLOWING ATOMS ARE IN CLOSE CONTACT.                            
REMARK 500                                                                      
REMARK 500  ATM1  RES C  SSEQI   ATM2  RES C  SSEQI           DISTANCE          
REMARK 500   SG   CYS G   385     SG   CYS G   418              1.18            
REMARK 500   ND2  ASN B   618     O5   NAG B   702              1.95            
REMARK 500   OG   SER E    13     O    LEU E   110              1.96            
REMARK 500   OD1  ASN G   392     C1   NAG G  1671              1.99            
REMARK 500   O    SER H   113     CE2  PHE H   144              2.01            
REMARK 500   NH2  ARG L    54     O    PHE L    62              2.05            
REMARK 500   CG   ASN G   392     C1   NAG G  1671              2.06            
REMARK 500   NH1  ARG D    98     OG1  THR D   100C             2.06            
REMARK 500   O    LYS G   335     ND2  ASN G   339              2.09            
REMARK 500   NH1  ARG L    54     O    PRO L    59              2.10            
REMARK 500   NZ   LYS G   252     O    ASN G   262              2.10            
REMARK 500   OG1  THR G   303     O    ASP G   321A             2.10            
REMARK 500   O    THR G   106     OG   SER G   110              2.12            
REMARK 500   OD1  ASP E    79     NH2  ARG E    81              2.14            
REMARK 500   OD1  ASN B   618     N2   NAG B   702              2.15            
REMARK 500   OD1  ASP E    84     OH   TYR E    88              2.15            
REMARK 500   O4   BMA G  1634     O6   MAN G  1636              2.15            
REMARK 500   O    VAL G   333     N    ILE G   414              2.16            
REMARK 500   O    MET G   475     N    ASN G   478              2.16            
REMARK 500   O    GLY H   132     N    SER H   184              2.17            
REMARK 500   O    GLU B   647     N    ASN B   651              2.17            
REMARK 500   N    ALA H   134     O    VAL H   182              2.17            
REMARK 500   O    SER D   120     OH   TYR D   145              2.17            
REMARK 500   O    THR B   639     CD1  TYR B   643              2.17            
REMARK 500   O    GLN G   422     N    ALA G   436              2.17            
REMARK 500   O    ASP D    86     OH   TYR D    90              2.18            
REMARK 500   O    ASP D    99     O6   MAN G  1610              2.18            
REMARK 500   O    PRO L   142     NE2  HIS L   198              2.19            
REMARK 500                                                                      
REMARK 500 REMARK: NULL                                                         
REMARK 500                                                                      
REMARK 500 GEOMETRY AND STEREOCHEMISTRY                                         
REMARK 500 SUBTOPIC: COVALENT BOND LENGTHS                                      
REMARK 500                                                                      
REMARK 500 THE STEREOCHEMICAL PARAMETERS OF THE FOLLOWING RESIDUES              
REMARK 500 HAVE VALUES WHICH DEVIATE FROM EXPECTED VALUES BY MORE               
REMARK 500 THAN 6*RMSD (M=MODEL NUMBER; RES=RESIDUE NAME; C=CHAIN               
REMARK 500 IDENTIFIER; SSEQ=SEQUENCE NUMBER; I=INSERTION CODE).                 
REMARK 500                                                                      
REMARK 500 STANDARD TABLE:                                                      
REMARK 500 FORMAT: (10X,I3,1X,2(A3,1X,A1,I4,A1,1X,A4,3X),1X,F6.3)               
REMARK 500                                                                      
REMARK 500 EXPECTED VALUES PROTEIN: ENGH AND HUBER, 1999                        
REMARK 500 EXPECTED VALUES NUCLEIC ACID: CLOWNEY ET AL 1996                     
REMARK 500                                                                      
REMARK 500  M RES CSSEQI ATM1   RES CSSEQI ATM2   DEVIATION                     
REMARK 500    CYS B 598   CB    CYS B 598   SG     -0.113                       
REMARK 500    CYS B 604   CB    CYS B 604   SG     -0.137                       
REMARK 500    CYS D  22   CB    CYS D  22   SG     -0.188                       
REMARK 500    GLU E  85   CA    GLU E  85   C      -0.163                       
REMARK 500    GLU E 187   CA    GLU E 187   C      -0.177                       
REMARK 500                                                                      
REMARK 500 REMARK: NULL                                                         
REMARK 500                                                                      
REMARK 500 GEOMETRY AND STEREOCHEMISTRY                                         
REMARK 500 SUBTOPIC: COVALENT BOND ANGLES                                       
REMARK 500                                                                      
REMARK 500 THE STEREOCHEMICAL PARAMETERS OF THE FOLLOWING RESIDUES              
REMARK 500 HAVE VALUES WHICH DEVIATE FROM EXPECTED VALUES BY MORE               
REMARK 500 THAN 6*RMSD (M=MODEL NUMBER; RES=RESIDUE NAME; C=CHAIN               
REMARK 500 IDENTIFIER; SSEQ=SEQUENCE NUMBER; I=INSERTION CODE).                 
REMARK 500                                                                      
REMARK 500 STANDARD TABLE:                                                      
REMARK 500 FORMAT: (10X,I3,1X,A3,1X,A1,I4,A1,3(1X,A4,2X),12X,F5.1)              
REMARK 500                                                                      
REMARK 500 EXPECTED VALUES PROTEIN: ENGH AND HUBER, 1999                        
REMARK 500 EXPECTED VALUES NUCLEIC ACID: CLOWNEY ET AL 1996                     
REMARK 500                                                                      
REMARK 500  M RES CSSEQI ATM1   ATM2   ATM3                                     
REMARK 500    LEU G 226   CA  -  CB  -  CG  ANGL. DEV. = -16.3 DEGREES          
REMARK 500    CYS G 445   CA  -  CB  -  SG  ANGL. DEV. =   7.2 DEGREES          
REMARK 500    SER L  20   CB  -  CA  -  C   ANGL. DEV. = -12.3 DEGREES          
REMARK 500    CYS H 194   CA  -  CB  -  SG  ANGL. DEV. =  13.3 DEGREES          
REMARK 500    CYS D  22   CA  -  CB  -  SG  ANGL. DEV. =  12.2 DEGREES          
REMARK 500    LEU D  82C  CA  -  CB  -  CG  ANGL. DEV. =  17.2 DEGREES          
REMARK 500    LEU D  82C  CB  -  CG  -  CD1 ANGL. DEV. = -18.9 DEGREES          
REMARK 500    LEU D 100E  CA  -  CB  -  CG  ANGL. DEV. =  21.5 DEGREES          
REMARK 500    LEU E  80   CB  -  CG  -  CD2 ANGL. DEV. = -11.4 DEGREES          
REMARK 500    GLU E  85   N   -  CA  -  C   ANGL. DEV. =  22.4 DEGREES          
REMARK 500    THR E  86   OG1 -  CB  -  CG2 ANGL. DEV. = -18.5 DEGREES          
REMARK 500    CYS E  90   CA  -  CB  -  SG  ANGL. DEV. =   8.7 DEGREES          
REMARK 500    LEU E 184   CA  -  CB  -  CG  ANGL. DEV. =  14.6 DEGREES          
REMARK 500    TRP E 189   C   -  N   -  CA  ANGL. DEV. =  16.6 DEGREES          
REMARK 500    CYS E 197   CA  -  CB  -  SG  ANGL. DEV. =   7.7 DEGREES          
REMARK 500                                                                      
REMARK 500 REMARK: NULL                                                         
REMARK 500                                                                      
REMARK 500 GEOMETRY AND STEREOCHEMISTRY                                         
REMARK 500 SUBTOPIC: TORSION ANGLES                                             
REMARK 500                                                                      
REMARK 500 TORSION ANGLES OUTSIDE THE EXPECTED RAMACHANDRAN REGIONS:            
REMARK 500 (M=MODEL NUMBER; RES=RESIDUE NAME; C=CHAIN IDENTIFIER;               
REMARK 500 SSEQ=SEQUENCE NUMBER; I=INSERTION CODE).                             
REMARK 500                                                                      
REMARK 500 STANDARD TABLE:                                                      
REMARK 500 FORMAT:(10X,I3,1X,A3,1X,A1,I4,A1,4X,F7.2,3X,F7.2)                    
REMARK 500                                                                      
REMARK 500 EXPECTED VALUES: GJ KLEYWEGT AND TA JONES (1996). PHI/PSI-           
REMARK 500 CHOLOGY: RAMACHANDRAN REVISITED. STRUCTURE 4, 1395 - 1400            
REMARK 500                                                                      
REMARK 500  M RES CSSEQI        PSI       PHI                                   
REMARK 500    ASP G  47      104.29    -50.48                                   
REMARK 500    ALA G  60      -71.72    -56.53                                   
REMARK 500    THR G  63      -77.44    -66.30                                   
REMARK 500    HIS G  66       78.83     59.72                                   
REMARK 500    THR G  71     -127.43     48.29                                   
REMARK 500    ASN G  88       39.82     28.01                                   
REMARK 500    LEU G 122       70.59   -106.78                                   
REMARK 500    PRO G 124        5.77    -67.11                                   
REMARK 500    CYS G 126        1.85    -67.44                                   
REMARK 500    VAL G 127      161.29    -49.16                                   
REMARK 500    ASN G 136      149.37   -173.71                                   
REMARK 500    ILE G 138       96.18    -64.53                                   
REMARK 500    THR G 139      -73.21   -122.17                                   
REMARK 500    LEU G 154     -179.52   -177.87                                   
REMARK 500    ARG G 166      -73.62    -73.65                                   
REMARK 500    ILE G 184      -55.92   -142.09                                   
REMARK 500    TYR G 191     -168.36   -117.41                                   
REMARK 500    ALA G 224      139.76   -173.88                                   
REMARK 500    LYS G 229       42.36   -151.19                                   
REMARK 500    THR G 248      152.48    -43.09                                   
REMARK 500    GLN G 258       -0.87     77.41                                   
REMARK 500    GLU G 268     -165.10   -177.21                                   
REMARK 500    VAL G 270       55.27     70.64                                   
REMARK 500    ASN G 276      104.90   -164.47                                   
REMARK 500    PHE G 288     -167.46    -70.68                                   
REMARK 500    ASN G 289      -30.61   -134.31                                   
REMARK 500    PRO G 299       50.81    -97.86                                   
REMARK 500    SER G 306      119.71    -31.43                                   
REMARK 500    PRO G 313       94.69    -67.16                                   
REMARK 500    LYS G 351       10.77    -65.32                                   
REMARK 500    ASN G 356       24.50   -141.68                                   
REMARK 500    PHE G 361      148.11    177.06                                   
REMARK 500    ALA G 362     -165.24   -166.87                                   
REMARK 500    HIS G 374       90.42    -64.14                                   
REMARK 500    TYR G 384       83.63   -155.92                                   
REMARK 500    GLN G 422      -31.43   -136.78                                   
REMARK 500    TRP G 427       30.98     33.39                                   
REMARK 500    PRO G 438     -170.20    -66.45                                   
REMARK 500    VAL G 442      171.39    -57.20                                   
REMARK 500    ARG G 444      116.82   -169.56                                   
REMARK 500    SER G 460     -170.46   -173.81                                   
REMARK 500    SER G 463       -5.58     63.33                                   
REMARK 500    ALA G 464      -74.09    -68.20                                   
REMARK 500    THR G 465       87.79   -151.65                                   
REMARK 500    LYS G 487      119.76   -164.33                                   
REMARK 500    PRO G 493        0.73    -66.65                                   
REMARK 500    LYS G 502      136.18   -173.48                                   
REMARK 500    THR B 536       54.23   -104.43                                   
REMARK 500    SER B 546       95.19    -56.97                                   
REMARK 500    LEU B 565      -80.21    -83.37                                   
REMARK 500                                                                      
REMARK 500 THIS ENTRY HAS     161 RAMACHANDRAN OUTLIERS.                        
REMARK 500                                                                      
REMARK 500 REMARK: NULL                                                         
REMARK 500                                                                      
REMARK 500 GEOMETRY AND STEREOCHEMISTRY                                         
REMARK 500 SUBTOPIC: NON-CIS, NON-TRANS                                         
REMARK 500                                                                      
REMARK 500 THE FOLLOWING PEPTIDE BONDS DEVIATE SIGNIFICANTLY FROM BOTH          
REMARK 500 CIS AND TRANS CONFORMATION.  CIS BONDS, IF ANY, ARE LISTED           
REMARK 500 ON CISPEP RECORDS.  TRANS IS DEFINED AS 180 +/- 30 AND               
REMARK 500 CIS IS DEFINED AS 0 +/- 30 DEGREES.                                  
REMARK 500                                 MODEL     OMEGA                      
REMARK 500 THR G  128     LEU G  129                 -147.19                    
REMARK 500 SER G  158     PHE G  159                 -148.25                    
REMARK 500 GLU G  492     PRO G  493                 -145.79                    
REMARK 500 PHE L  119     PRO L  120                 -147.93                    
REMARK 500 THR L  202     VAL L  203                  148.98                    
REMARK 500 VAL L  203     GLU L  204                 -149.44                    
REMARK 500 GLY H  100H    GLU H  100I                 140.33                    
REMARK 500 PHE H  100J    PHE H  100K                 141.55                    
REMARK 500 SER D   21     CYS D   22                 -147.06                    
REMARK 500 SER D  100B    THR D  100C                -149.63                    
REMARK 500 PHE D  146     PRO D  147                 -133.24                    
REMARK 500 VAL E   28     CYS E   29                  148.48                    
REMARK 500 SER E   34     ILE E   35                 -149.43                    
REMARK 500 TRP E   37     TYR E   38                 -147.78                    
REMARK 500 CYS E   90     CYS E   91                 -149.39                    
REMARK 500 PHE E  101     GLY E  102                 -139.39                    
REMARK 500                                                                      
REMARK 500 REMARK: NULL                                                         
REMARK 500                                                                      
REMARK 500 GEOMETRY AND STEREOCHEMISTRY                                         
REMARK 500 SUBTOPIC: MAIN CHAIN PLANARITY                                       
REMARK 500                                                                      
REMARK 500 THE FOLLOWING RESIDUES HAVE A PSEUDO PLANARITY                       
REMARK 500 TORSION ANGLE, C(I) - CA(I) - N(I+1) - O(I), GREATER                 
REMARK 500 10.0 DEGREES. (M=MODEL NUMBER; RES=RESIDUE NAME;                     
REMARK 500 C=CHAIN IDENTIFIER; SSEQ=SEQUENCE NUMBER;                            
REMARK 500 I=INSERTION CODE).                                                   
REMARK 500                                                                      
REMARK 500  M RES CSSEQI        ANGLE                                           
REMARK 500    LEU D  96         12.03                                           
REMARK 500    GLU E 187        -12.95                                           
REMARK 500    GLN E 188         15.12                                           
REMARK 500                                                                      
REMARK 500 REMARK: NULL                                                         
REMARK 610                                                                      
REMARK 610 MISSING HETEROATOM                                                   
REMARK 610 THE FOLLOWING RESIDUES HAVE MISSING ATOMS (M=MODEL NUMBER;           
REMARK 610 RES=RESIDUE NAME; C=CHAIN IDENTIFIER; SSEQ=SEQUENCE NUMBER;          
REMARK 610 I=INSERTION CODE):                                                   
REMARK 610   M RES C SSEQI                                                      
REMARK 610     NAG B  701                                                       
REMARK 800                                                                      
REMARK 800 SITE                                                                 
REMARK 800 SITE_IDENTIFIER: AC1                                                 
REMARK 800 EVIDENCE_CODE: SOFTWARE                                              
REMARK 800 SITE_DESCRIPTION: binding site for residue NAG B 701                 
REMARK 800                                                                      
REMARK 800 SITE_IDENTIFIER: AC2                                                 
REMARK 800 EVIDENCE_CODE: SOFTWARE                                              
REMARK 800 SITE_DESCRIPTION: binding site for Mono-Saccharide NAG B 702 bound   
REMARK 800  to ASN B 618                                                        
REMARK 800                                                                      
REMARK 800 SITE_IDENTIFIER: AC3                                                 
REMARK 800 EVIDENCE_CODE: SOFTWARE                                              
REMARK 800 SITE_DESCRIPTION: binding site for Poly-Saccharide residues NAG B    
REMARK 800  703 through BMA B 705 bound to ASN B 637                            
REMARK 800                                                                      
REMARK 800 SITE_IDENTIFIER: AC4                                                 
REMARK 800 EVIDENCE_CODE: SOFTWARE                                              
REMARK 800 SITE_DESCRIPTION: binding site for Poly-Saccharide residues NAG G    
REMARK 800  1607 through MAN G 1613 bound to ASN G 88                           
REMARK 800                                                                      
REMARK 800 SITE_IDENTIFIER: AC5                                                 
REMARK 800 EVIDENCE_CODE: SOFTWARE                                              
REMARK 800 SITE_DESCRIPTION: binding site for Poly-Saccharide residues NAG G    
REMARK 800  1621 through BMA G 1623 bound to ASN G 133                          
REMARK 800                                                                      
REMARK 800 SITE_IDENTIFIER: AC6                                                 
REMARK 800 EVIDENCE_CODE: SOFTWARE                                              
REMARK 800 SITE_DESCRIPTION: binding site for Poly-Saccharide residues NAG G    
REMARK 800  1624 through MAN G 1631 bound to ASN G 156                          
REMARK 800                                                                      
REMARK 800 SITE_IDENTIFIER: AC7                                                 
REMARK 800 EVIDENCE_CODE: SOFTWARE                                              
REMARK 800 SITE_DESCRIPTION: binding site for Poly-Saccharide residues NAG G    
REMARK 800  1601 through MAN G 1606 bound to ASN G 160                          
REMARK 800                                                                      
REMARK 800 SITE_IDENTIFIER: AC8                                                 
REMARK 800 EVIDENCE_CODE: SOFTWARE                                              
REMARK 800 SITE_DESCRIPTION: binding site for Poly-Saccharide residues NAG G    
REMARK 800  1639 through MAN G 1646 bound to ASN G 262                          
REMARK 800                                                                      
REMARK 800 SITE_IDENTIFIER: AC9                                                 
REMARK 800 EVIDENCE_CODE: SOFTWARE                                              
REMARK 800 SITE_DESCRIPTION: binding site for Poly-Saccharide residues NAG G    
REMARK 800  1614 through MAN G 1620 bound to ASN G 295                          
REMARK 800                                                                      
REMARK 800 SITE_IDENTIFIER: AD1                                                 
REMARK 800 EVIDENCE_CODE: SOFTWARE                                              
REMARK 800 SITE_DESCRIPTION: binding site for Poly-Saccharide residues NAG G    
REMARK 800  1647 through MAN G 1652 bound to ASN G 301                          
REMARK 800                                                                      
REMARK 800 SITE_IDENTIFIER: AD2                                                 
REMARK 800 EVIDENCE_CODE: SOFTWARE                                              
REMARK 800 SITE_DESCRIPTION: binding site for Poly-Saccharide residues NAG G    
REMARK 800  1653 through MAN G 1662 bound to ASN G 332                          
REMARK 800                                                                      
REMARK 800 SITE_IDENTIFIER: AD3                                                 
REMARK 800 EVIDENCE_CODE: SOFTWARE                                              
REMARK 800 SITE_DESCRIPTION: binding site for Mono-Saccharide NAG G 1663        
REMARK 800  bound to ASN G 356                                                  
REMARK 800                                                                      
REMARK 800 SITE_IDENTIFIER: AD4                                                 
REMARK 800 EVIDENCE_CODE: SOFTWARE                                              
REMARK 800 SITE_DESCRIPTION: binding site for Poly-Saccharide residues NAG G    
REMARK 800  1673 through NAG G 1674 bound to ASN G 448                          
REMARK 800                                                                      
REMARK 800 SITE_IDENTIFIER: AD5                                                 
REMARK 800 EVIDENCE_CODE: SOFTWARE                                              
REMARK 800 SITE_DESCRIPTION: binding site for Poly-Saccharide residues NAG G    
REMARK 800  1632 through MAN G 1638                                             
REMARK 800                                                                      
REMARK 800 SITE_IDENTIFIER: AD6                                                 
REMARK 800 EVIDENCE_CODE: SOFTWARE                                              
REMARK 800 SITE_DESCRIPTION: binding site for Poly-Saccharide residues NAG G    
REMARK 800  1664 through MAN G 1670                                             
REMARK 800                                                                      
REMARK 800 SITE_IDENTIFIER: AD7                                                 
REMARK 800 EVIDENCE_CODE: SOFTWARE                                              
REMARK 800 SITE_DESCRIPTION: binding site for Poly-Saccharide residues NAG G    
REMARK 800  1671 through NAG G 1672                                             
DBREF  5V7J G   32   508  UNP    Q2N0S6   Q2N0S6_9HIV1    31    505             
DBREF  5V7J B  512   664  UNP    Q2N0S6   Q2N0S6_9HIV1   509    661             
DBREF  5V7J L    2   213  PDB    5V7J     5V7J             2    213             
DBREF  5V7J H    1   215  PDB    5V7J     5V7J             1    215             
DBREF  5V7J D    1   222  PDB    5V7J     5V7J             1    222             
DBREF  5V7J E    1   216  PDB    5V7J     5V7J             1    216             
SEQADV 5V7J ALA G  199  UNP  Q2N0S6    SER   198 ENGINEERED MUTATION            
SEQADV 5V7J ALA G  278  UNP  Q2N0S6    THR   277 ENGINEERED MUTATION            
SEQADV 5V7J ASN G  332  UNP  Q2N0S6    THR   330 ENGINEERED MUTATION            
SEQADV 5V7J ALA G  365  UNP  Q2N0S6    SER   363 ENGINEERED MUTATION            
SEQADV 5V7J ALA G  464  UNP  Q2N0S6    THR   461 ENGINEERED MUTATION            
SEQADV 5V7J CYS G  501  UNP  Q2N0S6    ALA   498 ENGINEERED MUTATION            
SEQADV 5V7J ARG G  509  UNP  Q2N0S6              EXPRESSION TAG                 
SEQADV 5V7J ARG G  510  UNP  Q2N0S6              EXPRESSION TAG                 
SEQADV 5V7J ARG G  511  UNP  Q2N0S6              EXPRESSION TAG                 
SEQADV 5V7J ARG G  512  UNP  Q2N0S6              EXPRESSION TAG                 
SEQADV 5V7J ARG G  513  UNP  Q2N0S6              EXPRESSION TAG                 
SEQADV 5V7J PRO B  559  UNP  Q2N0S6    ILE   556 ENGINEERED MUTATION            
SEQADV 5V7J CYS B  605  UNP  Q2N0S6    THR   602 ENGINEERED MUTATION            
SEQRES   1 G  480  GLU ASN LEU TRP VAL THR VAL TYR TYR GLY VAL PRO VAL          
SEQRES   2 G  480  TRP LYS ASP ALA GLU THR THR LEU PHE CYS ALA SER ASP          
SEQRES   3 G  480  ALA LYS ALA TYR GLU THR GLU LYS HIS ASN VAL TRP ALA          
SEQRES   4 G  480  THR HIS ALA CYS VAL PRO THR ASP PRO ASN PRO GLN GLU          
SEQRES   5 G  480  ILE HIS LEU GLU ASN VAL THR GLU GLU PHE ASN MET TRP          
SEQRES   6 G  480  LYS ASN ASN MET VAL GLU GLN MET HIS THR ASP ILE ILE          
SEQRES   7 G  480  SER LEU TRP ASP GLN SER LEU LYS PRO CYS VAL LYS LEU          
SEQRES   8 G  480  THR PRO LEU CYS VAL THR LEU GLN CYS THR ASN VAL THR          
SEQRES   9 G  480  ASN ASN ILE THR ASP ASP MET ARG GLY GLU LEU LYS ASN          
SEQRES  10 G  480  CYS SER PHE ASN MET THR THR GLU LEU ARG ASP LYS LYS          
SEQRES  11 G  480  GLN LYS VAL TYR SER LEU PHE TYR ARG LEU ASP VAL VAL          
SEQRES  12 G  480  GLN ILE ASN GLU ASN GLN GLY ASN ARG SER ASN ASN SER          
SEQRES  13 G  480  ASN LYS GLU TYR ARG LEU ILE ASN CYS ASN THR ALA ALA          
SEQRES  14 G  480  ILE THR GLN ALA CYS PRO LYS VAL SER PHE GLU PRO ILE          
SEQRES  15 G  480  PRO ILE HIS TYR CYS ALA PRO ALA GLY PHE ALA ILE LEU          
SEQRES  16 G  480  LYS CYS LYS ASP LYS LYS PHE ASN GLY THR GLY PRO CYS          
SEQRES  17 G  480  PRO SER VAL SER THR VAL GLN CYS THR HIS GLY ILE LYS          
SEQRES  18 G  480  PRO VAL VAL SER THR GLN LEU LEU LEU ASN GLY SER LEU          
SEQRES  19 G  480  ALA GLU GLU GLU VAL MET ILE ARG SER GLU ASN ILE ALA          
SEQRES  20 G  480  ASN ASN ALA LYS ASN ILE LEU VAL GLN PHE ASN THR PRO          
SEQRES  21 G  480  VAL GLN ILE ASN CYS THR ARG PRO ASN ASN ASN THR ARG          
SEQRES  22 G  480  LYS SER ILE ARG ILE GLY PRO GLY GLN ALA PHE TYR ALA          
SEQRES  23 G  480  THR GLY ASP ILE ILE GLY ASP ILE ARG GLN ALA HIS CYS          
SEQRES  24 G  480  ASN VAL SER LYS ALA THR TRP ASN GLU THR LEU GLY LYS          
SEQRES  25 G  480  VAL VAL LYS GLN LEU ARG LYS HIS PHE GLY ASN ASN THR          
SEQRES  26 G  480  ILE ILE ARG PHE ALA ASN SER ALA GLY GLY ASP LEU GLU          
SEQRES  27 G  480  VAL THR THR HIS SER PHE ASN CYS GLY GLY GLU PHE PHE          
SEQRES  28 G  480  TYR CYS ASN THR SER GLY LEU PHE ASN SER THR TRP ILE          
SEQRES  29 G  480  SER ASN THR SER VAL GLN GLY SER ASN SER THR GLY SER          
SEQRES  30 G  480  ASN ASP SER ILE THR LEU PRO CYS ARG ILE LYS GLN ILE          
SEQRES  31 G  480  ILE ASN MET TRP GLN ARG ILE GLY GLN ALA MET TYR ALA          
SEQRES  32 G  480  PRO PRO ILE GLN GLY VAL ILE ARG CYS VAL SER ASN ILE          
SEQRES  33 G  480  THR GLY LEU ILE LEU THR ARG ASP GLY GLY SER THR ASN          
SEQRES  34 G  480  SER ALA THR GLU THR PHE ARG PRO GLY GLY GLY ASP MET          
SEQRES  35 G  480  ARG ASP ASN TRP ARG SER GLU LEU TYR LYS TYR LYS VAL          
SEQRES  36 G  480  VAL LYS ILE GLU PRO LEU GLY VAL ALA PRO THR ARG CYS          
SEQRES  37 G  480  LYS ARG ARG VAL VAL GLY ARG ARG ARG ARG ARG ARG              
SEQRES   1 B  153  ALA VAL GLY ILE GLY ALA VAL PHE LEU GLY PHE LEU GLY          
SEQRES   2 B  153  ALA ALA GLY SER THR MET GLY ALA ALA SER MET THR LEU          
SEQRES   3 B  153  THR VAL GLN ALA ARG ASN LEU LEU SER GLY ILE VAL GLN          
SEQRES   4 B  153  GLN GLN SER ASN LEU LEU ARG ALA PRO GLU ALA GLN GLN          
SEQRES   5 B  153  HIS LEU LEU LYS LEU THR VAL TRP GLY ILE LYS GLN LEU          
SEQRES   6 B  153  GLN ALA ARG VAL LEU ALA VAL GLU ARG TYR LEU ARG ASP          
SEQRES   7 B  153  GLN GLN LEU LEU GLY ILE TRP GLY CYS SER GLY LYS LEU          
SEQRES   8 B  153  ILE CYS CYS THR ASN VAL PRO TRP ASN SER SER TRP SER          
SEQRES   9 B  153  ASN ARG ASN LEU SER GLU ILE TRP ASP ASN MET THR TRP          
SEQRES  10 B  153  LEU GLN TRP ASP LYS GLU ILE SER ASN TYR THR GLN ILE          
SEQRES  11 B  153  ILE TYR GLY LEU LEU GLU GLU SER GLN ASN GLN GLN GLU          
SEQRES  12 B  153  LYS ASN GLU GLN ASP LEU LEU ALA LEU ASP                      
SEQRES   1 L  218  GLY SER VAL THR SER TYR VAL ARG PRO LEU SER VAL ALA          
SEQRES   2 L  218  LEU GLY GLU THR ALA SER ILE SER CYS GLY ARG GLN ALA          
SEQRES   3 L  218  LEU GLY SER ARG ALA VAL GLN TRP TYR GLN HIS ARG PRO          
SEQRES   4 L  218  GLY GLN ALA PRO ILE LEU LEU ILE TYR ASN ASN GLN ASP          
SEQRES   5 L  218  ARG PRO SER GLY ILE PRO GLU ARG PHE SER GLY THR PRO          
SEQRES   6 L  218  ASP ILE ASN PHE GLY THR ARG ALA THR LEU THR ILE SER          
SEQRES   7 L  218  GLY VAL GLU ALA GLY ASP GLU ALA ASP TYR TYR CYS HIS          
SEQRES   8 L  218  MET TRP ASP SER ARG SER GLY PHE SER TRP SER PHE GLY          
SEQRES   9 L  218  GLY ALA THR ARG LEU THR VAL LEU GLY GLN PRO LYS ALA          
SEQRES  10 L  218  ALA PRO SER VAL THR LEU PHE PRO PRO SER SER GLU GLU          
SEQRES  11 L  218  LEU GLN ALA ASN LYS ALA THR LEU VAL CYS LEU ILE SER          
SEQRES  12 L  218  ASP PHE TYR PRO GLY ALA VAL THR VAL ALA TRP LYS ALA          
SEQRES  13 L  218  ASP SER SER PRO VAL LYS ALA GLY VAL GLU THR THR THR          
SEQRES  14 L  218  PRO SER LYS GLN SER ASN ASN LYS TYR ALA ALA SER SER          
SEQRES  15 L  218  TYR LEU SER LEU THR PRO GLU GLN TRP LYS SER HIS LYS          
SEQRES  16 L  218  SER TYR SER CYS GLN VAL THR HIS GLU GLY SER THR VAL          
SEQRES  17 L  218  GLU LYS THR VAL ALA PRO THR GLU CYS SER                      
SEQRES   1 H  236  GLN VAL GLN LEU GLN GLU SER GLY PRO GLY LEU VAL LYS          
SEQRES   2 H  236  PRO SER GLU THR LEU SER LEU THR CYS THR VAL SER GLY          
SEQRES   3 H  236  GLY SER ILE SER ASN TYR TYR TRP SER TRP ILE ARG GLN          
SEQRES   4 H  236  SER PRO GLY LYS GLY LEU GLU TRP ILE GLY TYR ILE SER          
SEQRES   5 H  236  ASP SER GLU SER THR ASN TYR ASN PRO SER LEU LYS SER          
SEQRES   6 H  236  ARG VAL ILE ILE SER VAL ASP THR SER LYS ASN GLN LEU          
SEQRES   7 H  236  SER LEU LYS LEU ASN SER VAL THR ALA ALA ASP SER ALA          
SEQRES   8 H  236  ILE TYR TYR CYS ALA ARG ALA GLN GLN GLY LYS ARG ILE          
SEQRES   9 H  236  TYR GLY MET VAL SER PHE GLY GLU PHE PHE TYR TYR TYR          
SEQRES  10 H  236  TYR MET ASP VAL TRP GLY LYS GLY THR THR VAL THR VAL          
SEQRES  11 H  236  SER SER ALA SER THR LYS GLY PRO SER VAL PHE PRO LEU          
SEQRES  12 H  236  ALA PRO SER SER LYS SER THR SER GLY GLY THR ALA ALA          
SEQRES  13 H  236  LEU GLY CYS LEU VAL LYS ASP TYR PHE PRO GLU PRO VAL          
SEQRES  14 H  236  THR VAL SER TRP ASN SER GLY ALA LEU THR SER GLY VAL          
SEQRES  15 H  236  HIS THR PHE PRO ALA VAL LEU GLN SER SER GLY LEU TYR          
SEQRES  16 H  236  SER LEU SER SER VAL VAL THR VAL PRO SER SER SER LEU          
SEQRES  17 H  236  GLY THR GLN THR TYR ILE CYS ASN VAL ASN HIS LYS PRO          
SEQRES  18 H  236  SER ASN THR LYS VAL ASP LYS LYS VAL GLU PRO LYS SER          
SEQRES  19 H  236  CYS ASP                                                      
SEQRES   1 D  240  GLU GLY GLN LEU VAL GLN SER GLY ALA GLU LEU LYS LYS          
SEQRES   2 D  240  PRO GLY ALA SER VAL LYS ILE SER CYS LYS THR SER GLY          
SEQRES   3 D  240  TYR ARG PHE ASN PHE TYR HIS ILE ASN TRP ILE ARG GLN          
SEQRES   4 D  240  THR ALA GLY ARG GLY PRO GLU TRP MET GLY TRP ILE SER          
SEQRES   5 D  240  PRO TYR SER GLY ASP LYS ASN LEU ALA PRO ALA PHE GLN          
SEQRES   6 D  240  ASP ARG VAL ILE MET THR THR ASP THR GLU VAL PRO VAL          
SEQRES   7 D  240  THR SER PHE THR SER THR GLY ALA ALA TYR MET GLU ILE          
SEQRES   8 D  240  ARG ASN LEU LYS PHE ASP ASP THR GLY THR TYR PHE CYS          
SEQRES   9 D  240  ALA LYS GLY LEU LEU ARG ASP GLY SER SER THR TRP LEU          
SEQRES  10 D  240  PRO TYR LEU TRP GLY GLN GLY THR LEU LEU THR VAL SER          
SEQRES  11 D  240  SER ALA SER THR LYS GLY PRO SER VAL PHE PRO LEU ALA          
SEQRES  12 D  240  PRO SER SER LYS SER THR SER GLY GLY THR ALA ALA LEU          
SEQRES  13 D  240  GLY CYS LEU VAL LYS ASP TYR PHE PRO GLU PRO VAL THR          
SEQRES  14 D  240  VAL SER TRP ASN SER GLY ALA LEU THR SER GLY VAL HIS          
SEQRES  15 D  240  THR PHE PRO ALA VAL LEU GLN SER SER GLY LEU TYR SER          
SEQRES  16 D  240  LEU SER SER VAL VAL THR VAL PRO SER SER SER LEU GLY          
SEQRES  17 D  240  THR GLN THR TYR ILE CYS ASN VAL ASN HIS LYS PRO SER          
SEQRES  18 D  240  ASN THR LYS VAL ASP LYS ARG VAL GLU PRO LYS SER CYS          
SEQRES  19 D  240  ASP LYS GLY LEU GLU VAL                                      
SEQRES   1 E  216  GLN SER VAL LEU THR GLN SER ALA SER VAL SER GLY SER          
SEQRES   2 E  216  LEU GLY GLN SER VAL THR ILE SER CYS THR GLY PRO ASN          
SEQRES   3 E  216  SER VAL CYS CYS SER HIS LYS SER ILE SER TRP TYR GLN          
SEQRES   4 E  216  TRP PRO PRO GLY ARG ALA PRO THR LEU ILE ILE TYR GLU          
SEQRES   5 E  216  ASP ASN GLU ARG ALA PRO GLY ILE SER PRO ARG PHE SER          
SEQRES   6 E  216  GLY TYR LYS SER TYR TRP SER ALA TYR LEU THR ILE SER          
SEQRES   7 E  216  ASP LEU ARG PRO GLU ASP GLU THR THR TYR TYR CYS CYS          
SEQRES   8 E  216  SER TYR THR HIS ASN SER GLY CYS VAL PHE GLY THR GLY          
SEQRES   9 E  216  THR LYS VAL SER VAL LEU GLY GLN SER LYS ALA ASN PRO          
SEQRES  10 E  216  SER VAL THR LEU PHE PRO PRO SER SER GLU GLU LEU GLN          
SEQRES  11 E  216  ALA ASN LYS ALA THR LEU VAL CYS LEU ILE SER ASP PHE          
SEQRES  12 E  216  TYR PRO GLY ALA VAL THR VAL ALA TRP LYS ALA ASP SER          
SEQRES  13 E  216  SER PRO VAL LYS ALA GLY VAL GLU THR THR THR PRO SER          
SEQRES  14 E  216  LYS GLN SER ASN ASN LYS TYR ALA ALA SER SER TYR LEU          
SEQRES  15 E  216  SER LEU THR PRO GLU GLN TRP LYS SER HIS ARG SER TYR          
SEQRES  16 E  216  SER CYS GLN VAL THR HIS GLU GLY SER THR VAL GLU LYS          
SEQRES  17 E  216  THR VAL ALA PRO THR GLU CYS SER                              
HET    NAG  G1601      14                                                       
HET    NAG  G1602      14                                                       
HET    BMA  G1603      11                                                       
HET    MAN  G1604      11                                                       
HET    MAN  G1605      11                                                       
HET    MAN  G1606      11                                                       
HET    NAG  G1607      14                                                       
HET    NAG  G1608      14                                                       
HET    BMA  G1609      11                                                       
HET    MAN  G1610      11                                                       
HET    MAN  G1611      11                                                       
HET    MAN  G1612      11                                                       
HET    MAN  G1613      11                                                       
HET    NAG  G1614      14                                                       
HET    NAG  G1615      14                                                       
HET    BMA  G1616      11                                                       
HET    MAN  G1617      11                                                       
HET    MAN  G1618      11                                                       
HET    MAN  G1619      11                                                       
HET    MAN  G1620      11                                                       
HET    NAG  G1621      14                                                       
HET    NAG  G1622      14                                                       
HET    BMA  G1623      11                                                       
HET    NAG  G1624      14                                                       
HET    NAG  G1625      14                                                       
HET    BMA  G1626      11                                                       
HET    MAN  G1627      11                                                       
HET    MAN  G1628      11                                                       
HET    MAN  G1629      11                                                       
HET    MAN  G1630      11                                                       
HET    MAN  G1631      11                                                       
HET    NAG  G1632      14                                                       
HET    NAG  G1633      14                                                       
HET    BMA  G1634      11                                                       
HET    MAN  G1635      11                                                       
HET    MAN  G1636      11                                                       
HET    MAN  G1637      11                                                       
HET    MAN  G1638      11                                                       
HET    NAG  G1639      14                                                       
HET    NAG  G1640      14                                                       
HET    BMA  G1641      11                                                       
HET    MAN  G1642      11                                                       
HET    MAN  G1643      11                                                       
HET    MAN  G1644      11                                                       
HET    MAN  G1645      11                                                       
HET    MAN  G1646      11                                                       
HET    NAG  G1647      14                                                       
HET    NAG  G1648      14                                                       
HET    BMA  G1649      11                                                       
HET    MAN  G1650      11                                                       
HET    MAN  G1651      11                                                       
HET    MAN  G1652      11                                                       
HET    NAG  G1653      14                                                       
HET    NAG  G1654      14                                                       
HET    BMA  G1655      11                                                       
HET    MAN  G1656      11                                                       
HET    MAN  G1657      11                                                       
HET    MAN  G1658      11                                                       
HET    MAN  G1659      11                                                       
HET    MAN  G1660      11                                                       
HET    MAN  G1661      11                                                       
HET    MAN  G1662      11                                                       
HET    NAG  G1663      14                                                       
HET    NAG  G1664      14                                                       
HET    NAG  G1665      14                                                       
HET    BMA  G1666      11                                                       
HET    MAN  G1667      11                                                       
HET    MAN  G1668      11                                                       
HET    MAN  G1669      11                                                       
HET    MAN  G1670      11                                                       
HET    NAG  G1671      14                                                       
HET    NAG  G1672      14                                                       
HET    NAG  G1673      14                                                       
HET    NAG  G1674      14                                                       
HET    NAG  B 701      14                                                       
HET    NAG  B 702      14                                                       
HET    NAG  B 703      14                                                       
HET    NAG  B 704      14                                                       
HET    BMA  B 705      11                                                       
HETNAM     NAG N-ACETYL-D-GLUCOSAMINE                                           
HETNAM     BMA BETA-D-MANNOSE                                                   
HETNAM     MAN ALPHA-D-MANNOSE                                                  
FORMUL   7  NAG    29(C8 H15 N O6)                                              
FORMUL   7  BMA    11(C6 H12 O6)                                                
FORMUL   7  MAN    39(C6 H12 O6)                                                
HELIX    1 AA1 ASN G   99  LEU G  116  1                                  18    
HELIX    2 AA2 TYR G  177  LEU G  179  5                                   3    
HELIX    3 AA3 ASN G  195  THR G  198  5                                   4    
HELIX    4 AA4 LYS G  335  ARG G  350  1                                  16    
HELIX    5 AA5 LYS G  351  PHE G  353  5                                   3    
HELIX    6 AA6 ASN G  425  ARG G  429  5                                   5    
HELIX    7 AA7 ARG G  476  SER G  481  1                                   6    
HELIX    8 AA8 THR B  529  THR B  536  1                                   8    
HELIX    9 AA9 LEU B  537  SER B  546  1                                  10    
HELIX   10 AB1 THR B  569  GLY B  597  1                                  29    
HELIX   11 AB2 ASN B  611  SER B  615  5                                   5    
HELIX   12 AB3 LEU B  619  ASP B  624  1                                   6    
HELIX   13 AB4 TRP B  628  SER B  636  1                                   9    
HELIX   14 AB5 TYR B  638  TYR B  643  1                                   6    
HELIX   15 AB6 GLY B  644  SER B  649  1                                   6    
HELIX   16 AB7 ASN B  656  ALA B  662  1                                   7    
HELIX   17 AB8 GLU L   79  GLU L   83  5                                   5    
HELIX   18 AB9 GLU L  125  ASN L  129  5                                   5    
HELIX   19 AC1 THR L  182  HIS L  189  1                                   8    
HELIX   20 AC2 ASN H   60  LYS H   64  5                                   5    
HELIX   21 AC3 THR H   83  SER H   87  5                                   5    
HELIX   22 AC4 MET H  100D GLY H  100H 5                                   5    
HELIX   23 AC5 SER H  154  ALA H  156  5                                   3    
HELIX   24 AC6 ALA D   60  GLN D   64  5                                   5    
HELIX   25 AC7 LYS D   83  THR D   87  5                                   5    
HELIX   26 AC8 TRP D  154  ALA D  158  5                                   5    
HELIX   27 AC9 ASP D  217  VAL D  222  1                                   6    
HELIX   28 AD1 ARG E   81  GLU E   85  5                                   5    
HELIX   29 AD2 PRO E  186  LYS E  190  5                                   5    
SHEET    1 AA1 3 LEU G 494  THR G 499  0                                        
SHEET    2 AA1 3 TRP G  35  TYR G  40 -1  N  THR G  37   O  ALA G 497           
SHEET    3 AA1 3 ILE B 603  CYS B 604 -1  O  CYS B 604   N  VAL G  38           
SHEET    1 AA2 3 TRP G  45  ASP G  47  0                                        
SHEET    2 AA2 3 VAL G 489  ILE G 491 -1  O  LYS G 490   N  LYS G  46           
SHEET    3 AA2 3 PHE G 223  ALA G 224 -1  N  ALA G 224   O  VAL G 489           
SHEET    1 AA3 2 PHE G  53  ALA G  55  0                                        
SHEET    2 AA3 2 HIS G 216  CYS G 218 -1  O  CYS G 218   N  PHE G  53           
SHEET    1 AA4 3 ILE G  84  LEU G  86  0                                        
SHEET    2 AA4 3 VAL G 242  THR G 244 -1  O  THR G 244   N  ILE G  84           
SHEET    3 AA4 3 LYS G 227  CYS G 228 -1  N  LYS G 227   O  SER G 243           
SHEET    1 AA5 3 CYS G 131  ASN G 133  0                                        
SHEET    2 AA5 3 LYS G 155  THR G 162 -1  O  ASN G 156   N  THR G 132           
SHEET    3 AA5 3 LYS G 169  SER G 174 -1  O  VAL G 172   N  PHE G 159           
SHEET    1 AA6 2 VAL G 181  GLN G 183  0                                        
SHEET    2 AA6 2 TYR G 191  LEU G 193 -1  O  ARG G 192   N  VAL G 182           
SHEET    1 AA7 3 LEU G 259  LEU G 261  0                                        
SHEET    2 AA7 3 ILE G 449  ARG G 456 -1  O  GLY G 451   N  LEU G 260           
SHEET    3 AA7 3 ILE G 284  GLN G 287 -1  N  ILE G 284   O  LEU G 454           
SHEET    1 AA8 3 LEU G 259  LEU G 261  0                                        
SHEET    2 AA8 3 ILE G 449  ARG G 456 -1  O  GLY G 451   N  LEU G 260           
SHEET    3 AA8 3 PHE G 468  ARG G 469 -1  O  ARG G 469   N  THR G 455           
SHEET    1 AA9 4 SER G 413  THR G 415  0                                        
SHEET    2 AA9 4 HIS G 330  SER G 334 -1  N  VAL G 333   O  ILE G 414           
SHEET    3 AA9 4 ASN G 295  THR G 297 -1  N  THR G 297   O  HIS G 330           
SHEET    4 AA9 4 ARG G 444  CYS G 445 -1  O  CYS G 445   N  CYS G 296           
SHEET    1 AB1 2 THR G 303  ARG G 308  0                                        
SHEET    2 AB1 2 ALA G 316  GLY G 321 -1  O  GLY G 321   N  THR G 303           
SHEET    1 AB2 2 HIS G 374  CYS G 378  0                                        
SHEET    2 AB2 2 GLU G 381  CYS G 385 -1  O  PHE G 383   N  PHE G 376           
SHEET    1 AB3 2 ILE G 423  ILE G 424  0                                        
SHEET    2 AB3 2 MET G 434  TYR G 435 -1  O  MET G 434   N  ILE G 424           
SHEET    1 AB4 2 SER L  12  ALA L  14  0                                        
SHEET    2 AB4 2 THR L 105  LEU L 107  1  O  LEU L 107   N  VAL L  13           
SHEET    1 AB5 3 GLN L  42  ILE L  45  0                                        
SHEET    2 AB5 3 GLN L  37  ARG L  39 -1  N  ARG L  39   O  GLN L  42           
SHEET    3 AB5 3 ASP L  85  TYR L  86 -1  O  ASP L  85   N  HIS L  38           
SHEET    1 AB6 4 SER L 115  LEU L 118  0                                        
SHEET    2 AB6 4 CYS L 135  PHE L 140 -1  O  LEU L 136   N  THR L 117           
SHEET    3 AB6 4 TYR L 173  TYR L 178 -1  O  ALA L 175   N  ILE L 137           
SHEET    4 AB6 4 GLU L 161  THR L 162 -1  N  GLU L 161   O  TYR L 178           
SHEET    1 AB7 4 SER L 115  LEU L 118  0                                        
SHEET    2 AB7 4 CYS L 135  PHE L 140 -1  O  LEU L 136   N  THR L 117           
SHEET    3 AB7 4 TYR L 173  TYR L 178 -1  O  ALA L 175   N  ILE L 137           
SHEET    4 AB7 4 SER L 166  LYS L 167 -1  N  SER L 166   O  ALA L 174           
SHEET    1 AB8 3 SER L 154  PRO L 155  0                                        
SHEET    2 AB8 3 VAL L 147  ALA L 151 -1  N  ALA L 151   O  SER L 154           
SHEET    3 AB8 3 TYR L 192  VAL L 196 -1  O  GLN L 195   N  ALA L 148           
SHEET    1 AB9 4 GLN H   5  SER H   7  0                                        
SHEET    2 AB9 4 LEU H  20  THR H  23 -1  O  THR H  21   N  SER H   7           
SHEET    3 AB9 4 GLN H  77  LYS H  81 -1  O  LEU H  80   N  LEU H  20           
SHEET    4 AB9 4 ILE H  68  ILE H  69 -1  N  ILE H  68   O  LYS H  81           
SHEET    1 AC1 4 LYS H  43  TRP H  47  0                                        
SHEET    2 AC1 4 TRP H  34  SER H  40 -1  N  ARG H  38   O  GLU H  46           
SHEET    3 AC1 4 ALA H  88  GLY H  98 -1  O  ALA H  93   N  SER H  35           
SHEET    4 AC1 4 TYR H 100M MET H 100P-1  O  TYR H 100O  N  GLN H  96           
SHEET    1 AC2 4 LYS H  43  TRP H  47  0                                        
SHEET    2 AC2 4 TRP H  34  SER H  40 -1  N  ARG H  38   O  GLU H  46           
SHEET    3 AC2 4 ALA H  88  GLY H  98 -1  O  ALA H  93   N  SER H  35           
SHEET    4 AC2 4 THR H 105  VAL H 107 -1  O  VAL H 107   N  ALA H  88           
SHEET    1 AC3 4 VAL H 119  LEU H 122  0                                        
SHEET    2 AC3 4 THR H 133  VAL H 140 -1  O  LEU H 139   N  PHE H 120           
SHEET    3 AC3 4 LEU H 176  PRO H 183 -1  O  VAL H 182   N  ALA H 134           
SHEET    4 AC3 4 VAL H 161  PHE H 164 -1  N  HIS H 162   O  VAL H 179           
SHEET    1 AC4 3 VAL H 150  TRP H 152  0                                        
SHEET    2 AC4 3 ILE H 193  HIS H 198 -1  O  ASN H 195   N  SER H 151           
SHEET    3 AC4 3 THR H 203  LYS H 208 -1  O  VAL H 205   N  VAL H 196           
SHEET    1 AC5 4 GLN D   3  GLN D   6  0                                        
SHEET    2 AC5 4 LYS D  19  SER D  25 -1  O  LYS D  23   N  VAL D   5           
SHEET    3 AC5 4 TYR D  79  GLU D  81 -1  O  MET D  80   N  ILE D  20           
SHEET    4 AC5 4 ILE D  68  THR D  70 -1  N  THR D  70   O  TYR D  79           
SHEET    1 AC6 2 ILE D  37  THR D  40  0                                        
SHEET    2 AC6 2 GLY D  44  TRP D  47 -1  O  GLU D  46   N  ARG D  38           
SHEET    1 AC7 2 GLU D  72B THR D  72F 0                                        
SHEET    2 AC7 2 THR D  73  GLY D  76 -1  O  THR D  75   N  VAL D  72C          
SHEET    1 AC8 4 LEU D 124  SER D 130  0                                        
SHEET    2 AC8 4 THR D 135  CYS D 140 -1  O  ALA D 137   N  SER D 127           
SHEET    3 AC8 4 SER D 180  PRO D 185 -1  O  VAL D 184   N  ALA D 136           
SHEET    4 AC8 4 VAL D 163  THR D 165 -1  N  HIS D 164   O  VAL D 181           
SHEET    1 AC9 2 THR E   5  GLN E   6  0                                        
SHEET    2 AC9 2 CYS E  22  THR E  23 -1  O  THR E  23   N  THR E   5           
SHEET    1 AD1 2 SER E  34  ILE E  35  0                                        
SHEET    2 AD1 2 SER E  92  TYR E  93 -1  O  TYR E  93   N  SER E  34           
SHEET    1 AD2 2 TYR E  38  GLN E  39  0                                        
SHEET    2 AD2 2 TYR E  88  TYR E  89 -1  O  TYR E  89   N  TYR E  38           
SHEET    1 AD3 2 ILE E  50  GLU E  52  0                                        
SHEET    2 AD3 2 GLU E  55  ARG E  56 -1  O  GLU E  55   N  GLU E  52           
SHEET    1 AD4 4 LEU E 121  PHE E 122  0                                        
SHEET    2 AD4 4 THR E 135  CYS E 138 -1  O  VAL E 137   N  PHE E 122           
SHEET    3 AD4 4 SER E 180  SER E 183 -1  O  LEU E 182   N  LEU E 136           
SHEET    4 AD4 4 VAL E 163  THR E 165 -1  N  GLU E 164   O  TYR E 181           
SHEET    1 AD5 2 ILE E 140  PHE E 143  0                                        
SHEET    2 AD5 2 TYR E 176  ALA E 178 -1  O  ALA E 178   N  ILE E 140           
SHEET    1 AD6 3 THR E 149  VAL E 150  0                                        
SHEET    2 AD6 3 CYS E 197  THR E 200 -1  O  THR E 200   N  THR E 149           
SHEET    3 AD6 3 THR E 205  LYS E 208 -1  O  VAL E 206   N  VAL E 199           
LINK         C1  NAG G 508                 ND2 ASN G 156     1555   1555        
LINK         O4  NAG G 508                 C1  NAG G 509     1555   1555        
LINK         O4  NAG G 509                 C1  BMA G 510     1555   1555        
LINK         O3  BMA G 510                 C1  MAN G 511     1555   1555        
LINK         O2  MAN G 511                 C1  MAN G 512     1555   1555        
LINK         O6  BMA G 510                 C1  MAN G 513     1555   1555        
LINK         O3  MAN G 513                 C1  MAN G 514     1555   1555        
CISPEP   1 ASN G  188    LYS G  189          0        -7.95                     
CISPEP   2 PHE B  519    LEU B  520          0       -13.49                     
CISPEP   3 TYR L  141    PRO L  142          0        -0.61                     
CISPEP   4 GLY H  131    GLY H  132          0        12.59                     
CISPEP   5 LEU H  187    GLY H  188          0        -0.33                     
CISPEP   6 GLU D  148    PRO D  149          0        -4.13                     
CISPEP   7 ALA E  131    ASN E  132          0         7.31                     
CISPEP   8 TYR E  144    PRO E  145          0        -6.49                     
SSBOND   1 CYS G   54    CYS G   74                          1555   1555  2.23  
SSBOND   2 CYS G  119    CYS G  205                          1555   1555  2.01  
SSBOND   3 CYS G  126    CYS G  196                          1555   1555  2.03  
SSBOND   4 CYS G  131    CYS G  157                          1555   1555  2.06  
SSBOND   5 CYS G  218    CYS G  247                          1555   1555  2.02  
SSBOND   6 CYS G  228    CYS G  239                          1555   1555  2.04  
SSBOND   7 CYS G  296    CYS G  331                          1555   1555  2.07  
SSBOND   8 CYS G  378    CYS G  445                          1555   1555  2.00  
SSBOND   9 CYS G  501    CYS B  605                          1555   1555  2.08  
SSBOND  10 CYS B  598    CYS B  604                          1555   1555  1.99  
SSBOND  11 CYS L   23    CYS L   88                          1555   1555  2.05  
SSBOND  12 CYS L  135    CYS L  194                          1555   1555  2.07  
SSBOND  13 CYS H   22    CYS H   92                          1555   1555  2.04  
SSBOND  14 CYS H  138    CYS H  194                          1555   1555  2.09  
SSBOND  15 CYS D   22    CYS D   92                          1555   1555  2.01  
SSBOND  16 CYS D  140    CYS D  196                          1555   1555  2.04  
SSBOND  17 CYS E   22    CYS E   90                          1555   1555  2.01  
SSBOND  18 CYS E   91    CYS E   99                          1555   1555  2.01  
SSBOND  19 CYS E  138    CYS E  197                          1555   1555  2.05  
SITE     1 AC1  1 ASN B 611                                                     
SITE     1 AC2  5 ASN B 616  ASN B 618  GLU E  55  ARG E  56                    
SITE     2 AC2  5 PRO E  58                                                     
SITE     1 AC3  2 GLU B 634  ASN B 637                                          
SITE     1 AC4 19 SER B 528  ASN D  30  PHE D  31  HIS D  33                    
SITE     2 AC4 19 SER D  52  TYR D  53  ASP D  56  LYS D  57                    
SITE     3 AC4 19 ASN D  58  ARG D  98  ASP D  99  GLY D 100                    
SITE     4 AC4 19 SER D 100A THR D 100C HIS E  95  ASN E  96                    
SITE     5 AC4 19 LYS E 133  GLU G  87  ASN G  88                               
SITE     1 AC5  3 ASN G 133  ILE G 138  LYS G 189                               
SITE     1 AC6  8 THR G 135  ASN G 156  SER G 158  TYR G 173                    
SITE     2 AC6  8 GLY L  24  ARG L  25  GLN L  26  ARG L  70                    
SITE     1 AC7  3 ASN G 160  ASP G 167  LYS G 171                               
SITE     1 AC8  8 THR G  63  GLU G  64  SER G 209  ASN G 262                    
SITE     2 AC8  8 GLY G 379  VAL G 446  SER G 447  NAG G1673                    
SITE     1 AC9  5 GLN G 293  ASN G 295  ASN G 332  SER G 334                    
SITE     2 AC9  5 ARG G 444                                                     
SITE     1 AD1  3 ASN G 301  ILE G 323  VAL G 442                               
SITE     1 AD2 15 HIS G 330  ASN G 332  ASN G 411  ARG G 444                    
SITE     2 AD2 15 LYS H  99  ARG H 100  ILE H 100A GLY H 100C                   
SITE     3 AD2 15 MET H 100D SER L  30  ASN L  50  GLN L  52                    
SITE     4 AD2 15 PRO L  66  ASP L  67  ILE L  67A                              
SITE     1 AD3  4 GLY G 354  ASN G 355  ASN G 356  SER G 463                    
SITE     1 AD4  4 ASN G 262  PRO G 291  ASN G 448  NAG G1639                    
SITE     1 AD5  2 ASN G 234  ILE G 277                                          
SITE     1 AD6  3 ASN G 386  SER G 388  NAG G1632                               
SITE     1 AD7  3 GLY G 389  ASN G 392  NAG G1664                               
CRYST1  131.160  131.160  315.240  90.00  90.00 120.00 P 63          6          
ORIGX1      1.000000  0.000000  0.000000        0.00000                         
ORIGX2      0.000000  1.000000  0.000000        0.00000                         
ORIGX3      0.000000  0.000000  1.000000        0.00000                         
SCALE1      0.007624  0.004402  0.000000        0.00000                         
SCALE2      0.000000  0.008804  0.000000        0.00000                         
SCALE3      0.000000  0.000000  0.003172        0.00000                         
ATOM      1  N   GLU G  32     -40.229 -42.112  52.962  1.00 38.80           N  
ATOM      2  CA  GLU G  32     -39.296 -42.939  52.207  1.00 41.74           C  
ATOM      3  C   GLU G  32     -40.031 -43.946  51.330  1.00 41.41           C  
ATOM      4  O   GLU G  32     -39.412 -44.813  50.712  1.00 39.15           O  
ATOM      5  CB  GLU G  32     -38.338 -43.664  53.152  1.00 50.87           C  
ATOM      6  CG  GLU G  32     -37.025 -42.935  53.375  1.00 62.34           C  
ATOM      7  CD  GLU G  32     -35.902 -43.872  53.760  1.00 44.44           C  
ATOM      8  OE1 GLU G  32     -34.728 -43.534  53.503  1.00 51.80           O  
ATOM      9  OE2 GLU G  32     -36.196 -44.950  54.317  1.00 39.85           O  
ATOM     10  N   ASN G  33     -41.354 -43.828  51.286  1.00 46.03           N  
ATOM     11  CA  ASN G  33     -42.191 -44.645  50.419  1.00 60.61           C  
ATOM     12  C   ASN G  33     -42.593 -43.835  49.194  1.00 56.42           C  
ATOM     13  O   ASN G  33     -42.939 -42.655  49.304  1.00 47.24           O  
ATOM     14  CB  ASN G  33     -43.435 -45.136  51.159  1.00 50.32           C  
ATOM     15  CG  ASN G  33     -43.095 -45.990  52.362  1.00 42.58           C  
ATOM     16  OD1 ASN G  33     -43.457 -45.663  53.492  1.00 38.59           O  
ATOM     17  ND2 ASN G  33     -42.392 -47.091  52.125  1.00 41.68           N  
ATOM     18  N   LEU G  34     -42.553 -44.476  48.027  1.00 58.45           N  
ATOM     19  CA  LEU G  34     -42.682 -43.786  46.749  1.00 60.19           C  
ATOM     20  C   LEU G  34     -43.842 -44.361  45.950  1.00 62.49           C  
ATOM     21  O   LEU G  34     -43.852 -45.555  45.633  1.00 60.47           O  
ATOM     22  CB  LEU G  34     -41.383 -43.891  45.947  1.00 62.45           C  
ATOM     23  CG  LEU G  34     -40.326 -42.827  46.243  1.00 65.13           C  
ATOM     24  CD1 LEU G  34     -39.292 -42.778  45.129  1.00 77.29           C  
ATOM     25  CD2 LEU G  34     -40.975 -41.465  46.438  1.00 70.85           C  
ATOM     26  N   TRP G  35     -44.808 -43.508  45.621  1.00 64.42           N  
ATOM     27  CA  TRP G  35     -45.886 -43.828  44.698  1.00 74.29           C  
ATOM     28  C   TRP G  35     -45.597 -43.202  43.338  1.00 60.28           C  
ATOM     29  O   TRP G  35     -44.818 -42.257  43.228  1.00 53.70           O  
ATOM     30  CB  TRP G  35     -47.233 -43.326  45.228  1.00 78.15           C  
ATOM     31  CG  TRP G  35     -47.500 -43.564  46.702  1.00 70.48           C  
ATOM     32  CD1 TRP G  35     -48.145 -42.718  47.555  1.00 63.44           C  
ATOM     33  CD2 TRP G  35     -47.157 -44.724  47.479  1.00 69.69           C  
ATOM     34  NE1 TRP G  35     -48.219 -43.268  48.810  1.00 63.65           N  
ATOM     35  CE2 TRP G  35     -47.619 -44.499  48.790  1.00 75.16           C  
ATOM     36  CE3 TRP G  35     -46.503 -45.926  47.197  1.00 69.67           C  
ATOM     37  CZ2 TRP G  35     -47.445 -45.429  49.813  1.00 82.29           C  
ATOM     38  CZ3 TRP G  35     -46.330 -46.844  48.215  1.00 69.29           C  
ATOM     39  CH2 TRP G  35     -46.800 -46.593  49.504  1.00 70.88           C  
ATOM     40  N   VAL G  36     -46.239 -43.736  42.298  1.00 55.24           N  
ATOM     41  CA  VAL G  36     -46.052 -43.276  40.919  1.00 47.38           C  
ATOM     42  C   VAL G  36     -47.392 -42.738  40.437  1.00 50.48           C  
ATOM     43  O   VAL G  36     -48.310 -43.504  40.123  1.00 68.97           O  
ATOM     44  CB  VAL G  36     -45.535 -44.384  39.997  1.00 43.52           C  
ATOM     45  CG1 VAL G  36     -44.037 -44.520  40.135  1.00 49.53           C  
ATOM     46  CG2 VAL G  36     -46.225 -45.706  40.306  1.00 51.28           C  
ATOM     47  N   THR G  37     -47.506 -41.424  40.341  1.00 42.66           N  
ATOM     48  CA  THR G  37     -48.799 -40.779  40.205  1.00 39.75           C  
ATOM     49  C   THR G  37     -48.846 -39.991  38.900  1.00 41.38           C  
ATOM     50  O   THR G  37     -47.812 -39.552  38.397  1.00 40.62           O  
ATOM     51  CB  THR G  37     -49.042 -39.899  41.431  1.00 39.61           C  
ATOM     52  OG1 THR G  37     -47.924 -39.038  41.638  1.00 35.84           O  
ATOM     53  CG2 THR G  37     -49.151 -40.768  42.655  1.00 44.87           C  
ATOM     54  N   VAL G  38     -50.045 -39.836  38.333  1.00 34.04           N  
ATOM     55  CA  VAL G  38     -50.189 -39.367  36.956  1.00 28.58           C  
ATOM     56  C   VAL G  38     -50.561 -37.890  36.934  1.00 19.74           C  
ATOM     57  O   VAL G  38     -51.035 -37.321  37.920  1.00 19.04           O  
ATOM     58  CB  VAL G  38     -51.223 -40.206  36.168  1.00 28.39           C  
ATOM     59  CG1 VAL G  38     -51.035 -41.684  36.443  1.00 41.52           C  
ATOM     60  CG2 VAL G  38     -52.628 -39.783  36.506  1.00 26.66           C  
ATOM     61  N   TYR G  39     -50.334 -37.256  35.779  1.00 21.54           N  
ATOM     62  CA  TYR G  39     -50.592 -35.834  35.568  1.00 14.78           C  
ATOM     63  C   TYR G  39     -51.088 -35.626  34.148  1.00 13.62           C  
ATOM     64  O   TYR G  39     -50.541 -36.207  33.204  1.00 17.80           O  
ATOM     65  CB  TYR G  39     -49.337 -34.979  35.816  1.00 16.83           C  
ATOM     66  CG  TYR G  39     -48.486 -35.487  36.953  1.00 22.22           C  
ATOM     67  CD1 TYR G  39     -47.604 -36.525  36.761  1.00 28.87           C  
ATOM     68  CD2 TYR G  39     -48.571 -34.934  38.217  1.00 19.55           C  
ATOM     69  CE1 TYR G  39     -46.852 -36.998  37.773  1.00 23.35           C  
ATOM     70  CE2 TYR G  39     -47.814 -35.413  39.251  1.00 19.48           C  
ATOM     71  CZ  TYR G  39     -46.955 -36.450  39.018  1.00 26.64           C  
ATOM     72  OH  TYR G  39     -46.191 -36.954  40.031  1.00 34.88           O  
ATOM     73  N   TYR G  40     -52.115 -34.796  33.996  1.00 14.14           N  
ATOM     74  CA  TYR G  40     -52.703 -34.491  32.698  1.00 16.88           C  
ATOM     75  C   TYR G  40     -52.144 -33.165  32.198  1.00 12.84           C  
ATOM     76  O   TYR G  40     -52.257 -32.143  32.879  1.00 14.07           O  
ATOM     77  CB  TYR G  40     -54.229 -34.432  32.800  1.00 23.98           C  
ATOM     78  CG  TYR G  40     -54.989 -34.437  31.481  1.00 23.13           C  
ATOM     79  CD1 TYR G  40     -54.518 -33.751  30.367  1.00 25.51           C  
ATOM     80  CD2 TYR G  40     -56.194 -35.110  31.365  1.00 25.00           C  
ATOM     81  CE1 TYR G  40     -55.205 -33.754  29.181  1.00 24.22           C  
ATOM     82  CE2 TYR G  40     -56.892 -35.116  30.181  1.00 32.40           C  
ATOM     83  CZ  TYR G  40     -56.393 -34.435  29.093  1.00 39.52           C  
ATOM     84  OH  TYR G  40     -57.077 -34.433  27.906  1.00 39.87           O  
ATOM     85  N   GLY G  41     -51.566 -33.182  31.003  1.00  9.47           N  
ATOM     86  CA  GLY G  41     -51.162 -31.949  30.362  1.00 11.47           C  
ATOM     87  C   GLY G  41     -49.690 -31.649  30.528  1.00 13.16           C  
ATOM     88  O   GLY G  41     -49.307 -30.493  30.725  1.00 15.59           O  
ATOM     89  N   VAL G  42     -48.853 -32.678  30.449  1.00  9.80           N  
ATOM     90  CA  VAL G  42     -47.418 -32.489  30.626  1.00 10.70           C  
ATOM     91  C   VAL G  42     -46.827 -31.983  29.315  1.00 12.01           C  
ATOM     92  O   VAL G  42     -47.178 -32.484  28.238  1.00 12.93           O  
ATOM     93  CB  VAL G  42     -46.731 -33.779  31.113  1.00 11.31           C  
ATOM     94  CG1 VAL G  42     -47.282 -34.192  32.467  1.00 12.26           C  
ATOM     95  CG2 VAL G  42     -46.880 -34.912  30.115  1.00 12.81           C  
ATOM     96  N   PRO G  43     -45.960 -30.967  29.352  1.00  9.10           N  
ATOM     97  CA  PRO G  43     -45.328 -30.492  28.116  1.00 11.00           C  
ATOM     98  C   PRO G  43     -44.398 -31.545  27.554  1.00 11.69           C  
ATOM     99  O   PRO G  43     -43.274 -31.715  28.030  1.00 16.86           O  
ATOM    100  CB  PRO G  43     -44.559 -29.240  28.554  1.00 11.93           C  
ATOM    101  CG  PRO G  43     -44.992 -28.954  29.948  1.00 14.52           C  
ATOM    102  CD  PRO G  43     -45.497 -30.226  30.532  1.00 12.93           C  
ATOM    103  N   VAL G  44     -44.862 -32.253  26.533  1.00 12.56           N  
ATOM    104  CA  VAL G  44     -44.186 -33.441  26.045  1.00 14.79           C  
ATOM    105  C   VAL G  44     -44.567 -33.622  24.585  1.00 15.33           C  
ATOM    106  O   VAL G  44     -45.629 -33.172  24.144  1.00 13.78           O  
ATOM    107  CB  VAL G  44     -44.576 -34.655  26.915  1.00 10.01           C  
ATOM    108  CG1 VAL G  44     -45.860 -35.197  26.441  1.00 13.96           C  
ATOM    109  CG2 VAL G  44     -43.499 -35.720  26.897  1.00 15.56           C  
ATOM    110  N   TRP G  45     -43.687 -34.261  23.818  1.00 16.01           N  
ATOM    111  CA  TRP G  45     -43.965 -34.370  22.395  1.00 16.55           C  
ATOM    112  C   TRP G  45     -43.145 -35.483  21.763  1.00 13.73           C  
ATOM    113  O   TRP G  45     -42.103 -35.892  22.281  1.00 14.41           O  
ATOM    114  CB  TRP G  45     -43.713 -33.039  21.682  1.00 20.68           C  
ATOM    115  CG  TRP G  45     -42.301 -32.548  21.716  1.00 20.05           C  
ATOM    116  CD1 TRP G  45     -41.223 -33.091  21.080  1.00 21.64           C  
ATOM    117  CD2 TRP G  45     -41.821 -31.384  22.393  1.00 17.41           C  
ATOM    118  NE1 TRP G  45     -40.100 -32.343  21.331  1.00 22.10           N  
ATOM    119  CE2 TRP G  45     -40.442 -31.288  22.135  1.00 19.87           C  
ATOM    120  CE3 TRP G  45     -42.424 -30.417  23.199  1.00 16.63           C  
ATOM    121  CZ2 TRP G  45     -39.657 -30.263  22.654  1.00 23.44           C  
ATOM    122  CZ3 TRP G  45     -41.645 -29.403  23.712  1.00 18.56           C  
ATOM    123  CH2 TRP G  45     -40.276 -29.334  23.441  1.00 18.91           C  
ATOM    124  N   LYS G  46     -43.637 -35.950  20.616  1.00 16.63           N  
ATOM    125  CA  LYS G  46     -43.043 -37.038  19.853  1.00 16.26           C  
ATOM    126  C   LYS G  46     -43.054 -36.670  18.377  1.00 13.85           C  
ATOM    127  O   LYS G  46     -44.006 -36.048  17.899  1.00 16.76           O  
ATOM    128  CB  LYS G  46     -43.812 -38.352  20.072  1.00 14.88           C  
ATOM    129  CG  LYS G  46     -43.348 -39.518  19.210  1.00 12.61           C  
ATOM    130  CD  LYS G  46     -44.466 -40.520  18.970  1.00 12.74           C  
ATOM    131  CE  LYS G  46     -44.082 -41.524  17.897  1.00  9.25           C  
ATOM    132  NZ  LYS G  46     -45.263 -42.257  17.367  1.00  8.78           N  
ATOM    133  N   ASP G  47     -41.994 -37.048  17.663  1.00 11.73           N  
ATOM    134  CA  ASP G  47     -41.955 -36.875  16.216  1.00 12.28           C  
ATOM    135  C   ASP G  47     -43.220 -37.447  15.590  1.00 11.65           C  
ATOM    136  O   ASP G  47     -43.374 -38.668  15.480  1.00 11.89           O  
ATOM    137  CB  ASP G  47     -40.713 -37.539  15.621  1.00 17.44           C  
ATOM    138  CG  ASP G  47     -39.519 -36.612  15.590  1.00 14.18           C  
ATOM    139  OD1 ASP G  47     -39.722 -35.393  15.755  1.00 15.15           O  
ATOM    140  OD2 ASP G  47     -38.384 -37.099  15.401  1.00 13.33           O  
ATOM    141  N   ALA G  48     -44.132 -36.568  15.189  1.00 13.24           N  
ATOM    142  CA  ALA G  48     -45.458 -36.960  14.742  1.00 14.15           C  
ATOM    143  C   ALA G  48     -45.552 -36.981  13.228  1.00 13.43           C  
ATOM    144  O   ALA G  48     -45.078 -36.067  12.548  1.00 17.52           O  
ATOM    145  CB  ALA G  48     -46.524 -36.011  15.274  1.00 17.16           C  
ATOM    146  N   GLU G  49     -46.199 -38.016  12.713  1.00 15.33           N  
ATOM    147  CA  GLU G  49     -46.545 -38.117  11.305  1.00 20.41           C  
ATOM    148  C   GLU G  49     -48.062 -38.058  11.208  1.00 23.04           C  
ATOM    149  O   GLU G  49     -48.758 -38.956  11.692  1.00 20.17           O  
ATOM    150  CB  GLU G  49     -45.991 -39.400  10.697  1.00 25.23           C  
ATOM    151  CG  GLU G  49     -44.533 -39.299  10.315  1.00 30.06           C  
ATOM    152  CD  GLU G  49     -44.350 -38.889   8.875  1.00 39.60           C  
ATOM    153  OE1 GLU G  49     -43.524 -37.992   8.616  1.00 43.64           O  
ATOM    154  OE2 GLU G  49     -45.034 -39.465   8.003  1.00 49.04           O  
ATOM    155  N   THR G  50     -48.568 -36.992  10.603  1.00 18.92           N  
ATOM    156  CA  THR G  50     -50.001 -36.774  10.493  1.00 17.07           C  
ATOM    157  C   THR G  50     -50.223 -35.752   9.391  1.00 15.23           C  
ATOM    158  O   THR G  50     -49.287 -35.092   8.938  1.00 20.36           O  
ATOM    159  CB  THR G  50     -50.597 -36.311  11.826  1.00 16.73           C  
ATOM    160  OG1 THR G  50     -51.990 -36.639  11.873  1.00 20.00           O  
ATOM    161  CG2 THR G  50     -50.420 -34.813  11.999  1.00 18.76           C  
ATOM    162  N   THR G  51     -51.472 -35.641   8.956  1.00 18.45           N  
ATOM    163  CA  THR G  51     -51.832 -34.754   7.859  1.00 17.05           C  
ATOM    164  C   THR G  51     -52.257 -33.398   8.406  1.00 19.31           C  
ATOM    165  O   THR G  51     -53.043 -33.319   9.356  1.00 15.58           O  
ATOM    166  CB  THR G  51     -52.953 -35.363   7.023  1.00 18.59           C  
ATOM    167  OG1 THR G  51     -54.186 -35.268   7.744  1.00 35.64           O  
ATOM    168  CG2 THR G  51     -52.653 -36.823   6.736  1.00 14.20           C  
ATOM    169  N   LEU G  52     -51.739 -32.340   7.797  1.00 13.07           N  
ATOM    170  CA  LEU G  52     -51.932 -30.973   8.247  1.00 16.15           C  
ATOM    171  C   LEU G  52     -52.898 -30.256   7.311  1.00 16.24           C  
ATOM    172  O   LEU G  52     -53.299 -30.786   6.274  1.00 19.58           O  
ATOM    173  CB  LEU G  52     -50.586 -30.241   8.326  1.00 16.97           C  
ATOM    174  CG  LEU G  52     -49.501 -30.747   9.292  1.00 16.79           C  
ATOM    175  CD1 LEU G  52     -48.908 -32.071   8.884  1.00 19.36           C  
ATOM    176  CD2 LEU G  52     -48.403 -29.734   9.415  1.00 18.59           C  
ATOM    177  N   PHE G  53     -53.281 -29.036   7.683  1.00 23.67           N  
ATOM    178  CA  PHE G  53     -54.259 -28.299   6.896  1.00 33.75           C  
ATOM    179  C   PHE G  53     -53.821 -26.850   6.748  1.00 32.78           C  
ATOM    180  O   PHE G  53     -52.914 -26.375   7.433  1.00 30.36           O  
ATOM    181  CB  PHE G  53     -55.667 -28.407   7.505  1.00 38.06           C  
ATOM    182  CG  PHE G  53     -55.904 -27.511   8.688  1.00 44.43           C  
ATOM    183  CD1 PHE G  53     -55.473 -27.877   9.954  1.00 43.95           C  
ATOM    184  CD2 PHE G  53     -56.590 -26.318   8.539  1.00 54.64           C  
ATOM    185  CE1 PHE G  53     -55.715 -27.061  11.047  1.00 42.29           C  
ATOM    186  CE2 PHE G  53     -56.827 -25.495   9.623  1.00 55.23           C  
ATOM    187  CZ  PHE G  53     -56.387 -25.865  10.879  1.00 45.16           C  
ATOM    188  N   CYS G  54     -54.472 -26.154   5.823  1.00 30.24           N  
ATOM    189  CA  CYS G  54     -54.106 -24.802   5.434  1.00 33.40           C  
ATOM    190  C   CYS G  54     -55.065 -23.786   6.036  1.00 25.89           C  
ATOM    191  O   CYS G  54     -56.252 -24.058   6.222  1.00 33.94           O  
ATOM    192  CB  CYS G  54     -54.095 -24.668   3.911  1.00 53.48           C  
ATOM    193  SG  CYS G  54     -54.367 -22.990   3.274  1.00 91.41           S  
ATOM    194  N   ALA G  55     -54.531 -22.605   6.337  1.00 23.80           N  
ATOM    195  CA  ALA G  55     -55.325 -21.504   6.865  1.00 23.58           C  
ATOM    196  C   ALA G  55     -54.811 -20.207   6.267  1.00 25.66           C  
ATOM    197  O   ALA G  55     -53.638 -19.872   6.436  1.00 23.33           O  
ATOM    198  CB  ALA G  55     -55.268 -21.453   8.393  1.00 21.41           C  
ATOM    199  N   SER G  56     -55.678 -19.481   5.567  1.00 26.80           N  
ATOM    200  CA  SER G  56     -55.293 -18.219   4.952  1.00 28.97           C  
ATOM    201  C   SER G  56     -56.429 -17.220   5.086  1.00 32.44           C  
ATOM    202  O   SER G  56     -57.595 -17.569   4.889  1.00 33.55           O  
ATOM    203  CB  SER G  56     -54.926 -18.393   3.474  1.00 28.13           C  
ATOM    204  OG  SER G  56     -54.345 -17.207   2.957  1.00 25.34           O  
ATOM    205  N   ASP G  57     -56.077 -15.979   5.420  1.00 31.20           N  
ATOM    206  CA  ASP G  57     -57.070 -14.917   5.526  1.00 36.40           C  
ATOM    207  C   ASP G  57     -57.829 -14.771   4.213  1.00 48.05           C  
ATOM    208  O   ASP G  57     -57.229 -14.657   3.140  1.00 38.35           O  
ATOM    209  CB  ASP G  57     -56.392 -13.601   5.901  1.00 32.87           C  
ATOM    210  CG  ASP G  57     -55.149 -13.336   5.082  1.00 30.45           C  
ATOM    211  OD1 ASP G  57     -54.267 -14.218   5.035  1.00 26.14           O  
ATOM    212  OD2 ASP G  57     -55.055 -12.248   4.479  1.00 31.24           O  
ATOM    213  N   ALA G  58     -59.156 -14.772   4.306  1.00 59.18           N  
ATOM    214  CA  ALA G  58     -60.006 -14.875   3.128  1.00 44.57           C  
ATOM    215  C   ALA G  58     -60.115 -13.539   2.407  1.00 42.92           C  
ATOM    216  O   ALA G  58     -60.420 -12.511   3.020  1.00 60.60           O  
ATOM    217  CB  ALA G  58     -61.396 -15.371   3.523  1.00 53.84           C  
ATOM    218  N   LYS G  59     -59.873 -13.560   1.101  1.00 38.89           N  
ATOM    219  CA  LYS G  59     -60.120 -12.406   0.250  1.00 37.34           C  
ATOM    220  C   LYS G  59     -61.506 -12.546  -0.361  1.00 39.76           C  
ATOM    221  O   LYS G  59     -61.798 -13.552  -1.019  1.00 40.13           O  
ATOM    222  CB  LYS G  59     -59.058 -12.297  -0.843  1.00 28.71           C  
ATOM    223  CG  LYS G  59     -57.641 -12.290  -0.316  1.00 30.04           C  
ATOM    224  CD  LYS G  59     -57.477 -11.258   0.785  1.00 27.28           C  
ATOM    225  CE  LYS G  59     -56.199 -11.492   1.563  1.00 28.21           C  
ATOM    226  NZ  LYS G  59     -56.143 -12.872   2.113  1.00 28.19           N  
ATOM    227  N   ALA G  60     -62.365 -11.555  -0.122  1.00 40.08           N  
ATOM    228  CA  ALA G  60     -63.663 -11.515  -0.781  1.00 42.38           C  
ATOM    229  C   ALA G  60     -63.436 -11.545  -2.284  1.00 48.64           C  
ATOM    230  O   ALA G  60     -63.691 -12.565  -2.932  1.00 59.39           O  
ATOM    231  CB  ALA G  60     -64.457 -10.276  -0.368  1.00 44.32           C  
ATOM    232  N   TYR G  61     -62.934 -10.439  -2.836  1.00 40.94           N  
ATOM    233  CA  TYR G  61     -62.403 -10.419  -4.195  1.00 48.60           C  
ATOM    234  C   TYR G  61     -63.474 -10.908  -5.177  1.00 52.23           C  
ATOM    235  O   TYR G  61     -63.351 -11.933  -5.846  1.00 52.90           O  
ATOM    236  CB  TYR G  61     -61.092 -11.228  -4.222  1.00 44.41           C  
ATOM    237  CG  TYR G  61     -60.660 -11.950  -5.483  1.00 47.71           C  
ATOM    238  CD1 TYR G  61     -60.237 -11.256  -6.607  1.00 47.79           C  
ATOM    239  CD2 TYR G  61     -60.618 -13.339  -5.516  1.00 47.25           C  
ATOM    240  CE1 TYR G  61     -59.818 -11.930  -7.743  1.00 55.79           C  
ATOM    241  CE2 TYR G  61     -60.204 -14.018  -6.641  1.00 48.71           C  
ATOM    242  CZ  TYR G  61     -59.802 -13.312  -7.751  1.00 54.82           C  
ATOM    243  OH  TYR G  61     -59.392 -13.995  -8.874  1.00 62.72           O  
ATOM    244  N   GLU G  62     -64.576 -10.159  -5.202  1.00 57.25           N  
ATOM    245  CA  GLU G  62     -65.738 -10.516  -6.003  1.00 61.33           C  
ATOM    246  C   GLU G  62     -65.579 -10.150  -7.470  1.00 65.11           C  
ATOM    247  O   GLU G  62     -66.455 -10.484  -8.276  1.00 62.15           O  
ATOM    248  CB  GLU G  62     -67.003  -9.862  -5.435  1.00 63.97           C  
ATOM    249  CG  GLU G  62     -66.808  -8.458  -4.887  1.00 63.68           C  
ATOM    250  CD  GLU G  62     -66.291  -8.453  -3.460  1.00 60.99           C  
ATOM    251  OE1 GLU G  62     -67.049  -8.061  -2.548  1.00 68.12           O  
ATOM    252  OE2 GLU G  62     -65.122  -8.842  -3.255  1.00 56.58           O  
ATOM    253  N   THR G  63     -64.485  -9.481  -7.831  1.00 72.27           N  
ATOM    254  CA  THR G  63     -64.202  -9.130  -9.215  1.00 80.92           C  
ATOM    255  C   THR G  63     -63.950 -10.402 -10.023  1.00 83.27           C  
ATOM    256  O   THR G  63     -64.847 -10.874 -10.730  1.00 92.92           O  
ATOM    257  CB  THR G  63     -63.017  -8.158  -9.267  1.00 79.77           C  
ATOM    258  OG1 THR G  63     -63.411  -6.908  -8.685  1.00 73.92           O  
ATOM    259  CG2 THR G  63     -62.567  -7.901 -10.688  1.00106.85           C  
ATOM    260  N   GLU G  64     -62.759 -10.970  -9.875  1.00 80.78           N  
ATOM    261  CA  GLU G  64     -62.441 -12.258 -10.484  1.00 80.65           C  
ATOM    262  C   GLU G  64     -62.584 -13.331  -9.375  1.00 61.41           C  
ATOM    263  O   GLU G  64     -62.716 -12.995  -8.197  1.00 60.72           O  
ATOM    264  CB  GLU G  64     -61.065 -12.272 -11.158  1.00102.07           C  
ATOM    265  CG  GLU G  64     -60.964 -13.250 -12.324  1.00 99.23           C  
ATOM    266  CD  GLU G  64     -59.534 -13.647 -12.627  1.00109.54           C  
ATOM    267  OE1 GLU G  64     -59.195 -13.823 -13.818  1.00116.77           O  
ATOM    268  OE2 GLU G  64     -58.749 -13.776 -11.668  1.00101.83           O  
ATOM    269  N   LYS G  65     -62.419 -14.584  -9.734  1.00 54.77           N  
ATOM    270  CA  LYS G  65     -62.602 -15.632  -8.760  1.00 45.92           C  
ATOM    271  C   LYS G  65     -61.674 -16.808  -8.919  1.00 47.85           C  
ATOM    272  O   LYS G  65     -60.819 -16.828  -9.809  1.00 44.55           O  
ATOM    273  CB  LYS G  65     -64.015 -16.163  -8.922  1.00 43.26           C  
ATOM    274  CG  LYS G  65     -65.007 -15.695  -7.891  1.00 44.66           C  
ATOM    275  CD  LYS G  65     -65.622 -14.372  -8.285  1.00 51.67           C  
ATOM    276  CE  LYS G  65     -66.141 -13.647  -7.066  1.00 54.16           C  
ATOM    277  NZ  LYS G  65     -67.260 -14.416  -6.465  1.00 55.44           N  
ATOM    278  N   HIS G  66     -61.834 -17.761  -8.007  1.00 42.38           N  
ATOM    279  CA  HIS G  66     -61.138 -19.040  -8.068  1.00 43.21           C  
ATOM    280  C   HIS G  66     -59.621 -19.107  -8.055  1.00 51.02           C  
ATOM    281  O   HIS G  66     -58.988 -19.183  -9.102  1.00 45.14           O  
ATOM    282  CB  HIS G  66     -61.681 -19.871  -9.225  1.00 37.75           C  
ATOM    283  CG  HIS G  66     -63.122 -20.240  -9.079  1.00 38.33           C  
ATOM    284  ND1 HIS G  66     -63.525 -21.507  -8.716  1.00 43.28           N  
ATOM    285  CD2 HIS G  66     -64.256 -19.523  -9.252  1.00 33.48           C  
ATOM    286  CE1 HIS G  66     -64.842 -21.551  -8.671  1.00 41.19           C  
ATOM    287  NE2 HIS G  66     -65.312 -20.355  -8.990  1.00 35.52           N  
ATOM    288  N   ASN G  67     -59.030 -18.967  -6.881  1.00 59.91           N  
ATOM    289  CA  ASN G  67     -57.598 -19.078  -6.805  1.00 54.52           C  
ATOM    290  C   ASN G  67     -57.116 -20.542  -7.052  1.00 52.34           C  
ATOM    291  O   ASN G  67     -57.838 -21.514  -6.820  1.00 47.52           O  
ATOM    292  CB  ASN G  67     -57.085 -18.659  -5.422  1.00 55.39           C  
ATOM    293  CG  ASN G  67     -55.569 -18.739  -5.314  1.00 62.69           C  
ATOM    294  OD1 ASN G  67     -54.854 -18.335  -6.227  1.00 73.91           O  
ATOM    295  ND2 ASN G  67     -55.074 -19.256  -4.193  1.00 55.89           N  
ATOM    296  N   VAL G  68     -55.885 -20.657  -7.542  1.00 55.17           N  
ATOM    297  CA  VAL G  68     -55.184 -21.899  -7.830  1.00 61.98           C  
ATOM    298  C   VAL G  68     -55.379 -22.943  -6.732  1.00 58.83           C  
ATOM    299  O   VAL G  68     -55.930 -24.022  -6.977  1.00 53.80           O  
ATOM    300  CB  VAL G  68     -53.690 -21.592  -8.056  1.00 63.59           C  
ATOM    301  CG1 VAL G  68     -53.131 -20.707  -6.928  1.00 59.44           C  
ATOM    302  CG2 VAL G  68     -52.898 -22.865  -8.224  1.00 69.46           C  
ATOM    303  N   TRP G  69     -54.941 -22.618  -5.517  1.00 57.27           N  
ATOM    304  CA  TRP G  69     -54.849 -23.565  -4.414  1.00 55.85           C  
ATOM    305  C   TRP G  69     -55.791 -23.223  -3.272  1.00 48.31           C  
ATOM    306  O   TRP G  69     -56.558 -24.086  -2.826  1.00 44.84           O  
ATOM    307  CB  TRP G  69     -53.395 -23.633  -3.902  1.00 65.57           C  
ATOM    308  CG  TRP G  69     -52.379 -24.105  -4.929  1.00 83.57           C  
ATOM    309  CD1 TRP G  69     -52.330 -25.329  -5.536  1.00 79.31           C  
ATOM    310  CD2 TRP G  69     -51.262 -23.361  -5.445  1.00 75.01           C  
ATOM    311  NE1 TRP G  69     -51.264 -25.387  -6.403  1.00 81.70           N  
ATOM    312  CE2 TRP G  69     -50.591 -24.195  -6.363  1.00 77.02           C  
ATOM    313  CE3 TRP G  69     -50.767 -22.073  -5.220  1.00 78.23           C  
ATOM    314  CZ2 TRP G  69     -49.459 -23.777  -7.062  1.00 81.18           C  
ATOM    315  CZ3 TRP G  69     -49.650 -21.657  -5.924  1.00 82.01           C  
ATOM    316  CH2 TRP G  69     -49.004 -22.509  -6.826  1.00 82.84           C  
ATOM    317  N   ALA G  70     -55.752 -21.988  -2.796  1.00 47.22           N  
ATOM    318  CA  ALA G  70     -56.600 -21.598  -1.680  1.00 48.58           C  
ATOM    319  C   ALA G  70     -58.038 -21.710  -1.965  1.00 47.52           C  
ATOM    320  O   ALA G  70     -58.793 -22.019  -1.042  1.00 47.39           O  
ATOM    321  CB  ALA G  70     -56.257 -20.182  -1.227  1.00 58.40           C  
ATOM    322  N   THR G  71     -58.422 -21.365  -3.204  1.00 49.77           N  
ATOM    323  CA  THR G  71     -59.810 -21.387  -3.675  1.00 47.88           C  
ATOM    324  C   THR G  71     -60.665 -20.676  -2.627  1.00 50.37           C  
ATOM    325  O   THR G  71     -60.391 -19.537  -2.240  1.00 47.81           O  
ATOM    326  CB  THR G  71     -60.391 -22.754  -4.224  1.00 46.75           C  
ATOM    327  OG1 THR G  71     -61.797 -22.582  -4.459  1.00 46.07           O  
ATOM    328  CG2 THR G  71     -60.178 -23.972  -3.295  1.00 42.68           C  
ATOM    329  N   HIS G  72     -61.721 -21.345  -2.182  1.00 48.44           N  
ATOM    330  CA  HIS G  72     -62.541 -20.836  -1.098  1.00 46.93           C  
ATOM    331  C   HIS G  72     -62.562 -21.817   0.097  1.00 51.47           C  
ATOM    332  O   HIS G  72     -63.216 -21.520   1.095  1.00 55.21           O  
ATOM    333  CB  HIS G  72     -63.978 -20.641  -1.573  1.00 45.26           C  
ATOM    334  CG  HIS G  72     -64.103 -19.802  -2.803  1.00 40.54           C  
ATOM    335  ND1 HIS G  72     -63.547 -20.174  -4.014  1.00 42.93           N  
ATOM    336  CD2 HIS G  72     -64.731 -18.629  -3.027  1.00 40.47           C  
ATOM    337  CE1 HIS G  72     -63.797 -19.236  -4.912  1.00 41.26           C  
ATOM    338  NE2 HIS G  72     -64.528 -18.295  -4.341  1.00 40.21           N  
ATOM    339  N   ALA G  73     -61.723 -22.850   0.084  1.00 54.39           N  
ATOM    340  CA  ALA G  73     -61.825 -23.905   1.081  1.00 54.22           C  
ATOM    341  C   ALA G  73     -60.879 -23.728   2.261  1.00 55.90           C  
ATOM    342  O   ALA G  73     -61.229 -24.131   3.376  1.00 61.30           O  
ATOM    343  CB  ALA G  73     -61.579 -25.266   0.425  1.00 50.84           C  
ATOM    344  N   CYS G  74     -59.693 -23.155   2.055  1.00 72.41           N  
ATOM    345  CA  CYS G  74     -58.790 -22.913   3.174  1.00 65.29           C  
ATOM    346  C   CYS G  74     -59.471 -22.033   4.215  1.00 57.89           C  
ATOM    347  O   CYS G  74     -60.173 -21.075   3.882  1.00 63.72           O  
ATOM    348  CB  CYS G  74     -57.492 -22.256   2.695  1.00 43.71           C  
ATOM    349  SG  CYS G  74     -56.224 -23.415   2.114  1.00 38.13           S  
ATOM    350  N   VAL G  75     -59.281 -22.386   5.482  1.00 40.25           N  
ATOM    351  CA  VAL G  75     -59.900 -21.695   6.610  1.00 35.83           C  
ATOM    352  C   VAL G  75     -59.167 -20.371   6.806  1.00 30.91           C  
ATOM    353  O   VAL G  75     -57.991 -20.268   6.440  1.00 33.13           O  
ATOM    354  CB  VAL G  75     -59.860 -22.585   7.864  1.00 36.35           C  
ATOM    355  CG1 VAL G  75     -60.892 -22.153   8.894  1.00 34.14           C  
ATOM    356  CG2 VAL G  75     -60.093 -24.037   7.473  1.00 34.48           C  
ATOM    357  N   PRO G  76     -59.808 -19.324   7.322  1.00 35.28           N  
ATOM    358  CA  PRO G  76     -59.084 -18.067   7.541  1.00 33.89           C  
ATOM    359  C   PRO G  76     -58.192 -18.123   8.767  1.00 30.13           C  
ATOM    360  O   PRO G  76     -58.557 -18.689   9.800  1.00 29.28           O  
ATOM    361  CB  PRO G  76     -60.208 -17.040   7.727  1.00 41.87           C  
ATOM    362  CG  PRO G  76     -61.356 -17.841   8.198  1.00 37.32           C  
ATOM    363  CD  PRO G  76     -61.262 -19.136   7.462  1.00 40.08           C  
ATOM    364  N   THR G  77     -57.009 -17.525   8.642  1.00 28.61           N  
ATOM    365  CA  THR G  77     -56.128 -17.383   9.791  1.00 26.71           C  
ATOM    366  C   THR G  77     -56.825 -16.589  10.886  1.00 32.33           C  
ATOM    367  O   THR G  77     -57.635 -15.697  10.621  1.00 25.28           O  
ATOM    368  CB  THR G  77     -54.824 -16.679   9.409  1.00 26.66           C  
ATOM    369  OG1 THR G  77     -55.064 -15.275   9.259  1.00 25.65           O  
ATOM    370  CG2 THR G  77     -54.274 -17.228   8.119  1.00 19.33           C  
ATOM    371  N   ASP G  78     -56.511 -16.931  12.127  1.00 29.69           N  
ATOM    372  CA  ASP G  78     -57.066 -16.199  13.246  1.00 33.99           C  
ATOM    373  C   ASP G  78     -56.531 -14.770  13.242  1.00 32.17           C  
ATOM    374  O   ASP G  78     -55.444 -14.513  12.717  1.00 31.01           O  
ATOM    375  CB  ASP G  78     -56.724 -16.896  14.556  1.00 35.09           C  
ATOM    376  CG  ASP G  78     -57.030 -18.377  14.514  1.00 36.24           C  
ATOM    377  OD1 ASP G  78     -56.166 -19.147  14.046  1.00 69.48           O  
ATOM    378  OD2 ASP G  78     -58.140 -18.770  14.933  1.00 27.32           O  
ATOM    379  N   PRO G  79     -57.298 -13.816  13.791  1.00 40.40           N  
ATOM    380  CA  PRO G  79     -56.848 -12.417  13.828  1.00 47.02           C  
ATOM    381  C   PRO G  79     -55.401 -12.270  14.265  1.00 37.18           C  
ATOM    382  O   PRO G  79     -54.646 -11.477  13.693  1.00 46.43           O  
ATOM    383  CB  PRO G  79     -57.806 -11.762  14.837  1.00 72.23           C  
ATOM    384  CG  PRO G  79     -58.771 -12.853  15.285  1.00 53.12           C  
ATOM    385  CD  PRO G  79     -58.671 -13.962  14.296  1.00 43.88           C  
ATOM    386  N   ASN G  80     -55.000 -13.047  15.266  1.00 30.64           N  
ATOM    387  CA  ASN G  80     -53.611 -13.100  15.707  1.00 24.11           C  
ATOM    388  C   ASN G  80     -53.229 -14.566  15.843  1.00 24.91           C  
ATOM    389  O   ASN G  80     -53.919 -15.319  16.562  1.00 26.27           O  
ATOM    390  CB  ASN G  80     -53.415 -12.351  17.027  1.00 22.92           C  
ATOM    391  CG  ASN G  80     -51.984 -12.427  17.547  1.00 24.99           C  
ATOM    392  OD1 ASN G  80     -51.427 -13.509  17.740  1.00 17.79           O  
ATOM    393  ND2 ASN G  80     -51.387 -11.268  17.785  1.00 23.00           N  
ATOM    394  N   PRO G  81     -52.178 -15.022  15.177  1.00 20.89           N  
ATOM    395  CA  PRO G  81     -51.599 -16.324  15.522  1.00 20.16           C  
ATOM    396  C   PRO G  81     -50.550 -16.174  16.612  1.00 18.87           C  
ATOM    397  O   PRO G  81     -49.601 -15.397  16.470  1.00 18.61           O  
ATOM    398  CB  PRO G  81     -50.996 -16.799  14.198  1.00 18.19           C  
ATOM    399  CG  PRO G  81     -50.649 -15.535  13.476  1.00 21.05           C  
ATOM    400  CD  PRO G  81     -51.581 -14.450  13.957  1.00 21.58           C  
ATOM    401  N   GLN G  82     -50.715 -16.908  17.706  1.00 20.68           N  
ATOM    402  CA  GLN G  82     -49.916 -16.689  18.904  1.00 20.36           C  
ATOM    403  C   GLN G  82     -48.552 -17.352  18.759  1.00 17.08           C  
ATOM    404  O   GLN G  82     -48.463 -18.555  18.493  1.00 19.82           O  
ATOM    405  CB  GLN G  82     -50.646 -17.225  20.133  1.00 20.85           C  
ATOM    406  CG  GLN G  82     -51.831 -16.380  20.572  1.00 23.98           C  
ATOM    407  CD  GLN G  82     -52.964 -16.399  19.567  1.00 33.49           C  
ATOM    408  OE1 GLN G  82     -53.727 -17.361  19.490  1.00 43.96           O  
ATOM    409  NE2 GLN G  82     -53.072 -15.335  18.783  1.00 34.06           N  
ATOM    410  N   GLU G  83     -47.494 -16.569  18.941  1.00 15.67           N  
ATOM    411  CA  GLU G  83     -46.125 -17.061  18.925  1.00 13.88           C  
ATOM    412  C   GLU G  83     -45.526 -16.904  20.313  1.00 16.18           C  
ATOM    413  O   GLU G  83     -45.527 -15.802  20.870  1.00 16.14           O  
ATOM    414  CB  GLU G  83     -45.283 -16.304  17.903  1.00 18.52           C  
ATOM    415  CG  GLU G  83     -43.797 -16.423  18.141  1.00 16.05           C  
ATOM    416  CD  GLU G  83     -43.035 -16.562  16.854  1.00 13.11           C  
ATOM    417  OE1 GLU G  83     -42.084 -15.784  16.636  1.00 12.42           O  
ATOM    418  OE2 GLU G  83     -43.402 -17.443  16.055  1.00 14.14           O  
ATOM    419  N   ILE G  84     -45.006 -17.999  20.861  1.00 17.93           N  
ATOM    420  CA  ILE G  84     -44.590 -18.056  22.258  1.00 18.37           C  
ATOM    421  C   ILE G  84     -43.247 -18.768  22.348  1.00 18.63           C  
ATOM    422  O   ILE G  84     -43.095 -19.877  21.827  1.00 20.72           O  
ATOM    423  CB  ILE G  84     -45.639 -18.778  23.124  1.00 20.68           C  
ATOM    424  CG1 ILE G  84     -46.955 -17.990  23.166  1.00 20.15           C  
ATOM    425  CG2 ILE G  84     -45.087 -19.039  24.505  1.00 18.93           C  
ATOM    426  CD1 ILE G  84     -46.812 -16.560  23.649  1.00 23.63           C  
ATOM    427  N   HIS G  85     -42.287 -18.152  23.039  1.00 18.29           N  
ATOM    428  CA  HIS G  85     -40.920 -18.659  23.068  1.00 19.54           C  
ATOM    429  C   HIS G  85     -40.762 -19.805  24.060  1.00 17.29           C  
ATOM    430  O   HIS G  85     -41.103 -19.676  25.240  1.00 18.36           O  
ATOM    431  CB  HIS G  85     -39.938 -17.540  23.409  1.00 19.97           C  
ATOM    432  CG  HIS G  85     -38.498 -17.915  23.221  1.00 19.08           C  
ATOM    433  ND1 HIS G  85     -38.087 -19.199  22.933  1.00 18.79           N  
ATOM    434  CD2 HIS G  85     -37.370 -17.168  23.285  1.00 15.97           C  
ATOM    435  CE1 HIS G  85     -36.771 -19.228  22.830  1.00 18.49           C  
ATOM    436  NE2 HIS G  85     -36.312 -18.008  23.038  1.00 15.53           N  
ATOM    437  N   LEU G  86     -40.222 -20.917  23.566  1.00 16.86           N  
ATOM    438  CA  LEU G  86     -39.812 -22.055  24.386  1.00 17.61           C  
ATOM    439  C   LEU G  86     -38.413 -21.780  24.928  1.00 20.19           C  
ATOM    440  O   LEU G  86     -37.444 -21.793  24.170  1.00 20.35           O  
ATOM    441  CB  LEU G  86     -39.806 -23.330  23.546  1.00 15.91           C  
ATOM    442  CG  LEU G  86     -41.079 -24.149  23.397  1.00 12.44           C  
ATOM    443  CD1 LEU G  86     -41.198 -25.054  24.583  1.00 10.91           C  
ATOM    444  CD2 LEU G  86     -42.310 -23.269  23.246  1.00 24.67           C  
ATOM    445  N   GLU G  87     -38.279 -21.543  26.226  1.00 23.35           N  
ATOM    446  CA  GLU G  87     -37.001 -21.056  26.736  1.00 27.77           C  
ATOM    447  C   GLU G  87     -36.057 -22.203  27.120  1.00 38.47           C  
ATOM    448  O   GLU G  87     -36.524 -23.266  27.527  1.00 36.81           O  
ATOM    449  CB  GLU G  87     -37.222 -20.149  27.939  1.00 33.39           C  
ATOM    450  CG  GLU G  87     -37.163 -18.678  27.607  1.00 26.52           C  
ATOM    451  CD  GLU G  87     -35.746 -18.138  27.476  1.00 25.22           C  
ATOM    452  OE1 GLU G  87     -34.793 -18.931  27.310  1.00 36.92           O  
ATOM    453  OE2 GLU G  87     -35.592 -16.901  27.530  1.00 27.44           O  
ATOM    454  N   ASN G  88     -34.726 -21.948  27.087  1.00 42.70           N  
ATOM    455  CA  ASN G  88     -33.697 -22.995  27.099  1.00 44.46           C  
ATOM    456  C   ASN G  88     -34.183 -24.306  26.486  1.00 33.79           C  
ATOM    457  O   ASN G  88     -33.870 -25.317  27.084  1.00 34.20           O  
ATOM    458  CB  ASN G  88     -33.076 -23.386  28.487  1.00 75.05           C  
ATOM    459  CG  ASN G  88     -32.439 -22.221  29.296  1.00 98.26           C  
ATOM    460  OD1 ASN G  88     -31.297 -21.730  29.091  1.00108.61           O  
ATOM    461  ND2 ASN G  88     -33.148 -21.787  30.298  1.00118.27           N  
ATOM    462  N   VAL G  89     -34.963 -24.369  25.386  1.00 31.33           N  
ATOM    463  CA  VAL G  89     -35.305 -25.664  24.786  1.00 30.69           C  
ATOM    464  C   VAL G  89     -34.436 -25.866  23.555  1.00 32.50           C  
ATOM    465  O   VAL G  89     -34.270 -24.940  22.757  1.00 26.55           O  
ATOM    466  CB  VAL G  89     -36.793 -25.767  24.408  1.00 24.24           C  
ATOM    467  CG1 VAL G  89     -37.100 -27.108  23.742  1.00 19.65           C  
ATOM    468  CG2 VAL G  89     -37.679 -25.554  25.611  1.00 34.04           C  
ATOM    469  N   THR G  90     -33.883 -27.070  23.383  1.00 29.80           N  
ATOM    470  CA  THR G  90     -33.120 -27.403  22.182  1.00 23.95           C  
ATOM    471  C   THR G  90     -33.673 -28.695  21.603  1.00 30.15           C  
ATOM    472  O   THR G  90     -33.673 -29.727  22.282  1.00 27.30           O  
ATOM    473  CB  THR G  90     -31.627 -27.542  22.487  1.00 25.79           C  
ATOM    474  OG1 THR G  90     -31.403 -28.743  23.232  1.00 36.29           O  
ATOM    475  CG2 THR G  90     -31.133 -26.352  23.299  1.00 21.58           C  
ATOM    476  N   GLU G  91     -34.145 -28.641  20.355  1.00 29.14           N  
ATOM    477  CA  GLU G  91     -34.845 -29.762  19.739  1.00 29.89           C  
ATOM    478  C   GLU G  91     -34.364 -29.970  18.309  1.00 32.53           C  
ATOM    479  O   GLU G  91     -34.079 -29.006  17.594  1.00 32.86           O  
ATOM    480  CB  GLU G  91     -36.365 -29.536  19.765  1.00 30.09           C  
ATOM    481  CG  GLU G  91     -37.177 -30.501  18.918  1.00 32.84           C  
ATOM    482  CD  GLU G  91     -37.240 -31.898  19.505  1.00 30.97           C  
ATOM    483  OE1 GLU G  91     -36.792 -32.087  20.655  1.00 31.29           O  
ATOM    484  OE2 GLU G  91     -37.745 -32.809  18.816  1.00 39.94           O  
ATOM    485  N   GLU G  92     -34.295 -31.237  17.902  1.00 34.99           N  
ATOM    486  CA  GLU G  92     -33.743 -31.620  16.610  1.00 40.70           C  
ATOM    487  C   GLU G  92     -34.540 -31.022  15.454  1.00 43.10           C  
ATOM    488  O   GLU G  92     -35.710 -30.654  15.588  1.00 38.03           O  
ATOM    489  CB  GLU G  92     -33.726 -33.143  16.472  1.00 48.32           C  
ATOM    490  CG  GLU G  92     -35.038 -33.816  16.864  1.00 44.71           C  
ATOM    491  CD  GLU G  92     -36.053 -33.849  15.735  1.00 56.15           C  
ATOM    492  OE1 GLU G  92     -35.673 -33.580  14.576  1.00 63.02           O  
ATOM    493  OE2 GLU G  92     -37.235 -34.141  16.007  1.00 59.58           O  
ATOM    494  N   PHE G  93     -33.887 -30.957  14.293  1.00 43.99           N  
ATOM    495  CA  PHE G  93     -34.526 -30.566  13.042  1.00 42.09           C  
ATOM    496  C   PHE G  93     -33.770 -31.208  11.889  1.00 46.70           C  
ATOM    497  O   PHE G  93     -32.549 -31.060  11.791  1.00 46.69           O  
ATOM    498  CB  PHE G  93     -34.551 -29.041  12.875  1.00 42.33           C  
ATOM    499  CG  PHE G  93     -35.531 -28.345  13.777  1.00 36.56           C  
ATOM    500  CD1 PHE G  93     -36.888 -28.384  13.511  1.00 28.12           C  
ATOM    501  CD2 PHE G  93     -35.093 -27.654  14.895  1.00 45.83           C  
ATOM    502  CE1 PHE G  93     -37.789 -27.744  14.341  1.00 20.68           C  
ATOM    503  CE2 PHE G  93     -35.992 -27.015  15.728  1.00 29.28           C  
ATOM    504  CZ  PHE G  93     -37.340 -27.060  15.449  1.00 20.84           C  
ATOM    505  N   ASN G  94     -34.495 -31.927  11.027  1.00 61.62           N  
ATOM    506  CA  ASN G  94     -33.922 -32.522   9.816  1.00 50.95           C  
ATOM    507  C   ASN G  94     -34.897 -32.270   8.671  1.00 35.26           C  
ATOM    508  O   ASN G  94     -35.869 -33.012   8.497  1.00 30.58           O  
ATOM    509  CB  ASN G  94     -33.645 -34.010   9.982  1.00 38.10           C  
ATOM    510  CG  ASN G  94     -33.144 -34.656   8.698  1.00 33.82           C  
ATOM    511  OD1 ASN G  94     -33.921 -34.941   7.784  1.00 38.27           O  
ATOM    512  ND2 ASN G  94     -31.839 -34.883   8.623  1.00 32.72           N  
ATOM    513  N   MET G  95     -34.618 -31.234   7.885  1.00 29.07           N  
ATOM    514  CA  MET G  95     -35.494 -30.808   6.805  1.00 18.65           C  
ATOM    515  C   MET G  95     -35.419 -31.704   5.580  1.00 22.38           C  
ATOM    516  O   MET G  95     -36.085 -31.405   4.583  1.00 24.28           O  
ATOM    517  CB  MET G  95     -35.140 -29.377   6.416  1.00 19.34           C  
ATOM    518  CG  MET G  95     -33.836 -29.291   5.669  1.00 25.59           C  
ATOM    519  SD  MET G  95     -33.778 -27.826   4.649  1.00 45.26           S  
ATOM    520  CE  MET G  95     -33.369 -26.617   5.890  1.00 15.39           C  
ATOM    521  N   TRP G  96     -34.637 -32.781   5.622  1.00 17.24           N  
ATOM    522  CA  TRP G  96     -34.353 -33.602   4.450  1.00 20.66           C  
ATOM    523  C   TRP G  96     -35.230 -34.836   4.357  1.00 23.38           C  
ATOM    524  O   TRP G  96     -35.700 -35.177   3.267  1.00 17.41           O  
ATOM    525  CB  TRP G  96     -32.882 -34.010   4.460  1.00 17.66           C  
ATOM    526  CG  TRP G  96     -32.000 -32.848   4.726  1.00 15.09           C  
ATOM    527  CD1 TRP G  96     -31.142 -32.690   5.771  1.00 13.73           C  
ATOM    528  CD2 TRP G  96     -31.907 -31.655   3.943  1.00 13.63           C  
ATOM    529  NE1 TRP G  96     -30.513 -31.474   5.683  1.00 18.98           N  
ATOM    530  CE2 TRP G  96     -30.965 -30.820   4.567  1.00 13.81           C  
ATOM    531  CE3 TRP G  96     -32.525 -31.215   2.769  1.00 13.00           C  
ATOM    532  CZ2 TRP G  96     -30.633 -29.567   4.062  1.00 14.11           C  
ATOM    533  CZ3 TRP G  96     -32.191 -29.978   2.269  1.00 13.03           C  
ATOM    534  CH2 TRP G  96     -31.248 -29.170   2.909  1.00 14.07           C  
ATOM    535  N   LYS G  97     -35.446 -35.526   5.469  1.00 21.19           N  
ATOM    536  CA  LYS G  97     -36.519 -36.498   5.568  1.00 27.94           C  
ATOM    537  C   LYS G  97     -37.785 -35.876   6.139  1.00 28.97           C  
ATOM    538  O   LYS G  97     -38.706 -36.603   6.525  1.00 27.53           O  
ATOM    539  CB  LYS G  97     -36.068 -37.695   6.406  1.00 29.46           C  
ATOM    540  CG  LYS G  97     -34.599 -38.056   6.204  1.00 38.56           C  
ATOM    541  CD  LYS G  97     -34.378 -38.869   4.931  1.00 39.68           C  
ATOM    542  CE  LYS G  97     -32.905 -39.221   4.751  1.00 28.14           C  
ATOM    543  NZ  LYS G  97     -32.650 -40.014   3.514  1.00 25.80           N  
ATOM    544  N   ASN G  98     -37.832 -34.544   6.208  1.00 27.16           N  
ATOM    545  CA  ASN G  98     -39.044 -33.827   6.573  1.00 32.07           C  
ATOM    546  C   ASN G  98     -40.192 -34.226   5.655  1.00 40.01           C  
ATOM    547  O   ASN G  98     -40.017 -34.368   4.442  1.00 39.36           O  
ATOM    548  CB  ASN G  98     -38.798 -32.318   6.488  1.00 24.04           C  
ATOM    549  CG  ASN G  98     -39.844 -31.510   7.223  1.00 25.40           C  
ATOM    550  OD1 ASN G  98     -40.854 -32.044   7.673  1.00 30.12           O  
ATOM    551  ND2 ASN G  98     -39.606 -30.210   7.346  1.00 19.52           N  
ATOM    552  N   ASN G  99     -41.373 -34.404   6.244  1.00 53.54           N  
ATOM    553  CA  ASN G  99     -42.532 -34.901   5.513  1.00 57.09           C  
ATOM    554  C   ASN G  99     -43.449 -33.804   5.002  1.00 46.44           C  
ATOM    555  O   ASN G  99     -44.106 -33.996   3.973  1.00 40.97           O  
ATOM    556  CB  ASN G  99     -43.349 -35.849   6.395  1.00 71.30           C  
ATOM    557  CG  ASN G  99     -44.326 -36.694   5.598  1.00 77.97           C  
ATOM    558  OD1 ASN G  99     -45.289 -36.184   5.025  1.00 89.39           O  
ATOM    559  ND2 ASN G  99     -44.081 -37.998   5.561  1.00 98.58           N  
ATOM    560  N   MET G 100     -43.517 -32.664   5.691  1.00 33.39           N  
ATOM    561  CA  MET G 100     -44.462 -31.630   5.292  1.00 34.53           C  
ATOM    562  C   MET G 100     -44.232 -31.153   3.861  1.00 40.15           C  
ATOM    563  O   MET G 100     -45.172 -30.655   3.233  1.00 25.47           O  
ATOM    564  CB  MET G 100     -44.396 -30.459   6.274  1.00 32.87           C  
ATOM    565  CG  MET G 100     -43.801 -30.810   7.627  1.00 28.14           C  
ATOM    566  SD  MET G 100     -43.424 -29.360   8.628  1.00 19.95           S  
ATOM    567  CE  MET G 100     -45.062 -28.713   8.935  1.00 24.09           C  
ATOM    568  N   VAL G 101     -43.019 -31.316   3.321  1.00 40.27           N  
ATOM    569  CA  VAL G 101     -42.785 -30.999   1.914  1.00 23.89           C  
ATOM    570  C   VAL G 101     -43.423 -32.051   1.018  1.00 21.86           C  
ATOM    571  O   VAL G 101     -44.106 -31.724   0.040  1.00 21.26           O  
ATOM    572  CB  VAL G 101     -41.279 -30.859   1.623  1.00 19.99           C  
ATOM    573  CG1 VAL G 101     -40.731 -29.636   2.295  1.00 18.85           C  
ATOM    574  CG2 VAL G 101     -40.515 -32.097   2.071  1.00 26.31           C  
ATOM    575  N   GLU G 102     -43.204 -33.331   1.333  1.00 22.26           N  
ATOM    576  CA  GLU G 102     -43.813 -34.396   0.549  1.00 21.62           C  
ATOM    577  C   GLU G 102     -45.327 -34.286   0.576  1.00 19.20           C  
ATOM    578  O   GLU G 102     -45.996 -34.702  -0.374  1.00 16.69           O  
ATOM    579  CB  GLU G 102     -43.356 -35.761   1.065  1.00 22.26           C  
ATOM    580  CG  GLU G 102     -41.842 -35.940   1.079  1.00 19.61           C  
ATOM    581  CD  GLU G 102     -41.338 -36.798  -0.067  1.00 14.38           C  
ATOM    582  OE1 GLU G 102     -40.173 -36.619  -0.476  1.00  9.11           O  
ATOM    583  OE2 GLU G 102     -42.104 -37.653  -0.559  1.00 16.27           O  
ATOM    584  N   GLN G 103     -45.875 -33.718   1.652  1.00 18.60           N  
ATOM    585  CA  GLN G 103     -47.284 -33.346   1.670  1.00 22.00           C  
ATOM    586  C   GLN G 103     -47.527 -32.107   0.824  1.00 20.69           C  
ATOM    587  O   GLN G 103     -48.378 -32.107  -0.071  1.00 20.20           O  
ATOM    588  CB  GLN G 103     -47.741 -33.087   3.104  1.00 25.56           C  
ATOM    589  CG  GLN G 103     -48.143 -34.309   3.898  1.00 22.83           C  
ATOM    590  CD  GLN G 103     -48.711 -33.936   5.254  1.00 16.66           C  
ATOM    591  OE1 GLN G 103     -49.037 -32.775   5.502  1.00 16.14           O  
ATOM    592  NE2 GLN G 103     -48.823 -34.916   6.142  1.00 17.57           N  
ATOM    593  N   MET G 104     -46.778 -31.039   1.093  1.00 19.45           N  
ATOM    594  CA  MET G 104     -47.078 -29.743   0.504  1.00 25.25           C  
ATOM    595  C   MET G 104     -46.915 -29.719  -1.007  1.00 17.45           C  
ATOM    596  O   MET G 104     -47.369 -28.766  -1.643  1.00 17.55           O  
ATOM    597  CB  MET G 104     -46.207 -28.668   1.140  1.00 23.60           C  
ATOM    598  CG  MET G 104     -44.913 -28.414   0.429  1.00 17.19           C  
ATOM    599  SD  MET G 104     -44.407 -26.744   0.816  1.00  7.28           S  
ATOM    600  CE  MET G 104     -45.832 -25.828   0.254  1.00 11.96           C  
ATOM    601  N   HIS G 105     -46.280 -30.723  -1.595  1.00 15.08           N  
ATOM    602  CA  HIS G 105     -46.367 -30.904  -3.034  1.00 16.26           C  
ATOM    603  C   HIS G 105     -47.375 -31.969  -3.422  1.00 18.58           C  
ATOM    604  O   HIS G 105     -47.966 -31.879  -4.503  1.00 20.80           O  
ATOM    605  CB  HIS G 105     -45.000 -31.266  -3.616  1.00 17.54           C  
ATOM    606  CG  HIS G 105     -44.710 -32.729  -3.595  1.00 13.26           C  
ATOM    607  ND1 HIS G 105     -45.177 -33.591  -4.562  1.00 13.28           N  
ATOM    608  CD2 HIS G 105     -44.011 -33.486  -2.719  1.00 14.74           C  
ATOM    609  CE1 HIS G 105     -44.780 -34.818  -4.281  1.00 20.12           C  
ATOM    610  NE2 HIS G 105     -44.068 -34.781  -3.169  1.00 19.78           N  
ATOM    611  N   THR G 106     -47.567 -32.984  -2.573  1.00 15.84           N  
ATOM    612  CA  THR G 106     -48.650 -33.936  -2.783  1.00 14.85           C  
ATOM    613  C   THR G 106     -49.949 -33.205  -3.048  1.00 21.56           C  
ATOM    614  O   THR G 106     -50.707 -33.565  -3.955  1.00 23.51           O  
ATOM    615  CB  THR G 106     -48.796 -34.842  -1.564  1.00 16.56           C  
ATOM    616  OG1 THR G 106     -47.641 -35.681  -1.454  1.00 15.36           O  
ATOM    617  CG2 THR G 106     -50.047 -35.699  -1.672  1.00 24.29           C  
ATOM    618  N   ASP G 107     -50.209 -32.155  -2.273  1.00 20.07           N  
ATOM    619  CA  ASP G 107     -51.335 -31.278  -2.554  1.00 18.12           C  
ATOM    620  C   ASP G 107     -51.183 -30.622  -3.920  1.00 21.16           C  
ATOM    621  O   ASP G 107     -51.971 -30.874  -4.835  1.00 21.72           O  
ATOM    622  CB  ASP G 107     -51.449 -30.223  -1.455  1.00 16.34           C  
ATOM    623  CG  ASP G 107     -51.074 -30.766  -0.093  1.00 23.34           C  
ATOM    624  OD1 ASP G 107     -51.608 -31.827   0.289  1.00 30.41           O  
ATOM    625  OD2 ASP G 107     -50.238 -30.142   0.592  1.00 29.15           O  
ATOM    626  N   ILE G 108     -50.139 -29.807  -4.085  1.00 21.93           N  
ATOM    627  CA  ILE G 108     -50.057 -28.886  -5.218  1.00 17.85           C  
ATOM    628  C   ILE G 108     -50.248 -29.611  -6.544  1.00 17.15           C  
ATOM    629  O   ILE G 108     -50.919 -29.106  -7.452  1.00 15.83           O  
ATOM    630  CB  ILE G 108     -48.727 -28.116  -5.164  1.00 19.75           C  
ATOM    631  CG1 ILE G 108     -48.724 -27.221  -3.923  1.00 23.22           C  
ATOM    632  CG2 ILE G 108     -48.518 -27.312  -6.437  1.00 47.79           C  
ATOM    633  CD1 ILE G 108     -47.860 -26.003  -4.025  1.00 29.99           C  
ATOM    634  N   ILE G 109     -49.683 -30.813  -6.673  1.00 17.82           N  
ATOM    635  CA  ILE G 109     -49.955 -31.628  -7.855  1.00 14.70           C  
ATOM    636  C   ILE G 109     -51.434 -31.952  -7.941  1.00 17.03           C  
ATOM    637  O   ILE G 109     -52.043 -31.898  -9.015  1.00 16.41           O  
ATOM    638  CB  ILE G 109     -49.124 -32.921  -7.829  1.00 14.80           C  
ATOM    639  CG1 ILE G 109     -47.651 -32.625  -7.570  1.00 19.56           C  
ATOM    640  CG2 ILE G 109     -49.312 -33.693  -9.124  1.00 16.45           C  
ATOM    641  CD1 ILE G 109     -46.842 -33.871  -7.323  1.00 18.41           C  
ATOM    642  N   SER G 110     -52.029 -32.294  -6.807  1.00 16.37           N  
ATOM    643  CA  SER G 110     -53.363 -32.867  -6.757  1.00 16.19           C  
ATOM    644  C   SER G 110     -54.439 -31.918  -7.254  1.00 16.89           C  
ATOM    645  O   SER G 110     -55.070 -32.166  -8.286  1.00 17.29           O  
ATOM    646  CB  SER G 110     -53.668 -33.270  -5.329  1.00 18.71           C  
ATOM    647  OG  SER G 110     -52.608 -34.028  -4.778  1.00 22.45           O  
ATOM    648  N   LEU G 111     -54.664 -30.835  -6.514  1.00 14.45           N  
ATOM    649  CA  LEU G 111     -55.805 -29.974  -6.790  1.00 16.39           C  
ATOM    650  C   LEU G 111     -55.684 -29.258  -8.127  1.00 19.16           C  
ATOM    651  O   LEU G 111     -56.694 -28.774  -8.650  1.00 19.03           O  
ATOM    652  CB  LEU G 111     -55.977 -28.970  -5.657  1.00 24.32           C  
ATOM    653  CG  LEU G 111     -54.844 -27.999  -5.352  1.00 32.66           C  
ATOM    654  CD1 LEU G 111     -55.494 -26.800  -4.770  1.00 51.92           C  
ATOM    655  CD2 LEU G 111     -53.859 -28.563  -4.359  1.00 26.64           C  
ATOM    656  N   TRP G 112     -54.477 -29.170  -8.681  1.00 18.35           N  
ATOM    657  CA  TRP G 112     -54.328 -28.751 -10.067  1.00 15.65           C  
ATOM    658  C   TRP G 112     -55.160 -29.632 -10.983  1.00 18.99           C  
ATOM    659  O   TRP G 112     -55.916 -29.139 -11.828  1.00 31.09           O  
ATOM    660  CB  TRP G 112     -52.860 -28.816 -10.458  1.00 17.54           C  
ATOM    661  CG  TRP G 112     -52.471 -27.971 -11.622  1.00 19.09           C  
ATOM    662  CD1 TRP G 112     -52.583 -28.289 -12.942  1.00 19.59           C  
ATOM    663  CD2 TRP G 112     -51.838 -26.691 -11.569  1.00 18.25           C  
ATOM    664  NE1 TRP G 112     -52.085 -27.271 -13.716  1.00 18.38           N  
ATOM    665  CE2 TRP G 112     -51.621 -26.278 -12.895  1.00 18.68           C  
ATOM    666  CE3 TRP G 112     -51.448 -25.847 -10.527  1.00 21.14           C  
ATOM    667  CZ2 TRP G 112     -51.035 -25.054 -13.207  1.00 37.74           C  
ATOM    668  CZ3 TRP G 112     -50.864 -24.637 -10.838  1.00 25.30           C  
ATOM    669  CH2 TRP G 112     -50.660 -24.252 -12.166  1.00 24.49           C  
ATOM    670  N   ASP G 113     -55.048 -30.945 -10.808  1.00 18.75           N  
ATOM    671  CA  ASP G 113     -55.769 -31.965 -11.560  1.00 20.07           C  
ATOM    672  C   ASP G 113     -57.239 -32.010 -11.229  1.00 15.09           C  
ATOM    673  O   ASP G 113     -57.955 -32.914 -11.670  1.00 13.55           O  
ATOM    674  CB  ASP G 113     -55.121 -33.328 -11.322  1.00 31.91           C  
ATOM    675  CG  ASP G 113     -53.625 -33.305 -11.570  1.00 18.61           C  
ATOM    676  OD1 ASP G 113     -53.083 -32.208 -11.820  1.00 16.92           O  
ATOM    677  OD2 ASP G 113     -52.992 -34.379 -11.517  1.00 16.04           O  
ATOM    678  N   GLN G 114     -57.689 -31.040 -10.437  1.00 16.08           N  
ATOM    679  CA  GLN G 114     -59.104 -30.777 -10.254  1.00 15.22           C  
ATOM    680  C   GLN G 114     -59.465 -29.324 -10.489  1.00 16.85           C  
ATOM    681  O   GLN G 114     -60.657 -29.010 -10.570  1.00 15.35           O  
ATOM    682  CB  GLN G 114     -59.554 -31.191  -8.850  1.00 14.28           C  
ATOM    683  CG  GLN G 114     -59.411 -32.674  -8.602  1.00 12.15           C  
ATOM    684  CD  GLN G 114     -59.487 -33.012  -7.140  1.00  4.99           C  
ATOM    685  OE1 GLN G 114     -60.363 -32.530  -6.428  1.00  4.21           O  
ATOM    686  NE2 GLN G 114     -58.561 -33.839  -6.676  1.00  4.48           N  
ATOM    687  N   SER G 115     -58.485 -28.428 -10.577  1.00 20.86           N  
ATOM    688  CA  SER G 115     -58.712 -27.137 -11.203  1.00 21.00           C  
ATOM    689  C   SER G 115     -58.654 -27.228 -12.719  1.00 30.25           C  
ATOM    690  O   SER G 115     -59.101 -26.299 -13.398  1.00 53.74           O  
ATOM    691  CB  SER G 115     -57.688 -26.117 -10.704  1.00 21.17           C  
ATOM    692  OG  SER G 115     -56.369 -26.570 -10.940  1.00 20.35           O  
ATOM    693  N   LEU G 116     -58.125 -28.326 -13.264  1.00 23.56           N  
ATOM    694  CA  LEU G 116     -58.118 -28.515 -14.709  1.00 20.55           C  
ATOM    695  C   LEU G 116     -59.359 -29.243 -15.203  1.00 19.03           C  
ATOM    696  O   LEU G 116     -59.914 -28.874 -16.243  1.00 15.76           O  
ATOM    697  CB  LEU G 116     -56.853 -29.268 -15.150  1.00 24.85           C  
ATOM    698  CG  LEU G 116     -56.413 -30.681 -14.723  1.00 24.95           C  
ATOM    699  CD1 LEU G 116     -57.292 -31.813 -15.207  1.00 28.14           C  
ATOM    700  CD2 LEU G 116     -55.004 -30.945 -15.203  1.00 29.78           C  
ATOM    701  N   LYS G 117     -59.809 -30.258 -14.465  1.00 18.32           N  
ATOM    702  CA  LYS G 117     -60.841 -31.152 -14.984  1.00 15.09           C  
ATOM    703  C   LYS G 117     -62.134 -30.438 -15.358  1.00 14.96           C  
ATOM    704  O   LYS G 117     -62.739 -30.820 -16.374  1.00 15.14           O  
ATOM    705  CB  LYS G 117     -61.112 -32.279 -13.977  1.00 16.64           C  
ATOM    706  CG  LYS G 117     -60.137 -33.451 -14.063  1.00 11.82           C  
ATOM    707  CD  LYS G 117     -60.777 -34.685 -14.684  1.00 12.95           C  
ATOM    708  CE  LYS G 117     -59.734 -35.738 -15.024  1.00  9.02           C  
ATOM    709  NZ  LYS G 117     -60.353 -36.941 -15.641  1.00  4.53           N  
ATOM    710  N   PRO G 118     -62.614 -29.430 -14.620  1.00 14.55           N  
ATOM    711  CA  PRO G 118     -63.801 -28.697 -15.081  1.00 16.22           C  
ATOM    712  C   PRO G 118     -63.559 -27.827 -16.298  1.00 13.93           C  
ATOM    713  O   PRO G 118     -64.530 -27.307 -16.857  1.00  9.72           O  
ATOM    714  CB  PRO G 118     -64.175 -27.838 -13.867  1.00 29.94           C  
ATOM    715  CG  PRO G 118     -62.906 -27.698 -13.104  1.00 18.11           C  
ATOM    716  CD  PRO G 118     -62.236 -29.021 -13.256  1.00 18.48           C  
ATOM    717  N   CYS G 119     -62.322 -27.639 -16.732  1.00 14.10           N  
ATOM    718  CA  CYS G 119     -62.093 -26.733 -17.843  1.00 14.77           C  
ATOM    719  C   CYS G 119     -62.038 -27.492 -19.162  1.00 13.88           C  
ATOM    720  O   CYS G 119     -62.050 -28.723 -19.205  1.00 24.21           O  
ATOM    721  CB  CYS G 119     -60.822 -25.935 -17.609  1.00 13.09           C  
ATOM    722  SG  CYS G 119     -60.948 -24.984 -16.099  1.00  9.84           S  
ATOM    723  N   VAL G 120     -61.972 -26.728 -20.251  1.00 13.80           N  
ATOM    724  CA  VAL G 120     -62.275 -27.267 -21.569  1.00 15.74           C  
ATOM    725  C   VAL G 120     -61.188 -28.238 -22.009  1.00 15.95           C  
ATOM    726  O   VAL G 120     -59.995 -28.032 -21.749  1.00 14.46           O  
ATOM    727  CB  VAL G 120     -62.463 -26.120 -22.576  1.00 15.65           C  
ATOM    728  CG1 VAL G 120     -63.616 -25.229 -22.137  1.00 16.08           C  
ATOM    729  CG2 VAL G 120     -61.191 -25.304 -22.705  1.00 14.32           C  
ATOM    730  N   LYS G 121     -61.607 -29.315 -22.673  1.00 12.88           N  
ATOM    731  CA  LYS G 121     -60.723 -30.402 -23.074  1.00 14.55           C  
ATOM    732  C   LYS G 121     -60.322 -30.210 -24.529  1.00 11.97           C  
ATOM    733  O   LYS G 121     -61.185 -30.158 -25.411  1.00 12.48           O  
ATOM    734  CB  LYS G 121     -61.410 -31.752 -22.881  1.00 17.68           C  
ATOM    735  CG  LYS G 121     -60.520 -32.939 -23.184  1.00 18.30           C  
ATOM    736  CD  LYS G 121     -59.302 -32.933 -22.287  1.00 20.90           C  
ATOM    737  CE  LYS G 121     -58.295 -33.980 -22.710  1.00 19.03           C  
ATOM    738  NZ  LYS G 121     -57.264 -33.396 -23.606  1.00 17.45           N  
ATOM    739  N   LEU G 122     -59.019 -30.130 -24.779  1.00 13.06           N  
ATOM    740  CA  LEU G 122     -58.491 -29.700 -26.071  1.00 12.16           C  
ATOM    741  C   LEU G 122     -57.919 -30.894 -26.829  1.00 10.42           C  
ATOM    742  O   LEU G 122     -56.709 -31.027 -27.011  1.00 11.00           O  
ATOM    743  CB  LEU G 122     -57.432 -28.610 -25.874  1.00 11.90           C  
ATOM    744  CG  LEU G 122     -57.829 -27.295 -25.195  1.00 13.46           C  
ATOM    745  CD1 LEU G 122     -57.049 -26.146 -25.804  1.00 13.52           C  
ATOM    746  CD2 LEU G 122     -59.321 -27.022 -25.294  1.00 13.40           C  
ATOM    747  N   THR G 123     -58.808 -31.765 -27.285  1.00 11.41           N  
ATOM    748  CA  THR G 123     -58.380 -32.840 -28.169  1.00 17.21           C  
ATOM    749  C   THR G 123     -58.851 -32.654 -29.614  1.00 13.43           C  
ATOM    750  O   THR G 123     -58.206 -33.196 -30.519  1.00 18.29           O  
ATOM    751  CB  THR G 123     -58.818 -34.208 -27.630  1.00 12.78           C  
ATOM    752  OG1 THR G 123     -58.504 -35.224 -28.591  1.00 12.28           O  
ATOM    753  CG2 THR G 123     -60.302 -34.253 -27.308  1.00 13.67           C  
ATOM    754  N   PRO G 124     -59.925 -31.905 -29.907  1.00 14.48           N  
ATOM    755  CA  PRO G 124     -60.203 -31.586 -31.316  1.00 18.99           C  
ATOM    756  C   PRO G 124     -59.172 -30.672 -31.962  1.00 23.84           C  
ATOM    757  O   PRO G 124     -59.371 -30.265 -33.113  1.00 29.75           O  
ATOM    758  CB  PRO G 124     -61.577 -30.901 -31.255  1.00 21.51           C  
ATOM    759  CG  PRO G 124     -62.194 -31.417 -30.030  1.00 14.65           C  
ATOM    760  CD  PRO G 124     -61.067 -31.500 -29.063  1.00 13.13           C  
ATOM    761  N   LEU G 125     -58.079 -30.340 -31.274  1.00 27.50           N  
ATOM    762  CA  LEU G 125     -57.080 -29.420 -31.798  1.00 31.30           C  
ATOM    763  C   LEU G 125     -55.825 -30.108 -32.323  1.00 38.45           C  
ATOM    764  O   LEU G 125     -55.068 -29.483 -33.072  1.00 39.08           O  
ATOM    765  CB  LEU G 125     -56.683 -28.407 -30.716  1.00 31.37           C  
ATOM    766  CG  LEU G 125     -55.854 -27.190 -31.137  1.00 48.60           C  
ATOM    767  CD1 LEU G 125     -56.746 -26.007 -31.454  1.00 33.89           C  
ATOM    768  CD2 LEU G 125     -54.848 -26.824 -30.060  1.00 33.19           C  
ATOM    769  N   CYS G 126     -55.593 -31.377 -31.977  1.00 43.60           N  
ATOM    770  CA  CYS G 126     -54.391 -32.095 -32.402  1.00 59.09           C  
ATOM    771  C   CYS G 126     -54.385 -32.335 -33.910  1.00 57.33           C  
ATOM    772  O   CYS G 126     -53.470 -32.964 -34.453  1.00 69.70           O  
ATOM    773  CB  CYS G 126     -54.272 -33.421 -31.646  1.00 81.95           C  
ATOM    774  SG  CYS G 126     -52.718 -34.324 -31.892  1.00 94.68           S  
ATOM    775  N   VAL G 127     -55.415 -31.839 -34.587  1.00 52.67           N  
ATOM    776  CA  VAL G 127     -55.516 -31.790 -36.041  1.00 57.10           C  
ATOM    777  C   VAL G 127     -54.251 -31.203 -36.673  1.00 69.07           C  
ATOM    778  O   VAL G 127     -53.473 -30.518 -36.002  1.00 65.85           O  
ATOM    779  CB  VAL G 127     -56.765 -30.976 -36.409  1.00 54.24           C  
ATOM    780  CG1 VAL G 127     -58.010 -31.744 -36.074  1.00 43.77           C  
ATOM    781  CG2 VAL G 127     -56.798 -29.778 -35.546  1.00 70.22           C  
ATOM    782  N   THR G 128     -54.046 -31.448 -37.972  1.00 89.34           N  
ATOM    783  CA  THR G 128     -52.845 -31.015 -38.693  1.00 84.13           C  
ATOM    784  C   THR G 128     -53.128 -29.705 -39.432  1.00 84.44           C  
ATOM    785  O   THR G 128     -53.993 -29.664 -40.315  1.00 92.24           O  
ATOM    786  CB  THR G 128     -52.386 -32.101 -39.665  1.00 95.16           C  
ATOM    787  OG1 THR G 128     -52.540 -33.385 -39.047  1.00110.26           O  
ATOM    788  CG2 THR G 128     -50.929 -31.908 -40.034  1.00 90.57           C  
ATOM    789  N   LEU G 129     -52.368 -28.646 -39.091  1.00 76.30           N  
ATOM    790  CA  LEU G 129     -52.848 -27.249 -39.102  1.00 64.53           C  
ATOM    791  C   LEU G 129     -51.784 -26.286 -39.637  1.00 61.32           C  
ATOM    792  O   LEU G 129     -51.055 -25.682 -38.848  1.00 60.84           O  
ATOM    793  CB  LEU G 129     -53.239 -26.880 -37.679  1.00 62.18           C  
ATOM    794  CG  LEU G 129     -54.684 -27.200 -37.328  1.00 56.87           C  
ATOM    795  CD1 LEU G 129     -55.159 -28.487 -37.943  1.00 61.58           C  
ATOM    796  CD2 LEU G 129     -55.084 -27.088 -35.865  1.00 51.53           C  
ATOM    797  N   GLN G 130     -51.753 -26.086 -40.954  1.00 56.92           N  
ATOM    798  CA  GLN G 130     -50.530 -25.668 -41.639  1.00 56.46           C  
ATOM    799  C   GLN G 130     -50.124 -24.219 -41.356  1.00 56.93           C  
ATOM    800  O   GLN G 130     -50.968 -23.322 -41.264  1.00 48.07           O  
ATOM    801  CB  GLN G 130     -50.695 -25.890 -43.143  1.00 64.12           C  
ATOM    802  CG  GLN G 130     -51.486 -27.158 -43.475  1.00 54.18           C  
ATOM    803  CD  GLN G 130     -51.213 -27.694 -44.872  1.00 43.18           C  
ATOM    804  OE1 GLN G 130     -50.831 -26.951 -45.775  1.00 37.06           O  
ATOM    805  NE2 GLN G 130     -51.410 -28.996 -45.052  1.00 39.92           N  
ATOM    806  N   CYS G 131     -48.806 -24.000 -41.243  1.00 60.68           N  
ATOM    807  CA  CYS G 131     -48.209 -22.683 -41.019  1.00 59.08           C  
ATOM    808  C   CYS G 131     -46.734 -22.687 -41.387  1.00 60.77           C  
ATOM    809  O   CYS G 131     -46.108 -23.743 -41.511  1.00 60.93           O  
ATOM    810  CB  CYS G 131     -48.315 -22.242 -39.565  1.00 57.08           C  
ATOM    811  SG  CYS G 131     -48.177 -23.564 -38.357  1.00 46.84           S  
ATOM    812  N   THR G 132     -46.192 -21.481 -41.551  1.00 64.18           N  
ATOM    813  CA  THR G 132     -44.752 -21.205 -41.476  1.00 70.90           C  
ATOM    814  C   THR G 132     -44.567 -19.859 -40.768  1.00 68.65           C  
ATOM    815  O   THR G 132     -45.487 -19.343 -40.127  1.00 89.79           O  
ATOM    816  CB  THR G 132     -44.057 -21.226 -42.855  1.00 74.14           C  
ATOM    817  OG1 THR G 132     -44.450 -20.086 -43.633  1.00 79.28           O  
ATOM    818  CG2 THR G 132     -44.343 -22.500 -43.634  1.00 69.82           C  
ATOM    819  N   ASN G 133     -43.382 -19.261 -40.933  1.00 72.85           N  
ATOM    820  CA  ASN G 133     -42.907 -18.170 -40.079  1.00 73.79           C  
ATOM    821  C   ASN G 133     -43.868 -16.980 -40.067  1.00 66.82           C  
ATOM    822  O   ASN G 133     -44.743 -16.836 -40.926  1.00 65.30           O  
ATOM    823  CB  ASN G 133     -41.523 -17.687 -40.528  1.00111.99           C  
ATOM    824  CG  ASN G 133     -40.485 -18.797 -40.543  1.00151.61           C  
ATOM    825  OD1 ASN G 133     -40.712 -19.876 -39.998  1.00156.36           O  
ATOM    826  ND2 ASN G 133     -39.333 -18.527 -41.164  1.00184.49           N  
ATOM    827  N   VAL G 134     -43.676 -16.110 -39.068  1.00 59.84           N  
ATOM    828  CA  VAL G 134     -44.487 -14.917 -38.855  1.00 54.47           C  
ATOM    829  C   VAL G 134     -43.828 -13.734 -39.549  1.00 52.72           C  
ATOM    830  O   VAL G 134     -42.601 -13.664 -39.681  1.00 53.08           O  
ATOM    831  CB  VAL G 134     -44.687 -14.661 -37.343  1.00 46.19           C  
ATOM    832  CG1 VAL G 134     -44.897 -13.181 -37.037  1.00 49.94           C  
ATOM    833  CG2 VAL G 134     -45.864 -15.448 -36.836  1.00 49.07           C  
ATOM    834  N   THR G 135     -44.664 -12.804 -40.013  1.00 58.76           N  
ATOM    835  CA  THR G 135     -44.208 -11.582 -40.664  1.00 51.52           C  
ATOM    836  C   THR G 135     -43.163 -10.856 -39.830  1.00 49.93           C  
ATOM    837  O   THR G 135     -43.440 -10.417 -38.709  1.00 49.93           O  
ATOM    838  CB  THR G 135     -45.404 -10.664 -40.919  1.00 51.67           C  
ATOM    839  OG1 THR G 135     -45.779 -10.019 -39.695  1.00 54.34           O  
ATOM    840  CG2 THR G 135     -46.581 -11.466 -41.439  1.00 55.30           C  
ATOM    841  N   ASN G 136     -41.963 -10.732 -40.395  1.00 48.04           N  
ATOM    842  CA  ASN G 136     -40.857  -9.989 -39.804  1.00 49.63           C  
ATOM    843  C   ASN G 136     -39.708  -9.937 -40.799  1.00 46.99           C  
ATOM    844  O   ASN G 136     -39.542 -10.857 -41.607  1.00 55.44           O  
ATOM    845  CB  ASN G 136     -40.387 -10.633 -38.494  1.00 45.09           C  
ATOM    846  CG  ASN G 136     -39.254  -9.861 -37.829  1.00 44.09           C  
ATOM    847  OD1 ASN G 136     -38.900  -8.762 -38.253  1.00 42.99           O  
ATOM    848  ND2 ASN G 136     -38.675 -10.443 -36.785  1.00 38.60           N  
ATOM    849  N   ASN G 137     -38.918  -8.868 -40.760  1.00 46.94           N  
ATOM    850  CA  ASN G 137     -37.608  -8.918 -41.388  1.00 45.33           C  
ATOM    851  C   ASN G 137     -36.785  -9.998 -40.701  1.00 43.53           C  
ATOM    852  O   ASN G 137     -36.660 -10.015 -39.473  1.00 39.41           O  
ATOM    853  CB  ASN G 137     -36.912  -7.560 -41.302  1.00 41.29           C  
ATOM    854  N   ILE G 138     -36.239 -10.911 -41.498  1.00 46.02           N  
ATOM    855  CA  ILE G 138     -35.707 -12.174 -40.997  1.00 49.43           C  
ATOM    856  C   ILE G 138     -34.513 -11.931 -40.080  1.00 47.18           C  
ATOM    857  O   ILE G 138     -33.376 -11.770 -40.539  1.00 51.34           O  
ATOM    858  CB  ILE G 138     -35.359 -13.099 -42.179  1.00 58.18           C  
ATOM    859  CG1 ILE G 138     -36.644 -13.503 -42.908  1.00 60.85           C  
ATOM    860  CG2 ILE G 138     -34.608 -14.331 -41.720  1.00 71.04           C  
ATOM    861  CD1 ILE G 138     -37.847 -13.695 -41.989  1.00 57.64           C  
ATOM    862  N   THR G 139     -34.772 -11.901 -38.770  1.00 44.29           N  
ATOM    863  CA  THR G 139     -33.741 -11.578 -37.786  1.00 42.00           C  
ATOM    864  C   THR G 139     -33.560 -12.696 -36.768  1.00 41.46           C  
ATOM    865  O   THR G 139     -32.559 -13.413 -36.826  1.00 52.52           O  
ATOM    866  CB  THR G 139     -34.069 -10.262 -37.079  1.00 36.79           C  
ATOM    867  OG1 THR G 139     -34.383  -9.255 -38.046  1.00 36.02           O  
ATOM    868  CG2 THR G 139     -32.886  -9.805 -36.236  1.00 34.32           C  
ATOM    869  N   ASP G 140     -34.496 -12.872 -35.842  1.00 42.85           N  
ATOM    870  CA  ASP G 140     -34.203 -13.547 -34.582  1.00 38.74           C  
ATOM    871  C   ASP G 140     -34.777 -14.951 -34.455  1.00 43.13           C  
ATOM    872  O   ASP G 140     -34.975 -15.440 -33.340  1.00 41.16           O  
ATOM    873  CB  ASP G 140     -34.718 -12.691 -33.429  1.00 37.95           C  
ATOM    874  CG  ASP G 140     -33.648 -11.809 -32.846  1.00 35.74           C  
ATOM    875  OD1 ASP G 140     -32.489 -12.261 -32.751  1.00 30.02           O  
ATOM    876  OD2 ASP G 140     -33.966 -10.658 -32.496  1.00 37.20           O  
ATOM    877  N   GLY G 152     -36.708 -19.906 -33.872  1.00 39.42           N  
ATOM    878  CA  GLY G 152     -38.142 -20.112 -33.879  1.00 38.66           C  
ATOM    879  C   GLY G 152     -38.865 -19.064 -33.066  1.00 38.02           C  
ATOM    880  O   GLY G 152     -39.409 -19.356 -31.999  1.00 35.09           O  
ATOM    881  N   GLU G 153     -38.854 -17.834 -33.582  1.00 37.73           N  
ATOM    882  CA  GLU G 153     -39.518 -16.724 -32.910  1.00 38.92           C  
ATOM    883  C   GLU G 153     -40.964 -17.077 -32.576  1.00 37.98           C  
ATOM    884  O   GLU G 153     -41.365 -17.074 -31.407  1.00 39.62           O  
ATOM    885  CB  GLU G 153     -39.445 -15.470 -33.788  1.00 40.46           C  
ATOM    886  CG  GLU G 153     -38.221 -15.397 -34.702  1.00 43.79           C  
ATOM    887  CD  GLU G 153     -38.145 -14.088 -35.480  1.00 55.69           C  
ATOM    888  OE1 GLU G 153     -37.035 -13.690 -35.893  1.00 45.96           O  
ATOM    889  OE2 GLU G 153     -39.200 -13.452 -35.680  1.00 63.46           O  
ATOM    890  N   LEU G 154     -41.755 -17.403 -33.601  1.00 35.00           N  
ATOM    891  CA  LEU G 154     -43.161 -17.766 -33.450  1.00 38.66           C  
ATOM    892  C   LEU G 154     -43.747 -18.129 -34.810  1.00 37.20           C  
ATOM    893  O   LEU G 154     -43.035 -18.093 -35.817  1.00 40.30           O  
ATOM    894  CB  LEU G 154     -43.962 -16.629 -32.804  1.00 41.10           C  
ATOM    895  CG  LEU G 154     -44.021 -15.253 -33.473  1.00 36.02           C  
ATOM    896  CD1 LEU G 154     -45.305 -14.558 -33.070  1.00 34.59           C  
ATOM    897  CD2 LEU G 154     -42.824 -14.381 -33.114  1.00 36.28           C  
ATOM    898  N   LYS G 155     -45.030 -18.478 -34.847  1.00 39.07           N  
ATOM    899  CA  LYS G 155     -45.668 -18.923 -36.087  1.00 46.43           C  
ATOM    900  C   LYS G 155     -47.035 -18.276 -36.309  1.00 50.58           C  
ATOM    901  O   LYS G 155     -47.388 -17.315 -35.629  1.00 46.38           O  
ATOM    902  CB  LYS G 155     -45.803 -20.448 -36.106  1.00 51.58           C  
ATOM    903  CG  LYS G 155     -44.480 -21.198 -36.073  1.00 44.59           C  
ATOM    904  CD  LYS G 155     -43.634 -20.888 -37.295  1.00 47.19           C  
ATOM    905  CE  LYS G 155     -42.304 -21.622 -37.258  1.00 47.33           C  
ATOM    906  NZ  LYS G 155     -42.470 -23.079 -37.505  1.00 51.23           N  
ATOM    907  N   ASN G 156     -47.797 -18.820 -37.255  1.00 58.27           N  
ATOM    908  CA  ASN G 156     -49.100 -18.273 -37.628  1.00 85.03           C  
ATOM    909  C   ASN G 156     -49.908 -19.263 -38.459  1.00 69.81           C  
ATOM    910  O   ASN G 156     -50.010 -19.106 -39.672  1.00 66.37           O  
ATOM    911  CB  ASN G 156     -48.920 -16.989 -38.438  1.00121.76           C  
ATOM    912  CG  ASN G 156     -50.221 -16.257 -38.666  1.00149.57           C  
ATOM    913  OD1 ASN G 156     -51.250 -16.593 -38.084  1.00171.11           O  
ATOM    914  ND2 ASN G 156     -50.178 -15.251 -39.519  1.00159.34           N  
ATOM    915  N   CYS G 157     -50.488 -20.277 -37.822  1.00 61.55           N  
ATOM    916  CA  CYS G 157     -51.272 -21.269 -38.576  1.00 57.01           C  
ATOM    917  C   CYS G 157     -52.598 -20.820 -38.985  1.00 52.72           C  
ATOM    918  O   CYS G 157     -53.046 -19.975 -38.336  1.00 51.27           O  
ATOM    919  CB  CYS G 157     -51.194 -22.670 -37.922  1.00 52.38           C  
ATOM    920  SG  CYS G 157     -49.646 -23.060 -37.015  1.00 43.93           S  
ATOM    921  N   SER G 158     -53.242 -21.457 -39.978  1.00 47.01           N  
ATOM    922  CA  SER G 158     -54.622 -21.253 -40.434  1.00 43.85           C  
ATOM    923  C   SER G 158     -55.238 -22.629 -40.697  1.00 40.63           C  
ATOM    924  O   SER G 158     -54.568 -23.492 -41.268  1.00 45.34           O  
ATOM    925  CB  SER G 158     -54.675 -20.381 -41.694  1.00 50.16           C  
ATOM    926  OG  SER G 158     -54.755 -19.008 -41.357  1.00 57.30           O  
ATOM    927  N   PHE G 159     -56.486 -22.874 -40.265  1.00 40.67           N  
ATOM    928  CA  PHE G 159     -56.612 -24.292 -39.914  1.00 37.88           C  
ATOM    929  C   PHE G 159     -58.015 -24.845 -39.686  1.00 41.85           C  
ATOM    930  O   PHE G 159     -58.917 -24.111 -39.274  1.00 37.75           O  
ATOM    931  CB  PHE G 159     -55.817 -24.557 -38.667  1.00 40.47           C  
ATOM    932  CG  PHE G 159     -55.947 -23.547 -37.566  1.00 37.96           C  
ATOM    933  CD1 PHE G 159     -55.106 -22.473 -37.532  1.00 38.15           C  
ATOM    934  CD2 PHE G 159     -56.762 -23.775 -36.462  1.00 33.32           C  
ATOM    935  CE1 PHE G 159     -55.139 -21.578 -36.522  1.00 36.42           C  
ATOM    936  CE2 PHE G 159     -56.805 -22.862 -35.430  1.00 33.93           C  
ATOM    937  CZ  PHE G 159     -55.982 -21.756 -35.469  1.00 34.77           C  
ATOM    938  N   ASN G 160     -58.173 -26.181 -39.874  1.00 48.46           N  
ATOM    939  CA  ASN G 160     -59.528 -26.717 -39.625  1.00 47.31           C  
ATOM    940  C   ASN G 160     -59.850 -26.749 -38.143  1.00 39.28           C  
ATOM    941  O   ASN G 160     -58.963 -26.699 -37.290  1.00 37.96           O  
ATOM    942  CB  ASN G 160     -59.820 -28.144 -40.277  1.00 73.62           C  
ATOM    943  CG  ASN G 160     -58.672 -29.290 -40.111  1.00 83.80           C  
ATOM    944  OD1 ASN G 160     -58.006 -29.328 -39.147  1.00 72.65           O  
ATOM    945  ND2 ASN G 160     -58.537 -30.189 -41.124  1.00115.69           N  
ATOM    946  N   MET G 161     -61.152 -26.792 -37.898  1.00 33.25           N  
ATOM    947  CA  MET G 161     -61.806 -26.812 -36.603  1.00 29.68           C  
ATOM    948  C   MET G 161     -63.259 -27.220 -36.788  1.00 26.95           C  
ATOM    949  O   MET G 161     -63.856 -27.022 -37.846  1.00 26.79           O  
ATOM    950  CB  MET G 161     -61.764 -25.448 -35.900  1.00 25.28           C  
ATOM    951  CG  MET G 161     -60.389 -24.995 -35.480  1.00 23.24           C  
ATOM    952  SD  MET G 161     -60.288 -23.543 -34.446  1.00 15.11           S  
ATOM    953  CE  MET G 161     -59.237 -24.195 -33.159  1.00 23.12           C  
ATOM    954  N   THR G 162     -63.833 -27.745 -35.706  1.00 29.64           N  
ATOM    955  CA  THR G 162     -65.252 -28.050 -35.634  1.00 36.90           C  
ATOM    956  C   THR G 162     -65.999 -26.877 -35.009  1.00 30.05           C  
ATOM    957  O   THR G 162     -65.529 -26.266 -34.045  1.00 25.04           O  
ATOM    958  CB  THR G 162     -65.474 -29.328 -34.818  1.00 49.29           C  
ATOM    959  OG1 THR G 162     -65.220 -30.473 -35.641  1.00 68.47           O  
ATOM    960  CG2 THR G 162     -66.895 -29.414 -34.296  1.00 53.05           C  
ATOM    961  N   THR G 163     -67.152 -26.545 -35.588  1.00 28.67           N  
ATOM    962  CA  THR G 163     -68.013 -25.494 -35.072  1.00 26.31           C  
ATOM    963  C   THR G 163     -68.926 -26.078 -33.991  1.00 25.99           C  
ATOM    964  O   THR G 163     -68.821 -27.246 -33.617  1.00 26.11           O  
ATOM    965  CB  THR G 163     -68.801 -24.857 -36.224  1.00 23.80           C  
ATOM    966  OG1 THR G 163     -67.914 -24.610 -37.319  1.00 21.32           O  
ATOM    967  CG2 THR G 163     -69.429 -23.521 -35.824  1.00 23.48           C  
ATOM    968  N   GLU G 164     -69.822 -25.249 -33.458  1.00 23.15           N  
ATOM    969  CA  GLU G 164     -70.833 -25.753 -32.539  1.00 26.24           C  
ATOM    970  C   GLU G 164     -71.646 -26.866 -33.180  1.00 31.58           C  
ATOM    971  O   GLU G 164     -71.983 -27.859 -32.524  1.00 33.49           O  
ATOM    972  CB  GLU G 164     -71.738 -24.611 -32.106  1.00 27.97           C  
ATOM    973  CG  GLU G 164     -71.069 -23.259 -32.194  1.00 30.40           C  
ATOM    974  CD  GLU G 164     -71.810 -22.241 -31.385  1.00 33.82           C  
ATOM    975  OE1 GLU G 164     -72.587 -22.680 -30.530  1.00 42.07           O  
ATOM    976  OE2 GLU G 164     -71.625 -21.025 -31.593  1.00 30.06           O  
ATOM    977  N   LEU G 165     -71.964 -26.721 -34.460  1.00 32.33           N  
ATOM    978  CA  LEU G 165     -72.658 -27.764 -35.195  1.00 34.05           C  
ATOM    979  C   LEU G 165     -71.667 -28.830 -35.641  1.00 31.21           C  
ATOM    980  O   LEU G 165     -70.487 -28.555 -35.876  1.00 25.06           O  
ATOM    981  CB  LEU G 165     -73.391 -27.175 -36.401  1.00 37.69           C  
ATOM    982  CG  LEU G 165     -74.527 -26.191 -36.090  1.00 52.46           C  
ATOM    983  CD1 LEU G 165     -75.303 -26.626 -34.857  1.00 53.64           C  
ATOM    984  CD2 LEU G 165     -74.011 -24.763 -35.925  1.00 39.21           C  
ATOM    985  N   ARG G 166     -72.158 -30.061 -35.753  1.00 30.32           N  
ATOM    986  CA  ARG G 166     -71.260 -31.194 -35.922  1.00 30.22           C  
ATOM    987  C   ARG G 166     -70.659 -31.248 -37.320  1.00 22.28           C  
ATOM    988  O   ARG G 166     -69.472 -30.954 -37.488  1.00 28.50           O  
ATOM    989  CB  ARG G 166     -71.978 -32.503 -35.594  1.00 31.02           C  
ATOM    990  CG  ARG G 166     -71.164 -33.784 -35.811  1.00 27.49           C  
ATOM    991  CD  ARG G 166     -69.790 -33.750 -35.149  1.00 28.30           C  
ATOM    992  NE  ARG G 166     -68.828 -33.036 -35.980  1.00 33.93           N  
ATOM    993  CZ  ARG G 166     -67.702 -32.493 -35.539  1.00 28.78           C  
ATOM    994  NH1 ARG G 166     -67.362 -32.595 -34.262  1.00 32.80           N  
ATOM    995  NH2 ARG G 166     -66.916 -31.847 -36.384  1.00 29.48           N  
ATOM    996  N   ASP G 167     -71.445 -31.631 -38.328  1.00 22.44           N  
ATOM    997  CA  ASP G 167     -70.889 -31.730 -39.673  1.00 26.92           C  
ATOM    998  C   ASP G 167     -70.329 -30.404 -40.162  1.00 23.52           C  
ATOM    999  O   ASP G 167     -69.508 -30.392 -41.085  1.00 22.55           O  
ATOM   1000  CB  ASP G 167     -71.947 -32.241 -40.643  1.00 28.69           C  
ATOM   1001  CG  ASP G 167     -72.126 -33.735 -40.554  1.00 39.77           C  
ATOM   1002  OD1 ASP G 167     -71.105 -34.454 -40.488  1.00 36.74           O  
ATOM   1003  OD2 ASP G 167     -73.287 -34.184 -40.512  1.00 48.60           O  
ATOM   1004  N   LYS G 168     -70.740 -29.297 -39.553  1.00 22.04           N  
ATOM   1005  CA  LYS G 168     -70.188 -27.994 -39.885  1.00 23.31           C  
ATOM   1006  C   LYS G 168     -68.760 -27.866 -39.367  1.00 21.34           C  
ATOM   1007  O   LYS G 168     -68.453 -28.264 -38.239  1.00 23.69           O  
ATOM   1008  CB  LYS G 168     -71.065 -26.893 -39.292  1.00 24.32           C  
ATOM   1009  CG  LYS G 168     -70.784 -25.504 -39.828  1.00 23.81           C  
ATOM   1010  CD  LYS G 168     -71.734 -24.489 -39.212  1.00 27.81           C  
ATOM   1011  CE  LYS G 168     -71.646 -23.145 -39.914  1.00 19.80           C  
ATOM   1012  NZ  LYS G 168     -70.284 -22.561 -39.813  1.00 14.56           N  
ATOM   1013  N   LYS G 169     -67.888 -27.306 -40.203  1.00 18.46           N  
ATOM   1014  CA  LYS G 169     -66.487 -27.065 -39.883  1.00 19.64           C  
ATOM   1015  C   LYS G 169     -66.157 -25.603 -40.175  1.00 21.83           C  
ATOM   1016  O   LYS G 169     -67.008 -24.836 -40.635  1.00 28.24           O  
ATOM   1017  CB  LYS G 169     -65.568 -27.997 -40.683  1.00 23.35           C  
ATOM   1018  CG  LYS G 169     -64.928 -29.107 -39.869  1.00 26.34           C  
ATOM   1019  CD  LYS G 169     -65.852 -30.299 -39.714  1.00 21.78           C  
ATOM   1020  CE  LYS G 169     -65.070 -31.534 -39.300  1.00 19.98           C  
ATOM   1021  NZ  LYS G 169     -65.953 -32.640 -38.851  1.00 20.02           N  
ATOM   1022  N   GLN G 170     -64.907 -25.217 -39.908  1.00 24.03           N  
ATOM   1023  CA  GLN G 170     -64.445 -23.862 -40.189  1.00 30.77           C  
ATOM   1024  C   GLN G 170     -62.924 -23.800 -40.094  1.00 29.83           C  
ATOM   1025  O   GLN G 170     -62.307 -24.511 -39.294  1.00 23.83           O  
ATOM   1026  CB  GLN G 170     -65.081 -22.838 -39.234  1.00 31.08           C  
ATOM   1027  CG  GLN G 170     -64.370 -22.669 -37.897  1.00 27.00           C  
ATOM   1028  CD  GLN G 170     -65.093 -23.358 -36.756  1.00 26.40           C  
ATOM   1029  OE1 GLN G 170     -65.071 -24.581 -36.642  1.00 26.84           O  
ATOM   1030  NE2 GLN G 170     -65.736 -22.573 -35.903  1.00 23.17           N  
ATOM   1031  N   LYS G 171     -62.336 -22.955 -40.944  1.00 33.49           N  
ATOM   1032  CA  LYS G 171     -60.923 -22.595 -40.887  1.00 37.72           C  
ATOM   1033  C   LYS G 171     -60.766 -21.222 -40.267  1.00 33.45           C  
ATOM   1034  O   LYS G 171     -61.422 -20.268 -40.693  1.00 41.84           O  
ATOM   1035  CB  LYS G 171     -60.272 -22.542 -42.267  1.00 42.61           C  
ATOM   1036  CG  LYS G 171     -60.016 -23.837 -42.938  1.00 54.21           C  
ATOM   1037  CD  LYS G 171     -59.923 -23.626 -44.432  1.00 77.05           C  
ATOM   1038  CE  LYS G 171     -61.101 -24.245 -45.179  1.00 78.39           C  
ATOM   1039  NZ  LYS G 171     -62.420 -23.634 -44.814  1.00 62.39           N  
ATOM   1040  N   VAL G 172     -59.851 -21.108 -39.314  1.00 35.13           N  
ATOM   1041  CA  VAL G 172     -59.490 -19.836 -38.706  1.00 33.25           C  
ATOM   1042  C   VAL G 172     -57.998 -19.924 -38.395  1.00 38.71           C  
ATOM   1043  O   VAL G 172     -57.377 -20.964 -38.592  1.00 31.09           O  
ATOM   1044  CB  VAL G 172     -60.386 -19.555 -37.469  1.00 35.13           C  
ATOM   1045  CG1 VAL G 172     -60.444 -20.772 -36.568  1.00 29.48           C  
ATOM   1046  CG2 VAL G 172     -59.997 -18.281 -36.710  1.00 35.05           C  
ATOM   1047  N   TYR G 173     -57.399 -18.817 -37.962  1.00 37.51           N  
ATOM   1048  CA  TYR G 173     -55.967 -18.768 -37.706  1.00 46.00           C  
ATOM   1049  C   TYR G 173     -55.666 -18.397 -36.255  1.00 37.76           C  
ATOM   1050  O   TYR G 173     -56.509 -17.844 -35.545  1.00 40.76           O  
ATOM   1051  CB  TYR G 173     -55.259 -17.800 -38.650  1.00 60.89           C  
ATOM   1052  CG  TYR G 173     -55.672 -16.380 -38.439  1.00 76.13           C  
ATOM   1053  CD1 TYR G 173     -56.925 -15.945 -38.830  1.00 77.99           C  
ATOM   1054  CD2 TYR G 173     -54.816 -15.480 -37.831  1.00 84.88           C  
ATOM   1055  CE1 TYR G 173     -57.313 -14.662 -38.625  1.00 81.95           C  
ATOM   1056  CE2 TYR G 173     -55.193 -14.189 -37.626  1.00 86.73           C  
ATOM   1057  CZ  TYR G 173     -56.443 -13.785 -38.026  1.00 81.74           C  
ATOM   1058  OH  TYR G 173     -56.834 -12.489 -37.823  1.00 62.85           O  
ATOM   1059  N   SER G 174     -54.441 -18.708 -35.830  1.00 41.52           N  
ATOM   1060  CA  SER G 174     -53.929 -18.399 -34.495  1.00 40.27           C  
ATOM   1061  C   SER G 174     -52.417 -18.235 -34.596  1.00 43.72           C  
ATOM   1062  O   SER G 174     -51.846 -18.256 -35.690  1.00 53.55           O  
ATOM   1063  CB  SER G 174     -54.302 -19.482 -33.476  1.00 33.20           C  
ATOM   1064  OG  SER G 174     -53.403 -19.477 -32.377  1.00 29.11           O  
ATOM   1065  N   LEU G 175     -51.760 -18.083 -33.447  1.00 32.93           N  
ATOM   1066  CA  LEU G 175     -50.323 -17.823 -33.399  1.00 35.25           C  
ATOM   1067  C   LEU G 175     -49.718 -18.656 -32.280  1.00 32.30           C  
ATOM   1068  O   LEU G 175     -50.014 -18.423 -31.104  1.00 29.42           O  
ATOM   1069  CB  LEU G 175     -50.037 -16.337 -33.183  1.00 32.90           C  
ATOM   1070  CG  LEU G 175     -50.424 -15.387 -34.318  1.00 46.76           C  
ATOM   1071  CD1 LEU G 175     -51.863 -14.922 -34.177  1.00 39.00           C  
ATOM   1072  CD2 LEU G 175     -49.481 -14.200 -34.359  1.00 61.92           C  
ATOM   1073  N   PHE G 176     -48.872 -19.614 -32.639  1.00 34.98           N  
ATOM   1074  CA  PHE G 176     -48.213 -20.487 -31.679  1.00 34.37           C  
ATOM   1075  C   PHE G 176     -46.733 -20.126 -31.582  1.00 34.54           C  
ATOM   1076  O   PHE G 176     -46.246 -19.198 -32.235  1.00 34.05           O  
ATOM   1077  CB  PHE G 176     -48.393 -21.959 -32.066  1.00 34.70           C  
ATOM   1078  CG  PHE G 176     -49.828 -22.415 -32.101  1.00 34.37           C  
ATOM   1079  CD1 PHE G 176     -50.822 -21.699 -31.453  1.00 36.41           C  
ATOM   1080  CD2 PHE G 176     -50.179 -23.568 -32.783  1.00 37.08           C  
ATOM   1081  CE1 PHE G 176     -52.138 -22.122 -31.491  1.00 39.80           C  
ATOM   1082  CE2 PHE G 176     -51.492 -23.996 -32.823  1.00 46.80           C  
ATOM   1083  CZ  PHE G 176     -52.473 -23.272 -32.177  1.00 57.42           C  
ATOM   1084  N   TYR G 177     -46.017 -20.880 -30.753  1.00 37.67           N  
ATOM   1085  CA  TYR G 177     -44.599 -20.677 -30.509  1.00 32.15           C  
ATOM   1086  C   TYR G 177     -43.848 -21.949 -30.886  1.00 29.89           C  
ATOM   1087  O   TYR G 177     -44.439 -23.027 -31.000  1.00 29.97           O  
ATOM   1088  CB  TYR G 177     -44.336 -20.290 -29.042  1.00 31.43           C  
ATOM   1089  CG  TYR G 177     -45.064 -19.032 -28.580  1.00 30.80           C  
ATOM   1090  CD1 TYR G 177     -46.452 -18.995 -28.486  1.00 30.69           C  
ATOM   1091  CD2 TYR G 177     -44.361 -17.887 -28.227  1.00 33.37           C  
ATOM   1092  CE1 TYR G 177     -47.116 -17.858 -28.069  1.00 27.69           C  
ATOM   1093  CE2 TYR G 177     -45.020 -16.744 -27.803  1.00 36.98           C  
ATOM   1094  CZ  TYR G 177     -46.397 -16.738 -27.726  1.00 28.91           C  
ATOM   1095  OH  TYR G 177     -47.063 -15.610 -27.307  1.00 29.56           O  
ATOM   1096  N   ARG G 178     -42.534 -21.807 -31.089  1.00 31.26           N  
ATOM   1097  CA  ARG G 178     -41.739 -22.874 -31.694  1.00 29.94           C  
ATOM   1098  C   ARG G 178     -41.932 -24.197 -30.965  1.00 31.87           C  
ATOM   1099  O   ARG G 178     -42.042 -25.260 -31.587  1.00 32.17           O  
ATOM   1100  CB  ARG G 178     -40.256 -22.482 -31.695  1.00 32.46           C  
ATOM   1101  CG  ARG G 178     -39.365 -23.366 -32.562  1.00 36.17           C  
ATOM   1102  CD  ARG G 178     -37.982 -23.589 -31.945  1.00 43.49           C  
ATOM   1103  NE  ARG G 178     -36.992 -22.623 -32.421  1.00 59.89           N  
ATOM   1104  CZ  ARG G 178     -35.716 -22.596 -32.044  1.00 52.39           C  
ATOM   1105  NH1 ARG G 178     -35.256 -23.485 -31.175  1.00 40.72           N  
ATOM   1106  NH2 ARG G 178     -34.896 -21.676 -32.537  1.00 42.51           N  
ATOM   1107  N   LEU G 179     -42.018 -24.132 -29.641  1.00 26.94           N  
ATOM   1108  CA  LEU G 179     -41.860 -25.307 -28.803  1.00 27.39           C  
ATOM   1109  C   LEU G 179     -43.128 -26.136 -28.728  1.00 30.70           C  
ATOM   1110  O   LEU G 179     -43.061 -27.331 -28.429  1.00 30.02           O  
ATOM   1111  CB  LEU G 179     -41.440 -24.874 -27.389  1.00 30.42           C  
ATOM   1112  CG  LEU G 179     -40.027 -24.326 -27.174  1.00 32.10           C  
ATOM   1113  CD1 LEU G 179     -39.061 -25.445 -27.458  1.00 34.54           C  
ATOM   1114  CD2 LEU G 179     -39.712 -23.094 -28.018  1.00 33.51           C  
ATOM   1115  N   ASP G 180     -44.272 -25.518 -28.990  1.00 33.64           N  
ATOM   1116  CA  ASP G 180     -45.541 -26.205 -28.859  1.00 34.40           C  
ATOM   1117  C   ASP G 180     -45.809 -27.186 -29.991  1.00 37.90           C  
ATOM   1118  O   ASP G 180     -46.725 -28.000 -29.858  1.00 40.66           O  
ATOM   1119  CB  ASP G 180     -46.668 -25.176 -28.774  1.00 38.12           C  
ATOM   1120  CG  ASP G 180     -46.413 -24.116 -27.714  1.00 35.19           C  
ATOM   1121  OD1 ASP G 180     -45.265 -24.006 -27.234  1.00 38.70           O  
ATOM   1122  OD2 ASP G 180     -47.365 -23.394 -27.356  1.00 34.10           O  
ATOM   1123  N   VAL G 181     -45.041 -27.146 -31.084  1.00 39.15           N  
ATOM   1124  CA  VAL G 181     -45.335 -27.955 -32.264  1.00 47.32           C  
ATOM   1125  C   VAL G 181     -44.052 -28.433 -32.932  1.00 48.04           C  
ATOM   1126  O   VAL G 181     -43.016 -27.763 -32.888  1.00 48.68           O  
ATOM   1127  CB  VAL G 181     -46.197 -27.188 -33.290  1.00 49.04           C  
ATOM   1128  CG1 VAL G 181     -47.644 -27.255 -32.923  1.00 50.08           C  
ATOM   1129  CG2 VAL G 181     -45.777 -25.749 -33.352  1.00 46.38           C  
ATOM   1130  N   VAL G 182     -44.153 -29.586 -33.604  1.00 54.66           N  
ATOM   1131  CA  VAL G 182     -43.026 -30.269 -34.233  1.00 55.03           C  
ATOM   1132  C   VAL G 182     -43.472 -30.842 -35.576  1.00 59.35           C  
ATOM   1133  O   VAL G 182     -44.623 -31.258 -35.739  1.00 62.33           O  
ATOM   1134  CB  VAL G 182     -42.475 -31.386 -33.321  1.00 48.09           C  
ATOM   1135  CG1 VAL G 182     -41.708 -30.790 -32.154  1.00 43.60           C  
ATOM   1136  CG2 VAL G 182     -43.614 -32.257 -32.815  1.00 51.42           C  
ATOM   1137  N   GLN G 183     -42.547 -30.884 -36.539  1.00 58.43           N  
ATOM   1138  CA  GLN G 183     -42.900 -31.233 -37.911  1.00 60.28           C  
ATOM   1139  C   GLN G 183     -42.928 -32.744 -38.133  1.00 57.37           C  
ATOM   1140  O   GLN G 183     -42.543 -33.543 -37.275  1.00 58.75           O  
ATOM   1141  CB  GLN G 183     -41.931 -30.607 -38.915  1.00 57.54           C  
ATOM   1142  CG  GLN G 183     -40.477 -30.557 -38.516  1.00 56.49           C  
ATOM   1143  CD  GLN G 183     -39.663 -29.732 -39.496  1.00 60.04           C  
ATOM   1144  OE1 GLN G 183     -40.216 -28.945 -40.265  1.00 62.37           O  
ATOM   1145  NE2 GLN G 183     -38.349 -29.914 -39.481  1.00 62.08           N  
ATOM   1146  N   ILE G 184     -43.385 -33.123 -39.328  1.00 55.73           N  
ATOM   1147  CA  ILE G 184     -43.411 -34.514 -39.765  1.00 54.71           C  
ATOM   1148  C   ILE G 184     -43.060 -34.586 -41.246  1.00 50.98           C  
ATOM   1149  O   ILE G 184     -42.122 -35.287 -41.641  1.00 50.25           O  
ATOM   1150  CB  ILE G 184     -44.780 -35.165 -39.493  1.00 63.92           C  
ATOM   1151  CG1 ILE G 184     -45.909 -34.150 -39.685  1.00 71.84           C  
ATOM   1152  CG2 ILE G 184     -44.821 -35.756 -38.094  1.00 75.52           C  
ATOM   1153  CD1 ILE G 184     -47.290 -34.772 -39.690  1.00 82.07           C  
ATOM   1154  N   ASN G 185     -43.808 -33.862 -42.075  1.00 50.36           N  
ATOM   1155  CA  ASN G 185     -43.602 -33.896 -43.519  1.00 47.36           C  
ATOM   1156  C   ASN G 185     -43.098 -32.557 -44.047  1.00 46.51           C  
ATOM   1157  O   ASN G 185     -42.486 -32.492 -45.114  1.00 44.08           O  
ATOM   1158  CB  ASN G 185     -44.898 -34.285 -44.232  1.00 41.26           C  
ATOM   1159  CG  ASN G 185     -45.162 -35.773 -44.183  1.00 33.88           C  
ATOM   1160  OD1 ASN G 185     -45.747 -36.278 -43.227  1.00 31.08           O  
ATOM   1161  ND2 ASN G 185     -44.725 -36.486 -45.213  1.00 33.59           N  
ATOM   1162  N   SER G 187     -45.294 -29.791 -45.533  1.00 96.73           N  
ATOM   1163  CA  SER G 187     -45.383 -29.770 -46.988  1.00 78.11           C  
ATOM   1164  C   SER G 187     -45.311 -28.344 -47.525  1.00 71.83           C  
ATOM   1165  O   SER G 187     -44.666 -28.089 -48.542  1.00 68.88           O  
ATOM   1166  CB  SER G 187     -46.674 -30.448 -47.454  1.00 78.75           C  
ATOM   1167  OG  SER G 187     -47.797 -29.966 -46.736  1.00 68.37           O  
ATOM   1168  N   ASN G 188     -45.980 -27.412 -46.839  1.00 70.62           N  
ATOM   1169  CA  ASN G 188     -45.965 -26.011 -47.239  1.00 71.10           C  
ATOM   1170  C   ASN G 188     -45.672 -24.970 -46.147  1.00 69.61           C  
ATOM   1171  O   ASN G 188     -45.869 -23.779 -46.418  1.00 71.77           O  
ATOM   1172  CB  ASN G 188     -47.304 -25.647 -47.901  1.00 68.99           C  
ATOM   1173  CG  ASN G 188     -47.791 -26.712 -48.866  1.00 63.07           C  
ATOM   1174  OD1 ASN G 188     -48.195 -27.800 -48.456  1.00 59.91           O  
ATOM   1175  ND2 ASN G 188     -47.760 -26.400 -50.156  1.00 59.68           N  
ATOM   1176  N   LYS G 189     -45.223 -25.319 -44.928  1.00 68.78           N  
ATOM   1177  CA  LYS G 189     -45.069 -26.639 -44.317  1.00 69.65           C  
ATOM   1178  C   LYS G 189     -46.119 -26.799 -43.223  1.00 68.38           C  
ATOM   1179  O   LYS G 189     -46.953 -25.914 -43.036  1.00 65.54           O  
ATOM   1180  CB  LYS G 189     -43.662 -26.813 -43.739  1.00 71.99           C  
ATOM   1181  CG  LYS G 189     -42.539 -26.410 -44.683  1.00 76.18           C  
ATOM   1182  CD  LYS G 189     -41.540 -27.545 -44.855  1.00 76.29           C  
ATOM   1183  CE  LYS G 189     -40.187 -27.033 -45.322  1.00 81.45           C  
ATOM   1184  NZ  LYS G 189     -39.096 -28.007 -45.037  1.00 77.24           N  
ATOM   1185  N   GLU G 190     -46.086 -27.915 -42.496  1.00 71.84           N  
ATOM   1186  CA  GLU G 190     -47.005 -28.070 -41.377  1.00 65.60           C  
ATOM   1187  C   GLU G 190     -46.472 -29.091 -40.383  1.00 66.00           C  
ATOM   1188  O   GLU G 190     -45.873 -30.099 -40.767  1.00 66.01           O  
ATOM   1189  CB  GLU G 190     -48.409 -28.466 -41.844  1.00 62.71           C  
ATOM   1190  CG  GLU G 190     -49.373 -28.915 -40.735  1.00 66.04           C  
ATOM   1191  CD  GLU G 190     -49.396 -28.029 -39.482  1.00 64.57           C  
ATOM   1192  OE1 GLU G 190     -50.075 -28.419 -38.512  1.00 66.61           O  
ATOM   1193  OE2 GLU G 190     -48.773 -26.945 -39.440  1.00 70.89           O  
ATOM   1194  N   TYR G 191     -46.704 -28.808 -39.104  1.00 67.07           N  
ATOM   1195  CA  TYR G 191     -46.158 -29.519 -37.961  1.00 66.71           C  
ATOM   1196  C   TYR G 191     -47.299 -30.150 -37.154  1.00 70.79           C  
ATOM   1197  O   TYR G 191     -48.444 -30.216 -37.604  1.00 71.96           O  
ATOM   1198  CB  TYR G 191     -45.320 -28.553 -37.118  1.00 63.76           C  
ATOM   1199  CG  TYR G 191     -44.383 -27.669 -37.921  1.00 61.00           C  
ATOM   1200  CD1 TYR G 191     -43.852 -28.095 -39.128  1.00 64.64           C  
ATOM   1201  CD2 TYR G 191     -44.027 -26.411 -37.468  1.00 61.77           C  
ATOM   1202  CE1 TYR G 191     -43.002 -27.309 -39.862  1.00 71.73           C  
ATOM   1203  CE2 TYR G 191     -43.171 -25.610 -38.199  1.00 66.73           C  
ATOM   1204  CZ  TYR G 191     -42.662 -26.066 -39.397  1.00 75.09           C  
ATOM   1205  OH  TYR G 191     -41.809 -25.279 -40.136  1.00 83.45           O  
ATOM   1206  N   ARG G 192     -46.975 -30.628 -35.953  1.00 83.82           N  
ATOM   1207  CA  ARG G 192     -47.974 -31.121 -35.012  1.00 80.87           C  
ATOM   1208  C   ARG G 192     -47.529 -30.776 -33.600  1.00 73.75           C  
ATOM   1209  O   ARG G 192     -46.342 -30.579 -33.336  1.00 88.99           O  
ATOM   1210  CB  ARG G 192     -48.195 -32.633 -35.129  1.00 77.63           C  
ATOM   1211  CG  ARG G 192     -47.063 -33.448 -34.541  1.00 76.30           C  
ATOM   1212  CD  ARG G 192     -47.560 -34.573 -33.647  1.00 73.44           C  
ATOM   1213  NE  ARG G 192     -46.483 -35.092 -32.810  1.00 72.84           N  
ATOM   1214  CZ  ARG G 192     -45.472 -35.827 -33.263  1.00 78.66           C  
ATOM   1215  NH1 ARG G 192     -45.395 -36.140 -34.550  1.00 86.03           N  
ATOM   1216  NH2 ARG G 192     -44.534 -36.251 -32.428  1.00 77.74           N  
ATOM   1217  N   LEU G 193     -48.495 -30.733 -32.686  1.00 56.59           N  
ATOM   1218  CA  LEU G 193     -48.241 -30.186 -31.360  1.00 51.16           C  
ATOM   1219  C   LEU G 193     -47.376 -31.132 -30.536  1.00 41.74           C  
ATOM   1220  O   LEU G 193     -47.654 -32.330 -30.450  1.00 46.18           O  
ATOM   1221  CB  LEU G 193     -49.565 -29.870 -30.666  1.00 49.70           C  
ATOM   1222  CG  LEU G 193     -50.300 -28.760 -31.442  1.00 49.29           C  
ATOM   1223  CD1 LEU G 193     -51.469 -29.291 -32.271  1.00 52.56           C  
ATOM   1224  CD2 LEU G 193     -50.727 -27.578 -30.565  1.00 40.76           C  
ATOM   1225  N   ILE G 194     -46.319 -30.574 -29.931  1.00 37.37           N  
ATOM   1226  CA  ILE G 194     -45.241 -31.357 -29.324  1.00 37.91           C  
ATOM   1227  C   ILE G 194     -45.774 -32.449 -28.415  1.00 32.14           C  
ATOM   1228  O   ILE G 194     -45.205 -33.544 -28.335  1.00 34.66           O  
ATOM   1229  CB  ILE G 194     -44.276 -30.420 -28.564  1.00 34.33           C  
ATOM   1230  CG1 ILE G 194     -43.100 -31.208 -27.986  1.00 33.32           C  
ATOM   1231  CG2 ILE G 194     -45.002 -29.665 -27.456  1.00 32.72           C  
ATOM   1232  CD1 ILE G 194     -42.060 -30.339 -27.317  1.00 31.21           C  
ATOM   1233  N   ASN G 195     -46.875 -32.183 -27.733  1.00 33.69           N  
ATOM   1234  CA  ASN G 195     -47.387 -33.149 -26.782  1.00 36.48           C  
ATOM   1235  C   ASN G 195     -48.241 -34.214 -27.452  1.00 41.42           C  
ATOM   1236  O   ASN G 195     -48.399 -35.304 -26.892  1.00 42.42           O  
ATOM   1237  CB  ASN G 195     -48.219 -32.432 -25.741  1.00 35.17           C  
ATOM   1238  CG  ASN G 195     -49.581 -32.127 -26.259  1.00 36.43           C  
ATOM   1239  OD1 ASN G 195     -50.380 -33.037 -26.467  1.00 47.58           O  
ATOM   1240  ND2 ASN G 195     -49.854 -30.857 -26.516  1.00 32.65           N  
ATOM   1241  N   CYS G 196     -48.856 -33.891 -28.601  1.00 41.93           N  
ATOM   1242  CA  CYS G 196     -49.712 -34.810 -29.350  1.00 43.64           C  
ATOM   1243  C   CYS G 196     -49.088 -36.194 -29.364  1.00 39.96           C  
ATOM   1244  O   CYS G 196     -49.789 -37.209 -29.348  1.00 35.38           O  
ATOM   1245  CB  CYS G 196     -49.917 -34.324 -30.788  1.00 81.94           C  
ATOM   1246  SG  CYS G 196     -51.279 -33.168 -31.044  1.00 77.51           S  
ATOM   1247  N   ASN G 197     -47.754 -36.206 -29.366  1.00 47.12           N  
ATOM   1248  CA  ASN G 197     -46.972 -37.434 -29.330  1.00 48.58           C  
ATOM   1249  C   ASN G 197     -47.381 -38.359 -28.186  1.00 44.61           C  
ATOM   1250  O   ASN G 197     -47.498 -39.574 -28.379  1.00 45.31           O  
ATOM   1251  CB  ASN G 197     -45.489 -37.072 -29.227  1.00 48.32           C  
ATOM   1252  CG  ASN G 197     -44.585 -38.285 -29.213  1.00 63.15           C  
ATOM   1253  OD1 ASN G 197     -44.997 -39.393 -29.556  1.00 77.71           O  
ATOM   1254  ND2 ASN G 197     -43.336 -38.078 -28.817  1.00 66.13           N  
ATOM   1255  N   THR G 198     -47.581 -37.822 -26.981  1.00 44.58           N  
ATOM   1256  CA  THR G 198     -47.664 -38.696 -25.816  1.00 42.91           C  
ATOM   1257  C   THR G 198     -48.786 -38.411 -24.824  1.00 40.12           C  
ATOM   1258  O   THR G 198     -48.950 -39.206 -23.892  1.00 38.53           O  
ATOM   1259  CB  THR G 198     -46.338 -38.675 -25.035  1.00 42.53           C  
ATOM   1260  OG1 THR G 198     -46.007 -37.326 -24.684  1.00 39.39           O  
ATOM   1261  CG2 THR G 198     -45.207 -39.279 -25.858  1.00 46.57           C  
ATOM   1262  N   ALA G 199     -49.555 -37.335 -24.967  1.00 40.55           N  
ATOM   1263  CA  ALA G 199     -50.439 -36.981 -23.864  1.00 38.50           C  
ATOM   1264  C   ALA G 199     -51.576 -36.084 -24.332  1.00 39.44           C  
ATOM   1265  O   ALA G 199     -51.542 -35.510 -25.423  1.00 34.77           O  
ATOM   1266  CB  ALA G 199     -49.652 -36.301 -22.744  1.00 38.68           C  
ATOM   1267  N   ALA G 200     -52.585 -35.966 -23.463  1.00 42.40           N  
ATOM   1268  CA  ALA G 200     -53.745 -35.110 -23.654  1.00 35.06           C  
ATOM   1269  C   ALA G 200     -53.523 -33.760 -22.971  1.00 31.22           C  
ATOM   1270  O   ALA G 200     -52.493 -33.516 -22.342  1.00 35.59           O  
ATOM   1271  CB  ALA G 200     -55.005 -35.799 -23.130  1.00 34.36           C  
ATOM   1272  N   ILE G 201     -54.489 -32.854 -23.129  1.00 29.18           N  
ATOM   1273  CA  ILE G 201     -54.372 -31.465 -22.685  1.00 30.56           C  
ATOM   1274  C   ILE G 201     -55.732 -30.992 -22.217  1.00 26.90           C  
ATOM   1275  O   ILE G 201     -56.745 -31.232 -22.880  1.00 26.30           O  
ATOM   1276  CB  ILE G 201     -53.896 -30.495 -23.791  1.00 22.89           C  
ATOM   1277  CG1 ILE G 201     -52.531 -30.858 -24.317  1.00 27.34           C  
ATOM   1278  CG2 ILE G 201     -53.899 -29.056 -23.321  1.00 22.44           C  
ATOM   1279  CD1 ILE G 201     -52.671 -31.843 -25.356  1.00 26.32           C  
ATOM   1280  N   THR G 202     -55.748 -30.288 -21.091  1.00 29.70           N  
ATOM   1281  CA  THR G 202     -56.912 -29.526 -20.663  1.00 35.84           C  
ATOM   1282  C   THR G 202     -56.460 -28.102 -20.383  1.00 25.32           C  
ATOM   1283  O   THR G 202     -55.656 -27.872 -19.474  1.00 23.48           O  
ATOM   1284  CB  THR G 202     -57.561 -30.138 -19.418  1.00 57.08           C  
ATOM   1285  OG1 THR G 202     -56.789 -29.795 -18.264  1.00 78.78           O  
ATOM   1286  CG2 THR G 202     -57.635 -31.651 -19.532  1.00 60.53           C  
ATOM   1287  N   GLN G 203     -56.970 -27.152 -21.163  1.00 18.22           N  
ATOM   1288  CA  GLN G 203     -56.574 -25.760 -21.007  1.00 18.22           C  
ATOM   1289  C   GLN G 203     -57.078 -25.203 -19.684  1.00 17.14           C  
ATOM   1290  O   GLN G 203     -58.221 -25.440 -19.286  1.00 15.92           O  
ATOM   1291  CB  GLN G 203     -57.113 -24.920 -22.163  1.00 13.90           C  
ATOM   1292  CG  GLN G 203     -57.163 -23.422 -21.879  1.00 13.71           C  
ATOM   1293  CD  GLN G 203     -57.637 -22.617 -23.073  1.00 11.12           C  
ATOM   1294  OE1 GLN G 203     -58.145 -23.171 -24.043  1.00 12.27           O  
ATOM   1295  NE2 GLN G 203     -57.443 -21.309 -23.020  1.00 10.35           N  
ATOM   1296  N   ALA G 204     -56.216 -24.453 -19.003  1.00 22.05           N  
ATOM   1297  CA  ALA G 204     -56.601 -23.831 -17.745  1.00 14.72           C  
ATOM   1298  C   ALA G 204     -57.695 -22.800 -17.975  1.00 27.85           C  
ATOM   1299  O   ALA G 204     -57.652 -22.028 -18.935  1.00 22.71           O  
ATOM   1300  CB  ALA G 204     -55.392 -23.168 -17.091  1.00 21.65           C  
ATOM   1301  N   CYS G 205     -58.676 -22.787 -17.091  1.00 25.61           N  
ATOM   1302  CA  CYS G 205     -59.712 -21.771 -17.169  1.00 20.15           C  
ATOM   1303  C   CYS G 205     -59.076 -20.429 -16.851  1.00 13.80           C  
ATOM   1304  O   CYS G 205     -58.489 -20.277 -15.774  1.00 21.33           O  
ATOM   1305  CB  CYS G 205     -60.823 -22.063 -16.184  1.00 16.72           C  
ATOM   1306  SG  CYS G 205     -61.918 -23.338 -16.734  1.00  9.15           S  
ATOM   1307  N   PRO G 206     -59.140 -19.446 -17.747  1.00 15.90           N  
ATOM   1308  CA  PRO G 206     -58.601 -18.118 -17.418  1.00 17.90           C  
ATOM   1309  C   PRO G 206     -59.317 -17.442 -16.258  1.00 18.03           C  
ATOM   1310  O   PRO G 206     -58.801 -16.445 -15.736  1.00 16.81           O  
ATOM   1311  CB  PRO G 206     -58.779 -17.335 -18.723  1.00 15.15           C  
ATOM   1312  CG  PRO G 206     -58.875 -18.395 -19.786  1.00 14.89           C  
ATOM   1313  CD  PRO G 206     -59.590 -19.533 -19.143  1.00 14.30           C  
ATOM   1314  N   LYS G 207     -60.482 -17.948 -15.839  1.00 19.57           N  
ATOM   1315  CA  LYS G 207     -61.127 -17.413 -14.645  1.00 19.93           C  
ATOM   1316  C   LYS G 207     -60.265 -17.648 -13.414  1.00 23.94           C  
ATOM   1317  O   LYS G 207     -60.176 -16.784 -12.534  1.00 30.01           O  
ATOM   1318  CB  LYS G 207     -62.508 -18.039 -14.460  1.00 18.28           C  
ATOM   1319  CG  LYS G 207     -62.522 -19.551 -14.566  1.00 16.01           C  
ATOM   1320  CD  LYS G 207     -63.494 -20.178 -13.580  1.00 14.47           C  
ATOM   1321  CE  LYS G 207     -63.486 -21.698 -13.675  1.00 13.08           C  
ATOM   1322  NZ  LYS G 207     -64.087 -22.197 -14.945  1.00 13.27           N  
ATOM   1323  N   VAL G 208     -59.622 -18.806 -13.333  1.00 20.67           N  
ATOM   1324  CA  VAL G 208     -58.654 -19.051 -12.274  1.00 23.08           C  
ATOM   1325  C   VAL G 208     -57.334 -18.401 -12.658  1.00 23.44           C  
ATOM   1326  O   VAL G 208     -56.995 -18.267 -13.840  1.00 23.57           O  
ATOM   1327  CB  VAL G 208     -58.491 -20.561 -12.000  1.00 25.32           C  
ATOM   1328  CG1 VAL G 208     -59.844 -21.243 -11.962  1.00 22.85           C  
ATOM   1329  CG2 VAL G 208     -57.591 -21.216 -13.031  1.00 18.33           C  
ATOM   1330  N   SER G 209     -56.593 -17.967 -11.649  1.00 29.45           N  
ATOM   1331  CA  SER G 209     -55.310 -17.316 -11.849  1.00 36.06           C  
ATOM   1332  C   SER G 209     -54.276 -17.981 -10.957  1.00 34.09           C  
ATOM   1333  O   SER G 209     -54.601 -18.504  -9.889  1.00 35.09           O  
ATOM   1334  CB  SER G 209     -55.393 -15.821 -11.544  1.00 54.89           C  
ATOM   1335  OG  SER G 209     -56.128 -15.595 -10.356  1.00 55.82           O  
ATOM   1336  N   PHE G 210     -53.024 -17.959 -11.408  1.00 35.29           N  
ATOM   1337  CA  PHE G 210     -51.938 -18.635 -10.712  1.00 32.91           C  
ATOM   1338  C   PHE G 210     -51.006 -17.653 -10.012  1.00 37.95           C  
ATOM   1339  O   PHE G 210     -49.822 -17.941  -9.823  1.00 49.59           O  
ATOM   1340  CB  PHE G 210     -51.153 -19.523 -11.674  1.00 27.43           C  
ATOM   1341  CG  PHE G 210     -51.993 -20.557 -12.360  1.00 27.32           C  
ATOM   1342  CD1 PHE G 210     -53.180 -20.996 -11.793  1.00 30.75           C  
ATOM   1343  CD2 PHE G 210     -51.601 -21.090 -13.572  1.00 22.26           C  
ATOM   1344  CE1 PHE G 210     -53.957 -21.944 -12.426  1.00 26.41           C  
ATOM   1345  CE2 PHE G 210     -52.373 -22.037 -14.206  1.00 23.91           C  
ATOM   1346  CZ  PHE G 210     -53.551 -22.466 -13.634  1.00 18.11           C  
ATOM   1347  N   GLU G 211     -51.519 -16.494  -9.632  1.00 40.82           N  
ATOM   1348  CA  GLU G 211     -50.756 -15.619  -8.759  1.00 41.11           C  
ATOM   1349  C   GLU G 211     -50.640 -16.286  -7.392  1.00 40.91           C  
ATOM   1350  O   GLU G 211     -51.655 -16.702  -6.820  1.00 42.02           O  
ATOM   1351  CB  GLU G 211     -51.409 -14.233  -8.660  1.00 45.74           C  
ATOM   1352  CG  GLU G 211     -52.686 -14.129  -7.823  1.00 51.60           C  
ATOM   1353  CD  GLU G 211     -53.897 -14.756  -8.493  1.00 50.14           C  
ATOM   1354  OE1 GLU G 211     -54.876 -14.027  -8.760  1.00 56.33           O  
ATOM   1355  OE2 GLU G 211     -53.880 -15.980  -8.741  1.00 45.55           O  
ATOM   1356  N   PRO G 212     -49.431 -16.470  -6.868  1.00 43.09           N  
ATOM   1357  CA  PRO G 212     -49.284 -17.185  -5.596  1.00 35.79           C  
ATOM   1358  C   PRO G 212     -49.636 -16.297  -4.414  1.00 34.99           C  
ATOM   1359  O   PRO G 212     -49.389 -15.089  -4.421  1.00 52.93           O  
ATOM   1360  CB  PRO G 212     -47.801 -17.573  -5.581  1.00 33.64           C  
ATOM   1361  CG  PRO G 212     -47.141 -16.518  -6.401  1.00 34.40           C  
ATOM   1362  CD  PRO G 212     -48.132 -16.113  -7.462  1.00 41.53           C  
ATOM   1363  N   ILE G 213     -50.228 -16.910  -3.395  1.00 32.09           N  
ATOM   1364  CA  ILE G 213     -50.644 -16.184  -2.197  1.00 27.69           C  
ATOM   1365  C   ILE G 213     -50.114 -16.926  -0.978  1.00 24.11           C  
ATOM   1366  O   ILE G 213     -49.772 -18.117  -1.057  1.00 26.71           O  
ATOM   1367  CB  ILE G 213     -52.182 -16.022  -2.133  1.00 29.35           C  
ATOM   1368  CG1 ILE G 213     -52.870 -17.379  -2.038  1.00 36.28           C  
ATOM   1369  CG2 ILE G 213     -52.695 -15.234  -3.329  1.00 33.93           C  
ATOM   1370  CD1 ILE G 213     -54.343 -17.259  -1.769  1.00 58.10           C  
ATOM   1371  N   PRO G 214     -50.016 -16.246   0.166  1.00 18.72           N  
ATOM   1372  CA  PRO G 214     -49.467 -16.897   1.361  1.00 16.03           C  
ATOM   1373  C   PRO G 214     -50.365 -18.028   1.838  1.00 18.69           C  
ATOM   1374  O   PRO G 214     -51.584 -17.874   1.935  1.00 20.95           O  
ATOM   1375  CB  PRO G 214     -49.405 -15.759   2.384  1.00 13.74           C  
ATOM   1376  CG  PRO G 214     -50.442 -14.801   1.928  1.00 18.00           C  
ATOM   1377  CD  PRO G 214     -50.351 -14.837   0.436  1.00 21.58           C  
ATOM   1378  N   ILE G 215     -49.749 -19.167   2.138  1.00 17.33           N  
ATOM   1379  CA  ILE G 215     -50.444 -20.331   2.673  1.00 17.62           C  
ATOM   1380  C   ILE G 215     -49.825 -20.675   4.020  1.00 16.03           C  
ATOM   1381  O   ILE G 215     -48.599 -20.794   4.132  1.00 16.88           O  
ATOM   1382  CB  ILE G 215     -50.367 -21.533   1.714  1.00 26.32           C  
ATOM   1383  N   HIS G 216     -50.670 -20.828   5.036  1.00 17.85           N  
ATOM   1384  CA  HIS G 216     -50.240 -21.191   6.384  1.00 15.53           C  
ATOM   1385  C   HIS G 216     -50.690 -22.621   6.655  1.00 18.88           C  
ATOM   1386  O   HIS G 216     -51.852 -22.859   6.991  1.00 22.55           O  
ATOM   1387  CB  HIS G 216     -50.816 -20.239   7.426  1.00 14.75           C  
ATOM   1388  CG  HIS G 216     -50.531 -18.794   7.161  1.00 14.58           C  
ATOM   1389  ND1 HIS G 216     -49.614 -18.072   7.894  1.00 12.59           N  
ATOM   1390  CD2 HIS G 216     -51.053 -17.930   6.259  1.00 15.09           C  
ATOM   1391  CE1 HIS G 216     -49.582 -16.828   7.453  1.00 14.23           C  
ATOM   1392  NE2 HIS G 216     -50.442 -16.717   6.457  1.00 10.66           N  
ATOM   1393  N   TYR G 217     -49.774 -23.571   6.502  1.00 20.44           N  
ATOM   1394  CA  TYR G 217     -50.058 -24.945   6.886  1.00 25.56           C  
ATOM   1395  C   TYR G 217     -50.233 -25.036   8.396  1.00 22.61           C  
ATOM   1396  O   TYR G 217     -49.581 -24.321   9.159  1.00 30.26           O  
ATOM   1397  CB  TYR G 217     -48.934 -25.876   6.436  1.00 38.29           C  
ATOM   1398  CG  TYR G 217     -49.132 -26.471   5.062  1.00 60.07           C  
ATOM   1399  CD1 TYR G 217     -49.039 -25.683   3.922  1.00 79.04           C  
ATOM   1400  CD2 TYR G 217     -49.404 -27.823   4.905  1.00 67.49           C  
ATOM   1401  CE1 TYR G 217     -49.215 -26.226   2.662  1.00 68.38           C  
ATOM   1402  CE2 TYR G 217     -49.582 -28.375   3.650  1.00 69.09           C  
ATOM   1403  CZ  TYR G 217     -49.486 -27.572   2.533  1.00 61.47           C  
ATOM   1404  OH  TYR G 217     -49.664 -28.115   1.283  1.00 66.10           O  
ATOM   1405  N   CYS G 218     -51.109 -25.940   8.829  1.00 19.10           N  
ATOM   1406  CA  CYS G 218     -51.539 -25.996  10.220  1.00 20.11           C  
ATOM   1407  C   CYS G 218     -51.525 -27.423  10.735  1.00 19.95           C  
ATOM   1408  O   CYS G 218     -52.085 -28.317  10.099  1.00 20.40           O  
ATOM   1409  CB  CYS G 218     -52.950 -25.442  10.371  1.00 19.48           C  
ATOM   1410  SG  CYS G 218     -53.117 -23.703  10.123  1.00 12.76           S  
ATOM   1411  N   ALA G 219     -50.925 -27.622  11.910  1.00 17.52           N  
ATOM   1412  CA  ALA G 219     -51.055 -28.875  12.636  1.00 14.80           C  
ATOM   1413  C   ALA G 219     -52.293 -28.842  13.524  1.00 17.68           C  
ATOM   1414  O   ALA G 219     -52.661 -27.785  14.046  1.00 18.86           O  
ATOM   1415  CB  ALA G 219     -49.824 -29.129  13.496  1.00 19.05           C  
ATOM   1416  N   PRO G 220     -52.952 -29.979  13.722  1.00 15.61           N  
ATOM   1417  CA  PRO G 220     -54.214 -29.993  14.462  1.00 15.83           C  
ATOM   1418  C   PRO G 220     -54.011 -30.180  15.961  1.00 11.00           C  
ATOM   1419  O   PRO G 220     -52.913 -30.468  16.441  1.00 12.00           O  
ATOM   1420  CB  PRO G 220     -54.942 -31.201  13.859  1.00 17.69           C  
ATOM   1421  CG  PRO G 220     -53.837 -32.143  13.510  1.00 17.62           C  
ATOM   1422  CD  PRO G 220     -52.626 -31.304  13.164  1.00 17.07           C  
ATOM   1423  N   ALA G 221     -55.107 -29.994  16.696  1.00 11.14           N  
ATOM   1424  CA  ALA G 221     -55.138 -30.370  18.100  1.00 13.09           C  
ATOM   1425  C   ALA G 221     -54.799 -31.847  18.237  1.00 11.17           C  
ATOM   1426  O   ALA G 221     -55.216 -32.675  17.424  1.00 16.11           O  
ATOM   1427  CB  ALA G 221     -56.510 -30.071  18.698  1.00 19.76           C  
ATOM   1428  N   GLY G 222     -54.028 -32.177  19.264  1.00  9.84           N  
ATOM   1429  CA  GLY G 222     -53.380 -33.463  19.330  1.00 14.83           C  
ATOM   1430  C   GLY G 222     -52.013 -33.488  18.689  1.00 14.37           C  
ATOM   1431  O   GLY G 222     -51.328 -34.516  18.767  1.00 14.23           O  
ATOM   1432  N   PHE G 223     -51.606 -32.395  18.047  1.00 12.71           N  
ATOM   1433  CA  PHE G 223     -50.264 -32.228  17.505  1.00 12.88           C  
ATOM   1434  C   PHE G 223     -49.880 -30.759  17.631  1.00 12.87           C  
ATOM   1435  O   PHE G 223     -50.586 -29.969  18.265  1.00 12.94           O  
ATOM   1436  CB  PHE G 223     -50.183 -32.694  16.047  1.00 13.84           C  
ATOM   1437  CG  PHE G 223     -50.665 -34.089  15.830  1.00 14.86           C  
ATOM   1438  CD1 PHE G 223     -52.000 -34.340  15.581  1.00 20.20           C  
ATOM   1439  CD2 PHE G 223     -49.786 -35.153  15.879  1.00 23.44           C  
ATOM   1440  CE1 PHE G 223     -52.451 -35.624  15.388  1.00 24.94           C  
ATOM   1441  CE2 PHE G 223     -50.230 -36.445  15.681  1.00 33.46           C  
ATOM   1442  CZ  PHE G 223     -51.566 -36.680  15.435  1.00 33.54           C  
ATOM   1443  N   ALA G 224     -48.754 -30.399  17.013  1.00 20.38           N  
ATOM   1444  CA  ALA G 224     -48.287 -29.025  16.880  1.00 22.50           C  
ATOM   1445  C   ALA G 224     -47.055 -29.013  15.987  1.00 18.65           C  
ATOM   1446  O   ALA G 224     -46.211 -29.904  16.085  1.00 20.30           O  
ATOM   1447  CB  ALA G 224     -47.949 -28.402  18.243  1.00 27.57           C  
ATOM   1448  N   ILE G 225     -46.966 -28.010  15.112  1.00 25.01           N  
ATOM   1449  CA  ILE G 225     -45.745 -27.729  14.359  1.00 22.44           C  
ATOM   1450  C   ILE G 225     -44.769 -27.116  15.354  1.00 23.08           C  
ATOM   1451  O   ILE G 225     -45.149 -26.891  16.506  1.00 24.60           O  
ATOM   1452  CB  ILE G 225     -46.025 -26.785  13.171  1.00 28.08           C  
ATOM   1453  CG1 ILE G 225     -47.108 -27.361  12.264  1.00 26.26           C  
ATOM   1454  CG2 ILE G 225     -44.799 -26.590  12.319  1.00 44.57           C  
ATOM   1455  CD1 ILE G 225     -47.371 -26.529  11.025  1.00 29.41           C  
ATOM   1456  N   LEU G 226     -43.511 -26.884  14.957  1.00 19.53           N  
ATOM   1457  CA  LEU G 226     -42.711 -25.889  15.664  1.00 23.46           C  
ATOM   1458  C   LEU G 226     -41.583 -25.323  14.811  1.00 20.98           C  
ATOM   1459  O   LEU G 226     -40.992 -26.014  13.978  1.00 19.28           O  
ATOM   1460  CB  LEU G 226     -42.126 -26.404  16.982  1.00 21.06           C  
ATOM   1461  CG  LEU G 226     -42.279 -25.137  17.824  1.00 21.15           C  
ATOM   1462  CD1 LEU G 226     -43.710 -24.777  17.691  1.00 37.16           C  
ATOM   1463  CD2 LEU G 226     -41.907 -25.252  19.277  1.00 21.60           C  
ATOM   1464  N   LYS G 227     -41.273 -24.057  15.091  1.00 19.28           N  
ATOM   1465  CA  LYS G 227     -40.317 -23.222  14.383  1.00 19.46           C  
ATOM   1466  C   LYS G 227     -38.995 -23.144  15.143  1.00 18.19           C  
ATOM   1467  O   LYS G 227     -38.960 -23.210  16.374  1.00 19.72           O  
ATOM   1468  CB  LYS G 227     -40.909 -21.818  14.207  1.00 18.71           C  
ATOM   1469  CG  LYS G 227     -39.989 -20.772  13.606  1.00 22.66           C  
ATOM   1470  CD  LYS G 227     -40.784 -19.637  12.981  1.00 23.02           C  
ATOM   1471  CE  LYS G 227     -41.660 -18.938  14.005  1.00 14.63           C  
ATOM   1472  NZ  LYS G 227     -40.887 -18.039  14.903  1.00 12.80           N  
ATOM   1473  N   CYS G 228     -37.904 -23.014  14.392  1.00 19.81           N  
ATOM   1474  CA  CYS G 228     -36.580 -22.729  14.928  1.00 17.55           C  
ATOM   1475  C   CYS G 228     -36.277 -21.242  14.774  1.00 19.94           C  
ATOM   1476  O   CYS G 228     -36.863 -20.558  13.933  1.00 21.35           O  
ATOM   1477  CB  CYS G 228     -35.520 -23.569  14.214  1.00 21.61           C  
ATOM   1478  SG  CYS G 228     -33.833 -22.999  14.464  1.00 27.22           S  
ATOM   1479  N   LYS G 229     -35.358 -20.733  15.599  1.00 19.29           N  
ATOM   1480  CA  LYS G 229     -35.248 -19.282  15.720  1.00 20.84           C  
ATOM   1481  C   LYS G 229     -33.833 -18.835  16.075  1.00 20.17           C  
ATOM   1482  O   LYS G 229     -33.643 -17.923  16.886  1.00 20.93           O  
ATOM   1483  CB  LYS G 229     -36.241 -18.743  16.749  1.00 20.01           C  
ATOM   1484  CG  LYS G 229     -37.655 -18.649  16.223  1.00 14.55           C  
ATOM   1485  CD  LYS G 229     -38.576 -18.007  17.218  1.00 16.93           C  
ATOM   1486  CE  LYS G 229     -37.855 -16.971  18.055  1.00 17.34           C  
ATOM   1487  NZ  LYS G 229     -38.783 -16.391  19.057  1.00 30.69           N  
ATOM   1488  N   ASP G 230     -32.827 -19.434  15.452  1.00 21.24           N  
ATOM   1489  CA  ASP G 230     -31.497 -18.844  15.433  1.00 26.57           C  
ATOM   1490  C   ASP G 230     -31.086 -18.639  13.983  1.00 26.39           C  
ATOM   1491  O   ASP G 230     -31.378 -19.473  13.121  1.00 26.31           O  
ATOM   1492  CB  ASP G 230     -30.464 -19.697  16.182  1.00 28.41           C  
ATOM   1493  CG  ASP G 230     -30.296 -21.061  15.582  1.00 25.64           C  
ATOM   1494  OD1 ASP G 230     -31.287 -21.575  15.042  1.00 25.18           O  
ATOM   1495  OD2 ASP G 230     -29.181 -21.619  15.651  1.00 27.85           O  
ATOM   1496  N   LYS G 231     -30.423 -17.513  13.720  1.00 30.29           N  
ATOM   1497  CA  LYS G 231     -30.184 -17.091  12.345  1.00 30.00           C  
ATOM   1498  C   LYS G 231     -29.065 -17.892  11.693  1.00 31.67           C  
ATOM   1499  O   LYS G 231     -29.153 -18.233  10.508  1.00 30.41           O  
ATOM   1500  CB  LYS G 231     -29.864 -15.597  12.306  1.00 30.96           C  
ATOM   1501  CG  LYS G 231     -30.448 -14.805  13.467  1.00 34.25           C  
ATOM   1502  CD  LYS G 231     -31.970 -14.791  13.435  1.00 34.69           C  
ATOM   1503  CE  LYS G 231     -32.526 -13.631  14.243  1.00 41.51           C  
ATOM   1504  NZ  LYS G 231     -33.940 -13.861  14.647  1.00 46.63           N  
ATOM   1505  N   LYS G 232     -28.011 -18.201  12.442  1.00 33.94           N  
ATOM   1506  CA  LYS G 232     -26.891 -18.968  11.916  1.00 36.60           C  
ATOM   1507  C   LYS G 232     -27.155 -20.467  11.899  1.00 41.35           C  
ATOM   1508  O   LYS G 232     -26.220 -21.240  11.661  1.00 66.49           O  
ATOM   1509  CB  LYS G 232     -25.626 -18.675  12.727  1.00 42.31           C  
ATOM   1510  CG  LYS G 232     -24.337 -18.713  11.918  1.00 45.09           C  
ATOM   1511  CD  LYS G 232     -23.238 -17.928  12.614  1.00 57.39           C  
ATOM   1512  CE  LYS G 232     -21.945 -18.725  12.693  1.00 68.99           C  
ATOM   1513  NZ  LYS G 232     -20.928 -18.049  13.549  1.00 56.89           N  
ATOM   1514  N   PHE G 233     -28.387 -20.900  12.154  1.00 38.47           N  
ATOM   1515  CA  PHE G 233     -28.699 -22.319  12.054  1.00 40.87           C  
ATOM   1516  C   PHE G 233     -28.457 -22.800  10.632  1.00 47.61           C  
ATOM   1517  O   PHE G 233     -28.869 -22.152   9.668  1.00 43.06           O  
ATOM   1518  CB  PHE G 233     -30.149 -22.586  12.447  1.00 40.04           C  
ATOM   1519  CG  PHE G 233     -30.493 -24.046  12.519  1.00 39.98           C  
ATOM   1520  CD1 PHE G 233     -29.546 -24.970  12.925  1.00 41.93           C  
ATOM   1521  CD2 PHE G 233     -31.754 -24.497  12.172  1.00 39.36           C  
ATOM   1522  CE1 PHE G 233     -29.850 -26.313  12.988  1.00 46.99           C  
ATOM   1523  CE2 PHE G 233     -32.064 -25.841  12.236  1.00 43.44           C  
ATOM   1524  CZ  PHE G 233     -31.110 -26.748  12.642  1.00 44.33           C  
ATOM   1525  N   ASN G 234     -27.780 -23.931  10.497  1.00 55.91           N  
ATOM   1526  CA  ASN G 234     -27.634 -24.533   9.186  1.00 65.56           C  
ATOM   1527  C   ASN G 234     -28.654 -25.671   9.064  1.00 59.34           C  
ATOM   1528  O   ASN G 234     -29.544 -25.825   9.906  1.00 52.78           O  
ATOM   1529  CB  ASN G 234     -26.157 -24.907   8.947  1.00 92.25           C  
ATOM   1530  CG  ASN G 234     -25.798 -26.293   9.434  1.00119.88           C  
ATOM   1531  OD1 ASN G 234     -26.314 -27.300   8.954  1.00124.85           O  
ATOM   1532  ND2 ASN G 234     -24.891 -26.345  10.383  1.00144.08           N  
ATOM   1533  N   GLY G 235     -28.536 -26.466   7.996  1.00 64.66           N  
ATOM   1534  CA  GLY G 235     -29.658 -27.274   7.536  1.00 51.22           C  
ATOM   1535  C   GLY G 235     -30.249 -28.195   8.583  1.00 55.18           C  
ATOM   1536  O   GLY G 235     -31.469 -28.362   8.654  1.00 45.37           O  
ATOM   1537  N   THR G 236     -29.404 -28.820   9.393  1.00 82.35           N  
ATOM   1538  CA  THR G 236     -29.899 -29.771  10.372  1.00 66.07           C  
ATOM   1539  C   THR G 236     -29.104 -29.643  11.662  1.00 60.83           C  
ATOM   1540  O   THR G 236     -27.988 -29.117  11.687  1.00 76.14           O  
ATOM   1541  CB  THR G 236     -29.843 -31.210   9.843  1.00 58.66           C  
ATOM   1542  OG1 THR G 236     -30.509 -32.082  10.764  1.00 69.22           O  
ATOM   1543  CG2 THR G 236     -28.405 -31.661   9.663  1.00 63.97           C  
ATOM   1544  N   GLY G 237     -29.707 -30.137  12.737  1.00 51.19           N  
ATOM   1545  CA  GLY G 237     -29.174 -29.981  14.065  1.00 50.65           C  
ATOM   1546  C   GLY G 237     -30.245 -29.488  15.013  1.00 52.28           C  
ATOM   1547  O   GLY G 237     -31.296 -28.992  14.595  1.00 43.33           O  
ATOM   1548  N   PRO G 238     -30.019 -29.646  16.313  1.00 45.24           N  
ATOM   1549  CA  PRO G 238     -30.965 -29.094  17.288  1.00 36.78           C  
ATOM   1550  C   PRO G 238     -30.851 -27.578  17.380  1.00 31.96           C  
ATOM   1551  O   PRO G 238     -29.756 -27.011  17.348  1.00 26.88           O  
ATOM   1552  CB  PRO G 238     -30.562 -29.776  18.600  1.00 34.04           C  
ATOM   1553  CG  PRO G 238     -29.817 -31.009  18.171  1.00 38.18           C  
ATOM   1554  CD  PRO G 238     -29.085 -30.599  16.932  1.00 39.55           C  
ATOM   1555  N   CYS G 239     -32.006 -26.925  17.499  1.00 27.72           N  
ATOM   1556  CA  CYS G 239     -32.084 -25.472  17.505  1.00 27.18           C  
ATOM   1557  C   CYS G 239     -32.170 -24.973  18.937  1.00 25.87           C  
ATOM   1558  O   CYS G 239     -33.114 -25.342  19.652  1.00 25.13           O  
ATOM   1559  CB  CYS G 239     -33.299 -25.010  16.705  1.00 25.94           C  
ATOM   1560  SG  CYS G 239     -33.465 -23.227  16.453  1.00 16.76           S  
ATOM   1561  N   PRO G 240     -31.222 -24.158  19.408  1.00 19.97           N  
ATOM   1562  CA  PRO G 240     -31.310 -23.673  20.794  1.00 22.14           C  
ATOM   1563  C   PRO G 240     -32.429 -22.673  21.022  1.00 27.40           C  
ATOM   1564  O   PRO G 240     -32.984 -22.629  22.127  1.00 25.56           O  
ATOM   1565  CB  PRO G 240     -29.932 -23.040  21.032  1.00 25.01           C  
ATOM   1566  CG  PRO G 240     -29.423 -22.718  19.669  1.00 24.29           C  
ATOM   1567  CD  PRO G 240     -29.945 -23.797  18.774  1.00 25.83           C  
ATOM   1568  N   SER G 241     -32.776 -21.866  20.022  1.00 26.15           N  
ATOM   1569  CA  SER G 241     -33.784 -20.820  20.165  1.00 35.91           C  
ATOM   1570  C   SER G 241     -35.064 -21.277  19.475  1.00 26.98           C  
ATOM   1571  O   SER G 241     -35.121 -21.350  18.245  1.00 27.26           O  
ATOM   1572  CB  SER G 241     -33.280 -19.507  19.573  1.00 54.29           C  
ATOM   1573  OG  SER G 241     -31.894 -19.340  19.819  1.00 71.39           O  
ATOM   1574  N   VAL G 242     -36.091 -21.584  20.265  1.00 25.11           N  
ATOM   1575  CA  VAL G 242     -37.306 -22.208  19.752  1.00 21.66           C  
ATOM   1576  C   VAL G 242     -38.521 -21.524  20.366  1.00 19.77           C  
ATOM   1577  O   VAL G 242     -38.536 -21.214  21.561  1.00 15.74           O  
ATOM   1578  CB  VAL G 242     -37.317 -23.725  20.039  1.00 22.10           C  
ATOM   1579  CG1 VAL G 242     -38.548 -24.363  19.458  1.00 21.23           C  
ATOM   1580  CG2 VAL G 242     -36.081 -24.391  19.460  1.00 23.29           C  
ATOM   1581  N   SER G 243     -39.541 -21.289  19.540  1.00 22.10           N  
ATOM   1582  CA  SER G 243     -40.788 -20.665  19.961  1.00 21.68           C  
ATOM   1583  C   SER G 243     -41.946 -21.370  19.276  1.00 25.88           C  
ATOM   1584  O   SER G 243     -41.793 -21.893  18.170  1.00 27.13           O  
ATOM   1585  CB  SER G 243     -40.812 -19.173  19.632  1.00 21.43           C  
ATOM   1586  OG  SER G 243     -39.606 -18.563  20.046  1.00 24.49           O  
ATOM   1587  N   THR G 244     -43.111 -21.381  19.925  1.00 27.45           N  
ATOM   1588  CA  THR G 244     -44.168 -22.294  19.513  1.00 28.27           C  
ATOM   1589  C   THR G 244     -45.193 -21.631  18.598  1.00 32.35           C  
ATOM   1590  O   THR G 244     -45.782 -20.598  18.934  1.00 34.31           O  
ATOM   1591  CB  THR G 244     -44.853 -22.980  20.696  1.00 35.54           C  
ATOM   1592  OG1 THR G 244     -45.799 -23.936  20.193  1.00 52.93           O  
ATOM   1593  CG2 THR G 244     -45.556 -22.000  21.603  1.00 36.51           C  
ATOM   1594  N   VAL G 245     -45.380 -22.247  17.431  1.00 34.38           N  
ATOM   1595  CA  VAL G 245     -46.391 -21.925  16.440  1.00 36.12           C  
ATOM   1596  C   VAL G 245     -47.238 -23.170  16.222  1.00 28.56           C  
ATOM   1597  O   VAL G 245     -46.834 -24.292  16.538  1.00 24.64           O  
ATOM   1598  CB  VAL G 245     -45.763 -21.469  15.109  1.00 44.63           C  
ATOM   1599  CG1 VAL G 245     -44.753 -20.367  15.353  1.00 50.47           C  
ATOM   1600  CG2 VAL G 245     -45.098 -22.655  14.416  1.00 31.11           C  
ATOM   1601  N   GLN G 246     -48.430 -22.960  15.671  1.00 22.45           N  
ATOM   1602  CA  GLN G 246     -49.276 -24.049  15.213  1.00 15.89           C  
ATOM   1603  C   GLN G 246     -49.556 -23.995  13.723  1.00 15.98           C  
ATOM   1604  O   GLN G 246     -49.830 -25.040  13.124  1.00 19.08           O  
ATOM   1605  CB  GLN G 246     -50.612 -24.051  15.973  1.00 17.26           C  
ATOM   1606  CG  GLN G 246     -51.474 -25.281  15.736  1.00 15.12           C  
ATOM   1607  CD  GLN G 246     -52.933 -25.041  16.070  1.00 14.34           C  
ATOM   1608  OE1 GLN G 246     -53.267 -24.145  16.846  1.00  9.94           O  
ATOM   1609  NE2 GLN G 246     -53.812 -25.837  15.478  1.00 17.98           N  
ATOM   1610  N   CYS G 247     -49.476 -22.820  13.109  1.00 20.79           N  
ATOM   1611  CA  CYS G 247     -49.717 -22.657  11.684  1.00 17.29           C  
ATOM   1612  C   CYS G 247     -48.592 -21.844  11.068  1.00 16.20           C  
ATOM   1613  O   CYS G 247     -48.261 -20.761  11.560  1.00 13.87           O  
ATOM   1614  CB  CYS G 247     -51.062 -21.979  11.421  1.00 23.48           C  
ATOM   1615  SG  CYS G 247     -52.486 -22.958  11.887  1.00 14.21           S  
ATOM   1616  N   THR G 248     -48.024 -22.371   9.984  1.00 13.94           N  
ATOM   1617  CA  THR G 248     -46.941 -21.759   9.222  1.00 16.68           C  
ATOM   1618  C   THR G 248     -47.124 -20.265   8.991  1.00 17.21           C  
ATOM   1619  O   THR G 248     -48.252 -19.770   8.960  1.00 17.62           O  
ATOM   1620  CB  THR G 248     -46.815 -22.470   7.873  1.00 17.51           C  
ATOM   1621  OG1 THR G 248     -47.021 -23.875   8.061  1.00 16.17           O  
ATOM   1622  CG2 THR G 248     -45.450 -22.243   7.256  1.00 17.75           C  
ATOM   1623  N   HIS G 249     -46.026 -19.534   8.835  1.00 28.50           N  
ATOM   1624  CA  HIS G 249     -46.154 -18.200   8.282  1.00 15.24           C  
ATOM   1625  C   HIS G 249     -46.530 -18.302   6.806  1.00 15.06           C  
ATOM   1626  O   HIS G 249     -46.534 -19.382   6.210  1.00 16.85           O  
ATOM   1627  CB  HIS G 249     -44.867 -17.400   8.475  1.00 14.56           C  
ATOM   1628  CG  HIS G 249     -43.652 -18.049   7.892  1.00 14.41           C  
ATOM   1629  ND1 HIS G 249     -43.222 -19.302   8.269  1.00 16.37           N  
ATOM   1630  CD2 HIS G 249     -42.764 -17.608   6.970  1.00 13.46           C  
ATOM   1631  CE1 HIS G 249     -42.127 -19.609   7.598  1.00 18.40           C  
ATOM   1632  NE2 HIS G 249     -41.827 -18.598   6.804  1.00 14.08           N  
ATOM   1633  N   GLY G 250     -46.857 -17.159   6.214  1.00 13.76           N  
ATOM   1634  CA  GLY G 250     -47.439 -17.147   4.887  1.00 13.37           C  
ATOM   1635  C   GLY G 250     -46.514 -17.593   3.776  1.00 15.29           C  
ATOM   1636  O   GLY G 250     -45.697 -16.806   3.290  1.00 18.84           O  
ATOM   1637  N   ILE G 251     -46.637 -18.846   3.353  1.00 14.91           N  
ATOM   1638  CA  ILE G 251     -45.809 -19.379   2.278  1.00 17.00           C  
ATOM   1639  C   ILE G 251     -46.578 -19.244   0.969  1.00 23.16           C  
ATOM   1640  O   ILE G 251     -47.712 -19.721   0.848  1.00 18.74           O  
ATOM   1641  CB  ILE G 251     -45.403 -20.836   2.551  1.00 16.14           C  
ATOM   1642  CG1 ILE G 251     -44.020 -20.889   3.202  1.00 17.44           C  
ATOM   1643  CG2 ILE G 251     -45.363 -21.648   1.265  1.00 17.95           C  
ATOM   1644  CD1 ILE G 251     -43.921 -20.159   4.519  1.00 18.96           C  
ATOM   1645  N   LYS G 252     -45.969 -18.561  -0.001  1.00 23.59           N  
ATOM   1646  CA  LYS G 252     -46.544 -18.424  -1.327  1.00 18.96           C  
ATOM   1647  C   LYS G 252     -45.928 -19.469  -2.237  1.00 17.58           C  
ATOM   1648  O   LYS G 252     -44.705 -19.450  -2.444  1.00 19.03           O  
ATOM   1649  CB  LYS G 252     -46.295 -17.029  -1.885  1.00 26.72           C  
ATOM   1650  CG  LYS G 252     -45.945 -15.988  -0.839  1.00 25.62           C  
ATOM   1651  CD  LYS G 252     -45.712 -14.628  -1.481  1.00 37.82           C  
ATOM   1652  CE  LYS G 252     -44.973 -13.686  -0.542  1.00 55.81           C  
ATOM   1653  NZ  LYS G 252     -43.521 -13.593  -0.856  1.00 56.32           N  
ATOM   1654  N   PRO G 253     -46.706 -20.384  -2.790  1.00 19.01           N  
ATOM   1655  CA  PRO G 253     -46.129 -21.483  -3.595  1.00 20.35           C  
ATOM   1656  C   PRO G 253     -45.664 -21.032  -4.978  1.00 20.26           C  
ATOM   1657  O   PRO G 253     -46.337 -21.180  -5.993  1.00 23.93           O  
ATOM   1658  CB  PRO G 253     -47.284 -22.486  -3.675  1.00 26.40           C  
ATOM   1659  CG  PRO G 253     -48.359 -21.975  -2.724  1.00 26.38           C  
ATOM   1660  CD  PRO G 253     -48.163 -20.509  -2.641  1.00 20.89           C  
ATOM   1661  N   VAL G 254     -44.464 -20.462  -5.033  1.00 15.84           N  
ATOM   1662  CA  VAL G 254     -43.918 -19.999  -6.304  1.00 16.42           C  
ATOM   1663  C   VAL G 254     -43.413 -21.205  -7.091  1.00 12.77           C  
ATOM   1664  O   VAL G 254     -42.657 -22.035  -6.575  1.00 16.05           O  
ATOM   1665  CB  VAL G 254     -42.822 -18.935  -6.097  1.00 16.43           C  
ATOM   1666  CG1 VAL G 254     -43.293 -17.878  -5.105  1.00 17.28           C  
ATOM   1667  CG2 VAL G 254     -41.495 -19.533  -5.634  1.00 15.61           C  
ATOM   1668  N   VAL G 255     -43.885 -21.336  -8.326  1.00 13.62           N  
ATOM   1669  CA  VAL G 255     -43.468 -22.401  -9.228  1.00 13.87           C  
ATOM   1670  C   VAL G 255     -42.175 -21.970  -9.909  1.00 16.94           C  
ATOM   1671  O   VAL G 255     -42.202 -21.238 -10.904  1.00 15.93           O  
ATOM   1672  CB  VAL G 255     -44.571 -22.703 -10.265  1.00 16.10           C  
ATOM   1673  CG1 VAL G 255     -45.627 -23.614  -9.671  1.00 14.81           C  
ATOM   1674  CG2 VAL G 255     -45.215 -21.404 -10.761  1.00 16.77           C  
ATOM   1675  N   SER G 256     -41.031 -22.390  -9.385  1.00 19.13           N  
ATOM   1676  CA  SER G 256     -39.779 -21.915  -9.951  1.00 17.03           C  
ATOM   1677  C   SER G 256     -38.745 -23.027  -9.984  1.00 14.98           C  
ATOM   1678  O   SER G 256     -38.721 -23.911  -9.123  1.00 12.41           O  
ATOM   1679  CB  SER G 256     -39.216 -20.720  -9.182  1.00 14.16           C  
ATOM   1680  OG  SER G 256     -37.965 -20.341  -9.728  1.00 16.40           O  
ATOM   1681  N   THR G 257     -37.958 -23.025 -11.048  1.00 16.53           N  
ATOM   1682  CA  THR G 257     -36.918 -24.012 -11.211  1.00 18.00           C  
ATOM   1683  C   THR G 257     -35.610 -23.262 -11.269  1.00 18.43           C  
ATOM   1684  O   THR G 257     -35.513 -22.261 -11.990  1.00 16.42           O  
ATOM   1685  CB  THR G 257     -37.101 -24.821 -12.507  1.00 21.20           C  
ATOM   1686  OG1 THR G 257     -38.333 -25.549 -12.447  1.00 18.05           O  
ATOM   1687  CG2 THR G 257     -35.950 -25.798 -12.691  1.00 23.20           C  
ATOM   1688  N   GLN G 258     -34.689 -23.697 -10.404  1.00 20.62           N  
ATOM   1689  CA  GLN G 258     -33.298 -23.233 -10.247  1.00 22.36           C  
ATOM   1690  C   GLN G 258     -33.086 -21.924  -9.515  1.00 27.24           C  
ATOM   1691  O   GLN G 258     -31.953 -21.484  -9.324  1.00 39.75           O  
ATOM   1692  CB  GLN G 258     -32.522 -23.275 -11.556  1.00 23.03           C  
ATOM   1693  CG  GLN G 258     -32.425 -24.682 -12.056  1.00 25.13           C  
ATOM   1694  CD  GLN G 258     -31.156 -25.301 -11.573  1.00 29.43           C  
ATOM   1695  OE1 GLN G 258     -30.254 -25.463 -12.357  1.00 35.47           O  
ATOM   1696  NE2 GLN G 258     -31.050 -25.579 -10.269  1.00 31.94           N  
ATOM   1697  N   LEU G 259     -34.180 -21.311  -9.100  1.00 17.49           N  
ATOM   1698  CA  LEU G 259     -34.097 -20.078  -8.352  1.00 18.47           C  
ATOM   1699  C   LEU G 259     -35.369 -19.879  -7.564  1.00 18.37           C  
ATOM   1700  O   LEU G 259     -36.425 -20.411  -7.906  1.00 18.41           O  
ATOM   1701  CB  LEU G 259     -33.840 -18.876  -9.268  1.00 17.13           C  
ATOM   1702  CG  LEU G 259     -34.645 -18.743 -10.561  1.00 13.56           C  
ATOM   1703  CD1 LEU G 259     -34.862 -17.277 -10.906  1.00 13.16           C  
ATOM   1704  CD2 LEU G 259     -33.945 -19.466 -11.700  1.00 15.69           C  
ATOM   1705  N   LEU G 260     -35.255 -19.101  -6.504  1.00 16.76           N  
ATOM   1706  CA  LEU G 260     -36.437 -18.753  -5.644  1.00 21.12           C  
ATOM   1707  C   LEU G 260     -36.424 -17.307  -5.328  1.00 23.50           C  
ATOM   1708  O   LEU G 260     -35.363 -16.705  -5.239  1.00 20.93           O  
ATOM   1709  CB  LEU G 260     -36.666 -19.740  -4.556  1.00 18.21           C  
ATOM   1710  CG  LEU G 260     -36.833 -21.155  -5.112  1.00 13.50           C  
ATOM   1711  CD1 LEU G 260     -35.799 -22.065  -4.481  1.00 14.97           C  
ATOM   1712  CD2 LEU G 260     -38.252 -21.663  -4.943  1.00 17.22           C  
ATOM   1713  N   LEU G 261     -37.600 -16.779  -5.051  1.00 27.08           N  
ATOM   1714  CA  LEU G 261     -37.734 -15.334  -5.049  1.00 39.01           C  
ATOM   1715  C   LEU G 261     -39.092 -14.987  -4.458  1.00 53.33           C  
ATOM   1716  O   LEU G 261     -40.029 -15.788  -4.509  1.00 52.03           O  
ATOM   1717  CB  LEU G 261     -37.547 -14.779  -6.481  1.00 41.63           C  
ATOM   1718  CG  LEU G 261     -37.856 -13.325  -6.889  1.00 61.37           C  
ATOM   1719  CD1 LEU G 261     -37.116 -12.907  -8.199  1.00 81.77           C  
ATOM   1720  CD2 LEU G 261     -39.402 -13.102  -6.989  1.00 85.56           C  
ATOM   1721  N   ASN G 262     -39.185 -13.782  -3.885  1.00 63.77           N  
ATOM   1722  CA  ASN G 262     -40.359 -13.357  -3.114  1.00 81.45           C  
ATOM   1723  C   ASN G 262     -40.589 -14.284  -1.929  1.00 53.94           C  
ATOM   1724  O   ASN G 262     -41.720 -14.478  -1.474  1.00 51.65           O  
ATOM   1725  CB  ASN G 262     -41.628 -13.293  -3.968  1.00136.91           C  
ATOM   1726  CG  ASN G 262     -41.862 -11.934  -4.600  1.00177.79           C  
ATOM   1727  OD1 ASN G 262     -41.564 -10.885  -4.030  1.00208.88           O  
ATOM   1728  ND2 ASN G 262     -42.422 -11.966  -5.796  1.00186.92           N  
ATOM   1729  N   GLY G 263     -39.506 -14.894  -1.457  1.00 41.13           N  
ATOM   1730  CA  GLY G 263     -39.553 -15.788  -0.329  1.00 30.75           C  
ATOM   1731  C   GLY G 263     -39.089 -15.104   0.942  1.00 26.06           C  
ATOM   1732  O   GLY G 263     -38.800 -13.911   0.984  1.00 24.19           O  
ATOM   1733  N   SER G 264     -39.035 -15.901   2.000  1.00 21.12           N  
ATOM   1734  CA  SER G 264     -38.535 -15.412   3.268  1.00 20.00           C  
ATOM   1735  C   SER G 264     -37.055 -15.079   3.148  1.00 20.33           C  
ATOM   1736  O   SER G 264     -36.357 -15.546   2.247  1.00 21.26           O  
ATOM   1737  CB  SER G 264     -38.766 -16.450   4.363  1.00 23.08           C  
ATOM   1738  OG  SER G 264     -40.082 -16.971   4.280  1.00 32.15           O  
ATOM   1739  N   LEU G 265     -36.579 -14.245   4.065  1.00 20.35           N  
ATOM   1740  CA  LEU G 265     -35.196 -13.788   4.036  1.00 22.76           C  
ATOM   1741  C   LEU G 265     -34.671 -13.730   5.458  1.00 23.27           C  
ATOM   1742  O   LEU G 265     -35.245 -13.038   6.305  1.00 26.19           O  
ATOM   1743  CB  LEU G 265     -35.084 -12.420   3.368  1.00 19.26           C  
ATOM   1744  CG  LEU G 265     -33.865 -12.225   2.479  1.00 20.15           C  
ATOM   1745  CD1 LEU G 265     -33.991 -13.060   1.226  1.00 18.65           C  
ATOM   1746  CD2 LEU G 265     -33.774 -10.776   2.135  1.00 17.89           C  
ATOM   1747  N   ALA G 266     -33.583 -14.447   5.715  1.00 25.68           N  
ATOM   1748  CA  ALA G 266     -33.008 -14.496   7.049  1.00 30.76           C  
ATOM   1749  C   ALA G 266     -32.168 -13.256   7.322  1.00 23.82           C  
ATOM   1750  O   ALA G 266     -31.480 -12.744   6.435  1.00 20.97           O  
ATOM   1751  CB  ALA G 266     -32.153 -15.752   7.217  1.00 46.33           C  
ATOM   1752  N   GLU G 267     -32.237 -12.772   8.559  1.00 25.36           N  
ATOM   1753  CA  GLU G 267     -31.394 -11.670   9.021  1.00 31.43           C  
ATOM   1754  C   GLU G 267     -30.037 -12.261   9.384  1.00 28.98           C  
ATOM   1755  O   GLU G 267     -29.770 -12.619  10.533  1.00 23.01           O  
ATOM   1756  CB  GLU G 267     -32.043 -10.948  10.197  1.00 32.01           C  
ATOM   1757  CG  GLU G 267     -31.178  -9.872  10.845  1.00 33.92           C  
ATOM   1758  CD  GLU G 267     -30.348  -9.097   9.839  1.00 42.47           C  
ATOM   1759  OE1 GLU G 267     -29.143  -9.401   9.697  1.00 35.22           O  
ATOM   1760  OE2 GLU G 267     -30.899  -8.182   9.190  1.00 46.49           O  
ATOM   1761  N   GLU G 268     -29.164 -12.341   8.380  1.00 29.10           N  
ATOM   1762  CA  GLU G 268     -27.919 -13.094   8.462  1.00 27.97           C  
ATOM   1763  C   GLU G 268     -27.170 -12.886   7.151  1.00 24.69           C  
ATOM   1764  O   GLU G 268     -27.533 -11.985   6.397  1.00 26.26           O  
ATOM   1765  CB  GLU G 268     -28.239 -14.559   8.725  1.00 27.63           C  
ATOM   1766  CG  GLU G 268     -27.103 -15.434   9.160  1.00 26.13           C  
ATOM   1767  CD  GLU G 268     -27.238 -16.813   8.565  1.00 25.72           C  
ATOM   1768  OE1 GLU G 268     -26.229 -17.555   8.536  1.00 25.37           O  
ATOM   1769  OE2 GLU G 268     -28.361 -17.125   8.093  1.00 25.97           O  
ATOM   1770  N   GLU G 269     -26.153 -13.692   6.842  1.00 28.82           N  
ATOM   1771  CA  GLU G 269     -25.385 -13.523   5.609  1.00 29.83           C  
ATOM   1772  C   GLU G 269     -25.500 -14.712   4.658  1.00 27.89           C  
ATOM   1773  O   GLU G 269     -24.522 -15.104   4.018  1.00 32.74           O  
ATOM   1774  CB  GLU G 269     -23.920 -13.234   5.916  1.00 28.47           C  
ATOM   1775  CG  GLU G 269     -23.685 -12.334   7.120  1.00 32.93           C  
ATOM   1776  CD  GLU G 269     -24.308 -10.935   7.009  1.00 50.37           C  
ATOM   1777  OE1 GLU G 269     -25.187 -10.679   6.155  1.00 51.63           O  
ATOM   1778  OE2 GLU G 269     -23.899 -10.066   7.806  1.00 46.65           O  
ATOM   1779  N   VAL G 270     -26.694 -15.305   4.561  1.00 26.75           N  
ATOM   1780  CA  VAL G 270     -27.056 -16.229   3.483  1.00 26.51           C  
ATOM   1781  C   VAL G 270     -26.323 -17.567   3.595  1.00 25.32           C  
ATOM   1782  O   VAL G 270     -25.685 -18.007   2.633  1.00 25.78           O  
ATOM   1783  CB  VAL G 270     -26.791 -15.586   2.099  1.00 25.83           C  
ATOM   1784  CG1 VAL G 270     -27.502 -16.333   0.986  1.00 27.50           C  
ATOM   1785  CG2 VAL G 270     -27.198 -14.122   2.071  1.00 23.53           C  
ATOM   1786  N   MET G 271     -26.431 -18.254   4.739  1.00 26.19           N  
ATOM   1787  CA  MET G 271     -25.746 -19.532   4.944  1.00 26.95           C  
ATOM   1788  C   MET G 271     -26.664 -20.711   4.679  1.00 21.98           C  
ATOM   1789  O   MET G 271     -27.744 -20.816   5.272  1.00 21.20           O  
ATOM   1790  CB  MET G 271     -25.153 -19.664   6.342  1.00 29.61           C  
ATOM   1791  CG  MET G 271     -23.968 -18.776   6.580  1.00 26.36           C  
ATOM   1792  SD  MET G 271     -24.465 -17.116   6.203  1.00 16.81           S  
ATOM   1793  CE  MET G 271     -23.528 -16.197   7.392  1.00 22.91           C  
ATOM   1794  N   ILE G 272     -26.189 -21.631   3.842  1.00 24.92           N  
ATOM   1795  CA  ILE G 272     -27.054 -22.476   3.036  1.00 22.83           C  
ATOM   1796  C   ILE G 272     -26.500 -23.892   2.960  1.00 18.68           C  
ATOM   1797  O   ILE G 272     -25.288 -24.114   3.017  1.00 18.42           O  
ATOM   1798  CB  ILE G 272     -27.226 -21.835   1.649  1.00 24.70           C  
ATOM   1799  CG1 ILE G 272     -28.328 -20.782   1.740  1.00 33.85           C  
ATOM   1800  CG2 ILE G 272     -27.434 -22.879   0.555  1.00 25.76           C  
ATOM   1801  CD1 ILE G 272     -28.088 -19.668   2.712  1.00 34.41           C  
ATOM   1802  N   ARG G 273     -27.409 -24.855   2.811  1.00 15.18           N  
ATOM   1803  CA  ARG G 273     -27.146 -26.229   3.198  1.00 18.65           C  
ATOM   1804  C   ARG G 273     -27.596 -27.200   2.118  1.00 13.72           C  
ATOM   1805  O   ARG G 273     -28.407 -26.874   1.248  1.00 16.24           O  
ATOM   1806  CB  ARG G 273     -27.870 -26.555   4.498  1.00 17.83           C  
ATOM   1807  CG  ARG G 273     -29.307 -26.101   4.450  1.00 19.27           C  
ATOM   1808  CD  ARG G 273     -29.495 -24.740   5.098  1.00 23.83           C  
ATOM   1809  NE  ARG G 273     -30.814 -24.211   4.784  1.00 14.46           N  
ATOM   1810  CZ  ARG G 273     -31.212 -22.978   5.056  1.00 10.97           C  
ATOM   1811  NH1 ARG G 273     -30.392 -22.128   5.653  1.00 14.41           N  
ATOM   1812  NH2 ARG G 273     -32.434 -22.598   4.724  1.00 12.50           N  
ATOM   1813  N   SER G 274     -27.074 -28.413   2.214  1.00 14.12           N  
ATOM   1814  CA  SER G 274     -27.392 -29.524   1.335  1.00 14.18           C  
ATOM   1815  C   SER G 274     -27.925 -30.685   2.162  1.00  9.58           C  
ATOM   1816  O   SER G 274     -28.016 -30.614   3.387  1.00  9.76           O  
ATOM   1817  CB  SER G 274     -26.153 -29.982   0.573  1.00 14.18           C  
ATOM   1818  OG  SER G 274     -25.366 -30.775   1.439  1.00 13.80           O  
ATOM   1819  N   GLU G 275     -28.253 -31.778   1.475  1.00  9.10           N  
ATOM   1820  CA  GLU G 275     -28.398 -33.048   2.174  1.00 13.74           C  
ATOM   1821  C   GLU G 275     -27.041 -33.552   2.651  1.00  9.88           C  
ATOM   1822  O   GLU G 275     -26.913 -34.037   3.781  1.00  8.34           O  
ATOM   1823  CB  GLU G 275     -29.074 -34.075   1.267  1.00 15.68           C  
ATOM   1824  CG  GLU G 275     -29.178 -35.462   1.875  1.00 10.37           C  
ATOM   1825  CD  GLU G 275     -30.311 -35.578   2.867  1.00  8.35           C  
ATOM   1826  OE1 GLU G 275     -31.443 -35.883   2.439  1.00  9.25           O  
ATOM   1827  OE2 GLU G 275     -30.070 -35.365   4.073  1.00  8.52           O  
ATOM   1828  N   ASN G 276     -26.015 -33.434   1.800  1.00 11.33           N  
ATOM   1829  CA  ASN G 276     -24.632 -33.702   2.193  1.00 11.12           C  
ATOM   1830  C   ASN G 276     -23.745 -33.092   1.105  1.00 12.48           C  
ATOM   1831  O   ASN G 276     -23.653 -33.641   0.003  1.00 13.97           O  
ATOM   1832  CB  ASN G 276     -24.373 -35.188   2.366  1.00 13.08           C  
ATOM   1833  CG  ASN G 276     -24.993 -36.021   1.267  1.00 13.71           C  
ATOM   1834  OD1 ASN G 276     -26.210 -36.051   1.110  1.00 14.20           O  
ATOM   1835  ND2 ASN G 276     -24.155 -36.703   0.498  1.00 17.86           N  
ATOM   1836  N   ILE G 277     -23.122 -31.950   1.419  1.00 12.08           N  
ATOM   1837  CA  ILE G 277     -22.341 -31.210   0.426  1.00 15.94           C  
ATOM   1838  C   ILE G 277     -21.221 -32.064  -0.144  1.00 17.40           C  
ATOM   1839  O   ILE G 277     -20.857 -31.919  -1.318  1.00 15.70           O  
ATOM   1840  CB  ILE G 277     -21.778 -29.910   1.038  1.00 16.12           C  
ATOM   1841  CG1 ILE G 277     -22.882 -29.074   1.678  1.00 15.83           C  
ATOM   1842  CG2 ILE G 277     -21.063 -29.083  -0.018  1.00 22.03           C  
ATOM   1843  CD1 ILE G 277     -22.855 -29.091   3.176  1.00 22.27           C  
ATOM   1844  N   ALA G 278     -20.653 -32.958   0.672  1.00 13.51           N  
ATOM   1845  CA  ALA G 278     -19.523 -33.771   0.236  1.00 15.97           C  
ATOM   1846  C   ALA G 278     -19.798 -34.464  -1.089  1.00 18.12           C  
ATOM   1847  O   ALA G 278     -18.887 -34.618  -1.912  1.00 19.46           O  
ATOM   1848  CB  ALA G 278     -19.180 -34.805   1.309  1.00 14.83           C  
ATOM   1849  N   ASN G 279     -21.042 -34.869  -1.322  1.00 18.82           N  
ATOM   1850  CA  ASN G 279     -21.433 -35.493  -2.575  1.00 21.58           C  
ATOM   1851  C   ASN G 279     -22.053 -34.466  -3.510  1.00 25.78           C  
ATOM   1852  O   ASN G 279     -22.763 -33.553  -3.076  1.00 22.57           O  
ATOM   1853  CB  ASN G 279     -22.417 -36.639  -2.346  1.00 18.34           C  
ATOM   1854  CG  ASN G 279     -22.633 -37.475  -3.595  1.00 24.50           C  
ATOM   1855  OD1 ASN G 279     -22.947 -36.952  -4.664  1.00 29.42           O  
ATOM   1856  ND2 ASN G 279     -22.456 -38.783  -3.466  1.00 21.35           N  
ATOM   1857  N   ASN G 280     -21.789 -34.644  -4.803  1.00 31.04           N  
ATOM   1858  CA  ASN G 280     -22.311 -33.743  -5.821  1.00 37.59           C  
ATOM   1859  C   ASN G 280     -23.801 -33.950  -6.048  1.00 49.61           C  
ATOM   1860  O   ASN G 280     -24.555 -32.980  -6.200  1.00 40.74           O  
ATOM   1861  CB  ASN G 280     -21.561 -33.970  -7.127  1.00 40.66           C  
ATOM   1862  CG  ASN G 280     -21.604 -35.414  -7.570  1.00 42.11           C  
ATOM   1863  OD1 ASN G 280     -21.064 -36.294  -6.902  1.00 43.54           O  
ATOM   1864  ND2 ASN G 280     -22.252 -35.668  -8.701  1.00 45.01           N  
ATOM   1865  N   ALA G 281     -24.239 -35.211  -6.075  1.00 52.16           N  
ATOM   1866  CA  ALA G 281     -25.546 -35.559  -6.619  1.00 46.60           C  
ATOM   1867  C   ALA G 281     -26.697 -34.883  -5.889  1.00 47.81           C  
ATOM   1868  O   ALA G 281     -27.767 -34.703  -6.481  1.00 63.04           O  
ATOM   1869  CB  ALA G 281     -25.731 -37.077  -6.586  1.00 47.04           C  
ATOM   1870  N   LYS G 282     -26.509 -34.499  -4.631  1.00 34.52           N  
ATOM   1871  CA  LYS G 282     -27.580 -33.942  -3.817  1.00 27.51           C  
ATOM   1872  C   LYS G 282     -27.458 -32.421  -3.783  1.00 27.48           C  
ATOM   1873  O   LYS G 282     -26.381 -31.885  -3.502  1.00 29.87           O  
ATOM   1874  CB  LYS G 282     -27.544 -34.541  -2.410  1.00 22.86           C  
ATOM   1875  CG  LYS G 282     -27.324 -36.062  -2.395  1.00 28.79           C  
ATOM   1876  CD  LYS G 282     -28.240 -36.794  -3.381  1.00 45.57           C  
ATOM   1877  CE  LYS G 282     -28.014 -38.301  -3.362  1.00 31.01           C  
ATOM   1878  NZ  LYS G 282     -26.701 -38.673  -2.771  1.00 22.04           N  
ATOM   1879  N   ASN G 283     -28.570 -31.736  -4.047  1.00 22.14           N  
ATOM   1880  CA  ASN G 283     -28.565 -30.345  -4.488  1.00 24.51           C  
ATOM   1881  C   ASN G 283     -28.103 -29.386  -3.387  1.00 20.20           C  
ATOM   1882  O   ASN G 283     -27.842 -29.767  -2.242  1.00 16.79           O  
ATOM   1883  CB  ASN G 283     -29.955 -29.940  -4.972  1.00 19.72           C  
ATOM   1884  CG  ASN G 283     -30.377 -30.680  -6.220  1.00 23.06           C  
ATOM   1885  OD1 ASN G 283     -29.949 -31.806  -6.464  1.00 25.24           O  
ATOM   1886  ND2 ASN G 283     -31.199 -30.034  -7.039  1.00 19.99           N  
ATOM   1887  N   ILE G 284     -28.011 -28.109  -3.775  1.00 22.25           N  
ATOM   1888  CA  ILE G 284     -27.659 -26.963  -2.942  1.00 21.54           C  
ATOM   1889  C   ILE G 284     -28.824 -25.985  -3.018  1.00 26.44           C  
ATOM   1890  O   ILE G 284     -29.552 -25.968  -4.013  1.00 20.65           O  
ATOM   1891  CB  ILE G 284     -26.341 -26.305  -3.428  1.00 21.76           C  
ATOM   1892  CG1 ILE G 284     -25.126 -26.884  -2.701  1.00 20.68           C  
ATOM   1893  CG2 ILE G 284     -26.379 -24.781  -3.314  1.00 23.04           C  
ATOM   1894  CD1 ILE G 284     -24.932 -28.375  -2.888  1.00 17.96           C  
ATOM   1895  N   LEU G 285     -29.035 -25.190  -1.961  1.00 18.33           N  
ATOM   1896  CA  LEU G 285     -30.244 -24.358  -1.933  1.00 23.95           C  
ATOM   1897  C   LEU G 285     -29.958 -23.027  -1.233  1.00 23.41           C  
ATOM   1898  O   LEU G 285     -30.227 -22.878  -0.040  1.00 19.54           O  
ATOM   1899  CB  LEU G 285     -31.392 -25.090  -1.259  1.00 44.22           C  
ATOM   1900  CG  LEU G 285     -31.819 -26.444  -1.817  1.00 38.87           C  
ATOM   1901  CD1 LEU G 285     -31.073 -27.590  -1.148  1.00 24.52           C  
ATOM   1902  CD2 LEU G 285     -33.297 -26.570  -1.614  1.00 27.06           C  
ATOM   1903  N   VAL G 286     -29.473 -22.048  -2.004  1.00 24.83           N  
ATOM   1904  CA  VAL G 286     -29.145 -20.732  -1.442  1.00 24.20           C  
ATOM   1905  C   VAL G 286     -30.419 -19.939  -1.154  1.00 25.27           C  
ATOM   1906  O   VAL G 286     -31.482 -20.199  -1.727  1.00 33.47           O  
ATOM   1907  CB  VAL G 286     -28.207 -19.979  -2.398  1.00 22.60           C  
ATOM   1908  CG1 VAL G 286     -27.774 -18.633  -1.833  1.00 38.22           C  
ATOM   1909  CG2 VAL G 286     -26.999 -20.834  -2.736  1.00 24.37           C  
ATOM   1910  N   GLN G 287     -30.322 -18.983  -0.213  1.00 27.43           N  
ATOM   1911  CA  GLN G 287     -31.326 -17.920  -0.118  1.00 22.28           C  
ATOM   1912  C   GLN G 287     -30.844 -16.723   0.701  1.00 19.43           C  
ATOM   1913  O   GLN G 287     -30.330 -16.883   1.813  1.00 20.84           O  
ATOM   1914  CB  GLN G 287     -32.660 -18.422   0.438  1.00 37.93           C  
ATOM   1915  CG  GLN G 287     -33.524 -17.289   0.948  1.00 27.95           C  
ATOM   1916  CD  GLN G 287     -34.937 -17.710   1.237  1.00 21.13           C  
ATOM   1917  OE1 GLN G 287     -35.200 -18.360   2.241  1.00 21.57           O  
ATOM   1918  NE2 GLN G 287     -35.870 -17.301   0.387  1.00 21.81           N  
ATOM   1919  N   PHE G 288     -31.161 -15.525   0.200  1.00 22.10           N  
ATOM   1920  CA  PHE G 288     -30.425 -14.275   0.389  1.00 28.67           C  
ATOM   1921  C   PHE G 288     -30.510 -13.692   1.804  1.00 22.48           C  
ATOM   1922  O   PHE G 288     -30.950 -14.326   2.769  1.00 20.34           O  
ATOM   1923  CB  PHE G 288     -30.946 -13.235  -0.596  1.00 22.06           C  
ATOM   1924  CG  PHE G 288     -30.333 -13.314  -1.957  1.00 25.46           C  
ATOM   1925  CD1 PHE G 288     -30.101 -14.533  -2.572  1.00 24.77           C  
ATOM   1926  CD2 PHE G 288     -30.010 -12.157  -2.633  1.00 22.68           C  
ATOM   1927  CE1 PHE G 288     -29.550 -14.596  -3.832  1.00 23.92           C  
ATOM   1928  CE2 PHE G 288     -29.457 -12.211  -3.887  1.00 28.65           C  
ATOM   1929  CZ  PHE G 288     -29.225 -13.431  -4.490  1.00 27.63           C  
ATOM   1930  N   ASN G 289     -30.066 -12.432   1.907  1.00 20.24           N  
ATOM   1931  CA  ASN G 289     -30.093 -11.617   3.118  1.00 20.26           C  
ATOM   1932  C   ASN G 289     -30.611 -10.222   2.792  1.00 19.47           C  
ATOM   1933  O   ASN G 289     -31.220  -9.561   3.639  1.00 18.15           O  
ATOM   1934  CB  ASN G 289     -28.705 -11.524   3.739  1.00 22.07           C  
ATOM   1935  CG  ASN G 289     -27.799 -10.565   2.999  1.00 21.30           C  
ATOM   1936  OD1 ASN G 289     -27.339 -10.854   1.896  1.00 21.58           O  
ATOM   1937  ND2 ASN G 289     -27.538  -9.415   3.604  1.00 20.54           N  
ATOM   1938  N   THR G 290     -30.353  -9.762   1.572  1.00 16.57           N  
ATOM   1939  CA  THR G 290     -31.024  -8.598   1.011  1.00 18.20           C  
ATOM   1940  C   THR G 290     -31.368  -8.927  -0.432  1.00 22.04           C  
ATOM   1941  O   THR G 290     -30.472  -9.227  -1.230  1.00 25.51           O  
ATOM   1942  CB  THR G 290     -30.162  -7.337   1.082  1.00 15.11           C  
ATOM   1943  OG1 THR G 290     -28.791  -7.674   0.840  1.00 19.72           O  
ATOM   1944  CG2 THR G 290     -30.294  -6.671   2.441  1.00 16.52           C  
ATOM   1945  N   PRO G 291     -32.640  -8.888  -0.807  1.00 24.94           N  
ATOM   1946  CA  PRO G 291     -33.019  -9.328  -2.146  1.00 30.97           C  
ATOM   1947  C   PRO G 291     -32.713  -8.256  -3.174  1.00 30.61           C  
ATOM   1948  O   PRO G 291     -32.723  -7.058  -2.884  1.00 30.75           O  
ATOM   1949  CB  PRO G 291     -34.528  -9.552  -2.017  1.00 35.77           C  
ATOM   1950  CG  PRO G 291     -34.952  -8.516  -1.016  1.00 42.36           C  
ATOM   1951  CD  PRO G 291     -33.758  -8.218  -0.121  1.00 28.59           C  
ATOM   1952  N   VAL G 292     -32.426  -8.702  -4.389  1.00 31.62           N  
ATOM   1953  CA  VAL G 292     -32.244  -7.784  -5.499  1.00 37.08           C  
ATOM   1954  C   VAL G 292     -33.350  -8.030  -6.514  1.00 43.23           C  
ATOM   1955  O   VAL G 292     -33.952  -9.107  -6.581  1.00 59.47           O  
ATOM   1956  CB  VAL G 292     -30.839  -7.891  -6.126  1.00 37.01           C  
ATOM   1957  CG1 VAL G 292     -29.804  -7.799  -5.033  1.00 39.36           C  
ATOM   1958  CG2 VAL G 292     -30.661  -9.166  -6.908  1.00 32.22           C  
ATOM   1959  N   GLN G 293     -33.638  -6.997  -7.294  1.00 47.19           N  
ATOM   1960  CA  GLN G 293     -34.865  -6.941  -8.069  1.00 54.47           C  
ATOM   1961  C   GLN G 293     -34.718  -7.645  -9.409  1.00 58.57           C  
ATOM   1962  O   GLN G 293     -33.631  -7.711  -9.988  1.00 57.11           O  
ATOM   1963  CB  GLN G 293     -35.289  -5.492  -8.291  1.00 62.48           C  
ATOM   1964  CG  GLN G 293     -36.785  -5.311  -8.396  1.00 78.64           C  
ATOM   1965  CD  GLN G 293     -37.224  -3.937  -7.947  1.00101.70           C  
ATOM   1966  OE1 GLN G 293     -36.576  -2.939  -8.253  1.00106.93           O  
ATOM   1967  NE2 GLN G 293     -38.323  -3.878  -7.206  1.00110.96           N  
ATOM   1968  N   ILE G 294     -35.842  -8.161  -9.900  1.00 60.35           N  
ATOM   1969  CA  ILE G 294     -35.909  -8.932 -11.136  1.00 59.69           C  
ATOM   1970  C   ILE G 294     -37.217  -8.564 -11.823  1.00 67.18           C  
ATOM   1971  O   ILE G 294     -38.285  -8.661 -11.211  1.00 71.42           O  
ATOM   1972  CB  ILE G 294     -35.847 -10.447 -10.865  1.00 59.14           C  
ATOM   1973  CG1 ILE G 294     -34.492 -10.837 -10.267  1.00 52.04           C  
ATOM   1974  CG2 ILE G 294     -36.141 -11.234 -12.123  1.00 59.19           C  
ATOM   1975  CD1 ILE G 294     -33.502 -11.360 -11.273  1.00 51.91           C  
ATOM   1976  N   ASN G 295     -37.147  -8.124 -13.078  1.00 67.79           N  
ATOM   1977  CA  ASN G 295     -38.349  -7.701 -13.800  1.00 68.95           C  
ATOM   1978  C   ASN G 295     -38.362  -8.351 -15.188  1.00 59.54           C  
ATOM   1979  O   ASN G 295     -37.657  -7.922 -16.105  1.00 61.44           O  
ATOM   1980  CB  ASN G 295     -38.455  -6.167 -13.852  1.00 80.81           C  
ATOM   1981  CG  ASN G 295     -37.157  -5.491 -14.260  1.00 94.46           C  
ATOM   1982  OD1 ASN G 295     -36.477  -5.972 -15.153  1.00 92.72           O  
ATOM   1983  ND2 ASN G 295     -36.804  -4.363 -13.634  1.00108.57           N  
ATOM   1984  N   CYS G 296     -39.164  -9.402 -15.341  1.00 57.17           N  
ATOM   1985  CA  CYS G 296     -39.207 -10.164 -16.582  1.00 55.77           C  
ATOM   1986  C   CYS G 296     -40.237  -9.573 -17.533  1.00 56.41           C  
ATOM   1987  O   CYS G 296     -41.351  -9.230 -17.132  1.00 57.19           O  
ATOM   1988  CB  CYS G 296     -39.527 -11.635 -16.312  1.00 51.78           C  
ATOM   1989  SG  CYS G 296     -38.104 -12.617 -15.790  1.00 44.86           S  
ATOM   1990  N   THR G 297     -39.863  -9.487 -18.805  1.00 59.61           N  
ATOM   1991  CA  THR G 297     -40.589  -8.672 -19.761  1.00 62.79           C  
ATOM   1992  C   THR G 297     -40.701  -9.393 -21.095  1.00 54.36           C  
ATOM   1993  O   THR G 297     -39.833 -10.180 -21.471  1.00 53.31           O  
ATOM   1994  CB  THR G 297     -39.881  -7.327 -19.956  1.00 58.72           C  
ATOM   1995  OG1 THR G 297     -40.544  -6.554 -20.963  1.00 58.91           O  
ATOM   1996  CG2 THR G 297     -38.480  -7.574 -20.381  1.00 61.84           C  
ATOM   1997  N   ARG G 298     -41.815  -9.148 -21.767  1.00 55.06           N  
ATOM   1998  CA  ARG G 298     -41.969  -9.244 -23.210  1.00 50.27           C  
ATOM   1999  C   ARG G 298     -43.000  -8.175 -23.552  1.00 45.64           C  
ATOM   2000  O   ARG G 298     -44.105  -8.175 -22.997  1.00 46.18           O  
ATOM   2001  CB  ARG G 298     -42.370 -10.653 -23.684  1.00 45.90           C  
ATOM   2002  CG  ARG G 298     -43.582 -11.321 -23.029  1.00 44.44           C  
ATOM   2003  CD  ARG G 298     -44.863 -10.859 -23.705  1.00 50.82           C  
ATOM   2004  NE  ARG G 298     -45.898 -11.864 -23.897  1.00 37.24           N  
ATOM   2005  CZ  ARG G 298     -47.167 -11.549 -24.130  1.00 36.11           C  
ATOM   2006  NH1 ARG G 298     -47.531 -10.274 -24.173  1.00 39.63           N  
ATOM   2007  NH2 ARG G 298     -48.073 -12.497 -24.311  1.00 33.82           N  
ATOM   2008  N   PRO G 299     -42.652  -7.198 -24.359  1.00 47.41           N  
ATOM   2009  CA  PRO G 299     -43.594  -6.096 -24.600  1.00 45.13           C  
ATOM   2010  C   PRO G 299     -44.402  -6.235 -25.883  1.00 44.96           C  
ATOM   2011  O   PRO G 299     -44.480  -5.291 -26.674  1.00 41.11           O  
ATOM   2012  CB  PRO G 299     -42.688  -4.859 -24.633  1.00 57.31           C  
ATOM   2013  CG  PRO G 299     -41.333  -5.364 -24.956  1.00 56.67           C  
ATOM   2014  CD  PRO G 299     -41.257  -6.829 -24.642  1.00 49.36           C  
ATOM   2015  N   ASN G 300     -45.029  -7.389 -26.089  1.00 45.09           N  
ATOM   2016  CA  ASN G 300     -45.993  -7.581 -27.164  1.00 41.47           C  
ATOM   2017  C   ASN G 300     -47.403  -7.525 -26.600  1.00 42.01           C  
ATOM   2018  O   ASN G 300     -47.722  -8.228 -25.641  1.00 38.70           O  
ATOM   2019  CB  ASN G 300     -45.780  -8.921 -27.870  1.00 35.95           C  
ATOM   2020  CG  ASN G 300     -44.358  -9.121 -28.337  1.00 40.64           C  
ATOM   2021  OD1 ASN G 300     -43.603  -8.167 -28.471  1.00 41.30           O  
ATOM   2022  ND2 ASN G 300     -43.987 -10.371 -28.592  1.00 47.39           N  
ATOM   2023  N   ASN G 301     -48.259  -6.706 -27.203  1.00 45.45           N  
ATOM   2024  CA  ASN G 301     -49.681  -6.731 -26.817  1.00 49.59           C  
ATOM   2025  C   ASN G 301     -50.370  -7.788 -27.675  1.00 38.28           C  
ATOM   2026  O   ASN G 301     -50.859  -7.526 -28.789  1.00 36.60           O  
ATOM   2027  CB  ASN G 301     -50.376  -5.378 -26.939  1.00 77.23           C  
ATOM   2028  CG  ASN G 301     -49.632  -4.268 -26.262  1.00106.73           C  
ATOM   2029  OD1 ASN G 301     -48.405  -4.352 -26.087  1.00109.37           O  
ATOM   2030  ND2 ASN G 301     -50.442  -3.202 -25.837  1.00135.73           N  
ATOM   2031  N   ASN G 302     -50.416  -9.010 -27.151  1.00 35.59           N  
ATOM   2032  CA  ASN G 302     -51.150 -10.068 -27.823  1.00 28.81           C  
ATOM   2033  C   ASN G 302     -52.620  -9.698 -27.903  1.00 26.43           C  
ATOM   2034  O   ASN G 302     -53.149  -8.957 -27.069  1.00 23.99           O  
ATOM   2035  CB  ASN G 302     -50.984 -11.393 -27.076  1.00 28.23           C  
ATOM   2036  CG  ASN G 302     -49.561 -11.906 -27.104  1.00 28.73           C  
ATOM   2037  OD1 ASN G 302     -48.613 -11.137 -26.978  1.00 31.63           O  
ATOM   2038  ND2 ASN G 302     -49.405 -13.216 -27.265  1.00 24.38           N  
ATOM   2039  N   THR G 303     -53.268 -10.189 -28.943  1.00 22.97           N  
ATOM   2040  CA  THR G 303     -54.715 -10.176 -28.998  1.00 22.26           C  
ATOM   2041  C   THR G 303     -55.215 -11.609 -28.941  1.00 18.71           C  
ATOM   2042  O   THR G 303     -54.474 -12.565 -29.179  1.00 16.78           O  
ATOM   2043  CB  THR G 303     -55.246  -9.479 -30.257  1.00 22.27           C  
ATOM   2044  OG1 THR G 303     -54.622 -10.029 -31.417  1.00 22.71           O  
ATOM   2045  CG2 THR G 303     -54.970  -7.987 -30.204  1.00 25.60           C  
ATOM   2046  N   ARG G 304     -56.485 -11.745 -28.594  1.00 21.59           N  
ATOM   2047  CA  ARG G 304     -57.101 -13.043 -28.397  1.00 18.69           C  
ATOM   2048  C   ARG G 304     -58.446 -13.060 -29.099  1.00 18.28           C  
ATOM   2049  O   ARG G 304     -58.975 -12.022 -29.503  1.00 37.13           O  
ATOM   2050  CB  ARG G 304     -57.283 -13.345 -26.908  1.00 19.30           C  
ATOM   2051  CG  ARG G 304     -56.360 -12.544 -26.027  1.00 17.15           C  
ATOM   2052  CD  ARG G 304     -56.875 -12.475 -24.614  1.00 12.28           C  
ATOM   2053  NE  ARG G 304     -56.473 -13.628 -23.821  1.00 13.94           N  
ATOM   2054  CZ  ARG G 304     -55.342 -13.697 -23.135  1.00 16.87           C  
ATOM   2055  NH1 ARG G 304     -54.492 -12.698 -23.181  1.00 17.35           N  
ATOM   2056  NH2 ARG G 304     -55.063 -14.779 -22.428  1.00 15.70           N  
ATOM   2057  N   LYS G 305     -59.003 -14.260 -29.243  1.00 15.08           N  
ATOM   2058  CA  LYS G 305     -60.376 -14.376 -29.714  1.00 15.96           C  
ATOM   2059  C   LYS G 305     -60.914 -15.738 -29.287  1.00 17.87           C  
ATOM   2060  O   LYS G 305     -60.537 -16.768 -29.854  1.00 15.84           O  
ATOM   2061  CB  LYS G 305     -60.484 -14.177 -31.216  1.00 14.71           C  
ATOM   2062  CG  LYS G 305     -61.918 -14.262 -31.748  1.00 16.64           C  
ATOM   2063  CD  LYS G 305     -62.935 -13.561 -30.837  1.00 19.77           C  
ATOM   2064  CE  LYS G 305     -62.859 -12.048 -30.918  1.00 17.71           C  
ATOM   2065  NZ  LYS G 305     -63.819 -11.408 -29.978  1.00 16.23           N  
ATOM   2066  N   SER G 306     -61.749 -15.715 -28.253  1.00 18.76           N  
ATOM   2067  CA  SER G 306     -62.801 -16.697 -28.050  1.00 23.61           C  
ATOM   2068  C   SER G 306     -63.333 -17.211 -29.379  1.00 22.39           C  
ATOM   2069  O   SER G 306     -63.827 -16.428 -30.195  1.00 19.77           O  
ATOM   2070  CB  SER G 306     -63.940 -16.055 -27.249  1.00 67.91           C  
ATOM   2071  OG  SER G 306     -65.147 -16.787 -27.366  1.00 77.34           O  
ATOM   2072  N   ILE G 307     -63.225 -18.510 -29.626  1.00 18.73           N  
ATOM   2073  CA  ILE G 307     -63.957 -19.140 -30.717  1.00 20.19           C  
ATOM   2074  C   ILE G 307     -64.540 -20.447 -30.196  1.00 19.32           C  
ATOM   2075  O   ILE G 307     -63.917 -21.143 -29.388  1.00 18.26           O  
ATOM   2076  CB  ILE G 307     -63.084 -19.350 -31.978  1.00 16.57           C  
ATOM   2077  CG1 ILE G 307     -62.019 -20.416 -31.762  1.00 14.47           C  
ATOM   2078  CG2 ILE G 307     -62.462 -18.051 -32.473  1.00 17.77           C  
ATOM   2079  CD1 ILE G 307     -62.413 -21.718 -32.363  1.00 13.86           C  
ATOM   2080  N   ARG G 308     -65.741 -20.774 -30.660  1.00 20.71           N  
ATOM   2081  CA  ARG G 308     -66.548 -21.834 -30.073  1.00 20.93           C  
ATOM   2082  C   ARG G 308     -66.284 -23.156 -30.785  1.00 19.50           C  
ATOM   2083  O   ARG G 308     -66.567 -23.294 -31.979  1.00 22.81           O  
ATOM   2084  CB  ARG G 308     -68.025 -21.454 -30.149  1.00 26.28           C  
ATOM   2085  CG  ARG G 308     -68.289 -20.010 -29.725  1.00 29.81           C  
ATOM   2086  CD  ARG G 308     -68.797 -19.158 -30.882  1.00 23.61           C  
ATOM   2087  NE  ARG G 308     -68.556 -17.731 -30.672  1.00 19.02           N  
ATOM   2088  CZ  ARG G 308     -69.364 -16.926 -29.987  1.00 18.64           C  
ATOM   2089  NH1 ARG G 308     -70.473 -17.403 -29.435  1.00 16.23           N  
ATOM   2090  NH2 ARG G 308     -69.062 -15.641 -29.852  1.00 18.47           N  
ATOM   2091  N   ILE G 309     -65.748 -24.129 -30.044  1.00 23.02           N  
ATOM   2092  CA  ILE G 309     -65.469 -25.444 -30.614  1.00 24.88           C  
ATOM   2093  C   ILE G 309     -66.746 -26.264 -30.718  1.00 24.96           C  
ATOM   2094  O   ILE G 309     -66.923 -27.034 -31.670  1.00 26.68           O  
ATOM   2095  CB  ILE G 309     -64.400 -26.180 -29.782  1.00 20.38           C  
ATOM   2096  CG1 ILE G 309     -63.012 -25.985 -30.374  1.00 20.71           C  
ATOM   2097  CG2 ILE G 309     -64.663 -27.666 -29.724  1.00 21.18           C  
ATOM   2098  CD1 ILE G 309     -62.705 -24.590 -30.663  1.00 18.35           C  
ATOM   2099  N   GLY G 312     -67.649 -26.117 -29.758  1.00 23.46           N  
ATOM   2100  CA  GLY G 312     -68.875 -26.869 -29.751  1.00 27.40           C  
ATOM   2101  C   GLY G 312     -69.806 -26.429 -28.644  1.00 30.36           C  
ATOM   2102  O   GLY G 312     -69.892 -25.247 -28.297  1.00 33.77           O  
ATOM   2103  N   PRO G 313     -70.524 -27.383 -28.066  1.00 36.32           N  
ATOM   2104  CA  PRO G 313     -71.499 -27.053 -27.018  1.00 45.48           C  
ATOM   2105  C   PRO G 313     -70.849 -26.539 -25.743  1.00 36.74           C  
ATOM   2106  O   PRO G 313     -70.446 -27.326 -24.881  1.00 35.59           O  
ATOM   2107  CB  PRO G 313     -72.219 -28.388 -26.779  1.00 54.00           C  
ATOM   2108  CG  PRO G 313     -71.901 -29.235 -27.977  1.00 51.65           C  
ATOM   2109  CD  PRO G 313     -70.539 -28.813 -28.409  1.00 45.14           C  
ATOM   2110  N   GLY G 314     -70.748 -25.217 -25.611  1.00 34.90           N  
ATOM   2111  CA  GLY G 314     -70.186 -24.607 -24.427  1.00 33.87           C  
ATOM   2112  C   GLY G 314     -68.679 -24.504 -24.401  1.00 31.02           C  
ATOM   2113  O   GLY G 314     -68.140 -23.778 -23.555  1.00 27.78           O  
ATOM   2114  N   GLN G 315     -67.978 -25.195 -25.294  1.00 28.51           N  
ATOM   2115  CA  GLN G 315     -66.521 -25.173 -25.327  1.00 25.13           C  
ATOM   2116  C   GLN G 315     -66.049 -24.003 -26.183  1.00 24.78           C  
ATOM   2117  O   GLN G 315     -66.391 -23.920 -27.367  1.00 28.84           O  
ATOM   2118  CB  GLN G 315     -65.983 -26.492 -25.879  1.00 23.60           C  
ATOM   2119  CG  GLN G 315     -66.633 -27.729 -25.284  1.00 25.03           C  
ATOM   2120  CD  GLN G 315     -65.645 -28.592 -24.522  1.00 27.55           C  
ATOM   2121  OE1 GLN G 315     -64.435 -28.375 -24.589  1.00 20.52           O  
ATOM   2122  NE2 GLN G 315     -66.156 -29.576 -23.790  1.00 22.76           N  
ATOM   2123  N   ALA G 316     -65.258 -23.109 -25.590  1.00 22.01           N  
ATOM   2124  CA  ALA G 316     -64.748 -21.923 -26.273  1.00 20.61           C  
ATOM   2125  C   ALA G 316     -63.229 -21.895 -26.159  1.00 17.06           C  
ATOM   2126  O   ALA G 316     -62.686 -21.643 -25.078  1.00 17.50           O  
ATOM   2127  CB  ALA G 316     -65.361 -20.648 -25.693  1.00 21.90           C  
ATOM   2128  N   PHE G 317     -62.548 -22.139 -27.273  1.00 13.64           N  
ATOM   2129  CA  PHE G 317     -61.094 -22.157 -27.286  1.00 11.82           C  
ATOM   2130  C   PHE G 317     -60.546 -20.747 -27.436  1.00 12.35           C  
ATOM   2131  O   PHE G 317     -61.053 -19.944 -28.224  1.00 12.29           O  
ATOM   2132  CB  PHE G 317     -60.587 -23.043 -28.421  1.00 10.83           C  
ATOM   2133  CG  PHE G 317     -59.139 -22.850 -28.743  1.00 13.23           C  
ATOM   2134  CD1 PHE G 317     -58.160 -23.399 -27.938  1.00 11.18           C  
ATOM   2135  CD2 PHE G 317     -58.757 -22.132 -29.861  1.00 13.20           C  
ATOM   2136  CE1 PHE G 317     -56.825 -23.229 -28.237  1.00 15.01           C  
ATOM   2137  CE2 PHE G 317     -57.424 -21.960 -30.164  1.00 11.26           C  
ATOM   2138  CZ  PHE G 317     -56.457 -22.507 -29.351  1.00 12.09           C  
ATOM   2139  N   TYR G 318     -59.494 -20.454 -26.678  1.00 12.48           N  
ATOM   2140  CA  TYR G 318     -58.924 -19.111 -26.626  1.00 14.56           C  
ATOM   2141  C   TYR G 318     -57.757 -19.043 -27.601  1.00 16.50           C  
ATOM   2142  O   TYR G 318     -56.602 -19.277 -27.246  1.00 11.77           O  
ATOM   2143  CB  TYR G 318     -58.515 -18.759 -25.204  1.00 16.72           C  
ATOM   2144  CG  TYR G 318     -59.698 -18.349 -24.367  1.00 19.37           C  
ATOM   2145  CD1 TYR G 318     -60.540 -19.302 -23.809  1.00 16.93           C  
ATOM   2146  CD2 TYR G 318     -59.993 -17.011 -24.159  1.00 17.55           C  
ATOM   2147  CE1 TYR G 318     -61.630 -18.935 -23.053  1.00 23.27           C  
ATOM   2148  CE2 TYR G 318     -61.081 -16.631 -23.403  1.00 31.16           C  
ATOM   2149  CZ  TYR G 318     -61.897 -17.597 -22.852  1.00 42.27           C  
ATOM   2150  OH  TYR G 318     -62.985 -17.219 -22.097  1.00 42.09           O  
ATOM   2151  N   ALA G 319     -58.075 -18.720 -28.847  1.00 12.62           N  
ATOM   2152  CA  ALA G 319     -57.046 -18.522 -29.850  1.00 15.13           C  
ATOM   2153  C   ALA G 319     -56.327 -17.205 -29.607  1.00 13.34           C  
ATOM   2154  O   ALA G 319     -56.949 -16.190 -29.282  1.00 18.00           O  
ATOM   2155  CB  ALA G 319     -57.661 -18.536 -31.248  1.00 14.30           C  
ATOM   2156  N   THR G 320     -55.006 -17.229 -29.744  1.00 17.59           N  
ATOM   2157  CA  THR G 320     -54.250 -15.987 -29.768  1.00 16.40           C  
ATOM   2158  C   THR G 320     -54.488 -15.286 -31.095  1.00 17.70           C  
ATOM   2159  O   THR G 320     -54.537 -15.922 -32.150  1.00 18.08           O  
ATOM   2160  CB  THR G 320     -52.756 -16.246 -29.574  1.00 17.88           C  
ATOM   2161  OG1 THR G 320     -52.565 -17.317 -28.644  1.00 17.78           O  
ATOM   2162  CG2 THR G 320     -52.072 -15.001 -29.042  1.00 18.90           C  
ATOM   2163  N   GLY G 321     -54.644 -13.966 -31.041  1.00 17.36           N  
ATOM   2164  CA  GLY G 321     -54.952 -13.181 -32.209  1.00 22.03           C  
ATOM   2165  C   GLY G 321     -53.774 -12.373 -32.720  1.00 31.77           C  
ATOM   2166  O   GLY G 321     -52.625 -12.541 -32.306  1.00 25.90           O  
ATOM   2167  N   ASP G 321A    -54.100 -11.458 -33.630  1.00 21.79           N  
ATOM   2168  CA  ASP G 321A    -53.133 -10.573 -34.264  1.00 27.84           C  
ATOM   2169  C   ASP G 321A    -52.273  -9.844 -33.237  1.00 26.43           C  
ATOM   2170  O   ASP G 321A    -52.749  -9.441 -32.176  1.00 23.73           O  
ATOM   2171  CB  ASP G 321A    -53.898  -9.566 -35.128  1.00 24.88           C  
ATOM   2172  CG  ASP G 321A    -52.994  -8.640 -35.911  1.00 26.08           C  
ATOM   2173  OD1 ASP G 321A    -51.779  -8.906 -36.001  1.00 29.26           O  
ATOM   2174  OD2 ASP G 321A    -53.514  -7.637 -36.442  1.00 23.75           O  
ATOM   2175  N   ILE G 322     -50.996  -9.683 -33.561  1.00 30.95           N  
ATOM   2176  CA  ILE G 322     -50.115  -8.792 -32.816  1.00 32.05           C  
ATOM   2177  C   ILE G 322     -50.267  -7.396 -33.401  1.00 33.62           C  
ATOM   2178  O   ILE G 322     -50.207  -7.220 -34.621  1.00 30.25           O  
ATOM   2179  CB  ILE G 322     -48.651  -9.255 -32.899  1.00 36.03           C  
ATOM   2180  CG1 ILE G 322     -48.468 -10.643 -32.285  1.00 41.83           C  
ATOM   2181  CG2 ILE G 322     -47.730  -8.237 -32.225  1.00 37.16           C  
ATOM   2182  CD1 ILE G 322     -47.017 -11.105 -32.269  1.00 37.07           C  
ATOM   2183  N   ILE G 323     -50.464  -6.402 -32.542  1.00 33.95           N  
ATOM   2184  CA  ILE G 323     -50.463  -5.012 -32.976  1.00 37.80           C  
ATOM   2185  C   ILE G 323     -49.351  -4.289 -32.224  1.00 42.20           C  
ATOM   2186  O   ILE G 323     -49.345  -4.248 -30.987  1.00 41.74           O  
ATOM   2187  CB  ILE G 323     -51.836  -4.338 -32.792  1.00 40.18           C  
ATOM   2188  CG1 ILE G 323     -52.242  -4.214 -31.325  1.00 46.11           C  
ATOM   2189  CG2 ILE G 323     -52.908  -5.111 -33.554  1.00 42.23           C  
ATOM   2190  CD1 ILE G 323     -52.753  -2.836 -30.993  1.00 55.69           C  
ATOM   2191  N   GLY G 324     -48.394  -3.759 -32.969  1.00 50.10           N  
ATOM   2192  CA  GLY G 324     -47.195  -3.181 -32.403  1.00 49.26           C  
ATOM   2193  C   GLY G 324     -45.960  -3.975 -32.791  1.00 48.03           C  
ATOM   2194  O   GLY G 324     -45.987  -4.852 -33.660  1.00 58.26           O  
ATOM   2195  N   ASP G 325     -44.862  -3.660 -32.111  1.00 46.53           N  
ATOM   2196  CA  ASP G 325     -43.569  -4.221 -32.464  1.00 47.29           C  
ATOM   2197  C   ASP G 325     -43.500  -5.707 -32.124  1.00 43.51           C  
ATOM   2198  O   ASP G 325     -44.342  -6.259 -31.410  1.00 44.13           O  
ATOM   2199  CB  ASP G 325     -42.451  -3.479 -31.738  1.00 46.98           C  
ATOM   2200  CG  ASP G 325     -42.584  -1.984 -31.850  1.00 49.57           C  
ATOM   2201  OD1 ASP G 325     -43.558  -1.431 -31.299  1.00 53.66           O  
ATOM   2202  OD2 ASP G 325     -41.715  -1.364 -32.492  1.00 51.08           O  
ATOM   2203  N   ILE G 326     -42.470  -6.356 -32.660  1.00 49.23           N  
ATOM   2204  CA  ILE G 326     -42.103  -7.711 -32.277  1.00 42.51           C  
ATOM   2205  C   ILE G 326     -41.021  -7.602 -31.211  1.00 41.69           C  
ATOM   2206  O   ILE G 326     -40.056  -6.840 -31.364  1.00 45.34           O  
ATOM   2207  CB  ILE G 326     -41.653  -8.539 -33.499  1.00 40.50           C  
ATOM   2208  CG1 ILE G 326     -42.068 -10.002 -33.334  1.00 38.72           C  
ATOM   2209  CG2 ILE G 326     -40.155  -8.418 -33.789  1.00 39.75           C  
ATOM   2210  CD1 ILE G 326     -43.530 -10.247 -33.631  1.00 39.59           C  
ATOM   2211  N   ARG G 327     -41.214  -8.301 -30.097  1.00 40.32           N  
ATOM   2212  CA  ARG G 327     -40.342  -8.117 -28.945  1.00 45.53           C  
ATOM   2213  C   ARG G 327     -40.251  -9.414 -28.158  1.00 51.12           C  
ATOM   2214  O   ARG G 327     -41.276 -10.005 -27.806  1.00 51.01           O  
ATOM   2215  CB  ARG G 327     -40.853  -6.983 -28.052  1.00 47.13           C  
ATOM   2216  CG  ARG G 327     -40.665  -5.586 -28.615  1.00 48.33           C  
ATOM   2217  CD  ARG G 327     -39.532  -4.891 -27.908  1.00 54.26           C  
ATOM   2218  NE  ARG G 327     -38.647  -4.176 -28.814  1.00 59.16           N  
ATOM   2219  CZ  ARG G 327     -37.479  -3.673 -28.439  1.00 66.11           C  
ATOM   2220  NH1 ARG G 327     -36.722  -3.044 -29.305  1.00 68.46           N  
ATOM   2221  NH2 ARG G 327     -37.065  -3.807 -27.190  1.00 68.02           N  
ATOM   2222  N   GLN G 328     -39.024  -9.839 -27.874  1.00 54.45           N  
ATOM   2223  CA  GLN G 328     -38.741 -11.104 -27.218  1.00 59.32           C  
ATOM   2224  C   GLN G 328     -38.861 -10.969 -25.699  1.00 53.90           C  
ATOM   2225  O   GLN G 328     -38.738  -9.882 -25.129  1.00 54.15           O  
ATOM   2226  CB  GLN G 328     -37.345 -11.595 -27.621  1.00 82.50           C  
ATOM   2227  CG  GLN G 328     -36.538 -12.280 -26.527  1.00 83.21           C  
ATOM   2228  CD  GLN G 328     -35.146 -12.663 -26.974  1.00102.12           C  
ATOM   2229  OE1 GLN G 328     -34.240 -11.832 -27.002  1.00110.65           O  
ATOM   2230  NE2 GLN G 328     -34.968 -13.931 -27.328  1.00107.48           N  
ATOM   2231  N   ALA G 329     -39.129 -12.101 -25.048  1.00 50.80           N  
ATOM   2232  CA  ALA G 329     -39.214 -12.154 -23.596  1.00 46.18           C  
ATOM   2233  C   ALA G 329     -37.824 -12.100 -22.972  1.00 48.63           C  
ATOM   2234  O   ALA G 329     -36.940 -12.880 -23.339  1.00 45.67           O  
ATOM   2235  CB  ALA G 329     -39.943 -13.421 -23.153  1.00 41.56           C  
ATOM   2236  N   HIS G 330     -37.632 -11.186 -22.021  1.00 50.20           N  
ATOM   2237  CA  HIS G 330     -36.348 -11.076 -21.342  1.00 48.50           C  
ATOM   2238  C   HIS G 330     -36.562 -10.623 -19.902  1.00 50.69           C  
ATOM   2239  O   HIS G 330     -37.695 -10.506 -19.426  1.00 52.56           O  
ATOM   2240  CB  HIS G 330     -35.388 -10.156 -22.109  1.00 50.76           C  
ATOM   2241  CG  HIS G 330     -35.889  -8.758 -22.315  1.00 56.25           C  
ATOM   2242  ND1 HIS G 330     -36.793  -8.426 -23.301  1.00 58.53           N  
ATOM   2243  CD2 HIS G 330     -35.563  -7.597 -21.699  1.00 62.03           C  
ATOM   2244  CE1 HIS G 330     -37.020  -7.124 -23.268  1.00 59.63           C  
ATOM   2245  NE2 HIS G 330     -36.283  -6.598 -22.307  1.00 65.06           N  
ATOM   2246  N   CYS G 331     -35.451 -10.393 -19.199  1.00 51.96           N  
ATOM   2247  CA  CYS G 331     -35.486 -10.108 -17.769  1.00 56.86           C  
ATOM   2248  C   CYS G 331     -34.222  -9.359 -17.374  1.00 58.81           C  
ATOM   2249  O   CYS G 331     -33.119  -9.769 -17.745  1.00 60.91           O  
ATOM   2250  CB  CYS G 331     -35.609 -11.402 -16.963  1.00 53.97           C  
ATOM   2251  SG  CYS G 331     -36.595 -11.230 -15.478  1.00 54.96           S  
ATOM   2252  N   ASN G 332     -34.384  -8.283 -16.607  1.00 73.98           N  
ATOM   2253  CA  ASN G 332     -33.285  -7.397 -16.245  1.00 81.69           C  
ATOM   2254  C   ASN G 332     -32.756  -7.705 -14.848  1.00 84.09           C  
ATOM   2255  O   ASN G 332     -33.523  -8.043 -13.941  1.00 92.29           O  
ATOM   2256  CB  ASN G 332     -33.724  -5.932 -16.298  1.00100.31           C  
ATOM   2257  CG  ASN G 332     -33.761  -5.376 -17.704  1.00124.63           C  
ATOM   2258  OD1 ASN G 332     -33.851  -6.116 -18.683  1.00127.12           O  
ATOM   2259  ND2 ASN G 332     -33.699  -4.052 -17.806  1.00138.58           N  
ATOM   2260  N   VAL G 333     -31.436  -7.589 -14.689  1.00 75.50           N  
ATOM   2261  CA  VAL G 333     -30.763  -7.597 -13.390  1.00 54.34           C  
ATOM   2262  C   VAL G 333     -29.627  -6.589 -13.456  1.00 43.64           C  
ATOM   2263  O   VAL G 333     -28.798  -6.656 -14.363  1.00 38.92           O  
ATOM   2264  CB  VAL G 333     -30.175  -8.975 -13.014  1.00 57.24           C  
ATOM   2265  CG1 VAL G 333     -29.895  -9.046 -11.515  1.00 49.13           C  
ATOM   2266  CG2 VAL G 333     -31.059 -10.122 -13.474  1.00 57.13           C  
ATOM   2267  N   SER G 334     -29.557  -5.677 -12.496  1.00 35.84           N  
ATOM   2268  CA  SER G 334     -28.364  -4.850 -12.378  1.00 32.96           C  
ATOM   2269  C   SER G 334     -27.269  -5.686 -11.733  1.00 32.83           C  
ATOM   2270  O   SER G 334     -27.460  -6.209 -10.631  1.00 41.27           O  
ATOM   2271  CB  SER G 334     -28.637  -3.597 -11.554  1.00 33.34           C  
ATOM   2272  OG  SER G 334     -27.428  -3.096 -11.011  1.00 30.72           O  
ATOM   2273  N   LYS G 335     -26.127  -5.835 -12.412  1.00 33.92           N  
ATOM   2274  CA  LYS G 335     -25.089  -6.687 -11.840  1.00 39.47           C  
ATOM   2275  C   LYS G 335     -24.549  -6.112 -10.547  1.00 42.39           C  
ATOM   2276  O   LYS G 335     -24.136  -6.875  -9.667  1.00 41.72           O  
ATOM   2277  CB  LYS G 335     -23.943  -6.938 -12.826  1.00 41.46           C  
ATOM   2278  CG  LYS G 335     -23.355  -5.744 -13.549  1.00 43.10           C  
ATOM   2279  CD  LYS G 335     -22.447  -6.244 -14.673  1.00 29.94           C  
ATOM   2280  CE  LYS G 335     -21.450  -5.190 -15.122  1.00 23.55           C  
ATOM   2281  NZ  LYS G 335     -20.407  -5.761 -16.023  1.00 21.55           N  
ATOM   2282  N   ALA G 336     -24.554  -4.781 -10.409  1.00 59.21           N  
ATOM   2283  CA  ALA G 336     -23.974  -4.130  -9.236  1.00 62.49           C  
ATOM   2284  C   ALA G 336     -24.396  -4.826  -7.950  1.00 50.49           C  
ATOM   2285  O   ALA G 336     -23.567  -5.118  -7.081  1.00 48.98           O  
ATOM   2286  CB  ALA G 336     -24.376  -2.655  -9.205  1.00 75.44           C  
ATOM   2287  N   THR G 337     -25.686  -5.132  -7.833  1.00 48.88           N  
ATOM   2288  CA  THR G 337     -26.177  -5.861  -6.673  1.00 49.49           C  
ATOM   2289  C   THR G 337     -25.986  -7.364  -6.837  1.00 44.85           C  
ATOM   2290  O   THR G 337     -25.629  -8.052  -5.874  1.00 45.82           O  
ATOM   2291  CB  THR G 337     -27.649  -5.536  -6.445  1.00 41.91           C  
ATOM   2292  OG1 THR G 337     -28.430  -6.132  -7.488  1.00 38.85           O  
ATOM   2293  CG2 THR G 337     -27.870  -4.032  -6.449  1.00 43.71           C  
ATOM   2294  N   TRP G 338     -26.216  -7.886  -8.044  1.00 42.07           N  
ATOM   2295  CA  TRP G 338     -26.075  -9.319  -8.275  1.00 38.85           C  
ATOM   2296  C   TRP G 338     -24.675  -9.797  -7.909  1.00 39.49           C  
ATOM   2297  O   TRP G 338     -24.513 -10.702  -7.085  1.00 38.92           O  
ATOM   2298  CB  TRP G 338     -26.403  -9.656  -9.730  1.00 33.89           C  
ATOM   2299  CG  TRP G 338     -25.973 -11.035 -10.135  1.00 25.63           C  
ATOM   2300  CD1 TRP G 338     -24.968 -11.357 -10.995  1.00 29.67           C  
ATOM   2301  CD2 TRP G 338     -26.533 -12.276  -9.690  1.00 21.51           C  
ATOM   2302  NE1 TRP G 338     -24.867 -12.721 -11.118  1.00 23.05           N  
ATOM   2303  CE2 TRP G 338     -25.817 -13.308 -10.326  1.00 19.73           C  
ATOM   2304  CE3 TRP G 338     -27.571 -12.615  -8.817  1.00 26.37           C  
ATOM   2305  CZ2 TRP G 338     -26.103 -14.654 -10.118  1.00 23.60           C  
ATOM   2306  CZ3 TRP G 338     -27.854 -13.953  -8.611  1.00 25.85           C  
ATOM   2307  CH2 TRP G 338     -27.123 -14.956  -9.259  1.00 24.67           C  
ATOM   2308  N   ASN G 339     -23.643  -9.177  -8.490  1.00 40.79           N  
ATOM   2309  CA  ASN G 339     -22.284  -9.649  -8.247  1.00 44.08           C  
ATOM   2310  C   ASN G 339     -21.856  -9.476  -6.794  1.00 55.27           C  
ATOM   2311  O   ASN G 339     -20.940 -10.174  -6.347  1.00 63.76           O  
ATOM   2312  CB  ASN G 339     -21.281  -8.945  -9.171  1.00 47.08           C  
ATOM   2313  CG  ASN G 339     -21.140  -7.462  -8.878  1.00 60.97           C  
ATOM   2314  OD1 ASN G 339     -20.173  -7.026  -8.257  1.00 60.40           O  
ATOM   2315  ND2 ASN G 339     -22.082  -6.680  -9.355  1.00 50.97           N  
ATOM   2316  N   GLU G 340     -22.499  -8.583  -6.039  1.00 51.69           N  
ATOM   2317  CA  GLU G 340     -22.098  -8.379  -4.651  1.00 49.54           C  
ATOM   2318  C   GLU G 340     -22.890  -9.235  -3.671  1.00 46.64           C  
ATOM   2319  O   GLU G 340     -22.344  -9.636  -2.637  1.00 43.54           O  
ATOM   2320  CB  GLU G 340     -22.207  -6.899  -4.272  1.00 48.57           C  
ATOM   2321  CG  GLU G 340     -23.612  -6.370  -4.100  1.00 48.72           C  
ATOM   2322  CD  GLU G 340     -23.637  -4.860  -4.010  1.00 56.31           C  
ATOM   2323  OE1 GLU G 340     -22.596  -4.275  -3.645  1.00 78.98           O  
ATOM   2324  OE2 GLU G 340     -24.688  -4.257  -4.308  1.00 55.38           O  
ATOM   2325  N   THR G 341     -24.161  -9.525  -3.958  1.00 44.79           N  
ATOM   2326  CA  THR G 341     -24.832 -10.599  -3.234  1.00 44.51           C  
ATOM   2327  C   THR G 341     -24.175 -11.930  -3.556  1.00 44.50           C  
ATOM   2328  O   THR G 341     -23.934 -12.750  -2.663  1.00 48.26           O  
ATOM   2329  CB  THR G 341     -26.318 -10.640  -3.582  1.00 42.94           C  
ATOM   2330  OG1 THR G 341     -26.474 -11.003  -4.959  1.00 47.48           O  
ATOM   2331  CG2 THR G 341     -26.967  -9.289  -3.328  1.00 40.40           C  
ATOM   2332  N   LEU G 342     -23.894 -12.160  -4.841  1.00 43.66           N  
ATOM   2333  CA  LEU G 342     -22.948 -13.190  -5.251  1.00 42.71           C  
ATOM   2334  C   LEU G 342     -21.710 -13.159  -4.368  1.00 44.03           C  
ATOM   2335  O   LEU G 342     -21.303 -14.182  -3.808  1.00 41.75           O  
ATOM   2336  CB  LEU G 342     -22.566 -12.971  -6.718  1.00 38.50           C  
ATOM   2337  CG  LEU G 342     -21.984 -14.081  -7.587  1.00 32.75           C  
ATOM   2338  CD1 LEU G 342     -22.814 -15.343  -7.486  1.00 29.85           C  
ATOM   2339  CD2 LEU G 342     -21.910 -13.601  -9.029  1.00 33.25           C  
ATOM   2340  N   GLY G 343     -21.128 -11.966  -4.202  1.00 45.40           N  
ATOM   2341  CA  GLY G 343     -19.881 -11.841  -3.463  1.00 46.25           C  
ATOM   2342  C   GLY G 343     -19.933 -12.447  -2.074  1.00 48.33           C  
ATOM   2343  O   GLY G 343     -18.948 -13.012  -1.596  1.00 42.47           O  
ATOM   2344  N   LYS G 344     -21.080 -12.340  -1.404  1.00 47.29           N  
ATOM   2345  CA  LYS G 344     -21.200 -12.943  -0.083  1.00 48.86           C  
ATOM   2346  C   LYS G 344     -21.573 -14.417  -0.167  1.00 45.32           C  
ATOM   2347  O   LYS G 344     -21.261 -15.184   0.751  1.00 55.23           O  
ATOM   2348  CB  LYS G 344     -22.216 -12.172   0.757  1.00 58.74           C  
ATOM   2349  CG  LYS G 344     -21.808 -10.731   1.028  1.00 57.67           C  
ATOM   2350  CD  LYS G 344     -22.897  -9.976   1.768  1.00 51.95           C  
ATOM   2351  CE  LYS G 344     -23.938  -9.437   0.805  1.00 53.56           C  
ATOM   2352  NZ  LYS G 344     -23.818  -7.966   0.629  1.00 57.46           N  
ATOM   2353  N   VAL G 345     -22.235 -14.829  -1.250  1.00 43.70           N  
ATOM   2354  CA  VAL G 345     -22.393 -16.255  -1.514  1.00 43.17           C  
ATOM   2355  C   VAL G 345     -21.041 -16.871  -1.834  1.00 41.58           C  
ATOM   2356  O   VAL G 345     -20.816 -18.065  -1.599  1.00 37.36           O  
ATOM   2357  CB  VAL G 345     -23.403 -16.479  -2.655  1.00 41.54           C  
ATOM   2358  CG1 VAL G 345     -23.631 -17.962  -2.892  1.00 33.68           C  
ATOM   2359  CG2 VAL G 345     -24.715 -15.783  -2.346  1.00 49.72           C  
ATOM   2360  N   VAL G 346     -20.120 -16.064  -2.361  1.00 40.77           N  
ATOM   2361  CA  VAL G 346     -18.777 -16.537  -2.682  1.00 41.40           C  
ATOM   2362  C   VAL G 346     -18.076 -17.046  -1.428  1.00 39.16           C  
ATOM   2363  O   VAL G 346     -17.660 -18.208  -1.349  1.00 36.13           O  
ATOM   2364  CB  VAL G 346     -17.968 -15.412  -3.352  1.00 43.35           C  
ATOM   2365  CG1 VAL G 346     -16.524 -15.802  -3.490  1.00 42.85           C  
ATOM   2366  CG2 VAL G 346     -18.553 -15.060  -4.707  1.00 49.65           C  
ATOM   2367  N   LYS G 347     -17.958 -16.182  -0.419  1.00 40.66           N  
ATOM   2368  CA  LYS G 347     -17.022 -16.415   0.674  1.00 34.98           C  
ATOM   2369  C   LYS G 347     -17.503 -17.455   1.670  1.00 33.00           C  
ATOM   2370  O   LYS G 347     -16.684 -18.058   2.367  1.00 32.40           O  
ATOM   2371  CB  LYS G 347     -16.749 -15.105   1.409  1.00 32.25           C  
ATOM   2372  CG  LYS G 347     -15.918 -14.134   0.607  1.00 35.81           C  
ATOM   2373  CD  LYS G 347     -14.727 -14.846  -0.006  1.00 37.19           C  
ATOM   2374  CE  LYS G 347     -14.334 -14.231  -1.332  1.00 35.32           C  
ATOM   2375  NZ  LYS G 347     -13.547 -15.195  -2.151  1.00 31.04           N  
ATOM   2376  N   GLN G 348     -18.805 -17.672   1.782  1.00 30.06           N  
ATOM   2377  CA  GLN G 348     -19.262 -18.524   2.868  1.00 34.56           C  
ATOM   2378  C   GLN G 348     -19.108 -20.003   2.538  1.00 30.78           C  
ATOM   2379  O   GLN G 348     -18.738 -20.796   3.410  1.00 31.15           O  
ATOM   2380  CB  GLN G 348     -20.703 -18.196   3.200  1.00 47.65           C  
ATOM   2381  CG  GLN G 348     -21.487 -19.370   3.664  1.00 47.59           C  
ATOM   2382  CD  GLN G 348     -22.921 -19.111   3.443  1.00 30.20           C  
ATOM   2383  OE1 GLN G 348     -23.455 -18.173   4.016  1.00 29.40           O  
ATOM   2384  NE2 GLN G 348     -23.561 -19.902   2.591  1.00 22.23           N  
ATOM   2385  N   LEU G 349     -19.390 -20.394   1.293  1.00 30.76           N  
ATOM   2386  CA  LEU G 349     -19.194 -21.784   0.898  1.00 32.49           C  
ATOM   2387  C   LEU G 349     -17.766 -22.239   1.168  1.00 31.88           C  
ATOM   2388  O   LEU G 349     -17.532 -23.412   1.487  1.00 32.63           O  
ATOM   2389  CB  LEU G 349     -19.545 -21.952  -0.579  1.00 34.01           C  
ATOM   2390  CG  LEU G 349     -20.145 -23.293  -0.997  1.00 38.64           C  
ATOM   2391  CD1 LEU G 349     -20.873 -23.164  -2.320  1.00 48.62           C  
ATOM   2392  CD2 LEU G 349     -19.060 -24.326  -1.107  1.00 46.51           C  
ATOM   2393  N   ARG G 350     -16.812 -21.318   1.056  1.00 33.25           N  
ATOM   2394  CA  ARG G 350     -15.404 -21.507   1.380  1.00 36.56           C  
ATOM   2395  C   ARG G 350     -15.184 -22.312   2.655  1.00 33.48           C  
ATOM   2396  O   ARG G 350     -14.278 -23.149   2.716  1.00 33.41           O  
ATOM   2397  CB  ARG G 350     -14.747 -20.135   1.508  1.00 42.10           C  
ATOM   2398  CG  ARG G 350     -13.270 -20.104   1.315  1.00 56.55           C  
ATOM   2399  CD  ARG G 350     -12.875 -20.245  -0.137  1.00 72.60           C  
ATOM   2400  NE  ARG G 350     -11.486 -19.848  -0.333  1.00 64.78           N  
ATOM   2401  CZ  ARG G 350     -11.111 -18.709  -0.902  1.00 68.18           C  
ATOM   2402  NH1 ARG G 350     -12.025 -17.859  -1.346  1.00 62.30           N  
ATOM   2403  NH2 ARG G 350      -9.823 -18.422  -1.033  1.00 71.43           N  
ATOM   2404  N   LYS G 351     -16.013 -22.074   3.676  1.00 34.46           N  
ATOM   2405  CA  LYS G 351     -15.923 -22.736   4.982  1.00 30.68           C  
ATOM   2406  C   LYS G 351     -16.197 -24.234   4.920  1.00 29.39           C  
ATOM   2407  O   LYS G 351     -16.357 -24.871   5.970  1.00 28.30           O  
ATOM   2408  CB  LYS G 351     -16.887 -22.072   5.965  1.00 30.42           C  
ATOM   2409  CG  LYS G 351     -16.842 -20.554   5.925  1.00 27.90           C  
ATOM   2410  CD  LYS G 351     -17.204 -19.938   7.267  1.00 25.67           C  
ATOM   2411  CE  LYS G 351     -17.197 -18.417   7.195  1.00 24.29           C  
ATOM   2412  NZ  LYS G 351     -18.471 -17.825   7.697  1.00 20.22           N  
ATOM   2413  N   HIS G 352     -16.261 -24.801   3.717  1.00 31.73           N  
ATOM   2414  CA  HIS G 352     -16.471 -26.226   3.532  1.00 33.96           C  
ATOM   2415  C   HIS G 352     -15.539 -26.833   2.499  1.00 34.55           C  
ATOM   2416  O   HIS G 352     -15.457 -28.062   2.414  1.00 30.96           O  
ATOM   2417  CB  HIS G 352     -17.926 -26.496   3.130  1.00 32.51           C  
ATOM   2418  CG  HIS G 352     -18.883 -25.477   3.659  1.00 29.12           C  
ATOM   2419  ND1 HIS G 352     -19.294 -24.389   2.920  1.00 30.32           N  
ATOM   2420  CD2 HIS G 352     -19.486 -25.361   4.865  1.00 32.06           C  
ATOM   2421  CE1 HIS G 352     -20.122 -23.656   3.643  1.00 33.24           C  
ATOM   2422  NE2 HIS G 352     -20.255 -24.224   4.827  1.00 39.15           N  
ATOM   2423  N   PHE G 353     -14.834 -26.017   1.719  1.00 37.83           N  
ATOM   2424  CA  PHE G 353     -13.832 -26.498   0.779  1.00 41.91           C  
ATOM   2425  C   PHE G 353     -12.504 -25.790   1.009  1.00 52.00           C  
ATOM   2426  O   PHE G 353     -11.690 -25.668   0.093  1.00 73.19           O  
ATOM   2427  CB  PHE G 353     -14.305 -26.319  -0.662  1.00 44.87           C  
ATOM   2428  CG  PHE G 353     -15.509 -27.146  -1.002  1.00 46.17           C  
ATOM   2429  CD1 PHE G 353     -16.776 -26.721  -0.649  1.00 37.69           C  
ATOM   2430  CD2 PHE G 353     -15.374 -28.355  -1.662  1.00 41.30           C  
ATOM   2431  CE1 PHE G 353     -17.886 -27.480  -0.953  1.00 34.44           C  
ATOM   2432  CE2 PHE G 353     -16.484 -29.117  -1.970  1.00 35.29           C  
ATOM   2433  CZ  PHE G 353     -17.740 -28.675  -1.614  1.00 34.99           C  
ATOM   2434  N   GLY G 354     -12.276 -25.321   2.233  1.00 51.81           N  
ATOM   2435  CA  GLY G 354     -11.048 -24.631   2.570  1.00 59.91           C  
ATOM   2436  C   GLY G 354     -11.089 -23.160   2.219  1.00 58.44           C  
ATOM   2437  O   GLY G 354     -11.768 -22.773   1.266  1.00 54.37           O  
ATOM   2438  N   ASN G 355     -10.363 -22.334   2.976  1.00 61.81           N  
ATOM   2439  CA  ASN G 355     -10.344 -20.888   2.781  1.00 60.94           C  
ATOM   2440  C   ASN G 355      -9.358 -20.447   1.713  1.00 61.71           C  
ATOM   2441  O   ASN G 355      -9.032 -19.257   1.629  1.00 60.58           O  
ATOM   2442  CB  ASN G 355     -10.032 -20.179   4.101  1.00 57.51           C  
ATOM   2443  CG  ASN G 355     -10.609 -18.777   4.160  1.00 54.98           C  
ATOM   2444  OD1 ASN G 355     -11.710 -18.527   3.672  1.00 57.08           O  
ATOM   2445  ND2 ASN G 355      -9.864 -17.854   4.756  1.00 51.58           N  
ATOM   2446  N   ASN G 356      -8.910 -21.374   0.871  1.00 65.95           N  
ATOM   2447  CA  ASN G 356      -7.789 -21.119  -0.024  1.00 76.51           C  
ATOM   2448  C   ASN G 356      -7.996 -21.761  -1.394  1.00 78.95           C  
ATOM   2449  O   ASN G 356      -7.015 -22.050  -2.090  1.00 84.60           O  
ATOM   2450  CB  ASN G 356      -6.515 -21.661   0.620  1.00 88.70           C  
ATOM   2451  CG  ASN G 356      -6.460 -23.168   0.564  1.00100.74           C  
ATOM   2452  OD1 ASN G 356      -7.496 -23.816   0.400  1.00 99.11           O  
ATOM   2453  ND2 ASN G 356      -5.260 -23.734   0.694  1.00118.98           N  
ATOM   2454  N   THR G 357      -9.243 -22.000  -1.790  1.00 73.87           N  
ATOM   2455  CA  THR G 357      -9.575 -22.941  -2.847  1.00 70.78           C  
ATOM   2456  C   THR G 357     -10.290 -22.232  -3.994  1.00 75.00           C  
ATOM   2457  O   THR G 357     -10.850 -21.144  -3.832  1.00 68.94           O  
ATOM   2458  CB  THR G 357     -10.444 -24.079  -2.273  1.00 68.67           C  
ATOM   2459  OG1 THR G 357      -9.716 -24.753  -1.238  1.00 74.65           O  
ATOM   2460  CG2 THR G 357     -10.848 -25.107  -3.328  1.00 67.70           C  
ATOM   2461  N   ILE G 358     -10.230 -22.864  -5.171  1.00 80.70           N  
ATOM   2462  CA  ILE G 358     -10.960 -22.415  -6.349  1.00 61.40           C  
ATOM   2463  C   ILE G 358     -12.471 -22.377  -6.098  1.00 57.35           C  
ATOM   2464  O   ILE G 358     -13.000 -23.041  -5.198  1.00 53.41           O  
ATOM   2465  CB  ILE G 358     -10.639 -23.349  -7.523  1.00 57.87           C  
ATOM   2466  CG1 ILE G 358     -10.943 -24.792  -7.113  1.00 60.33           C  
ATOM   2467  CG2 ILE G 358      -9.180 -23.219  -7.924  1.00 66.71           C  
ATOM   2468  CD1 ILE G 358     -12.354 -25.262  -7.432  1.00 56.74           C  
ATOM   2469  N   ILE G 359     -13.167 -21.596  -6.932  1.00 62.08           N  
ATOM   2470  CA  ILE G 359     -14.608 -21.690  -7.169  1.00 48.69           C  
ATOM   2471  C   ILE G 359     -14.861 -21.245  -8.607  1.00 45.33           C  
ATOM   2472  O   ILE G 359     -13.997 -20.654  -9.254  1.00 40.38           O  
ATOM   2473  CB  ILE G 359     -15.470 -20.842  -6.205  1.00 46.53           C  
ATOM   2474  CG1 ILE G 359     -15.128 -19.365  -6.336  1.00 42.42           C  
ATOM   2475  CG2 ILE G 359     -15.365 -21.320  -4.758  1.00 58.90           C  
ATOM   2476  CD1 ILE G 359     -15.815 -18.540  -5.320  1.00 37.99           C  
ATOM   2477  N   ARG G 360     -16.082 -21.476  -9.088  1.00 45.43           N  
ATOM   2478  CA  ARG G 360     -16.327 -21.621 -10.519  1.00 46.84           C  
ATOM   2479  C   ARG G 360     -17.786 -21.316 -10.836  1.00 47.20           C  
ATOM   2480  O   ARG G 360     -18.639 -21.337  -9.943  1.00 49.60           O  
ATOM   2481  CB  ARG G 360     -15.993 -23.046 -10.971  1.00 54.20           C  
ATOM   2482  CG  ARG G 360     -16.939 -24.111 -10.386  1.00 51.74           C  
ATOM   2483  CD  ARG G 360     -16.718 -24.376  -8.884  1.00 49.05           C  
ATOM   2484  NE  ARG G 360     -17.121 -25.723  -8.494  1.00 53.20           N  
ATOM   2485  CZ  ARG G 360     -17.050 -26.222  -7.264  1.00 49.37           C  
ATOM   2486  NH1 ARG G 360     -16.589 -25.487  -6.265  1.00 47.34           N  
ATOM   2487  NH2 ARG G 360     -17.445 -27.468  -7.039  1.00 49.95           N  
ATOM   2488  N   PHE G 361     -18.003 -21.135 -12.156  1.00 50.18           N  
ATOM   2489  CA  PHE G 361     -19.401 -20.990 -12.695  1.00 54.29           C  
ATOM   2490  C   PHE G 361     -19.524 -20.711 -14.246  1.00 55.84           C  
ATOM   2491  O   PHE G 361     -18.675 -20.061 -14.849  1.00 62.29           O  
ATOM   2492  CB  PHE G 361     -20.287 -20.053 -11.800  1.00 61.78           C  
ATOM   2493  CG  PHE G 361     -21.656 -20.619 -11.380  1.00 55.40           C  
ATOM   2494  CD1 PHE G 361     -22.342 -21.529 -12.141  1.00 53.71           C  
ATOM   2495  CD2 PHE G 361     -22.275 -20.185 -10.210  1.00 59.13           C  
ATOM   2496  CE1 PHE G 361     -23.584 -22.034 -11.776  1.00 55.67           C  
ATOM   2497  CE2 PHE G 361     -23.522 -20.674  -9.834  1.00 58.23           C  
ATOM   2498  CZ  PHE G 361     -24.179 -21.594 -10.619  1.00 54.67           C  
ATOM   2499  N   ALA G 362     -20.617 -21.216 -14.849  1.00 55.77           N  
ATOM   2500  CA  ALA G 362     -21.071 -21.108 -16.245  1.00 56.52           C  
ATOM   2501  C   ALA G 362     -22.552 -21.599 -16.285  1.00 53.08           C  
ATOM   2502  O   ALA G 362     -23.204 -21.648 -15.240  1.00 47.96           O  
ATOM   2503  CB  ALA G 362     -20.209 -21.894 -17.224  1.00 81.44           C  
ATOM   2504  N   ASN G 363     -23.114 -21.885 -17.449  1.00 53.53           N  
ATOM   2505  CA  ASN G 363     -24.521 -22.313 -17.538  1.00 54.55           C  
ATOM   2506  C   ASN G 363     -24.890 -23.805 -17.377  1.00 49.08           C  
ATOM   2507  O   ASN G 363     -24.053 -24.681 -17.605  1.00 49.47           O  
ATOM   2508  CB  ASN G 363     -25.144 -21.738 -18.799  1.00 57.50           C  
ATOM   2509  CG  ASN G 363     -25.435 -20.258 -18.654  1.00 51.93           C  
ATOM   2510  OD1 ASN G 363     -26.560 -19.803 -18.867  1.00 53.59           O  
ATOM   2511  ND2 ASN G 363     -24.437 -19.509 -18.222  1.00 49.83           N  
ATOM   2512  N   SER G 364     -26.141 -24.099 -17.061  1.00 45.47           N  
ATOM   2513  CA  SER G 364     -26.616 -25.477 -16.912  1.00 41.66           C  
ATOM   2514  C   SER G 364     -26.288 -26.305 -18.146  1.00 42.70           C  
ATOM   2515  O   SER G 364     -26.487 -25.863 -19.279  1.00 45.39           O  
ATOM   2516  CB  SER G 364     -28.115 -25.538 -16.626  1.00 41.11           C  
ATOM   2517  OG  SER G 364     -28.525 -26.887 -16.431  1.00 36.67           O  
ATOM   2518  N   ALA G 365     -25.767 -27.510 -17.919  1.00 41.33           N  
ATOM   2519  CA  ALA G 365     -25.267 -28.362 -18.993  1.00 41.83           C  
ATOM   2520  C   ALA G 365     -25.823 -29.773 -18.884  1.00 43.10           C  
ATOM   2521  O   ALA G 365     -25.101 -30.759 -19.059  1.00 44.85           O  
ATOM   2522  CB  ALA G 365     -23.740 -28.392 -19.000  1.00 40.64           C  
ATOM   2523  N   GLY G 366     -27.118 -29.898 -18.608  1.00 44.44           N  
ATOM   2524  CA  GLY G 366     -27.731 -31.210 -18.544  1.00 49.19           C  
ATOM   2525  C   GLY G 366     -29.228 -31.185 -18.319  1.00 56.56           C  
ATOM   2526  O   GLY G 366     -29.728 -30.408 -17.500  1.00 62.35           O  
ATOM   2527  N   GLY G 367     -29.954 -32.022 -19.045  1.00 54.81           N  
ATOM   2528  CA  GLY G 367     -31.367 -32.215 -18.813  1.00 54.11           C  
ATOM   2529  C   GLY G 367     -32.233 -31.766 -19.972  1.00 54.01           C  
ATOM   2530  O   GLY G 367     -31.786 -31.609 -21.112  1.00 56.37           O  
ATOM   2531  N   ASP G 368     -33.506 -31.548 -19.659  1.00 63.50           N  
ATOM   2532  CA  ASP G 368     -34.521 -31.232 -20.647  1.00 48.36           C  
ATOM   2533  C   ASP G 368     -34.654 -29.723 -20.835  1.00 44.41           C  
ATOM   2534  O   ASP G 368     -34.042 -28.918 -20.131  1.00 47.37           O  
ATOM   2535  CB  ASP G 368     -35.864 -31.836 -20.235  1.00 44.10           C  
ATOM   2536  CG  ASP G 368     -36.831 -31.949 -21.392  1.00 39.66           C  
ATOM   2537  OD1 ASP G 368     -36.473 -31.510 -22.505  1.00 40.93           O  
ATOM   2538  OD2 ASP G 368     -37.950 -32.463 -21.188  1.00 32.98           O  
ATOM   2539  N   LEU G 369     -35.488 -29.352 -21.807  1.00 50.17           N  
ATOM   2540  CA  LEU G 369     -35.706 -27.949 -22.138  1.00 64.76           C  
ATOM   2541  C   LEU G 369     -36.284 -27.162 -20.967  1.00 69.04           C  
ATOM   2542  O   LEU G 369     -35.995 -25.969 -20.821  1.00 61.47           O  
ATOM   2543  CB  LEU G 369     -36.636 -27.847 -23.351  1.00 48.60           C  
ATOM   2544  CG  LEU G 369     -38.159 -27.942 -23.155  1.00 40.62           C  
ATOM   2545  CD1 LEU G 369     -38.869 -27.796 -24.485  1.00 40.03           C  
ATOM   2546  CD2 LEU G 369     -38.602 -29.235 -22.478  1.00 44.30           C  
ATOM   2547  N   GLU G 370     -37.087 -27.807 -20.121  1.00 61.53           N  
ATOM   2548  CA  GLU G 370     -37.895 -27.062 -19.163  1.00 64.33           C  
ATOM   2549  C   GLU G 370     -37.094 -26.655 -17.935  1.00 47.61           C  
ATOM   2550  O   GLU G 370     -37.303 -25.566 -17.389  1.00 40.02           O  
ATOM   2551  CB  GLU G 370     -39.113 -27.892 -18.754  1.00 52.61           C  
ATOM   2552  CG  GLU G 370     -40.320 -27.701 -19.657  1.00 46.83           C  
ATOM   2553  CD  GLU G 370     -41.472 -28.609 -19.288  1.00 50.68           C  
ATOM   2554  OE1 GLU G 370     -42.529 -28.092 -18.869  1.00 42.64           O  
ATOM   2555  OE2 GLU G 370     -41.320 -29.842 -19.414  1.00 81.95           O  
ATOM   2556  N   VAL G 371     -36.173 -27.508 -17.492  1.00 49.70           N  
ATOM   2557  CA  VAL G 371     -35.460 -27.271 -16.244  1.00 47.07           C  
ATOM   2558  C   VAL G 371     -34.058 -26.710 -16.454  1.00 38.12           C  
ATOM   2559  O   VAL G 371     -33.532 -26.046 -15.548  1.00 32.19           O  
ATOM   2560  CB  VAL G 371     -35.401 -28.562 -15.401  1.00 66.84           C  
ATOM   2561  CG1 VAL G 371     -36.748 -29.267 -15.432  1.00 50.49           C  
ATOM   2562  CG2 VAL G 371     -34.301 -29.486 -15.900  1.00 69.37           C  
ATOM   2563  N   THR G 372     -33.439 -26.948 -17.614  1.00 43.54           N  
ATOM   2564  CA  THR G 372     -32.148 -26.336 -17.906  1.00 44.59           C  
ATOM   2565  C   THR G 372     -32.233 -24.820 -17.868  1.00 37.55           C  
ATOM   2566  O   THR G 372     -31.211 -24.146 -17.696  1.00 35.37           O  
ATOM   2567  CB  THR G 372     -31.642 -26.799 -19.275  1.00 43.09           C  
ATOM   2568  OG1 THR G 372     -31.908 -28.198 -19.434  1.00 57.82           O  
ATOM   2569  CG2 THR G 372     -30.147 -26.558 -19.410  1.00 40.74           C  
ATOM   2570  N   THR G 373     -33.432 -24.275 -17.999  1.00 34.71           N  
ATOM   2571  CA  THR G 373     -33.637 -22.843 -18.007  1.00 28.71           C  
ATOM   2572  C   THR G 373     -34.748 -22.471 -17.037  1.00 27.44           C  
ATOM   2573  O   THR G 373     -35.560 -23.308 -16.635  1.00 30.99           O  
ATOM   2574  CB  THR G 373     -33.982 -22.354 -19.397  1.00 30.83           C  
ATOM   2575  OG1 THR G 373     -34.164 -20.950 -19.338  1.00 30.32           O  
ATOM   2576  CG2 THR G 373     -35.268 -22.971 -19.845  1.00 31.09           C  
ATOM   2577  N   HIS G 374     -34.782 -21.188 -16.681  1.00 24.89           N  
ATOM   2578  CA  HIS G 374     -35.665 -20.706 -15.628  1.00 21.27           C  
ATOM   2579  C   HIS G 374     -37.136 -20.868 -15.980  1.00 23.87           C  
ATOM   2580  O   HIS G 374     -37.744 -19.966 -16.562  1.00 25.14           O  
ATOM   2581  CB  HIS G 374     -35.379 -19.237 -15.321  1.00 17.75           C  
ATOM   2582  CG  HIS G 374     -36.091 -18.728 -14.108  1.00 13.49           C  
ATOM   2583  ND1 HIS G 374     -36.774 -19.558 -13.245  1.00 15.54           N  
ATOM   2584  CD2 HIS G 374     -36.222 -17.477 -13.609  1.00 12.85           C  
ATOM   2585  CE1 HIS G 374     -37.297 -18.839 -12.268  1.00 17.83           C  
ATOM   2586  NE2 HIS G 374     -36.977 -17.573 -12.465  1.00 17.28           N  
ATOM   2587  N   SER G 375     -37.718 -22.005 -15.618  1.00 21.88           N  
ATOM   2588  CA  SER G 375     -39.156 -22.181 -15.723  1.00 16.60           C  
ATOM   2589  C   SER G 375     -39.840 -21.428 -14.591  1.00 16.35           C  
ATOM   2590  O   SER G 375     -39.430 -21.538 -13.432  1.00 14.13           O  
ATOM   2591  CB  SER G 375     -39.520 -23.664 -15.666  1.00 22.64           C  
ATOM   2592  OG  SER G 375     -40.787 -23.851 -15.061  1.00 15.35           O  
ATOM   2593  N   PHE G 376     -40.869 -20.655 -14.927  1.00 17.92           N  
ATOM   2594  CA  PHE G 376     -41.714 -20.014 -13.923  1.00 18.28           C  
ATOM   2595  C   PHE G 376     -42.933 -19.420 -14.619  1.00 14.79           C  
ATOM   2596  O   PHE G 376     -43.081 -19.500 -15.840  1.00 13.44           O  
ATOM   2597  CB  PHE G 376     -40.955 -18.951 -13.125  1.00 18.27           C  
ATOM   2598  CG  PHE G 376     -40.564 -17.745 -13.923  1.00 17.75           C  
ATOM   2599  CD1 PHE G 376     -39.371 -17.722 -14.622  1.00 19.29           C  
ATOM   2600  CD2 PHE G 376     -41.376 -16.622 -13.953  1.00 18.46           C  
ATOM   2601  CE1 PHE G 376     -38.998 -16.607 -15.339  1.00 18.09           C  
ATOM   2602  CE2 PHE G 376     -41.012 -15.507 -14.676  1.00 25.53           C  
ATOM   2603  CZ  PHE G 376     -39.822 -15.499 -15.368  1.00 19.23           C  
ATOM   2604  N   ASN G 377     -43.803 -18.819 -13.817  1.00 14.30           N  
ATOM   2605  CA  ASN G 377     -45.053 -18.220 -14.256  1.00 13.55           C  
ATOM   2606  C   ASN G 377     -44.929 -16.716 -14.101  1.00 17.50           C  
ATOM   2607  O   ASN G 377     -44.448 -16.241 -13.068  1.00 20.76           O  
ATOM   2608  CB  ASN G 377     -46.212 -18.755 -13.402  1.00 18.17           C  
ATOM   2609  CG  ASN G 377     -47.537 -18.045 -13.656  1.00 16.23           C  
ATOM   2610  OD1 ASN G 377     -47.667 -16.840 -13.453  1.00 16.48           O  
ATOM   2611  ND2 ASN G 377     -48.545 -18.811 -14.047  1.00 12.40           N  
ATOM   2612  N   CYS G 378     -45.368 -15.956 -15.099  1.00 21.87           N  
ATOM   2613  CA  CYS G 378     -45.549 -14.528 -14.851  1.00 24.57           C  
ATOM   2614  C   CYS G 378     -46.781 -14.005 -15.571  1.00 18.95           C  
ATOM   2615  O   CYS G 378     -46.745 -13.724 -16.772  1.00 25.11           O  
ATOM   2616  CB  CYS G 378     -44.329 -13.706 -15.210  1.00 28.63           C  
ATOM   2617  SG  CYS G 378     -44.254 -12.430 -14.030  1.00 61.24           S  
ATOM   2618  N   GLY G 379     -47.851 -13.833 -14.805  1.00 18.03           N  
ATOM   2619  CA  GLY G 379     -49.054 -13.206 -15.286  1.00 24.11           C  
ATOM   2620  C   GLY G 379     -49.909 -14.060 -16.186  1.00 22.78           C  
ATOM   2621  O   GLY G 379     -50.964 -13.592 -16.626  1.00 38.06           O  
ATOM   2622  N   GLY G 380     -49.499 -15.287 -16.485  1.00 18.46           N  
ATOM   2623  CA  GLY G 380     -50.335 -16.146 -17.295  1.00 15.81           C  
ATOM   2624  C   GLY G 380     -49.593 -16.894 -18.379  1.00 14.65           C  
ATOM   2625  O   GLY G 380     -50.148 -17.800 -19.005  1.00 17.29           O  
ATOM   2626  N   GLU G 381     -48.343 -16.531 -18.624  1.00 17.72           N  
ATOM   2627  CA  GLU G 381     -47.543 -17.310 -19.549  1.00 23.85           C  
ATOM   2628  C   GLU G 381     -46.159 -17.506 -18.974  1.00 14.61           C  
ATOM   2629  O   GLU G 381     -45.628 -16.635 -18.289  1.00 15.85           O  
ATOM   2630  CB  GLU G 381     -47.460 -16.669 -20.919  1.00 21.71           C  
ATOM   2631  CG  GLU G 381     -47.877 -17.643 -21.970  1.00 24.09           C  
ATOM   2632  CD  GLU G 381     -48.339 -16.974 -23.221  1.00 31.86           C  
ATOM   2633  OE1 GLU G 381     -49.490 -17.205 -23.591  1.00 31.94           O  
ATOM   2634  OE2 GLU G 381     -47.563 -16.222 -23.838  1.00 27.23           O  
ATOM   2635  N   PHE G 382     -45.579 -18.657 -19.275  1.00 12.66           N  
ATOM   2636  CA  PHE G 382     -44.446 -19.181 -18.537  1.00 16.71           C  
ATOM   2637  C   PHE G 382     -43.149 -18.919 -19.285  1.00 21.74           C  
ATOM   2638  O   PHE G 382     -43.118 -18.896 -20.516  1.00 18.66           O  
ATOM   2639  CB  PHE G 382     -44.637 -20.673 -18.285  1.00 13.31           C  
ATOM   2640  CG  PHE G 382     -45.996 -21.013 -17.747  1.00 20.26           C  
ATOM   2641  CD1 PHE G 382     -46.685 -20.111 -16.950  1.00 13.29           C  
ATOM   2642  CD2 PHE G 382     -46.599 -22.218 -18.053  1.00 19.12           C  
ATOM   2643  CE1 PHE G 382     -47.935 -20.407 -16.468  1.00 12.02           C  
ATOM   2644  CE2 PHE G 382     -47.856 -22.517 -17.565  1.00 23.44           C  
ATOM   2645  CZ  PHE G 382     -48.520 -21.609 -16.769  1.00 20.39           C  
ATOM   2646  N   PHE G 383     -42.075 -18.721 -18.528  1.00 20.61           N  
ATOM   2647  CA  PHE G 383     -40.823 -18.228 -19.079  1.00 18.72           C  
ATOM   2648  C   PHE G 383     -39.748 -19.293 -18.991  1.00 26.11           C  
ATOM   2649  O   PHE G 383     -39.841 -20.243 -18.212  1.00 25.58           O  
ATOM   2650  CB  PHE G 383     -40.335 -16.971 -18.358  1.00 24.24           C  
ATOM   2651  CG  PHE G 383     -41.308 -15.846 -18.385  1.00 23.73           C  
ATOM   2652  CD1 PHE G 383     -42.558 -15.999 -17.840  1.00 25.68           C  
ATOM   2653  CD2 PHE G 383     -40.975 -14.631 -18.949  1.00 27.66           C  
ATOM   2654  CE1 PHE G 383     -43.450 -14.993 -17.868  1.00 48.85           C  
ATOM   2655  CE2 PHE G 383     -41.884 -13.606 -18.968  1.00 38.77           C  
ATOM   2656  CZ  PHE G 383     -43.127 -13.793 -18.422  1.00 56.00           C  
ATOM   2657  N   TYR G 384     -38.724 -19.112 -19.818  1.00 25.15           N  
ATOM   2658  CA  TYR G 384     -37.631 -20.062 -19.946  1.00 21.58           C  
ATOM   2659  C   TYR G 384     -36.394 -19.329 -20.468  1.00 23.47           C  
ATOM   2660  O   TYR G 384     -36.137 -19.343 -21.673  1.00 24.39           O  
ATOM   2661  CB  TYR G 384     -38.026 -21.206 -20.892  1.00 20.96           C  
ATOM   2662  CG  TYR G 384     -39.158 -22.101 -20.410  1.00 26.24           C  
ATOM   2663  CD1 TYR G 384     -40.485 -21.787 -20.682  1.00 18.31           C  
ATOM   2664  CD2 TYR G 384     -38.897 -23.267 -19.703  1.00 28.36           C  
ATOM   2665  CE1 TYR G 384     -41.511 -22.591 -20.242  1.00 19.68           C  
ATOM   2666  CE2 TYR G 384     -39.924 -24.085 -19.268  1.00 26.74           C  
ATOM   2667  CZ  TYR G 384     -41.230 -23.740 -19.543  1.00 26.20           C  
ATOM   2668  OH  TYR G 384     -42.265 -24.541 -19.118  1.00 33.07           O  
ATOM   2669  N   CYS G 385     -35.616 -18.682 -19.595  1.00 26.72           N  
ATOM   2670  CA  CYS G 385     -34.479 -17.844 -19.987  1.00 36.65           C  
ATOM   2671  C   CYS G 385     -33.163 -18.566 -19.761  1.00 43.38           C  
ATOM   2672  O   CYS G 385     -32.961 -19.140 -18.692  1.00 38.27           O  
ATOM   2673  CB  CYS G 385     -34.465 -16.562 -19.148  1.00 33.76           C  
ATOM   2674  SG  CYS G 385     -35.958 -15.610 -19.017  1.00 27.79           S  
ATOM   2675  N   ASN G 386     -32.243 -18.529 -20.723  1.00 61.78           N  
ATOM   2676  CA  ASN G 386     -30.887 -19.007 -20.389  1.00 71.58           C  
ATOM   2677  C   ASN G 386     -30.270 -17.984 -19.456  1.00 54.93           C  
ATOM   2678  O   ASN G 386     -30.217 -16.773 -19.735  1.00 48.06           O  
ATOM   2679  CB  ASN G 386     -29.970 -19.265 -21.594  1.00 98.21           C  
ATOM   2680  CG  ASN G 386     -30.664 -20.074 -22.698  1.00128.41           C  
ATOM   2681  OD1 ASN G 386     -31.556 -20.792 -22.372  1.00140.75           O  
ATOM   2682  ND2 ASN G 386     -30.142 -19.914 -23.934  1.00155.37           N  
ATOM   2683  N   THR G 387     -29.842 -18.488 -18.324  1.00 54.20           N  
ATOM   2684  CA  THR G 387     -29.202 -17.711 -17.290  1.00 50.21           C  
ATOM   2685  C   THR G 387     -27.707 -17.566 -17.627  1.00 51.24           C  
ATOM   2686  O   THR G 387     -26.800 -17.810 -16.847  1.00 49.83           O  
ATOM   2687  CB  THR G 387     -29.542 -18.430 -15.983  1.00 54.24           C  
ATOM   2688  OG1 THR G 387     -30.860 -18.017 -15.574  1.00 49.03           O  
ATOM   2689  CG2 THR G 387     -28.609 -18.150 -14.859  1.00 46.00           C  
ATOM   2690  N   SER G 388     -27.439 -17.102 -18.859  1.00 53.95           N  
ATOM   2691  CA  SER G 388     -26.065 -17.115 -19.363  1.00 55.21           C  
ATOM   2692  C   SER G 388     -25.213 -16.030 -18.718  1.00 55.04           C  
ATOM   2693  O   SER G 388     -24.088 -16.293 -18.279  1.00 58.11           O  
ATOM   2694  CB  SER G 388     -26.043 -16.992 -20.887  1.00 82.22           C  
ATOM   2695  OG  SER G 388     -24.927 -17.686 -21.431  1.00101.85           O  
ATOM   2696  N   GLY G 389     -25.724 -14.802 -18.658  1.00 54.25           N  
ATOM   2697  CA  GLY G 389     -24.948 -13.727 -18.067  1.00 60.70           C  
ATOM   2698  C   GLY G 389     -24.754 -13.886 -16.573  1.00 50.71           C  
ATOM   2699  O   GLY G 389     -23.743 -13.440 -16.025  1.00 54.69           O  
ATOM   2700  N   LEU G 390     -25.674 -14.551 -15.984  1.00 44.36           N  
ATOM   2701  CA  LEU G 390     -25.398 -14.656 -14.659  1.00 40.42           C  
ATOM   2702  C   LEU G 390     -24.285 -15.469 -14.074  1.00 43.03           C  
ATOM   2703  O   LEU G 390     -23.610 -15.055 -13.126  1.00 34.50           O  
ATOM   2704  CB  LEU G 390     -26.665 -15.132 -13.896  1.00 39.50           C  
ATOM   2705  CG  LEU G 390     -28.121 -14.670 -14.065  1.00 35.39           C  
ATOM   2706  CD1 LEU G 390     -29.016 -15.294 -12.996  1.00 32.29           C  
ATOM   2707  CD2 LEU G 390     -28.246 -13.158 -14.027  1.00 29.39           C  
ATOM   2708  N   PHE G 391     -24.172 -16.684 -14.590  1.00 44.09           N  
ATOM   2709  CA  PHE G 391     -23.170 -17.641 -14.167  1.00 52.35           C  
ATOM   2710  C   PHE G 391     -22.004 -17.352 -15.100  1.00 58.19           C  
ATOM   2711  O   PHE G 391     -21.822 -17.992 -16.135  1.00 67.41           O  
ATOM   2712  CB  PHE G 391     -23.749 -19.045 -14.306  1.00 46.62           C  
ATOM   2713  CG  PHE G 391     -25.047 -19.244 -13.545  1.00 46.32           C  
ATOM   2714  CD1 PHE G 391     -25.508 -18.288 -12.649  1.00 44.60           C  
ATOM   2715  CD2 PHE G 391     -25.782 -20.404 -13.696  1.00 47.61           C  
ATOM   2716  CE1 PHE G 391     -26.684 -18.469 -11.946  1.00 44.49           C  
ATOM   2717  CE2 PHE G 391     -26.957 -20.596 -12.989  1.00 48.68           C  
ATOM   2718  CZ  PHE G 391     -27.409 -19.629 -12.113  1.00 54.77           C  
ATOM   2719  N   ASN G 392     -21.240 -16.345 -14.691  1.00 62.55           N  
ATOM   2720  CA  ASN G 392     -20.178 -15.739 -15.454  1.00 69.50           C  
ATOM   2721  C   ASN G 392     -18.880 -15.407 -14.708  1.00 72.85           C  
ATOM   2722  O   ASN G 392     -18.089 -14.628 -15.233  1.00 81.18           O  
ATOM   2723  CB  ASN G 392     -20.798 -14.394 -15.830  1.00 82.56           C  
ATOM   2724  CG  ASN G 392     -20.418 -13.907 -17.199  1.00107.69           C  
ATOM   2725  OD1 ASN G 392     -20.911 -12.868 -17.639  1.00118.81           O  
ATOM   2726  ND2 ASN G 392     -19.551 -14.634 -17.882  1.00125.01           N  
ATOM   2727  N   SER G 393     -18.640 -15.931 -13.502  1.00 59.91           N  
ATOM   2728  CA  SER G 393     -17.446 -15.494 -12.743  1.00 51.00           C  
ATOM   2729  C   SER G 393     -16.585 -16.485 -11.921  1.00 36.59           C  
ATOM   2730  O   SER G 393     -17.070 -17.532 -11.487  1.00 37.42           O  
ATOM   2731  CB  SER G 393     -17.876 -14.369 -11.793  1.00 44.96           C  
ATOM   2732  OG  SER G 393     -18.221 -13.180 -12.486  1.00 48.83           O  
ATOM   2733  N   THR G 394     -15.307 -16.126 -11.718  1.00 31.74           N  
ATOM   2734  CA  THR G 394     -14.374 -16.915 -10.903  1.00 28.73           C  
ATOM   2735  C   THR G 394     -13.749 -15.927  -9.888  1.00 23.44           C  
ATOM   2736  O   THR G 394     -13.168 -14.926 -10.298  1.00 20.51           O  
ATOM   2737  CB  THR G 394     -13.346 -17.632 -11.795  1.00 26.38           C  
ATOM   2738  OG1 THR G 394     -14.041 -18.313 -12.849  1.00 26.23           O  
ATOM   2739  CG2 THR G 394     -12.550 -18.647 -11.002  1.00 25.82           C  
ATOM   2740  N   TRP G 395     -13.799 -16.238  -8.587  1.00 29.48           N  
ATOM   2741  CA  TRP G 395     -13.394 -15.288  -7.541  1.00 31.39           C  
ATOM   2742  C   TRP G 395     -12.462 -15.956  -6.537  1.00 34.39           C  
ATOM   2743  O   TRP G 395     -12.935 -16.437  -5.504  1.00 37.54           O  
ATOM   2744  CB  TRP G 395     -14.605 -14.751  -6.796  1.00 30.92           C  
ATOM   2745  CG  TRP G 395     -15.712 -14.203  -7.598  1.00 31.12           C  
ATOM   2746  CD1 TRP G 395     -16.432 -14.840  -8.559  1.00 29.54           C  
ATOM   2747  CD2 TRP G 395     -16.279 -12.900  -7.464  1.00 30.12           C  
ATOM   2748  NE1 TRP G 395     -17.402 -14.004  -9.044  1.00 30.23           N  
ATOM   2749  CE2 TRP G 395     -17.325 -12.804  -8.393  1.00 28.18           C  
ATOM   2750  CE3 TRP G 395     -15.992 -11.800  -6.653  1.00 30.48           C  
ATOM   2751  CZ2 TRP G 395     -18.089 -11.651  -8.539  1.00 30.98           C  
ATOM   2752  CZ3 TRP G 395     -16.749 -10.657  -6.797  1.00 30.14           C  
ATOM   2753  CH2 TRP G 395     -17.786 -10.589  -7.733  1.00 34.26           C  
ATOM   2754  N   ILE G 396     -11.155 -15.937  -6.778  1.00 40.37           N  
ATOM   2755  CA  ILE G 396     -10.255 -16.752  -5.970  1.00 51.99           C  
ATOM   2756  C   ILE G 396      -9.252 -15.879  -5.227  1.00 46.29           C  
ATOM   2757  O   ILE G 396      -8.870 -14.797  -5.686  1.00 47.25           O  
ATOM   2758  CB  ILE G 396      -9.568 -17.825  -6.845  1.00 56.72           C  
ATOM   2759  CG1 ILE G 396     -10.617 -18.855  -7.233  1.00 46.76           C  
ATOM   2760  CG2 ILE G 396      -8.468 -18.553  -6.096  1.00 65.87           C  
ATOM   2761  CD1 ILE G 396     -11.587 -19.103  -6.108  1.00 47.21           C  
ATOM   2762  N   SER G 397      -8.848 -16.367  -4.048  1.00 47.07           N  
ATOM   2763  CA  SER G 397      -8.021 -15.666  -3.070  1.00 47.81           C  
ATOM   2764  C   SER G 397      -8.734 -14.461  -2.480  1.00 40.93           C  
ATOM   2765  O   SER G 397      -8.090 -13.582  -1.899  1.00 37.53           O  
ATOM   2766  CB  SER G 397      -6.667 -15.242  -3.652  1.00 58.86           C  
ATOM   2767  OG  SER G 397      -5.978 -14.387  -2.755  1.00 71.65           O  
ATOM   2768  N   ASN G 398     -10.056 -14.414  -2.621  1.00 42.06           N  
ATOM   2769  CA  ASN G 398     -10.880 -13.356  -2.051  1.00 36.86           C  
ATOM   2770  C   ASN G 398     -10.415 -11.980  -2.509  1.00 38.00           C  
ATOM   2771  O   ASN G 398     -10.004 -11.813  -3.657  1.00 37.55           O  
ATOM   2772  CB  ASN G 398     -10.876 -13.451  -0.523  1.00 37.95           C  
ATOM   2773  CG  ASN G 398     -11.016 -14.881  -0.029  1.00 40.64           C  
ATOM   2774  OD1 ASN G 398     -11.639 -15.715  -0.684  1.00 43.17           O  
ATOM   2775  ND2 ASN G 398     -10.430 -15.171   1.126  1.00 38.33           N  
ATOM   2776  N   SER G 410     -23.738   2.667 -17.271  1.00 19.28           N  
ATOM   2777  CA  SER G 410     -23.599   2.898 -15.840  1.00 39.77           C  
ATOM   2778  C   SER G 410     -24.533   1.994 -15.047  1.00 23.43           C  
ATOM   2779  O   SER G 410     -24.162   1.478 -13.994  1.00 22.88           O  
ATOM   2780  CB  SER G 410     -23.876   4.364 -15.505  1.00 21.35           C  
ATOM   2781  OG  SER G 410     -25.206   4.717 -15.839  1.00 23.75           O  
ATOM   2782  N   ASN G 411     -25.753   1.804 -15.555  1.00 16.81           N  
ATOM   2783  CA  ASN G 411     -26.701   0.938 -14.865  1.00 13.16           C  
ATOM   2784  C   ASN G 411     -26.260  -0.518 -14.918  1.00 16.69           C  
ATOM   2785  O   ASN G 411     -26.485  -1.266 -13.960  1.00 12.01           O  
ATOM   2786  CB  ASN G 411     -28.101   1.114 -15.456  1.00 12.39           C  
ATOM   2787  CG  ASN G 411     -28.322   0.295 -16.714  1.00 14.07           C  
ATOM   2788  OD1 ASN G 411     -27.407   0.093 -17.512  1.00 13.59           O  
ATOM   2789  ND2 ASN G 411     -29.549  -0.174 -16.901  1.00 18.78           N  
ATOM   2790  N   ASP G 412     -25.631  -0.927 -16.021  1.00 13.85           N  
ATOM   2791  CA  ASP G 412     -25.016  -2.246 -16.155  1.00 14.19           C  
ATOM   2792  C   ASP G 412     -25.989  -3.357 -15.775  1.00 17.11           C  
ATOM   2793  O   ASP G 412     -25.666  -4.274 -15.018  1.00 22.39           O  
ATOM   2794  CB  ASP G 412     -23.737  -2.330 -15.326  1.00 16.62           C  
ATOM   2795  CG  ASP G 412     -22.729  -1.270 -15.711  1.00 12.43           C  
ATOM   2796  OD1 ASP G 412     -23.103  -0.353 -16.469  1.00 15.39           O  
ATOM   2797  OD2 ASP G 412     -21.568  -1.353 -15.259  1.00 12.27           O  
ATOM   2798  N   SER G 413     -27.201  -3.266 -16.310  1.00 17.16           N  
ATOM   2799  CA  SER G 413     -28.252  -4.222 -15.997  1.00 25.55           C  
ATOM   2800  C   SER G 413     -28.170  -5.408 -16.950  1.00 29.46           C  
ATOM   2801  O   SER G 413     -28.205  -5.233 -18.172  1.00 27.77           O  
ATOM   2802  CB  SER G 413     -29.627  -3.561 -16.070  1.00 28.48           C  
ATOM   2803  OG  SER G 413     -29.870  -2.768 -14.921  1.00 21.11           O  
ATOM   2804  N   ILE G 414     -28.048  -6.612 -16.386  1.00 34.67           N  
ATOM   2805  CA  ILE G 414     -28.150  -7.859 -17.139  1.00 37.43           C  
ATOM   2806  C   ILE G 414     -29.476  -7.848 -17.880  1.00 50.58           C  
ATOM   2807  O   ILE G 414     -30.456  -7.265 -17.407  1.00 73.38           O  
ATOM   2808  CB  ILE G 414     -28.047  -9.095 -16.219  1.00 37.76           C  
ATOM   2809  CG1 ILE G 414     -26.625  -9.288 -15.716  1.00 34.37           C  
ATOM   2810  CG2 ILE G 414     -28.501 -10.371 -16.916  1.00 48.93           C  
ATOM   2811  CD1 ILE G 414     -26.367  -8.582 -14.458  1.00 33.96           C  
ATOM   2812  N   THR G 415     -29.512  -8.467 -19.054  1.00 45.19           N  
ATOM   2813  CA  THR G 415     -30.763  -8.703 -19.752  1.00 49.18           C  
ATOM   2814  C   THR G 415     -30.726 -10.116 -20.312  1.00 44.01           C  
ATOM   2815  O   THR G 415     -29.755 -10.500 -20.969  1.00 44.29           O  
ATOM   2816  CB  THR G 415     -30.982  -7.668 -20.854  1.00 52.40           C  
ATOM   2817  OG1 THR G 415     -30.572  -6.379 -20.377  1.00 64.06           O  
ATOM   2818  CG2 THR G 415     -32.432  -7.604 -21.205  1.00 60.55           C  
ATOM   2819  N   LEU G 416     -31.777 -10.882 -20.045  1.00 44.86           N  
ATOM   2820  CA  LEU G 416     -31.736 -12.338 -20.158  1.00 42.12           C  
ATOM   2821  C   LEU G 416     -32.848 -12.858 -21.055  1.00 38.13           C  
ATOM   2822  O   LEU G 416     -34.028 -12.823 -20.650  1.00 36.19           O  
ATOM   2823  CB  LEU G 416     -31.845 -12.950 -18.767  1.00 40.62           C  
ATOM   2824  CG  LEU G 416     -31.133 -14.273 -18.551  1.00 40.61           C  
ATOM   2825  CD1 LEU G 416     -29.637 -14.062 -18.365  1.00 43.38           C  
ATOM   2826  CD2 LEU G 416     -31.728 -15.003 -17.365  1.00 41.72           C  
ATOM   2827  N   PRO G 417     -32.530 -13.391 -22.234  1.00 43.78           N  
ATOM   2828  CA  PRO G 417     -33.583 -13.795 -23.176  1.00 46.63           C  
ATOM   2829  C   PRO G 417     -34.309 -15.046 -22.710  1.00 37.64           C  
ATOM   2830  O   PRO G 417     -33.687 -16.029 -22.307  1.00 33.35           O  
ATOM   2831  CB  PRO G 417     -32.813 -14.053 -24.475  1.00 58.21           C  
ATOM   2832  CG  PRO G 417     -31.445 -14.462 -24.007  1.00 57.80           C  
ATOM   2833  CD  PRO G 417     -31.179 -13.665 -22.756  1.00 44.88           C  
ATOM   2834  N   CYS G 418     -35.633 -15.009 -22.809  1.00 40.12           N  
ATOM   2835  CA  CYS G 418     -36.476 -16.132 -22.448  1.00 31.19           C  
ATOM   2836  C   CYS G 418     -37.420 -16.449 -23.598  1.00 25.68           C  
ATOM   2837  O   CYS G 418     -37.744 -15.593 -24.425  1.00 31.91           O  
ATOM   2838  CB  CYS G 418     -37.312 -15.833 -21.201  1.00 31.20           C  
ATOM   2839  SG  CYS G 418     -36.447 -14.996 -19.899  1.00 27.16           S  
ATOM   2840  N   ARG G 419     -37.912 -17.680 -23.597  1.00 18.41           N  
ATOM   2841  CA  ARG G 419     -38.971 -18.105 -24.491  1.00 17.52           C  
ATOM   2842  C   ARG G 419     -40.178 -18.497 -23.656  1.00 17.77           C  
ATOM   2843  O   ARG G 419     -40.049 -18.929 -22.507  1.00 18.60           O  
ATOM   2844  CB  ARG G 419     -38.506 -19.262 -25.366  1.00 16.62           C  
ATOM   2845  CG  ARG G 419     -37.035 -19.150 -25.711  1.00 20.33           C  
ATOM   2846  CD  ARG G 419     -36.461 -20.480 -26.119  1.00 20.77           C  
ATOM   2847  NE  ARG G 419     -37.103 -20.982 -27.326  1.00 20.69           N  
ATOM   2848  CZ  ARG G 419     -36.476 -21.686 -28.261  1.00 27.25           C  
ATOM   2849  NH1 ARG G 419     -35.189 -21.973 -28.131  1.00 29.78           N  
ATOM   2850  NH2 ARG G 419     -37.132 -22.095 -29.331  1.00 29.52           N  
ATOM   2851  N   ILE G 420     -41.352 -18.324 -24.238  1.00 16.54           N  
ATOM   2852  CA  ILE G 420     -42.609 -18.460 -23.524  1.00 18.24           C  
ATOM   2853  C   ILE G 420     -43.309 -19.731 -23.980  1.00 19.88           C  
ATOM   2854  O   ILE G 420     -43.314 -20.051 -25.174  1.00 18.08           O  
ATOM   2855  CB  ILE G 420     -43.490 -17.222 -23.754  1.00 17.71           C  
ATOM   2856  CG1 ILE G 420     -42.847 -15.982 -23.128  1.00 18.42           C  
ATOM   2857  CG2 ILE G 420     -44.814 -17.455 -23.169  1.00 20.42           C  
ATOM   2858  CD1 ILE G 420     -43.764 -14.773 -23.078  1.00 27.27           C  
ATOM   2859  N   LYS G 421     -43.898 -20.455 -23.033  1.00 18.28           N  
ATOM   2860  CA  LYS G 421     -44.619 -21.683 -23.324  1.00 19.80           C  
ATOM   2861  C   LYS G 421     -46.117 -21.502 -23.112  1.00 19.25           C  
ATOM   2862  O   LYS G 421     -46.581 -20.503 -22.557  1.00 19.06           O  
ATOM   2863  CB  LYS G 421     -44.104 -22.836 -22.458  1.00 18.80           C  
ATOM   2864  CG  LYS G 421     -43.075 -23.702 -23.149  1.00 24.09           C  
ATOM   2865  CD  LYS G 421     -43.596 -24.209 -24.481  1.00 27.76           C  
ATOM   2866  CE  LYS G 421     -44.878 -25.007 -24.309  1.00 26.62           C  
ATOM   2867  NZ  LYS G 421     -44.643 -26.259 -23.549  1.00 36.10           N  
ATOM   2868  N   GLN G 422     -46.877 -22.497 -23.572  1.00 20.92           N  
ATOM   2869  CA  GLN G 422     -48.327 -22.481 -23.431  1.00 17.98           C  
ATOM   2870  C   GLN G 422     -48.863 -23.842 -23.003  1.00 15.89           C  
ATOM   2871  O   GLN G 422     -49.871 -23.914 -22.300  1.00 19.65           O  
ATOM   2872  CB  GLN G 422     -48.996 -22.035 -24.735  1.00 16.75           C  
ATOM   2873  CG  GLN G 422     -48.483 -20.714 -25.289  1.00 17.46           C  
ATOM   2874  CD  GLN G 422     -49.560 -19.915 -25.992  1.00 18.70           C  
ATOM   2875  OE1 GLN G 422     -50.414 -20.471 -26.676  1.00 14.66           O  
ATOM   2876  NE2 GLN G 422     -49.521 -18.599 -25.828  1.00 17.57           N  
ATOM   2877  N   ILE G 423     -48.212 -24.928 -23.406  1.00 19.82           N  
ATOM   2878  CA  ILE G 423     -48.687 -26.277 -23.102  1.00 18.04           C  
ATOM   2879  C   ILE G 423     -47.578 -27.008 -22.361  1.00 25.87           C  
ATOM   2880  O   ILE G 423     -46.525 -27.299 -22.942  1.00 41.01           O  
ATOM   2881  CB  ILE G 423     -49.104 -27.040 -24.364  1.00 18.47           C  
ATOM   2882  CG1 ILE G 423     -50.180 -26.263 -25.123  1.00 17.70           C  
ATOM   2883  CG2 ILE G 423     -49.614 -28.427 -24.001  1.00 21.70           C  
ATOM   2884  CD1 ILE G 423     -49.646 -25.439 -26.273  1.00 20.42           C  
ATOM   2885  N   ILE G 424     -47.816 -27.336 -21.092  1.00 25.22           N  
ATOM   2886  CA  ILE G 424     -46.751 -27.773 -20.198  1.00 29.37           C  
ATOM   2887  C   ILE G 424     -47.147 -29.060 -19.484  1.00 28.71           C  
ATOM   2888  O   ILE G 424     -48.257 -29.169 -18.951  1.00 27.51           O  
ATOM   2889  CB  ILE G 424     -46.398 -26.677 -19.175  1.00 33.63           C  
ATOM   2890  CG1 ILE G 424     -47.664 -26.134 -18.512  1.00 27.92           C  
ATOM   2891  CG2 ILE G 424     -45.639 -25.544 -19.851  1.00 31.50           C  
ATOM   2892  CD1 ILE G 424     -47.494 -25.862 -17.040  1.00 27.25           C  
ATOM   2893  N   ASN G 425     -46.230 -30.031 -19.478  1.00 36.52           N  
ATOM   2894  CA  ASN G 425     -46.309 -31.206 -18.609  1.00 47.52           C  
ATOM   2895  C   ASN G 425     -45.469 -30.897 -17.379  1.00 34.43           C  
ATOM   2896  O   ASN G 425     -44.262 -31.141 -17.344  1.00 31.90           O  
ATOM   2897  CB  ASN G 425     -45.811 -32.459 -19.320  1.00 54.77           C  
ATOM   2898  CG  ASN G 425     -46.560 -32.742 -20.599  1.00 43.15           C  
ATOM   2899  OD1 ASN G 425     -47.729 -32.397 -20.731  1.00 46.89           O  
ATOM   2900  ND2 ASN G 425     -45.888 -33.381 -21.551  1.00 39.86           N  
ATOM   2901  N   MET G 426     -46.118 -30.357 -16.356  1.00 32.32           N  
ATOM   2902  CA  MET G 426     -45.415 -29.799 -15.211  1.00 19.98           C  
ATOM   2903  C   MET G 426     -44.923 -30.915 -14.290  1.00 21.94           C  
ATOM   2904  O   MET G 426     -45.038 -32.105 -14.597  1.00 23.68           O  
ATOM   2905  CB  MET G 426     -46.324 -28.820 -14.480  1.00 17.55           C  
ATOM   2906  CG  MET G 426     -45.618 -27.618 -13.909  1.00 16.51           C  
ATOM   2907  SD  MET G 426     -46.724 -26.783 -12.775  1.00  7.48           S  
ATOM   2908  CE  MET G 426     -48.263 -26.962 -13.662  1.00 16.09           C  
ATOM   2909  N   TRP G 427     -44.363 -30.515 -13.141  1.00 19.86           N  
ATOM   2910  CA  TRP G 427     -43.878 -31.369 -12.056  1.00 15.99           C  
ATOM   2911  C   TRP G 427     -43.296 -32.702 -12.503  1.00 16.27           C  
ATOM   2912  O   TRP G 427     -43.370 -33.684 -11.757  1.00 20.17           O  
ATOM   2913  CB  TRP G 427     -44.994 -31.645 -11.045  1.00 17.43           C  
ATOM   2914  CG  TRP G 427     -46.368 -31.643 -11.623  1.00 17.66           C  
ATOM   2915  CD1 TRP G 427     -46.883 -32.523 -12.518  1.00 15.73           C  
ATOM   2916  CD2 TRP G 427     -47.405 -30.715 -11.335  1.00 15.04           C  
ATOM   2917  NE1 TRP G 427     -48.177 -32.200 -12.819  1.00 13.66           N  
ATOM   2918  CE2 TRP G 427     -48.523 -31.090 -12.099  1.00 18.91           C  
ATOM   2919  CE3 TRP G 427     -47.497 -29.598 -10.505  1.00 14.98           C  
ATOM   2920  CZ2 TRP G 427     -49.711 -30.391 -12.056  1.00 16.52           C  
ATOM   2921  CZ3 TRP G 427     -48.671 -28.910 -10.467  1.00 13.21           C  
ATOM   2922  CH2 TRP G 427     -49.760 -29.305 -11.236  1.00 15.06           C  
ATOM   2923  N   GLN G 428     -42.703 -32.744 -13.691  1.00 18.14           N  
ATOM   2924  CA  GLN G 428     -42.239 -33.984 -14.305  1.00 17.71           C  
ATOM   2925  C   GLN G 428     -43.294 -35.077 -14.159  1.00 22.96           C  
ATOM   2926  O   GLN G 428     -43.098 -36.088 -13.489  1.00 23.82           O  
ATOM   2927  CB  GLN G 428     -40.905 -34.433 -13.707  1.00 20.08           C  
ATOM   2928  CG  GLN G 428     -40.255 -35.614 -14.429  1.00 18.66           C  
ATOM   2929  CD  GLN G 428     -40.185 -36.866 -13.567  1.00 20.29           C  
ATOM   2930  OE1 GLN G 428     -39.105 -37.306 -13.175  1.00 16.86           O  
ATOM   2931  NE2 GLN G 428     -41.340 -37.445 -13.274  1.00 17.60           N  
ATOM   2932  N   ARG G 429     -44.452 -34.840 -14.769  1.00 21.54           N  
ATOM   2933  CA  ARG G 429     -45.527 -35.827 -14.742  1.00 23.28           C  
ATOM   2934  C   ARG G 429     -46.131 -35.927 -16.132  1.00 30.11           C  
ATOM   2935  O   ARG G 429     -46.778 -34.987 -16.603  1.00 31.20           O  
ATOM   2936  CB  ARG G 429     -46.594 -35.480 -13.708  1.00 25.73           C  
ATOM   2937  CG  ARG G 429     -46.125 -35.614 -12.264  1.00 32.34           C  
ATOM   2938  CD  ARG G 429     -45.643 -37.012 -11.950  1.00 23.55           C  
ATOM   2939  NE  ARG G 429     -44.436 -36.992 -11.130  1.00 22.72           N  
ATOM   2940  CZ  ARG G 429     -43.480 -37.912 -11.186  1.00 24.01           C  
ATOM   2941  NH1 ARG G 429     -42.413 -37.817 -10.403  1.00 27.80           N  
ATOM   2942  NH2 ARG G 429     -43.584 -38.925 -12.034  1.00 21.38           N  
ATOM   2943  N   ILE G 430     -45.911 -37.064 -16.775  1.00 38.73           N  
ATOM   2944  CA  ILE G 430     -46.516 -37.361 -18.064  1.00 48.07           C  
ATOM   2945  C   ILE G 430     -47.979 -37.718 -17.847  1.00 50.68           C  
ATOM   2946  O   ILE G 430     -48.343 -38.358 -16.852  1.00 44.35           O  
ATOM   2947  CB  ILE G 430     -45.748 -38.494 -18.767  1.00 39.43           C  
ATOM   2948  CG1 ILE G 430     -44.241 -38.229 -18.694  1.00 37.27           C  
ATOM   2949  CG2 ILE G 430     -46.195 -38.637 -20.212  1.00 36.30           C  
ATOM   2950  CD1 ILE G 430     -43.825 -36.882 -19.251  1.00 29.67           C  
ATOM   2951  N   GLY G 431     -48.820 -37.298 -18.774  1.00 55.99           N  
ATOM   2952  CA  GLY G 431     -50.255 -37.373 -18.645  1.00 54.03           C  
ATOM   2953  C   GLY G 431     -50.867 -36.123 -19.229  1.00 51.48           C  
ATOM   2954  O   GLY G 431     -50.200 -35.359 -19.923  1.00 47.71           O  
ATOM   2955  N   GLN G 432     -52.145 -35.902 -18.925  1.00 56.53           N  
ATOM   2956  CA  GLN G 432     -52.871 -34.784 -19.519  1.00 50.80           C  
ATOM   2957  C   GLN G 432     -52.141 -33.470 -19.266  1.00 55.13           C  
ATOM   2958  O   GLN G 432     -51.875 -33.100 -18.119  1.00 70.51           O  
ATOM   2959  CB  GLN G 432     -54.301 -34.724 -18.976  1.00 56.73           C  
ATOM   2960  CG  GLN G 432     -54.421 -34.619 -17.464  1.00 66.38           C  
ATOM   2961  CD  GLN G 432     -55.865 -34.568 -17.000  1.00 66.57           C  
ATOM   2962  OE1 GLN G 432     -56.770 -34.268 -17.779  1.00 54.98           O  
ATOM   2963  NE2 GLN G 432     -56.086 -34.859 -15.724  1.00 54.74           N  
ATOM   2964  N   ALA G 433     -51.787 -32.783 -20.347  1.00 46.71           N  
ATOM   2965  CA  ALA G 433     -51.082 -31.519 -20.245  1.00 32.91           C  
ATOM   2966  C   ALA G 433     -52.047 -30.402 -19.868  1.00 32.59           C  
ATOM   2967  O   ALA G 433     -53.261 -30.594 -19.769  1.00 38.40           O  
ATOM   2968  CB  ALA G 433     -50.383 -31.185 -21.560  1.00 29.42           C  
ATOM   2969  N   MET G 434     -51.486 -29.219 -19.645  1.00 24.94           N  
ATOM   2970  CA  MET G 434     -52.263 -28.002 -19.478  1.00 24.40           C  
ATOM   2971  C   MET G 434     -51.869 -27.030 -20.575  1.00 16.35           C  
ATOM   2972  O   MET G 434     -50.679 -26.785 -20.791  1.00 18.48           O  
ATOM   2973  CB  MET G 434     -52.033 -27.352 -18.112  1.00 26.20           C  
ATOM   2974  CG  MET G 434     -52.026 -25.827 -18.189  1.00 18.03           C  
ATOM   2975  SD  MET G 434     -51.999 -24.924 -16.632  1.00 15.41           S  
ATOM   2976  CE  MET G 434     -51.604 -23.293 -17.239  1.00 17.33           C  
ATOM   2977  N   TYR G 435     -52.863 -26.486 -21.266  1.00 17.14           N  
ATOM   2978  CA  TYR G 435     -52.639 -25.399 -22.205  1.00 13.37           C  
ATOM   2979  C   TYR G 435     -52.815 -24.081 -21.464  1.00 13.53           C  
ATOM   2980  O   TYR G 435     -53.892 -23.803 -20.924  1.00 15.32           O  
ATOM   2981  CB  TYR G 435     -53.594 -25.495 -23.392  1.00 11.92           C  
ATOM   2982  CG  TYR G 435     -53.721 -24.230 -24.215  1.00 11.48           C  
ATOM   2983  CD1 TYR G 435     -52.622 -23.654 -24.833  1.00 11.97           C  
ATOM   2984  CD2 TYR G 435     -54.950 -23.629 -24.393  1.00 14.86           C  
ATOM   2985  CE1 TYR G 435     -52.757 -22.501 -25.591  1.00  9.93           C  
ATOM   2986  CE2 TYR G 435     -55.094 -22.484 -25.139  1.00 12.94           C  
ATOM   2987  CZ  TYR G 435     -54.000 -21.924 -25.737  1.00  8.88           C  
ATOM   2988  OH  TYR G 435     -54.165 -20.782 -26.482  1.00  9.85           O  
ATOM   2989  N   ALA G 436     -51.755 -23.292 -21.411  1.00 12.31           N  
ATOM   2990  CA  ALA G 436     -51.829 -21.985 -20.783  1.00 14.42           C  
ATOM   2991  C   ALA G 436     -52.418 -20.992 -21.772  1.00 14.67           C  
ATOM   2992  O   ALA G 436     -51.832 -20.776 -22.839  1.00 37.61           O  
ATOM   2993  CB  ALA G 436     -50.450 -21.525 -20.325  1.00 17.99           C  
ATOM   2994  N   PRO G 437     -53.567 -20.396 -21.481  1.00 13.83           N  
ATOM   2995  CA  PRO G 437     -54.088 -19.329 -22.335  1.00 15.05           C  
ATOM   2996  C   PRO G 437     -53.079 -18.200 -22.441  1.00 18.31           C  
ATOM   2997  O   PRO G 437     -52.226 -18.036 -21.555  1.00 17.80           O  
ATOM   2998  CB  PRO G 437     -55.364 -18.879 -21.604  1.00 15.25           C  
ATOM   2999  CG  PRO G 437     -55.716 -20.015 -20.695  1.00 13.32           C  
ATOM   3000  CD  PRO G 437     -54.437 -20.679 -20.328  1.00 12.40           C  
ATOM   3001  N   PRO G 438     -53.128 -17.408 -23.516  1.00 17.68           N  
ATOM   3002  CA  PRO G 438     -52.136 -16.334 -23.686  1.00 17.59           C  
ATOM   3003  C   PRO G 438     -52.253 -15.233 -22.647  1.00 17.78           C  
ATOM   3004  O   PRO G 438     -52.992 -15.387 -21.673  1.00 13.93           O  
ATOM   3005  CB  PRO G 438     -52.419 -15.809 -25.100  1.00 18.47           C  
ATOM   3006  CG  PRO G 438     -53.814 -16.260 -25.414  1.00 15.20           C  
ATOM   3007  CD  PRO G 438     -54.024 -17.541 -24.679  1.00 13.49           C  
ATOM   3008  N   ILE G 439     -51.539 -14.124 -22.827  1.00 25.75           N  
ATOM   3009  CA  ILE G 439     -51.780 -12.913 -22.047  1.00 26.08           C  
ATOM   3010  C   ILE G 439     -51.754 -11.728 -23.005  1.00 25.85           C  
ATOM   3011  O   ILE G 439     -50.851 -11.616 -23.841  1.00 37.68           O  
ATOM   3012  CB  ILE G 439     -50.772 -12.734 -20.893  1.00 23.50           C  
ATOM   3013  CG1 ILE G 439     -49.340 -12.669 -21.413  1.00 27.47           C  
ATOM   3014  CG2 ILE G 439     -50.915 -13.856 -19.881  1.00 33.82           C  
ATOM   3015  CD1 ILE G 439     -48.298 -12.951 -20.355  1.00 26.87           C  
ATOM   3016  N   GLN G 440     -52.761 -10.863 -22.908  1.00 20.03           N  
ATOM   3017  CA  GLN G 440     -52.999  -9.837 -23.908  1.00 24.68           C  
ATOM   3018  C   GLN G 440     -52.618  -8.473 -23.364  1.00 30.49           C  
ATOM   3019  O   GLN G 440     -52.726  -8.205 -22.164  1.00 26.64           O  
ATOM   3020  CB  GLN G 440     -54.460  -9.827 -24.376  1.00 21.24           C  
ATOM   3021  CG  GLN G 440     -55.403  -8.957 -23.577  1.00 17.09           C  
ATOM   3022  CD  GLN G 440     -56.514  -8.388 -24.435  1.00 19.20           C  
ATOM   3023  OE1 GLN G 440     -57.217  -9.121 -25.130  1.00 26.71           O  
ATOM   3024  NE2 GLN G 440     -56.677  -7.075 -24.394  1.00 20.93           N  
ATOM   3025  N   GLY G 441     -52.182  -7.614 -24.271  1.00 36.21           N  
ATOM   3026  CA  GLY G 441     -51.534  -6.388 -23.877  1.00 44.41           C  
ATOM   3027  C   GLY G 441     -50.119  -6.664 -23.419  1.00 46.95           C  
ATOM   3028  O   GLY G 441     -49.584  -7.770 -23.528  1.00 41.45           O  
ATOM   3029  N   VAL G 442     -49.510  -5.613 -22.883  1.00 52.13           N  
ATOM   3030  CA  VAL G 442     -48.176  -5.651 -22.300  1.00 54.68           C  
ATOM   3031  C   VAL G 442     -48.104  -6.684 -21.187  1.00 58.24           C  
ATOM   3032  O   VAL G 442     -49.127  -7.239 -20.774  1.00 61.00           O  
ATOM   3033  CB  VAL G 442     -47.810  -4.265 -21.749  1.00 58.76           C  
ATOM   3034  CG1 VAL G 442     -47.331  -3.376 -22.863  1.00 66.45           C  
ATOM   3035  CG2 VAL G 442     -49.027  -3.663 -21.051  1.00 60.43           C  
ATOM   3036  N   ILE G 443     -46.891  -6.942 -20.692  1.00 64.64           N  
ATOM   3037  CA  ILE G 443     -46.693  -7.581 -19.396  1.00 56.88           C  
ATOM   3038  C   ILE G 443     -45.457  -6.978 -18.754  1.00 59.79           C  
ATOM   3039  O   ILE G 443     -44.572  -6.446 -19.428  1.00 59.79           O  
ATOM   3040  CB  ILE G 443     -46.541  -9.118 -19.466  1.00 50.56           C  
ATOM   3041  CG1 ILE G 443     -45.408  -9.514 -20.415  1.00 49.81           C  
ATOM   3042  CG2 ILE G 443     -47.853  -9.762 -19.818  1.00 46.59           C  
ATOM   3043  CD1 ILE G 443     -44.115  -9.860 -19.700  1.00 49.30           C  
ATOM   3044  N   ARG G 444     -45.393  -7.093 -17.431  1.00 64.43           N  
ATOM   3045  CA  ARG G 444     -44.287  -6.569 -16.647  1.00 69.24           C  
ATOM   3046  C   ARG G 444     -44.399  -7.092 -15.225  1.00 71.60           C  
ATOM   3047  O   ARG G 444     -45.377  -6.797 -14.530  1.00 74.67           O  
ATOM   3048  CB  ARG G 444     -44.294  -5.041 -16.656  1.00 80.50           C  
ATOM   3049  CG  ARG G 444     -43.136  -4.418 -15.911  1.00 77.59           C  
ATOM   3050  CD  ARG G 444     -41.832  -4.668 -16.637  1.00 74.81           C  
ATOM   3051  NE  ARG G 444     -40.710  -4.035 -15.954  1.00 87.89           N  
ATOM   3052  CZ  ARG G 444     -40.348  -2.769 -16.131  1.00 91.26           C  
ATOM   3053  NH1 ARG G 444     -41.018  -1.996 -16.974  1.00 81.63           N  
ATOM   3054  NH2 ARG G 444     -39.314  -2.275 -15.465  1.00100.82           N  
ATOM   3055  N   CYS G 445     -43.423  -7.874 -14.777  1.00 72.17           N  
ATOM   3056  CA  CYS G 445     -43.468  -8.415 -13.427  1.00 72.22           C  
ATOM   3057  C   CYS G 445     -42.191  -8.105 -12.675  1.00 72.75           C  
ATOM   3058  O   CYS G 445     -41.115  -8.571 -13.055  1.00 72.36           O  
ATOM   3059  CB  CYS G 445     -43.707  -9.913 -13.417  1.00 73.13           C  
ATOM   3060  SG  CYS G 445     -43.070 -10.956 -14.692  1.00 60.40           S  
ATOM   3061  N   VAL G 446     -42.331  -7.359 -11.586  1.00 80.54           N  
ATOM   3062  CA  VAL G 446     -41.245  -7.096 -10.655  1.00 85.98           C  
ATOM   3063  C   VAL G 446     -41.045  -8.335  -9.794  1.00 96.80           C  
ATOM   3064  O   VAL G 446     -41.901  -9.226  -9.775  1.00108.49           O  
ATOM   3065  CB  VAL G 446     -41.563  -5.851  -9.812  1.00 99.50           C  
ATOM   3066  CG1 VAL G 446     -40.302  -5.261  -9.244  1.00100.84           C  
ATOM   3067  CG2 VAL G 446     -42.296  -4.820 -10.664  1.00101.99           C  
ATOM   3068  N   SER G 447     -39.926  -8.402  -9.072  1.00 86.03           N  
ATOM   3069  CA  SER G 447     -39.579  -9.605  -8.325  1.00 91.15           C  
ATOM   3070  C   SER G 447     -38.404  -9.302  -7.387  1.00 79.88           C  
ATOM   3071  O   SER G 447     -37.726  -8.278  -7.522  1.00 76.37           O  
ATOM   3072  CB  SER G 447     -39.274 -10.742  -9.302  1.00 82.60           C  
ATOM   3073  OG  SER G 447     -40.451 -11.441  -9.680  1.00 94.05           O  
ATOM   3074  N   ASN G 448     -38.151 -10.244  -6.455  1.00 79.29           N  
ATOM   3075  CA  ASN G 448     -37.385 -10.063  -5.208  1.00 76.08           C  
ATOM   3076  C   ASN G 448     -36.487 -11.266  -4.926  1.00 59.41           C  
ATOM   3077  O   ASN G 448     -36.839 -12.084  -4.069  1.00 62.89           O  
ATOM   3078  CB  ASN G 448     -38.339  -9.919  -4.044  1.00112.56           C  
ATOM   3079  CG  ASN G 448     -38.776  -8.538  -3.812  1.00148.13           C  
ATOM   3080  OD1 ASN G 448     -38.887  -7.713  -4.712  1.00170.69           O  
ATOM   3081  ND2 ASN G 448     -39.041  -8.275  -2.561  1.00162.62           N  
ATOM   3082  N   ILE G 449     -35.344 -11.391  -5.606  1.00 50.28           N  
ATOM   3083  CA  ILE G 449     -34.657 -12.680  -5.547  1.00 36.27           C  
ATOM   3084  C   ILE G 449     -34.298 -13.025  -4.114  1.00 34.11           C  
ATOM   3085  O   ILE G 449     -33.710 -12.228  -3.373  1.00 30.36           O  
ATOM   3086  CB  ILE G 449     -33.433 -12.732  -6.475  1.00 33.35           C  
ATOM   3087  CG1 ILE G 449     -32.906 -14.177  -6.561  1.00 26.61           C  
ATOM   3088  CG2 ILE G 449     -32.338 -11.872  -5.968  1.00 33.34           C  
ATOM   3089  CD1 ILE G 449     -31.758 -14.382  -7.562  1.00 23.41           C  
ATOM   3090  N   THR G 450     -34.697 -14.213  -3.697  1.00 30.75           N  
ATOM   3091  CA  THR G 450     -34.302 -14.663  -2.383  1.00 27.06           C  
ATOM   3092  C   THR G 450     -33.354 -15.842  -2.417  1.00 24.86           C  
ATOM   3093  O   THR G 450     -32.432 -15.859  -1.620  1.00 22.53           O  
ATOM   3094  CB  THR G 450     -35.527 -15.001  -1.525  1.00 25.79           C  
ATOM   3095  OG1 THR G 450     -36.183 -16.167  -2.036  1.00 30.00           O  
ATOM   3096  CG2 THR G 450     -36.498 -13.833  -1.490  1.00 30.74           C  
ATOM   3097  N   GLY G 451     -33.503 -16.784  -3.352  1.00 22.06           N  
ATOM   3098  CA  GLY G 451     -32.638 -17.950  -3.324  1.00 20.62           C  
ATOM   3099  C   GLY G 451     -32.425 -18.630  -4.662  1.00 21.39           C  
ATOM   3100  O   GLY G 451     -32.943 -18.199  -5.694  1.00 20.07           O  
ATOM   3101  N   LEU G 452     -31.646 -19.721  -4.622  1.00 20.55           N  
ATOM   3102  CA  LEU G 452     -31.260 -20.492  -5.805  1.00 18.30           C  
ATOM   3103  C   LEU G 452     -31.013 -21.951  -5.419  1.00 22.48           C  
ATOM   3104  O   LEU G 452     -30.873 -22.281  -4.240  1.00 21.01           O  
ATOM   3105  CB  LEU G 452     -30.020 -19.882  -6.492  1.00 18.91           C  
ATOM   3106  CG  LEU G 452     -28.745 -19.540  -5.705  1.00 22.97           C  
ATOM   3107  CD1 LEU G 452     -27.476 -19.723  -6.499  1.00 20.30           C  
ATOM   3108  CD2 LEU G 452     -28.781 -18.117  -5.217  1.00 17.56           C  
ATOM   3109  N   ILE G 453     -30.971 -22.829  -6.432  1.00 22.92           N  
ATOM   3110  CA  ILE G 453     -30.764 -24.270  -6.256  1.00 22.91           C  
ATOM   3111  C   ILE G 453     -29.638 -24.730  -7.179  1.00 25.22           C  
ATOM   3112  O   ILE G 453     -29.637 -24.392  -8.368  1.00 26.52           O  
ATOM   3113  CB  ILE G 453     -32.044 -25.083  -6.547  1.00 21.44           C  
ATOM   3114  CG1 ILE G 453     -33.281 -24.421  -5.933  1.00 20.15           C  
ATOM   3115  CG2 ILE G 453     -31.900 -26.514  -6.043  1.00 23.59           C  
ATOM   3116  CD1 ILE G 453     -34.593 -25.057  -6.366  1.00 19.80           C  
ATOM   3117  N   LEU G 454     -28.682 -25.501  -6.639  1.00 24.48           N  
ATOM   3118  CA  LEU G 454     -27.466 -25.881  -7.367  1.00 28.83           C  
ATOM   3119  C   LEU G 454     -27.061 -27.314  -7.045  1.00 28.68           C  
ATOM   3120  O   LEU G 454     -27.427 -27.859  -6.004  1.00 27.10           O  
ATOM   3121  CB  LEU G 454     -26.274 -24.970  -7.039  1.00 29.08           C  
ATOM   3122  CG  LEU G 454     -26.255 -23.608  -7.714  1.00 31.38           C  
ATOM   3123  CD1 LEU G 454     -27.189 -22.792  -6.919  1.00 25.21           C  
ATOM   3124  CD2 LEU G 454     -24.899 -22.952  -7.677  1.00 35.89           C  
ATOM   3125  N   THR G 455     -26.281 -27.920  -7.952  1.00 29.93           N  
ATOM   3126  CA  THR G 455     -25.790 -29.291  -7.789  1.00 31.83           C  
ATOM   3127  C   THR G 455     -24.391 -29.449  -8.369  1.00 37.84           C  
ATOM   3128  O   THR G 455     -24.157 -29.097  -9.526  1.00 38.93           O  
ATOM   3129  CB  THR G 455     -26.691 -30.321  -8.480  1.00 31.43           C  
ATOM   3130  OG1 THR G 455     -26.380 -30.358  -9.879  1.00 33.39           O  
ATOM   3131  CG2 THR G 455     -28.133 -29.996  -8.315  1.00 26.22           C  
ATOM   3132  N   ARG G 456     -23.488 -30.060  -7.608  1.00 42.60           N  
ATOM   3133  CA  ARG G 456     -22.140 -30.257  -8.120  1.00 45.13           C  
ATOM   3134  C   ARG G 456     -22.126 -31.284  -9.256  1.00 46.15           C  
ATOM   3135  O   ARG G 456     -23.119 -31.962  -9.535  1.00 43.34           O  
ATOM   3136  CB  ARG G 456     -21.189 -30.673  -6.999  1.00 45.34           C  
ATOM   3137  CG  ARG G 456     -20.771 -29.568  -6.049  1.00 41.76           C  
ATOM   3138  CD  ARG G 456     -19.327 -29.765  -5.615  1.00 37.07           C  
ATOM   3139  NE  ARG G 456     -19.009 -31.177  -5.417  1.00 32.14           N  
ATOM   3140  CZ  ARG G 456     -18.865 -31.750  -4.226  1.00 25.84           C  
ATOM   3141  NH1 ARG G 456     -19.009 -31.033  -3.124  1.00 25.25           N  
ATOM   3142  NH2 ARG G 456     -18.577 -33.042  -4.136  1.00 24.71           N  
ATOM   3143  N   ASP G 457     -20.977 -31.381  -9.936  1.00 48.43           N  
ATOM   3144  CA  ASP G 457     -20.826 -32.325 -11.039  1.00 52.33           C  
ATOM   3145  C   ASP G 457     -20.038 -33.573 -10.670  1.00 58.11           C  
ATOM   3146  O   ASP G 457     -20.084 -34.555 -11.419  1.00 61.74           O  
ATOM   3147  CB  ASP G 457     -20.159 -31.660 -12.251  1.00 57.50           C  
ATOM   3148  CG  ASP G 457     -18.936 -30.851 -11.884  1.00 61.47           C  
ATOM   3149  OD1 ASP G 457     -18.088 -31.337 -11.105  1.00 66.89           O  
ATOM   3150  OD2 ASP G 457     -18.819 -29.726 -12.406  1.00 72.30           O  
ATOM   3151  N   GLY G 458     -19.305 -33.558  -9.561  1.00 54.36           N  
ATOM   3152  CA  GLY G 458     -18.738 -34.783  -9.033  1.00 54.62           C  
ATOM   3153  C   GLY G 458     -17.293 -35.080  -9.366  1.00 54.41           C  
ATOM   3154  O   GLY G 458     -16.395 -34.291  -9.056  1.00 53.86           O  
ATOM   3155  N   GLY G 459     -17.068 -36.230  -9.997  1.00 55.27           N  
ATOM   3156  CA  GLY G 459     -15.741 -36.787 -10.167  1.00 56.45           C  
ATOM   3157  C   GLY G 459     -14.729 -35.922 -10.886  1.00 65.07           C  
ATOM   3158  O   GLY G 459     -14.914 -35.571 -12.056  1.00 65.58           O  
ATOM   3159  N   SER G 460     -13.663 -35.568 -10.177  1.00 53.80           N  
ATOM   3160  CA  SER G 460     -12.446 -34.961 -10.715  1.00 48.58           C  
ATOM   3161  C   SER G 460     -11.450 -34.878  -9.560  1.00 48.46           C  
ATOM   3162  O   SER G 460     -11.688 -35.431  -8.479  1.00 47.53           O  
ATOM   3163  CB  SER G 460     -12.710 -33.594 -11.357  1.00 50.06           C  
ATOM   3164  OG  SER G 460     -13.674 -33.673 -12.394  1.00 48.04           O  
ATOM   3165  N   THR G 461     -10.339 -34.177  -9.779  1.00 49.10           N  
ATOM   3166  CA  THR G 461      -9.263 -34.138  -8.795  1.00 51.74           C  
ATOM   3167  C   THR G 461      -9.672 -33.346  -7.559  1.00 54.26           C  
ATOM   3168  O   THR G 461     -10.115 -32.201  -7.660  1.00 56.15           O  
ATOM   3169  CB  THR G 461      -8.008 -33.522  -9.407  1.00 49.99           C  
ATOM   3170  OG1 THR G 461      -7.568 -34.326 -10.506  1.00 45.25           O  
ATOM   3171  CG2 THR G 461      -6.901 -33.441  -8.369  1.00 53.99           C  
ATOM   3172  N   ASN G 462      -9.478 -33.945  -6.386  1.00 53.94           N  
ATOM   3173  CA  ASN G 462      -9.915 -33.327  -5.141  1.00 58.69           C  
ATOM   3174  C   ASN G 462      -9.217 -31.992  -4.900  1.00 70.34           C  
ATOM   3175  O   ASN G 462      -7.988 -31.894  -4.970  1.00 74.92           O  
ATOM   3176  CB  ASN G 462      -9.651 -34.277  -3.975  1.00 54.04           C  
ATOM   3177  CG  ASN G 462     -10.062 -35.700  -4.284  1.00 46.21           C  
ATOM   3178  OD1 ASN G 462     -10.914 -35.939  -5.139  1.00 45.17           O  
ATOM   3179  ND2 ASN G 462      -9.456 -36.656  -3.591  1.00 42.46           N  
ATOM   3180  N   SER G 463     -10.023 -30.957  -4.645  1.00 75.17           N  
ATOM   3181  CA  SER G 463      -9.572 -29.651  -4.165  1.00 83.94           C  
ATOM   3182  C   SER G 463      -8.662 -28.910  -5.140  1.00 78.59           C  
ATOM   3183  O   SER G 463      -8.299 -27.755  -4.889  1.00 80.98           O  
ATOM   3184  CB  SER G 463      -8.869 -29.800  -2.813  1.00104.95           C  
ATOM   3185  OG  SER G 463      -7.461 -29.800  -2.965  1.00112.48           O  
ATOM   3186  N   ALA G 464      -8.282 -29.548  -6.246  1.00 72.70           N  
ATOM   3187  CA  ALA G 464      -7.508 -28.859  -7.270  1.00 76.03           C  
ATOM   3188  C   ALA G 464      -8.376 -27.803  -7.935  1.00 68.89           C  
ATOM   3189  O   ALA G 464      -8.206 -26.604  -7.691  1.00 71.22           O  
ATOM   3190  CB  ALA G 464      -6.972 -29.843  -8.309  1.00 78.35           C  
ATOM   3191  N   THR G 465      -9.309 -28.241  -8.780  1.00 63.74           N  
ATOM   3192  CA  THR G 465     -10.310 -27.337  -9.347  1.00 65.71           C  
ATOM   3193  C   THR G 465     -11.561 -28.163  -9.641  1.00 64.40           C  
ATOM   3194  O   THR G 465     -11.736 -28.679 -10.747  1.00 70.78           O  
ATOM   3195  CB  THR G 465      -9.814 -26.620 -10.592  1.00 63.32           C  
ATOM   3196  OG1 THR G 465      -8.569 -25.970 -10.309  1.00 64.36           O  
ATOM   3197  CG2 THR G 465     -10.831 -25.574 -11.027  1.00 60.72           C  
ATOM   3198  N   GLU G 466     -12.424 -28.281  -8.641  1.00 64.27           N  
ATOM   3199  CA  GLU G 466     -13.699 -28.945  -8.832  1.00 63.92           C  
ATOM   3200  C   GLU G 466     -14.736 -27.934  -9.285  1.00 63.56           C  
ATOM   3201  O   GLU G 466     -14.719 -26.774  -8.868  1.00 58.25           O  
ATOM   3202  CB  GLU G 466     -14.132 -29.664  -7.558  1.00 66.21           C  
ATOM   3203  CG  GLU G 466     -13.184 -30.799  -7.204  1.00 62.16           C  
ATOM   3204  CD  GLU G 466     -12.836 -31.667  -8.407  1.00 56.09           C  
ATOM   3205  OE1 GLU G 466     -13.425 -32.757  -8.527  1.00 54.28           O  
ATOM   3206  OE2 GLU G 466     -11.969 -31.277  -9.224  1.00 57.85           O  
ATOM   3207  N   THR G 467     -15.604 -28.376 -10.182  1.00 59.33           N  
ATOM   3208  CA  THR G 467     -16.573 -27.538 -10.862  1.00 57.08           C  
ATOM   3209  C   THR G 467     -17.970 -27.911 -10.387  1.00 55.36           C  
ATOM   3210  O   THR G 467     -18.156 -28.943  -9.737  1.00 54.34           O  
ATOM   3211  CB  THR G 467     -16.435 -27.707 -12.375  1.00 57.95           C  
ATOM   3212  OG1 THR G 467     -16.350 -29.105 -12.680  1.00 63.19           O  
ATOM   3213  CG2 THR G 467     -15.168 -27.027 -12.861  1.00 55.71           C  
ATOM   3214  N   PHE G 468     -18.955 -27.065 -10.707  1.00 54.58           N  
ATOM   3215  CA  PHE G 468     -20.345 -27.399 -10.398  1.00 53.37           C  
ATOM   3216  C   PHE G 468     -21.287 -26.331 -10.944  1.00 55.16           C  
ATOM   3217  O   PHE G 468     -20.856 -25.276 -11.417  1.00 55.83           O  
ATOM   3218  CB  PHE G 468     -20.529 -27.614  -8.898  1.00 53.43           C  
ATOM   3219  CG  PHE G 468     -20.979 -26.427  -8.138  1.00 52.95           C  
ATOM   3220  CD1 PHE G 468     -20.108 -25.399  -7.854  1.00 56.00           C  
ATOM   3221  CD2 PHE G 468     -22.261 -26.377  -7.631  1.00 53.72           C  
ATOM   3222  CE1 PHE G 468     -20.514 -24.319  -7.114  1.00 66.26           C  
ATOM   3223  CE2 PHE G 468     -22.676 -25.304  -6.891  1.00 53.50           C  
ATOM   3224  CZ  PHE G 468     -21.802 -24.268  -6.632  1.00 81.06           C  
ATOM   3225  N   ARG G 469     -22.588 -26.614 -10.848  1.00 63.06           N  
ATOM   3226  CA  ARG G 469     -23.577 -26.018 -11.734  1.00 49.82           C  
ATOM   3227  C   ARG G 469     -24.974 -26.155 -11.140  1.00 44.27           C  
ATOM   3228  O   ARG G 469     -25.269 -27.174 -10.512  1.00 48.52           O  
ATOM   3229  CB  ARG G 469     -23.506 -26.722 -13.082  1.00 51.56           C  
ATOM   3230  CG  ARG G 469     -24.656 -26.516 -13.968  1.00 52.69           C  
ATOM   3231  CD  ARG G 469     -24.099 -26.257 -15.289  1.00 48.49           C  
ATOM   3232  NE  ARG G 469     -23.306 -25.040 -15.314  1.00 47.61           N  
ATOM   3233  CZ  ARG G 469     -21.988 -25.071 -15.398  1.00 51.79           C  
ATOM   3234  NH1 ARG G 469     -21.394 -26.250 -15.478  1.00 63.50           N  
ATOM   3235  NH2 ARG G 469     -21.271 -23.975 -15.420  1.00 53.07           N  
ATOM   3236  N   PRO G 470     -25.877 -25.177 -11.360  1.00 41.39           N  
ATOM   3237  CA  PRO G 470     -27.223 -25.307 -10.788  1.00 38.56           C  
ATOM   3238  C   PRO G 470     -27.948 -26.522 -11.371  1.00 36.55           C  
ATOM   3239  O   PRO G 470     -27.837 -26.757 -12.572  1.00 40.97           O  
ATOM   3240  CB  PRO G 470     -27.908 -24.019 -11.239  1.00 37.07           C  
ATOM   3241  CG  PRO G 470     -27.181 -23.625 -12.482  1.00 38.91           C  
ATOM   3242  CD  PRO G 470     -25.753 -24.016 -12.251  1.00 42.58           C  
ATOM   3243  N   GLY G 471     -28.666 -27.285 -10.547  1.00 35.38           N  
ATOM   3244  CA  GLY G 471     -29.355 -28.467 -11.044  1.00 38.45           C  
ATOM   3245  C   GLY G 471     -30.874 -28.503 -11.113  1.00 55.24           C  
ATOM   3246  O   GLY G 471     -31.436 -28.790 -12.168  1.00 84.62           O  
ATOM   3247  N   GLY G 472     -31.546 -28.228  -9.999  1.00 41.08           N  
ATOM   3248  CA  GLY G 472     -32.999 -28.239  -9.982  1.00 33.39           C  
ATOM   3249  C   GLY G 472     -33.602 -29.539 -10.491  1.00 29.42           C  
ATOM   3250  O   GLY G 472     -34.570 -29.517 -11.247  1.00 26.97           O  
ATOM   3251  N   GLY G 473     -33.031 -30.669 -10.084  1.00 27.38           N  
ATOM   3252  CA  GLY G 473     -33.496 -31.970 -10.530  1.00 36.58           C  
ATOM   3253  C   GLY G 473     -34.913 -32.260 -10.083  1.00 17.82           C  
ATOM   3254  O   GLY G 473     -35.677 -32.915 -10.796  1.00 10.00           O  
ATOM   3255  N   ASP G 474     -35.282 -31.784  -8.898  1.00 21.43           N  
ATOM   3256  CA  ASP G 474     -36.645 -31.873  -8.405  1.00 18.01           C  
ATOM   3257  C   ASP G 474     -37.060 -30.511  -7.877  1.00 14.75           C  
ATOM   3258  O   ASP G 474     -36.224 -29.643  -7.618  1.00 13.77           O  
ATOM   3259  CB  ASP G 474     -36.788 -32.929  -7.306  1.00 18.61           C  
ATOM   3260  CG  ASP G 474     -38.143 -33.587  -7.314  1.00 20.90           C  
ATOM   3261  OD1 ASP G 474     -39.131 -32.904  -7.648  1.00 28.32           O  
ATOM   3262  OD2 ASP G 474     -38.219 -34.789  -6.995  1.00 18.90           O  
ATOM   3263  N   MET G 475     -38.365 -30.323  -7.715  1.00 16.18           N  
ATOM   3264  CA  MET G 475     -38.822 -29.009  -7.291  1.00 15.71           C  
ATOM   3265  C   MET G 475     -38.935 -28.865  -5.786  1.00 22.21           C  
ATOM   3266  O   MET G 475     -38.663 -27.781  -5.276  1.00 13.30           O  
ATOM   3267  CB  MET G 475     -40.170 -28.656  -7.917  1.00 16.84           C  
ATOM   3268  CG  MET G 475     -40.346 -27.148  -8.042  1.00 11.15           C  
ATOM   3269  SD  MET G 475     -42.032 -26.550  -7.876  1.00 10.23           S  
ATOM   3270  CE  MET G 475     -42.847 -27.519  -9.141  1.00 12.55           C  
ATOM   3271  N   ARG G 476     -39.292 -29.922  -5.055  1.00 20.63           N  
ATOM   3272  CA  ARG G 476     -39.598 -29.789  -3.632  1.00 12.47           C  
ATOM   3273  C   ARG G 476     -38.483 -29.111  -2.849  1.00 19.23           C  
ATOM   3274  O   ARG G 476     -38.675 -28.690  -1.704  1.00 13.50           O  
ATOM   3275  CB  ARG G 476     -39.908 -31.148  -3.022  1.00 13.26           C  
ATOM   3276  CG  ARG G 476     -38.816 -32.155  -3.168  1.00 15.30           C  
ATOM   3277  CD  ARG G 476     -39.406 -33.511  -2.997  1.00 14.24           C  
ATOM   3278  NE  ARG G 476     -40.442 -33.694  -3.997  1.00 11.41           N  
ATOM   3279  CZ  ARG G 476     -41.011 -34.856  -4.272  1.00 15.98           C  
ATOM   3280  NH1 ARG G 476     -40.651 -35.944  -3.609  1.00 18.22           N  
ATOM   3281  NH2 ARG G 476     -41.939 -34.925  -5.213  1.00 22.47           N  
ATOM   3282  N   ASP G 477     -37.311 -29.007  -3.466  1.00 18.19           N  
ATOM   3283  CA  ASP G 477     -36.316 -28.048  -3.015  1.00 21.34           C  
ATOM   3284  C   ASP G 477     -36.878 -26.631  -3.005  1.00 28.82           C  
ATOM   3285  O   ASP G 477     -36.405 -25.779  -2.247  1.00 15.24           O  
ATOM   3286  CB  ASP G 477     -35.090 -28.160  -3.909  1.00 18.89           C  
ATOM   3287  CG  ASP G 477     -34.408 -29.498  -3.763  1.00 24.93           C  
ATOM   3288  OD1 ASP G 477     -34.976 -30.365  -3.063  1.00 23.43           O  
ATOM   3289  OD2 ASP G 477     -33.311 -29.681  -4.330  1.00 36.24           O  
ATOM   3290  N   ASN G 478     -37.880 -26.362  -3.844  1.00 15.38           N  
ATOM   3291  CA  ASN G 478     -38.677 -25.149  -3.696  1.00 12.43           C  
ATOM   3292  C   ASN G 478     -39.361 -25.124  -2.339  1.00 12.36           C  
ATOM   3293  O   ASN G 478     -39.518 -24.058  -1.736  1.00 11.96           O  
ATOM   3294  CB  ASN G 478     -39.685 -25.070  -4.852  1.00 18.01           C  
ATOM   3295  CG  ASN G 478     -40.790 -24.034  -4.656  1.00 14.73           C  
ATOM   3296  OD1 ASN G 478     -41.795 -24.089  -5.358  1.00 12.47           O  
ATOM   3297  ND2 ASN G 478     -40.602 -23.079  -3.755  1.00 10.09           N  
ATOM   3298  N   TRP G 479     -39.768 -26.286  -1.833  1.00 14.04           N  
ATOM   3299  CA  TRP G 479     -40.465 -26.301  -0.556  1.00  9.72           C  
ATOM   3300  C   TRP G 479     -39.503 -26.229   0.618  1.00 10.44           C  
ATOM   3301  O   TRP G 479     -39.826 -25.604   1.633  1.00 11.96           O  
ATOM   3302  CB  TRP G 479     -41.350 -27.539  -0.460  1.00 13.31           C  
ATOM   3303  CG  TRP G 479     -42.154 -27.795  -1.700  1.00 13.95           C  
ATOM   3304  CD1 TRP G 479     -42.325 -28.989  -2.319  1.00 12.95           C  
ATOM   3305  CD2 TRP G 479     -42.907 -26.839  -2.462  1.00 17.94           C  
ATOM   3306  NE1 TRP G 479     -43.108 -28.843  -3.432  1.00 15.82           N  
ATOM   3307  CE2 TRP G 479     -43.491 -27.535  -3.536  1.00 10.50           C  
ATOM   3308  CE3 TRP G 479     -43.144 -25.466  -2.340  1.00 11.81           C  
ATOM   3309  CZ2 TRP G 479     -44.294 -26.909  -4.481  1.00 15.15           C  
ATOM   3310  CZ3 TRP G 479     -43.944 -24.848  -3.277  1.00 12.85           C  
ATOM   3311  CH2 TRP G 479     -44.504 -25.567  -4.338  1.00 14.10           C  
ATOM   3312  N   ARG G 480     -38.316 -26.828   0.497  1.00 14.46           N  
ATOM   3313  CA  ARG G 480     -37.305 -26.671   1.539  1.00 10.80           C  
ATOM   3314  C   ARG G 480     -36.898 -25.217   1.707  1.00  8.74           C  
ATOM   3315  O   ARG G 480     -36.294 -24.868   2.724  1.00  8.68           O  
ATOM   3316  CB  ARG G 480     -36.047 -27.495   1.237  1.00 13.64           C  
ATOM   3317  CG  ARG G 480     -36.240 -28.951   0.817  1.00 19.19           C  
ATOM   3318  CD  ARG G 480     -37.479 -29.585   1.420  1.00 15.19           C  
ATOM   3319  NE  ARG G 480     -37.507 -31.049   1.415  1.00 11.97           N  
ATOM   3320  CZ  ARG G 480     -37.358 -31.819   0.339  1.00 14.37           C  
ATOM   3321  NH1 ARG G 480     -37.126 -31.285  -0.851  1.00 16.10           N  
ATOM   3322  NH2 ARG G 480     -37.424 -33.138   0.461  1.00 14.37           N  
ATOM   3323  N   SER G 481     -37.210 -24.373   0.720  1.00 12.71           N  
ATOM   3324  CA  SER G 481     -36.824 -22.966   0.750  1.00 12.60           C  
ATOM   3325  C   SER G 481     -37.282 -22.284   2.028  1.00 12.34           C  
ATOM   3326  O   SER G 481     -36.521 -21.543   2.661  1.00 10.70           O  
ATOM   3327  CB  SER G 481     -37.416 -22.247  -0.459  1.00 10.21           C  
ATOM   3328  OG  SER G 481     -38.824 -22.142  -0.327  1.00 11.85           O  
ATOM   3329  N   GLU G 482     -38.539 -22.503   2.409  1.00 14.05           N  
ATOM   3330  CA  GLU G 482     -39.107 -21.802   3.551  1.00 14.07           C  
ATOM   3331  C   GLU G 482     -39.894 -22.726   4.475  1.00 17.01           C  
ATOM   3332  O   GLU G 482     -40.600 -22.232   5.364  1.00 19.29           O  
ATOM   3333  CB  GLU G 482     -39.990 -20.644   3.069  1.00 13.74           C  
ATOM   3334  CG  GLU G 482     -39.254 -19.666   2.158  1.00 12.98           C  
ATOM   3335  CD  GLU G 482     -40.171 -18.667   1.490  1.00 16.83           C  
ATOM   3336  OE1 GLU G 482     -40.717 -17.795   2.194  1.00 17.31           O  
ATOM   3337  OE2 GLU G 482     -40.340 -18.745   0.257  1.00 15.62           O  
ATOM   3338  N   LEU G 483     -39.798 -24.044   4.295  1.00 19.00           N  
ATOM   3339  CA  LEU G 483     -40.360 -25.011   5.229  1.00 26.66           C  
ATOM   3340  C   LEU G 483     -39.278 -25.681   6.069  1.00 20.64           C  
ATOM   3341  O   LEU G 483     -39.399 -26.855   6.434  1.00 18.18           O  
ATOM   3342  CB  LEU G 483     -41.183 -26.060   4.484  1.00 49.49           C  
ATOM   3343  CG  LEU G 483     -42.202 -26.821   5.336  1.00 41.15           C  
ATOM   3344  CD1 LEU G 483     -43.468 -26.019   5.525  1.00 42.49           C  
ATOM   3345  CD2 LEU G 483     -42.511 -28.144   4.709  1.00 41.21           C  
ATOM   3346  N   TYR G 484     -38.211 -24.958   6.382  1.00 14.10           N  
ATOM   3347  CA  TYR G 484     -37.119 -25.537   7.137  1.00 13.95           C  
ATOM   3348  C   TYR G 484     -37.067 -25.072   8.582  1.00 16.26           C  
ATOM   3349  O   TYR G 484     -36.328 -25.663   9.375  1.00 16.13           O  
ATOM   3350  CB  TYR G 484     -35.787 -25.244   6.439  1.00 16.72           C  
ATOM   3351  CG  TYR G 484     -35.228 -23.853   6.609  1.00 14.76           C  
ATOM   3352  CD1 TYR G 484     -35.602 -22.823   5.757  1.00 11.97           C  
ATOM   3353  CD2 TYR G 484     -34.287 -23.583   7.590  1.00 11.12           C  
ATOM   3354  CE1 TYR G 484     -35.076 -21.557   5.901  1.00 11.70           C  
ATOM   3355  CE2 TYR G 484     -33.756 -22.324   7.741  1.00 10.26           C  
ATOM   3356  CZ  TYR G 484     -34.152 -21.314   6.895  1.00 10.02           C  
ATOM   3357  OH  TYR G 484     -33.619 -20.056   7.045  1.00 13.33           O  
ATOM   3358  N   LYS G 485     -37.828 -24.040   8.945  1.00 16.08           N  
ATOM   3359  CA  LYS G 485     -38.025 -23.750  10.358  1.00 16.27           C  
ATOM   3360  C   LYS G 485     -38.927 -24.782  11.009  1.00 18.55           C  
ATOM   3361  O   LYS G 485     -38.808 -25.046  12.210  1.00 17.45           O  
ATOM   3362  CB  LYS G 485     -38.650 -22.369  10.535  1.00 21.06           C  
ATOM   3363  CG  LYS G 485     -38.053 -21.303   9.662  1.00 29.89           C  
ATOM   3364  CD  LYS G 485     -37.478 -20.211  10.526  1.00 47.43           C  
ATOM   3365  CE  LYS G 485     -37.440 -18.893   9.785  1.00 54.50           C  
ATOM   3366  NZ  LYS G 485     -38.764 -18.207   9.806  1.00 47.51           N  
ATOM   3367  N   TYR G 486     -39.817 -25.382  10.232  1.00 16.65           N  
ATOM   3368  CA  TYR G 486     -41.013 -25.999  10.771  1.00 17.61           C  
ATOM   3369  C   TYR G 486     -40.865 -27.507  10.896  1.00 15.72           C  
ATOM   3370  O   TYR G 486     -40.117 -28.150  10.155  1.00 14.92           O  
ATOM   3371  CB  TYR G 486     -42.222 -25.648   9.903  1.00 22.47           C  
ATOM   3372  CG  TYR G 486     -42.645 -24.208  10.076  1.00 18.39           C  
ATOM   3373  CD1 TYR G 486     -41.851 -23.169   9.615  1.00 17.78           C  
ATOM   3374  CD2 TYR G 486     -43.824 -23.885  10.723  1.00 17.55           C  
ATOM   3375  CE1 TYR G 486     -42.224 -21.857   9.788  1.00 16.68           C  
ATOM   3376  CE2 TYR G 486     -44.203 -22.577  10.902  1.00 18.45           C  
ATOM   3377  CZ  TYR G 486     -43.407 -21.564  10.425  1.00 19.33           C  
ATOM   3378  OH  TYR G 486     -43.793 -20.256  10.596  1.00 14.75           O  
ATOM   3379  N   LYS G 487     -41.592 -28.056  11.863  1.00 20.08           N  
ATOM   3380  CA  LYS G 487     -41.539 -29.477  12.181  1.00 17.16           C  
ATOM   3381  C   LYS G 487     -42.755 -29.787  13.036  1.00 21.06           C  
ATOM   3382  O   LYS G 487     -42.927 -29.186  14.102  1.00 19.38           O  
ATOM   3383  CB  LYS G 487     -40.238 -29.821  12.910  1.00 20.54           C  
ATOM   3384  CG  LYS G 487     -40.330 -30.961  13.909  1.00 21.67           C  
ATOM   3385  CD  LYS G 487     -39.048 -31.068  14.723  1.00 25.89           C  
ATOM   3386  CE  LYS G 487     -39.325 -31.530  16.144  1.00 27.67           C  
ATOM   3387  NZ  LYS G 487     -39.350 -33.012  16.259  1.00 26.68           N  
ATOM   3388  N   VAL G 488     -43.611 -30.683  12.557  1.00 20.70           N  
ATOM   3389  CA  VAL G 488     -44.809 -31.063  13.295  1.00 21.28           C  
ATOM   3390  C   VAL G 488     -44.435 -32.088  14.355  1.00 17.64           C  
ATOM   3391  O   VAL G 488     -43.454 -32.828  14.219  1.00 14.53           O  
ATOM   3392  CB  VAL G 488     -45.894 -31.594  12.337  1.00 18.39           C  
ATOM   3393  CG1 VAL G 488     -45.528 -32.977  11.819  1.00 20.52           C  
ATOM   3394  CG2 VAL G 488     -47.254 -31.611  13.019  1.00 17.52           C  
ATOM   3395  N   VAL G 489     -45.215 -32.129  15.433  1.00 18.42           N  
ATOM   3396  CA  VAL G 489     -44.863 -32.939  16.590  1.00 20.85           C  
ATOM   3397  C   VAL G 489     -46.136 -33.322  17.332  1.00 19.23           C  
ATOM   3398  O   VAL G 489     -47.128 -32.588  17.324  1.00 19.22           O  
ATOM   3399  CB  VAL G 489     -43.854 -32.184  17.490  1.00 22.76           C  
ATOM   3400  CG1 VAL G 489     -44.553 -31.184  18.399  1.00 33.41           C  
ATOM   3401  CG2 VAL G 489     -43.015 -33.155  18.280  1.00 19.41           C  
ATOM   3402  N   LYS G 490     -46.108 -34.495  17.957  1.00 16.88           N  
ATOM   3403  CA  LYS G 490     -47.275 -35.082  18.595  1.00 18.80           C  
ATOM   3404  C   LYS G 490     -47.411 -34.570  20.019  1.00 18.18           C  
ATOM   3405  O   LYS G 490     -46.447 -34.123  20.638  1.00 33.83           O  
ATOM   3406  CB  LYS G 490     -47.180 -36.612  18.601  1.00 14.73           C  
ATOM   3407  CG  LYS G 490     -48.511 -37.341  18.745  1.00 16.76           C  
ATOM   3408  CD  LYS G 490     -48.474 -38.714  18.083  1.00 16.72           C  
ATOM   3409  CE  LYS G 490     -48.186 -39.818  19.092  1.00 15.56           C  
ATOM   3410  NZ  LYS G 490     -48.570 -41.172  18.593  1.00 14.46           N  
ATOM   3411  N   ILE G 491     -48.628 -34.636  20.536  1.00 13.84           N  
ATOM   3412  CA  ILE G 491     -48.889 -34.357  21.939  1.00 11.72           C  
ATOM   3413  C   ILE G 491     -49.002 -35.692  22.660  1.00 17.41           C  
ATOM   3414  O   ILE G 491     -49.753 -36.576  22.231  1.00 23.56           O  
ATOM   3415  CB  ILE G 491     -50.158 -33.509  22.114  1.00 14.82           C  
ATOM   3416  CG1 ILE G 491     -49.909 -32.081  21.624  1.00 13.44           C  
ATOM   3417  CG2 ILE G 491     -50.557 -33.469  23.557  1.00 12.35           C  
ATOM   3418  CD1 ILE G 491     -51.154 -31.351  21.169  1.00 12.74           C  
ATOM   3419  N   GLU G 492     -48.233 -35.854  23.732  1.00 13.67           N  
ATOM   3420  CA  GLU G 492     -48.259 -37.074  24.530  1.00 14.11           C  
ATOM   3421  C   GLU G 492     -48.654 -36.715  25.957  1.00 11.75           C  
ATOM   3422  O   GLU G 492     -48.025 -37.180  26.916  1.00 15.48           O  
ATOM   3423  CB  GLU G 492     -46.895 -37.760  24.498  1.00 12.48           C  
ATOM   3424  CG  GLU G 492     -46.280 -37.850  23.125  1.00 14.00           C  
ATOM   3425  CD  GLU G 492     -46.638 -39.145  22.445  1.00 16.45           C  
ATOM   3426  OE1 GLU G 492     -45.726 -39.952  22.176  1.00 27.92           O  
ATOM   3427  OE2 GLU G 492     -47.840 -39.366  22.200  1.00 22.78           O  
ATOM   3428  N   PRO G 493     -49.743 -35.964  26.137  1.00 12.24           N  
ATOM   3429  CA  PRO G 493     -49.816 -34.987  27.233  1.00  9.85           C  
ATOM   3430  C   PRO G 493     -49.832 -35.570  28.633  1.00 10.85           C  
ATOM   3431  O   PRO G 493     -49.922 -34.798  29.593  1.00 10.85           O  
ATOM   3432  CB  PRO G 493     -51.138 -34.271  26.950  1.00 14.15           C  
ATOM   3433  CG  PRO G 493     -51.994 -35.345  26.359  1.00 13.65           C  
ATOM   3434  CD  PRO G 493     -51.073 -36.260  25.578  1.00 12.78           C  
ATOM   3435  N   LEU G 494     -49.767 -36.883  28.804  1.00 10.90           N  
ATOM   3436  CA  LEU G 494     -49.995 -37.499  30.103  1.00 11.03           C  
ATOM   3437  C   LEU G 494     -48.732 -38.204  30.564  1.00  9.39           C  
ATOM   3438  O   LEU G 494     -48.173 -39.025  29.830  1.00 11.43           O  
ATOM   3439  CB  LEU G 494     -51.162 -38.484  30.040  1.00 12.08           C  
ATOM   3440  CG  LEU G 494     -52.450 -37.994  29.372  1.00 13.37           C  
ATOM   3441  CD1 LEU G 494     -53.612 -38.897  29.739  1.00 18.08           C  
ATOM   3442  CD2 LEU G 494     -52.759 -36.570  29.770  1.00 16.82           C  
ATOM   3443  N   GLY G 495     -48.294 -37.893  31.770  1.00 12.59           N  
ATOM   3444  CA  GLY G 495     -47.081 -38.481  32.315  1.00 22.81           C  
ATOM   3445  C   GLY G 495     -47.280 -38.984  33.726  1.00 24.74           C  
ATOM   3446  O   GLY G 495     -47.909 -38.326  34.549  1.00 19.60           O  
ATOM   3447  N   VAL G 496     -46.750 -40.170  33.989  1.00 34.72           N  
ATOM   3448  CA  VAL G 496     -46.695 -40.726  35.335  1.00 34.10           C  
ATOM   3449  C   VAL G 496     -45.385 -40.287  35.968  1.00 40.63           C  
ATOM   3450  O   VAL G 496     -44.352 -40.209  35.293  1.00 38.09           O  
ATOM   3451  CB  VAL G 496     -46.815 -42.261  35.304  1.00 36.72           C  
ATOM   3452  CG1 VAL G 496     -48.197 -42.675  34.847  1.00 37.54           C  
ATOM   3453  CG2 VAL G 496     -45.764 -42.862  34.385  1.00 37.19           C  
ATOM   3454  N   ALA G 497     -45.414 -39.983  37.260  1.00 33.32           N  
ATOM   3455  CA  ALA G 497     -44.196 -39.578  37.941  1.00 33.55           C  
ATOM   3456  C   ALA G 497     -44.385 -39.777  39.435  1.00 39.66           C  
ATOM   3457  O   ALA G 497     -45.521 -39.841  39.920  1.00 39.62           O  
ATOM   3458  CB  ALA G 497     -43.827 -38.122  37.614  1.00 33.06           C  
ATOM   3459  N   PRO G 498     -43.298 -39.894  40.183  1.00 39.36           N  
ATOM   3460  CA  PRO G 498     -43.403 -40.329  41.578  1.00 41.39           C  
ATOM   3461  C   PRO G 498     -43.452 -39.204  42.598  1.00 48.27           C  
ATOM   3462  O   PRO G 498     -42.507 -38.418  42.696  1.00 59.58           O  
ATOM   3463  CB  PRO G 498     -42.127 -41.164  41.772  1.00 47.18           C  
ATOM   3464  CG  PRO G 498     -41.500 -41.271  40.399  1.00 43.76           C  
ATOM   3465  CD  PRO G 498     -41.932 -40.065  39.677  1.00 51.00           C  
ATOM   3466  N   THR G 499     -44.523 -39.135  43.381  1.00 49.24           N  
ATOM   3467  CA  THR G 499     -44.547 -38.282  44.561  1.00 49.39           C  
ATOM   3468  C   THR G 499     -45.147 -39.041  45.741  1.00 61.12           C  
ATOM   3469  O   THR G 499     -45.581 -40.192  45.628  1.00 61.55           O  
ATOM   3470  CB  THR G 499     -45.312 -36.980  44.311  1.00 47.50           C  
ATOM   3471  OG1 THR G 499     -45.127 -36.104  45.431  1.00 52.50           O  
ATOM   3472  CG2 THR G 499     -46.792 -37.249  44.149  1.00 41.29           C  
ATOM   3473  N   ARG G 500     -45.175 -38.367  46.888  1.00 65.22           N  
ATOM   3474  CA  ARG G 500     -45.526 -39.016  48.140  1.00 48.18           C  
ATOM   3475  C   ARG G 500     -47.015 -38.981  48.442  1.00 44.96           C  
ATOM   3476  O   ARG G 500     -47.467 -39.724  49.320  1.00 42.92           O  
ATOM   3477  CB  ARG G 500     -44.754 -38.371  49.295  1.00 48.19           C  
ATOM   3478  CG  ARG G 500     -44.196 -39.391  50.260  1.00 42.80           C  
ATOM   3479  CD  ARG G 500     -43.222 -38.785  51.247  1.00 36.63           C  
ATOM   3480  NE  ARG G 500     -42.733 -39.797  52.178  1.00 36.93           N  
ATOM   3481  CZ  ARG G 500     -43.459 -40.321  53.161  1.00 35.73           C  
ATOM   3482  NH1 ARG G 500     -44.711 -39.925  53.353  1.00 36.05           N  
ATOM   3483  NH2 ARG G 500     -42.932 -41.239  53.959  1.00 37.55           N  
ATOM   3484  N   CYS G 501     -47.789 -38.159  47.737  1.00 41.61           N  
ATOM   3485  CA  CYS G 501     -49.215 -38.079  48.012  1.00 36.57           C  
ATOM   3486  C   CYS G 501     -49.923 -39.383  47.665  1.00 39.25           C  
ATOM   3487  O   CYS G 501     -49.479 -40.162  46.816  1.00 42.75           O  
ATOM   3488  CB  CYS G 501     -49.879 -36.953  47.225  1.00 36.83           C  
ATOM   3489  SG  CYS G 501     -51.661 -37.262  46.963  1.00 60.48           S  
ATOM   3490  N   LYS G 502     -51.056 -39.597  48.335  1.00 33.08           N  
ATOM   3491  CA  LYS G 502     -51.992 -40.674  48.039  1.00 32.44           C  
ATOM   3492  C   LYS G 502     -53.240 -40.509  48.898  1.00 28.50           C  
ATOM   3493  O   LYS G 502     -53.138 -40.218  50.093  1.00 24.05           O  
ATOM   3494  CB  LYS G 502     -51.359 -42.044  48.269  1.00 35.31           C  
ATOM   3495  CG  LYS G 502     -52.291 -43.198  47.983  1.00 36.95           C  
ATOM   3496  CD  LYS G 502     -51.803 -44.458  48.663  1.00 43.14           C  
ATOM   3497  CE  LYS G 502     -52.945 -45.426  48.914  1.00 36.05           C  
ATOM   3498  NZ  LYS G 502     -54.252 -44.739  49.084  1.00 26.97           N  
ATOM   3499  N   ARG G 503     -54.419 -40.685  48.305  1.00 23.41           N  
ATOM   3500  CA  ARG G 503     -55.652 -40.471  49.043  1.00 24.34           C  
ATOM   3501  C   ARG G 503     -56.019 -41.709  49.858  1.00 23.16           C  
ATOM   3502  O   ARG G 503     -55.379 -42.759  49.769  1.00 24.49           O  
ATOM   3503  CB  ARG G 503     -56.786 -40.088  48.096  1.00 26.05           C  
ATOM   3504  CG  ARG G 503     -57.177 -38.622  48.190  1.00 36.04           C  
ATOM   3505  CD  ARG G 503     -57.566 -38.250  49.611  1.00 25.06           C  
ATOM   3506  NE  ARG G 503     -57.655 -36.806  49.792  1.00 17.83           N  
ATOM   3507  CZ  ARG G 503     -56.638 -36.043  50.173  1.00 24.21           C  
ATOM   3508  NH1 ARG G 503     -55.461 -36.594  50.413  1.00 20.57           N  
ATOM   3509  NH2 ARG G 503     -56.799 -34.734  50.318  1.00 33.56           N  
ATOM   3510  N   ARG G 504     -57.084 -41.570  50.651  1.00 22.93           N  
ATOM   3511  CA  ARG G 504     -57.391 -42.527  51.710  1.00 19.35           C  
ATOM   3512  C   ARG G 504     -57.467 -43.952  51.180  1.00 23.22           C  
ATOM   3513  O   ARG G 504     -58.175 -44.234  50.210  1.00 23.13           O  
ATOM   3514  CB  ARG G 504     -58.707 -42.144  52.403  1.00 21.62           C  
ATOM   3515  CG  ARG G 504     -59.979 -42.279  51.559  1.00 23.39           C  
ATOM   3516  CD  ARG G 504     -61.011 -43.172  52.250  1.00 25.35           C  
ATOM   3517  NE  ARG G 504     -62.179 -43.447  51.414  1.00 34.89           N  
ATOM   3518  CZ  ARG G 504     -63.128 -44.330  51.720  1.00 27.63           C  
ATOM   3519  NH1 ARG G 504     -63.048 -45.029  52.844  1.00 26.58           N  
ATOM   3520  NH2 ARG G 504     -64.154 -44.522  50.901  1.00 26.81           N  
ATOM   3521  N   VAL G 505     -56.701 -44.846  51.799  1.00 19.60           N  
ATOM   3522  CA  VAL G 505     -56.902 -46.265  51.537  1.00 23.28           C  
ATOM   3523  C   VAL G 505     -58.248 -46.635  52.151  1.00 24.24           C  
ATOM   3524  O   VAL G 505     -58.428 -46.600  53.371  1.00 25.87           O  
ATOM   3525  CB  VAL G 505     -55.756 -47.127  52.084  1.00 20.23           C  
ATOM   3526  CG1 VAL G 505     -55.445 -46.800  53.543  1.00 19.69           C  
ATOM   3527  CG2 VAL G 505     -56.069 -48.605  51.897  1.00 20.04           C  
ATOM   3528  N   VAL G 506     -59.217 -46.940  51.288  1.00 24.91           N  
ATOM   3529  CA  VAL G 506     -60.612 -47.010  51.697  1.00 28.82           C  
ATOM   3530  C   VAL G 506     -60.908 -48.169  52.630  1.00 27.51           C  
ATOM   3531  O   VAL G 506     -62.005 -48.228  53.197  1.00 28.53           O  
ATOM   3532  CB  VAL G 506     -61.492 -47.097  50.440  1.00 26.01           C  
ATOM   3533  CG1 VAL G 506     -61.157 -45.955  49.493  1.00 27.81           C  
ATOM   3534  CG2 VAL G 506     -61.261 -48.424  49.764  1.00 28.90           C  
ATOM   3535  N   GLY G 507     -59.969 -49.091  52.802  1.00 27.94           N  
ATOM   3536  CA  GLY G 507     -60.154 -50.196  53.720  1.00 33.06           C  
ATOM   3537  C   GLY G 507     -60.026 -49.757  55.163  1.00 42.49           C  
ATOM   3538  O   GLY G 507     -60.603 -48.752  55.580  1.00 52.61           O  
TER    3539      GLY G 507                                                      
HETATM 3540  C1  NAG G 508     -51.322 -14.440 -39.846  1.00 91.93           C  
HETATM 3541  C2  NAG G 508     -50.883 -13.064 -40.347  1.00 91.93           C  
HETATM 3542  C3  NAG G 508     -52.118 -12.199 -40.580  1.00 91.93           C  
HETATM 3543  C4  NAG G 508     -53.055 -12.893 -41.558  1.00 91.93           C  
HETATM 3544  C5  NAG G 508     -53.411 -14.271 -41.010  1.00 91.93           C  
HETATM 3545  O5  NAG G 508     -52.211 -15.036 -40.779  1.00 91.93           O  
HETATM 3546  N2  NAG G 508     -49.961 -12.429 -39.431  1.00 91.93           N  
HETATM 3547  C7  NAG G 508     -50.217 -12.269 -38.133  1.00 91.93           C  
HETATM 3548  C8  NAG G 508     -49.198 -11.494 -37.354  1.00 91.93           C  
HETATM 3549  O7  NAG G 508     -51.222 -12.737 -37.608  1.00 91.93           O  
HETATM 3550  O3  NAG G 508     -51.728 -10.921 -41.063  1.00 91.93           O  
HETATM 3551  O4  NAG G 508     -54.246 -12.119 -41.677  1.00 91.93           O  
HETATM 3552  C6  NAG G 508     -54.264 -15.079 -41.958  1.00 91.93           C  
HETATM 3553  O6  NAG G 508     -54.512 -16.384 -41.442  1.00 91.93           O  
HETATM 3554  C1  NAG G 509     -54.418 -11.592 -43.009  1.00 91.93           C  
HETATM 3555  C2  NAG G 509     -55.903 -11.264 -43.178  1.00 91.93           C  
HETATM 3556  C3  NAG G 509     -56.143 -10.672 -44.564  1.00 91.93           C  
HETATM 3557  C4  NAG G 509     -55.273  -9.436 -44.748  1.00 91.93           C  
HETATM 3558  C5  NAG G 509     -53.816  -9.829 -44.529  1.00 91.93           C  
HETATM 3559  O5  NAG G 509     -53.654 -10.413 -43.219  1.00 91.93           O  
HETATM 3560  N2  NAG G 509     -56.756 -12.409 -42.937  1.00 91.93           N  
HETATM 3561  C7  NAG G 509     -56.732 -13.513 -43.682  1.00 91.93           C  
HETATM 3562  C8  NAG G 509     -57.684 -14.597 -43.278  1.00 91.93           C  
HETATM 3563  O7  NAG G 509     -55.966 -13.639 -44.632  1.00 91.93           O  
HETATM 3564  O3  NAG G 509     -57.520 -10.357 -44.712  1.00 91.93           O  
HETATM 3565  O4  NAG G 509     -55.412  -8.890 -46.059  1.00 91.93           O  
HETATM 3566  C6  NAG G 509     -52.877  -8.648 -44.610  1.00 91.93           C  
HETATM 3567  O6  NAG G 509     -52.983  -7.995 -45.874  1.00 91.93           O  
HETATM 3568  C1  BMA G 510     -56.248  -7.715 -45.992  1.00 91.93           C  
HETATM 3569  C2  BMA G 510     -55.829  -6.598 -46.923  1.00 91.93           C  
HETATM 3570  C3  BMA G 510     -56.813  -5.449 -46.785  1.00 91.93           C  
HETATM 3571  C4  BMA G 510     -58.205  -5.968 -47.105  1.00 91.93           C  
HETATM 3572  C5  BMA G 510     -58.558  -7.105 -46.164  1.00 91.93           C  
HETATM 3573  O5  BMA G 510     -57.574  -8.135 -46.324  1.00 91.93           O  
HETATM 3574  O2  BMA G 510     -55.779  -7.075 -48.264  1.00 91.93           O  
HETATM 3575  O3  BMA G 510     -56.490  -4.398 -47.692  1.00 91.93           O  
HETATM 3576  O4  BMA G 510     -59.164  -4.936 -46.960  1.00 91.93           O  
HETATM 3577  C6  BMA G 510     -59.901  -7.729 -46.470  1.00 91.93           C  
HETATM 3578  O6  BMA G 510     -60.959  -6.770 -46.433  1.00 91.93           O  
HETATM 3579  C1  MAN G 511     -55.690  -3.308 -47.113  1.00 91.93           C  
HETATM 3580  C2  MAN G 511     -55.870  -2.054 -47.941  1.00 91.93           C  
HETATM 3581  C3  MAN G 511     -54.981  -2.129 -49.166  1.00 91.93           C  
HETATM 3582  C4  MAN G 511     -53.542  -2.298 -48.716  1.00 91.93           C  
HETATM 3583  C5  MAN G 511     -53.428  -3.553 -47.860  1.00 91.93           C  
HETATM 3584  O5  MAN G 511     -54.316  -3.428 -46.736  1.00 91.93           O  
HETATM 3585  O2  MAN G 511     -55.578  -0.903 -47.152  1.00 91.93           O  
HETATM 3586  O3  MAN G 511     -55.120  -0.938 -49.938  1.00 91.93           O  
HETATM 3587  O4  MAN G 511     -52.691  -2.431 -49.848  1.00 91.93           O  
HETATM 3588  C6  MAN G 511     -52.040  -3.758 -47.301  1.00 91.93           C  
HETATM 3589  O6  MAN G 511     -51.076  -3.880 -48.345  1.00 91.93           O  
HETATM 3590  C1  MAN G 512     -56.764  -0.070 -47.041  1.00 91.93           C  
HETATM 3591  C2  MAN G 512     -56.729   0.940 -45.919  1.00 91.93           C  
HETATM 3592  C3  MAN G 512     -57.150   0.279 -44.619  1.00 91.93           C  
HETATM 3593  C4  MAN G 512     -58.536  -0.321 -44.789  1.00 91.93           C  
HETATM 3594  C5  MAN G 512     -58.520  -1.306 -45.948  1.00 91.93           C  
HETATM 3595  O5  MAN G 512     -58.084  -0.621 -47.140  1.00 91.93           O  
HETATM 3596  O2  MAN G 512     -57.570   2.046 -46.234  1.00 91.93           O  
HETATM 3597  O3  MAN G 512     -57.154   1.238 -43.564  1.00 91.93           O  
HETATM 3598  O4  MAN G 512     -58.937  -0.996 -43.601  1.00 91.93           O  
HETATM 3599  C6  MAN G 512     -59.880  -1.891 -46.248  1.00 91.93           C  
HETATM 3600  O6  MAN G 512     -60.395  -2.601 -45.123  1.00 91.93           O  
HETATM 3601  C1  MAN G 513     -61.654  -6.837 -47.686  1.00 91.93           C  
HETATM 3602  C2  MAN G 513     -62.734  -5.790 -47.785  1.00 91.93           C  
HETATM 3603  C3  MAN G 513     -63.843  -6.084 -46.795  1.00 91.93           C  
HETATM 3604  C4  MAN G 513     -64.381  -7.479 -47.079  1.00 91.93           C  
HETATM 3605  C5  MAN G 513     -63.242  -8.487 -46.997  1.00 91.93           C  
HETATM 3606  O5  MAN G 513     -62.221  -8.121 -47.937  1.00 91.93           O  
HETATM 3607  O2  MAN G 513     -63.241  -5.754 -49.114  1.00 91.93           O  
HETATM 3608  O3  MAN G 513     -64.866  -5.108 -46.990  1.00 91.93           O  
HETATM 3609  O4  MAN G 513     -65.383  -7.849 -46.137  1.00 91.93           O  
HETATM 3610  C6  MAN G 513     -63.675  -9.890 -47.349  1.00 91.93           C  
HETATM 3611  O6  MAN G 513     -62.577 -10.797 -47.298  1.00 91.93           O  
HETATM 3612  C1  MAN G 514     -65.466  -4.659 -45.760  1.00 91.93           C  
HETATM 3613  C2  MAN G 514     -66.800  -4.020 -46.081  1.00 91.93           C  
HETATM 3614  C3  MAN G 514     -66.580  -2.762 -46.899  1.00 91.93           C  
HETATM 3615  C4  MAN G 514     -65.689  -1.818 -46.110  1.00 91.93           C  
HETATM 3616  C5  MAN G 514     -64.376  -2.523 -45.784  1.00 91.93           C  
HETATM 3617  O5  MAN G 514     -64.663  -3.720 -45.041  1.00 91.93           O  
HETATM 3618  O2  MAN G 514     -67.504  -3.728 -44.877  1.00 91.93           O  
HETATM 3619  O3  MAN G 514     -67.833  -2.143 -47.183  1.00 91.93           O  
HETATM 3620  O4  MAN G 514     -65.416  -0.645 -46.870  1.00 91.93           O  
HETATM 3621  C6  MAN G 514     -63.473  -1.681 -44.914  1.00 91.93           C  
HETATM 3622  O6  MAN G 514     -62.418  -2.458 -44.353  1.00 91.93           O  
ATOM   3623  N   ALA B 512     -43.212 -11.420  14.895  1.00150.14           N  
ATOM   3624  CA  ALA B 512     -42.590 -10.105  14.790  1.00147.77           C  
ATOM   3625  C   ALA B 512     -41.736  -9.818  16.017  1.00143.75           C  
ATOM   3626  O   ALA B 512     -41.155 -10.731  16.604  1.00147.34           O  
ATOM   3627  CB  ALA B 512     -43.649  -9.028  14.616  1.00151.50           C  
ATOM   3628  N   VAL B 513     -41.659  -8.541  16.399  1.00140.61           N  
ATOM   3629  CA  VAL B 513     -40.919  -8.178  17.600  1.00141.07           C  
ATOM   3630  C   VAL B 513     -41.598  -8.797  18.814  1.00146.40           C  
ATOM   3631  O   VAL B 513     -42.831  -8.832  18.917  1.00147.31           O  
ATOM   3632  CB  VAL B 513     -40.800  -6.649  17.723  1.00138.78           C  
ATOM   3633  CG1 VAL B 513     -40.128  -6.073  16.486  1.00138.70           C  
ATOM   3634  CG2 VAL B 513     -42.165  -6.008  17.931  1.00138.70           C  
ATOM   3635  N   GLY B 514     -40.787  -9.316  19.732  1.00149.52           N  
ATOM   3636  CA  GLY B 514     -41.330 -10.058  20.858  1.00140.24           C  
ATOM   3637  C   GLY B 514     -42.043  -9.141  21.833  1.00129.02           C  
ATOM   3638  O   GLY B 514     -41.502  -8.109  22.250  1.00126.69           O  
ATOM   3639  N   ILE B 515     -43.267  -9.509  22.198  1.00123.53           N  
ATOM   3640  CA  ILE B 515     -44.024  -8.820  23.233  1.00117.50           C  
ATOM   3641  C   ILE B 515     -44.061  -9.720  24.461  1.00109.38           C  
ATOM   3642  O   ILE B 515     -44.239 -10.940  24.350  1.00109.64           O  
ATOM   3643  CB  ILE B 515     -45.439  -8.430  22.749  1.00115.78           C  
ATOM   3644  CG1 ILE B 515     -45.957  -7.219  23.527  1.00112.87           C  
ATOM   3645  CG2 ILE B 515     -46.420  -9.597  22.831  1.00115.65           C  
ATOM   3646  CD1 ILE B 515     -45.318  -5.913  23.110  1.00112.18           C  
ATOM   3647  N   GLY B 516     -43.839  -9.126  25.628  1.00104.64           N  
ATOM   3648  CA  GLY B 516     -43.735  -9.902  26.847  1.00 94.04           C  
ATOM   3649  C   GLY B 516     -44.806  -9.568  27.861  1.00 85.46           C  
ATOM   3650  O   GLY B 516     -44.500  -9.180  28.993  1.00 98.60           O  
ATOM   3651  N   ALA B 517     -46.069  -9.718  27.470  1.00 75.69           N  
ATOM   3652  CA  ALA B 517     -47.187  -9.394  28.345  1.00 65.69           C  
ATOM   3653  C   ALA B 517     -47.816 -10.612  29.005  1.00 50.08           C  
ATOM   3654  O   ALA B 517     -48.268 -10.515  30.150  1.00 41.43           O  
ATOM   3655  CB  ALA B 517     -48.269  -8.638  27.564  1.00 76.95           C  
ATOM   3656  N   VAL B 518     -47.854 -11.751  28.319  1.00 45.70           N  
ATOM   3657  CA  VAL B 518     -48.509 -12.951  28.823  1.00 37.41           C  
ATOM   3658  C   VAL B 518     -47.451 -13.988  29.178  1.00 36.54           C  
ATOM   3659  O   VAL B 518     -46.370 -14.038  28.578  1.00 37.33           O  
ATOM   3660  CB  VAL B 518     -49.517 -13.506  27.795  1.00 35.03           C  
ATOM   3661  CG1 VAL B 518     -50.448 -12.399  27.325  1.00 35.22           C  
ATOM   3662  CG2 VAL B 518     -48.793 -14.126  26.609  1.00 34.06           C  
ATOM   3663  N   PHE B 519     -47.763 -14.818  30.176  1.00 34.29           N  
ATOM   3664  CA  PHE B 519     -46.849 -15.862  30.619  1.00 35.93           C  
ATOM   3665  C   PHE B 519     -47.621 -17.132  30.952  1.00 36.14           C  
ATOM   3666  O   PHE B 519     -48.706 -17.074  31.538  1.00 31.39           O  
ATOM   3667  CB  PHE B 519     -46.016 -15.413  31.837  1.00 33.14           C  
ATOM   3668  CG  PHE B 519     -46.763 -15.447  33.150  1.00 30.84           C  
ATOM   3669  CD1 PHE B 519     -46.814 -16.606  33.915  1.00 31.66           C  
ATOM   3670  CD2 PHE B 519     -47.390 -14.310  33.631  1.00 35.95           C  
ATOM   3671  CE1 PHE B 519     -47.497 -16.634  35.117  1.00 30.09           C  
ATOM   3672  CE2 PHE B 519     -48.069 -14.331  34.837  1.00 30.44           C  
ATOM   3673  CZ  PHE B 519     -48.122 -15.493  35.580  1.00 27.49           C  
ATOM   3674  N   LEU B 520     -47.074 -18.272  30.535  1.00 32.09           N  
ATOM   3675  CA  LEU B 520     -45.982 -18.280  29.567  1.00 23.65           C  
ATOM   3676  C   LEU B 520     -46.528 -18.896  28.295  1.00 18.02           C  
ATOM   3677  O   LEU B 520     -46.279 -18.391  27.209  1.00 20.46           O  
ATOM   3678  CB  LEU B 520     -44.752 -19.039  30.072  1.00 23.11           C  
ATOM   3679  CG  LEU B 520     -43.406 -18.454  29.611  1.00 21.29           C  
ATOM   3680  CD1 LEU B 520     -42.245 -19.165  30.278  1.00 21.57           C  
ATOM   3681  CD2 LEU B 520     -43.241 -18.493  28.093  1.00 20.05           C  
ATOM   3682  N   GLY B 521     -47.282 -19.980  28.427  1.00 15.22           N  
ATOM   3683  CA  GLY B 521     -48.092 -20.460  27.331  1.00 14.01           C  
ATOM   3684  C   GLY B 521     -48.011 -21.958  27.152  1.00  7.59           C  
ATOM   3685  O   GLY B 521     -47.350 -22.677  27.901  1.00  8.55           O  
ATOM   3686  N   PHE B 522     -48.721 -22.421  26.127  1.00  7.91           N  
ATOM   3687  CA  PHE B 522     -48.781 -23.830  25.769  1.00 10.34           C  
ATOM   3688  C   PHE B 522     -47.384 -24.384  25.548  1.00 10.49           C  
ATOM   3689  O   PHE B 522     -46.666 -23.938  24.648  1.00 10.78           O  
ATOM   3690  CB  PHE B 522     -49.626 -23.989  24.508  1.00  7.80           C  
ATOM   3691  CG  PHE B 522     -49.729 -25.400  24.012  1.00 10.71           C  
ATOM   3692  CD1 PHE B 522     -50.607 -26.292  24.600  1.00 11.29           C  
ATOM   3693  CD2 PHE B 522     -48.964 -25.829  22.940  1.00 11.96           C  
ATOM   3694  CE1 PHE B 522     -50.713 -27.589  24.136  1.00  7.88           C  
ATOM   3695  CE2 PHE B 522     -49.065 -27.125  22.474  1.00 10.44           C  
ATOM   3696  CZ  PHE B 522     -49.941 -28.006  23.075  1.00  5.97           C  
ATOM   3697  N   LEU B 523     -47.005 -25.354  26.375  1.00 10.61           N  
ATOM   3698  CA  LEU B 523     -45.676 -25.955  26.386  1.00 11.17           C  
ATOM   3699  C   LEU B 523     -44.581 -24.947  26.705  1.00 13.27           C  
ATOM   3700  O   LEU B 523     -43.403 -25.250  26.522  1.00 13.89           O  
ATOM   3701  CB  LEU B 523     -45.361 -26.665  25.060  1.00 10.30           C  
ATOM   3702  CG  LEU B 523     -45.608 -28.173  24.990  1.00  9.96           C  
ATOM   3703  CD1 LEU B 523     -47.020 -28.506  25.405  1.00  7.94           C  
ATOM   3704  CD2 LEU B 523     -45.354 -28.688  23.591  1.00  7.70           C  
ATOM   3705  N   GLY B 524     -44.935 -23.755  27.186  1.00 11.55           N  
ATOM   3706  CA  GLY B 524     -43.928 -22.805  27.629  1.00 12.98           C  
ATOM   3707  C   GLY B 524     -43.106 -23.287  28.806  1.00 17.41           C  
ATOM   3708  O   GLY B 524     -42.064 -22.690  29.103  1.00 15.71           O  
ATOM   3709  N   ALA B 525     -43.549 -24.349  29.479  1.00 25.46           N  
ATOM   3710  CA  ALA B 525     -42.820 -24.968  30.575  1.00 20.96           C  
ATOM   3711  C   ALA B 525     -42.154 -26.276  30.160  1.00 23.23           C  
ATOM   3712  O   ALA B 525     -41.775 -27.075  31.022  1.00 25.47           O  
ATOM   3713  CB  ALA B 525     -43.757 -25.200  31.760  1.00 16.31           C  
ATOM   3714  N   ALA B 526     -42.015 -26.514  28.854  1.00 21.73           N  
ATOM   3715  CA  ALA B 526     -41.315 -27.706  28.394  1.00 30.01           C  
ATOM   3716  C   ALA B 526     -39.820 -27.611  28.659  1.00 30.14           C  
ATOM   3717  O   ALA B 526     -39.174 -28.630  28.927  1.00 35.56           O  
ATOM   3718  CB  ALA B 526     -41.580 -27.932  26.907  1.00 46.90           C  
ATOM   3719  N   GLY B 527     -39.256 -26.410  28.584  1.00 26.07           N  
ATOM   3720  CA  GLY B 527     -37.875 -26.196  28.954  1.00 30.40           C  
ATOM   3721  C   GLY B 527     -37.641 -25.976  30.423  1.00 30.16           C  
ATOM   3722  O   GLY B 527     -36.504 -25.739  30.838  1.00 30.51           O  
ATOM   3723  N   SER B 528     -38.694 -26.045  31.227  1.00 34.83           N  
ATOM   3724  CA  SER B 528     -38.604 -25.887  32.667  1.00 33.27           C  
ATOM   3725  C   SER B 528     -38.816 -27.230  33.350  1.00 32.02           C  
ATOM   3726  O   SER B 528     -39.434 -28.147  32.799  1.00 29.94           O  
ATOM   3727  CB  SER B 528     -39.626 -24.864  33.171  1.00 34.75           C  
ATOM   3728  OG  SER B 528     -39.504 -23.642  32.465  1.00 32.71           O  
ATOM   3729  N   THR B 529     -38.293 -27.331  34.567  1.00 31.11           N  
ATOM   3730  CA  THR B 529     -38.284 -28.593  35.285  1.00 38.35           C  
ATOM   3731  C   THR B 529     -39.704 -29.044  35.617  1.00 31.57           C  
ATOM   3732  O   THR B 529     -40.656 -28.258  35.607  1.00 28.57           O  
ATOM   3733  CB  THR B 529     -37.448 -28.471  36.557  1.00 37.36           C  
ATOM   3734  OG1 THR B 529     -37.904 -27.353  37.329  1.00 30.66           O  
ATOM   3735  CG2 THR B 529     -35.983 -28.279  36.206  1.00 38.70           C  
ATOM   3736  N   MET B 530     -39.833 -30.341  35.912  1.00 29.10           N  
ATOM   3737  CA  MET B 530     -41.151 -30.938  36.101  1.00 27.93           C  
ATOM   3738  C   MET B 530     -41.948 -30.230  37.185  1.00 26.31           C  
ATOM   3739  O   MET B 530     -43.172 -30.118  37.075  1.00 20.74           O  
ATOM   3740  CB  MET B 530     -41.016 -32.422  36.434  1.00 27.24           C  
ATOM   3741  CG  MET B 530     -39.821 -33.093  35.794  1.00 31.10           C  
ATOM   3742  SD  MET B 530     -39.547 -34.758  36.421  1.00 32.32           S  
ATOM   3743  CE  MET B 530     -41.066 -35.565  35.935  1.00 38.66           C  
ATOM   3744  N   GLY B 531     -41.281 -29.746  38.230  1.00 30.13           N  
ATOM   3745  CA  GLY B 531     -41.997 -29.049  39.283  1.00 21.77           C  
ATOM   3746  C   GLY B 531     -42.658 -27.777  38.791  1.00 21.20           C  
ATOM   3747  O   GLY B 531     -43.802 -27.483  39.146  1.00 22.29           O  
ATOM   3748  N   ALA B 532     -41.947 -27.008  37.967  1.00 23.38           N  
ATOM   3749  CA  ALA B 532     -42.529 -25.796  37.403  1.00 18.64           C  
ATOM   3750  C   ALA B 532     -43.701 -26.133  36.494  1.00 21.16           C  
ATOM   3751  O   ALA B 532     -44.788 -25.556  36.619  1.00 19.70           O  
ATOM   3752  CB  ALA B 532     -41.463 -25.011  36.640  1.00 23.37           C  
ATOM   3753  N   ALA B 533     -43.500 -27.082  35.579  1.00 24.11           N  
ATOM   3754  CA  ALA B 533     -44.557 -27.446  34.644  1.00 19.72           C  
ATOM   3755  C   ALA B 533     -45.701 -28.172  35.336  1.00 16.96           C  
ATOM   3756  O   ALA B 533     -46.849 -28.076  34.888  1.00 16.87           O  
ATOM   3757  CB  ALA B 533     -43.987 -28.302  33.515  1.00 20.69           C  
ATOM   3758  N   SER B 534     -45.415 -28.893  36.425  1.00 20.56           N  
ATOM   3759  CA  SER B 534     -46.475 -29.570  37.164  1.00 16.55           C  
ATOM   3760  C   SER B 534     -47.567 -28.609  37.604  1.00 19.49           C  
ATOM   3761  O   SER B 534     -48.701 -29.038  37.836  1.00 20.91           O  
ATOM   3762  CB  SER B 534     -45.905 -30.287  38.386  1.00 21.58           C  
ATOM   3763  OG  SER B 534     -46.859 -30.345  39.431  1.00 17.33           O  
ATOM   3764  N   MET B 535     -47.255 -27.325  37.722  1.00 19.71           N  
ATOM   3765  CA  MET B 535     -48.262 -26.332  38.052  1.00 26.65           C  
ATOM   3766  C   MET B 535     -48.961 -25.771  36.822  1.00 27.27           C  
ATOM   3767  O   MET B 535     -50.066 -25.230  36.948  1.00 43.99           O  
ATOM   3768  CB  MET B 535     -47.620 -25.202  38.858  1.00 31.17           C  
ATOM   3769  CG  MET B 535     -46.723 -25.713  39.973  1.00 42.14           C  
ATOM   3770  SD  MET B 535     -45.658 -24.444  40.671  1.00 44.21           S  
ATOM   3771  CE  MET B 535     -46.871 -23.374  41.440  1.00 54.98           C  
ATOM   3772  N   THR B 536     -48.361 -25.900  35.645  1.00 23.98           N  
ATOM   3773  CA  THR B 536     -48.945 -25.393  34.403  1.00 21.09           C  
ATOM   3774  C   THR B 536     -49.522 -26.523  33.560  1.00 18.85           C  
ATOM   3775  O   THR B 536     -49.191 -26.682  32.387  1.00 26.14           O  
ATOM   3776  CB  THR B 536     -47.905 -24.608  33.615  1.00 20.01           C  
ATOM   3777  OG1 THR B 536     -46.826 -25.478  33.251  1.00 20.44           O  
ATOM   3778  CG2 THR B 536     -47.361 -23.459  34.451  1.00 21.77           C  
ATOM   3779  N   LEU B 537     -50.405 -27.324  34.153  1.00 19.37           N  
ATOM   3780  CA  LEU B 537     -50.992 -28.444  33.432  1.00 13.25           C  
ATOM   3781  C   LEU B 537     -52.205 -28.043  32.607  1.00 11.51           C  
ATOM   3782  O   LEU B 537     -52.611 -28.805  31.724  1.00 12.66           O  
ATOM   3783  CB  LEU B 537     -51.385 -29.551  34.411  1.00 11.44           C  
ATOM   3784  CG  LEU B 537     -50.252 -30.157  35.240  1.00 11.69           C  
ATOM   3785  CD1 LEU B 537     -50.804 -31.124  36.263  1.00 10.45           C  
ATOM   3786  CD2 LEU B 537     -49.236 -30.847  34.349  1.00 13.67           C  
ATOM   3787  N   THR B 538     -52.786 -26.873  32.865  1.00 14.01           N  
ATOM   3788  CA  THR B 538     -54.028 -26.482  32.209  1.00 16.66           C  
ATOM   3789  C   THR B 538     -53.808 -25.691  30.932  1.00 11.38           C  
ATOM   3790  O   THR B 538     -54.689 -25.672  30.065  1.00 10.91           O  
ATOM   3791  CB  THR B 538     -54.897 -25.657  33.160  1.00 23.49           C  
ATOM   3792  OG1 THR B 538     -54.062 -24.802  33.953  1.00 37.06           O  
ATOM   3793  CG2 THR B 538     -55.705 -26.575  34.065  1.00 25.65           C  
ATOM   3794  N   VAL B 539     -52.653 -25.047  30.782  1.00 15.20           N  
ATOM   3795  CA  VAL B 539     -52.354 -24.306  29.564  1.00 15.75           C  
ATOM   3796  C   VAL B 539     -52.024 -25.328  28.480  1.00 16.33           C  
ATOM   3797  O   VAL B 539     -51.738 -24.977  27.331  1.00 16.80           O  
ATOM   3798  CB  VAL B 539     -51.233 -23.270  29.798  1.00  9.97           C  
ATOM   3799  CG1 VAL B 539     -49.920 -23.934  30.159  1.00 13.01           C  
ATOM   3800  CG2 VAL B 539     -51.077 -22.333  28.603  1.00  9.44           C  
ATOM   3801  N   GLN B 540     -52.097 -26.609  28.841  1.00 19.31           N  
ATOM   3802  CA  GLN B 540     -52.042 -27.715  27.896  1.00 16.34           C  
ATOM   3803  C   GLN B 540     -53.382 -28.397  27.681  1.00 10.61           C  
ATOM   3804  O   GLN B 540     -53.662 -28.838  26.565  1.00 11.60           O  
ATOM   3805  CB  GLN B 540     -51.037 -28.774  28.371  1.00 17.63           C  
ATOM   3806  CG  GLN B 540     -49.640 -28.651  27.787  1.00 12.79           C  
ATOM   3807  CD  GLN B 540     -48.826 -27.574  28.460  1.00  8.87           C  
ATOM   3808  OE1 GLN B 540     -49.372 -26.618  28.987  1.00 10.78           O  
ATOM   3809  NE2 GLN B 540     -47.514 -27.726  28.450  1.00 10.91           N  
ATOM   3810  N   ALA B 541     -54.215 -28.492  28.721  1.00 11.82           N  
ATOM   3811  CA  ALA B 541     -55.419 -29.314  28.649  1.00 11.98           C  
ATOM   3812  C   ALA B 541     -56.505 -28.680  27.786  1.00 10.44           C  
ATOM   3813  O   ALA B 541     -57.340 -29.397  27.221  1.00  9.03           O  
ATOM   3814  CB  ALA B 541     -55.947 -29.584  30.058  1.00 12.00           C  
ATOM   3815  N   ARG B 542     -56.521 -27.350  27.674  1.00 11.96           N  
ATOM   3816  CA  ARG B 542     -57.536 -26.694  26.855  1.00  9.84           C  
ATOM   3817  C   ARG B 542     -57.147 -26.687  25.384  1.00 10.21           C  
ATOM   3818  O   ARG B 542     -58.009 -26.821  24.510  1.00 14.66           O  
ATOM   3819  CB  ARG B 542     -57.776 -25.266  27.347  1.00  9.09           C  
ATOM   3820  CG  ARG B 542     -56.520 -24.429  27.515  1.00  7.26           C  
ATOM   3821  CD  ARG B 542     -56.830 -23.121  28.221  1.00  6.51           C  
ATOM   3822  NE  ARG B 542     -55.621 -22.418  28.638  1.00  7.90           N  
ATOM   3823  CZ  ARG B 542     -55.608 -21.195  29.162  1.00  5.37           C  
ATOM   3824  NH1 ARG B 542     -56.741 -20.532  29.334  1.00  4.14           N  
ATOM   3825  NH2 ARG B 542     -54.460 -20.635  29.516  1.00  7.07           N  
ATOM   3826  N   ASN B 543     -55.858 -26.534  25.092  1.00 10.27           N  
ATOM   3827  CA  ASN B 543     -55.382 -26.552  23.717  1.00 10.75           C  
ATOM   3828  C   ASN B 543     -55.344 -27.950  23.120  1.00 19.22           C  
ATOM   3829  O   ASN B 543     -55.020 -28.084  21.936  1.00 31.25           O  
ATOM   3830  CB  ASN B 543     -53.987 -25.931  23.641  1.00 12.20           C  
ATOM   3831  CG  ASN B 543     -54.021 -24.419  23.617  1.00 10.31           C  
ATOM   3832  OD1 ASN B 543     -55.058 -23.815  23.354  1.00 23.26           O  
ATOM   3833  ND2 ASN B 543     -52.881 -23.798  23.890  1.00  7.84           N  
ATOM   3834  N   LEU B 544     -55.570 -28.972  23.921  1.00 13.55           N  
ATOM   3835  CA  LEU B 544     -55.572 -30.322  23.397  1.00 15.86           C  
ATOM   3836  C   LEU B 544     -56.664 -30.813  22.510  1.00 21.28           C  
ATOM   3837  O   LEU B 544     -56.422 -31.441  21.483  1.00 39.15           O  
ATOM   3838  CB  LEU B 544     -55.319 -31.308  24.560  1.00 12.86           C  
ATOM   3839  CG  LEU B 544     -55.078 -32.786  24.253  1.00 18.37           C  
ATOM   3840  CD1 LEU B 544     -56.367 -33.444  23.800  1.00 21.66           C  
ATOM   3841  CD2 LEU B 544     -54.000 -32.964  23.199  1.00 27.56           C  
ATOM   3842  N   LEU B 545     -57.878 -30.503  22.915  1.00 17.58           N  
ATOM   3843  CA  LEU B 545     -59.041 -30.953  22.185  1.00 28.33           C  
ATOM   3844  C   LEU B 545     -59.669 -29.928  21.271  1.00 34.83           C  
ATOM   3845  O   LEU B 545     -60.058 -30.250  20.147  1.00 40.24           O  
ATOM   3846  CB  LEU B 545     -60.121 -31.377  23.188  1.00 24.75           C  
ATOM   3847  CG  LEU B 545     -61.241 -32.329  22.758  1.00 17.66           C  
ATOM   3848  CD1 LEU B 545     -62.149 -31.740  21.688  1.00 21.90           C  
ATOM   3849  CD2 LEU B 545     -60.633 -33.633  22.281  1.00 19.53           C  
ATOM   3850  N   SER B 546     -59.617 -28.670  21.691  1.00 29.51           N  
ATOM   3851  CA  SER B 546     -60.380 -27.627  21.025  1.00 35.01           C  
ATOM   3852  C   SER B 546     -60.118 -27.452  19.543  1.00 37.74           C  
ATOM   3853  O   SER B 546     -59.259 -26.689  19.129  1.00 37.39           O  
ATOM   3854  CB  SER B 546     -60.113 -26.294  21.734  1.00 38.92           C  
ATOM   3855  OG  SER B 546     -58.793 -25.839  21.481  1.00 26.51           O  
ATOM   3856  N   GLY B 547     -60.965 -28.101  18.754  1.00 47.23           N  
ATOM   3857  CA  GLY B 547     -60.905 -28.049  17.307  1.00 42.35           C  
ATOM   3858  C   GLY B 547     -62.116 -27.299  16.787  1.00 40.84           C  
ATOM   3859  O   GLY B 547     -62.610 -27.593  15.702  1.00 36.90           O  
ATOM   3860  N   ILE B 548     -62.703 -26.458  17.636  1.00 43.33           N  
ATOM   3861  CA  ILE B 548     -63.878 -25.667  17.261  1.00 52.97           C  
ATOM   3862  C   ILE B 548     -63.568 -24.167  17.404  1.00 52.59           C  
ATOM   3863  O   ILE B 548     -64.116 -23.332  16.693  1.00 46.22           O  
ATOM   3864  CB  ILE B 548     -65.108 -26.108  18.081  1.00 48.39           C  
ATOM   3865  CG1 ILE B 548     -65.240 -27.633  18.056  1.00 32.41           C  
ATOM   3866  CG2 ILE B 548     -66.377 -25.497  17.518  1.00 49.44           C  
ATOM   3867  CD1 ILE B 548     -65.227 -28.256  19.431  1.00 35.59           C
[truncated: 623,867 more chars]
