# Supplementary material for: Structural analysis of glycoproteins: building N-linked glycans with Coot
Source: Acta Crystallogr D Struct Biol. 2018 Apr 6;74(Pt 4):256–63. doi: 10.1107/S2059798318005119 (PMC5892875; doi:10.1107/S2059798318005119)
Supplement: Supplementary file 1 [file d-74-00256-sup1.tgz › results-pdb5vaa.ent-LMA.pdb]

HEADER    IMMUNE SYSTEM                           24-MAR-17   5VAA              
TITLE     CRYSTAL STRUCTURE OF MOUSE IGG2A FC T370K MUTANT                      
COMPND    MOL_ID: 1;                                                            
COMPND   2 MOLECULE: IG GAMMA-2A CHAIN C REGION, A ALLELE;                      
COMPND   3 CHAIN: A, B;                                                         
COMPND   4 FRAGMENT: UNP RESIDUES 107-330;                                      
COMPND   5 SYNONYM: IMMUNOGLOBULIN HEAVY CHAIN GAMMA POLYPEPTIDE;               
COMPND   6 ENGINEERED: YES;                                                     
COMPND   7 MUTATION: YES                                                        
SOURCE    MOL_ID: 1;                                                            
SOURCE   2 ORGANISM_SCIENTIFIC: MUS MUSCULUS;                                   
SOURCE   3 ORGANISM_COMMON: MOUSE;                                              
SOURCE   4 ORGANISM_TAXID: 10090;                                               
SOURCE   5 GENE: IGHG;                                                          
SOURCE   6 EXPRESSION_SYSTEM: HOMO SAPIENS;                                     
SOURCE   7 EXPRESSION_SYSTEM_TAXID: 9606;                                       
SOURCE   8 EXPRESSION_SYSTEM_CELL: HEK 293                                      
KEYWDS    FC, IMMUNOGLOBULIN FOLD, IMMUNE SYSTEM                                
EXPDTA    X-RAY DIFFRACTION                                                     
AUTHOR    A.A.ARMSTRONG,G.L.GILLILAND                                           
REVDAT   2   14-JUN-17 5VAA    1       JRNL                                     
REVDAT   1 2 07-JUN-17 5VAA    0                                                
JRNL        AUTH   A.F.LABRIJN,J.I.MEESTERS,M.BUNCE,A.A.ARMSTRONG,S.SOMANI,     
JRNL        AUTH 2 T.C.NESSPOR,M.L.CHIU,I.ALTINTAS,S.VERPLOEGEN,J.SCHUURMAN,    
JRNL        AUTH 3 P.W.H.I.PARREN                                               
JRNL        TITL   EFFICIENT GENERATION OF BISPECIFIC MURINE ANTIBODIES FOR     
JRNL        TITL 2 PRE-CLINICAL INVESTIGATIONS IN SYNGENEIC RODENT MODELS.      
JRNL        REF    SCI REP                       V.   7  2476 2017              
JRNL        REFN                   ESSN 2045-2322                               
JRNL        PMID   28559564                                                     
JRNL        DOI    10.1038/S41598-017-02823-9                                   
REMARK   2                                                                      
REMARK   2 RESOLUTION.    1.55 ANGSTROMS.                                       
REMARK   3                                                                      
REMARK   3 REFINEMENT.                                                          
REMARK   3   PROGRAM     : REFMAC 5.8.0135                                      
REMARK   3   AUTHORS     : MURSHUDOV,VAGIN,DODSON                               
REMARK   3                                                                      
REMARK   3    REFINEMENT TARGET : NULL                                          
REMARK   3                                                                      
REMARK   3  DATA USED IN REFINEMENT.                                            
REMARK   3   RESOLUTION RANGE HIGH (ANGSTROMS) : 1.55                           
REMARK   3   RESOLUTION RANGE LOW  (ANGSTROMS) : 47.64                          
REMARK   3   DATA CUTOFF            (SIGMA(F)) : NULL                           
REMARK   3   COMPLETENESS FOR RANGE        (%) : 98.4                           
REMARK   3   NUMBER OF REFLECTIONS             : 74111                          
REMARK   3                                                                      
REMARK   3  FIT TO DATA USED IN REFINEMENT.                                     
REMARK   3   CROSS-VALIDATION METHOD          : THROUGHOUT                      
REMARK   3   FREE R VALUE TEST SET SELECTION  : RANDOM                          
REMARK   3   R VALUE     (WORKING + TEST SET) : 0.170                           
REMARK   3   R VALUE            (WORKING SET) : 0.169                           
REMARK   3   FREE R VALUE                     : 0.195                           
REMARK   3   FREE R VALUE TEST SET SIZE   (%) : 4.800                           
REMARK   3   FREE R VALUE TEST SET COUNT      : 3777                            
REMARK   3                                                                      
REMARK   3  FIT IN THE HIGHEST RESOLUTION BIN.                                  
REMARK   3   TOTAL NUMBER OF BINS USED           : 20                           
REMARK   3   BIN RESOLUTION RANGE HIGH       (A) : 1.55                         
REMARK   3   BIN RESOLUTION RANGE LOW        (A) : 1.59                         
REMARK   3   REFLECTION IN BIN     (WORKING SET) : 5441                         
REMARK   3   BIN COMPLETENESS (WORKING+TEST) (%) : 98.33                        
REMARK   3   BIN R VALUE           (WORKING SET) : 0.3060                       
REMARK   3   BIN FREE R VALUE SET COUNT          : 275                          
REMARK   3   BIN FREE R VALUE                    : 0.3080                       
REMARK   3                                                                      
REMARK   3  NUMBER OF NON-HYDROGEN ATOMS USED IN REFINEMENT.                    
REMARK   3   PROTEIN ATOMS            : 3265                                    
REMARK   3   NUCLEIC ACID ATOMS       : 0                                       
REMARK   3   HETEROGEN ATOMS          : 262                                     
REMARK   3   SOLVENT ATOMS            : 341                                     
REMARK   3                                                                      
REMARK   3  B VALUES.                                                           
REMARK   3   FROM WILSON PLOT           (A**2) : NULL                           
REMARK   3   MEAN B VALUE      (OVERALL, A**2) : 28.45                          
REMARK   3   OVERALL ANISOTROPIC B VALUE.                                       
REMARK   3    B11 (A**2) : 1.86000                                              
REMARK   3    B22 (A**2) : -0.47000                                             
REMARK   3    B33 (A**2) : -0.90000                                             
REMARK   3    B12 (A**2) : 0.00000                                              
REMARK   3    B13 (A**2) : -0.25000                                             
REMARK   3    B23 (A**2) : 0.00000                                              
REMARK   3                                                                      
REMARK   3  ESTIMATED OVERALL COORDINATE ERROR.                                 
REMARK   3   ESU BASED ON R VALUE                            (A): 0.070         
REMARK   3   ESU BASED ON FREE R VALUE                       (A): 0.072         
REMARK   3   ESU BASED ON MAXIMUM LIKELIHOOD                 (A): 0.053         
REMARK   3   ESU FOR B VALUES BASED ON MAXIMUM LIKELIHOOD (A**2): 1.522         
REMARK   3                                                                      
REMARK   3 CORRELATION COEFFICIENTS.                                            
REMARK   3   CORRELATION COEFFICIENT FO-FC      : 0.972                         
REMARK   3   CORRELATION COEFFICIENT FO-FC FREE : 0.964                         
REMARK   3                                                                      
REMARK   3  RMS DEVIATIONS FROM IDEAL VALUES        COUNT    RMS    WEIGHT      
REMARK   3   BOND LENGTHS REFINED ATOMS        (A):  3809 ; 0.014 ; 0.019       
REMARK   3   BOND LENGTHS OTHERS               (A):  3445 ; 0.002 ; 0.020       
REMARK   3   BOND ANGLES REFINED ATOMS   (DEGREES):  5250 ; 1.776 ; 2.024       
REMARK   3   BOND ANGLES OTHERS          (DEGREES):  8041 ; 0.991 ; 3.003       
REMARK   3   TORSION ANGLES, PERIOD 1    (DEGREES):   451 ; 6.410 ; 5.000       
REMARK   3   TORSION ANGLES, PERIOD 2    (DEGREES):   155 ;34.533 ;25.226       
REMARK   3   TORSION ANGLES, PERIOD 3    (DEGREES):   590 ;12.403 ;15.000       
REMARK   3   TORSION ANGLES, PERIOD 4    (DEGREES):    12 ;14.118 ;15.000       
REMARK   3   CHIRAL-CENTER RESTRAINTS       (A**3):   635 ; 0.106 ; 0.200       
REMARK   3   GENERAL PLANES REFINED ATOMS      (A):  4118 ; 0.008 ; 0.021       
REMARK   3   GENERAL PLANES OTHERS             (A):   782 ; 0.003 ; 0.020       
REMARK   3   NON-BONDED CONTACTS REFINED ATOMS (A):  NULL ;  NULL ;  NULL       
REMARK   3   NON-BONDED CONTACTS OTHERS        (A):  NULL ;  NULL ;  NULL       
REMARK   3   NON-BONDED TORSION REFINED ATOMS  (A):  NULL ;  NULL ;  NULL       
REMARK   3   NON-BONDED TORSION OTHERS         (A):  NULL ;  NULL ;  NULL       
REMARK   3   H-BOND (X...Y) REFINED ATOMS      (A):  NULL ;  NULL ;  NULL       
REMARK   3   H-BOND (X...Y) OTHERS             (A):  NULL ;  NULL ;  NULL       
REMARK   3   POTENTIAL METAL-ION REFINED ATOMS (A):  NULL ;  NULL ;  NULL       
REMARK   3   POTENTIAL METAL-ION OTHERS        (A):  NULL ;  NULL ;  NULL       
REMARK   3   SYMMETRY VDW REFINED ATOMS        (A):  NULL ;  NULL ;  NULL       
REMARK   3   SYMMETRY VDW OTHERS               (A):  NULL ;  NULL ;  NULL       
REMARK   3   SYMMETRY H-BOND REFINED ATOMS     (A):  NULL ;  NULL ;  NULL       
REMARK   3   SYMMETRY H-BOND OTHERS            (A):  NULL ;  NULL ;  NULL       
REMARK   3   SYMMETRY METAL-ION REFINED ATOMS  (A):  NULL ;  NULL ;  NULL       
REMARK   3   SYMMETRY METAL-ION OTHERS         (A):  NULL ;  NULL ;  NULL       
REMARK   3                                                                      
REMARK   3  ISOTROPIC THERMAL FACTOR RESTRAINTS.     COUNT   RMS    WEIGHT      
REMARK   3   MAIN-CHAIN BOND REFINED ATOMS  (A**2):  1750 ; 3.602 ; 2.488       
REMARK   3   MAIN-CHAIN BOND OTHER ATOMS    (A**2):  1749 ; 3.600 ; 2.487       
REMARK   3   MAIN-CHAIN ANGLE REFINED ATOMS (A**2):  2219 ; 4.794 ; 3.710       
REMARK   3   MAIN-CHAIN ANGLE OTHER ATOMS   (A**2):  2220 ; 4.794 ; 3.712       
REMARK   3   SIDE-CHAIN BOND REFINED ATOMS  (A**2):  2059 ; 5.385 ; 3.062       
REMARK   3   SIDE-CHAIN BOND OTHER ATOMS    (A**2):  2059 ; 5.383 ; 3.061       
REMARK   3   SIDE-CHAIN ANGLE REFINED ATOMS (A**2):  NULL ;  NULL ;  NULL       
REMARK   3   SIDE-CHAIN ANGLE OTHER ATOMS   (A**2):  3032 ; 7.688 ; 4.410       
REMARK   3   LONG RANGE B REFINED ATOMS     (A**2):  4165 ; 9.540 ;22.504       
REMARK   3   LONG RANGE B OTHER ATOMS       (A**2):  4165 ; 9.539 ;22.504       
REMARK   3                                                                      
REMARK   3 ANISOTROPIC THERMAL FACTOR RESTRAINTS.    COUNT   RMS   WEIGHT       
REMARK   3   RIGID-BOND RESTRAINTS          (A**2):  NULL ;  NULL ;  NULL       
REMARK   3   SPHERICITY; FREE ATOMS         (A**2):  NULL ;  NULL ;  NULL       
REMARK   3   SPHERICITY; BONDED ATOMS       (A**2):  NULL ;  NULL ;  NULL       
REMARK   3                                                                      
REMARK   3  NCS RESTRAINTS STATISTICS                                           
REMARK   3   NCS TYPE: LOCAL                                                    
REMARK   3   NUMBER OF DIFFERENT NCS PAIRS  : 1                                 
REMARK   3  GROUP  CHAIN1    RANGE     CHAIN2     RANGE    COUNT RMS  WEIGHT    
REMARK   3    1     A   237    441       B   237    441    2280  0.12  0.05     
REMARK   3                                                                      
REMARK   3  TLS DETAILS                                                         
REMARK   3   NUMBER OF TLS GROUPS  : NULL                                       
REMARK   3                                                                      
REMARK   3  BULK SOLVENT MODELLING.                                             
REMARK   3   METHOD USED : NULL                                                 
REMARK   3   PARAMETERS FOR MASK CALCULATION                                    
REMARK   3   VDW PROBE RADIUS   : 1.10                                          
REMARK   3   ION PROBE RADIUS   : 0.70                                          
REMARK   3   SHRINKAGE RADIUS   : 0.70                                          
REMARK   3                                                                      
REMARK   3  OTHER REFINEMENT REMARKS: HYDROGENS HAVE BEEN ADDED IN THE RIDING   
REMARK   3  POSITIONS                                                           
REMARK   4                                                                      
REMARK   4 5VAA COMPLIES WITH FORMAT V. 3.30, 13-JUL-11                         
REMARK 100                                                                      
REMARK 100 THIS ENTRY HAS BEEN PROCESSED BY RCSB ON 10-APR-17.                  
REMARK 100 THE DEPOSITION ID IS D_1000227088.                                   
REMARK 200                                                                      
REMARK 200 EXPERIMENTAL DETAILS                                                 
REMARK 200  EXPERIMENT TYPE                : X-RAY DIFFRACTION                  
REMARK 200  DATE OF DATA COLLECTION        : 21-JUL-14                          
REMARK 200  TEMPERATURE           (KELVIN) : 100                                
REMARK 200  PH                             : NULL                               
REMARK 200  NUMBER OF CRYSTALS USED        : 1                                  
REMARK 200                                                                      
REMARK 200  SYNCHROTRON              (Y/N) : Y                                  
REMARK 200  RADIATION SOURCE               : APS                                
REMARK 200  BEAMLINE                       : 17-ID                              
REMARK 200  X-RAY GENERATOR MODEL          : NULL                               
REMARK 200  MONOCHROMATIC OR LAUE    (M/L) : M                                  
REMARK 200  WAVELENGTH OR RANGE        (A) : 1.000                              
REMARK 200  MONOCHROMATOR                  : NULL                               
REMARK 200  OPTICS                         : NULL                               
REMARK 200                                                                      
REMARK 200  DETECTOR TYPE                  : PIXEL                              
REMARK 200  DETECTOR MANUFACTURER          : DECTRIS PILATUS 6M                 
REMARK 200  INTENSITY-INTEGRATION SOFTWARE : XDS                                
REMARK 200  DATA SCALING SOFTWARE          : XDS                                
REMARK 200                                                                      
REMARK 200  NUMBER OF UNIQUE REFLECTIONS   : 77901                              
REMARK 200  RESOLUTION RANGE HIGH      (A) : 1.550                              
REMARK 200  RESOLUTION RANGE LOW       (A) : 47.640                             
REMARK 200  REJECTION CRITERIA  (SIGMA(I)) : -3.000                             
REMARK 200                                                                      
REMARK 200 OVERALL.                                                             
REMARK 200  COMPLETENESS FOR RANGE     (%) : 98.3                               
REMARK 200  DATA REDUNDANCY                : 3.320                              
REMARK 200  R MERGE                    (I) : 0.04000                            
REMARK 200  R SYM                      (I) : NULL                               
REMARK 200  <I/SIGMA(I)> FOR THE DATA SET  : 15.4700                            
REMARK 200                                                                      
REMARK 200 IN THE HIGHEST RESOLUTION SHELL.                                     
REMARK 200  HIGHEST RESOLUTION SHELL, RANGE HIGH (A) : 1.55                     
REMARK 200  HIGHEST RESOLUTION SHELL, RANGE LOW  (A) : 1.59                     
REMARK 200  COMPLETENESS FOR SHELL     (%) : 98.6                               
REMARK 200  DATA REDUNDANCY IN SHELL       : 3.41                               
REMARK 200  R MERGE FOR SHELL          (I) : 0.59700                            
REMARK 200  R SYM FOR SHELL            (I) : NULL                               
REMARK 200  <I/SIGMA(I)> FOR SHELL         : 2.410                              
REMARK 200                                                                      
REMARK 200 DIFFRACTION PROTOCOL: SINGLE WAVELENGTH                              
REMARK 200 METHOD USED TO DETERMINE THE STRUCTURE: MOLECULAR REPLACEMENT        
REMARK 200 SOFTWARE USED: PHASER 2.5.6                                          
REMARK 200 STARTING MODEL: NULL                                                 
REMARK 200                                                                      
REMARK 200 REMARK: NULL                                                         
REMARK 280                                                                      
REMARK 280 CRYSTAL                                                              
REMARK 280 SOLVENT CONTENT, VS   (%): 58.02                                     
REMARK 280 MATTHEWS COEFFICIENT, VM (ANGSTROMS**3/DA): 2.93                     
REMARK 280                                                                      
REMARK 280 CRYSTALLIZATION CONDITIONS: 40% (W/V) PEG 200, 0.1 M MES, PH 6.5,    
REMARK 280  VAPOR DIFFUSION, SITTING DROP, TEMPERATURE 293K                     
REMARK 290                                                                      
REMARK 290 CRYSTALLOGRAPHIC SYMMETRY                                            
REMARK 290 SYMMETRY OPERATORS FOR SPACE GROUP: P 1 21 1                         
REMARK 290                                                                      
REMARK 290      SYMOP   SYMMETRY                                                
REMARK 290     NNNMMM   OPERATOR                                                
REMARK 290       1555   X,Y,Z                                                   
REMARK 290       2555   -X,Y+1/2,-Z                                             
REMARK 290                                                                      
REMARK 290     WHERE NNN -> OPERATOR NUMBER                                     
REMARK 290           MMM -> TRANSLATION VECTOR                                  
REMARK 290                                                                      
REMARK 290 CRYSTALLOGRAPHIC SYMMETRY TRANSFORMATIONS                            
REMARK 290 THE FOLLOWING TRANSFORMATIONS OPERATE ON THE ATOM/HETATM             
REMARK 290 RECORDS IN THIS ENTRY TO PRODUCE CRYSTALLOGRAPHICALLY                
REMARK 290 RELATED MOLECULES.                                                   
REMARK 290   SMTRY1   1  1.000000  0.000000  0.000000        0.00000            
REMARK 290   SMTRY2   1  0.000000  1.000000  0.000000        0.00000            
REMARK 290   SMTRY3   1  0.000000  0.000000  1.000000        0.00000            
REMARK 290   SMTRY1   2 -1.000000  0.000000  0.000000        0.00000            
REMARK 290   SMTRY2   2  0.000000  1.000000  0.000000       43.17500            
REMARK 290   SMTRY3   2  0.000000  0.000000 -1.000000        0.00000            
REMARK 290                                                                      
REMARK 290 REMARK: NULL                                                         
REMARK 300                                                                      
REMARK 300 BIOMOLECULE: 1                                                       
REMARK 300 SEE REMARK 350 FOR THE AUTHOR PROVIDED AND/OR PROGRAM                
REMARK 300 GENERATED ASSEMBLY INFORMATION FOR THE STRUCTURE IN                  
REMARK 300 THIS ENTRY. THE REMARK MAY ALSO PROVIDE INFORMATION ON               
REMARK 300 BURIED SURFACE AREA.                                                 
REMARK 350                                                                      
REMARK 350 COORDINATES FOR A COMPLETE MULTIMER REPRESENTING THE KNOWN           
REMARK 350 BIOLOGICALLY SIGNIFICANT OLIGOMERIZATION STATE OF THE                
REMARK 350 MOLECULE CAN BE GENERATED BY APPLYING BIOMT TRANSFORMATIONS          
REMARK 350 GIVEN BELOW.  BOTH NON-CRYSTALLOGRAPHIC AND                          
REMARK 350 CRYSTALLOGRAPHIC OPERATIONS ARE GIVEN.                               
REMARK 350                                                                      
REMARK 350 BIOMOLECULE: 1                                                       
REMARK 350 AUTHOR DETERMINED BIOLOGICAL UNIT: DIMERIC                           
REMARK 350 APPLY THE FOLLOWING TO CHAINS: A, B                                  
REMARK 350   BIOMT1   1  1.000000  0.000000  0.000000        0.00000            
REMARK 350   BIOMT2   1  0.000000  1.000000  0.000000        0.00000            
REMARK 350   BIOMT3   1  0.000000  0.000000  1.000000        0.00000            
REMARK 465                                                                      
REMARK 465 MISSING RESIDUES                                                     
REMARK 465 THE FOLLOWING RESIDUES WERE NOT LOCATED IN THE                       
REMARK 465 EXPERIMENT. (M=MODEL NUMBER; RES=RESIDUE NAME; C=CHAIN               
REMARK 465 IDENTIFIER; SSSEQ=SEQUENCE NUMBER; I=INSERTION CODE.)                
REMARK 465                                                                      
REMARK 465   M RES C SSSEQI                                                     
REMARK 465     GLY A   222                                                      
REMARK 465     SER A   223                                                      
REMARK 465     CYS A   224                                                      
REMARK 465     PRO A   225                                                      
REMARK 465     PRO A   226                                                      
REMARK 465     CYS A   227                                                      
REMARK 465     LYS A   228                                                      
REMARK 465     CYS A   229                                                      
REMARK 465     PRO A   230                                                      
REMARK 465     ALA A   231                                                      
REMARK 465     PRO A   232                                                      
REMARK 465     ASN A   233                                                      
REMARK 465     LEU A   234                                                      
REMARK 465     LEU A   235                                                      
REMARK 465     GLY A   236                                                      
REMARK 465     THR A   444                                                      
REMARK 465     PRO A   445                                                      
REMARK 465     GLY A   446                                                      
REMARK 465     LYS A   447                                                      
REMARK 465     GLY B   222                                                      
REMARK 465     SER B   223                                                      
REMARK 465     CYS B   224                                                      
REMARK 465     PRO B   225                                                      
REMARK 465     PRO B   226                                                      
REMARK 465     CYS B   227                                                      
REMARK 465     LYS B   228                                                      
REMARK 465     CYS B   229                                                      
REMARK 465     PRO B   230                                                      
REMARK 465     ALA B   231                                                      
REMARK 465     PRO B   232                                                      
REMARK 465     ASN B   233                                                      
REMARK 465     LEU B   234                                                      
REMARK 465     LEU B   235                                                      
REMARK 465     GLY B   236                                                      
REMARK 465     ARG B   443                                                      
REMARK 465     THR B   444                                                      
REMARK 465     PRO B   445                                                      
REMARK 465     GLY B   446                                                      
REMARK 465     LYS B   447                                                      
REMARK 470                                                                      
REMARK 470 MISSING ATOM                                                         
REMARK 470 THE FOLLOWING RESIDUES HAVE MISSING ATOMS (M=MODEL NUMBER;           
REMARK 470 RES=RESIDUE NAME; C=CHAIN IDENTIFIER; SSEQ=SEQUENCE NUMBER;          
REMARK 470 I=INSERTION CODE):                                                   
REMARK 470   M RES CSSEQI  ATOMS                                                
REMARK 470     LYS A 326    CG   CD   CE   NZ                                   
REMARK 470     ASP A 327    CG   OD1  OD2                                       
REMARK 470     ASN A 384    CG   OD1  ND2                                       
REMARK 470     LYS A 386    CG   CD   CE   NZ                                   
REMARK 470     THR A 387    OG1  CG2                                            
REMARK 470     LEU A 389    CG   CD1  CD2                                       
REMARK 470     LYS A 415    CG   CD   CE   NZ                                   
REMARK 470     GLU A 419    CG   CD   OE1  OE2                                  
REMARK 470     ARG A 420    CG   CD   NE   CZ   NH1  NH2                        
REMARK 470     LYS B 360    CD   CE   NZ                                        
REMARK 470     LYS B 361    CD   CE   NZ                                        
REMARK 470     ASN B 384    CG   OD1  ND2                                       
REMARK 470     LYS B 386    CD   CE   NZ                                        
REMARK 470     LEU B 389    CG   CD1  CD2                                       
REMARK 470     LYS B 415    CG   CD   CE   NZ                                   
REMARK 470     GLU B 419    CG   CD   OE1  OE2                                  
REMARK 470     ARG B 420    CG   CD   NE   CZ   NH1  NH2                        
REMARK 500                                                                      
REMARK 500 GEOMETRY AND STEREOCHEMISTRY                                         
REMARK 500 SUBTOPIC: CLOSE CONTACTS IN SAME ASYMMETRIC UNIT                     
REMARK 500                                                                      
REMARK 500 THE FOLLOWING ATOMS ARE IN CLOSE CONTACT.                            
REMARK 500                                                                      
REMARK 500  ATM1  RES C  SSEQI   ATM2  RES C  SSEQI           DISTANCE          
REMARK 500   O    HOH A   613     O    HOH B   602              2.15            
REMARK 500                                                                      
REMARK 500 REMARK: NULL                                                         
REMARK 500                                                                      
REMARK 500 GEOMETRY AND STEREOCHEMISTRY                                         
REMARK 500 SUBTOPIC: COVALENT BOND ANGLES                                       
REMARK 500                                                                      
REMARK 500 THE STEREOCHEMICAL PARAMETERS OF THE FOLLOWING RESIDUES              
REMARK 500 HAVE VALUES WHICH DEVIATE FROM EXPECTED VALUES BY MORE               
REMARK 500 THAN 6*RMSD (M=MODEL NUMBER; RES=RESIDUE NAME; C=CHAIN               
REMARK 500 IDENTIFIER; SSEQ=SEQUENCE NUMBER; I=INSERTION CODE).                 
REMARK 500                                                                      
REMARK 500 STANDARD TABLE:                                                      
REMARK 500 FORMAT: (10X,I3,1X,A3,1X,A1,I4,A1,3(1X,A4,2X),12X,F5.1)              
REMARK 500                                                                      
REMARK 500 EXPECTED VALUES PROTEIN: ENGH AND HUBER, 1999                        
REMARK 500 EXPECTED VALUES NUCLEIC ACID: CLOWNEY ET AL 1996                     
REMARK 500                                                                      
REMARK 500  M RES CSSEQI ATM1   ATM2   ATM3                                     
REMARK 500    ARG B 301   NE  -  CZ  -  NH1 ANGL. DEV. =   3.2 DEGREES          
REMARK 500                                                                      
REMARK 500 REMARK: NULL                                                         
REMARK 500                                                                      
REMARK 500 GEOMETRY AND STEREOCHEMISTRY                                         
REMARK 500 SUBTOPIC: TORSION ANGLES                                             
REMARK 500                                                                      
REMARK 500 TORSION ANGLES OUTSIDE THE EXPECTED RAMACHANDRAN REGIONS:            
REMARK 500 (M=MODEL NUMBER; RES=RESIDUE NAME; C=CHAIN IDENTIFIER;               
REMARK 500 SSEQ=SEQUENCE NUMBER; I=INSERTION CODE).                             
REMARK 500                                                                      
REMARK 500 STANDARD TABLE:                                                      
REMARK 500 FORMAT:(10X,I3,1X,A3,1X,A1,I4,A1,4X,F7.2,3X,F7.2)                    
REMARK 500                                                                      
REMARK 500 EXPECTED VALUES: GJ KLEYWEGT AND TA JONES (1996). PHI/PSI-           
REMARK 500 CHOLOGY: RAMACHANDRAN REVISITED. STRUCTURE 4, 1395 - 1400            
REMARK 500                                                                      
REMARK 500  M RES CSSEQI        PSI       PHI                                   
REMARK 500    LEU A 389      -72.75    -73.02                                   
REMARK 500    ASN A 390       68.54   -103.46                                   
REMARK 500    ASN A 434       19.21     57.51                                   
REMARK 500    ASN B 297       22.24   -140.75                                   
REMARK 500                                                                      
REMARK 500 REMARK: NULL                                                         
REMARK 525                                                                      
REMARK 525 SOLVENT                                                              
REMARK 525                                                                      
REMARK 525 THE SOLVENT MOLECULES HAVE CHAIN IDENTIFIERS THAT                    
REMARK 525 INDICATE THE POLYMER CHAIN WITH WHICH THEY ARE MOST                  
REMARK 525 CLOSELY ASSOCIATED. THE REMARK LISTS ALL THE SOLVENT                 
REMARK 525 MOLECULES WHICH ARE MORE THAN 5A AWAY FROM THE                       
REMARK 525 NEAREST POLYMER CHAIN (M = MODEL NUMBER;                             
REMARK 525 RES=RESIDUE NAME; C=CHAIN IDENTIFIER; SSEQ=SEQUENCE                  
REMARK 525 NUMBER; I=INSERTION CODE):                                           
REMARK 525                                                                      
REMARK 525  M RES CSSEQI                                                        
REMARK 525    HOH B 782        DISTANCE =  6.31 ANGSTROMS                       
REMARK 800                                                                      
REMARK 800 SITE                                                                 
REMARK 800 SITE_IDENTIFIER: AC1                                                 
REMARK 800 EVIDENCE_CODE: SOFTWARE                                              
REMARK 800 SITE_DESCRIPTION: binding site for residue GOL A 510                 
REMARK 800                                                                      
REMARK 800 SITE_IDENTIFIER: AC2                                                 
REMARK 800 EVIDENCE_CODE: SOFTWARE                                              
REMARK 800 SITE_DESCRIPTION: binding site for residue MES A 511                 
REMARK 800                                                                      
REMARK 800 SITE_IDENTIFIER: AC3                                                 
REMARK 800 EVIDENCE_CODE: SOFTWARE                                              
REMARK 800 SITE_DESCRIPTION: binding site for residue GOL B 510                 
REMARK 800                                                                      
REMARK 800 SITE_IDENTIFIER: AC4                                                 
REMARK 800 EVIDENCE_CODE: SOFTWARE                                              
REMARK 800 SITE_DESCRIPTION: binding site for residue GOL B 511                 
REMARK 800                                                                      
REMARK 800 SITE_IDENTIFIER: AC5                                                 
REMARK 800 EVIDENCE_CODE: SOFTWARE                                              
REMARK 800 SITE_DESCRIPTION: binding site for residue MES B 512                 
REMARK 800                                                                      
REMARK 800 SITE_IDENTIFIER: AC6                                                 
REMARK 800 EVIDENCE_CODE: SOFTWARE                                              
REMARK 800 SITE_DESCRIPTION: binding site for Poly-Saccharide residues NAG A    
REMARK 800  501 through NAG A 509 bound to ASN A 297                            
REMARK 800                                                                      
REMARK 800 SITE_IDENTIFIER: AC7                                                 
REMARK 800 EVIDENCE_CODE: SOFTWARE                                              
REMARK 800 SITE_DESCRIPTION: binding site for Poly-Saccharide residues NAG B    
REMARK 800  501 through NAG B 509 bound to ASN B 297                            
DBREF  5VAA A  224   447  UNP    P01863   GCAA_MOUSE     107    330             
DBREF  5VAA B  224   447  UNP    P01863   GCAA_MOUSE     107    330             
SEQADV 5VAA GLY A  222  UNP  P01863              EXPRESSION TAG                 
SEQADV 5VAA SER A  223  UNP  P01863              EXPRESSION TAG                 
SEQADV 5VAA LYS A  370  UNP  P01863    THR   253 ENGINEERED MUTATION            
SEQADV 5VAA GLY B  222  UNP  P01863              EXPRESSION TAG                 
SEQADV 5VAA SER B  223  UNP  P01863              EXPRESSION TAG                 
SEQADV 5VAA LYS B  370  UNP  P01863    THR   253 ENGINEERED MUTATION            
SEQRES   1 A  226  GLY SER CYS PRO PRO CYS LYS CYS PRO ALA PRO ASN LEU          
SEQRES   2 A  226  LEU GLY GLY PRO SER VAL PHE ILE PHE PRO PRO LYS ILE          
SEQRES   3 A  226  LYS ASP VAL LEU MET ILE SER LEU SER PRO ILE VAL THR          
SEQRES   4 A  226  CYS VAL VAL VAL ASP VAL SER GLU ASP ASP PRO ASP VAL          
SEQRES   5 A  226  GLN ILE SER TRP PHE VAL ASN ASN VAL GLU VAL HIS THR          
SEQRES   6 A  226  ALA GLN THR GLN THR HIS ARG GLU ASP TYR ASN SER THR          
SEQRES   7 A  226  LEU ARG VAL VAL SER ALA LEU PRO ILE GLN HIS GLN ASP          
SEQRES   8 A  226  TRP MET SER GLY LYS GLU PHE LYS CYS LYS VAL ASN ASN          
SEQRES   9 A  226  LYS ASP LEU PRO ALA PRO ILE GLU ARG THR ILE SER LYS          
SEQRES  10 A  226  PRO LYS GLY SER VAL ARG ALA PRO GLN VAL TYR VAL LEU          
SEQRES  11 A  226  PRO PRO PRO GLU GLU GLU MET THR LYS LYS GLN VAL THR          
SEQRES  12 A  226  LEU THR CYS MET VAL LYS ASP PHE MET PRO GLU ASP ILE          
SEQRES  13 A  226  TYR VAL GLU TRP THR ASN ASN GLY LYS THR GLU LEU ASN          
SEQRES  14 A  226  TYR LYS ASN THR GLU PRO VAL LEU ASP SER ASP GLY SER          
SEQRES  15 A  226  TYR PHE MET TYR SER LYS LEU ARG VAL GLU LYS LYS ASN          
SEQRES  16 A  226  TRP VAL GLU ARG ASN SER TYR SER CYS SER VAL VAL HIS          
SEQRES  17 A  226  GLU GLY LEU HIS ASN HIS HIS THR THR LYS SER PHE SER          
SEQRES  18 A  226  ARG THR PRO GLY LYS                                          
SEQRES   1 B  226  GLY SER CYS PRO PRO CYS LYS CYS PRO ALA PRO ASN LEU          
SEQRES   2 B  226  LEU GLY GLY PRO SER VAL PHE ILE PHE PRO PRO LYS ILE          
SEQRES   3 B  226  LYS ASP VAL LEU MET ILE SER LEU SER PRO ILE VAL THR          
SEQRES   4 B  226  CYS VAL VAL VAL ASP VAL SER GLU ASP ASP PRO ASP VAL          
SEQRES   5 B  226  GLN ILE SER TRP PHE VAL ASN ASN VAL GLU VAL HIS THR          
SEQRES   6 B  226  ALA GLN THR GLN THR HIS ARG GLU ASP TYR ASN SER THR          
SEQRES   7 B  226  LEU ARG VAL VAL SER ALA LEU PRO ILE GLN HIS GLN ASP          
SEQRES   8 B  226  TRP MET SER GLY LYS GLU PHE LYS CYS LYS VAL ASN ASN          
SEQRES   9 B  226  LYS ASP LEU PRO ALA PRO ILE GLU ARG THR ILE SER LYS          
SEQRES  10 B  226  PRO LYS GLY SER VAL ARG ALA PRO GLN VAL TYR VAL LEU          
SEQRES  11 B  226  PRO PRO PRO GLU GLU GLU MET THR LYS LYS GLN VAL THR          
SEQRES  12 B  226  LEU THR CYS MET VAL LYS ASP PHE MET PRO GLU ASP ILE          
SEQRES  13 B  226  TYR VAL GLU TRP THR ASN ASN GLY LYS THR GLU LEU ASN          
SEQRES  14 B  226  TYR LYS ASN THR GLU PRO VAL LEU ASP SER ASP GLY SER          
SEQRES  15 B  226  TYR PHE MET TYR SER LYS LEU ARG VAL GLU LYS LYS ASN          
SEQRES  16 B  226  TRP VAL GLU ARG ASN SER TYR SER CYS SER VAL VAL HIS          
SEQRES  17 B  226  GLU GLY LEU HIS ASN HIS HIS THR THR LYS SER PHE SER          
SEQRES  18 B  226  ARG THR PRO GLY LYS                                          
HET    NAG  A 501      14                                                       
HET    NAG  A 502      14                                                       
HET    BMA  A 503      11                                                       
HET    MAN  A 504      11                                                       
HET    NAG  A 505      14                                                       
HET    MAN  A 506      11                                                       
HET    GAL  A 507      11                                                       
HET    FUC  A 508      10                                                       
HET    NAG  A 509      14                                                       
HET    GOL  A 510       6                                                       
HET    MES  A 511      12                                                       
HET    NAG  B 501      14                                                       
HET    NAG  B 502      14                                                       
HET    BMA  B 503      11                                                       
HET    MAN  B 504      11                                                       
HET    NAG  B 505      14                                                       
HET    MAN  B 506      11                                                       
HET    GAL  B 507      11                                                       
HET    FUC  B 508      10                                                       
HET    NAG  B 509      14                                                       
HET    GOL  B 510       6                                                       
HET    GOL  B 511       6                                                       
HET    MES  B 512      12                                                       
HETNAM     NAG N-ACETYL-D-GLUCOSAMINE                                           
HETNAM     BMA BETA-D-MANNOSE                                                   
HETNAM     MAN ALPHA-D-MANNOSE                                                  
HETNAM     GAL BETA-D-GALACTOSE                                                 
HETNAM     FUC ALPHA-L-FUCOSE                                                   
HETNAM     GOL GLYCEROL                                                         
HETNAM     MES 2-(N-MORPHOLINO)-ETHANESULFONIC ACID                             
HETSYN     GOL GLYCERIN; PROPANE-1,2,3-TRIOL                                    
FORMUL   3  NAG    8(C8 H15 N O6)                                               
FORMUL   3  BMA    2(C6 H12 O6)                                                 
FORMUL   3  MAN    4(C6 H12 O6)                                                 
FORMUL   3  GAL    2(C6 H12 O6)                                                 
FORMUL   3  FUC    2(C6 H12 O5)                                                 
FORMUL   4  GOL    3(C3 H8 O3)                                                  
FORMUL   5  MES    2(C6 H13 N O4 S)                                             
FORMUL   0  HOH   *341(H2 O)                                                    
HELIX    1 AA1 LYS A  246  MET A  252  1                                   7    
HELIX    2 AA2 GLN A  309  SER A  315  1                                   7    
HELIX    3 AA3 PRO A  354  LYS A  360  5                                   7    
HELIX    4 AA4 LYS A  414  GLU A  419  1                                   6    
HELIX    5 AA5 LEU A  432  ASN A  434  5                                   3    
HELIX    6 AA6 LYS B  246  MET B  252  1                                   7    
HELIX    7 AA7 GLN B  309  SER B  315  1                                   7    
HELIX    8 AA8 PRO B  354  MET B  358  5                                   5    
HELIX    9 AA9 LYS B  414  ASN B  421  1                                   8    
HELIX   10 AB1 LEU B  432  ASN B  434  5                                   3    
SHEET    1 AA1 4 SER A 239  PHE A 243  0                                        
SHEET    2 AA1 4 ILE A 258  VAL A 266 -1  O  VAL A 262   N  PHE A 241           
SHEET    3 AA1 4 THR A 299  PRO A 307 -1  O  LEU A 306   N  VAL A 259           
SHEET    4 AA1 4 GLN A 288  GLU A 294 -1  N  GLU A 294   O  THR A 299           
SHEET    1 AA2 4 VAL A 282  VAL A 284  0                                        
SHEET    2 AA2 4 GLN A 274  VAL A 279 -1  N  TRP A 277   O  VAL A 284           
SHEET    3 AA2 4 PHE A 319  ASN A 324 -1  O  LYS A 322   N  SER A 276           
SHEET    4 AA2 4 ILE A 332  ILE A 336 -1  O  ILE A 332   N  VAL A 323           
SHEET    1 AA3 4 GLN A 347  LEU A 351  0                                        
SHEET    2 AA3 4 GLN A 362  PHE A 372 -1  O  THR A 366   N  LEU A 351           
SHEET    3 AA3 4 TYR A 404  GLU A 413 -1  O  LEU A 410   N  LEU A 365           
SHEET    4 AA3 4 TYR A 391  ASN A 393 -1  N  LYS A 392   O  LYS A 409           
SHEET    1 AA4 4 GLN A 347  LEU A 351  0                                        
SHEET    2 AA4 4 GLN A 362  PHE A 372 -1  O  THR A 366   N  LEU A 351           
SHEET    3 AA4 4 TYR A 404  GLU A 413 -1  O  LEU A 410   N  LEU A 365           
SHEET    4 AA4 4 VAL A 397  LEU A 398 -1  N  VAL A 397   O  PHE A 405           
SHEET    1 AA5 4 LYS A 386  THR A 387  0                                        
SHEET    2 AA5 4 TYR A 378  ASN A 383 -1  N  ASN A 383   O  LYS A 386           
SHEET    3 AA5 4 SER A 424  VAL A 428 -1  O  SER A 426   N  GLU A 380           
SHEET    4 AA5 4 HIS A 436  SER A 440 -1  O  LYS A 439   N  CYS A 425           
SHEET    1 AA6 4 SER B 239  PHE B 243  0                                        
SHEET    2 AA6 4 ILE B 258  VAL B 266 -1  O  VAL B 264   N  SER B 239           
SHEET    3 AA6 4 THR B 299  PRO B 307 -1  O  VAL B 302   N  VAL B 263           
SHEET    4 AA6 4 GLN B 288  GLU B 294 -1  N  GLU B 294   O  THR B 299           
SHEET    1 AA7 4 VAL B 282  VAL B 284  0                                        
SHEET    2 AA7 4 GLN B 274  VAL B 279 -1  N  VAL B 279   O  VAL B 282           
SHEET    3 AA7 4 PHE B 319  ASN B 324 -1  O  ASN B 324   N  GLN B 274           
SHEET    4 AA7 4 ILE B 332  ILE B 336 -1  O  ILE B 332   N  VAL B 323           
SHEET    1 AA8 4 GLN B 347  LEU B 351  0                                        
SHEET    2 AA8 4 GLN B 362  PHE B 372 -1  O  THR B 366   N  LEU B 351           
SHEET    3 AA8 4 TYR B 404  GLU B 413 -1  O  LEU B 410   N  LEU B 365           
SHEET    4 AA8 4 TYR B 391  ASN B 393 -1  N  LYS B 392   O  LYS B 409           
SHEET    1 AA9 4 GLN B 347  LEU B 351  0                                        
SHEET    2 AA9 4 GLN B 362  PHE B 372 -1  O  THR B 366   N  LEU B 351           
SHEET    3 AA9 4 TYR B 404  GLU B 413 -1  O  LEU B 410   N  LEU B 365           
SHEET    4 AA9 4 VAL B 397  LEU B 398 -1  N  VAL B 397   O  PHE B 405           
SHEET    1 AB1 4 LYS B 386  THR B 387  0                                        
SHEET    2 AB1 4 TYR B 378  ASN B 383 -1  N  ASN B 383   O  LYS B 386           
SHEET    3 AB1 4 TYR B 423  VAL B 428 -1  O  SER B 426   N  GLU B 380           
SHEET    4 AB1 4 HIS B 436  LYS B 439 -1  O  LYS B 439   N  CYS B 425           
LINK         C1  NAG A 760                 ND2 ASN A 297     1555   1555        
LINK         O4  NAG A 760                 C1  NAG A 761     1555   1555        
LINK         O4  NAG A 761                 C1  BMA A 762     1555   1555        
LINK         O3  BMA A 762                 C1  MAN A 763     1555   1555        
LINK         O2  MAN A 763                 C1  NAG A 764     1555   1555        
LINK         O6  BMA A 762                 C1  MAN A 765     1555   1555        
LINK         O2  MAN A 765                 C1  NAG A 766     1555   1555        
LINK         O4  NAG A 766                 C1  GAL A 767     1555   1555        
LINK         O6  NAG A 760                 C1  FUC A 768     1555   1555        
CISPEP   1 MET A  373    PRO A  374          0        -7.82                     
CISPEP   2 MET B  373    PRO B  374          0        -8.31                     
SSBOND   1 CYS A  261    CYS A  321                          1555   1555  2.14  
SSBOND   2 CYS A  367    CYS A  425                          1555   1555  1.96  
SSBOND   3 CYS B  261    CYS B  321                          1555   1555  2.07  
SSBOND   4 CYS B  367    CYS B  425                          1555   1555  2.08  
SITE     1 AC1  8 ILE A 377  TYR A 378  VAL A 379  ASN A 393                    
SITE     2 AC1  8 THR A 394  PRO A 396  MET A 406  HOH A 629                    
SITE     1 AC2  7 PHE A 241  ILE A 242  PRO A 244  ARG A 334                    
SITE     2 AC2  7 BMA A 503  MAN A 506  NAG A 509                               
SITE     1 AC3  8 ILE B 377  TYR B 378  VAL B 379  ASN B 393                    
SITE     2 AC3  8 THR B 394  PRO B 396  MET B 406  HOH B 664                    
SITE     1 AC4  7 VAL B 279  THR B 286  PRO B 307  ILE B 308                    
SITE     2 AC4  7 GLN B 309  ASP B 312  HOH B 628                               
SITE     1 AC5  7 PHE B 241  ILE B 242  PRO B 244  ARG B 334                    
SITE     2 AC5  7 BMA B 503  MAN B 506  NAG B 509                               
SITE     1 AC6 21 PHE A 241  PHE A 243  PRO A 244  LYS A 246                    
SITE     2 AC6 21 ILE A 258  THR A 260  VAL A 264  ASP A 265                    
SITE     3 AC6 21 ASN A 297  ARG A 301  ARG A 334  MES A 511                    
SITE     4 AC6 21 HOH A 605  HOH A 612  HOH A 620  HOH A 621                    
SITE     5 AC6 21 HOH A 625  HOH A 639  HOH A 662  HOH A 701                    
SITE     6 AC6 21 HOH A 719                                                     
SITE     1 AC7 25 PHE B 241  PHE B 243  PRO B 244  LYS B 246                    
SITE     2 AC7 25 ILE B 258  THR B 260  VAL B 264  ASP B 265                    
SITE     3 AC7 25 ASN B 297  ARG B 301  MES B 512  HOH B 604                    
SITE     4 AC7 25 HOH B 614  HOH B 624  HOH B 631  HOH B 632                    
SITE     5 AC7 25 HOH B 633  HOH B 637  HOH B 650  HOH B 654                    
SITE     6 AC7 25 HOH B 663  HOH B 699  HOH B 702  HOH B 710                    
SITE     7 AC7 25 HOH B 722                                                     
CRYST1   51.220   86.350   67.560  90.00 111.58  90.00 P 1 21 1      4          
ORIGX1      1.000000  0.000000  0.000000        0.00000                         
ORIGX2      0.000000  1.000000  0.000000        0.00000                         
ORIGX3      0.000000  0.000000  1.000000        0.00000                         
SCALE1      0.019524  0.000000  0.007720        0.00000                         
SCALE2      0.000000  0.011581  0.000000        0.00000                         
SCALE3      0.000000  0.000000  0.015917        0.00000                         
ATOM      1  N   GLY A 237      29.591 -29.573 113.277  1.00 62.11           N  
ATOM      2  CA  GLY A 237      30.903 -30.022 112.721  1.00 60.66           C  
ATOM      3  C   GLY A 237      31.236 -29.371 111.391  1.00 45.82           C  
ATOM      4  O   GLY A 237      30.513 -28.475 110.930  1.00 42.35           O  
ATOM      5  N   PRO A 238      32.336 -29.809 110.755  1.00 45.98           N  
ATOM      6  CA  PRO A 238      32.638 -29.232 109.434  1.00 41.73           C  
ATOM      7  C   PRO A 238      31.725 -29.755 108.342  1.00 42.65           C  
ATOM      8  O   PRO A 238      31.109 -30.812 108.508  1.00 38.62           O  
ATOM      9  CB  PRO A 238      34.060 -29.699 109.142  1.00 37.66           C  
ATOM     10  CG  PRO A 238      34.279 -30.862 109.997  1.00 44.57           C  
ATOM     11  CD  PRO A 238      33.412 -30.691 111.222  1.00 48.32           C  
ATOM     12  N   SER A 239      31.686 -29.009 107.240  1.00 35.39           N  
ATOM     13  CA  SER A 239      30.930 -29.350 106.037  1.00 31.63           C  
ATOM     14  C   SER A 239      31.940 -29.421 104.890  1.00 33.69           C  
ATOM     15  O   SER A 239      32.976 -28.730 104.927  1.00 30.28           O  
ATOM     16  CB  SER A 239      29.931 -28.274 105.742  1.00 36.45           C  
ATOM     17  OG  SER A 239      28.868 -28.299 106.689  1.00 45.44           O  
ATOM     18  N   VAL A 240      31.641 -30.257 103.893  1.00 27.52           N  
ATOM     19  CA  VAL A 240      32.561 -30.479 102.748  1.00 26.14           C  
ATOM     20  C   VAL A 240      31.840 -30.174 101.442  1.00 29.65           C  
ATOM     21  O   VAL A 240      30.726 -30.704 101.195  1.00 26.26           O  
ATOM     22  CB  VAL A 240      33.142 -31.899 102.740  1.00 26.38           C  
ATOM     23  CG1 VAL A 240      34.113 -32.121 101.601  1.00 25.26           C  
ATOM     24  CG2 VAL A 240      33.820 -32.249 104.071  1.00 25.75           C  
ATOM     25  N   PHE A 241      32.494 -29.396 100.585  1.00 24.49           N  
ATOM     26  CA  PHE A 241      32.014 -29.070  99.224  1.00 25.01           C  
ATOM     27  C   PHE A 241      33.038 -29.543  98.182  1.00 28.90           C  
ATOM     28  O   PHE A 241      34.240 -29.462  98.420  1.00 21.23           O  
ATOM     29  CB  PHE A 241      31.757 -27.588  99.115  1.00 26.28           C  
ATOM     30  CG  PHE A 241      30.733 -27.112 100.125  1.00 30.64           C  
ATOM     31  CD1 PHE A 241      29.370 -27.363  99.895  1.00 36.80           C  
ATOM     32  CD2 PHE A 241      31.119 -26.556 101.341  1.00 30.92           C  
ATOM     33  CE1 PHE A 241      28.406 -27.005 100.831  1.00 38.76           C  
ATOM     34  CE2 PHE A 241      30.153 -26.170 102.271  1.00 37.37           C  
ATOM     35  CZ  PHE A 241      28.801 -26.401 102.015  1.00 37.31           C  
ATOM     36  N   ILE A 242      32.567 -30.027  97.038  1.00 21.84           N  
ATOM     37  CA  ILE A 242      33.453 -30.562  95.992  1.00 22.89           C  
ATOM     38  C   ILE A 242      33.161 -29.791  94.720  1.00 24.97           C  
ATOM     39  O   ILE A 242      32.000 -29.452  94.417  1.00 25.04           O  
ATOM     40  CB  ILE A 242      33.330 -32.068  95.838  1.00 22.81           C  
ATOM     41  CG1 ILE A 242      34.368 -32.654  94.896  1.00 21.07           C  
ATOM     42  CG2 ILE A 242      31.916 -32.457  95.375  1.00 22.42           C  
ATOM     43  CD1 ILE A 242      34.550 -34.159  95.009  1.00 20.18           C  
ATOM     44  N   PHE A 243      34.208 -29.467  93.977  1.00 18.64           N  
ATOM     45  CA  PHE A 243      34.101 -28.618  92.835  1.00 19.95           C  
ATOM     46  C   PHE A 243      34.843 -29.190  91.622  1.00 19.28           C  
ATOM     47  O   PHE A 243      35.945 -29.778  91.753  1.00 19.04           O  
ATOM     48  CB  PHE A 243      34.654 -27.236  93.134  1.00 20.66           C  
ATOM     49  CG  PHE A 243      33.963 -26.557  94.274  1.00 21.18           C  
ATOM     50  CD1 PHE A 243      32.801 -25.817  94.057  1.00 31.49           C  
ATOM     51  CD2 PHE A 243      34.436 -26.676  95.543  1.00 23.08           C  
ATOM     52  CE1 PHE A 243      32.161 -25.201  95.130  1.00 30.09           C  
ATOM     53  CE2 PHE A 243      33.815 -26.076  96.617  1.00 26.22           C  
ATOM     54  CZ  PHE A 243      32.666 -25.336  96.414  1.00 31.03           C  
ATOM     55  N   PRO A 244      34.256 -29.072  90.426  1.00 20.43           N  
ATOM     56  CA  PRO A 244      34.850 -29.628  89.245  1.00 18.48           C  
ATOM     57  C   PRO A 244      36.017 -28.769  88.719  1.00 17.20           C  
ATOM     58  O   PRO A 244      36.197 -27.608  89.143  1.00 21.19           O  
ATOM     59  CB  PRO A 244      33.699 -29.592  88.221  1.00 21.21           C  
ATOM     60  CG  PRO A 244      32.910 -28.408  88.656  1.00 21.58           C  
ATOM     61  CD  PRO A 244      33.033 -28.292  90.132  1.00 21.96           C  
ATOM     62  N   PRO A 245      36.767 -29.310  87.756  1.00 19.58           N  
ATOM     63  CA  PRO A 245      37.714 -28.486  87.012  1.00 18.46           C  
ATOM     64  C   PRO A 245      37.010 -27.425  86.174  1.00 22.64           C  
ATOM     65  O   PRO A 245      35.850 -27.565  85.844  1.00 20.59           O  
ATOM     66  CB  PRO A 245      38.426 -29.451  86.137  1.00 20.29           C  
ATOM     67  CG  PRO A 245      37.428 -30.576  85.910  1.00 23.46           C  
ATOM     68  CD  PRO A 245      36.685 -30.668  87.207  1.00 19.01           C  
ATOM     69  N   LYS A 246      37.735 -26.363  85.858  1.00 23.09           N  
ATOM     70  CA  LYS A 246      37.206 -25.380  84.922  1.00 21.51           C  
ATOM     71  C   LYS A 246      37.171 -26.023  83.557  1.00 18.53           C  
ATOM     72  O   LYS A 246      38.102 -26.743  83.136  1.00 21.07           O  
ATOM     73  CB  LYS A 246      38.083 -24.114  84.894  1.00 24.29           C  
ATOM     74  CG  LYS A 246      38.083 -23.329  86.189  1.00 28.71           C  
ATOM     75  CD  LYS A 246      36.762 -22.599  86.425  1.00 34.93           C  
ATOM     76  CE  LYS A 246      36.743 -21.851  87.758  1.00 42.90           C  
ATOM     77  NZ  LYS A 246      36.793 -22.763  88.943  1.00 37.20           N  
ATOM     78  N   ILE A 247      36.096 -25.711  82.803  1.00 22.40           N  
ATOM     79  CA  ILE A 247      35.909 -26.312  81.496  1.00 23.99           C  
ATOM     80  C   ILE A 247      37.056 -26.035  80.540  1.00 22.86           C  
ATOM     81  O   ILE A 247      37.562 -26.928  79.855  1.00 24.42           O  
ATOM     82  CB  ILE A 247      34.494 -25.971  80.878  1.00 25.04           C  
ATOM     83  CG1 ILE A 247      34.220 -26.832  79.661  1.00 29.26           C  
ATOM     84  CG2 ILE A 247      34.355 -24.493  80.549  1.00 31.36           C  
ATOM     85  CD1 ILE A 247      34.110 -28.335  79.915  1.00 31.20           C  
ATOM     86  N   LYS A 248      37.532 -24.789  80.548  1.00 25.22           N  
ATOM     87  CA  LYS A 248      38.673 -24.458  79.710  1.00 27.80           C  
ATOM     88  C   LYS A 248      39.903 -25.280  80.061  1.00 29.92           C  
ATOM     89  O   LYS A 248      40.623 -25.733  79.175  1.00 26.28           O  
ATOM     90  CB  LYS A 248      38.984 -22.967  79.777  1.00 28.12           C  
ATOM     91  CG  LYS A 248      40.017 -22.558  78.759  1.00 35.15           C  
ATOM     92  CD  LYS A 248      40.293 -21.057  78.836  1.00 39.95           C  
ATOM     93  CE  LYS A 248      41.157 -20.662  77.655  1.00 47.67           C  
ATOM     94  NZ  LYS A 248      41.548 -19.227  77.738  1.00 56.68           N  
ATOM     95  N   ASP A 249      40.139 -25.491  81.357  1.00 25.76           N  
ATOM     96  CA  ASP A 249      41.308 -26.270  81.795  1.00 25.72           C  
ATOM     97  C   ASP A 249      41.250 -27.731  81.345  1.00 26.63           C  
ATOM     98  O   ASP A 249      42.242 -28.316  80.947  1.00 27.72           O  
ATOM     99  CB  ASP A 249      41.446 -26.263  83.332  1.00 28.32           C  
ATOM    100  CG  ASP A 249      41.786 -24.913  83.919  1.00 32.84           C  
ATOM    101  OD1 ASP A 249      42.171 -23.982  83.193  1.00 33.51           O  
ATOM    102  OD2 ASP A 249      41.711 -24.792  85.165  1.00 31.27           O  
ATOM    103  N   VAL A 250      40.069 -28.341  81.365  1.00 23.01           N  
ATOM    104  CA  VAL A 250      39.944 -29.739  81.029  1.00 23.69           C  
ATOM    105  C   VAL A 250      39.884 -29.992  79.516  1.00 24.88           C  
ATOM    106  O   VAL A 250      40.250 -31.061  79.064  1.00 26.97           O  
ATOM    107  CB  VAL A 250      38.799 -30.383  81.878  1.00 29.86           C  
ATOM    108  CG1 VAL A 250      37.429 -30.098  81.288  1.00 33.84           C  
ATOM    109  CG2 VAL A 250      39.035 -31.866  82.042  1.00 34.66           C  
ATOM    110  N   LEU A 251      39.523 -28.955  78.723  1.00 22.20           N  
ATOM    111  CA  LEU A 251      39.407 -29.086  77.270  1.00 27.81           C  
ATOM    112  C   LEU A 251      40.664 -28.661  76.529  1.00 28.58           C  
ATOM    113  O   LEU A 251      40.827 -29.051  75.391  1.00 29.59           O  
ATOM    114  CB  LEU A 251      38.215 -28.256  76.742  1.00 24.72           C  
ATOM    115  CG  LEU A 251      36.821 -28.707  77.179  1.00 25.95           C  
ATOM    116  CD1 LEU A 251      35.742 -27.827  76.571  1.00 26.42           C  
ATOM    117  CD2 LEU A 251      36.604 -30.164  76.821  1.00 27.38           C  
ATOM    118  N   MET A 252      41.546 -27.897  77.193  1.00 29.24           N  
ATOM    119  CA  MET A 252      42.813 -27.448  76.610  1.00 32.50           C  
ATOM    120  C   MET A 252      43.942 -28.251  77.251  1.00 32.49           C  
ATOM    121  O   MET A 252      44.232 -28.128  78.455  1.00 33.89           O  
ATOM    122  CB  MET A 252      43.016 -25.950  76.810  1.00 31.99           C  
ATOM    123  CG  MET A 252      41.934 -25.070  76.192  1.00 40.65           C  
ATOM    124  SD  MET A 252      42.008 -24.957  74.376  1.00 50.14           S  
ATOM    125  CE  MET A 252      40.609 -25.888  73.793  1.00 35.05           C  
ATOM    126  N   ILE A 253      44.588 -29.073  76.444  1.00 37.15           N  
ATOM    127  CA  ILE A 253      45.610 -29.992  76.930  1.00 39.97           C  
ATOM    128  C   ILE A 253      46.838 -29.294  77.551  1.00 43.86           C  
ATOM    129  O   ILE A 253      47.561 -29.903  78.348  1.00 45.37           O  
ATOM    130  CB  ILE A 253      46.044 -30.966  75.807  1.00 47.67           C  
ATOM    131  CG1 ILE A 253      46.718 -32.213  76.390  1.00 50.21           C  
ATOM    132  CG2 ILE A 253      46.944 -30.263  74.793  1.00 48.12           C  
ATOM    133  CD1 ILE A 253      45.786 -33.093  77.192  1.00 51.89           C  
ATOM    134  N   SER A 254      47.061 -28.028  77.217  1.00 39.15           N  
ATOM    135  CA  SER A 254      48.154 -27.273  77.817  1.00 43.90           C  
ATOM    136  C   SER A 254      47.859 -26.791  79.242  1.00 43.29           C  
ATOM    137  O   SER A 254      48.787 -26.359  79.921  1.00 39.32           O  
ATOM    138  CB  SER A 254      48.523 -26.079  76.932  1.00 40.71           C  
ATOM    139  OG  SER A 254      47.461 -25.165  76.863  1.00 47.99           O  
ATOM    140  N   LEU A 255      46.603 -26.866  79.708  1.00 39.26           N  
ATOM    141  CA  LEU A 255      46.248 -26.377  81.046  1.00 32.42           C  
ATOM    142  C   LEU A 255      46.137 -27.516  82.056  1.00 30.57           C  
ATOM    143  O   LEU A 255      46.247 -28.686  81.687  1.00 32.37           O  
ATOM    144  CB  LEU A 255      44.963 -25.549  80.985  1.00 33.47           C  
ATOM    145  CG  LEU A 255      44.964 -24.360  80.012  1.00 40.28           C  
ATOM    146  CD1 LEU A 255      43.623 -23.677  80.070  1.00 35.10           C  
ATOM    147  CD2 LEU A 255      46.070 -23.360  80.304  1.00 42.29           C  
ATOM    148  N   SER A 256      45.955 -27.129  83.323  1.00 28.53           N  
ATOM    149  CA  SER A 256      46.043 -28.034  84.472  1.00 30.96           C  
ATOM    150  C   SER A 256      44.730 -28.139  85.228  1.00 25.13           C  
ATOM    151  O   SER A 256      44.506 -27.398  86.163  1.00 27.28           O  
ATOM    152  CB  SER A 256      47.134 -27.575  85.418  1.00 37.66           C  
ATOM    153  OG  SER A 256      48.381 -27.725  84.747  1.00 45.06           O  
ATOM    154  N   PRO A 257      43.863 -29.097  84.808  1.00 26.45           N  
ATOM    155  CA  PRO A 257      42.598 -29.197  85.536  1.00 23.23           C  
ATOM    156  C   PRO A 257      42.778 -29.761  86.945  1.00 19.58           C  
ATOM    157  O   PRO A 257      43.614 -30.659  87.181  1.00 21.04           O  
ATOM    158  CB  PRO A 257      41.767 -30.156  84.687  1.00 22.14           C  
ATOM    159  CG  PRO A 257      42.778 -30.957  83.919  1.00 25.33           C  
ATOM    160  CD  PRO A 257      43.906 -30.000  83.647  1.00 28.14           C  
ATOM    161  N   ILE A 258      41.947 -29.255  87.837  1.00 19.48           N  
ATOM    162  CA  ILE A 258      41.995 -29.651  89.222  1.00 18.70           C  
ATOM    163  C   ILE A 258      40.592 -29.933  89.698  1.00 20.37           C  
ATOM    164  O   ILE A 258      39.674 -29.158  89.396  1.00 20.50           O  
ATOM    165  CB  ILE A 258      42.655 -28.494  90.012  1.00 25.83           C  
ATOM    166  CG1 ILE A 258      44.176 -28.485  89.753  1.00 30.18           C  
ATOM    167  CG2 ILE A 258      42.420 -28.637  91.490  1.00 27.35           C  
ATOM    168  CD1 ILE A 258      44.812 -27.123  89.972  1.00 38.76           C  
ATOM    169  N   VAL A 259      40.432 -30.977  90.523  1.00 18.78           N  
ATOM    170  CA  VAL A 259      39.238 -31.207  91.318  1.00 17.06           C  
ATOM    171  C   VAL A 259      39.521 -30.727  92.725  1.00 18.37           C  
ATOM    172  O   VAL A 259      40.623 -31.039  93.256  1.00 18.37           O  
ATOM    173  CB  VAL A 259      38.802 -32.706  91.304  1.00 18.84           C  
ATOM    174  CG1 VAL A 259      37.627 -32.951  92.227  1.00 18.70           C  
ATOM    175  CG2 VAL A 259      38.470 -33.139  89.895  1.00 21.10           C  
ATOM    176  N   THR A 260      38.612 -29.966  93.329  1.00 17.71           N  
ATOM    177  CA  THR A 260      38.861 -29.337  94.619  1.00 18.80           C  
ATOM    178  C   THR A 260      37.867 -29.770  95.675  1.00 18.81           C  
ATOM    179  O   THR A 260      36.650 -29.747  95.408  1.00 20.07           O  
ATOM    180  CB  THR A 260      38.801 -27.801  94.514  1.00 20.40           C  
ATOM    181  OG1 THR A 260      39.631 -27.389  93.427  1.00 22.22           O  
ATOM    182  CG2 THR A 260      39.326 -27.146  95.804  1.00 19.96           C  
ATOM    183  N  ACYS A 261      38.357 -30.122  96.861  0.56 18.45           N  
ATOM    184  N  BCYS A 261      38.344 -30.193  96.836  0.44 17.93           N  
ATOM    185  CA ACYS A 261      37.546 -30.535  98.024  0.56 17.65           C  
ATOM    186  CA BCYS A 261      37.445 -30.278  97.969  0.44 16.74           C  
ATOM    187  C  ACYS A 261      37.785 -29.474  99.125  0.56 19.73           C  
ATOM    188  C  BCYS A 261      37.788 -29.204  98.939  0.44 19.94           C  
ATOM    189  O  ACYS A 261      38.954 -29.350  99.559  0.56 18.76           O  
ATOM    190  O  BCYS A 261      38.945 -28.766  99.109  0.44 17.84           O  
ATOM    191  CB ACYS A 261      38.054 -31.910  98.498  0.56 20.68           C  
ATOM    192  CB BCYS A 261      37.425 -31.623  98.682  0.44 16.13           C  
ATOM    193  SG ACYS A 261      37.140 -32.696  99.836  0.56 24.26           S  
ATOM    194  SG BCYS A 261      36.390 -32.826  97.790  0.44 21.30           S  
ATOM    195  N   VAL A 262      36.737 -28.734  99.553  1.00 20.67           N  
ATOM    196  CA  VAL A 262      36.862 -27.622 100.515  1.00 21.33           C  
ATOM    197  C   VAL A 262      36.157 -28.028 101.767  1.00 26.19           C  
ATOM    198  O   VAL A 262      34.972 -28.385 101.737  1.00 24.51           O  
ATOM    199  CB  VAL A 262      36.276 -26.310 100.008  1.00 22.70           C  
ATOM    200  CG1 VAL A 262      36.447 -25.183 101.026  1.00 24.40           C  
ATOM    201  CG2 VAL A 262      36.914 -25.871  98.719  1.00 25.76           C  
ATOM    202  N   VAL A 263      36.868 -27.937 102.897  1.00 21.79           N  
ATOM    203  CA  VAL A 263      36.300 -28.233 104.192  1.00 23.20           C  
ATOM    204  C   VAL A 263      36.100 -26.921 104.898  1.00 27.21           C  
ATOM    205  O   VAL A 263      37.051 -26.188 105.103  1.00 23.73           O  
ATOM    206  CB  VAL A 263      37.162 -29.182 105.026  1.00 23.21           C  
ATOM    207  CG1 VAL A 263      36.385 -29.649 106.252  1.00 23.05           C  
ATOM    208  CG2 VAL A 263      37.677 -30.388 104.217  1.00 24.28           C  
ATOM    209  N   VAL A 264      34.864 -26.622 105.289  1.00 28.47           N  
ATOM    210  CA  VAL A 264      34.559 -25.372 106.002  1.00 28.62           C  
ATOM    211  C   VAL A 264      34.125 -25.705 107.423  1.00 26.20           C  
ATOM    212  O   VAL A 264      33.814 -26.862 107.736  1.00 29.28           O  
ATOM    213  CB  VAL A 264      33.505 -24.510 105.295  1.00 39.69           C  
ATOM    214  CG1 VAL A 264      33.913 -24.272 103.850  1.00 40.75           C  
ATOM    215  CG2 VAL A 264      32.136 -25.150 105.353  1.00 41.13           C  
ATOM    216  N   ASP A 265      34.146 -24.679 108.275  1.00 33.22           N  
ATOM    217  CA  ASP A 265      33.802 -24.815 109.703  1.00 36.04           C  
ATOM    218  C   ASP A 265      34.664 -25.789 110.457  1.00 31.16           C  
ATOM    219  O   ASP A 265      34.212 -26.530 111.319  1.00 40.47           O  
ATOM    220  CB  ASP A 265      32.320 -25.195 109.887  1.00 38.90           C  
ATOM    221  CG  ASP A 265      31.402 -24.123 109.428  1.00 44.59           C  
ATOM    222  OD1 ASP A 265      31.868 -22.977 109.208  1.00 41.13           O  
ATOM    223  OD2 ASP A 265      30.205 -24.429 109.269  1.00 53.30           O  
ATOM    224  N   VAL A 266      35.941 -25.772 110.149  1.00 33.39           N  
ATOM    225  CA  VAL A 266      36.896 -26.509 110.903  1.00 27.42           C  
ATOM    226  C   VAL A 266      37.237 -25.664 112.190  1.00 27.54           C  
ATOM    227  O   VAL A 266      37.392 -24.445 112.096  1.00 32.76           O  
ATOM    228  CB  VAL A 266      38.154 -26.774 110.050  1.00 27.84           C  
ATOM    229  CG1 VAL A 266      39.221 -27.483 110.867  1.00 28.36           C  
ATOM    230  CG2 VAL A 266      37.773 -27.635 108.836  1.00 29.45           C  
ATOM    231  N   SER A 267      37.291 -26.338 113.329  1.00 34.26           N  
ATOM    232  CA  SER A 267      37.550 -25.679 114.618  1.00 35.81           C  
ATOM    233  C   SER A 267      39.002 -25.226 114.714  1.00 35.00           C  
ATOM    234  O   SER A 267      39.911 -26.007 114.423  1.00 31.37           O  
ATOM    235  CB  SER A 267      37.258 -26.642 115.774  1.00 45.84           C  
ATOM    236  OG  SER A 267      37.655 -26.074 117.018  1.00 47.16           O  
ATOM    237  N   GLU A 268      39.217 -23.988 115.177  1.00 34.44           N  
ATOM    238  CA  GLU A 268      40.582 -23.510 115.515  1.00 39.79           C  
ATOM    239  C   GLU A 268      41.296 -24.369 116.551  1.00 34.48           C  
ATOM    240  O   GLU A 268      42.533 -24.432 116.558  1.00 36.51           O  
ATOM    241  CB  GLU A 268      40.546 -22.071 116.001  1.00 37.63           C  
ATOM    242  CG  GLU A 268      40.330 -21.056 114.902  1.00 39.90           C  
ATOM    243  CD  GLU A 268      40.293 -19.632 115.425  1.00 46.15           C  
ATOM    244  OE1 GLU A 268      39.564 -19.390 116.395  1.00 52.75           O  
ATOM    245  OE2 GLU A 268      40.966 -18.754 114.845  1.00 59.75           O  
ATOM    246  N   ASP A 269      40.528 -25.029 117.420  1.00 35.22           N  
ATOM    247  CA  ASP A 269      41.078 -25.937 118.429  1.00 41.02           C  
ATOM    248  C   ASP A 269      41.345 -27.351 117.939  1.00 42.83           C  
ATOM    249  O   ASP A 269      41.956 -28.137 118.649  1.00 42.93           O  
ATOM    250  CB  ASP A 269      40.148 -26.011 119.654  1.00 50.10           C  
ATOM    251  CG  ASP A 269      40.328 -24.824 120.620  1.00 59.81           C  
ATOM    252  OD1 ASP A 269      41.252 -23.997 120.435  1.00 48.20           O  
ATOM    253  OD2 ASP A 269      39.521 -24.721 121.571  1.00 66.27           O  
ATOM    254  N   ASP A 270      40.871 -27.699 116.746  1.00 48.56           N  
ATOM    255  CA  ASP A 270      41.145 -29.020 116.181  1.00 45.27           C  
ATOM    256  C   ASP A 270      41.336 -28.899 114.667  1.00 44.91           C  
ATOM    257  O   ASP A 270      40.466 -29.262 113.884  1.00 40.28           O  
ATOM    258  CB  ASP A 270      40.006 -29.974 116.513  1.00 46.69           C  
ATOM    259  CG  ASP A 270      40.300 -31.396 116.084  1.00 57.10           C  
ATOM    260  OD1 ASP A 270      41.480 -31.703 115.725  1.00 58.75           O  
ATOM    261  OD2 ASP A 270      39.340 -32.201 116.104  1.00 65.89           O  
ATOM    262  N   PRO A 271      42.475 -28.363 114.250  1.00 33.13           N  
ATOM    263  CA  PRO A 271      42.732 -28.096 112.848  1.00 36.29           C  
ATOM    264  C   PRO A 271      43.076 -29.331 112.014  1.00 33.81           C  
ATOM    265  O   PRO A 271      43.109 -29.233 110.803  1.00 34.30           O  
ATOM    266  CB  PRO A 271      43.935 -27.163 112.899  1.00 37.89           C  
ATOM    267  CG  PRO A 271      44.677 -27.609 114.112  1.00 39.80           C  
ATOM    268  CD  PRO A 271      43.625 -27.980 115.098  1.00 41.82           C  
ATOM    269  N   ASP A 272      43.313 -30.474 112.637  1.00 31.90           N  
ATOM    270  CA  ASP A 272      43.797 -31.644 111.916  1.00 36.27           C  
ATOM    271  C   ASP A 272      42.656 -32.305 111.126  1.00 34.73           C  
ATOM    272  O   ASP A 272      41.727 -32.836 111.706  1.00 32.30           O  
ATOM    273  CB  ASP A 272      44.386 -32.637 112.900  1.00 39.42           C  
ATOM    274  CG  ASP A 272      45.395 -31.990 113.805  1.00 67.64           C  
ATOM    275  OD1 ASP A 272      46.461 -31.589 113.281  1.00 65.67           O  
ATOM    276  OD2 ASP A 272      45.081 -31.836 115.012  1.00 59.65           O  
ATOM    277  N   VAL A 273      42.758 -32.237 109.802  1.00 31.99           N  
ATOM    278  CA  VAL A 273      41.765 -32.853 108.917  1.00 29.61           C  
ATOM    279  C   VAL A 273      42.516 -33.815 108.055  1.00 29.97           C  
ATOM    280  O   VAL A 273      43.571 -33.450 107.546  1.00 36.96           O  
ATOM    281  CB  VAL A 273      41.133 -31.765 108.037  1.00 33.18           C  
ATOM    282  CG1 VAL A 273      40.111 -32.364 107.108  1.00 36.77           C  
ATOM    283  CG2 VAL A 273      40.467 -30.725 108.914  1.00 38.37           C  
ATOM    284  N   GLN A 274      41.992 -35.039 107.888  1.00 27.78           N  
ATOM    285  CA  GLN A 274      42.601 -36.061 107.075  1.00 25.60           C  
ATOM    286  C   GLN A 274      41.764 -36.148 105.801  1.00 26.34           C  
ATOM    287  O   GLN A 274      40.565 -36.312 105.889  1.00 29.41           O  
ATOM    288  CB  GLN A 274      42.553 -37.432 107.741  1.00 31.44           C  
ATOM    289  CG  GLN A 274      43.387 -37.559 109.013  1.00 50.35           C  
ATOM    290  CD  GLN A 274      42.661 -37.020 110.240  1.00 64.27           C  
ATOM    291  OE1 GLN A 274      41.502 -37.364 110.500  1.00 67.72           O  
ATOM    292  NE2 GLN A 274      43.336 -36.158 110.995  1.00 73.54           N  
ATOM    293  N   ILE A 275      42.404 -36.012 104.657  1.00 26.91           N  
ATOM    294  CA  ILE A 275      41.676 -36.000 103.360  1.00 24.54           C  
ATOM    295  C   ILE A 275      42.290 -37.042 102.484  1.00 25.40           C  
ATOM    296  O   ILE A 275      43.484 -37.017 102.210  1.00 30.70           O  
ATOM    297  CB  ILE A 275      41.693 -34.651 102.649  1.00 27.21           C  
ATOM    298  CG1 ILE A 275      41.069 -33.595 103.571  1.00 28.09           C  
ATOM    299  CG2 ILE A 275      40.898 -34.748 101.329  1.00 27.83           C  
ATOM    300  CD1 ILE A 275      41.069 -32.195 103.000  1.00 30.56           C  
ATOM    301  N   SER A 276      41.446 -37.938 102.016  1.00 24.56           N  
ATOM    302  CA  SER A 276      41.856 -39.047 101.152  1.00 23.58           C  
ATOM    303  C   SER A 276      41.089 -38.861  99.830  1.00 21.04           C  
ATOM    304  O   SER A 276      39.965 -38.384  99.862  1.00 23.59           O  
ATOM    305  CB  SER A 276      41.410 -40.381 101.717  1.00 26.71           C  
ATOM    306  OG  SER A 276      41.893 -40.627 103.040  1.00 37.49           O  
ATOM    307  N   TRP A 277      41.759 -39.157  98.745  1.00 20.03           N  
ATOM    308  CA  TRP A 277      41.192 -38.987  97.395  1.00 19.51           C  
ATOM    309  C   TRP A 277      41.164 -40.325  96.669  1.00 24.46           C  
ATOM    310  O   TRP A 277      42.090 -41.122  96.793  1.00 20.77           O  
ATOM    311  CB  TRP A 277      42.060 -38.055  96.601  1.00 20.10           C  
ATOM    312  CG  TRP A 277      41.867 -36.626  96.910  1.00 18.90           C  
ATOM    313  CD1 TRP A 277      42.599 -35.852  97.766  1.00 21.15           C  
ATOM    314  CD2 TRP A 277      40.876 -35.772  96.344  1.00 18.30           C  
ATOM    315  NE1 TRP A 277      42.134 -34.562  97.747  1.00 21.53           N  
ATOM    316  CE2 TRP A 277      41.089 -34.477  96.867  1.00 18.95           C  
ATOM    317  CE3 TRP A 277      39.831 -35.969  95.419  1.00 19.19           C  
ATOM    318  CZ2 TRP A 277      40.298 -33.395  96.516  1.00 18.57           C  
ATOM    319  CZ3 TRP A 277      39.036 -34.889  95.077  1.00 19.39           C  
ATOM    320  CH2 TRP A 277      39.290 -33.603  95.628  1.00 18.96           C  
ATOM    321  N   PHE A 278      40.125 -40.539  95.861  1.00 21.86           N  
ATOM    322  CA  PHE A 278      39.978 -41.744  95.052  1.00 24.15           C  
ATOM    323  C   PHE A 278      39.551 -41.370  93.634  1.00 23.18           C  
ATOM    324  O   PHE A 278      38.834 -40.401  93.449  1.00 21.24           O  
ATOM    325  CB  PHE A 278      38.921 -42.669  95.668  1.00 22.37           C  
ATOM    326  CG  PHE A 278      39.173 -42.958  97.124  1.00 24.78           C  
ATOM    327  CD1 PHE A 278      38.823 -42.014  98.099  1.00 28.43           C  
ATOM    328  CD2 PHE A 278      39.795 -44.119  97.503  1.00 29.40           C  
ATOM    329  CE1 PHE A 278      39.079 -42.245  99.438  1.00 34.35           C  
ATOM    330  CE2 PHE A 278      40.074 -44.358  98.845  1.00 31.99           C  
ATOM    331  CZ  PHE A 278      39.703 -43.429  99.807  1.00 32.77           C  
ATOM    332  N   VAL A 279      40.005 -42.156  92.669  1.00 25.52           N  
ATOM    333  CA  VAL A 279      39.580 -42.015  91.260  1.00 22.49           C  
ATOM    334  C   VAL A 279      39.005 -43.395  90.890  1.00 25.08           C  
ATOM    335  O   VAL A 279      39.747 -44.377  90.940  1.00 27.73           O  
ATOM    336  CB  VAL A 279      40.742 -41.616  90.368  1.00 27.10           C  
ATOM    337  CG1 VAL A 279      40.267 -41.450  88.905  1.00 28.58           C  
ATOM    338  CG2 VAL A 279      41.358 -40.301  90.858  1.00 29.56           C  
ATOM    339  N   ASN A 280      37.690 -43.474  90.632  1.00 24.99           N  
ATOM    340  CA  ASN A 280      37.000 -44.778  90.488  1.00 26.78           C  
ATOM    341  C   ASN A 280      37.371 -45.748  91.593  1.00 28.87           C  
ATOM    342  O   ASN A 280      37.682 -46.938  91.357  1.00 31.36           O  
ATOM    343  CB  ASN A 280      37.242 -45.354  89.100  1.00 32.38           C  
ATOM    344  CG  ASN A 280      36.295 -44.786  88.046  1.00 29.58           C  
ATOM    345  OD1 ASN A 280      35.417 -43.946  88.306  1.00 29.68           O  
ATOM    346  ND2 ASN A 280      36.385 -45.354  86.853  1.00 32.43           N  
ATOM    347  N   ASN A 281      37.307 -45.235  92.807  1.00 26.35           N  
ATOM    348  CA  ASN A 281      37.586 -45.990  94.050  1.00 30.77           C  
ATOM    349  C   ASN A 281      39.006 -46.462  94.252  1.00 31.18           C  
ATOM    350  O   ASN A 281      39.248 -47.230  95.178  1.00 40.52           O  
ATOM    351  CB  ASN A 281      36.617 -47.158  94.221  1.00 29.54           C  
ATOM    352  CG  ASN A 281      35.212 -46.688  94.410  1.00 41.47           C  
ATOM    353  OD1 ASN A 281      34.945 -45.788  95.219  1.00 43.40           O  
ATOM    354  ND2 ASN A 281      34.296 -47.251  93.638  1.00 52.03           N  
ATOM    355  N   VAL A 282      39.926 -46.020  93.424  1.00 28.38           N  
ATOM    356  CA  VAL A 282      41.334 -46.277  93.632  1.00 30.83           C  
ATOM    357  C   VAL A 282      41.952 -45.089  94.339  1.00 32.07           C  
ATOM    358  O   VAL A 282      41.915 -43.955  93.807  1.00 28.59           O  
ATOM    359  CB  VAL A 282      42.044 -46.470  92.300  1.00 34.03           C  
ATOM    360  CG1 VAL A 282      43.536 -46.705  92.492  1.00 36.56           C  
ATOM    361  CG2 VAL A 282      41.392 -47.640  91.562  1.00 36.44           C  
ATOM    362  N   GLU A 283      42.572 -45.346  95.496  1.00 31.21           N  
ATOM    363  CA  GLU A 283      43.148 -44.255  96.301  1.00 29.00           C  
ATOM    364  C   GLU A 283      44.354 -43.678  95.630  1.00 33.05           C  
ATOM    365  O   GLU A 283      45.174 -44.402  95.094  1.00 32.52           O  
ATOM    366  CB  GLU A 283      43.531 -44.709  97.704  1.00 35.05           C  
ATOM    367  CG  GLU A 283      43.901 -43.527  98.590  1.00 30.83           C  
ATOM    368  CD  GLU A 283      43.743 -43.790 100.079  1.00 41.09           C  
ATOM    369  OE1 GLU A 283      43.336 -44.903 100.483  1.00 39.30           O  
ATOM    370  OE2 GLU A 283      43.998 -42.845 100.861  1.00 38.95           O  
ATOM    371  N   VAL A 284      44.450 -42.349  95.638  1.00 27.38           N  
ATOM    372  CA  VAL A 284      45.572 -41.642  95.056  1.00 25.80           C  
ATOM    373  C   VAL A 284      46.105 -40.638  96.076  1.00 27.48           C  
ATOM    374  O   VAL A 284      45.372 -40.184  96.939  1.00 28.63           O  
ATOM    375  CB  VAL A 284      45.223 -40.935  93.756  1.00 25.75           C  
ATOM    376  CG1 VAL A 284      44.793 -41.983  92.722  1.00 28.55           C  
ATOM    377  CG2 VAL A 284      44.110 -39.892  93.948  1.00 26.91           C  
ATOM    378  N   HIS A 285      47.369 -40.300  95.924  1.00 26.71           N  
ATOM    379  CA  HIS A 285      48.124 -39.564  96.971  1.00 32.17           C  
ATOM    380  C   HIS A 285      48.823 -38.306  96.442  1.00 31.41           C  
ATOM    381  O   HIS A 285      49.788 -37.829  97.053  1.00 36.08           O  
ATOM    382  CB  HIS A 285      49.130 -40.546  97.632  1.00 31.15           C  
ATOM    383  CG  HIS A 285      48.472 -41.735  98.267  1.00 27.74           C  
ATOM    384  ND1 HIS A 285      47.762 -41.661  99.445  1.00 31.08           N  
ATOM    385  CD2 HIS A 285      48.392 -43.025  97.865  1.00 31.22           C  
ATOM    386  CE1 HIS A 285      47.286 -42.854  99.748  1.00 29.54           C  
ATOM    387  NE2 HIS A 285      47.662 -43.700  98.811  1.00 36.31           N  
ATOM    388  N   THR A 286      48.296 -37.723  95.364  1.00 28.89           N  
ATOM    389  CA  THR A 286      48.873 -36.583  94.666  1.00 26.86           C  
ATOM    390  C   THR A 286      48.262 -35.191  95.002  1.00 25.09           C  
ATOM    391  O   THR A 286      48.717 -34.194  94.472  1.00 26.77           O  
ATOM    392  CB  THR A 286      48.717 -36.763  93.146  1.00 34.43           C  
ATOM    393  OG1 THR A 286      47.352 -37.109  92.866  1.00 30.65           O  
ATOM    394  CG2 THR A 286      49.624 -37.853  92.627  1.00 42.72           C  
ATOM    395  N   ALA A 287      47.257 -35.129  95.870  1.00 25.20           N  
ATOM    396  CA  ALA A 287      46.586 -33.842  96.120  1.00 21.80           C  
ATOM    397  C   ALA A 287      47.494 -32.875  96.911  1.00 24.79           C  
ATOM    398  O   ALA A 287      48.350 -33.333  97.675  1.00 27.29           O  
ATOM    399  CB  ALA A 287      45.295 -34.069  96.880  1.00 22.17           C  
ATOM    400  N   GLN A 288      47.328 -31.579  96.662  1.00 23.32           N  
ATOM    401  CA  GLN A 288      47.998 -30.522  97.434  1.00 25.20           C  
ATOM    402  C   GLN A 288      46.951 -29.880  98.337  1.00 24.02           C  
ATOM    403  O   GLN A 288      45.935 -29.379  97.851  1.00 23.10           O  
ATOM    404  CB  GLN A 288      48.615 -29.492  96.525  1.00 29.07           C  
ATOM    405  CG  GLN A 288      49.601 -30.061  95.482  1.00 39.28           C  
ATOM    406  CD  GLN A 288      50.877 -30.618  96.089  1.00 58.36           C  
ATOM    407  OE1 GLN A 288      51.693 -29.866  96.624  1.00 70.22           O  
ATOM    408  NE2 GLN A 288      51.069 -31.940  95.994  1.00 65.01           N  
ATOM    409  N   THR A 289      47.242 -29.820  99.627  1.00 21.26           N  
ATOM    410  CA  THR A 289      46.272 -29.404 100.605  1.00 20.20           C  
ATOM    411  C   THR A 289      46.850 -28.268 101.459  1.00 21.02           C  
ATOM    412  O   THR A 289      48.008 -28.364 101.886  1.00 20.79           O  
ATOM    413  CB  THR A 289      45.881 -30.580 101.483  1.00 23.81           C  
ATOM    414  OG1 THR A 289      45.437 -31.660 100.629  1.00 24.19           O  
ATOM    415  CG2 THR A 289      44.815 -30.189 102.471  1.00 23.72           C  
ATOM    416  N  AGLN A 290      46.055 -27.220 101.678  0.45 19.77           N  
ATOM    417  N  BGLN A 290      46.053 -27.239 101.715  0.55 20.13           N  
ATOM    418  CA AGLN A 290      46.429 -26.068 102.516  0.45 19.24           C  
ATOM    419  CA BGLN A 290      46.486 -26.125 102.579  0.55 20.10           C  
ATOM    420  C  AGLN A 290      45.331 -25.826 103.543  0.45 19.73           C  
ATOM    421  C  BGLN A 290      45.343 -25.658 103.455  0.55 20.92           C  
ATOM    422  O  AGLN A 290      44.162 -26.177 103.313  0.45 16.70           O  
ATOM    423  O  BGLN A 290      44.175 -25.664 103.011  0.55 21.55           O  
ATOM    424  CB AGLN A 290      46.542 -24.804 101.679  0.45 19.57           C  
ATOM    425  CB BGLN A 290      47.003 -24.949 101.761  0.55 20.73           C  
ATOM    426  CG AGLN A 290      47.602 -24.831 100.595  0.45 25.06           C  
ATOM    427  CG BGLN A 290      46.031 -24.340 100.745  0.55 23.87           C  
ATOM    428  CD AGLN A 290      47.579 -23.572  99.748  0.45 24.35           C  
ATOM    429  CD BGLN A 290      45.227 -23.142 101.210  0.55 27.72           C  
ATOM    430  OE1AGLN A 290      46.788 -22.650  99.988  0.45 34.24           O  
ATOM    431  OE1BGLN A 290      45.158 -22.817 102.393  0.55 31.56           O  
ATOM    432  NE2AGLN A 290      48.429 -23.533  98.742  0.45 33.44           N  
ATOM    433  NE2BGLN A 290      44.586 -22.474 100.262  0.55 30.85           N  
ATOM    434  N   THR A 291      45.684 -25.193 104.661  1.00 17.98           N  
ATOM    435  CA  THR A 291      44.712 -24.744 105.655  1.00 18.11           C  
ATOM    436  C   THR A 291      44.839 -23.229 105.787  1.00 24.32           C  
ATOM    437  O   THR A 291      45.988 -22.700 105.876  1.00 20.57           O  
ATOM    438  CB  THR A 291      44.945 -25.408 107.008  1.00 21.86           C  
ATOM    439  OG1 THR A 291      44.835 -26.824 106.851  1.00 25.45           O  
ATOM    440  CG2 THR A 291      43.922 -24.979 108.015  1.00 22.43           C  
ATOM    441  N   HIS A 292      43.696 -22.541 105.868  1.00 22.63           N  
ATOM    442  CA  HIS A 292      43.703 -21.105 106.292  1.00 24.71           C  
ATOM    443  C   HIS A 292      42.623 -20.703 107.246  1.00 26.03           C  
ATOM    444  O   HIS A 292      41.715 -21.460 107.479  1.00 26.17           O  
ATOM    445  CB  HIS A 292      43.802 -20.184 105.126  1.00 38.06           C  
ATOM    446  CG  HIS A 292      42.808 -20.464 104.073  1.00 31.84           C  
ATOM    447  ND1 HIS A 292      43.133 -21.182 102.951  1.00 36.50           N  
ATOM    448  CD2 HIS A 292      41.511 -20.108 103.941  1.00 50.23           C  
ATOM    449  CE1 HIS A 292      42.076 -21.273 102.170  1.00 41.73           C  
ATOM    450  NE2 HIS A 292      41.076 -20.637 102.750  1.00 48.39           N  
ATOM    451  N  AARG A 293      42.794 -19.528 107.870  0.50 28.11           N  
ATOM    452  N  BARG A 293      42.787 -19.529 107.863  0.50 28.01           N  
ATOM    453  CA AARG A 293      41.870 -19.021 108.873  0.50 30.18           C  
ATOM    454  CA BARG A 293      41.852 -19.039 108.855  0.50 29.71           C  
ATOM    455  C  AARG A 293      40.778 -18.259 108.170  0.50 31.60           C  
ATOM    456  C  BARG A 293      40.773 -18.259 108.164  0.50 31.45           C  
ATOM    457  O  AARG A 293      41.047 -17.538 107.231  0.50 28.32           O  
ATOM    458  O  BARG A 293      41.041 -17.538 107.223  0.50 28.31           O  
ATOM    459  CB AARG A 293      42.562 -18.068 109.868  0.50 34.87           C  
ATOM    460  CB BARG A 293      42.545 -18.145 109.888  0.50 33.58           C  
ATOM    461  CG AARG A 293      43.576 -18.720 110.808  0.50 36.20           C  
ATOM    462  CG BARG A 293      43.078 -18.920 111.081  0.50 32.72           C  
ATOM    463  CD AARG A 293      43.661 -18.028 112.186  0.50 35.16           C  
ATOM    464  CD BARG A 293      43.955 -18.082 112.014  0.50 30.62           C  
ATOM    465  NE AARG A 293      43.416 -19.018 113.244  0.50 36.65           N  
ATOM    466  NE BARG A 293      45.097 -18.873 112.470  0.50 28.81           N  
ATOM    467  CZ AARG A 293      44.257 -20.015 113.528  0.50 38.63           C  
ATOM    468  CZ BARG A 293      45.022 -19.970 113.227  0.50 32.16           C  
ATOM    469  NH1AARG A 293      43.967 -20.923 114.463  0.50 39.44           N  
ATOM    470  NH1BARG A 293      46.131 -20.624 113.584  0.50 35.75           N  
ATOM    471  NH2AARG A 293      45.399 -20.106 112.866  0.50 40.21           N  
ATOM    472  NH2BARG A 293      43.843 -20.431 113.625  0.50 38.41           N  
ATOM    473  N   GLU A 294      39.534 -18.433 108.619  1.00 34.26           N  
ATOM    474  CA  GLU A 294      38.416 -17.627 108.130  1.00 35.99           C  
ATOM    475  C   GLU A 294      38.084 -16.666 109.283  1.00 38.31           C  
ATOM    476  O   GLU A 294      37.412 -17.048 110.229  1.00 39.62           O  
ATOM    477  CB  GLU A 294      37.202 -18.473 107.733  1.00 43.67           C  
ATOM    478  CG  GLU A 294      35.994 -17.637 107.280  1.00 45.23           C  
ATOM    479  CD  GLU A 294      36.328 -16.532 106.278  1.00 56.97           C  
ATOM    480  OE1 GLU A 294      36.376 -16.816 105.058  1.00 54.19           O  
ATOM    481  OE2 GLU A 294      36.528 -15.372 106.703  1.00 46.04           O  
ATOM    482  N   ASP A 295      38.600 -15.451 109.178  1.00 42.93           N  
ATOM    483  CA  ASP A 295      38.438 -14.422 110.219  1.00 46.61           C  
ATOM    484  C   ASP A 295      37.008 -13.955 110.400  1.00 53.05           C  
ATOM    485  O   ASP A 295      36.662 -13.468 111.468  1.00 57.88           O  
ATOM    486  CB  ASP A 295      39.315 -13.203 109.911  1.00 46.18           C  
ATOM    487  CG  ASP A 295      40.803 -13.501 110.042  1.00 56.36           C  
ATOM    488  OD1 ASP A 295      41.193 -14.348 110.887  1.00 51.71           O  
ATOM    489  OD2 ASP A 295      41.580 -12.866 109.299  1.00 63.07           O  
ATOM    490  N   TYR A 296      36.170 -14.120 109.382  1.00 43.56           N  
ATOM    491  CA  TYR A 296      34.778 -13.679 109.467  1.00 49.48           C  
ATOM    492  C   TYR A 296      34.061 -14.284 110.669  1.00 48.71           C  
ATOM    493  O   TYR A 296      33.288 -13.608 111.344  1.00 48.42           O  
ATOM    494  CB  TYR A 296      34.020 -14.022 108.183  1.00 64.48           C  
ATOM    495  CG  TYR A 296      32.610 -13.490 108.114  1.00 65.36           C  
ATOM    496  CD1 TYR A 296      32.354 -12.218 107.624  1.00 70.21           C  
ATOM    497  CD2 TYR A 296      31.536 -14.263 108.524  1.00 63.07           C  
ATOM    498  CE1 TYR A 296      31.067 -11.726 107.553  1.00 68.72           C  
ATOM    499  CE2 TYR A 296      30.243 -13.779 108.458  1.00 70.62           C  
ATOM    500  CZ  TYR A 296      30.016 -12.511 107.971  1.00 65.93           C  
ATOM    501  OH  TYR A 296      28.733 -12.021 107.899  1.00 80.33           O  
ATOM    502  N   ASN A 297      34.315 -15.557 110.942  1.00 41.64           N  
ATOM    503  CA  ASN A 297      33.624 -16.234 112.032  1.00 40.17           C  
ATOM    504  C   ASN A 297      34.519 -17.174 112.822  1.00 37.19           C  
ATOM    505  O   ASN A 297      34.047 -18.164 113.373  1.00 34.63           O  
ATOM    506  CB  ASN A 297      32.414 -16.995 111.503  1.00 39.06           C  
ATOM    507  CG  ASN A 297      32.749 -17.852 110.309  1.00 46.83           C  
ATOM    508  OD1 ASN A 297      33.904 -18.203 110.083  1.00 37.87           O  
ATOM    509  ND2 ASN A 297      31.737 -18.191 109.539  1.00 40.26           N  
ATOM    510  N   SER A 298      35.807 -16.853 112.870  1.00 32.85           N  
ATOM    511  CA  SER A 298      36.766 -17.584 113.698  1.00 37.94           C  
ATOM    512  C   SER A 298      36.743 -19.086 113.454  1.00 33.21           C  
ATOM    513  O   SER A 298      36.741 -19.866 114.397  1.00 35.92           O  
ATOM    514  CB  SER A 298      36.546 -17.294 115.190  1.00 44.80           C  
ATOM    515  OG  SER A 298      36.896 -15.956 115.497  1.00 48.29           O  
ATOM    516  N   THR A 299      36.732 -19.485 112.187  1.00 34.38           N  
ATOM    517  CA  THR A 299      36.855 -20.906 111.827  1.00 32.02           C  
ATOM    518  C   THR A 299      38.074 -21.087 110.903  1.00 33.41           C  
ATOM    519  O   THR A 299      38.681 -20.119 110.493  1.00 31.97           O  
ATOM    520  CB  THR A 299      35.600 -21.406 111.067  1.00 32.97           C  
ATOM    521  OG1 THR A 299      35.398 -20.622 109.899  1.00 32.28           O  
ATOM    522  CG2 THR A 299      34.330 -21.333 111.975  1.00 36.03           C  
ATOM    523  N   LEU A 300      38.397 -22.329 110.575  1.00 32.38           N  
ATOM    524  CA  LEU A 300      39.443 -22.684 109.593  1.00 27.07           C  
ATOM    525  C   LEU A 300      38.751 -23.268 108.355  1.00 25.97           C  
ATOM    526  O   LEU A 300      37.619 -23.770 108.426  1.00 28.67           O  
ATOM    527  CB  LEU A 300      40.389 -23.728 110.191  1.00 26.70           C  
ATOM    528  CG  LEU A 300      41.175 -23.305 111.453  1.00 30.68           C  
ATOM    529  CD1 LEU A 300      42.076 -24.414 111.898  1.00 27.71           C  
ATOM    530  CD2 LEU A 300      41.967 -22.049 111.172  1.00 32.30           C  
ATOM    531  N   ARG A 301      39.459 -23.184 107.242  1.00 24.55           N  
ATOM    532  CA  ARG A 301      39.034 -23.736 105.955  1.00 22.82           C  
ATOM    533  C   ARG A 301      40.199 -24.531 105.382  1.00 27.14           C  
ATOM    534  O   ARG A 301      41.330 -24.043 105.395  1.00 26.88           O  
ATOM    535  CB  ARG A 301      38.665 -22.619 105.029  1.00 27.04           C  
ATOM    536  CG  ARG A 301      38.297 -23.060 103.599  1.00 28.44           C  
ATOM    537  CD  ARG A 301      37.405 -22.062 102.868  1.00 37.39           C  
ATOM    538  NE  ARG A 301      38.075 -20.797 102.611  1.00 51.85           N  
ATOM    539  CZ  ARG A 301      37.919 -19.656 103.298  1.00 47.74           C  
ATOM    540  NH1 ARG A 301      37.039 -19.527 104.288  1.00 49.24           N  
ATOM    541  NH2 ARG A 301      38.651 -18.607 102.945  1.00 54.13           N  
ATOM    542  N   VAL A 302      39.933 -25.753 104.892  1.00 20.78           N  
ATOM    543  CA  VAL A 302      40.949 -26.601 104.322  1.00 22.17           C  
ATOM    544  C   VAL A 302      40.627 -26.748 102.858  1.00 23.36           C  
ATOM    545  O   VAL A 302      39.477 -27.068 102.504  1.00 23.43           O  
ATOM    546  CB  VAL A 302      41.018 -27.972 105.055  1.00 21.29           C  
ATOM    547  CG1 VAL A 302      42.044 -28.881 104.388  1.00 23.27           C  
ATOM    548  CG2 VAL A 302      41.332 -27.740 106.540  1.00 23.08           C  
ATOM    549  N   VAL A 303      41.607 -26.518 101.989  1.00 18.45           N  
ATOM    550  CA  VAL A 303      41.412 -26.596 100.568  1.00 19.90           C  
ATOM    551  C   VAL A 303      42.344 -27.673 100.023  1.00 20.30           C  
ATOM    552  O   VAL A 303      43.560 -27.571 100.132  1.00 19.55           O  
ATOM    553  CB  VAL A 303      41.675 -25.289  99.838  1.00 21.91           C  
ATOM    554  CG1 VAL A 303      41.424 -25.458  98.357  1.00 24.31           C  
ATOM    555  CG2 VAL A 303      40.805 -24.182 100.400  1.00 25.42           C  
ATOM    556  N   SER A 304      41.786 -28.717  99.403  1.00 17.60           N  
ATOM    557  CA  SER A 304      42.584 -29.797  98.839  1.00 17.41           C  
ATOM    558  C   SER A 304      42.367 -29.817  97.356  1.00 20.52           C  
ATOM    559  O   SER A 304      41.233 -30.022  96.885  1.00 19.65           O  
ATOM    560  CB  SER A 304      42.220 -31.142  99.463  1.00 19.12           C  
ATOM    561  OG  SER A 304      43.177 -32.117  99.107  1.00 21.11           O  
ATOM    562  N   ALA A 305      43.439 -29.714  96.589  1.00 18.53           N  
ATOM    563  CA  ALA A 305      43.393 -29.628  95.149  1.00 19.16           C  
ATOM    564  C   ALA A 305      44.031 -30.874  94.574  1.00 22.36           C  
ATOM    565  O   ALA A 305      45.247 -31.088  94.733  1.00 23.44           O  
ATOM    566  CB  ALA A 305      44.144 -28.399  94.663  1.00 22.56           C  
ATOM    567  N   LEU A 306      43.263 -31.647  93.812  1.00 19.89           N  
ATOM    568  CA  LEU A 306      43.754 -32.866  93.162  1.00 20.37           C  
ATOM    569  C   LEU A 306      43.987 -32.588  91.678  1.00 21.90           C  
ATOM    570  O   LEU A 306      43.018 -32.310  90.914  1.00 19.47           O  
ATOM    571  CB  LEU A 306      42.770 -34.001  93.290  1.00 20.82           C  
ATOM    572  CG  LEU A 306      43.153 -35.354  92.681  1.00 22.51           C  
ATOM    573  CD1 LEU A 306      44.228 -35.984  93.560  1.00 26.00           C  
ATOM    574  CD2 LEU A 306      41.970 -36.299  92.475  1.00 21.64           C  
ATOM    575  N   PRO A 307      45.246 -32.635  91.218  1.00 22.46           N  
ATOM    576  CA  PRO A 307      45.489 -32.457  89.775  1.00 25.18           C  
ATOM    577  C   PRO A 307      45.079 -33.730  89.072  1.00 25.88           C  
ATOM    578  O   PRO A 307      45.373 -34.828  89.539  1.00 26.49           O  
ATOM    579  CB  PRO A 307      47.003 -32.185  89.682  1.00 28.49           C  
ATOM    580  CG  PRO A 307      47.563 -32.876  90.866  1.00 37.30           C  
ATOM    581  CD  PRO A 307      46.502 -32.855  91.959  1.00 27.93           C  
ATOM    582  N   ILE A 308      44.317 -33.558  87.985  1.00 21.71           N  
ATOM    583  CA  ILE A 308      43.734 -34.687  87.292  1.00 21.09           C  
ATOM    584  C   ILE A 308      44.220 -34.734  85.848  1.00 23.32           C  
ATOM    585  O   ILE A 308      44.615 -33.714  85.270  1.00 24.15           O  
ATOM    586  CB  ILE A 308      42.194 -34.702  87.359  1.00 22.01           C  
ATOM    587  CG1 ILE A 308      41.569 -33.502  86.651  1.00 24.81           C  
ATOM    588  CG2 ILE A 308      41.708 -34.784  88.801  1.00 22.18           C  
ATOM    589  CD1 ILE A 308      40.098 -33.726  86.343  1.00 25.87           C  
ATOM    590  N   GLN A 309      44.175 -35.937  85.297  1.00 26.19           N  
ATOM    591  CA  GLN A 309      44.366 -36.135  83.861  1.00 28.28           C  
ATOM    592  C   GLN A 309      43.094 -35.750  83.122  1.00 26.97           C  
ATOM    593  O   GLN A 309      41.993 -36.137  83.511  1.00 25.06           O  
ATOM    594  CB  GLN A 309      44.706 -37.583  83.566  1.00 32.87           C  
ATOM    595  CG  GLN A 309      46.119 -37.903  84.033  1.00 39.77           C  
ATOM    596  CD  GLN A 309      46.670 -39.138  83.376  1.00 50.38           C  
ATOM    597  OE1 GLN A 309      47.577 -39.064  82.545  1.00 65.17           O  
ATOM    598  NE2 GLN A 309      46.112 -40.279  83.726  1.00 56.68           N  
ATOM    599  N   HIS A 310      43.279 -34.977  82.057  1.00 25.59           N  
ATOM    600  CA  HIS A 310      42.160 -34.464  81.245  1.00 25.85           C  
ATOM    601  C   HIS A 310      41.224 -35.614  80.857  1.00 24.67           C  
ATOM    602  O   HIS A 310      40.017 -35.517  81.013  1.00 25.15           O  
ATOM    603  CB  HIS A 310      42.684 -33.810  79.938  1.00 25.85           C  
ATOM    604  CG  HIS A 310      43.566 -32.637  80.165  1.00 28.20           C  
ATOM    605  ND1 HIS A 310      44.850 -32.749  80.664  1.00 29.50           N  
ATOM    606  CD2 HIS A 310      43.348 -31.319  79.976  1.00 24.90           C  
ATOM    607  CE1 HIS A 310      45.381 -31.545  80.750  1.00 26.60           C  
ATOM    608  NE2 HIS A 310      44.482 -30.663  80.356  1.00 27.85           N  
ATOM    609  N   GLN A 311      41.799 -36.699  80.368  1.00 23.59           N  
ATOM    610  CA  GLN A 311      41.016 -37.814  79.865  1.00 28.44           C  
ATOM    611  C   GLN A 311      40.219 -38.543  80.970  1.00 29.16           C  
ATOM    612  O   GLN A 311      39.172 -39.095  80.696  1.00 26.67           O  
ATOM    613  CB  GLN A 311      41.898 -38.784  79.087  1.00 35.42           C  
ATOM    614  CG  GLN A 311      41.123 -39.807  78.242  1.00 47.55           C  
ATOM    615  CD  GLN A 311      40.183 -39.149  77.216  1.00 57.13           C  
ATOM    616  OE1 GLN A 311      40.541 -38.157  76.578  1.00 53.36           O  
ATOM    617  NE2 GLN A 311      38.973 -39.685  77.074  1.00 52.46           N  
ATOM    618  N   ASP A 312      40.700 -38.540  82.220  1.00 25.18           N  
ATOM    619  CA  ASP A 312      39.910 -39.134  83.322  1.00 26.27           C  
ATOM    620  C   ASP A 312      38.634 -38.386  83.559  1.00 24.13           C  
ATOM    621  O   ASP A 312      37.610 -38.995  83.841  1.00 25.33           O  
ATOM    622  CB  ASP A 312      40.717 -39.231  84.639  1.00 26.41           C  
ATOM    623  CG  ASP A 312      41.836 -40.265  84.563  1.00 34.09           C  
ATOM    624  OD1 ASP A 312      41.784 -41.157  83.704  1.00 34.40           O  
ATOM    625  OD2 ASP A 312      42.786 -40.161  85.354  1.00 34.64           O  
ATOM    626  N   TRP A 313      38.668 -37.058  83.449  1.00 21.80           N  
ATOM    627  CA  TRP A 313      37.454 -36.270  83.512  1.00 17.98           C  
ATOM    628  C   TRP A 313      36.560 -36.584  82.321  1.00 20.55           C  
ATOM    629  O   TRP A 313      35.378 -36.924  82.483  1.00 20.54           O  
ATOM    630  CB  TRP A 313      37.733 -34.760  83.597  1.00 19.05           C  
ATOM    631  CG  TRP A 313      36.489 -33.973  83.891  1.00 19.03           C  
ATOM    632  CD1 TRP A 313      35.741 -33.234  82.985  1.00 18.59           C  
ATOM    633  CD2 TRP A 313      35.830 -33.826  85.139  1.00 18.33           C  
ATOM    634  NE1 TRP A 313      34.667 -32.680  83.599  1.00 20.10           N  
ATOM    635  CE2 TRP A 313      34.684 -33.020  84.919  1.00 16.56           C  
ATOM    636  CE3 TRP A 313      36.053 -34.332  86.422  1.00 20.27           C  
ATOM    637  CZ2 TRP A 313      33.789 -32.709  85.927  1.00 19.51           C  
ATOM    638  CZ3 TRP A 313      35.160 -34.002  87.417  1.00 20.14           C  
ATOM    639  CH2 TRP A 313      34.041 -33.223  87.167  1.00 19.57           C  
ATOM    640  N   MET A 314      37.135 -36.455  81.128  1.00 21.95           N  
ATOM    641  CA  MET A 314      36.358 -36.632  79.896  1.00 23.64           C  
ATOM    642  C   MET A 314      35.717 -37.994  79.714  1.00 27.60           C  
ATOM    643  O   MET A 314      34.622 -38.085  79.156  1.00 29.79           O  
ATOM    644  CB  MET A 314      37.177 -36.229  78.674  1.00 23.35           C  
ATOM    645  CG  MET A 314      37.567 -34.734  78.647  1.00 23.34           C  
ATOM    646  SD  MET A 314      36.286 -33.505  78.886  1.00 27.29           S  
ATOM    647  CE  MET A 314      35.431 -33.647  77.315  1.00 29.59           C  
ATOM    648  N   SER A 315      36.339 -39.030  80.257  1.00 23.35           N  
ATOM    649  CA  SER A 315      35.837 -40.392  80.194  1.00 27.46           C  
ATOM    650  C   SER A 315      34.818 -40.718  81.296  1.00 26.58           C  
ATOM    651  O   SER A 315      34.307 -41.840  81.318  1.00 27.39           O  
ATOM    652  CB  SER A 315      37.007 -41.354  80.196  1.00 29.46           C  
ATOM    653  OG  SER A 315      37.640 -41.407  81.453  1.00 35.72           O  
ATOM    654  N   GLY A 316      34.523 -39.772  82.204  1.00 23.03           N  
ATOM    655  CA  GLY A 316      33.449 -39.889  83.168  1.00 24.73           C  
ATOM    656  C   GLY A 316      33.848 -40.655  84.416  1.00 24.26           C  
ATOM    657  O   GLY A 316      32.963 -41.143  85.136  1.00 26.16           O  
ATOM    658  N   LYS A 317      35.137 -40.721  84.727  1.00 20.52           N  
ATOM    659  CA  LYS A 317      35.568 -41.267  86.027  1.00 20.83           C  
ATOM    660  C   LYS A 317      35.067 -40.431  87.200  1.00 20.16           C  
ATOM    661  O   LYS A 317      34.792 -39.245  87.079  1.00 18.65           O  
ATOM    662  CB  LYS A 317      37.079 -41.420  86.087  1.00 21.95           C  
ATOM    663  CG  LYS A 317      37.642 -42.331  85.034  1.00 26.00           C  
ATOM    664  CD  LYS A 317      39.057 -42.694  85.316  1.00 27.98           C  
ATOM    665  CE  LYS A 317      39.593 -43.610  84.241  1.00 32.27           C  
ATOM    666  NZ  LYS A 317      41.000 -43.950  84.505  1.00 48.35           N  
ATOM    667  N   GLU A 318      34.906 -41.105  88.341  1.00 18.97           N  
ATOM    668  CA  GLU A 318      34.390 -40.522  89.556  1.00 21.09           C  
ATOM    669  C   GLU A 318      35.546 -40.160  90.480  1.00 19.80           C  
ATOM    670  O   GLU A 318      36.439 -40.974  90.712  1.00 22.62           O  
ATOM    671  CB  GLU A 318      33.418 -41.470  90.272  1.00 24.37           C  
ATOM    672  CG  GLU A 318      32.758 -40.779  91.441  1.00 25.74           C  
ATOM    673  CD  GLU A 318      31.558 -41.536  91.931  1.00 30.84           C  
ATOM    674  OE1 GLU A 318      31.821 -42.582  92.540  1.00 40.74           O  
ATOM    675  OE2 GLU A 318      30.422 -41.050  91.722  1.00 36.60           O  
ATOM    676  N   PHE A 319      35.519 -38.913  90.948  1.00 17.80           N  
ATOM    677  CA  PHE A 319      36.535 -38.404  91.893  1.00 18.26           C  
ATOM    678  C   PHE A 319      35.866 -38.255  93.219  1.00 19.10           C  
ATOM    679  O   PHE A 319      34.781 -37.670  93.309  1.00 20.73           O  
ATOM    680  CB  PHE A 319      37.059 -37.089  91.390  1.00 17.22           C  
ATOM    681  CG  PHE A 319      37.707 -37.201  90.069  1.00 18.22           C  
ATOM    682  CD1 PHE A 319      36.942 -37.168  88.909  1.00 18.17           C  
ATOM    683  CD2 PHE A 319      39.065 -37.426  89.946  1.00 19.06           C  
ATOM    684  CE1 PHE A 319      37.523 -37.348  87.667  1.00 19.71           C  
ATOM    685  CE2 PHE A 319      39.650 -37.588  88.700  1.00 21.84           C  
ATOM    686  CZ  PHE A 319      38.876 -37.541  87.564  1.00 21.07           C  
ATOM    687  N   LYS A 320      36.525 -38.757  94.260  1.00 18.63           N  
ATOM    688  CA  LYS A 320      35.943 -38.804  95.577  1.00 18.07           C  
ATOM    689  C   LYS A 320      36.936 -38.269  96.608  1.00 19.13           C  
ATOM    690  O   LYS A 320      38.089 -38.698  96.554  1.00 19.38           O  
ATOM    691  CB  LYS A 320      35.531 -40.216  95.964  1.00 22.58           C  
ATOM    692  CG  LYS A 320      34.866 -40.315  97.344  1.00 26.41           C  
ATOM    693  CD  LYS A 320      34.084 -41.632  97.501  1.00 35.29           C  
ATOM    694  CE  LYS A 320      34.973 -42.849  97.319  1.00 36.42           C  
ATOM    695  NZ  LYS A 320      34.143 -44.092  97.388  1.00 40.71           N  
ATOM    696  N   CYS A 321      36.473 -37.361  97.445  1.00 19.56           N  
ATOM    697  CA  CYS A 321      37.267 -36.975  98.629  1.00 20.09           C  
ATOM    698  C   CYS A 321      36.579 -37.491  99.879  1.00 19.43           C  
ATOM    699  O   CYS A 321      35.362 -37.368 100.025  1.00 24.07           O  
ATOM    700  CB  CYS A 321      37.544 -35.458  98.655  1.00 20.73           C  
ATOM    701  SG  CYS A 321      36.168 -34.419  99.015  1.00 24.02           S  
ATOM    702  N   LYS A 322      37.370 -38.024 100.804  1.00 22.42           N  
ATOM    703  CA  LYS A 322      36.898 -38.518 102.087  1.00 21.80           C  
ATOM    704  C   LYS A 322      37.599 -37.689 103.180  1.00 22.24           C  
ATOM    705  O   LYS A 322      38.814 -37.663 103.181  1.00 24.26           O  
ATOM    706  CB  LYS A 322      37.269 -39.968 102.231  1.00 25.64           C  
ATOM    707  CG  LYS A 322      36.780 -40.632 103.515  1.00 34.54           C  
ATOM    708  CD  LYS A 322      37.347 -42.041 103.590  1.00 42.09           C  
ATOM    709  CE  LYS A 322      36.899 -42.767 104.855  1.00 57.25           C  
ATOM    710  NZ  LYS A 322      37.973 -43.663 105.374  1.00 69.57           N  
ATOM    711  N   VAL A 323      36.801 -37.063 104.032  1.00 22.35           N  
ATOM    712  CA  VAL A 323      37.284 -36.073 105.016  1.00 20.01           C  
ATOM    713  C   VAL A 323      37.041 -36.681 106.414  1.00 27.33           C  
ATOM    714  O   VAL A 323      35.908 -37.045 106.756  1.00 27.62           O  
ATOM    715  CB  VAL A 323      36.590 -34.729 104.844  1.00 24.54           C  
ATOM    716  CG1 VAL A 323      37.045 -33.746 105.915  1.00 26.80           C  
ATOM    717  CG2 VAL A 323      36.869 -34.114 103.464  1.00 25.14           C  
ATOM    718  N   ASN A 324      38.112 -36.775 107.196  1.00 26.68           N  
ATOM    719  CA  ASN A 324      38.024 -37.258 108.581  1.00 33.48           C  
ATOM    720  C   ASN A 324      38.639 -36.276 109.546  1.00 32.31           C  
ATOM    721  O   ASN A 324      39.464 -35.468 109.179  1.00 29.81           O  
ATOM    722  CB  ASN A 324      38.683 -38.615 108.758  1.00 37.69           C  
ATOM    723  CG  ASN A 324      37.839 -39.527 109.641  1.00 55.53           C  
ATOM    724  OD1 ASN A 324      37.124 -39.044 110.544  1.00 48.90           O  
ATOM    725  ND2 ASN A 324      37.874 -40.821 109.364  1.00 61.77           N  
ATOM    726  N   ASN A 325      38.196 -36.359 110.790  1.00 46.53           N  
ATOM    727  CA  ASN A 325      38.531 -35.374 111.826  1.00 43.60           C  
ATOM    728  C   ASN A 325      38.002 -35.943 113.133  1.00 60.24           C  
ATOM    729  O   ASN A 325      37.088 -36.769 113.122  1.00 48.09           O  
ATOM    730  CB  ASN A 325      37.871 -34.045 111.474  1.00 42.98           C  
ATOM    731  CG  ASN A 325      38.149 -32.938 112.469  1.00 66.24           C  
ATOM    732  OD1 ASN A 325      38.907 -33.103 113.423  1.00 75.82           O  
ATOM    733  ND2 ASN A 325      37.518 -31.792 112.247  1.00 56.52           N  
ATOM    734  N   LYS A 326      38.600 -35.525 114.250  1.00 69.95           N  
ATOM    735  CA  LYS A 326      38.114 -35.889 115.587  1.00 64.85           C  
ATOM    736  C   LYS A 326      36.694 -35.362 115.833  1.00 48.71           C  
ATOM    737  O   LYS A 326      35.890 -36.021 116.496  1.00 61.78           O  
ATOM    738  CB  LYS A 326      39.063 -35.367 116.680  1.00 61.53           C  
ATOM    739  N   ASP A 327      36.378 -34.192 115.271  1.00 53.03           N  
ATOM    740  CA  ASP A 327      35.062 -33.559 115.462  1.00 58.65           C  
ATOM    741  C   ASP A 327      33.939 -34.119 114.570  1.00 69.15           C  
ATOM    742  O   ASP A 327      32.893 -33.475 114.453  1.00 67.90           O  
ATOM    743  CB  ASP A 327      35.169 -32.046 115.232  1.00 65.53           C  
ATOM    744  N   LEU A 328      34.143 -35.293 113.952  1.00 66.76           N  
ATOM    745  CA  LEU A 328      33.144 -35.891 113.060  1.00 60.37           C  
ATOM    746  C   LEU A 328      32.656 -37.231 113.585  1.00 53.02           C  
ATOM    747  O   LEU A 328      33.476 -38.075 113.919  1.00 63.18           O  
ATOM    748  CB  LEU A 328      33.730 -36.093 111.649  1.00 51.53           C  
ATOM    749  CG  LEU A 328      33.971 -34.826 110.831  1.00 58.01           C  
ATOM    750  CD1 LEU A 328      34.617 -35.153 109.483  1.00 49.41           C  
ATOM    751  CD2 LEU A 328      32.659 -34.071 110.640  1.00 59.82           C  
ATOM    752  N   PRO A 329      31.318 -37.442 113.629  1.00 59.51           N  
ATOM    753  CA  PRO A 329      30.796 -38.767 113.981  1.00 55.22           C  
ATOM    754  C   PRO A 329      31.103 -39.842 112.935  1.00 62.68           C  
ATOM    755  O   PRO A 329      31.160 -41.027 113.276  1.00 62.01           O  
ATOM    756  CB  PRO A 329      29.282 -38.536 114.110  1.00 64.17           C  
ATOM    757  CG  PRO A 329      28.991 -37.304 113.333  1.00 64.49           C  
ATOM    758  CD  PRO A 329      30.239 -36.473 113.340  1.00 61.38           C  
ATOM    759  N   ALA A 330      31.287 -39.425 111.678  1.00 48.58           N  
ATOM    760  CA  ALA A 330      31.641 -40.330 110.587  1.00 51.87           C  
ATOM    761  C   ALA A 330      32.438 -39.516 109.563  1.00 37.38           C  
ATOM    762  O   ALA A 330      32.229 -38.302 109.486  1.00 37.36           O  
ATOM    763  CB  ALA A 330      30.379 -40.872 109.939  1.00 45.97           C  
ATOM    764  N   PRO A 331      33.308 -40.172 108.780  1.00 34.49           N  
ATOM    765  CA  PRO A 331      33.917 -39.429 107.649  1.00 40.83           C  
ATOM    766  C   PRO A 331      32.880 -38.891 106.675  1.00 42.98           C  
ATOM    767  O   PRO A 331      31.821 -39.497 106.525  1.00 43.54           O  
ATOM    768  CB  PRO A 331      34.797 -40.459 106.951  1.00 39.49           C  
ATOM    769  CG  PRO A 331      34.871 -41.630 107.873  1.00 43.12           C  
ATOM    770  CD  PRO A 331      33.684 -41.593 108.759  1.00 40.83           C  
ATOM    771  N   ILE A 332      33.152 -37.726 106.094  1.00 28.39           N  
ATOM    772  CA  ILE A 332      32.304 -37.136 105.095  1.00 27.78           C  
ATOM    773  C   ILE A 332      32.916 -37.482 103.740  1.00 35.82           C  
ATOM    774  O   ILE A 332      34.112 -37.322 103.537  1.00 26.66           O  
ATOM    775  CB  ILE A 332      32.179 -35.643 105.292  1.00 28.40           C  
ATOM    776  CG1 ILE A 332      31.539 -35.318 106.657  1.00 34.39           C  
ATOM    777  CG2 ILE A 332      31.385 -35.041 104.159  1.00 30.92           C  
ATOM    778  CD1 ILE A 332      31.579 -33.845 106.998  1.00 39.15           C  
ATOM    779  N   GLU A 333      32.110 -37.997 102.798  1.00 27.34           N  
ATOM    780  CA  GLU A 333      32.624 -38.346 101.483  1.00 26.63           C  
ATOM    781  C   GLU A 333      31.830 -37.526 100.486  1.00 26.35           C  
ATOM    782  O   GLU A 333      30.630 -37.313 100.658  1.00 26.19           O  
ATOM    783  CB  GLU A 333      32.459 -39.837 101.202  1.00 28.60           C  
ATOM    784  CG  GLU A 333      33.198 -40.728 102.164  1.00 31.06           C  
ATOM    785  CD  GLU A 333      33.153 -42.198 101.784  1.00 42.91           C  
ATOM    786  OE1 GLU A 333      33.276 -42.539 100.589  1.00 46.70           O  
ATOM    787  OE2 GLU A 333      33.001 -43.022 102.710  1.00 51.95           O  
ATOM    788  N   ARG A 334      32.520 -36.949  99.501  1.00 21.70           N  
ATOM    789  CA  ARG A 334      31.877 -36.175  98.441  1.00 23.39           C  
ATOM    790  C   ARG A 334      32.390 -36.733  97.134  1.00 24.95           C  
ATOM    791  O   ARG A 334      33.547 -37.109  97.034  1.00 21.19           O  
ATOM    792  CB  ARG A 334      32.179 -34.671  98.530  1.00 23.89           C  
ATOM    793  CG  ARG A 334      31.671 -33.942  99.759  1.00 26.03           C  
ATOM    794  CD  ARG A 334      30.163 -33.963  99.949  1.00 31.71           C  
ATOM    795  NE  ARG A 334      29.397 -33.786  98.722  1.00 36.57           N  
ATOM    796  CZ  ARG A 334      29.084 -32.620  98.145  1.00 48.30           C  
ATOM    797  NH1 ARG A 334      29.480 -31.463  98.660  1.00 48.25           N  
ATOM    798  NH2 ARG A 334      28.358 -32.603  97.028  1.00 48.99           N  
ATOM    799  N   THR A 335      31.528 -36.787  96.107  1.00 25.73           N  
ATOM    800  CA  THR A 335      31.917 -37.331  94.803  1.00 21.56           C  
ATOM    801  C   THR A 335      31.509 -36.383  93.728  1.00 17.89           C  
ATOM    802  O   THR A 335      30.529 -35.613  93.878  1.00 21.93           O  
ATOM    803  CB  THR A 335      31.241 -38.694  94.461  1.00 26.95           C  
ATOM    804  OG1 THR A 335      29.827 -38.541  94.622  1.00 29.04           O  
ATOM    805  CG2 THR A 335      31.771 -39.778  95.394  1.00 32.53           C  
ATOM    806  N   ILE A 336      32.257 -36.441  92.634  1.00 19.41           N  
ATOM    807  CA  ILE A 336      31.946 -35.630  91.465  1.00 19.15           C  
ATOM    808  C   ILE A 336      32.469 -36.296  90.198  1.00 18.56           C  
ATOM    809  O   ILE A 336      33.435 -37.051  90.201  1.00 18.29           O  
ATOM    810  CB  ILE A 336      32.533 -34.184  91.609  1.00 19.03           C  
ATOM    811  CG1 ILE A 336      31.847 -33.240  90.660  1.00 22.19           C  
ATOM    812  CG2 ILE A 336      34.049 -34.160  91.411  1.00 20.38           C  
ATOM    813  CD1 ILE A 336      32.177 -31.786  90.912  1.00 24.96           C  
ATOM    814  N   SER A 337      31.736 -36.069  89.081  1.00 17.86           N  
ATOM    815  CA  SER A 337      32.125 -36.637  87.780  1.00 19.37           C  
ATOM    816  C   SER A 337      31.478 -35.805  86.714  1.00 16.32           C  
ATOM    817  O   SER A 337      30.570 -35.012  86.972  1.00 21.25           O  
ATOM    818  CB  SER A 337      31.672 -38.138  87.571  1.00 21.78           C  
ATOM    819  OG  SER A 337      30.305 -38.211  87.751  1.00 27.45           O  
ATOM    820  N   LYS A 338      31.958 -35.969  85.506  1.00 19.12           N  
ATOM    821  CA  LYS A 338      31.385 -35.217  84.373  1.00 18.90           C  
ATOM    822  C   LYS A 338      30.044 -35.806  84.052  1.00 17.41           C  
ATOM    823  O   LYS A 338      29.997 -37.007  83.793  1.00 20.17           O  
ATOM    824  CB  LYS A 338      32.316 -35.351  83.192  1.00 18.59           C  
ATOM    825  CG  LYS A 338      31.842 -34.604  81.934  1.00 22.10           C  
ATOM    826  CD  LYS A 338      32.831 -34.851  80.832  1.00 25.60           C  
ATOM    827  CE  LYS A 338      32.564 -33.957  79.629  1.00 31.18           C  
ATOM    828  NZ  LYS A 338      31.206 -34.235  79.098  1.00 34.39           N  
ATOM    829  N   PRO A 339      28.964 -35.016  84.079  1.00 21.21           N  
ATOM    830  CA  PRO A 339      27.661 -35.633  83.891  1.00 21.19           C  
ATOM    831  C   PRO A 339      27.514 -36.258  82.493  1.00 19.51           C  
ATOM    832  O   PRO A 339      28.078 -35.773  81.481  1.00 20.99           O  
ATOM    833  CB  PRO A 339      26.687 -34.448  84.069  1.00 26.95           C  
ATOM    834  CG  PRO A 339      27.438 -33.481  84.918  1.00 29.05           C  
ATOM    835  CD  PRO A 339      28.852 -33.590  84.467  1.00 23.81           C  
ATOM    836  N   LYS A 340      26.816 -37.381  82.429  1.00 20.96           N  
ATOM    837  CA  LYS A 340      26.660 -38.097  81.191  1.00 19.37           C  
ATOM    838  C   LYS A 340      25.412 -37.648  80.475  1.00 20.11           C  
ATOM    839  O   LYS A 340      24.329 -37.674  81.059  1.00 23.73           O  
ATOM    840  CB  LYS A 340      26.596 -39.621  81.492  1.00 23.00           C  
ATOM    841  CG  LYS A 340      28.001 -40.131  81.896  1.00 24.53           C  
ATOM    842  CD  LYS A 340      28.180 -41.647  82.063  1.00 33.06           C  
ATOM    843  CE  LYS A 340      27.675 -42.161  83.383  1.00 27.20           C  
ATOM    844  NZ  LYS A 340      28.226 -41.625  84.675  1.00 22.19           N  
ATOM    845  N   GLY A 341      25.571 -37.237  79.219  1.00 19.22           N  
ATOM    846  CA  GLY A 341      24.439 -36.760  78.419  1.00 22.93           C  
ATOM    847  C   GLY A 341      24.843 -36.426  76.999  1.00 19.35           C  
ATOM    848  O   GLY A 341      25.975 -36.703  76.576  1.00 20.91           O  
ATOM    849  N   SER A 342      23.900 -35.785  76.280  1.00 22.74           N  
ATOM    850  CA  SER A 342      24.134 -35.407  74.895  1.00 23.97           C  
ATOM    851  C   SER A 342      25.188 -34.323  74.763  1.00 21.81           C  
ATOM    852  O   SER A 342      25.385 -33.498  75.662  1.00 22.78           O  
ATOM    853  CB  SER A 342      22.865 -34.795  74.307  1.00 32.20           C  
ATOM    854  OG  SER A 342      21.820 -35.716  74.360  1.00 35.25           O  
ATOM    855  N   VAL A 343      25.843 -34.329  73.620  1.00 22.47           N  
ATOM    856  CA  VAL A 343      26.810 -33.309  73.294  1.00 20.70           C  
ATOM    857  C   VAL A 343      26.339 -32.718  71.973  1.00 25.65           C  
ATOM    858  O   VAL A 343      26.080 -33.465  71.013  1.00 24.52           O  
ATOM    859  CB  VAL A 343      28.220 -33.878  73.181  1.00 23.20           C  
ATOM    860  CG1 VAL A 343      29.228 -32.844  72.657  1.00 25.14           C  
ATOM    861  CG2 VAL A 343      28.666 -34.468  74.532  1.00 23.40           C  
ATOM    862  N   ARG A 344      26.190 -31.391  71.939  1.00 20.12           N  
ATOM    863  CA  ARG A 344      25.934 -30.652  70.712  1.00 20.37           C  
ATOM    864  C   ARG A 344      26.813 -29.424  70.686  1.00 18.62           C  
ATOM    865  O   ARG A 344      26.856 -28.687  71.657  1.00 18.66           O  
ATOM    866  CB  ARG A 344      24.461 -30.261  70.614  1.00 24.15           C  
ATOM    867  CG  ARG A 344      24.055 -29.751  69.219  1.00 33.66           C  
ATOM    868  CD  ARG A 344      22.575 -29.362  69.091  1.00 44.02           C  
ATOM    869  NE  ARG A 344      21.656 -30.478  69.341  1.00 56.70           N  
ATOM    870  CZ  ARG A 344      20.356 -30.370  69.642  1.00 68.39           C  
ATOM    871  NH1 ARG A 344      19.755 -29.180  69.747  1.00 76.76           N  
ATOM    872  NH2 ARG A 344      19.642 -31.476  69.862  1.00 68.40           N  
ATOM    873  N   ALA A 345      27.544 -29.229  69.599  1.00 20.60           N  
ATOM    874  CA  ALA A 345      28.412 -28.067  69.470  1.00 21.75           C  
ATOM    875  C   ALA A 345      27.582 -26.781  69.407  1.00 19.77           C  
ATOM    876  O   ALA A 345      26.473 -26.755  68.836  1.00 21.71           O  
ATOM    877  CB  ALA A 345      29.251 -28.140  68.231  1.00 24.51           C  
ATOM    878  N   PRO A 346      28.122 -25.708  69.969  1.00 18.40           N  
ATOM    879  CA  PRO A 346      27.459 -24.398  69.805  1.00 18.31           C  
ATOM    880  C   PRO A 346      27.503 -23.862  68.391  1.00 19.16           C  
ATOM    881  O   PRO A 346      28.435 -24.123  67.674  1.00 20.57           O  
ATOM    882  CB  PRO A 346      28.238 -23.484  70.712  1.00 18.98           C  
ATOM    883  CG  PRO A 346      29.556 -24.108  70.815  1.00 20.62           C  
ATOM    884  CD  PRO A 346      29.375 -25.579  70.702  1.00 19.66           C  
ATOM    885  N   GLN A 347      26.431 -23.192  68.018  1.00 16.94           N  
ATOM    886  CA  GLN A 347      26.420 -22.313  66.860  1.00 18.92           C  
ATOM    887  C   GLN A 347      26.784 -20.903  67.383  1.00 17.72           C  
ATOM    888  O   GLN A 347      26.197 -20.450  68.372  1.00 18.82           O  
ATOM    889  CB  GLN A 347      25.027 -22.300  66.259  1.00 21.29           C  
ATOM    890  CG  GLN A 347      24.900 -21.369  65.074  1.00 27.94           C  
ATOM    891  CD  GLN A 347      25.839 -21.718  63.916  1.00 37.64           C  
ATOM    892  OE1 GLN A 347      25.782 -22.830  63.372  1.00 32.33           O  
ATOM    893  NE2 GLN A 347      26.725 -20.787  63.555  1.00 33.59           N  
ATOM    894  N   VAL A 348      27.769 -20.286  66.749  1.00 17.35           N  
ATOM    895  CA  VAL A 348      28.332 -19.014  67.213  1.00 16.58           C  
ATOM    896  C   VAL A 348      28.055 -18.000  66.118  1.00 20.07           C  
ATOM    897  O   VAL A 348      28.348 -18.275  64.951  1.00 20.15           O  
ATOM    898  CB  VAL A 348      29.804 -19.136  67.469  1.00 18.23           C  
ATOM    899  CG1 VAL A 348      30.414 -17.839  67.965  1.00 20.12           C  
ATOM    900  CG2 VAL A 348      30.110 -20.222  68.498  1.00 20.12           C  
ATOM    901  N   TYR A 349      27.486 -16.853  66.483  1.00 16.75           N  
ATOM    902  CA  TYR A 349      27.351 -15.734  65.540  1.00 17.38           C  
ATOM    903  C   TYR A 349      27.810 -14.454  66.188  1.00 19.29           C  
ATOM    904  O   TYR A 349      27.520 -14.233  67.364  1.00 18.55           O  
ATOM    905  CB  TYR A 349      25.919 -15.560  65.152  1.00 17.96           C  
ATOM    906  CG  TYR A 349      25.236 -16.755  64.541  1.00 18.76           C  
ATOM    907  CD1 TYR A 349      25.501 -17.110  63.246  1.00 21.76           C  
ATOM    908  CD2 TYR A 349      24.275 -17.428  65.231  1.00 25.93           C  
ATOM    909  CE1 TYR A 349      24.844 -18.198  62.672  1.00 27.32           C  
ATOM    910  CE2 TYR A 349      23.602 -18.501  64.675  1.00 35.80           C  
ATOM    911  CZ  TYR A 349      23.883 -18.852  63.377  1.00 35.24           C  
ATOM    912  OH  TYR A 349      23.236 -19.908  62.811  1.00 45.61           O  
ATOM    913  N   VAL A 350      28.450 -13.576  65.412  1.00 17.09           N  
ATOM    914  CA  VAL A 350      28.739 -12.222  65.851  1.00 14.93           C  
ATOM    915  C   VAL A 350      27.727 -11.268  65.207  1.00 17.97           C  
ATOM    916  O   VAL A 350      27.377 -11.397  64.019  1.00 21.04           O  
ATOM    917  CB  VAL A 350      30.203 -11.806  65.649  1.00 17.60           C  
ATOM    918  CG1 VAL A 350      31.119 -12.679  66.485  1.00 19.64           C  
ATOM    919  CG2 VAL A 350      30.632 -11.906  64.184  1.00 20.39           C  
ATOM    920  N   LEU A 351      27.182 -10.351  66.023  1.00 17.30           N  
ATOM    921  CA  LEU A 351      26.149  -9.400  65.611  1.00 17.07           C  
ATOM    922  C   LEU A 351      26.738  -8.012  65.733  1.00 19.40           C  
ATOM    923  O   LEU A 351      27.369  -7.668  66.729  1.00 18.55           O  
ATOM    924  CB  LEU A 351      24.898  -9.506  66.451  1.00 21.58           C  
ATOM    925  CG  LEU A 351      24.283 -10.880  66.699  1.00 22.86           C  
ATOM    926  CD1 LEU A 351      23.083 -10.801  67.594  1.00 24.69           C  
ATOM    927  CD2 LEU A 351      23.891 -11.467  65.356  1.00 25.99           C  
ATOM    928  N   PRO A 352      26.525  -7.192  64.709  1.00 18.17           N  
ATOM    929  CA  PRO A 352      26.991  -5.819  64.760  1.00 18.75           C  
ATOM    930  C   PRO A 352      26.186  -4.947  65.716  1.00 18.50           C  
ATOM    931  O   PRO A 352      25.131  -5.380  66.198  1.00 19.06           O  
ATOM    932  CB  PRO A 352      26.785  -5.357  63.299  1.00 20.47           C  
ATOM    933  CG  PRO A 352      25.652  -6.130  62.823  1.00 18.77           C  
ATOM    934  CD  PRO A 352      25.784  -7.498  63.477  1.00 18.55           C  
ATOM    935  N   PRO A 353      26.623  -3.695  65.881  1.00 20.79           N  
ATOM    936  CA  PRO A 353      25.787  -2.821  66.702  1.00 20.02           C  
ATOM    937  C   PRO A 353      24.430  -2.630  66.120  1.00 21.33           C  
ATOM    938  O   PRO A 353      24.292  -2.579  64.882  1.00 22.34           O  
ATOM    939  CB  PRO A 353      26.548  -1.487  66.672  1.00 20.30           C  
ATOM    940  CG  PRO A 353      27.942  -1.890  66.405  1.00 22.53           C  
ATOM    941  CD  PRO A 353      27.807  -2.967  65.391  1.00 21.15           C  
ATOM    942  N   PRO A 354      23.408  -2.439  66.958  1.00 22.07           N  
ATOM    943  CA  PRO A 354      22.140  -2.002  66.410  1.00 24.49           C  
ATOM    944  C   PRO A 354      22.297  -0.656  65.689  1.00 27.12           C  
ATOM    945  O   PRO A 354      23.119   0.149  66.066  1.00 24.75           O  
ATOM    946  CB  PRO A 354      21.231  -1.907  67.625  1.00 26.85           C  
ATOM    947  CG  PRO A 354      22.111  -1.915  68.800  1.00 29.53           C  
ATOM    948  CD  PRO A 354      23.432  -2.502  68.431  1.00 23.17           C  
ATOM    949  N   GLU A 355      21.529  -0.480  64.626  1.00 28.76           N  
ATOM    950  CA  GLU A 355      21.655   0.694  63.765  1.00 41.67           C  
ATOM    951  C   GLU A 355      21.550   1.992  64.585  1.00 33.88           C  
ATOM    952  O   GLU A 355      22.307   2.950  64.379  1.00 33.88           O  
ATOM    953  CB  GLU A 355      20.566   0.676  62.684  1.00 43.56           C  
ATOM    954  CG  GLU A 355      20.847   1.660  61.549  1.00 57.14           C  
ATOM    955  CD  GLU A 355      19.597   2.357  61.027  1.00 69.64           C  
ATOM    956  OE1 GLU A 355      18.672   1.659  60.555  1.00 68.08           O  
ATOM    957  OE2 GLU A 355      19.548   3.609  61.087  1.00 80.05           O  
ATOM    958  N  AGLU A 356      20.642   1.990  65.554  0.55 34.98           N  
ATOM    959  N  BGLU A 356      20.639   1.999  65.548  0.45 37.20           N  
ATOM    960  CA AGLU A 356      20.375   3.199  66.350  0.55 35.92           C  
ATOM    961  CA BGLU A 356      20.389   3.213  66.336  0.45 39.47           C  
ATOM    962  C  AGLU A 356      21.536   3.621  67.247  0.55 38.68           C  
ATOM    963  C  BGLU A 356      21.535   3.622  67.257  0.45 39.43           C  
ATOM    964  O  AGLU A 356      21.628   4.779  67.626  0.55 39.94           O  
ATOM    965  O  BGLU A 356      21.624   4.779  67.646  0.45 40.37           O  
ATOM    966  CB AGLU A 356      19.102   3.027  67.168  0.55 37.50           C  
ATOM    967  CB BGLU A 356      19.078   3.076  67.091  0.45 44.01           C  
ATOM    968  CG AGLU A 356      18.442   4.339  67.551  0.55 38.57           C  
ATOM    969  CG BGLU A 356      17.895   3.356  66.187  0.45 49.51           C  
ATOM    970  CD AGLU A 356      17.359   4.157  68.587  0.55 41.86           C  
ATOM    971  CD BGLU A 356      16.710   2.471  66.476  0.45 56.09           C  
ATOM    972  OE1AGLU A 356      16.711   3.092  68.598  0.55 42.72           O  
ATOM    973  OE1BGLU A 356      16.773   1.712  67.460  0.45 63.93           O  
ATOM    974  OE2AGLU A 356      17.159   5.088  69.387  0.55 37.55           O  
ATOM    975  OE2BGLU A 356      15.723   2.535  65.715  0.45 60.25           O  
ATOM    976  N   GLU A 357      22.429   2.680  67.565  1.00 27.37           N  
ATOM    977  CA  GLU A 357      23.631   2.951  68.299  1.00 27.69           C  
ATOM    978  C   GLU A 357      24.744   3.605  67.491  1.00 28.89           C  
ATOM    979  O   GLU A 357      25.701   4.119  68.031  1.00 33.02           O  
ATOM    980  CB  GLU A 357      24.148   1.616  68.855  1.00 33.11           C  
ATOM    981  CG  GLU A 357      24.611   1.697  70.265  1.00 28.95           C  
ATOM    982  CD  GLU A 357      25.291   0.438  70.738  1.00 27.78           C  
ATOM    983  OE1 GLU A 357      25.682  -0.436  69.917  1.00 27.47           O  
ATOM    984  OE2 GLU A 357      25.512   0.367  71.942  1.00 27.71           O  
ATOM    985  N   MET A 358      24.641   3.554  66.163  1.00 32.63           N  
ATOM    986  CA  MET A 358      25.709   4.015  65.310  1.00 35.33           C  
ATOM    987  C   MET A 358      25.946   5.539  65.338  1.00 40.70           C  
ATOM    988  O   MET A 358      26.973   5.978  64.852  1.00 42.24           O  
ATOM    989  CB  MET A 358      25.512   3.464  63.890  1.00 38.10           C  
ATOM    990  CG  MET A 358      25.754   1.951  63.813  1.00 37.33           C  
ATOM    991  SD  MET A 358      27.432   1.478  64.293  1.00 39.47           S  
ATOM    992  CE  MET A 358      28.398   2.056  62.880  1.00 38.99           C  
ATOM    993  N   THR A 359      25.069   6.325  65.985  1.00 41.98           N  
ATOM    994  CA  THR A 359      25.385   7.747  66.244  1.00 41.64           C  
ATOM    995  C   THR A 359      26.177   8.004  67.521  1.00 51.94           C  
ATOM    996  O   THR A 359      26.492   9.151  67.824  1.00 48.52           O  
ATOM    997  CB  THR A 359      24.110   8.609  66.257  1.00 49.67           C  
ATOM    998  OG1 THR A 359      23.151   8.039  67.154  1.00 53.72           O  
ATOM    999  CG2 THR A 359      23.514   8.666  64.869  1.00 50.99           C  
ATOM   1000  N   LYS A 360      26.527   6.951  68.258  1.00 32.15           N  
ATOM   1001  CA  LYS A 360      27.175   7.088  69.527  1.00 33.07           C  
ATOM   1002  C   LYS A 360      28.654   6.926  69.358  1.00 33.89           C  
ATOM   1003  O   LYS A 360      29.109   6.384  68.335  1.00 38.40           O  
ATOM   1004  CB  LYS A 360      26.602   6.060  70.492  1.00 30.03           C  
ATOM   1005  CG  LYS A 360      25.087   6.184  70.582  1.00 33.90           C  
ATOM   1006  CD  LYS A 360      24.461   5.371  71.709  1.00 35.96           C  
ATOM   1007  CE  LYS A 360      24.781   5.920  73.085  1.00 44.61           C  
ATOM   1008  NZ  LYS A 360      24.053   7.195  73.287  1.00 46.41           N  
ATOM   1009  N   LYS A 361      29.394   7.368  70.366  1.00 32.84           N  
ATOM   1010  CA  LYS A 361      30.840   7.309  70.368  1.00 35.81           C  
ATOM   1011  C   LYS A 361      31.318   5.886  70.648  1.00 36.01           C  
ATOM   1012  O   LYS A 361      32.375   5.497  70.191  1.00 35.25           O  
ATOM   1013  CB  LYS A 361      31.404   8.248  71.446  1.00 46.76           C  
ATOM   1014  CG  LYS A 361      31.062   9.726  71.242  1.00 55.36           C  
ATOM   1015  CD  LYS A 361      31.250  10.495  72.541  1.00 61.86           C  
ATOM   1016  CE  LYS A 361      30.889  11.974  72.447  1.00 62.05           C  
ATOM   1017  NZ  LYS A 361      31.784  12.748  71.535  1.00 71.82           N  
ATOM   1018  N   GLN A 362      30.556   5.154  71.462  1.00 31.30           N  
ATOM   1019  CA  GLN A 362      30.874   3.757  71.808  1.00 30.26           C  
ATOM   1020  C   GLN A 362      29.721   2.895  71.317  1.00 27.31           C  
ATOM   1021  O   GLN A 362      28.566   3.301  71.353  1.00 27.51           O  
ATOM   1022  CB  GLN A 362      31.086   3.576  73.313  1.00 34.83           C  
ATOM   1023  CG  GLN A 362      32.466   4.028  73.795  1.00 48.37           C  
ATOM   1024  CD  GLN A 362      32.435   5.330  74.580  1.00 56.32           C  
ATOM   1025  OE1 GLN A 362      31.466   5.616  75.277  1.00 70.76           O  
ATOM   1026  NE2 GLN A 362      33.505   6.117  74.488  1.00 69.09           N  
ATOM   1027  N   VAL A 363      30.037   1.723  70.773  1.00 22.52           N  
ATOM   1028  CA  VAL A 363      29.005   0.858  70.220  1.00 20.56           C  
ATOM   1029  C   VAL A 363      29.217  -0.551  70.827  1.00 19.86           C  
ATOM   1030  O   VAL A 363      30.222  -0.820  71.453  1.00 21.10           O  
ATOM   1031  CB  VAL A 363      29.042   0.767  68.687  1.00 24.00           C  
ATOM   1032  CG1 VAL A 363      28.665   2.114  68.085  1.00 31.58           C  
ATOM   1033  CG2 VAL A 363      30.390   0.305  68.176  1.00 24.97           C  
ATOM   1034  N   THR A 364      28.209  -1.407  70.657  1.00 19.89           N  
ATOM   1035  CA  THR A 364      28.168  -2.709  71.317  1.00 19.46           C  
ATOM   1036  C   THR A 364      28.214  -3.825  70.264  1.00 18.80           C  
ATOM   1037  O   THR A 364      27.423  -3.813  69.347  1.00 21.26           O  
ATOM   1038  CB  THR A 364      26.843  -2.869  72.082  1.00 21.90           C  
ATOM   1039  OG1 THR A 364      26.742  -1.788  73.002  1.00 24.20           O  
ATOM   1040  CG2 THR A 364      26.846  -4.187  72.874  1.00 23.93           C  
ATOM   1041  N   LEU A 365      29.161  -4.737  70.414  1.00 17.04           N  
ATOM   1042  CA  LEU A 365      29.227  -5.965  69.591  1.00 17.65           C  
ATOM   1043  C   LEU A 365      28.715  -7.139  70.442  1.00 17.98           C  
ATOM   1044  O   LEU A 365      29.038  -7.239  71.640  1.00 18.62           O  
ATOM   1045  CB  LEU A 365      30.667  -6.224  69.140  1.00 17.86           C  
ATOM   1046  CG  LEU A 365      31.319  -5.063  68.373  1.00 19.57           C  
ATOM   1047  CD1 LEU A 365      32.737  -5.444  67.949  1.00 23.74           C  
ATOM   1048  CD2 LEU A 365      30.516  -4.614  67.203  1.00 21.07           C  
ATOM   1049  N   THR A 366      27.892  -7.990  69.842  1.00 15.33           N  
ATOM   1050  CA  THR A 366      27.269  -9.095  70.562  1.00 15.27           C  
ATOM   1051  C   THR A 366      27.672 -10.424  69.937  1.00 17.09           C  
ATOM   1052  O   THR A 366      27.619 -10.592  68.724  1.00 17.02           O  
ATOM   1053  CB  THR A 366      25.748  -8.940  70.485  1.00 17.88           C  
ATOM   1054  OG1 THR A 366      25.393  -7.730  71.144  1.00 16.95           O  
ATOM   1055  CG2 THR A 366      25.044 -10.086  71.143  1.00 19.71           C  
ATOM   1056  N   CYS A 367      28.082 -11.373  70.762  1.00 15.70           N  
ATOM   1057  CA  CYS A 367      28.361 -12.723  70.315  1.00 16.83           C  
ATOM   1058  C   CYS A 367      27.223 -13.603  70.873  1.00 16.67           C  
ATOM   1059  O   CYS A 367      26.997 -13.651  72.074  1.00 17.58           O  
ATOM   1060  CB  CYS A 367      29.711 -13.197  70.824  1.00 17.01           C  
ATOM   1061  SG  CYS A 367      30.163 -14.851  70.220  1.00 20.64           S  
ATOM   1062  N  AMET A 368      26.498 -14.224  69.961  0.55 14.77           N  
ATOM   1063  N  BMET A 368      26.475 -14.227  69.975  0.45 14.83           N  
ATOM   1064  CA AMET A 368      25.406 -15.155  70.243  0.55 13.88           C  
ATOM   1065  CA BMET A 368      25.369 -15.125  70.349  0.45 14.02           C  
ATOM   1066  C  AMET A 368      25.993 -16.550  70.189  0.55 16.23           C  
ATOM   1067  C  BMET A 368      25.806 -16.557  70.158  0.45 14.89           C  
ATOM   1068  O  AMET A 368      26.648 -16.925  69.202  0.55 15.93           O  
ATOM   1069  O  BMET A 368      26.119 -16.964  69.022  0.45 14.17           O  
ATOM   1070  CB AMET A 368      24.313 -15.007  69.186  0.55 17.57           C  
ATOM   1071  CB BMET A 368      24.116 -14.862  69.521  0.45 17.05           C  
ATOM   1072  CG AMET A 368      23.134 -15.956  69.327  0.55 17.23           C  
ATOM   1073  CG BMET A 368      22.961 -15.803  69.858  0.45 18.31           C  
ATOM   1074  SD AMET A 368      21.941 -15.971  67.946  0.55 21.52           S  
ATOM   1075  SD BMET A 368      21.422 -15.415  68.992  0.45 24.31           S  
ATOM   1076  CE AMET A 368      21.239 -14.351  68.074  0.55 20.70           C  
ATOM   1077  CE BMET A 368      22.024 -15.295  67.315  0.45 21.57           C  
ATOM   1078  N   VAL A 369      25.830 -17.304  71.275  1.00 15.36           N  
ATOM   1079  CA  VAL A 369      26.327 -18.686  71.315  1.00 15.78           C  
ATOM   1080  C   VAL A 369      25.158 -19.572  71.726  1.00 15.97           C  
ATOM   1081  O   VAL A 369      24.632 -19.422  72.821  1.00 16.83           O  
ATOM   1082  CB  VAL A 369      27.487 -18.784  72.291  1.00 16.79           C  
ATOM   1083  CG1 VAL A 369      28.066 -20.177  72.269  1.00 18.11           C  
ATOM   1084  CG2 VAL A 369      28.584 -17.783  71.972  1.00 16.76           C  
ATOM   1085  N   LYS A 370      24.695 -20.465  70.847  1.00 15.30           N  
ATOM   1086  CA  LYS A 370      23.447 -21.145  71.114  1.00 15.14           C  
ATOM   1087  C   LYS A 370      23.468 -22.599  70.660  1.00 17.14           C  
ATOM   1088  O   LYS A 370      24.420 -23.043  69.996  1.00 17.27           O  
ATOM   1089  CB  LYS A 370      22.266 -20.362  70.531  1.00 18.36           C  
ATOM   1090  CG  LYS A 370      22.270 -20.302  69.027  1.00 19.09           C  
ATOM   1091  CD  LYS A 370      21.023 -19.525  68.560  1.00 25.20           C  
ATOM   1092  CE  LYS A 370      20.801 -19.588  67.079  1.00 33.67           C  
ATOM   1093  NZ  LYS A 370      19.784 -20.639  66.819  1.00 43.05           N  
ATOM   1094  N  AASP A 371      22.439 -23.307  71.068  0.59 17.98           N  
ATOM   1095  N  BASP A 371      22.433 -23.315  71.062  0.41 18.30           N  
ATOM   1096  CA AASP A 371      22.159 -24.699  70.677  0.59 18.08           C  
ATOM   1097  CA BASP A 371      22.194 -24.713  70.659  0.41 18.65           C  
ATOM   1098  C  AASP A 371      23.124 -25.723  71.252  0.59 20.38           C  
ATOM   1099  C  BASP A 371      23.314 -25.634  71.117  0.41 20.35           C  
ATOM   1100  O  AASP A 371      23.140 -26.855  70.776  0.59 19.02           O  
ATOM   1101  O  BASP A 371      23.705 -26.562  70.378  0.41 19.04           O  
ATOM   1102  CB AASP A 371      22.075 -24.852  69.157  0.59 19.83           C  
ATOM   1103  CB BASP A 371      22.017 -24.798  69.146  0.41 20.40           C  
ATOM   1104  CG AASP A 371      21.033 -23.939  68.524  0.59 23.13           C  
ATOM   1105  CG BASP A 371      21.327 -26.082  68.688  0.41 23.15           C  
ATOM   1106  OD1AASP A 371      20.029 -23.585  69.164  0.59 31.68           O  
ATOM   1107  OD1BASP A 371      20.418 -26.606  69.383  0.41 26.10           O  
ATOM   1108  OD2AASP A 371      21.253 -23.549  67.381  0.59 32.10           O  
ATOM   1109  OD2BASP A 371      21.709 -26.543  67.598  0.41 29.75           O  
ATOM   1110  N   PHE A 372      23.864 -25.358  72.308  1.00 17.12           N  
ATOM   1111  CA  PHE A 372      24.923 -26.212  72.847  1.00 16.90           C  
ATOM   1112  C   PHE A 372      24.472 -27.093  74.019  1.00 15.78           C  
ATOM   1113  O   PHE A 372      23.564 -26.743  74.801  1.00 17.47           O  
ATOM   1114  CB  PHE A 372      26.197 -25.469  73.202  1.00 17.57           C  
ATOM   1115  CG  PHE A 372      26.074 -24.360  74.198  1.00 16.22           C  
ATOM   1116  CD1 PHE A 372      25.792 -23.046  73.776  1.00 16.49           C  
ATOM   1117  CD2 PHE A 372      26.312 -24.559  75.545  1.00 15.67           C  
ATOM   1118  CE1 PHE A 372      25.736 -22.014  74.670  1.00 15.51           C  
ATOM   1119  CE2 PHE A 372      26.251 -23.518  76.459  1.00 17.07           C  
ATOM   1120  CZ  PHE A 372      25.948 -22.249  76.021  1.00 16.05           C  
ATOM   1121  N   MET A 373      25.127 -28.266  74.102  1.00 15.91           N  
ATOM   1122  CA  MET A 373      24.961 -29.192  75.213  1.00 17.18           C  
ATOM   1123  C   MET A 373      26.293 -29.882  75.416  1.00 16.15           C  
ATOM   1124  O   MET A 373      26.934 -30.222  74.441  1.00 17.21           O  
ATOM   1125  CB  MET A 373      23.903 -30.276  74.906  1.00 19.95           C  
ATOM   1126  CG  MET A 373      22.528 -29.704  74.601  1.00 22.18           C  
ATOM   1127  SD  MET A 373      21.377 -31.078  74.251  1.00 30.03           S  
ATOM   1128  CE  MET A 373      21.870 -31.572  72.638  1.00 40.27           C  
ATOM   1129  N   PRO A 374      26.738 -30.089  76.658  1.00 16.35           N  
ATOM   1130  CA  PRO A 374      26.184 -29.604  77.869  1.00 15.60           C  
ATOM   1131  C   PRO A 374      26.416 -28.075  78.047  1.00 15.95           C  
ATOM   1132  O   PRO A 374      27.033 -27.438  77.161  1.00 17.05           O  
ATOM   1133  CB  PRO A 374      26.939 -30.424  78.907  1.00 17.01           C  
ATOM   1134  CG  PRO A 374      28.266 -30.544  78.315  1.00 18.05           C  
ATOM   1135  CD  PRO A 374      28.037 -30.753  76.853  1.00 18.51           C  
ATOM   1136  N   GLU A 375      25.944 -27.537  79.163  1.00 17.60           N  
ATOM   1137  CA  GLU A 375      26.007 -26.094  79.409  1.00 17.09           C  
ATOM   1138  C   GLU A 375      27.407 -25.544  79.646  1.00 18.78           C  
ATOM   1139  O   GLU A 375      27.577 -24.336  79.603  1.00 19.47           O  
ATOM   1140  CB  GLU A 375      25.121 -25.665  80.546  1.00 20.36           C  
ATOM   1141  CG  GLU A 375      25.513 -26.097  81.909  1.00 26.99           C  
ATOM   1142  CD  GLU A 375      24.652 -25.352  82.902  1.00 41.61           C  
ATOM   1143  OE1 GLU A 375      24.839 -24.123  83.055  1.00 47.15           O  
ATOM   1144  OE2 GLU A 375      23.760 -25.973  83.460  1.00 42.35           O  
ATOM   1145  N   ASP A 376      28.354 -26.408  79.962  1.00 19.27           N  
ATOM   1146  CA  ASP A 376      29.739 -25.988  80.278  1.00 18.17           C  
ATOM   1147  C   ASP A 376      30.437 -25.418  79.048  1.00 18.11           C  
ATOM   1148  O   ASP A 376      30.562 -26.083  78.051  1.00 18.22           O  
ATOM   1149  CB  ASP A 376      30.521 -27.166  80.811  1.00 18.88           C  
ATOM   1150  CG  ASP A 376      29.755 -27.891  81.870  1.00 25.90           C  
ATOM   1151  OD1 ASP A 376      29.688 -27.376  83.014  1.00 25.55           O  
ATOM   1152  OD2 ASP A 376      29.156 -28.941  81.550  1.00 26.69           O  
ATOM   1153  N   ILE A 377      30.899 -24.184  79.173  1.00 17.75           N  
ATOM   1154  CA  ILE A 377      31.405 -23.441  78.025  1.00 15.45           C  
ATOM   1155  C   ILE A 377      32.296 -22.330  78.518  1.00 16.07           C  
ATOM   1156  O   ILE A 377      32.106 -21.816  79.642  1.00 18.04           O  
ATOM   1157  CB  ILE A 377      30.239 -22.905  77.156  1.00 16.91           C  
ATOM   1158  CG1 ILE A 377      30.700 -22.553  75.720  1.00 15.42           C  
ATOM   1159  CG2 ILE A 377      29.538 -21.742  77.807  1.00 16.84           C  
ATOM   1160  CD1 ILE A 377      29.522 -22.435  74.774  1.00 17.27           C  
ATOM   1161  N   TYR A 378      33.235 -21.909  77.684  1.00 15.16           N  
ATOM   1162  CA  TYR A 378      34.043 -20.773  77.937  1.00 17.19           C  
ATOM   1163  C   TYR A 378      34.007 -19.852  76.716  1.00 16.40           C  
ATOM   1164  O   TYR A 378      34.205 -20.363  75.593  1.00 17.04           O  
ATOM   1165  CB  TYR A 378      35.494 -21.182  78.255  1.00 17.78           C  
ATOM   1166  CG  TYR A 378      36.424 -20.008  78.374  1.00 20.28           C  
ATOM   1167  CD1 TYR A 378      36.543 -19.319  79.558  1.00 22.55           C  
ATOM   1168  CD2 TYR A 378      37.129 -19.590  77.263  1.00 22.16           C  
ATOM   1169  CE1 TYR A 378      37.379 -18.207  79.657  1.00 30.29           C  
ATOM   1170  CE2 TYR A 378      37.986 -18.507  77.344  1.00 27.30           C  
ATOM   1171  CZ  TYR A 378      38.107 -17.835  78.538  1.00 28.09           C  
ATOM   1172  OH  TYR A 378      38.960 -16.770  78.582  1.00 35.13           O  
ATOM   1173  N   VAL A 379      33.752 -18.556  76.944  1.00 14.89           N  
ATOM   1174  CA  VAL A 379      33.584 -17.567  75.865  1.00 16.58           C  
ATOM   1175  C   VAL A 379      34.395 -16.327  76.197  1.00 16.99           C  
ATOM   1176  O   VAL A 379      34.367 -15.812  77.335  1.00 17.28           O  
ATOM   1177  CB  VAL A 379      32.118 -17.227  75.647  1.00 16.49           C  
ATOM   1178  CG1 VAL A 379      31.960 -16.244  74.482  1.00 18.54           C  
ATOM   1179  CG2 VAL A 379      31.273 -18.449  75.373  1.00 16.46           C  
ATOM   1180  N   GLU A 380      35.115 -15.826  75.187  1.00 17.20           N  
ATOM   1181  CA  GLU A 380      35.817 -14.549  75.344  1.00 18.78           C  
ATOM   1182  C   GLU A 380      35.798 -13.780  74.030  1.00 18.49           C  
ATOM   1183  O   GLU A 380      35.620 -14.366  72.985  1.00 20.77           O  
ATOM   1184  CB  GLU A 380      37.238 -14.759  75.882  1.00 24.60           C  
ATOM   1185  CG  GLU A 380      38.179 -15.467  74.962  1.00 26.50           C  
ATOM   1186  CD  GLU A 380      39.636 -15.573  75.510  1.00 32.78           C  
ATOM   1187  OE1 GLU A 380      39.874 -15.447  76.727  1.00 37.61           O  
ATOM   1188  OE2 GLU A 380      40.537 -15.751  74.682  1.00 55.49           O  
ATOM   1189  N   TRP A 381      35.968 -12.470  74.126  1.00 19.09           N  
ATOM   1190  CA  TRP A 381      36.258 -11.642  72.936  1.00 18.33           C  
ATOM   1191  C   TRP A 381      37.755 -11.364  72.916  1.00 22.69           C  
ATOM   1192  O   TRP A 381      38.387 -11.252  73.968  1.00 26.34           O  
ATOM   1193  CB  TRP A 381      35.509 -10.335  73.017  1.00 18.62           C  
ATOM   1194  CG  TRP A 381      34.096 -10.368  72.570  1.00 20.42           C  
ATOM   1195  CD1 TRP A 381      32.989 -10.586  73.343  1.00 18.82           C  
ATOM   1196  CD2 TRP A 381      33.610 -10.144  71.230  1.00 18.86           C  
ATOM   1197  NE1 TRP A 381      31.877 -10.489  72.577  1.00 18.16           N  
ATOM   1198  CE2 TRP A 381      32.207 -10.263  71.267  1.00 19.81           C  
ATOM   1199  CE3 TRP A 381      34.232  -9.896  69.996  1.00 20.96           C  
ATOM   1200  CZ2 TRP A 381      31.399 -10.068  70.149  1.00 21.54           C  
ATOM   1201  CZ3 TRP A 381      33.415  -9.772  68.851  1.00 20.67           C  
ATOM   1202  CH2 TRP A 381      32.029  -9.832  68.948  1.00 20.80           C  
ATOM   1203  N   THR A 382      38.314 -11.276  71.720  1.00 22.93           N  
ATOM   1204  CA  THR A 382      39.727 -10.949  71.515  1.00 23.60           C  
ATOM   1205  C   THR A 382      39.856  -9.919  70.411  1.00 27.79           C  
ATOM   1206  O   THR A 382      38.940  -9.740  69.594  1.00 26.73           O  
ATOM   1207  CB  THR A 382      40.578 -12.172  71.071  1.00 29.78           C  
ATOM   1208  OG1 THR A 382      40.185 -12.605  69.766  1.00 30.32           O  
ATOM   1209  CG2 THR A 382      40.426 -13.315  72.024  1.00 34.10           C  
ATOM   1210  N   ASN A 383      40.967  -9.194  70.432  1.00 29.05           N  
ATOM   1211  CA  ASN A 383      41.289  -8.250  69.354  1.00 34.01           C  
ATOM   1212  C   ASN A 383      42.758  -8.410  69.001  1.00 42.51           C  
ATOM   1213  O   ASN A 383      43.621  -8.344  69.865  1.00 47.57           O  
ATOM   1214  CB  ASN A 383      41.034  -6.810  69.793  1.00 41.09           C  
ATOM   1215  CG  ASN A 383      41.234  -5.796  68.667  1.00 50.18           C  
ATOM   1216  OD1 ASN A 383      40.968  -6.077  67.489  1.00 62.38           O  
ATOM   1217  ND2 ASN A 383      41.685  -4.604  69.034  1.00 52.87           N  
ATOM   1218  N   ASN A 384      43.018  -8.681  67.732  1.00 52.01           N  
ATOM   1219  CA  ASN A 384      44.370  -9.002  67.249  1.00 65.18           C  
ATOM   1220  C   ASN A 384      45.019 -10.112  68.065  1.00 76.09           C  
ATOM   1221  O   ASN A 384      46.208 -10.023  68.384  1.00 72.12           O  
ATOM   1222  CB  ASN A 384      45.270  -7.757  67.269  1.00 61.60           C  
ATOM   1223  N   GLY A 385      44.224 -11.128  68.427  1.00 75.19           N  
ATOM   1224  CA  GLY A 385      44.674 -12.227  69.282  1.00 65.76           C  
ATOM   1225  C   GLY A 385      44.732 -11.967  70.783  1.00 66.33           C  
ATOM   1226  O   GLY A 385      44.791 -12.930  71.547  1.00 78.68           O  
ATOM   1227  N   LYS A 386      44.717 -10.698  71.217  1.00 59.78           N  
ATOM   1228  CA  LYS A 386      44.846 -10.361  72.641  1.00 57.90           C  
ATOM   1229  C   LYS A 386      43.477 -10.472  73.312  1.00 66.26           C  
ATOM   1230  O   LYS A 386      42.487  -9.901  72.801  1.00 44.38           O  
ATOM   1231  CB  LYS A 386      45.405  -8.941  72.818  1.00 67.70           C  
ATOM   1232  N   THR A 387      43.427 -11.199  74.440  1.00 67.59           N  
ATOM   1233  CA  THR A 387      42.210 -11.345  75.236  1.00 62.77           C  
ATOM   1234  C   THR A 387      41.712  -9.945  75.624  1.00 71.17           C  
ATOM   1235  O   THR A 387      42.479  -9.101  76.130  1.00 48.77           O  
ATOM   1236  CB  THR A 387      42.441 -12.228  76.477  1.00 57.65           C  
ATOM   1237  N   GLU A 388      40.440  -9.688  75.328  1.00 60.29           N  
ATOM   1238  CA  GLU A 388      39.917  -8.320  75.320  1.00 63.80           C  
ATOM   1239  C   GLU A 388      39.698  -7.758  76.704  1.00 64.70           C  
ATOM   1240  O   GLU A 388      39.508  -8.505  77.684  1.00 53.31           O  
ATOM   1241  CB  GLU A 388      38.605  -8.210  74.526  1.00 67.11           C  
ATOM   1242  CG  GLU A 388      38.721  -7.357  73.287  1.00 49.69           C  
ATOM   1243  CD  GLU A 388      38.880  -5.912  73.659  1.00 58.51           C  
ATOM   1244  OE1 GLU A 388      38.369  -5.493  74.735  1.00 72.85           O  
ATOM   1245  OE2 GLU A 388      39.536  -5.211  72.890  1.00 54.24           O  
ATOM   1246  N   LEU A 389      39.716  -6.429  76.748  1.00 63.58           N  
ATOM   1247  CA  LEU A 389      39.404  -5.691  77.940  1.00 79.01           C  
ATOM   1248  C   LEU A 389      37.895  -5.741  78.233  1.00 61.56           C  
ATOM   1249  O   LEU A 389      37.469  -6.415  79.184  1.00 67.02           O  
ATOM   1250  CB  LEU A 389      39.904  -4.242  77.804  1.00 76.08           C  
ATOM   1251  N   ASN A 390      37.070  -5.034  77.462  1.00 38.86           N  
ATOM   1252  CA  ASN A 390      35.751  -4.707  78.057  1.00 32.48           C  
ATOM   1253  C   ASN A 390      34.581  -5.543  77.552  1.00 27.46           C  
ATOM   1254  O   ASN A 390      33.665  -5.002  76.870  1.00 27.46           O  
ATOM   1255  CB  ASN A 390      35.410  -3.215  78.029  1.00 33.98           C  
ATOM   1256  CG  ASN A 390      34.426  -2.816  79.147  1.00 47.22           C  
ATOM   1257  OD1 ASN A 390      34.030  -3.637  79.986  1.00 44.60           O  
ATOM   1258  ND2 ASN A 390      34.053  -1.553  79.176  1.00 45.86           N  
ATOM   1259  N   TYR A 391      34.604  -6.835  77.919  1.00 25.66           N  
ATOM   1260  CA  TYR A 391      33.446  -7.707  77.582  1.00 22.48           C  
ATOM   1261  C   TYR A 391      32.889  -8.393  78.831  1.00 20.57           C  
ATOM   1262  O   TYR A 391      33.596  -8.612  79.846  1.00 19.63           O  
ATOM   1263  CB  TYR A 391      33.791  -8.784  76.512  1.00 19.79           C  
ATOM   1264  CG  TYR A 391      34.624  -9.876  77.001  1.00 20.25           C  
ATOM   1265  CD1 TYR A 391      36.013  -9.771  77.022  1.00 24.52           C  
ATOM   1266  CD2 TYR A 391      34.055 -11.069  77.489  1.00 20.18           C  
ATOM   1267  CE1 TYR A 391      36.768 -10.810  77.509  1.00 26.12           C  
ATOM   1268  CE2 TYR A 391      34.800 -12.074  78.005  1.00 22.73           C  
ATOM   1269  CZ  TYR A 391      36.183 -11.934  78.001  1.00 29.02           C  
ATOM   1270  OH  TYR A 391      36.947 -12.948  78.503  1.00 37.92           O  
ATOM   1271  N   LYS A 392      31.628  -8.798  78.730  1.00 16.88           N  
ATOM   1272  CA  LYS A 392      30.970  -9.479  79.796  1.00 15.85           C  
ATOM   1273  C   LYS A 392      30.048 -10.543  79.228  1.00 16.22           C  
ATOM   1274  O   LYS A 392      29.374 -10.288  78.222  1.00 16.41           O  
ATOM   1275  CB  LYS A 392      30.118  -8.507  80.653  1.00 19.06           C  
ATOM   1276  CG  LYS A 392      30.890  -7.429  81.401  1.00 22.37           C  
ATOM   1277  CD  LYS A 392      31.606  -8.022  82.590  1.00 26.25           C  
ATOM   1278  CE  LYS A 392      32.150  -6.867  83.412  1.00 29.42           C  
ATOM   1279  NZ  LYS A 392      33.307  -7.282  84.224  1.00 39.09           N  
ATOM   1280  N   ASN A 393      30.004 -11.683  79.880  1.00 15.28           N  
ATOM   1281  CA  ASN A 393      29.205 -12.848  79.465  1.00 15.99           C  
ATOM   1282  C   ASN A 393      27.964 -12.999  80.290  1.00 16.90           C  
ATOM   1283  O   ASN A 393      28.002 -12.785  81.504  1.00 17.81           O  
ATOM   1284  CB  ASN A 393      29.992 -14.140  79.627  1.00 15.28           C  
ATOM   1285  CG  ASN A 393      31.206 -14.235  78.701  1.00 17.22           C  
ATOM   1286  OD1 ASN A 393      31.339 -13.460  77.743  1.00 19.92           O  
ATOM   1287  ND2 ASN A 393      32.070 -15.157  78.976  1.00 18.26           N  
ATOM   1288  N   THR A 394      26.882 -13.420  79.657  1.00 14.86           N  
ATOM   1289  CA  THR A 394      25.740 -13.948  80.420  1.00 14.72           C  
ATOM   1290  C   THR A 394      26.054 -15.383  80.815  1.00 15.58           C  
ATOM   1291  O   THR A 394      26.876 -16.069  80.199  1.00 16.79           O  
ATOM   1292  CB  THR A 394      24.417 -13.950  79.647  1.00 15.45           C  
ATOM   1293  OG1 THR A 394      24.351 -15.011  78.671  1.00 15.57           O  
ATOM   1294  CG2 THR A 394      24.147 -12.599  79.020  1.00 16.59           C  
ATOM   1295  N   GLU A 395      25.312 -15.869  81.824  1.00 16.23           N  
ATOM   1296  CA  GLU A 395      25.344 -17.303  82.135  1.00 16.89           C  
ATOM   1297  C   GLU A 395      24.499 -18.055  81.093  1.00 16.04           C  
ATOM   1298  O   GLU A 395      23.650 -17.431  80.452  1.00 19.31           O  
ATOM   1299  CB  GLU A 395      24.786 -17.531  83.525  1.00 19.51           C  
ATOM   1300  CG  GLU A 395      25.668 -16.896  84.593  1.00 24.96           C  
ATOM   1301  CD  GLU A 395      27.098 -17.409  84.538  1.00 34.70           C  
ATOM   1302  OE1 GLU A 395      27.279 -18.627  84.633  1.00 34.51           O  
ATOM   1303  OE2 GLU A 395      28.047 -16.609  84.360  1.00 46.29           O  
ATOM   1304  N   PRO A 396      24.725 -19.352  80.903  1.00 15.67           N  
ATOM   1305  CA  PRO A 396      23.891 -20.100  79.983  1.00 17.08           C  
ATOM   1306  C   PRO A 396      22.476 -20.222  80.481  1.00 18.09           C  
ATOM   1307  O   PRO A 396      22.241 -20.279  81.697  1.00 18.80           O  
ATOM   1308  CB  PRO A 396      24.569 -21.466  79.896  1.00 19.27           C  
ATOM   1309  CG  PRO A 396      25.976 -21.203  80.328  1.00 24.07           C  
ATOM   1310  CD  PRO A 396      25.804 -20.202  81.421  1.00 20.01           C  
ATOM   1311  N   VAL A 397      21.552 -20.278  79.531  1.00 15.34           N  
ATOM   1312  CA  VAL A 397      20.125 -20.318  79.767  1.00 15.81           C  
ATOM   1313  C   VAL A 397      19.607 -21.577  79.056  1.00 17.38           C  
ATOM   1314  O   VAL A 397      19.967 -21.850  77.915  1.00 17.58           O  
ATOM   1315  CB  VAL A 397      19.430 -19.090  79.137  1.00 17.23           C  
ATOM   1316  CG1 VAL A 397      17.917 -19.194  79.344  1.00 17.91           C  
ATOM   1317  CG2 VAL A 397      19.925 -17.790  79.752  1.00 19.44           C  
ATOM   1318  N   LEU A 398      18.718 -22.318  79.752  1.00 18.23           N  
ATOM   1319  CA  LEU A 398      18.052 -23.501  79.141  1.00 22.13           C  
ATOM   1320  C   LEU A 398      17.014 -23.057  78.156  1.00 22.57           C  
ATOM   1321  O   LEU A 398      16.107 -22.329  78.548  1.00 23.98           O  
ATOM   1322  CB  LEU A 398      17.425 -24.357  80.240  1.00 23.55           C  
ATOM   1323  CG  LEU A 398      16.728 -25.660  79.818  1.00 24.72           C  
ATOM   1324  CD1 LEU A 398      17.713 -26.558  79.119  1.00 24.32           C  
ATOM   1325  CD2 LEU A 398      16.197 -26.294  81.102  1.00 28.79           C  
ATOM   1326  N   ASP A 399      17.154 -23.485  76.906  1.00 22.04           N  
ATOM   1327  CA  ASP A 399      16.284 -23.082  75.815  1.00 23.89           C  
ATOM   1328  C   ASP A 399      15.120 -24.109  75.801  1.00 28.26           C  
ATOM   1329  O   ASP A 399      15.154 -25.140  76.524  1.00 26.24           O  
ATOM   1330  CB  ASP A 399      17.055 -23.018  74.509  1.00 25.46           C  
ATOM   1331  CG  ASP A 399      16.546 -21.949  73.563  1.00 27.14           C  
ATOM   1332  OD1 ASP A 399      15.379 -21.495  73.702  1.00 33.34           O  
ATOM   1333  OD2 ASP A 399      17.306 -21.598  72.634  1.00 28.80           O  
ATOM   1334  N   SER A 400      14.123 -23.781  74.998  1.00 30.98           N  
ATOM   1335  CA  SER A 400      12.881 -24.557  74.933  1.00 35.01           C  
ATOM   1336  C   SER A 400      13.098 -25.993  74.430  1.00 36.39           C  
ATOM   1337  O   SER A 400      12.326 -26.877  74.775  1.00 45.02           O  
ATOM   1338  CB  SER A 400      11.844 -23.799  74.091  1.00 37.14           C  
ATOM   1339  OG  SER A 400      12.325 -23.558  72.785  1.00 41.13           O  
ATOM   1340  N   ASP A 401      14.157 -26.248  73.673  1.00 34.48           N  
ATOM   1341  CA  ASP A 401      14.455 -27.611  73.216  1.00 30.81           C  
ATOM   1342  C   ASP A 401      15.453 -28.412  74.067  1.00 33.68           C  
ATOM   1343  O   ASP A 401      15.892 -29.488  73.660  1.00 33.15           O  
ATOM   1344  CB  ASP A 401      14.915 -27.555  71.767  1.00 35.11           C  
ATOM   1345  CG  ASP A 401      16.291 -26.927  71.609  1.00 45.90           C  
ATOM   1346  OD1 ASP A 401      16.764 -26.292  72.585  1.00 31.97           O  
ATOM   1347  OD2 ASP A 401      16.874 -27.043  70.508  1.00 46.93           O  
ATOM   1348  N   GLY A 402      15.837 -27.906  75.249  1.00 28.05           N  
ATOM   1349  CA  GLY A 402      16.802 -28.587  76.074  1.00 30.80           C  
ATOM   1350  C   GLY A 402      18.265 -28.258  75.815  1.00 24.56           C  
ATOM   1351  O   GLY A 402      19.127 -28.690  76.576  1.00 24.31           O  
ATOM   1352  N   SER A 403      18.535 -27.462  74.777  1.00 22.29           N  
ATOM   1353  CA  SER A 403      19.901 -26.956  74.565  1.00 21.01           C  
ATOM   1354  C   SER A 403      20.045 -25.655  75.381  1.00 19.16           C  
ATOM   1355  O   SER A 403      19.109 -25.167  75.985  1.00 21.13           O  
ATOM   1356  CB  SER A 403      20.178 -26.694  73.116  1.00 20.74           C  
ATOM   1357  OG  SER A 403      19.401 -25.630  72.597  1.00 23.34           O  
ATOM   1358  N   TYR A 404      21.258 -25.139  75.368  1.00 18.28           N  
ATOM   1359  CA  TYR A 404      21.579 -23.895  76.066  1.00 16.73           C  
ATOM   1360  C   TYR A 404      22.046 -22.803  75.137  1.00 15.84           C  
ATOM   1361  O   TYR A 404      22.547 -23.065  74.081  1.00 16.70           O  
ATOM   1362  CB  TYR A 404      22.713 -24.206  77.073  1.00 16.60           C  
ATOM   1363  CG  TYR A 404      22.232 -25.018  78.231  1.00 18.27           C  
ATOM   1364  CD1 TYR A 404      21.699 -24.424  79.352  1.00 18.63           C  
ATOM   1365  CD2 TYR A 404      22.282 -26.407  78.159  1.00 21.43           C  
ATOM   1366  CE1 TYR A 404      21.235 -25.180  80.406  1.00 22.37           C  
ATOM   1367  CE2 TYR A 404      21.816 -27.169  79.220  1.00 24.24           C  
ATOM   1368  CZ  TYR A 404      21.277 -26.537  80.295  1.00 24.95           C  
ATOM   1369  OH  TYR A 404      20.825 -27.306  81.335  1.00 34.85           O  
ATOM   1370  N   PHE A 405      21.899 -21.560  75.592  1.00 16.47           N  
ATOM   1371  CA  PHE A 405      22.459 -20.390  74.883  1.00 15.69           C  
ATOM   1372  C   PHE A 405      23.023 -19.408  75.889  1.00 16.08           C  
ATOM   1373  O   PHE A 405      22.648 -19.380  77.055  1.00 16.84           O  
ATOM   1374  CB  PHE A 405      21.431 -19.707  73.971  1.00 14.97           C  
ATOM   1375  CG  PHE A 405      20.334 -18.993  74.705  1.00 14.65           C  
ATOM   1376  CD1 PHE A 405      19.184 -19.649  75.140  1.00 16.27           C  
ATOM   1377  CD2 PHE A 405      20.421 -17.635  74.932  1.00 15.19           C  
ATOM   1378  CE1 PHE A 405      18.195 -18.953  75.784  1.00 17.21           C  
ATOM   1379  CE2 PHE A 405      19.406 -16.926  75.555  1.00 14.03           C  
ATOM   1380  CZ  PHE A 405      18.300 -17.577  76.022  1.00 15.49           C  
ATOM   1381  N   MET A 406      23.837 -18.506  75.359  1.00 15.04           N  
ATOM   1382  CA  MET A 406      24.350 -17.382  76.124  1.00 14.34           C  
ATOM   1383  C   MET A 406      24.713 -16.271  75.142  1.00 13.75           C  
ATOM   1384  O   MET A 406      24.776 -16.460  73.911  1.00 15.75           O  
ATOM   1385  CB  MET A 406      25.567 -17.802  77.001  1.00 15.32           C  
ATOM   1386  CG  MET A 406      26.793 -18.263  76.235  1.00 17.42           C  
ATOM   1387  SD  MET A 406      27.815 -16.926  75.542  1.00 19.51           S  
ATOM   1388  CE  MET A 406      28.568 -16.344  77.082  1.00 18.13           C  
ATOM   1389  N   TYR A 407      24.945 -15.079  75.684  1.00 14.96           N  
ATOM   1390  CA  TYR A 407      25.470 -13.977  74.897  1.00 13.70           C  
ATOM   1391  C   TYR A 407      26.717 -13.400  75.567  1.00 16.70           C  
ATOM   1392  O   TYR A 407      26.823 -13.403  76.804  1.00 15.20           O  
ATOM   1393  CB  TYR A 407      24.404 -12.874  74.769  1.00 14.28           C  
ATOM   1394  CG  TYR A 407      23.215 -13.128  73.901  1.00 15.18           C  
ATOM   1395  CD1 TYR A 407      22.110 -13.768  74.376  1.00 13.93           C  
ATOM   1396  CD2 TYR A 407      23.204 -12.715  72.588  1.00 16.45           C  
ATOM   1397  CE1 TYR A 407      20.971 -13.952  73.622  1.00 15.82           C  
ATOM   1398  CE2 TYR A 407      22.053 -12.879  71.809  1.00 15.76           C  
ATOM   1399  CZ  TYR A 407      20.962 -13.515  72.320  1.00 15.76           C  
ATOM   1400  OH  TYR A 407      19.788 -13.652  71.575  1.00 17.61           O  
ATOM   1401  N   SER A 408      27.617 -12.862  74.743  1.00 14.72           N  
ATOM   1402  CA  SER A 408      28.783 -12.117  75.250  1.00 15.65           C  
ATOM   1403  C   SER A 408      28.736 -10.711  74.658  1.00 16.62           C  
ATOM   1404  O   SER A 408      28.693 -10.578  73.442  1.00 18.30           O  
ATOM   1405  CB  SER A 408      30.074 -12.827  74.906  1.00 17.63           C  
ATOM   1406  OG  SER A 408      31.192 -12.143  75.466  1.00 18.23           O  
ATOM   1407  N   LYS A 409      28.804  -9.699  75.503  1.00 15.48           N  
ATOM   1408  CA  LYS A 409      28.648  -8.303  75.103  1.00 15.17           C  
ATOM   1409  C   LYS A 409      30.040  -7.609  75.166  1.00 16.17           C  
ATOM   1410  O   LYS A 409      30.699  -7.638  76.199  1.00 17.06           O  
ATOM   1411  CB  LYS A 409      27.650  -7.575  75.990  1.00 16.67           C  
ATOM   1412  CG  LYS A 409      27.353  -6.135  75.573  1.00 19.12           C  
ATOM   1413  CD  LYS A 409      26.211  -5.470  76.322  1.00 24.27           C  
ATOM   1414  CE  LYS A 409      26.535  -5.116  77.741  1.00 25.66           C  
ATOM   1415  NZ  LYS A 409      27.576  -4.037  77.810  1.00 25.43           N  
ATOM   1416  N   LEU A 410      30.445  -6.958  74.079  1.00 16.66           N  
ATOM   1417  CA  LEU A 410      31.715  -6.228  74.007  1.00 18.44           C  
ATOM   1418  C   LEU A 410      31.444  -4.753  73.662  1.00 17.54           C  
ATOM   1419  O   LEU A 410      30.765  -4.476  72.713  1.00 18.67           O  
ATOM   1420  CB  LEU A 410      32.622  -6.855  72.920  1.00 18.86           C  
ATOM   1421  CG  LEU A 410      33.902  -6.020  72.687  1.00 22.39           C  
ATOM   1422  CD1 LEU A 410      34.842  -6.074  73.824  1.00 23.49           C  
ATOM   1423  CD2 LEU A 410      34.587  -6.605  71.465  1.00 24.84           C  
ATOM   1424  N   ARG A 411      31.921  -3.835  74.508  1.00 20.67           N  
ATOM   1425  CA  ARG A 411      31.856  -2.382  74.228  1.00 21.68           C  
ATOM   1426  C   ARG A 411      33.149  -1.956  73.550  1.00 20.71           C  
ATOM   1427  O   ARG A 411      34.232  -2.282  74.046  1.00 24.12           O  
ATOM   1428  CB  ARG A 411      31.710  -1.620  75.544  1.00 32.36           C  
ATOM   1429  CG  ARG A 411      31.269  -0.162  75.368  1.00 45.35           C  
ATOM   1430  CD  ARG A 411      31.389   0.644  76.668  1.00 58.76           C  
ATOM   1431  NE  ARG A 411      30.278   0.432  77.609  1.00 71.09           N  
ATOM   1432  CZ  ARG A 411      30.187  -0.531  78.536  1.00 65.53           C  
ATOM   1433  NH1 ARG A 411      31.132  -1.451  78.702  1.00 68.58           N  
ATOM   1434  NH2 ARG A 411      29.114  -0.582  79.316  1.00 65.01           N  
ATOM   1435  N   VAL A 412      33.010  -1.270  72.433  1.00 21.14           N  
ATOM   1436  CA  VAL A 412      34.166  -0.727  71.702  1.00 25.03           C  
ATOM   1437  C   VAL A 412      33.942   0.739  71.299  1.00 25.42           C  
ATOM   1438  O   VAL A 412      32.830   1.192  71.146  1.00 26.13           O  
ATOM   1439  CB  VAL A 412      34.500  -1.540  70.429  1.00 26.34           C  
ATOM   1440  CG1 VAL A 412      34.740  -2.995  70.753  1.00 28.29           C  
ATOM   1441  CG2 VAL A 412      33.419  -1.466  69.380  1.00 26.63           C  
ATOM   1442  N   GLU A 413      35.051   1.433  71.076  1.00 32.36           N  
ATOM   1443  CA  GLU A 413      35.026   2.738  70.406  1.00 33.48           C  
ATOM   1444  C   GLU A 413      34.516   2.585  69.003  1.00 31.57           C  
ATOM   1445  O   GLU A 413      34.959   1.710  68.247  1.00 34.59           O  
ATOM   1446  CB  GLU A 413      36.438   3.346  70.378  1.00 36.31           C  
ATOM   1447  CG  GLU A 413      37.010   3.681  71.753  1.00 46.44           C  
ATOM   1448  CD  GLU A 413      36.171   4.698  72.496  1.00 59.19           C  
ATOM   1449  OE1 GLU A 413      35.766   5.712  71.879  1.00 78.02           O  
ATOM   1450  OE2 GLU A 413      35.882   4.465  73.687  1.00 62.45           O  
ATOM   1451  N   LYS A 414      33.542   3.417  68.646  1.00 31.99           N  
ATOM   1452  CA  LYS A 414      33.014   3.409  67.307  1.00 33.06           C  
ATOM   1453  C   LYS A 414      34.144   3.604  66.269  1.00 35.86           C  
ATOM   1454  O   LYS A 414      34.135   2.916  65.256  1.00 34.98           O  
ATOM   1455  CB  LYS A 414      31.902   4.438  67.081  1.00 40.55           C  
ATOM   1456  CG  LYS A 414      31.334   4.353  65.669  1.00 40.80           C  
ATOM   1457  CD  LYS A 414      30.095   5.186  65.439  1.00 54.57           C  
ATOM   1458  CE  LYS A 414      30.435   6.667  65.293  1.00 60.81           C  
ATOM   1459  NZ  LYS A 414      29.256   7.530  65.588  1.00 66.44           N  
ATOM   1460  N   LYS A 415      35.104   4.495  66.557  1.00 37.17           N  
ATOM   1461  CA  LYS A 415      36.286   4.725  65.711  1.00 46.40           C  
ATOM   1462  C   LYS A 415      36.995   3.418  65.400  1.00 44.72           C  
ATOM   1463  O   LYS A 415      37.272   3.111  64.251  1.00 51.66           O  
ATOM   1464  CB  LYS A 415      37.273   5.669  66.409  1.00 44.44           C  
ATOM   1465  N   ASN A 416      37.266   2.646  66.448  1.00 44.14           N  
ATOM   1466  CA  ASN A 416      37.932   1.343  66.302  1.00 43.53           C  
ATOM   1467  C   ASN A 416      37.107   0.334  65.512  1.00 44.52           C  
ATOM   1468  O   ASN A 416      37.653  -0.418  64.713  1.00 46.14           O  
ATOM   1469  CB  ASN A 416      38.314   0.775  67.663  1.00 45.89           C  
ATOM   1470  CG  ASN A 416      39.405   1.573  68.335  1.00 50.89           C  
ATOM   1471  OD1 ASN A 416      40.070   2.386  67.701  1.00 63.40           O  
ATOM   1472  ND2 ASN A 416      39.595   1.350  69.624  1.00 51.58           N  
ATOM   1473  N   TRP A 417      35.789   0.352  65.708  1.00 37.07           N  
ATOM   1474  CA  TRP A 417      34.882  -0.507  64.969  1.00 35.21           C  
ATOM   1475  C   TRP A 417      34.843  -0.209  63.453  1.00 41.96           C  
ATOM   1476  O   TRP A 417      34.902  -1.110  62.628  1.00 36.99           O  
ATOM   1477  CB  TRP A 417      33.491  -0.365  65.549  1.00 33.06           C  
ATOM   1478  CG  TRP A 417      32.445  -0.966  64.754  1.00 27.48           C  
ATOM   1479  CD1 TRP A 417      31.397  -0.350  64.211  1.00 29.69           C  
ATOM   1480  CD2 TRP A 417      32.304  -2.349  64.446  1.00 26.57           C  
ATOM   1481  NE1 TRP A 417      30.586  -1.235  63.580  1.00 29.03           N  
ATOM   1482  CE2 TRP A 417      31.128  -2.482  63.707  1.00 26.72           C  
ATOM   1483  CE3 TRP A 417      33.081  -3.477  64.697  1.00 31.21           C  
ATOM   1484  CZ2 TRP A 417      30.686  -3.707  63.214  1.00 28.86           C  
ATOM   1485  CZ3 TRP A 417      32.645  -4.689  64.208  1.00 28.58           C  
ATOM   1486  CH2 TRP A 417      31.468  -4.788  63.491  1.00 24.38           C  
ATOM   1487  N   VAL A 418      34.711   1.058  63.089  1.00 43.95           N  
ATOM   1488  CA  VAL A 418      34.670   1.419  61.667  1.00 47.21           C  
ATOM   1489  C   VAL A 418      36.054   1.274  60.990  1.00 45.09           C  
ATOM   1490  O   VAL A 418      36.117   0.865  59.845  1.00 55.41           O  
ATOM   1491  CB  VAL A 418      34.001   2.787  61.387  1.00 51.37           C  
ATOM   1492  CG1 VAL A 418      32.571   2.778  61.903  1.00 49.45           C  
ATOM   1493  CG2 VAL A 418      34.789   3.949  61.958  1.00 51.99           C  
ATOM   1494  N   GLU A 419      37.138   1.546  61.709  1.00 44.68           N  
ATOM   1495  CA  GLU A 419      38.500   1.360  61.163  1.00 61.74           C  
ATOM   1496  C   GLU A 419      38.889  -0.110  61.237  1.00 62.76           C  
ATOM   1497  O   GLU A 419      38.268  -0.876  61.970  1.00 78.75           O  
ATOM   1498  CB  GLU A 419      39.530   2.227  61.901  1.00 55.52           C  
ATOM   1499  N   ARG A 420      39.904  -0.500  60.466  1.00 72.33           N  
ATOM   1500  CA  ARG A 420      40.366  -1.901  60.411  1.00 77.69           C  
ATOM   1501  C   ARG A 420      40.459  -2.500  61.820  1.00 75.83           C  
ATOM   1502  O   ARG A 420      41.285  -2.070  62.628  1.00 70.77           O  
ATOM   1503  CB  ARG A 420      41.724  -2.010  59.700  1.00 76.93           C  
ATOM   1504  N   ASN A 421      39.572  -3.454  62.105  1.00 56.00           N  
ATOM   1505  CA  ASN A 421      39.473  -4.102  63.420  1.00 67.48           C  
ATOM   1506  C   ASN A 421      39.636  -5.606  63.276  1.00 60.27           C  
ATOM   1507  O   ASN A 421      39.376  -6.157  62.210  1.00 56.60           O  
ATOM   1508  CB  ASN A 421      38.100  -3.847  64.046  1.00 65.04           C  
ATOM   1509  CG  ASN A 421      36.996  -4.689  63.412  1.00 72.26           C  
ATOM   1510  OD1 ASN A 421      36.697  -5.804  63.862  1.00 55.38           O  
ATOM   1511  ND2 ASN A 421      36.409  -4.177  62.342  1.00 85.22           N  
ATOM   1512  N   SER A 422      40.002  -6.275  64.360  1.00 46.02           N  
ATOM   1513  CA  SER A 422      40.051  -7.727  64.335  1.00 42.98           C  
ATOM   1514  C   SER A 422      39.238  -8.343  65.496  1.00 31.08           C  
ATOM   1515  O   SER A 422      39.578  -9.432  65.998  1.00 34.15           O  
ATOM   1516  CB  SER A 422      41.507  -8.178  64.363  1.00 46.43           C  
ATOM   1517  OG  SER A 422      41.615  -9.562  64.083  1.00 72.13           O  
ATOM   1518  N   TYR A 423      38.133  -7.711  65.868  1.00 26.71           N  
ATOM   1519  CA  TYR A 423      37.342  -8.248  67.007  1.00 22.96           C  
ATOM   1520  C   TYR A 423      36.740  -9.601  66.682  1.00 24.93           C  
ATOM   1521  O   TYR A 423      36.120  -9.819  65.645  1.00 25.87           O  
ATOM   1522  CB  TYR A 423      36.216  -7.309  67.430  1.00 26.15           C  
ATOM   1523  CG  TYR A 423      36.710  -5.978  67.872  1.00 23.87           C  
ATOM   1524  CD1 TYR A 423      37.409  -5.836  69.046  1.00 27.26           C  
ATOM   1525  CD2 TYR A 423      36.478  -4.826  67.109  1.00 29.59           C  
ATOM   1526  CE1 TYR A 423      37.876  -4.618  69.464  1.00 30.32           C  
ATOM   1527  CE2 TYR A 423      36.949  -3.589  67.544  1.00 29.52           C  
ATOM   1528  CZ  TYR A 423      37.631  -3.506  68.722  1.00 28.17           C  
ATOM   1529  OH  TYR A 423      38.123  -2.321  69.204  1.00 38.97           O  
ATOM   1530  N   SER A 424      36.962 -10.539  67.595  1.00 20.69           N  
ATOM   1531  CA  SER A 424      36.581 -11.899  67.383  1.00 18.82           C  
ATOM   1532  C   SER A 424      36.044 -12.499  68.659  1.00 16.79           C  
ATOM   1533  O   SER A 424      36.552 -12.200  69.728  1.00 19.38           O  
ATOM   1534  CB  SER A 424      37.762 -12.784  66.990  1.00 23.82           C  
ATOM   1535  OG  SER A 424      38.310 -12.310  65.783  1.00 29.76           O  
ATOM   1536  N  ACYS A 425      35.051 -13.355  68.494  0.72 16.20           N  
ATOM   1537  N  BCYS A 425      35.020 -13.331  68.548  0.28 18.32           N  
ATOM   1538  CA ACYS A 425      34.463 -14.125  69.598  0.72 16.66           C  
ATOM   1539  CA BCYS A 425      34.549 -14.050  69.735  0.28 18.26           C  
ATOM   1540  C  ACYS A 425      35.131 -15.503  69.552  0.72 17.37           C  
ATOM   1541  C  BCYS A 425      34.921 -15.550  69.654  0.28 19.12           C  
ATOM   1542  O  ACYS A 425      35.152 -16.151  68.513  0.72 18.39           O  
ATOM   1543  O  BCYS A 425      34.569 -16.292  68.711  0.28 16.03           O  
ATOM   1544  CB ACYS A 425      32.960 -14.250  69.374  0.72 15.44           C  
ATOM   1545  CB BCYS A 425      33.075 -13.745  70.031  0.28 19.83           C  
ATOM   1546  SG ACYS A 425      32.046 -15.056  70.735  0.72 19.34           S  
ATOM   1547  SG BCYS A 425      31.858 -14.656  69.079  0.28 20.72           S  
ATOM   1548  N   SER A 426      35.626 -15.969  70.708  1.00 18.34           N  
ATOM   1549  CA  SER A 426      36.313 -17.222  70.791  1.00 18.74           C  
ATOM   1550  C   SER A 426      35.541 -18.093  71.806  1.00 18.75           C  
ATOM   1551  O   SER A 426      35.230 -17.604  72.899  1.00 18.86           O  
ATOM   1552  CB  SER A 426      37.715 -16.886  71.293  1.00 24.54           C  
ATOM   1553  OG  SER A 426      38.435 -18.030  71.617  1.00 31.61           O  
ATOM   1554  N   VAL A 427      35.296 -19.333  71.429  1.00 16.70           N  
ATOM   1555  CA  VAL A 427      34.442 -20.244  72.195  1.00 18.46           C  
ATOM   1556  C   VAL A 427      35.144 -21.579  72.381  1.00 18.94           C  
ATOM   1557  O   VAL A 427      35.663 -22.153  71.422  1.00 18.21           O  
ATOM   1558  CB  VAL A 427      33.084 -20.473  71.490  1.00 17.42           C  
ATOM   1559  CG1 VAL A 427      32.166 -21.460  72.216  1.00 19.79           C  
ATOM   1560  CG2 VAL A 427      32.336 -19.130  71.396  1.00 19.28           C  
ATOM   1561  N   VAL A 428      35.131 -22.086  73.619  1.00 16.42           N  
ATOM   1562  CA  VAL A 428      35.708 -23.377  73.981  1.00 16.78           C  
ATOM   1563  C   VAL A 428      34.582 -24.263  74.511  1.00 18.81           C  
ATOM   1564  O   VAL A 428      33.877 -23.881  75.449  1.00 17.21           O  
ATOM   1565  CB  VAL A 428      36.844 -23.201  75.003  1.00 18.52           C  
ATOM   1566  CG1 VAL A 428      37.349 -24.536  75.536  1.00 21.02           C  
ATOM   1567  CG2 VAL A 428      38.036 -22.504  74.388  1.00 19.85           C  
ATOM   1568  N   HIS A 429      34.390 -25.409  73.857  1.00 17.65           N  
ATOM   1569  CA  HIS A 429      33.286 -26.313  74.168  1.00 16.89           C  
ATOM   1570  C   HIS A 429      33.656 -27.699  73.652  1.00 20.50           C  
ATOM   1571  O   HIS A 429      34.355 -27.840  72.614  1.00 18.76           O  
ATOM   1572  CB  HIS A 429      31.992 -25.819  73.537  1.00 16.75           C  
ATOM   1573  CG  HIS A 429      30.788 -26.571  73.986  1.00 18.08           C  
ATOM   1574  ND1 HIS A 429      30.383 -27.731  73.368  1.00 18.56           N  
ATOM   1575  CD2 HIS A 429      29.904 -26.355  74.996  1.00 16.86           C  
ATOM   1576  CE1 HIS A 429      29.301 -28.187  73.965  1.00 19.29           C  
ATOM   1577  NE2 HIS A 429      29.006 -27.394  74.971  1.00 18.64           N  
ATOM   1578  N  AGLU A 430      33.218 -28.719  74.366  0.52 19.66           N  
ATOM   1579  N  BGLU A 430      33.187 -28.717  74.391  0.48 20.59           N  
ATOM   1580  CA AGLU A 430      33.622 -30.083  74.039  0.52 19.79           C  
ATOM   1581  CA BGLU A 430      33.446 -30.143  74.104  0.48 22.17           C  
ATOM   1582  C  AGLU A 430      33.023 -30.642  72.736  0.52 19.10           C  
ATOM   1583  C  BGLU A 430      33.100 -30.552  72.684  0.48 20.57           C  
ATOM   1584  O  AGLU A 430      33.483 -31.678  72.235  0.52 21.38           O  
ATOM   1585  O  BGLU A 430      33.821 -31.352  72.050  0.48 21.25           O  
ATOM   1586  CB AGLU A 430      33.263 -30.992  75.204  0.52 17.86           C  
ATOM   1587  CB BGLU A 430      32.617 -31.043  75.045  0.48 19.48           C  
ATOM   1588  CG AGLU A 430      31.769 -31.150  75.445  0.52 16.36           C  
ATOM   1589  CG BGLU A 430      32.652 -32.505  74.633  0.48 23.22           C  
ATOM   1590  CD AGLU A 430      31.419 -31.549  76.885  0.52 17.40           C  
ATOM   1591  CD BGLU A 430      32.119 -33.476  75.677  0.48 20.90           C  
ATOM   1592  OE1AGLU A 430      31.621 -30.786  77.909  0.52 17.41           O  
ATOM   1593  OE1BGLU A 430      31.488 -33.012  76.641  0.48 19.36           O  
ATOM   1594  OE2AGLU A 430      30.883 -32.678  76.989  0.52 20.28           O  
ATOM   1595  OE2BGLU A 430      32.351 -34.715  75.546  0.48 20.79           O  
ATOM   1596  N   GLY A 431      32.008 -29.979  72.168  1.00 19.56           N  
ATOM   1597  CA  GLY A 431      31.445 -30.364  70.881  1.00 20.38           C  
ATOM   1598  C   GLY A 431      32.177 -29.824  69.672  1.00 20.96           C  
ATOM   1599  O   GLY A 431      31.942 -30.293  68.579  1.00 24.42           O  
ATOM   1600  N   LEU A 432      33.097 -28.907  69.874  1.00 21.06           N  
ATOM   1601  CA  LEU A 432      33.806 -28.303  68.753  1.00 23.26           C  
ATOM   1602  C   LEU A 432      35.025 -29.093  68.365  1.00 24.77           C  
ATOM   1603  O   LEU A 432      35.744 -29.672  69.209  1.00 24.35           O  
ATOM   1604  CB  LEU A 432      34.219 -26.889  69.090  1.00 20.68           C  
ATOM   1605  CG  LEU A 432      33.071 -25.921  69.379  1.00 21.77           C  
ATOM   1606  CD1 LEU A 432      33.593 -24.679  70.096  1.00 21.24           C  
ATOM   1607  CD2 LEU A 432      32.336 -25.570  68.070  1.00 21.64           C  
ATOM   1608  N   HIS A 433      35.340 -29.037  67.071  1.00 26.76           N  
ATOM   1609  CA  HIS A 433      36.615 -29.548  66.620  1.00 29.50           C  
ATOM   1610  C   HIS A 433      37.772 -28.814  67.304  1.00 27.10           C  
ATOM   1611  O   HIS A 433      37.751 -27.582  67.477  1.00 27.53           O  
ATOM   1612  CB  HIS A 433      36.725 -29.414  65.086  1.00 34.84           C  
ATOM   1613  CG  HIS A 433      38.028 -29.906  64.544  1.00 50.67           C  
ATOM   1614  ND1 HIS A 433      38.340 -31.247  64.469  1.00 70.77           N  
ATOM   1615  CD2 HIS A 433      39.117 -29.240  64.095  1.00 67.15           C  
ATOM   1616  CE1 HIS A 433      39.557 -31.386  63.975  1.00 62.52           C  
ATOM   1617  NE2 HIS A 433      40.053 -30.183  63.745  1.00 65.20           N  
ATOM   1618  N   ASN A 434      38.718 -29.585  67.844  1.00 26.72           N  
ATOM   1619  CA  ASN A 434      39.809 -29.065  68.697  1.00 27.78           C  
ATOM   1620  C   ASN A 434      39.330 -28.303  69.940  1.00 20.57           C  
ATOM   1621  O   ASN A 434      40.085 -27.544  70.542  1.00 28.14           O  
ATOM   1622  CB  ASN A 434      40.771 -28.173  67.902  1.00 36.37           C  
ATOM   1623  CG  ASN A 434      41.489 -28.918  66.802  1.00 46.07           C  
ATOM   1624  OD1 ASN A 434      42.030 -30.006  67.016  1.00 45.34           O  
ATOM   1625  ND2 ASN A 434      41.515 -28.328  65.625  1.00 62.18           N  
ATOM   1626  N   HIS A 435      38.076 -28.544  70.299  1.00 23.27           N  
ATOM   1627  CA  HIS A 435      37.420 -27.915  71.466  1.00 21.10           C  
ATOM   1628  C   HIS A 435      37.359 -26.390  71.394  1.00 20.45           C  
ATOM   1629  O   HIS A 435      37.207 -25.731  72.403  1.00 20.70           O  
ATOM   1630  CB  HIS A 435      38.152 -28.346  72.760  1.00 22.55           C  
ATOM   1631  CG  HIS A 435      38.008 -29.802  73.014  1.00 24.94           C  
ATOM   1632  ND1 HIS A 435      38.902 -30.518  73.792  1.00 32.94           N  
ATOM   1633  CD2 HIS A 435      37.090 -30.683  72.570  1.00 24.87           C  
ATOM   1634  CE1 HIS A 435      38.522 -31.783  73.817  1.00 33.28           C  
ATOM   1635  NE2 HIS A 435      37.437 -31.918  73.077  1.00 29.33           N  
ATOM   1636  N   HIS A 436      37.480 -25.819  70.193  1.00 21.39           N  
ATOM   1637  CA  HIS A 436      37.639 -24.363  70.076  1.00 21.43           C  
ATOM   1638  C   HIS A 436      37.214 -23.891  68.690  1.00 23.33           C  
ATOM   1639  O   HIS A 436      37.494 -24.544  67.689  1.00 23.12           O  
ATOM   1640  CB  HIS A 436      39.077 -23.966  70.319  1.00 26.50           C  
ATOM   1641  CG  HIS A 436      39.349 -22.497  70.170  1.00 31.15           C  
ATOM   1642  ND1 HIS A 436      40.210 -21.995  69.221  1.00 36.88           N  
ATOM   1643  CD2 HIS A 436      38.828 -21.421  70.808  1.00 30.50           C  
ATOM   1644  CE1 HIS A 436      40.246 -20.674  69.310  1.00 37.13           C  
ATOM   1645  NE2 HIS A 436      39.419 -20.299  70.270  1.00 34.31           N  
ATOM   1646  N   THR A 437      36.565 -22.718  68.645  1.00 19.41           N  
ATOM   1647  CA  THR A 437      36.234 -22.054  67.386  1.00 20.54           C  
ATOM   1648  C   THR A 437      36.255 -20.539  67.608  1.00 22.43           C  
ATOM   1649  O   THR A 437      36.185 -20.070  68.731  1.00 20.87           O  
ATOM   1650  CB  THR A 437      34.907 -22.521  66.818  1.00 22.84           C  
ATOM   1651  OG1 THR A 437      34.856 -22.196  65.423  1.00 26.86           O  
ATOM   1652  CG2 THR A 437      33.666 -21.947  67.514  1.00 22.70           C  
ATOM   1653  N   THR A 438      36.393 -19.779  66.517  1.00 21.49           N  
ATOM   1654  CA  THR A 438      36.344 -18.324  66.604  1.00 21.89           C  
ATOM   1655  C   THR A 438      35.414 -17.838  65.511  1.00 22.27           C  
ATOM   1656  O   THR A 438      35.273 -18.468  64.453  1.00 26.02           O  
ATOM   1657  CB  THR A 438      37.691 -17.658  66.451  1.00 24.36           C  
ATOM   1658  OG1 THR A 438      38.194 -17.978  65.142  1.00 32.53           O  
ATOM   1659  CG2 THR A 438      38.663 -18.150  67.542  1.00 25.42           C  
ATOM   1660  N  ALYS A 439      34.750 -16.735  65.782  0.58 18.84           N  
ATOM   1661  N  BLYS A 439      34.792 -16.701  65.769  0.42 19.39           N  
ATOM   1662  CA ALYS A 439      33.998 -16.013  64.757  0.58 21.06           C  
ATOM   1663  CA BLYS A 439      33.927 -16.035  64.789  0.42 21.36           C  
ATOM   1664  C  ALYS A 439      34.434 -14.568  64.740  0.58 18.70           C  
ATOM   1665  C  BLYS A 439      34.259 -14.556  64.741  0.42 19.03           C  
ATOM   1666  O  ALYS A 439      34.678 -13.918  65.750  0.58 17.66           O  
ATOM   1667  O  BLYS A 439      34.204 -13.885  65.779  0.42 19.01           O  
ATOM   1668  CB ALYS A 439      32.475 -16.111  64.910  0.58 20.00           C  
ATOM   1669  CB BLYS A 439      32.461 -16.233  65.149  0.42 22.58           C  
ATOM   1670  CG ALYS A 439      31.813 -17.472  64.674  0.58 21.50           C  
ATOM   1671  CG BLYS A 439      31.489 -15.772  64.080  0.42 23.02           C  
ATOM   1672  CD ALYS A 439      31.965 -17.992  63.258  0.58 23.29           C  
ATOM   1673  CD BLYS A 439      31.564 -16.666  62.846  0.42 25.17           C  
ATOM   1674  CE ALYS A 439      31.327 -19.357  63.103  0.58 26.67           C  
ATOM   1675  CE BLYS A 439      30.742 -17.908  63.079  0.42 32.33           C  
ATOM   1676  NZ ALYS A 439      29.893 -19.215  62.729  0.58 23.11           N  
ATOM   1677  NZ BLYS A 439      30.901 -18.959  62.035  0.42 38.01           N  
ATOM   1678  N   SER A 440      34.565 -14.041  63.516  1.00 19.31           N  
ATOM   1679  CA  SER A 440      34.988 -12.670  63.299  1.00 20.24           C  
ATOM   1680  C   SER A 440      34.080 -12.008  62.244  1.00 19.54           C  
ATOM   1681  O   SER A 440      33.404 -12.661  61.474  1.00 17.93           O  
ATOM   1682  CB  SER A 440      36.424 -12.619  62.795  1.00 21.02           C  
ATOM   1683  OG  SER A 440      37.334 -13.381  63.612  1.00 27.11           O  
ATOM   1684  N   PHE A 441      34.085 -10.668  62.225  1.00 19.56           N  
ATOM   1685  CA  PHE A 441      33.320  -9.937  61.235  1.00 21.07           C  
ATOM   1686  C   PHE A 441      34.025  -9.876  59.887  1.00 21.95           C  
ATOM   1687  O   PHE A 441      33.373  -9.707  58.885  1.00 24.78           O  
ATOM   1688  CB  PHE A 441      33.082  -8.509  61.693  1.00 21.94           C  
ATOM   1689  CG  PHE A 441      32.213  -8.419  62.922  1.00 20.23           C  
ATOM   1690  CD1 PHE A 441      30.859  -8.426  62.808  1.00 21.77           C  
ATOM   1691  CD2 PHE A 441      32.790  -8.349  64.180  1.00 21.71           C  
ATOM   1692  CE1 PHE A 441      30.036  -8.309  63.917  1.00 23.19           C  
ATOM   1693  CE2 PHE A 441      31.955  -8.233  65.322  1.00 19.66           C  
ATOM   1694  CZ  PHE A 441      30.575  -8.211  65.168  1.00 19.95           C  
ATOM   1695  N   SER A 442      35.331 -10.018  59.898  1.00 22.94           N  
ATOM   1696  CA  SER A 442      36.099 -10.017  58.642  1.00 28.77           C  
ATOM   1697  C   SER A 442      37.412 -10.754  58.780  1.00 32.69           C  
ATOM   1698  O   SER A 442      37.827 -11.105  59.883  1.00 31.36           O  
ATOM   1699  CB  SER A 442      36.350  -8.584  58.188  1.00 40.27           C  
ATOM   1700  OG  SER A 442      37.117  -7.914  59.151  1.00 44.11           O  
ATOM   1701  N   ARG A 443      38.054 -11.010  57.634  1.00 32.73           N  
ATOM   1702  CA  ARG A 443      39.386 -11.614  57.586  1.00 36.41           C  
ATOM   1703  C   ARG A 443      40.463 -10.540  57.559  1.00 46.02           C  
ATOM   1704  O   ARG A 443      40.328  -9.586  56.797  1.00 56.22           O  
ATOM   1705  CB  ARG A 443      39.506 -12.464  56.329  1.00 37.88           C  
ATOM   1706  CG  ARG A 443      38.716 -13.726  56.474  1.00 36.51           C  
ATOM   1707  CD  ARG A 443      38.412 -14.464  55.200  1.00 35.37           C  
ATOM   1708  NE  ARG A 443      37.449 -15.478  55.601  1.00 31.59           N  
ATOM   1709  CZ  ARG A 443      37.684 -16.768  55.805  1.00 30.70           C  
ATOM   1710  NH1 ARG A 443      38.881 -17.314  55.565  1.00 43.29           N  
ATOM   1711  NH2 ARG A 443      36.689 -17.541  56.214  1.00 29.49           N  
TER    1712      ARG A 443                                                      
HETATM 1713  C1  GOL A 510      29.278 -18.872  80.853  1.00 37.35           C  
HETATM 1714  O1  GOL A 510      28.361 -18.379  79.839  1.00 30.79           O  
HETATM 1715  C2  GOL A 510      30.700 -18.307  80.872  1.00 34.29           C  
HETATM 1716  O2  GOL A 510      30.680 -16.898  81.175  1.00 32.45           O  
HETATM 1717  C3  GOL A 510      31.523 -18.526  79.585  1.00 27.26           C  
HETATM 1718  O3  GOL A 510      32.922 -18.140  79.759  1.00 25.05           O  
HETATM 1719  O1  MES A 511      29.519 -27.085  89.965  1.00 69.63           O  
HETATM 1720  C2  MES A 511      29.374 -28.522  89.954  1.00 66.30           C  
HETATM 1721  C3  MES A 511      28.699 -29.080  91.205  1.00 66.86           C  
HETATM 1722  N4  MES A 511      29.250 -28.443  92.414  1.00 61.77           N  
HETATM 1723  C5  MES A 511      29.113 -26.957  92.319  1.00 60.82           C  
HETATM 1724  C6  MES A 511      29.984 -26.479  91.178  1.00 56.13           C  
HETATM 1725  C7  MES A 511      28.542 -28.990  93.579  1.00 56.01           C  
HETATM 1726  C8  MES A 511      29.000 -28.226  94.813  1.00 58.09           C  
HETATM 1727  S   MES A 511      28.551 -28.972  96.206  1.00 58.78           S  
HETATM 1728  O1S MES A 511      27.853 -27.901  96.948  1.00 57.18           O  
HETATM 1729  O2S MES A 511      27.654 -30.132  95.965  1.00 68.80           O  
HETATM 1730  O3S MES A 511      29.713 -29.500  96.963  1.00 46.27           O  
HETATM 1731  O   HOH A 601      39.005 -15.289 114.703  1.00 49.13           O  
HETATM 1732  O   HOH A 602      37.576 -20.124 117.591  1.00 50.56           O  
HETATM 1733  O   HOH A 603      29.083 -41.961  93.567  1.00 43.30           O  
HETATM 1734  O   HOH A 604      28.035 -23.809  63.618  1.00 49.22           O  
HETATM 1735  O   HOH A 605      40.473 -26.618  86.793  1.00 24.16           O  
HETATM 1736  O   HOH A 606      28.037 -30.829  82.812  1.00 44.84           O  
HETATM 1737  O   HOH A 607      34.628 -44.975 102.575  1.00 46.31           O  
HETATM 1738  O   HOH A 608      44.247 -28.798 108.564  1.00 44.73           O  
HETATM 1739  O   HOH A 609      29.941 -39.323  84.894  1.00 27.67           O  
HETATM 1740  O   HOH A 610      37.218 -20.017  55.709  1.00 42.85           O  
HETATM 1741  O   HOH A 611      33.842 -43.218  94.032  1.00 38.06           O  
HETATM 1742  O   HOH A 612      35.793 -18.837  96.202  1.00 59.74           O  
HETATM 1743  O   HOH A 613      25.000   2.164  73.747  1.00 39.83           O  
HETATM 1744  O   HOH A 614      26.529 -12.439  61.788  1.00 38.24           O  
HETATM 1745  O   HOH A 615      29.057 -17.879  60.546  1.00 38.14           O  
HETATM 1746  O   HOH A 616      36.394  -9.146  63.132  1.00 29.50           O  
HETATM 1747  O   HOH A 617      47.111 -33.685 100.710  1.00 43.61           O  
HETATM 1748  O   HOH A 618      31.878 -28.357  76.935  1.00 19.75           O  
HETATM 1749  O   HOH A 619      33.617 -21.070  81.672  1.00 35.53           O  
HETATM 1750  O   HOH A 620      41.772 -23.004  87.106  1.00 42.10           O  
HETATM 1751  O   HOH A 621      40.809 -23.317  94.965  1.00 40.71           O  
HETATM 1752  O   HOH A 622      50.750 -33.184  93.122  1.00 48.57           O  
HETATM 1753  O   HOH A 623      13.274 -20.330  72.596  1.00 38.79           O  
HETATM 1754  O   HOH A 624      49.499 -30.108 103.245  1.00 33.51           O  
HETATM 1755  O   HOH A 625      34.995 -21.074 105.029  1.00 44.99           O  
HETATM 1756  O   HOH A 626      35.738 -15.130  79.528  1.00 35.47           O  
HETATM 1757  O   HOH A 627      30.753  -9.201  58.681  1.00 41.04           O  
HETATM 1758  O   HOH A 628      37.341 -16.032  63.182  1.00 27.33           O  
HETATM 1759  O   HOH A 629      34.039 -18.320  82.201  1.00 48.03           O  
HETATM 1760  O   HOH A 630      20.801 -20.495  63.801  1.00 48.74           O  
HETATM 1761  O   HOH A 631      30.739 -30.994  80.792  1.00 28.86           O  
HETATM 1762  O   HOH A 632      24.556 -27.201  66.984  1.00 42.20           O  
HETATM 1763  O   HOH A 633      27.956 -13.834  83.995  1.00 29.39           O  
HETATM 1764  O   HOH A 634      15.020 -21.259  80.783  1.00 39.38           O  
HETATM 1765  O   HOH A 635      25.495  -1.553  62.681  1.00 42.50           O  
HETATM 1766  O   HOH A 636      28.715 -33.299  80.576  1.00 27.14           O  
HETATM 1767  O   HOH A 637      19.763 -22.702  72.321  1.00 26.75           O  
HETATM 1768  O   HOH A 638      24.152 -32.828  77.985  1.00 35.82           O  
HETATM 1769  O   HOH A 639      31.993 -22.502  91.548  1.00 54.88           O  
HETATM 1770  O   HOH A 640      23.344 -22.005  83.876  1.00 52.09           O  
HETATM 1771  O   HOH A 641      22.632  -5.909  65.263  1.00 25.05           O  
HETATM 1772  O   HOH A 642      35.236 -22.057 107.591  1.00 38.61           O  
HETATM 1773  O   HOH A 643      36.779  -3.033  74.653  1.00 37.07           O  
HETATM 1774  O   HOH A 644      30.056  -5.144  77.587  1.00 27.97           O  
HETATM 1775  O   HOH A 645      28.708 -35.576  96.785  1.00 38.22           O  
HETATM 1776  O   HOH A 646      43.211 -38.004  86.982  1.00 28.24           O  
HETATM 1777  O   HOH A 647      17.286 -30.159  70.406  1.00 64.56           O  
HETATM 1778  O   HOH A 648      20.023 -30.315  78.591  1.00 43.32           O  
HETATM 1779  O   HOH A 649      29.788 -38.636  90.426  1.00 38.80           O  
HETATM 1780  O   HOH A 650      34.375 -37.380  85.090  1.00 20.52           O  
HETATM 1781  O   HOH A 651      26.792 -38.077  74.322  1.00 40.91           O  
HETATM 1782  O   HOH A 652      45.184 -24.950  87.255  1.00 46.92           O  
HETATM 1783  O   HOH A 653      28.456 -37.601  92.407  1.00 38.92           O  
HETATM 1784  O   HOH A 654      46.094 -31.135  86.039  1.00 41.80           O  
HETATM 1785  O   HOH A 655      25.457  -5.761  69.187  1.00 18.48           O  
HETATM 1786  O   HOH A 656      34.998 -25.101  89.004  1.00 35.14           O  
HETATM 1787  O   HOH A 657      29.036 -33.456  92.940  1.00 38.95           O  
HETATM 1788  O   HOH A 658      36.959 -22.451 115.726  1.00 44.48           O  
HETATM 1789  O   HOH A 659      45.987 -24.439  84.062  1.00 47.84           O  
HETATM 1790  O   HOH A 660      45.122 -35.378 104.677  1.00 48.20           O  
HETATM 1791  O   HOH A 661      27.405  -1.807  75.714  1.00 39.93           O  
HETATM 1792  O   HOH A 662      35.566 -22.061  99.599  1.00 49.84           O  
HETATM 1793  O   HOH A 663      41.191 -11.212  67.442  1.00 46.33           O  
HETATM 1794  O   HOH A 664      46.059 -47.046  95.428  1.00 44.26           O  
HETATM 1795  O   HOH A 665      44.286 -40.372  99.523  1.00 28.44           O  
HETATM 1796  O   HOH A 666      36.285 -25.658  65.403  1.00 46.21           O  
HETATM 1797  O   HOH A 667      37.716   0.138  71.345  1.00 39.99           O  
HETATM 1798  O   HOH A 668      17.078  -1.000  68.196  1.00 32.87           O  
HETATM 1799  O   HOH A 669      27.270 -31.100  67.496  1.00 33.62           O  
HETATM 1800  O   HOH A 670      30.935 -14.007  61.107  1.00 24.80           O  
HETATM 1801  O   HOH A 671      46.359 -35.147  80.820  1.00 43.04           O  
HETATM 1802  O   HOH A 672      44.545 -37.067  79.748  1.00 35.23           O  
HETATM 1803  O   HOH A 673      32.676 -30.833  82.762  1.00 26.02           O  
HETATM 1804  O   HOH A 674      47.085 -39.586 101.270  1.00 54.04           O  
HETATM 1805  O   HOH A 675      21.026 -18.418  83.490  1.00 25.37           O  
HETATM 1806  O   HOH A 676      46.145 -37.897  90.390  1.00 51.23           O  
HETATM 1807  O   HOH A 677      33.842 -28.323  83.945  1.00 34.84           O  
HETATM 1808  O   HOH A 678      43.478 -42.718  86.482  1.00 48.07           O  
HETATM 1809  O   HOH A 679      28.238  -1.435  61.925  1.00 39.94           O  
HETATM 1810  O   HOH A 680      48.749 -20.815 112.397  1.00 43.16           O  
HETATM 1811  O   HOH A 681      36.937 -29.200 113.426  1.00 47.33           O  
HETATM 1812  O   HOH A 682      28.772 -35.648 102.112  1.00 52.02           O  
HETATM 1813  O   HOH A 683      48.922 -41.762  93.969  1.00 41.14           O  
HETATM 1814  O   HOH A 684      29.543 -38.947 103.739  1.00 38.27           O  
HETATM 1815  O   HOH A 685      39.279 -25.616  65.677  1.00 47.23           O  
HETATM 1816  O   HOH A 686      25.655 -36.743  72.026  1.00 35.21           O  
HETATM 1817  O   HOH A 687      38.664 -32.484  68.021  1.00 53.02           O  
HETATM 1818  O   HOH A 688      50.661 -35.113  97.602  1.00 44.88           O  
HETATM 1819  O   HOH A 689      18.097 -21.591  82.512  1.00 27.45           O  
HETATM 1820  O   HOH A 690      24.352 -29.317  80.847  1.00 25.33           O  
HETATM 1821  O   HOH A 691      31.857 -12.071  82.110  1.00 27.92           O  
HETATM 1822  O   HOH A 692      49.616 -31.243 100.578  1.00 37.69           O  
HETATM 1823  O   HOH A 693      29.252 -21.776  64.665  1.00 32.49           O  
HETATM 1824  O   HOH A 694      22.343  -4.188  63.390  1.00 35.64           O  
HETATM 1825  O   HOH A 695      36.279 -42.541  93.367  1.00 23.90           O  
HETATM 1826  O   HOH A 696      28.369 -36.831  78.419  1.00 31.14           O  
HETATM 1827  O   HOH A 697      41.901 -25.554  93.768  1.00 33.18           O  
HETATM 1828  O   HOH A 698      45.252 -31.128 108.685  1.00 45.91           O  
HETATM 1829  O   HOH A 699      27.618 -23.137  83.222  1.00 52.53           O  
HETATM 1830  O   HOH A 700      23.249 -14.170  83.088  1.00 20.15           O  
HETATM 1831  O   HOH A 701      33.374 -23.893  99.694  1.00 43.72           O  
HETATM 1832  O   HOH A 702      30.322 -37.622  80.913  1.00 36.67           O  
HETATM 1833  O   HOH A 703      18.455  -0.153  65.881  1.00 39.68           O  
HETATM 1834  O   HOH A 704      40.261 -39.408 105.199  1.00 36.94           O  
HETATM 1835  O   HOH A 705      32.011 -39.371  79.772  1.00 48.11           O  
HETATM 1836  O   HOH A 706      19.993  -2.653  63.285  1.00 34.67           O  
HETATM 1837  O   HOH A 707      38.080 -20.815  64.228  1.00 44.01           O  
HETATM 1838  O   HOH A 708      42.501 -48.061  96.747  1.00 41.08           O  
HETATM 1839  O   HOH A 709      36.499 -22.399  82.026  1.00 29.95           O  
HETATM 1840  O   HOH A 710      45.756 -37.230  97.390  1.00 30.92           O  
HETATM 1841  O   HOH A 711      33.887 -27.169  65.226  1.00 35.21           O  
HETATM 1842  O   HOH A 712      21.549 -34.836  77.897  1.00 43.66           O  
HETATM 1843  O   HOH A 713      35.059 -32.701  69.664  1.00 52.08           O  
HETATM 1844  O   HOH A 714      41.175 -22.900 123.303  1.00 40.52           O  
HETATM 1845  O   HOH A 715      27.860 -36.529  87.250  1.00 42.19           O  
HETATM 1846  O   HOH A 716      34.444 -44.635  84.650  1.00 48.48           O  
HETATM 1847  O   HOH A 717      41.230 -17.253  70.693  1.00 52.68           O  
HETATM 1848  O   HOH A 718      33.680 -24.264  84.025  1.00 35.54           O  
HETATM 1849  O   HOH A 719      37.911 -22.237  98.006  1.00 49.57           O  
HETATM 1850  O   HOH A 720      46.217 -26.301  97.744  1.00 52.10           O  
HETATM 1851  O   HOH A 721      30.461 -31.941  87.634  1.00 41.28           O  
HETATM 1852  O   HOH A 722      29.513 -22.735  81.595  1.00 32.54           O  
HETATM 1853  O  BHOH A 723      31.942 -30.588  78.593  0.48 36.14           O  
HETATM 1854  O   HOH A 724      28.803 -35.176  89.891  1.00 35.00           O  
HETATM 1855  O   HOH A 725      31.940 -49.115  92.592  1.00 41.28           O  
HETATM 1856  O   HOH A 726      22.516 -38.726  73.542  1.00 62.21           O  
HETATM 1857  O   HOH A 727      47.118 -29.126  92.929  1.00 53.35           O  
HETATM 1858  O   HOH A 728      27.405 -34.223  78.137  1.00 31.29           O  
HETATM 1859  O   HOH A 729      34.147 -49.491  90.996  1.00 62.74           O  
HETATM 1860  O   HOH A 730      33.502 -25.062  86.475  1.00 56.24           O  
HETATM 1861  O   HOH A 731      28.356   6.530  73.837  1.00 50.36           O  
HETATM 1862  O   HOH A 732      47.982 -28.389 106.654  1.00 46.46           O  
HETATM 1863  O   HOH A 733      16.719 -21.782  65.458  1.00 60.30           O  
HETATM 1864  O   HOH A 734      30.260 -11.971  84.196  1.00 48.85           O  
HETATM 1865  O   HOH A 735      25.267 -33.662  80.388  1.00 35.11           O  
HETATM 1866  O   HOH A 736      29.660 -37.850  76.691  1.00 58.77           O  
HETATM 1867  O   HOH A 737      30.993 -30.594  84.786  1.00 49.31           O  
HETATM 1868  O   HOH A 738      47.718 -27.966 109.223  1.00 51.60           O  
HETATM 1869  O   HOH A 739      34.219 -48.183  88.494  1.00 55.64           O  
HETATM 1870  O   HOH A 740      28.137   9.788  62.545  1.00 58.46           O  
HETATM 1871  O   HOH A 741      32.892  -3.664  60.223  1.00 61.81           O  
HETATM 1872  O   HOH A 742      45.616 -38.809  87.934  1.00 50.05           O  
HETATM 1873  O   HOH A 743      34.462   1.426  75.987  1.00 67.24           O  
HETATM 1874  O   HOH A 744      32.056  -0.982  59.713  1.00 55.66           O  
HETATM 1875  O   HOH A 745      29.461 -29.870  86.971  1.00 55.64           O  
HETATM 1876  O   HOH A 746      46.851 -25.739 110.244  1.00 48.69           O  
HETATM 1877  O   HOH A 747      32.921 -24.620  90.514  1.00 43.12           O  
HETATM 1878  O   HOH A 748      26.440 -13.079  86.115  1.00 30.92           O  
HETATM 1879  O   HOH A 749      44.608 -36.700  76.911  1.00 55.29           O  
HETATM 1880  O   HOH A 750      22.892 -30.590  78.624  1.00 33.45           O  
HETATM 1881  O   HOH A 751      31.103 -28.232  64.800  1.00 58.30           O  
HETATM 1882  O   HOH A 752      28.025 -33.743 103.050  1.00 50.09           O  
HETATM 1883  O   HOH A 753      25.456 -31.469  82.202  1.00 30.73           O  
HETATM 1884  O   HOH A 754      43.674 -44.291  88.661  1.00 69.16           O  
HETATM 1885  O   HOH A 755      48.308 -37.476  86.841  1.00 61.59           O  
HETATM 1886  O   HOH A 756      30.697  -5.884  59.650  1.00 58.97           O  
HETATM 1887  O   HOH A 757      22.174 -18.024  86.010  1.00 37.31           O  
HETATM 1888  O   HOH A 758      38.306 -20.550  83.191  1.00 43.03           O  
HETATM 1889  O   HOH A 759      47.053 -26.211  93.056  1.00 60.00           O  
HETATM 1890  C1  NAG A 760      31.927 -19.000 108.379  1.00 55.78           C  
HETATM 1891  C2  NAG A 760      30.742 -19.942 108.180  1.00 55.78           C  
HETATM 1892  C3  NAG A 760      30.977 -20.797 106.940  1.00 55.78           C  
HETATM 1893  C4  NAG A 760      31.240 -19.909 105.733  1.00 55.78           C  
HETATM 1894  C5  NAG A 760      32.402 -18.970 106.034  1.00 55.78           C  
HETATM 1895  O5  NAG A 760      32.142 -18.206 107.226  1.00 55.78           O  
HETATM 1896  N2  NAG A 760      30.533 -20.783 109.338  1.00 55.78           N  
HETATM 1897  C7  NAG A 760      29.529 -20.596 110.193  1.00 55.78           C  
HETATM 1898  C8  NAG A 760      29.361 -21.646 111.248  1.00 55.78           C  
HETATM 1899  O7  NAG A 760      28.792 -19.619 110.123  1.00 55.78           O  
HETATM 1900  O3  NAG A 760      29.824 -21.602 106.734  1.00 55.78           O  
HETATM 1901  O4  NAG A 760      31.658 -20.719 104.638  1.00 55.78           O  
HETATM 1902  C6  NAG A 760      32.616 -17.971 104.927  1.00 55.78           C  
HETATM 1903  O6  NAG A 760      31.418 -17.232 104.725  1.00 55.78           O  
HETATM 1904  C1  NAG A 761      30.641 -20.886 103.643  1.00 55.78           C  
HETATM 1905  C2  NAG A 761      31.301 -21.179 102.296  1.00 55.78           C  
HETATM 1906  C3  NAG A 761      30.231 -21.408 101.233  1.00 55.78           C  
HETATM 1907  C4  NAG A 761      29.289 -22.522 101.675  1.00 55.78           C  
HETATM 1908  C5  NAG A 761      28.712 -22.174 103.044  1.00 55.78           C  
HETATM 1909  O5  NAG A 761      29.764 -21.941 103.998  1.00 55.78           O  
HETATM 1910  N2  NAG A 761      32.176 -20.099 101.897  1.00 55.78           N  
HETATM 1911  C7  NAG A 761      33.503 -20.203 101.839  1.00 55.78           C  
HETATM 1912  C8  NAG A 761      34.230 -19.002 101.320  1.00 55.78           C  
HETATM 1913  O7  NAG A 761      34.093 -21.215 102.196  1.00 55.78           O  
HETATM 1914  O3  NAG A 761      30.908 -21.738 100.026  1.00 55.78           O  
HETATM 1915  O4  NAG A 761      28.162 -22.588 100.803  1.00 55.78           O  
HETATM 1916  C6  NAG A 761      27.852 -23.278 103.611  1.00 55.78           C  
HETATM 1917  O6  NAG A 761      27.323 -22.914 104.882  1.00 55.78           O  
HETATM 1918  C1  BMA A 762      28.277 -23.549  99.743  1.00 55.78           C  
HETATM 1919  C2  BMA A 762      26.890 -24.021  99.340  1.00 55.78           C  
HETATM 1920  C3  BMA A 762      26.977 -24.886  98.090  1.00 55.78           C  
HETATM 1921  C4  BMA A 762      27.641 -24.085  96.991  1.00 55.78           C  
HETATM 1922  C5  BMA A 762      29.003 -23.617  97.453  1.00 55.78           C  
HETATM 1923  O5  BMA A 762      28.848 -22.836  98.646  1.00 55.78           O  
HETATM 1924  O2  BMA A 762      26.033 -22.901  99.148  1.00 55.78           O  
HETATM 1925  O3  BMA A 762      25.671 -25.232  97.638  1.00 55.78           O  
HETATM 1926  O4  BMA A 762      27.794 -24.879  95.823  1.00 55.78           O  
HETATM 1927  C6  BMA A 762      29.671 -22.728  96.439  1.00 55.78           C  
HETATM 1928  O6  BMA A 762      30.837 -22.153  96.991  1.00 55.78           O  
HETATM 1929  C1  MAN A 763      25.195 -26.550  98.067  1.00 55.78           C  
HETATM 1930  C2  MAN A 763      23.939 -26.886  97.299  1.00 55.78           C  
HETATM 1931  C3  MAN A 763      22.755 -26.173  97.917  1.00 55.78           C  
HETATM 1932  C4  MAN A 763      22.638 -26.599  99.368  1.00 55.78           C  
HETATM 1933  C5  MAN A 763      23.940 -26.268 100.092  1.00 55.78           C  
HETATM 1934  O5  MAN A 763      25.019 -26.949  99.427  1.00 55.78           O  
HETATM 1935  O2  MAN A 763      23.717 -28.292  97.342  1.00 55.78           O  
HETATM 1936  O3  MAN A 763      21.561 -26.498  97.208  1.00 55.78           O  
HETATM 1937  O4  MAN A 763      21.563 -25.913  99.997  1.00 55.78           O  
HETATM 1938  C6  MAN A 763      23.942 -26.741 101.527  1.00 55.78           C  
HETATM 1939  O6  MAN A 763      25.070 -26.246 102.246  1.00 55.78           O  
HETATM 1940  C1  NAG A 764      23.572 -29.102  96.140  1.00 55.78           C  
HETATM 1941  C2  NAG A 764      24.105 -28.619  94.784  1.00 55.78           C  
HETATM 1942  C3  NAG A 764      23.928 -29.737  93.763  1.00 55.78           C  
HETATM 1943  C4  NAG A 764      24.623 -31.004  94.235  1.00 55.78           C  
HETATM 1944  C5  NAG A 764      24.066 -31.401  95.596  1.00 55.78           C  
HETATM 1945  O5  NAG A 764      24.233 -30.303  96.513  1.00 55.78           O  
HETATM 1946  N2  NAG A 764      23.426 -27.495  94.171  1.00 55.78           N  
HETATM 1947  C7  NAG A 764      24.082 -26.449  93.666  1.00 55.78           C  
HETATM 1948  C8  NAG A 764      25.573 -26.482  93.804  1.00 55.78           C  
HETATM 1949  O7  NAG A 764      23.499 -25.521  93.113  1.00 55.78           O  
HETATM 1950  O3  NAG A 764      24.443 -29.315  92.507  1.00 55.78           O  
HETATM 1951  O4  NAG A 764      24.400 -32.057  93.304  1.00 55.78           O  
HETATM 1952  C6  NAG A 764      24.775 -32.593  96.192  1.00 55.78           C  
HETATM 1953  O6  NAG A 764      24.131 -33.041  97.379  1.00 55.78           O  
HETATM 1954  C1  MAN A 765      31.553 -21.486  95.946  1.00 55.78           C  
HETATM 1955  C2  MAN A 765      32.999 -21.328  96.358  1.00 55.78           C  
HETATM 1956  C3  MAN A 765      33.088 -20.421  97.562  1.00 55.78           C  
HETATM 1957  C4  MAN A 765      32.462 -19.085  97.209  1.00 55.78           C  
HETATM 1958  C5  MAN A 765      31.021 -19.307  96.772  1.00 55.78           C  
HETATM 1959  O5  MAN A 765      31.007 -20.200  95.648  1.00 55.78           O  
HETATM 1960  O2  MAN A 765      33.759 -20.759  95.299  1.00 55.78           O  
HETATM 1961  O3  MAN A 765      34.456 -20.239  97.919  1.00 55.78           O  
HETATM 1962  O4  MAN A 765      32.483 -18.217  98.335  1.00 55.78           O  
HETATM 1963  C6  MAN A 765      30.341 -18.034  96.326  1.00 55.78           C  
HETATM 1964  O6  MAN A 765      29.066 -18.310  95.758  1.00 55.78           O  
HETATM 1965  C1  NAG A 766      34.304 -21.776  94.441  1.00 55.78           C  
HETATM 1966  C2  NAG A 766      34.788 -21.109  93.156  1.00 55.78           C  
HETATM 1967  C3  NAG A 766      35.356 -22.167  92.218  1.00 55.78           C  
HETATM 1968  C4  NAG A 766      36.444 -22.967  92.919  1.00 55.78           C  
HETATM 1969  C5  NAG A 766      35.887 -23.555  94.212  1.00 55.78           C  
HETATM 1970  O5  NAG A 766      35.344 -22.519  95.054  1.00 55.78           O  
HETATM 1971  N2  NAG A 766      33.675 -20.441  92.516  1.00 55.78           N  
HETATM 1972  C7  NAG A 766      33.485 -19.123  92.539  1.00 55.78           C  
HETATM 1973  C8  NAG A 766      32.266 -18.625  91.827  1.00 55.78           C  
HETATM 1974  O7  NAG A 766      34.256 -18.365  93.117  1.00 55.78           O  
HETATM 1975  O3  NAG A 766      35.874 -21.508  91.072  1.00 55.78           O  
HETATM 1976  O4  NAG A 766      36.781 -24.057  92.063  1.00 55.78           O  
HETATM 1977  C6  NAG A 766      36.932 -24.286  95.023  1.00 55.78           C  
HETATM 1978  O6  NAG A 766      38.050 -23.450  95.304  1.00 55.78           O  
HETATM 1979  C1  GAL A 767      38.191 -24.207  91.849  1.00 55.78           C  
HETATM 1980  C2  GAL A 767      38.389 -25.264  90.767  1.00 55.78           C  
HETATM 1981  C3  GAL A 767      39.870 -25.442  90.485  1.00 55.78           C  
HETATM 1982  C4  GAL A 767      40.442 -24.097  90.071  1.00 55.78           C  
HETATM 1983  C5  GAL A 767      40.173 -23.084  91.175  1.00 55.78           C  
HETATM 1984  O5  GAL A 767      38.775 -22.991  91.405  1.00 55.78           O  
HETATM 1985  O2  GAL A 767      37.884 -26.526  91.227  1.00 55.78           O  
HETATM 1986  O3  GAL A 767      39.991 -26.336  89.381  1.00 55.78           O  
HETATM 1987  O4  GAL A 767      39.840 -23.662  88.858  1.00 55.78           O  
HETATM 1988  C6  GAL A 767      40.693 -21.702  90.800  1.00 55.78           C  
HETATM 1989  O6  GAL A 767      40.481 -20.809  91.897  1.00 55.78           O  
HETATM 1990  C1  FUC A 768      31.515 -16.506 103.492  1.00 55.78           C  
HETATM 1991  C2  FUC A 768      30.214 -15.777 103.248  1.00 55.78           C  
HETATM 1992  C3  FUC A 768      30.006 -14.737 104.328  1.00 55.78           C  
HETATM 1993  C4  FUC A 768      31.184 -13.778 104.326  1.00 55.78           C  
HETATM 1994  C5  FUC A 768      32.464 -14.573 104.541  1.00 55.78           C  
HETATM 1995  O5  FUC A 768      32.589 -15.565 103.498  1.00 55.78           O  
HETATM 1996  O2  FUC A 768      29.137 -16.709 103.246  1.00 55.78           O  
HETATM 1997  O3  FUC A 768      28.792 -14.028 104.085  1.00 55.78           O  
HETATM 1998  O4  FUC A 768      31.253 -13.083 103.086  1.00 55.78           O  
HETATM 1999  C6  FUC A 768      33.707 -13.718 104.480  1.00 55.78           C  
ATOM   2000  N   GLY B 237      12.747 -25.505 116.549  1.00 37.88           N  
ATOM   2001  CA  GLY B 237      11.537 -24.628 116.389  1.00 33.31           C  
ATOM   2002  C   GLY B 237      11.347 -24.183 114.936  1.00 27.56           C  
ATOM   2003  O   GLY B 237      12.113 -24.569 114.040  1.00 31.59           O  
ATOM   2004  N   PRO B 238      10.329 -23.360 114.699  1.00 22.69           N  
ATOM   2005  CA  PRO B 238      10.101 -22.908 113.306  1.00 22.71           C  
ATOM   2006  C   PRO B 238      11.086 -21.861 112.860  1.00 21.64           C  
ATOM   2007  O   PRO B 238      11.760 -21.224 113.674  1.00 23.73           O  
ATOM   2008  CB  PRO B 238       8.688 -22.330 113.344  1.00 25.98           C  
ATOM   2009  CG  PRO B 238       8.419 -22.043 114.783  1.00 31.54           C  
ATOM   2010  CD  PRO B 238       9.188 -23.046 115.578  1.00 29.33           C  
ATOM   2011  N   SER B 239      11.180 -21.700 111.544  1.00 20.08           N  
ATOM   2012  CA  SER B 239      12.028 -20.732 110.872  1.00 20.57           C  
ATOM   2013  C   SER B 239      11.091 -19.881 110.007  1.00 19.66           C  
ATOM   2014  O   SER B 239      10.097 -20.393 109.519  1.00 19.76           O  
ATOM   2015  CB  SER B 239      13.026 -21.432 109.962  1.00 26.74           C  
ATOM   2016  OG  SER B 239      14.010 -22.129 110.717  1.00 32.38           O  
ATOM   2017  N   VAL B 240      11.432 -18.625 109.816  1.00 16.66           N  
ATOM   2018  CA  VAL B 240      10.565 -17.694 109.064  1.00 15.77           C  
ATOM   2019  C   VAL B 240      11.419 -17.052 107.950  1.00 15.94           C  
ATOM   2020  O   VAL B 240      12.530 -16.498 108.228  1.00 16.51           O  
ATOM   2021  CB  VAL B 240       9.981 -16.586 109.942  1.00 15.57           C  
ATOM   2022  CG1 VAL B 240       9.029 -15.709 109.159  1.00 16.82           C  
ATOM   2023  CG2 VAL B 240       9.205 -17.199 111.102  1.00 17.30           C  
ATOM   2024  N   PHE B 241      10.873 -17.068 106.745  1.00 14.17           N  
ATOM   2025  CA  PHE B 241      11.487 -16.433 105.564  1.00 14.92           C  
ATOM   2026  C   PHE B 241      10.541 -15.388 104.996  1.00 17.89           C  
ATOM   2027  O   PHE B 241       9.339 -15.549 105.049  1.00 17.51           O  
ATOM   2028  CB  PHE B 241      11.825 -17.517 104.531  1.00 15.96           C  
ATOM   2029  CG  PHE B 241      12.772 -18.562 105.105  1.00 18.92           C  
ATOM   2030  CD1 PHE B 241      14.126 -18.275 105.190  1.00 21.69           C  
ATOM   2031  CD2 PHE B 241      12.308 -19.772 105.593  1.00 17.96           C  
ATOM   2032  CE1 PHE B 241      15.011 -19.177 105.781  1.00 22.55           C  
ATOM   2033  CE2 PHE B 241      13.187 -20.674 106.175  1.00 22.16           C  
ATOM   2034  CZ  PHE B 241      14.525 -20.353 106.299  1.00 23.46           C  
ATOM   2035  N   ILE B 242      11.105 -14.306 104.471  1.00 15.45           N  
ATOM   2036  CA  ILE B 242      10.305 -13.213 103.950  1.00 14.17           C  
ATOM   2037  C   ILE B 242      10.748 -12.911 102.548  1.00 17.54           C  
ATOM   2038  O   ILE B 242      11.954 -12.942 102.225  1.00 15.76           O  
ATOM   2039  CB  ILE B 242      10.386 -11.999 104.856  1.00 14.95           C  
ATOM   2040  CG1 ILE B 242       9.346 -10.914 104.493  1.00 16.01           C  
ATOM   2041  CG2 ILE B 242      11.800 -11.333 104.914  1.00 16.63           C  
ATOM   2042  CD1 ILE B 242       9.116  -9.872 105.591  1.00 16.06           C  
ATOM   2043  N   PHE B 243       9.781 -12.656 101.677  1.00 13.34           N  
ATOM   2044  CA  PHE B 243      10.010 -12.513 100.247  1.00 13.27           C  
ATOM   2045  C   PHE B 243       9.395 -11.227  99.709  1.00 15.02           C  
ATOM   2046  O   PHE B 243       8.254 -10.844 100.087  1.00 15.61           O  
ATOM   2047  CB  PHE B 243       9.439 -13.715  99.506  1.00 14.28           C  
ATOM   2048  CG  PHE B 243      10.059 -15.013  99.945  1.00 15.78           C  
ATOM   2049  CD1 PHE B 243      11.274 -15.431  99.350  1.00 17.16           C  
ATOM   2050  CD2 PHE B 243       9.513 -15.770 100.923  1.00 16.28           C  
ATOM   2051  CE1 PHE B 243      11.862 -16.612  99.745  1.00 20.30           C  
ATOM   2052  CE2 PHE B 243      10.104 -16.950 101.349  1.00 19.27           C  
ATOM   2053  CZ  PHE B 243      11.271 -17.378 100.746  1.00 20.21           C  
ATOM   2054  N   PRO B 244      10.074 -10.580  98.769  1.00 13.60           N  
ATOM   2055  CA  PRO B 244       9.564  -9.357  98.174  1.00 14.28           C  
ATOM   2056  C   PRO B 244       8.499  -9.591  97.109  1.00 11.62           C  
ATOM   2057  O   PRO B 244       8.306 -10.724  96.653  1.00 14.88           O  
ATOM   2058  CB  PRO B 244      10.842  -8.760  97.525  1.00 15.59           C  
ATOM   2059  CG  PRO B 244      11.579  -9.973  97.094  1.00 16.12           C  
ATOM   2060  CD  PRO B 244      11.404 -10.949  98.221  1.00 15.15           C  
ATOM   2061  N   PRO B 245       7.816  -8.485  96.711  1.00 14.12           N  
ATOM   2062  CA  PRO B 245       6.942  -8.592  95.567  1.00 15.04           C  
ATOM   2063  C   PRO B 245       7.754  -8.830  94.283  1.00 16.01           C  
ATOM   2064  O   PRO B 245       8.944  -8.524  94.223  1.00 16.32           O  
ATOM   2065  CB  PRO B 245       6.305  -7.213  95.509  1.00 14.49           C  
ATOM   2066  CG  PRO B 245       7.327  -6.287  96.075  1.00 16.36           C  
ATOM   2067  CD  PRO B 245       7.964  -7.094  97.165  1.00 16.24           C  
ATOM   2068  N   LYS B 246       7.092  -9.355  93.270  1.00 16.34           N  
ATOM   2069  CA  LYS B 246       7.658  -9.436  91.942  1.00 16.75           C  
ATOM   2070  C   LYS B 246       7.772  -8.029  91.384  1.00 16.24           C  
ATOM   2071  O   LYS B 246       6.896  -7.200  91.539  1.00 16.11           O  
ATOM   2072  CB  LYS B 246       6.798 -10.284  91.027  1.00 20.41           C  
ATOM   2073  CG  LYS B 246       6.687 -11.741  91.448  1.00 22.86           C  
ATOM   2074  CD  LYS B 246       8.033 -12.437  91.319  1.00 31.59           C  
ATOM   2075  CE  LYS B 246       7.984 -13.912  91.740  1.00 35.80           C  
ATOM   2076  NZ  LYS B 246       7.772 -14.121  93.216  1.00 30.79           N  
ATOM   2077  N   ILE B 247       8.889  -7.761  90.688  1.00 17.00           N  
ATOM   2078  CA  ILE B 247       9.136  -6.440  90.150  1.00 17.37           C  
ATOM   2079  C   ILE B 247       8.019  -5.978  89.207  1.00 13.70           C  
ATOM   2080  O   ILE B 247       7.606  -4.849  89.272  1.00 17.43           O  
ATOM   2081  CB  ILE B 247      10.564  -6.286  89.540  1.00 17.89           C  
ATOM   2082  CG1 ILE B 247      10.868  -4.808  89.251  1.00 20.15           C  
ATOM   2083  CG2 ILE B 247      10.780  -7.150  88.279  1.00 22.01           C  
ATOM   2084  CD1 ILE B 247      10.924  -3.910  90.463  1.00 19.85           C  
ATOM   2085  N   LYS B 248       7.531  -6.870  88.361  1.00 17.49           N  
ATOM   2086  CA  LYS B 248       6.455  -6.440  87.446  1.00 19.55           C  
ATOM   2087  C   LYS B 248       5.232  -5.994  88.209  1.00 18.82           C  
ATOM   2088  O   LYS B 248       4.599  -4.988  87.891  1.00 19.09           O  
ATOM   2089  CB  LYS B 248       6.033  -7.564  86.526  1.00 19.93           C  
ATOM   2090  CG  LYS B 248       5.251  -7.080  85.319  1.00 23.57           C  
ATOM   2091  CD  LYS B 248       4.639  -8.291  84.635  1.00 30.01           C  
ATOM   2092  CE  LYS B 248       3.741  -7.927  83.472  1.00 45.16           C  
ATOM   2093  NZ  LYS B 248       3.152  -9.195  82.941  1.00 43.83           N  
ATOM   2094  N   ASP B 249       4.908  -6.719  89.270  1.00 16.92           N  
ATOM   2095  CA  ASP B 249       3.712  -6.408  90.042  1.00 17.84           C  
ATOM   2096  C   ASP B 249       3.830  -5.066  90.740  1.00 18.80           C  
ATOM   2097  O   ASP B 249       2.846  -4.311  90.840  1.00 19.12           O  
ATOM   2098  CB  ASP B 249       3.430  -7.464  91.112  1.00 19.60           C  
ATOM   2099  CG  ASP B 249       3.078  -8.808  90.594  1.00 23.58           C  
ATOM   2100  OD1 ASP B 249       2.697  -8.956  89.411  1.00 24.53           O  
ATOM   2101  OD2 ASP B 249       3.159  -9.798  91.362  1.00 24.81           O  
ATOM   2102  N   VAL B 250       5.020  -4.750  91.306  1.00 16.26           N  
ATOM   2103  CA  VAL B 250       5.140  -3.567  92.077  1.00 15.89           C  
ATOM   2104  C   VAL B 250       5.291  -2.296  91.199  1.00 17.44           C  
ATOM   2105  O   VAL B 250       5.068  -1.211  91.687  1.00 19.32           O  
ATOM   2106  CB  VAL B 250       6.243  -3.735  93.154  1.00 19.71           C  
ATOM   2107  CG1 VAL B 250       7.615  -3.529  92.585  1.00 19.02           C  
ATOM   2108  CG2 VAL B 250       6.008  -2.787  94.322  1.00 21.89           C  
ATOM   2109  N   LEU B 251       5.724  -2.472  89.943  1.00 15.78           N  
ATOM   2110  CA  LEU B 251       5.893  -1.353  89.022  1.00 17.03           C  
ATOM   2111  C   LEU B 251       4.652  -1.026  88.223  1.00 20.81           C  
ATOM   2112  O   LEU B 251       4.556   0.064  87.703  1.00 20.75           O  
ATOM   2113  CB  LEU B 251       7.033  -1.607  88.072  1.00 17.57           C  
ATOM   2114  CG  LEU B 251       8.422  -1.665  88.743  1.00 18.85           C  
ATOM   2115  CD1 LEU B 251       9.485  -1.919  87.662  1.00 19.88           C  
ATOM   2116  CD2 LEU B 251       8.758  -0.381  89.529  1.00 19.87           C  
ATOM   2117  N   MET B 252       3.742  -1.970  88.103  1.00 20.57           N  
ATOM   2118  CA  MET B 252       2.498  -1.763  87.310  1.00 21.26           C  
ATOM   2119  C   MET B 252       1.327  -1.586  88.237  1.00 22.34           C  
ATOM   2120  O   MET B 252       0.947  -2.531  88.924  1.00 21.30           O  
ATOM   2121  CB  MET B 252       2.243  -2.966  86.462  1.00 20.56           C  
ATOM   2122  CG  MET B 252       3.308  -3.205  85.413  1.00 23.94           C  
ATOM   2123  SD  MET B 252       3.258  -2.048  84.011  1.00 34.95           S  
ATOM   2124  CE  MET B 252       4.604  -0.955  84.363  1.00 29.39           C  
ATOM   2125  N  AILE B 253       0.749  -0.411  88.175  0.50 21.70           N  
ATOM   2126  N  BILE B 253       0.723  -0.380  88.291  0.50 22.45           N  
ATOM   2127  CA AILE B 253      -0.315  -0.039  89.053  0.50 21.75           C  
ATOM   2128  CA BILE B 253      -0.448  -0.119  89.205  0.50 21.32           C  
ATOM   2129  C  AILE B 253      -1.579  -0.913  88.943  0.50 21.51           C  
ATOM   2130  C  BILE B 253      -1.631  -1.040  88.991  0.50 22.05           C  
ATOM   2131  O  AILE B 253      -2.324  -1.029  89.924  0.50 27.31           O  
ATOM   2132  O  BILE B 253      -2.407  -1.301  89.916  0.50 23.60           O  
ATOM   2133  CB AILE B 253      -0.598   1.436  88.759  0.50 22.23           C  
ATOM   2134  CB BILE B 253      -1.047   1.313  89.099  0.50 23.51           C  
ATOM   2135  CG1AILE B 253      -1.390   2.038  89.892  0.50 19.43           C  
ATOM   2136  CG1BILE B 253      -0.156   2.337  89.786  0.50 26.89           C  
ATOM   2137  CG2AILE B 253      -1.250   1.572  87.388  0.50 22.01           C  
ATOM   2138  CG2BILE B 253      -2.435   1.323  89.736  0.50 23.16           C  
ATOM   2139  CD1AILE B 253      -1.399   3.541  89.828  0.50 22.89           C  
ATOM   2140  CD1BILE B 253      -0.294   2.326  91.293  0.50 29.26           C  
ATOM   2141  N   SER B 254      -1.768  -1.574  87.790  1.00 23.82           N  
ATOM   2142  CA  SER B 254      -2.875  -2.507  87.543  1.00 27.11           C  
ATOM   2143  C   SER B 254      -2.657  -3.888  88.152  1.00 27.65           C  
ATOM   2144  O   SER B 254      -3.571  -4.693  88.203  1.00 28.68           O  
ATOM   2145  CB  SER B 254      -3.115  -2.671  86.041  1.00 29.24           C  
ATOM   2146  OG  SER B 254      -1.998  -3.266  85.398  1.00 32.23           O  
ATOM   2147  N   LEU B 255      -1.450  -4.183  88.648  1.00 20.32           N  
ATOM   2148  CA  LEU B 255      -1.181  -5.501  89.157  1.00 19.04           C  
ATOM   2149  C   LEU B 255      -1.143  -5.453  90.704  1.00 19.65           C  
ATOM   2150  O   LEU B 255      -1.247  -4.376  91.300  1.00 20.78           O  
ATOM   2151  CB  LEU B 255       0.142  -6.033  88.612  1.00 22.07           C  
ATOM   2152  CG  LEU B 255       0.166  -6.290  87.103  1.00 23.15           C  
ATOM   2153  CD1 LEU B 255       1.542  -6.704  86.669  1.00 23.71           C  
ATOM   2154  CD2 LEU B 255      -0.871  -7.347  86.706  1.00 26.35           C  
ATOM   2155  N   SER B 256      -1.027  -6.634  91.321  1.00 20.20           N  
ATOM   2156  CA  SER B 256      -1.206  -6.767  92.773  1.00 20.90           C  
ATOM   2157  C   SER B 256       0.052  -7.308  93.478  1.00 19.59           C  
ATOM   2158  O   SER B 256       0.206  -8.523  93.644  1.00 21.90           O  
ATOM   2159  CB  SER B 256      -2.342  -7.736  93.062  1.00 28.53           C  
ATOM   2160  OG  SER B 256      -3.562  -7.177  92.550  1.00 32.25           O  
ATOM   2161  N   PRO B 257       0.930  -6.396  93.890  1.00 17.54           N  
ATOM   2162  CA  PRO B 257       2.175  -6.867  94.539  1.00 16.69           C  
ATOM   2163  C   PRO B 257       1.888  -7.419  95.903  1.00 17.81           C  
ATOM   2164  O   PRO B 257       1.028  -6.894  96.636  1.00 17.35           O  
ATOM   2165  CB  PRO B 257       2.985  -5.592  94.620  1.00 15.80           C  
ATOM   2166  CG  PRO B 257       1.969  -4.470  94.677  1.00 17.34           C  
ATOM   2167  CD  PRO B 257       0.919  -4.935  93.755  1.00 19.03           C  
ATOM   2168  N   ILE B 258       2.658  -8.440  96.292  1.00 16.76           N  
ATOM   2169  CA  ILE B 258       2.466  -9.138  97.547  1.00 17.03           C  
ATOM   2170  C   ILE B 258       3.817  -9.309  98.244  1.00 15.98           C  
ATOM   2171  O   ILE B 258       4.778  -9.690  97.563  1.00 16.09           O  
ATOM   2172  CB  ILE B 258       1.852 -10.547  97.261  1.00 18.84           C  
ATOM   2173  CG1 ILE B 258       0.354 -10.354  96.834  1.00 25.98           C  
ATOM   2174  CG2 ILE B 258       1.874 -11.434  98.471  1.00 19.43           C  
ATOM   2175  CD1 ILE B 258      -0.278 -11.569  96.203  1.00 34.38           C  
ATOM   2176  N   VAL B 259       3.874  -9.076  99.548  1.00 13.68           N  
ATOM   2177  CA  VAL B 259       5.024  -9.465 100.387  1.00 13.66           C  
ATOM   2178  C   VAL B 259       4.621 -10.728 101.089  1.00 14.95           C  
ATOM   2179  O   VAL B 259       3.504 -10.805 101.607  1.00 14.52           O  
ATOM   2180  CB  VAL B 259       5.406  -8.364 101.387  1.00 14.23           C  
ATOM   2181  CG1 VAL B 259       6.484  -8.839 102.367  1.00 15.89           C  
ATOM   2182  CG2 VAL B 259       5.926  -7.111 100.658  1.00 17.60           C  
ATOM   2183  N   THR B 260       5.482 -11.753 101.081  1.00 12.82           N  
ATOM   2184  CA  THR B 260       5.113 -13.066 101.646  1.00 13.93           C  
ATOM   2185  C   THR B 260       6.007 -13.436 102.797  1.00 13.68           C  
ATOM   2186  O   THR B 260       7.232 -13.296 102.706  1.00 14.10           O  
ATOM   2187  CB  THR B 260       5.225 -14.156 100.554  1.00 14.51           C  
ATOM   2188  OG1 THR B 260       4.503 -13.739  99.377  1.00 17.49           O  
ATOM   2189  CG2 THR B 260       4.680 -15.450 101.010  1.00 15.88           C  
ATOM   2190  N  ACYS B 261       5.395 -13.977 103.839  0.53 11.95           N  
ATOM   2191  N  BCYS B 261       5.438 -13.807 103.950  0.47 12.61           N  
ATOM   2192  CA ACYS B 261       6.033 -14.466 105.052  0.53 13.48           C  
ATOM   2193  CA BCYS B 261       6.187 -14.556 104.959  0.47 14.00           C  
ATOM   2194  C  ACYS B 261       5.776 -15.982 105.114  0.53 13.18           C  
ATOM   2195  C  BCYS B 261       5.821 -16.026 104.854  0.47 14.06           C  
ATOM   2196  O  ACYS B 261       4.605 -16.355 105.203  0.53 11.32           O  
ATOM   2197  O  BCYS B 261       4.714 -16.426 104.488  0.47 13.86           O  
ATOM   2198  CB ACYS B 261       5.383 -13.763 106.263  0.53 16.02           C  
ATOM   2199  CB BCYS B 261       6.087 -14.003 106.401  0.47 15.70           C  
ATOM   2200  SG ACYS B 261       6.123 -14.169 107.855  0.53 21.07           S  
ATOM   2201  SG BCYS B 261       7.157 -12.567 106.584  0.47 15.92           S  
ATOM   2202  N   VAL B 262       6.819 -16.845 105.088  1.00 13.64           N  
ATOM   2203  CA  VAL B 262       6.663 -18.324 105.088  1.00 13.50           C  
ATOM   2204  C   VAL B 262       7.238 -18.847 106.360  1.00 15.42           C  
ATOM   2205  O   VAL B 262       8.393 -18.562 106.687  1.00 15.77           O  
ATOM   2206  CB  VAL B 262       7.360 -18.995 103.874  1.00 14.04           C  
ATOM   2207  CG1 VAL B 262       7.219 -20.524 103.919  1.00 16.82           C  
ATOM   2208  CG2 VAL B 262       6.847 -18.421 102.561  1.00 17.07           C  
ATOM   2209  N   VAL B 263       6.432 -19.589 107.106  1.00 13.91           N  
ATOM   2210  CA  VAL B 263       6.864 -20.223 108.329  1.00 14.03           C  
ATOM   2211  C   VAL B 263       7.057 -21.682 108.035  1.00 14.80           C  
ATOM   2212  O   VAL B 263       6.130 -22.361 107.636  1.00 16.48           O  
ATOM   2213  CB  VAL B 263       5.865 -20.054 109.503  1.00 14.54           C  
ATOM   2214  CG1 VAL B 263       6.512 -20.450 110.809  1.00 15.74           C  
ATOM   2215  CG2 VAL B 263       5.325 -18.600 109.586  1.00 15.78           C  
ATOM   2216  N  AVAL B 264       8.268 -22.143 108.303  0.49 15.74           N  
ATOM   2217  N  BVAL B 264       8.280 -22.159 108.169  0.51 16.36           N  
ATOM   2218  CA AVAL B 264       8.736 -23.490 107.991  0.49 17.18           C  
ATOM   2219  CA BVAL B 264       8.534 -23.595 107.977  0.51 16.97           C  
ATOM   2220  C  AVAL B 264       8.899 -24.238 109.301  0.49 18.15           C  
ATOM   2221  C  BVAL B 264       8.834 -24.243 109.296  0.51 18.38           C  
ATOM   2222  O  AVAL B 264       9.153 -23.623 110.323  0.49 20.08           O  
ATOM   2223  O  BVAL B 264       9.143 -23.583 110.279  0.51 20.76           O  
ATOM   2224  CB AVAL B 264      10.096 -23.357 107.258  0.49 16.93           C  
ATOM   2225  CB BVAL B 264       9.673 -23.884 106.969  0.51 17.35           C  
ATOM   2226  CG1AVAL B 264      10.820 -24.669 107.161  0.49 16.87           C  
ATOM   2227  CG1BVAL B 264       9.371 -23.246 105.631  0.51 18.44           C  
ATOM   2228  CG2AVAL B 264       9.930 -22.791 105.881  0.49 17.06           C  
ATOM   2229  CG2BVAL B 264      11.028 -23.442 107.508  0.51 19.29           C  
ATOM   2230  N   ASP B 265       8.742 -25.566 109.295  1.00 18.58           N  
ATOM   2231  CA  ASP B 265       8.910 -26.372 110.499  1.00 21.53           C  
ATOM   2232  C   ASP B 265       7.926 -26.057 111.600  1.00 19.77           C  
ATOM   2233  O   ASP B 265       8.283 -26.116 112.795  1.00 26.08           O  
ATOM   2234  CB  ASP B 265      10.349 -26.322 111.006  1.00 23.35           C  
ATOM   2235  CG  ASP B 265      11.322 -26.958 110.077  1.00 24.65           C  
ATOM   2236  OD1 ASP B 265      10.901 -27.664 109.157  1.00 28.29           O  
ATOM   2237  OD2 ASP B 265      12.529 -26.695 110.246  1.00 30.00           O  
ATOM   2238  N   VAL B 266       6.688 -25.792 111.201  1.00 19.63           N  
ATOM   2239  CA  VAL B 266       5.579 -25.760 112.125  1.00 19.80           C  
ATOM   2240  C   VAL B 266       5.236 -27.217 112.481  1.00 21.88           C  
ATOM   2241  O   VAL B 266       5.192 -28.090 111.627  1.00 22.60           O  
ATOM   2242  CB  VAL B 266       4.407 -24.990 111.526  1.00 20.70           C  
ATOM   2243  CG1 VAL B 266       3.201 -25.082 112.431  1.00 20.98           C  
ATOM   2244  CG2 VAL B 266       4.846 -23.513 111.309  1.00 20.64           C  
ATOM   2245  N   SER B 267       4.953 -27.447 113.763  1.00 24.44           N  
ATOM   2246  CA  SER B 267       4.605 -28.808 114.189  1.00 26.80           C  
ATOM   2247  C   SER B 267       3.198 -29.179 113.755  1.00 26.15           C  
ATOM   2248  O   SER B 267       2.240 -28.434 113.986  1.00 27.55           O  
ATOM   2249  CB  SER B 267       4.775 -28.909 115.717  1.00 32.31           C  
ATOM   2250  OG  SER B 267       4.248 -30.147 116.175  1.00 35.95           O  
ATOM   2251  N   GLU B 268       3.019 -30.397 113.216  1.00 25.35           N  
ATOM   2252  CA  GLU B 268       1.679 -30.902 112.943  1.00 29.76           C  
ATOM   2253  C   GLU B 268       0.823 -31.065 114.221  1.00 27.77           C  
ATOM   2254  O   GLU B 268      -0.404 -31.106 114.131  1.00 39.07           O  
ATOM   2255  CB  GLU B 268       1.739 -32.240 112.164  1.00 34.35           C  
ATOM   2256  CG  GLU B 268       2.237 -33.449 112.973  1.00 36.09           C  
ATOM   2257  CD  GLU B 268       2.537 -34.695 112.109  1.00 43.40           C  
ATOM   2258  OE1 GLU B 268       2.070 -34.775 110.952  1.00 44.37           O  
ATOM   2259  OE2 GLU B 268       3.244 -35.603 112.602  1.00 46.01           O  
ATOM   2260  N   ASP B 269       1.488 -31.179 115.360  1.00 28.35           N  
ATOM   2261  CA  ASP B 269       0.858 -31.319 116.680  1.00 36.64           C  
ATOM   2262  C   ASP B 269       0.356 -29.997 117.234  1.00 43.56           C  
ATOM   2263  O   ASP B 269      -0.460 -30.009 118.140  1.00 33.27           O  
ATOM   2264  CB  ASP B 269       1.851 -31.877 117.717  1.00 41.36           C  
ATOM   2265  CG  ASP B 269       2.555 -33.168 117.266  1.00 43.61           C  
ATOM   2266  OD1 ASP B 269       1.958 -33.969 116.518  1.00 42.82           O  
ATOM   2267  OD2 ASP B 269       3.718 -33.365 117.671  1.00 53.12           O  
ATOM   2268  N   ASP B 270       0.884 -28.874 116.733  1.00 34.88           N  
ATOM   2269  CA  ASP B 270       0.458 -27.532 117.195  1.00 41.32           C  
ATOM   2270  C   ASP B 270       0.462 -26.575 116.004  1.00 26.92           C  
ATOM   2271  O   ASP B 270       1.410 -25.804 115.844  1.00 35.69           O  
ATOM   2272  CB  ASP B 270       1.385 -27.014 118.281  1.00 39.57           C  
ATOM   2273  CG  ASP B 270       0.930 -25.658 118.863  1.00 48.59           C  
ATOM   2274  OD1 ASP B 270      -0.216 -25.212 118.607  1.00 50.19           O  
ATOM   2275  OD2 ASP B 270       1.738 -25.023 119.576  1.00 50.07           O  
ATOM   2276  N   PRO B 271      -0.554 -26.659 115.165  1.00 30.94           N  
ATOM   2277  CA  PRO B 271      -0.598 -25.949 113.910  1.00 26.58           C  
ATOM   2278  C   PRO B 271      -0.837 -24.432 114.039  1.00 30.62           C  
ATOM   2279  O   PRO B 271      -0.668 -23.724 113.062  1.00 33.89           O  
ATOM   2280  CB  PRO B 271      -1.745 -26.642 113.154  1.00 34.18           C  
ATOM   2281  CG  PRO B 271      -2.636 -27.132 114.227  1.00 34.21           C  
ATOM   2282  CD  PRO B 271      -1.741 -27.506 115.358  1.00 35.91           C  
ATOM   2283  N   ASP B 272      -1.220 -23.929 115.208  1.00 27.30           N  
ATOM   2284  CA  ASP B 272      -1.696 -22.553 115.333  1.00 27.57           C  
ATOM   2285  C   ASP B 272      -0.529 -21.573 115.466  1.00 23.64           C  
ATOM   2286  O   ASP B 272       0.254 -21.649 116.402  1.00 27.29           O  
ATOM   2287  CB  ASP B 272      -2.592 -22.395 116.551  1.00 34.00           C  
ATOM   2288  CG  ASP B 272      -3.889 -23.148 116.409  1.00 41.03           C  
ATOM   2289  OD1 ASP B 272      -4.493 -23.117 115.311  1.00 47.50           O  
ATOM   2290  OD2 ASP B 272      -4.322 -23.756 117.400  1.00 65.87           O  
ATOM   2291  N  AVAL B 273      -0.362 -20.717 114.490  0.69 19.57           N  
ATOM   2292  N  BVAL B 273      -0.478 -20.638 114.533  0.31 19.94           N  
ATOM   2293  CA AVAL B 273       0.637 -19.629 114.613  0.69 20.65           C  
ATOM   2294  CA BVAL B 273       0.585 -19.646 114.443  0.31 20.30           C  
ATOM   2295  C  AVAL B 273      -0.147 -18.352 114.405  0.69 17.96           C  
ATOM   2296  C  BVAL B 273      -0.155 -18.333 114.357  0.31 18.66           C  
ATOM   2297  O  AVAL B 273      -1.194 -18.323 113.742  0.69 22.76           O  
ATOM   2298  O  BVAL B 273      -1.182 -18.273 113.676  0.31 22.70           O  
ATOM   2299  CB AVAL B 273       1.861 -19.779 113.658  0.69 24.70           C  
ATOM   2300  CB BVAL B 273       1.380 -19.878 113.148  0.31 20.40           C  
ATOM   2301  CG1AVAL B 273       2.365 -21.206 113.671  0.69 20.33           C  
ATOM   2302  CG1BVAL B 273       0.506 -19.596 111.951  0.31 21.28           C  
ATOM   2303  CG2AVAL B 273       1.526 -19.408 112.234  0.69 24.49           C  
ATOM   2304  CG2BVAL B 273       2.591 -18.987 113.093  0.31 16.53           C  
ATOM   2305  N   GLN B 274       0.311 -17.293 115.064  1.00 16.86           N  
ATOM   2306  CA  GLN B 274      -0.315 -15.998 114.972  1.00 16.57           C  
ATOM   2307  C   GLN B 274       0.661 -15.122 114.188  1.00 18.79           C  
ATOM   2308  O   GLN B 274       1.790 -14.980 114.609  1.00 23.72           O  
ATOM   2309  CB  GLN B 274      -0.590 -15.392 116.346  1.00 21.30           C  
ATOM   2310  CG  GLN B 274      -1.517 -16.284 117.132  1.00 22.99           C  
ATOM   2311  CD  GLN B 274      -0.748 -17.371 117.819  1.00 25.91           C  
ATOM   2312  OE1 GLN B 274       0.337 -17.120 118.315  1.00 26.52           O  
ATOM   2313  NE2 GLN B 274      -1.299 -18.557 117.918  1.00 25.10           N  
ATOM   2314  N   ILE B 275       0.189 -14.541 113.098  1.00 19.64           N  
ATOM   2315  CA  ILE B 275       1.058 -13.698 112.244  1.00 18.39           C  
ATOM   2316  C   ILE B 275       0.461 -12.313 112.203  1.00 19.85           C  
ATOM   2317  O   ILE B 275      -0.714 -12.125 111.856  1.00 23.88           O  
ATOM   2318  CB  ILE B 275       1.168 -14.264 110.853  1.00 17.97           C  
ATOM   2319  CG1 ILE B 275       1.801 -15.684 110.952  1.00 20.04           C  
ATOM   2320  CG2 ILE B 275       2.059 -13.406 109.949  1.00 20.91           C  
ATOM   2321  CD1 ILE B 275       2.056 -16.433 109.678  1.00 25.06           C  
ATOM   2322  N  ASER B 276       1.287 -11.342 112.582  0.46 17.57           N  
ATOM   2323  N  BSER B 276       1.280 -11.336 112.538  0.54 17.46           N  
ATOM   2324  CA ASER B 276       0.955  -9.917 112.558  0.46 15.45           C  
ATOM   2325  CA BSER B 276       0.867  -9.936 112.414  0.54 15.48           C  
ATOM   2326  C  ASER B 276       1.806  -9.300 111.435  0.46 15.26           C  
ATOM   2327  C  BSER B 276       1.848  -9.194 111.549  0.54 15.99           C  
ATOM   2328  O  ASER B 276       2.873  -9.838 111.072  0.46 12.49           O  
ATOM   2329  O  BSER B 276       3.053  -9.488 111.530  0.54 17.59           O  
ATOM   2330  CB ASER B 276       1.288  -9.298 113.910  0.46 17.04           C  
ATOM   2331  CB BSER B 276       0.779  -9.257 113.757  0.54 16.99           C  
ATOM   2332  OG ASER B 276       0.452  -9.813 114.966  0.46 18.79           O  
ATOM   2333  OG BSER B 276       1.952  -9.433 114.528  0.54 17.62           O  
ATOM   2334  N   TRP B 277       1.303  -8.229 110.833  1.00 16.14           N  
ATOM   2335  CA  TRP B 277       2.034  -7.507 109.780  1.00 13.60           C  
ATOM   2336  C   TRP B 277       2.092  -6.037 110.087  1.00 15.82           C  
ATOM   2337  O   TRP B 277       1.090  -5.476 110.586  1.00 16.18           O  
ATOM   2338  CB  TRP B 277       1.343  -7.649 108.447  1.00 14.53           C  
ATOM   2339  CG  TRP B 277       1.581  -8.974 107.763  1.00 14.79           C  
ATOM   2340  CD1 TRP B 277       0.789 -10.076 107.795  1.00 15.27           C  
ATOM   2341  CD2 TRP B 277       2.685  -9.302 106.892  1.00 13.83           C  
ATOM   2342  NE1 TRP B 277       1.331 -11.060 107.022  1.00 17.09           N  
ATOM   2343  CE2 TRP B 277       2.507 -10.634 106.472  1.00 14.20           C  
ATOM   2344  CE3 TRP B 277       3.839  -8.625 106.502  1.00 14.68           C  
ATOM   2345  CZ2 TRP B 277       3.365 -11.238 105.549  1.00 17.03           C  
ATOM   2346  CZ3 TRP B 277       4.716  -9.229 105.600  1.00 15.34           C  
ATOM   2347  CH2 TRP B 277       4.476 -10.523 105.153  1.00 16.96           C  
ATOM   2348  N   PHE B 278       3.210  -5.405 109.759  1.00 14.77           N  
ATOM   2349  CA  PHE B 278       3.397  -3.986 110.019  1.00 16.99           C  
ATOM   2350  C   PHE B 278       4.016  -3.345 108.793  1.00 17.00           C  
ATOM   2351  O   PHE B 278       4.880  -3.958 108.145  1.00 16.25           O  
ATOM   2352  CB  PHE B 278       4.273  -3.724 111.228  1.00 17.16           C  
ATOM   2353  CG  PHE B 278       3.799  -4.395 112.490  1.00 19.78           C  
ATOM   2354  CD1 PHE B 278       4.080  -5.767 112.678  1.00 18.85           C  
ATOM   2355  CD2 PHE B 278       3.084  -3.730 113.434  1.00 19.39           C  
ATOM   2356  CE1 PHE B 278       3.629  -6.434 113.797  1.00 21.58           C  
ATOM   2357  CE2 PHE B 278       2.624  -4.372 114.559  1.00 22.02           C  
ATOM   2358  CZ  PHE B 278       2.902  -5.724 114.752  1.00 22.47           C  
ATOM   2359  N   VAL B 279       3.601  -2.111 108.451  1.00 15.78           N  
ATOM   2360  CA  VAL B 279       4.197  -1.368 107.377  1.00 15.46           C  
ATOM   2361  C   VAL B 279       4.642  -0.026 107.973  1.00 18.14           C  
ATOM   2362  O   VAL B 279       3.806   0.676 108.523  1.00 17.79           O  
ATOM   2363  CB  VAL B 279       3.243  -1.119 106.186  1.00 17.50           C  
ATOM   2364  CG1 VAL B 279       3.901  -0.301 105.094  1.00 18.56           C  
ATOM   2365  CG2 VAL B 279       2.735  -2.458 105.634  1.00 17.09           C  
ATOM   2366  N   ASN B 280       5.917   0.272 107.921  1.00 16.73           N  
ATOM   2367  CA  ASN B 280       6.466   1.453 108.656  1.00 19.29           C  
ATOM   2368  C   ASN B 280       6.024   1.447 110.117  1.00 22.22           C  
ATOM   2369  O   ASN B 280       5.623   2.479 110.675  1.00 22.14           O  
ATOM   2370  CB  ASN B 280       6.031   2.726 107.897  1.00 19.00           C  
ATOM   2371  CG  ASN B 280       6.899   3.928 108.197  1.00 27.22           C  
ATOM   2372  OD1 ASN B 280       8.087   3.787 108.455  1.00 27.30           O  
ATOM   2373  ND2 ASN B 280       6.295   5.129 108.164  1.00 27.88           N  
ATOM   2374  N   ASN B 281       6.037   0.258 110.734  1.00 19.69           N  
ATOM   2375  CA  ASN B 281       5.636   0.040 112.115  1.00 20.94           C  
ATOM   2376  C   ASN B 281       4.178   0.271 112.456  1.00 21.76           C  
ATOM   2377  O   ASN B 281       3.821   0.213 113.626  1.00 27.75           O  
ATOM   2378  CB  ASN B 281       6.590   0.822 113.082  1.00 26.44           C  
ATOM   2379  CG  ASN B 281       8.035   0.357 112.959  1.00 40.25           C  
ATOM   2380  OD1 ASN B 281       8.320  -0.846 113.021  1.00 41.58           O  
ATOM   2381  ND2 ASN B 281       8.955   1.300 112.741  1.00 49.83           N  
ATOM   2382  N   VAL B 282       3.317   0.406 111.441  1.00 18.97           N  
ATOM   2383  CA  VAL B 282       1.887   0.512 111.575  1.00 18.98           C  
ATOM   2384  C   VAL B 282       1.272  -0.876 111.268  1.00 20.89           C  
ATOM   2385  O   VAL B 282       1.438  -1.398 110.171  1.00 17.94           O  
ATOM   2386  CB  VAL B 282       1.342   1.595 110.635  1.00 20.14           C  
ATOM   2387  CG1 VAL B 282      -0.150   1.687 110.692  1.00 21.35           C  
ATOM   2388  CG2 VAL B 282       1.964   2.934 111.007  1.00 21.34           C  
ATOM   2389  N   GLU B 283       0.502  -1.404 112.217  1.00 19.54           N  
ATOM   2390  CA  GLU B 283      -0.128  -2.717 112.007  1.00 17.84           C  
ATOM   2391  C   GLU B 283      -1.172  -2.662 110.920  1.00 20.83           C  
ATOM   2392  O   GLU B 283      -1.976  -1.719 110.834  1.00 22.72           O  
ATOM   2393  CB  GLU B 283      -0.664  -3.316 113.298  1.00 20.97           C  
ATOM   2394  CG  GLU B 283      -1.046  -4.795 113.129  1.00 21.85           C  
ATOM   2395  CD  GLU B 283      -1.439  -5.517 114.389  1.00 29.70           C  
ATOM   2396  OE1 GLU B 283      -1.533  -4.882 115.449  1.00 33.43           O  
ATOM   2397  OE2 GLU B 283      -1.662  -6.759 114.304  1.00 28.79           O  
ATOM   2398  N   VAL B 284      -1.178  -3.672 110.065  1.00 16.91           N  
ATOM   2399  CA  VAL B 284      -2.131  -3.779 108.990  1.00 18.18           C  
ATOM   2400  C   VAL B 284      -2.794  -5.125 109.057  1.00 21.61           C  
ATOM   2401  O   VAL B 284      -2.204  -6.068 109.606  1.00 22.23           O  
ATOM   2402  CB  VAL B 284      -1.510  -3.527 107.591  1.00 19.71           C  
ATOM   2403  CG1 VAL B 284      -0.935  -2.133 107.467  1.00 22.89           C  
ATOM   2404  CG2 VAL B 284      -0.400  -4.519 107.262  1.00 19.26           C  
ATOM   2405  N   HIS B 285      -3.978  -5.239 108.488  1.00 22.51           N  
ATOM   2406  CA  HIS B 285      -4.860  -6.393 108.774  1.00 25.82           C  
ATOM   2407  C   HIS B 285      -5.405  -7.096 107.579  1.00 24.33           C  
ATOM   2408  O   HIS B 285      -6.401  -7.836 107.704  1.00 29.88           O  
ATOM   2409  CB  HIS B 285      -6.031  -5.937 109.684  1.00 30.48           C  
ATOM   2410  CG  HIS B 285      -5.582  -5.340 110.966  1.00 30.26           C  
ATOM   2411  ND1 HIS B 285      -5.137  -6.105 112.017  1.00 30.41           N  
ATOM   2412  CD2 HIS B 285      -5.432  -4.048 111.346  1.00 32.97           C  
ATOM   2413  CE1 HIS B 285      -4.796  -5.308 113.019  1.00 29.70           C  
ATOM   2414  NE2 HIS B 285      -4.960  -4.059 112.630  1.00 34.13           N  
ATOM   2415  N   THR B 286      -4.767  -6.941 106.428  1.00 21.26           N  
ATOM   2416  CA  THR B 286      -5.247  -7.420 105.131  1.00 21.66           C  
ATOM   2417  C   THR B 286      -4.579  -8.704 104.593  1.00 20.57           C  
ATOM   2418  O   THR B 286      -4.879  -9.124 103.469  1.00 22.35           O  
ATOM   2419  CB  THR B 286      -5.012  -6.349 104.061  1.00 27.82           C  
ATOM   2420  OG1 THR B 286      -3.646  -5.916 104.148  1.00 29.41           O  
ATOM   2421  CG2 THR B 286      -5.937  -5.130 104.298  1.00 32.28           C  
ATOM   2422  N   ALA B 287      -3.682  -9.303 105.357  1.00 20.33           N  
ATOM   2423  CA  ALA B 287      -2.970 -10.466 104.813  1.00 18.29           C  
ATOM   2424  C   ALA B 287      -3.890 -11.670 104.722  1.00 20.74           C  
ATOM   2425  O   ALA B 287      -4.809 -11.810 105.565  1.00 23.17           O  
ATOM   2426  CB  ALA B 287      -1.815 -10.827 105.690  1.00 19.14           C  
ATOM   2427  N   GLN B 288      -3.584 -12.535 103.779  1.00 17.81           N  
ATOM   2428  CA  GLN B 288      -4.279 -13.812 103.598  1.00 19.57           C  
ATOM   2429  C   GLN B 288      -3.303 -14.897 103.992  1.00 18.89           C  
ATOM   2430  O   GLN B 288      -2.225 -14.986 103.392  1.00 19.88           O  
ATOM   2431  CB  GLN B 288      -4.691 -13.984 102.174  1.00 24.02           C  
ATOM   2432  CG  GLN B 288      -5.624 -12.895 101.641  1.00 39.62           C  
ATOM   2433  CD  GLN B 288      -6.961 -12.871 102.363  1.00 54.91           C  
ATOM   2434  OE1 GLN B 288      -7.728 -13.835 102.293  1.00 76.51           O  
ATOM   2435  NE2 GLN B 288      -7.249 -11.776 103.069  1.00 71.63           N  
ATOM   2436  N   THR B 289      -3.715 -15.785 104.875  1.00 18.03           N  
ATOM   2437  CA  THR B 289      -2.804 -16.794 105.431  1.00 17.11           C  
ATOM   2438  C   THR B 289      -3.416 -18.176 105.234  1.00 22.13           C  
ATOM   2439  O   THR B 289      -4.603 -18.365 105.479  1.00 21.20           O  
ATOM   2440  CB  THR B 289      -2.504 -16.506 106.868  1.00 17.89           C  
ATOM   2441  OG1 THR B 289      -2.034 -15.121 106.982  1.00 21.04           O  
ATOM   2442  CG2 THR B 289      -1.515 -17.444 107.434  1.00 18.67           C  
ATOM   2443  N  AGLN B 290      -2.614 -19.138 104.793  0.43 18.00           N  
ATOM   2444  N  BGLN B 290      -2.559 -19.129 104.887  0.57 16.18           N  
ATOM   2445  CA AGLN B 290      -3.075 -20.541 104.763  0.43 19.12           C  
ATOM   2446  CA BGLN B 290      -2.970 -20.535 104.725  0.57 17.79           C  
ATOM   2447  C  AGLN B 290      -1.954 -21.491 105.141  0.43 18.38           C  
ATOM   2448  C  BGLN B 290      -1.928 -21.435 105.373  0.57 18.33           C  
ATOM   2449  O  AGLN B 290      -0.770 -21.192 104.895  0.43 14.62           O  
ATOM   2450  O  BGLN B 290      -0.772 -21.046 105.593  0.57 15.30           O  
ATOM   2451  CB AGLN B 290      -3.642 -20.905 103.412  0.43 24.60           C  
ATOM   2452  CB BGLN B 290      -3.164 -20.881 103.268  0.57 17.61           C  
ATOM   2453  CG AGLN B 290      -2.673 -20.734 102.282  0.43 22.40           C  
ATOM   2454  CG BGLN B 290      -1.971 -20.689 102.383  0.57 23.68           C  
ATOM   2455  CD AGLN B 290      -3.331 -20.895 100.923  0.43 28.57           C  
ATOM   2456  CD BGLN B 290      -1.296 -21.975 101.969  0.57 26.08           C  
ATOM   2457  OE1AGLN B 290      -4.344 -20.259 100.623  0.43 36.30           O  
ATOM   2458  OE1BGLN B 290      -1.398 -23.019 102.641  0.57 27.55           O  
ATOM   2459  NE2AGLN B 290      -2.770 -21.758 100.107  0.43 34.93           N  
ATOM   2460  NE2BGLN B 290      -0.560 -21.909 100.876  0.57 36.13           N  
ATOM   2461  N   THR B 291      -2.360 -22.636 105.718  1.00 16.55           N  
ATOM   2462  CA  THR B 291      -1.505 -23.650 106.263  1.00 16.57           C  
ATOM   2463  C   THR B 291      -1.571 -24.866 105.403  1.00 20.09           C  
ATOM   2464  O   THR B 291      -2.648 -25.269 104.961  1.00 20.98           O  
ATOM   2465  CB  THR B 291      -1.900 -24.008 107.700  1.00 20.83           C  
ATOM   2466  OG1 THR B 291      -1.802 -22.799 108.495  1.00 22.41           O  
ATOM   2467  CG2 THR B 291      -0.983 -25.049 108.281  1.00 20.78           C  
ATOM   2468  N   HIS B 292      -0.416 -25.465 105.157  1.00 19.27           N  
ATOM   2469  CA  HIS B 292      -0.461 -26.811 104.542  1.00 22.55           C  
ATOM   2470  C   HIS B 292       0.622 -27.727 104.975  1.00 22.53           C  
ATOM   2471  O   HIS B 292       1.490 -27.328 105.711  1.00 20.51           O  
ATOM   2472  CB  HIS B 292      -0.496 -26.705 103.097  1.00 27.86           C  
ATOM   2473  CG  HIS B 292       0.635 -25.931 102.570  1.00 24.26           C  
ATOM   2474  ND1 HIS B 292       0.456 -24.657 102.112  1.00 26.57           N  
ATOM   2475  CD2 HIS B 292       1.925 -26.253 102.338  1.00 36.03           C  
ATOM   2476  CE1 HIS B 292       1.613 -24.180 101.688  1.00 39.43           C  
ATOM   2477  NE2 HIS B 292       2.517 -25.134 101.802  1.00 35.61           N  
ATOM   2478  N   ARG B 293       0.467 -29.036 104.650  1.00 22.88           N  
ATOM   2479  CA  ARG B 293       1.378 -30.042 105.166  1.00 22.91           C  
ATOM   2480  C   ARG B 293       2.546 -30.187 104.201  1.00 20.15           C  
ATOM   2481  O   ARG B 293       2.386 -30.109 102.984  1.00 22.84           O  
ATOM   2482  CB  ARG B 293       0.711 -31.429 105.292  1.00 25.97           C  
ATOM   2483  CG  ARG B 293      -0.320 -31.597 106.380  1.00 38.15           C  
ATOM   2484  CD  ARG B 293      -0.730 -33.077 106.490  1.00 39.97           C  
ATOM   2485  NE  ARG B 293       0.429 -33.975 106.574  1.00 48.48           N  
ATOM   2486  CZ  ARG B 293       1.138 -34.262 107.675  1.00 61.30           C  
ATOM   2487  NH1 ARG B 293       0.846 -33.717 108.860  1.00 61.01           N  
ATOM   2488  NH2 ARG B 293       2.164 -35.111 107.584  1.00 59.14           N  
ATOM   2489  N   GLU B 294       3.715 -30.362 104.745  1.00 19.02           N  
ATOM   2490  CA  GLU B 294       4.881 -30.751 103.990  1.00 19.69           C  
ATOM   2491  C   GLU B 294       5.118 -32.237 104.336  1.00 19.76           C  
ATOM   2492  O   GLU B 294       5.688 -32.559 105.387  1.00 20.44           O  
ATOM   2493  CB  GLU B 294       6.078 -29.865 104.370  1.00 20.06           C  
ATOM   2494  CG  GLU B 294       7.390 -30.264 103.692  1.00 21.52           C  
ATOM   2495  CD  GLU B 294       7.220 -30.474 102.190  1.00 27.32           C  
ATOM   2496  OE1 GLU B 294       7.227 -29.465 101.433  1.00 25.51           O  
ATOM   2497  OE2 GLU B 294       6.978 -31.626 101.732  1.00 25.93           O  
ATOM   2498  N   ASP B 295       4.656 -33.086 103.435  1.00 22.97           N  
ATOM   2499  CA  ASP B 295       4.716 -34.534 103.657  1.00 24.22           C  
ATOM   2500  C   ASP B 295       6.145 -35.061 103.565  1.00 24.06           C  
ATOM   2501  O   ASP B 295       6.418 -36.131 104.128  1.00 25.33           O  
ATOM   2502  CB  ASP B 295       3.799 -35.252 102.686  1.00 28.12           C  
ATOM   2503  CG  ASP B 295       2.315 -35.013 103.003  1.00 31.95           C  
ATOM   2504  OD1 ASP B 295       1.955 -34.847 104.192  1.00 40.62           O  
ATOM   2505  OD2 ASP B 295       1.518 -34.990 102.049  1.00 49.72           O  
ATOM   2506  N   TYR B 296       7.079 -34.327 102.959  1.00 19.39           N  
ATOM   2507  CA  TYR B 296       8.497 -34.785 102.910  1.00 20.05           C  
ATOM   2508  C   TYR B 296       9.070 -35.144 104.262  1.00 26.54           C  
ATOM   2509  O   TYR B 296       9.829 -36.108 104.389  1.00 22.14           O  
ATOM   2510  CB  TYR B 296       9.393 -33.739 102.259  1.00 21.35           C  
ATOM   2511  CG  TYR B 296      10.814 -34.111 102.008  1.00 21.86           C  
ATOM   2512  CD1 TYR B 296      11.134 -35.085 101.072  1.00 24.91           C  
ATOM   2513  CD2 TYR B 296      11.853 -33.428 102.609  1.00 25.27           C  
ATOM   2514  CE1 TYR B 296      12.475 -35.396 100.793  1.00 27.73           C  
ATOM   2515  CE2 TYR B 296      13.186 -33.722 102.337  1.00 31.15           C  
ATOM   2516  CZ  TYR B 296      13.486 -34.711 101.404  1.00 30.26           C  
ATOM   2517  OH  TYR B 296      14.793 -35.010 101.112  1.00 41.07           O  
ATOM   2518  N   ASN B 297       8.727 -34.357 105.286  1.00 20.90           N  
ATOM   2519  CA  ASN B 297       9.287 -34.508 106.603  1.00 19.91           C  
ATOM   2520  C   ASN B 297       8.264 -34.300 107.733  1.00 19.94           C  
ATOM   2521  O   ASN B 297       8.674 -34.044 108.875  1.00 23.78           O  
ATOM   2522  CB  ASN B 297      10.510 -33.666 106.749  1.00 20.27           C  
ATOM   2523  CG  ASN B 297      10.235 -32.179 106.430  1.00 20.12           C  
ATOM   2524  OD1 ASN B 297       9.072 -31.737 106.492  1.00 21.12           O  
ATOM   2525  ND2 ASN B 297      11.283 -31.461 106.066  1.00 22.15           N  
ATOM   2526  N   SER B 298       6.972 -34.468 107.418  1.00 20.33           N  
ATOM   2527  CA  SER B 298       5.894 -34.468 108.403  1.00 21.61           C  
ATOM   2528  C   SER B 298       5.893 -33.163 109.219  1.00 22.97           C  
ATOM   2529  O   SER B 298       5.823 -33.171 110.448  1.00 25.36           O  
ATOM   2530  CB  SER B 298       6.055 -35.640 109.370  1.00 28.84           C  
ATOM   2531  OG  SER B 298       6.004 -36.850 108.642  1.00 29.78           O  
ATOM   2532  N   THR B 299       6.059 -32.060 108.509  1.00 20.74           N  
ATOM   2533  CA  THR B 299       5.919 -30.725 109.107  1.00 19.40           C  
ATOM   2534  C   THR B 299       4.810 -29.947 108.407  1.00 19.47           C  
ATOM   2535  O   THR B 299       4.263 -30.379 107.423  1.00 19.75           O  
ATOM   2536  CB  THR B 299       7.212 -29.920 109.017  1.00 19.74           C  
ATOM   2537  OG1 THR B 299       7.567 -29.708 107.645  1.00 20.46           O  
ATOM   2538  CG2 THR B 299       8.371 -30.602 109.749  1.00 21.36           C  
ATOM   2539  N   LEU B 300       4.457 -28.773 108.983  1.00 19.45           N  
ATOM   2540  CA  LEU B 300       3.529 -27.858 108.340  1.00 18.57           C  
ATOM   2541  C   LEU B 300       4.310 -26.628 107.844  1.00 14.89           C  
ATOM   2542  O   LEU B 300       5.369 -26.316 108.372  1.00 15.72           O  
ATOM   2543  CB  LEU B 300       2.477 -27.404 109.333  1.00 20.47           C  
ATOM   2544  CG  LEU B 300       1.602 -28.520 109.919  1.00 24.59           C  
ATOM   2545  CD1 LEU B 300       0.545 -27.886 110.815  1.00 26.63           C  
ATOM   2546  CD2 LEU B 300       0.962 -29.375 108.865  1.00 28.51           C  
ATOM   2547  N   ARG B 301       3.723 -25.959 106.869  1.00 17.05           N  
ATOM   2548  CA  ARG B 301       4.219 -24.705 106.348  1.00 16.61           C  
ATOM   2549  C   ARG B 301       3.056 -23.692 106.371  1.00 17.29           C  
ATOM   2550  O   ARG B 301       1.970 -24.022 105.929  1.00 19.28           O  
ATOM   2551  CB  ARG B 301       4.713 -24.912 104.922  1.00 17.77           C  
ATOM   2552  CG  ARG B 301       5.281 -23.679 104.276  1.00 19.73           C  
ATOM   2553  CD  ARG B 301       6.167 -23.965 103.072  1.00 24.69           C  
ATOM   2554  NE  ARG B 301       5.522 -24.784 102.083  1.00 32.48           N  
ATOM   2555  CZ  ARG B 301       5.778 -26.083 101.832  1.00 29.32           C  
ATOM   2556  NH1 ARG B 301       6.805 -26.740 102.354  1.00 28.01           N  
ATOM   2557  NH2 ARG B 301       5.060 -26.680 100.891  1.00 35.93           N  
ATOM   2558  N   VAL B 302       3.295 -22.479 106.897  1.00 14.20           N  
ATOM   2559  CA  VAL B 302       2.274 -21.444 106.907  1.00 14.42           C  
ATOM   2560  C   VAL B 302       2.708 -20.356 105.976  1.00 15.83           C  
ATOM   2561  O   VAL B 302       3.860 -19.928 106.082  1.00 18.38           O  
ATOM   2562  CB  VAL B 302       2.062 -20.914 108.316  1.00 16.27           C  
ATOM   2563  CG1 VAL B 302       0.988 -19.802 108.281  1.00 17.63           C  
ATOM   2564  CG2 VAL B 302       1.606 -22.048 109.242  1.00 18.76           C  
ATOM   2565  N   VAL B 303       1.864 -19.950 105.052  1.00 13.58           N  
ATOM   2566  CA  VAL B 303       2.176 -18.895 104.074  1.00 14.37           C  
ATOM   2567  C   VAL B 303       1.242 -17.751 104.252  1.00 16.67           C  
ATOM   2568  O   VAL B 303       0.006 -17.903 104.177  1.00 18.14           O  
ATOM   2569  CB  VAL B 303       2.102 -19.398 102.643  1.00 16.25           C  
ATOM   2570  CG1 VAL B 303       2.454 -18.335 101.627  1.00 18.34           C  
ATOM   2571  CG2 VAL B 303       3.040 -20.614 102.477  1.00 17.46           C  
ATOM   2572  N   SER B 304       1.821 -16.586 104.529  1.00 13.10           N  
ATOM   2573  CA  SER B 304       1.014 -15.374 104.756  1.00 13.43           C  
ATOM   2574  C   SER B 304       1.368 -14.382 103.674  1.00 15.12           C  
ATOM   2575  O   SER B 304       2.543 -13.939 103.572  1.00 15.74           O  
ATOM   2576  CB  SER B 304       1.224 -14.831 106.097  1.00 13.16           C  
ATOM   2577  OG  SER B 304       0.295 -13.754 106.383  1.00 16.83           O  
ATOM   2578  N   ALA B 305       0.355 -13.969 102.909  1.00 15.17           N  
ATOM   2579  CA  ALA B 305       0.528 -13.092 101.749  1.00 15.52           C  
ATOM   2580  C   ALA B 305      -0.096 -11.743 102.030  1.00 16.71           C  
ATOM   2581  O   ALA B 305      -1.335 -11.674 102.192  1.00 17.01           O  
ATOM   2582  CB  ALA B 305      -0.130 -13.701 100.545  1.00 17.89           C  
ATOM   2583  N   LEU B 306       0.718 -10.704 102.170  1.00 13.10           N  
ATOM   2584  CA  LEU B 306       0.242  -9.349 102.409  1.00 14.61           C  
ATOM   2585  C   LEU B 306       0.139  -8.592 101.084  1.00 16.62           C  
ATOM   2586  O   LEU B 306       1.142  -8.330 100.425  1.00 15.23           O  
ATOM   2587  CB  LEU B 306       1.157  -8.638 103.374  1.00 14.76           C  
ATOM   2588  CG  LEU B 306       0.737  -7.196 103.702  1.00 15.71           C  
ATOM   2589  CD1 LEU B 306      -0.442  -7.187 104.639  1.00 16.40           C  
ATOM   2590  CD2 LEU B 306       1.852  -6.403 104.321  1.00 16.23           C  
ATOM   2591  N   PRO B 307      -1.077  -8.175 100.652  1.00 16.58           N  
ATOM   2592  CA  PRO B 307      -1.184  -7.333  99.457  1.00 18.67           C  
ATOM   2593  C   PRO B 307      -0.789  -5.933  99.815  1.00 20.69           C  
ATOM   2594  O   PRO B 307      -1.223  -5.417 100.858  1.00 24.67           O  
ATOM   2595  CB  PRO B 307      -2.679  -7.428  99.071  1.00 22.66           C  
ATOM   2596  CG  PRO B 307      -3.355  -7.784 100.352  1.00 25.88           C  
ATOM   2597  CD  PRO B 307      -2.391  -8.516 101.259  1.00 19.33           C  
ATOM   2598  N   ILE B 308       0.183  -5.370  99.113  1.00 15.75           N  
ATOM   2599  CA  ILE B 308       0.752  -4.142  99.494  1.00 16.42           C  
ATOM   2600  C   ILE B 308       0.358  -3.020  98.513  1.00 16.20           C  
ATOM   2601  O   ILE B 308      -0.016  -3.287  97.371  1.00 18.77           O  
ATOM   2602  CB  ILE B 308       2.291  -4.207  99.638  1.00 18.60           C  
ATOM   2603  CG1 ILE B 308       2.980  -4.498  98.322  1.00 19.43           C  
ATOM   2604  CG2 ILE B 308       2.642  -5.260 100.674  1.00 18.15           C  
ATOM   2605  CD1 ILE B 308       4.488  -4.205  98.374  1.00 19.86           C  
ATOM   2606  N   GLN B 309       0.462  -1.809  99.013  1.00 17.24           N  
ATOM   2607  CA  GLN B 309       0.379  -0.638  98.164  1.00 18.26           C  
ATOM   2608  C   GLN B 309       1.747  -0.438  97.511  1.00 18.56           C  
ATOM   2609  O   GLN B 309       2.794  -0.366  98.143  1.00 19.06           O  
ATOM   2610  CB  GLN B 309      -0.037   0.565  98.975  1.00 19.04           C  
ATOM   2611  CG  GLN B 309      -1.403   0.383  99.607  1.00 19.25           C  
ATOM   2612  CD  GLN B 309      -1.851   1.534 100.505  1.00 24.28           C  
ATOM   2613  OE1 GLN B 309      -1.117   2.496 100.732  1.00 35.34           O  
ATOM   2614  NE2 GLN B 309      -3.049   1.414 101.043  1.00 23.31           N  
ATOM   2615  N   HIS B 310       1.705  -0.265  96.208  1.00 17.04           N  
ATOM   2616  CA  HIS B 310       2.889  -0.054  95.403  1.00 17.31           C  
ATOM   2617  C   HIS B 310       3.759   1.041  95.957  1.00 18.39           C  
ATOM   2618  O   HIS B 310       4.962   0.855  96.059  1.00 18.28           O  
ATOM   2619  CB  HIS B 310       2.522   0.331  93.936  1.00 17.81           C  
ATOM   2620  CG  HIS B 310       1.647  -0.636  93.229  1.00 18.29           C  
ATOM   2621  ND1 HIS B 310       0.336  -0.855  93.593  1.00 23.24           N  
ATOM   2622  CD2 HIS B 310       1.865  -1.427  92.156  1.00 17.86           C  
ATOM   2623  CE1 HIS B 310      -0.185  -1.774  92.828  1.00 20.64           C  
ATOM   2624  NE2 HIS B 310       0.707  -2.110  91.919  1.00 18.95           N  
ATOM   2625  N   GLN B 311       3.189   2.190  96.350  1.00 18.53           N  
ATOM   2626  CA  GLN B 311       4.009   3.299  96.820  1.00 22.31           C  
ATOM   2627  C   GLN B 311       4.709   3.046  98.151  1.00 19.43           C  
ATOM   2628  O   GLN B 311       5.781   3.592  98.363  1.00 21.37           O  
ATOM   2629  CB  GLN B 311       3.200   4.620  96.867  1.00 29.30           C  
ATOM   2630  CG  GLN B 311       4.064   5.855  97.043  1.00 40.04           C  
ATOM   2631  CD  GLN B 311       3.286   7.163  96.848  1.00 52.56           C  
ATOM   2632  OE1 GLN B 311       2.105   7.164  96.465  1.00 66.43           O  
ATOM   2633  NE2 GLN B 311       3.951   8.284  97.109  1.00 65.05           N  
ATOM   2634  N   ASP B 312       4.140   2.179  98.994  1.00 20.64           N  
ATOM   2635  CA  ASP B 312       4.819   1.802 100.217  1.00 19.11           C  
ATOM   2636  C   ASP B 312       6.133   1.086  99.944  1.00 16.81           C  
ATOM   2637  O   ASP B 312       7.147   1.346 100.612  1.00 20.16           O  
ATOM   2638  CB  ASP B 312       3.908   0.951 101.112  1.00 20.08           C  
ATOM   2639  CG  ASP B 312       2.775   1.735 101.762  1.00 21.18           C  
ATOM   2640  OD1 ASP B 312       2.897   2.978 101.891  1.00 24.98           O  
ATOM   2641  OD2 ASP B 312       1.823   1.079 102.189  1.00 20.22           O  
ATOM   2642  N   TRP B 313       6.123   0.201  98.940  1.00 16.06           N  
ATOM   2643  CA  TRP B 313       7.355  -0.490  98.542  1.00 15.01           C  
ATOM   2644  C   TRP B 313       8.322   0.530  97.906  1.00 18.79           C  
ATOM   2645  O   TRP B 313       9.468   0.635  98.308  1.00 17.71           O  
ATOM   2646  CB  TRP B 313       7.100  -1.629  97.546  1.00 15.22           C  
ATOM   2647  CG  TRP B 313       8.315  -2.398  97.236  1.00 17.01           C  
ATOM   2648  CD1 TRP B 313       9.090  -2.311  96.122  1.00 15.67           C  
ATOM   2649  CD2 TRP B 313       8.942  -3.397  98.066  1.00 16.15           C  
ATOM   2650  NE1 TRP B 313      10.143  -3.170  96.195  1.00 17.66           N  
ATOM   2651  CE2 TRP B 313      10.075  -3.844  97.391  1.00 16.36           C  
ATOM   2652  CE3 TRP B 313       8.647  -3.933  99.340  1.00 18.77           C  
ATOM   2653  CZ2 TRP B 313      10.944  -4.815  97.936  1.00 18.56           C  
ATOM   2654  CZ3 TRP B 313       9.481  -4.906  99.856  1.00 19.34           C  
ATOM   2655  CH2 TRP B 313      10.624  -5.326  99.167  1.00 17.74           C  
ATOM   2656  N   MET B 314       7.810   1.282  96.938  1.00 20.36           N  
ATOM   2657  CA  MET B 314       8.681   2.173  96.171  1.00 20.73           C  
ATOM   2658  C   MET B 314       9.309   3.297  96.980  1.00 23.60           C  
ATOM   2659  O   MET B 314      10.413   3.716  96.655  1.00 23.75           O  
ATOM   2660  CB  MET B 314       7.931   2.720  94.960  1.00 21.54           C  
ATOM   2661  CG  MET B 314       7.513   1.641  93.959  1.00 23.01           C  
ATOM   2662  SD  MET B 314       8.783   0.543  93.360  1.00 22.89           S  
ATOM   2663  CE  MET B 314       9.739   1.727  92.399  1.00 26.66           C  
ATOM   2664  N   SER B 315       8.649   3.727  98.053  1.00 22.10           N  
ATOM   2665  CA  SER B 315       9.160   4.771  98.929  1.00 24.94           C  
ATOM   2666  C   SER B 315      10.101   4.266 100.016  1.00 25.30           C  
ATOM   2667  O   SER B 315      10.575   5.059 100.828  1.00 27.13           O  
ATOM   2668  CB  SER B 315       7.995   5.517  99.518  1.00 27.23           C  
ATOM   2669  OG  SER B 315       7.244   4.745 100.465  1.00 29.85           O  
ATOM   2670  N   GLY B 316      10.348   2.950 100.079  1.00 20.26           N  
ATOM   2671  CA  GLY B 316      11.352   2.413 100.955  1.00 20.99           C  
ATOM   2672  C   GLY B 316      10.833   2.084 102.344  1.00 22.11           C  
ATOM   2673  O   GLY B 316      11.640   1.868 103.243  1.00 22.28           O  
ATOM   2674  N   LYS B 317       9.526   2.002 102.530  1.00 19.28           N  
ATOM   2675  CA  LYS B 317       8.983   1.617 103.851  1.00 19.25           C  
ATOM   2676  C   LYS B 317       9.314   0.162 104.172  1.00 18.76           C  
ATOM   2677  O   LYS B 317       9.461  -0.676 103.292  1.00 17.37           O  
ATOM   2678  CB  LYS B 317       7.507   1.838 103.907  1.00 18.46           C  
ATOM   2679  CG  LYS B 317       7.100   3.291 103.722  1.00 23.06           C  
ATOM   2680  CD  LYS B 317       5.611   3.449 103.852  1.00 27.81           C  
ATOM   2681  CE  LYS B 317       5.216   4.876 104.241  1.00 38.19           C  
ATOM   2682  NZ  LYS B 317       5.850   5.879 103.347  1.00 48.15           N  
ATOM   2683  N   GLU B 318       9.420  -0.117 105.474  1.00 18.36           N  
ATOM   2684  CA  GLU B 318       9.761  -1.446 105.936  1.00 17.46           C  
ATOM   2685  C   GLU B 318       8.480  -2.259 106.161  1.00 15.03           C  
ATOM   2686  O   GLU B 318       7.522  -1.773 106.786  1.00 17.92           O  
ATOM   2687  CB  GLU B 318      10.549  -1.324 107.232  1.00 20.78           C  
ATOM   2688  CG  GLU B 318      11.099  -2.654 107.718  1.00 24.64           C  
ATOM   2689  CD  GLU B 318      12.260  -2.485 108.707  1.00 37.05           C  
ATOM   2690  OE1 GLU B 318      11.994  -2.235 109.881  1.00 33.97           O  
ATOM   2691  OE2 GLU B 318      13.428  -2.630 108.323  1.00 36.12           O  
ATOM   2692  N   PHE B 319       8.538  -3.496 105.721  1.00 13.96           N  
ATOM   2693  CA  PHE B 319       7.464  -4.462 105.892  1.00 13.64           C  
ATOM   2694  C   PHE B 319       7.940  -5.486 106.890  1.00 16.54           C  
ATOM   2695  O   PHE B 319       9.035  -6.015 106.730  1.00 16.12           O  
ATOM   2696  CB  PHE B 319       7.099  -5.102 104.580  1.00 14.12           C  
ATOM   2697  CG  PHE B 319       6.521  -4.146 103.582  1.00 15.80           C  
ATOM   2698  CD1 PHE B 319       7.337  -3.310 102.877  1.00 16.80           C  
ATOM   2699  CD2 PHE B 319       5.162  -4.048 103.402  1.00 17.89           C  
ATOM   2700  CE1 PHE B 319       6.807  -2.379 101.981  1.00 18.45           C  
ATOM   2701  CE2 PHE B 319       4.645  -3.134 102.516  1.00 18.85           C  
ATOM   2702  CZ  PHE B 319       5.489  -2.305 101.816  1.00 16.42           C  
ATOM   2703  N   LYS B 320       7.125  -5.782 107.908  1.00 13.60           N  
ATOM   2704  CA  LYS B 320       7.585  -6.659 108.971  1.00 13.70           C  
ATOM   2705  C   LYS B 320       6.483  -7.705 109.219  1.00 14.90           C  
ATOM   2706  O   LYS B 320       5.320  -7.336 109.391  1.00 15.17           O  
ATOM   2707  CB  LYS B 320       7.833  -5.876 110.260  1.00 16.76           C  
ATOM   2708  CG  LYS B 320       8.152  -6.774 111.443  1.00 19.36           C  
ATOM   2709  CD  LYS B 320       8.273  -5.958 112.712  1.00 26.67           C  
ATOM   2710  CE  LYS B 320       9.512  -5.142 112.799  1.00 35.59           C  
ATOM   2711  NZ  LYS B 320       9.250  -4.204 113.944  1.00 43.01           N  
ATOM   2712  N  ACYS B 321       6.821  -9.010 109.204  0.25 14.74           N  
ATOM   2713  N  BCYS B 321       6.848  -8.969 109.220  0.75 14.73           N  
ATOM   2714  CA ACYS B 321       5.895 -10.070 109.689  0.25 14.79           C  
ATOM   2715  CA BCYS B 321       5.963  -9.961 109.786  0.75 15.94           C  
ATOM   2716  C  ACYS B 321       6.398 -10.609 111.032  0.25 13.97           C  
ATOM   2717  C  BCYS B 321       6.437 -10.393 111.152  0.75 16.37           C  
ATOM   2718  O  ACYS B 321       7.589 -10.970 111.121  0.25 10.92           O  
ATOM   2719  O  BCYS B 321       7.631 -10.443 111.426  0.75 16.38           O  
ATOM   2720  CB ACYS B 321       5.652 -11.200 108.654  0.25 16.34           C  
ATOM   2721  CB BCYS B 321       5.760 -11.121 108.866  0.75 16.92           C  
ATOM   2722  SG ACYS B 321       7.011 -12.358 108.299  0.25 17.24           S  
ATOM   2723  SG BCYS B 321       7.254 -12.106 108.605  0.75 18.02           S  
ATOM   2724  N   LYS B 322       5.508 -10.651 112.052  1.00 14.13           N  
ATOM   2725  CA  LYS B 322       5.832 -11.071 113.384  1.00 15.28           C  
ATOM   2726  C   LYS B 322       5.038 -12.403 113.606  1.00 15.37           C  
ATOM   2727  O   LYS B 322       3.836 -12.408 113.421  1.00 18.62           O  
ATOM   2728  CB  LYS B 322       5.384 -10.044 114.399  1.00 16.89           C  
ATOM   2729  CG  LYS B 322       5.495 -10.511 115.832  1.00 18.67           C  
ATOM   2730  CD  LYS B 322       5.102  -9.381 116.775  1.00 24.64           C  
ATOM   2731  CE  LYS B 322       5.162  -9.823 118.219  1.00 29.90           C  
ATOM   2732  NZ  LYS B 322       4.429  -8.854 119.073  1.00 36.25           N  
ATOM   2733  N   VAL B 323       5.750 -13.481 113.941  1.00 14.19           N  
ATOM   2734  CA  VAL B 323       5.159 -14.812 114.025  1.00 14.86           C  
ATOM   2735  C   VAL B 323       5.252 -15.256 115.495  1.00 16.15           C  
ATOM   2736  O   VAL B 323       6.304 -15.210 116.125  1.00 17.00           O  
ATOM   2737  CB  VAL B 323       5.969 -15.758 113.174  1.00 16.40           C  
ATOM   2738  CG1 VAL B 323       5.410 -17.177 113.281  1.00 18.92           C  
ATOM   2739  CG2 VAL B 323       5.963 -15.279 111.720  1.00 17.79           C  
ATOM   2740  N   ASN B 324       4.116 -15.649 116.035  1.00 16.71           N  
ATOM   2741  CA  ASN B 324       4.083 -16.130 117.410  1.00 17.36           C  
ATOM   2742  C   ASN B 324       3.369 -17.463 117.493  1.00 17.64           C  
ATOM   2743  O   ASN B 324       2.682 -17.880 116.554  1.00 18.33           O  
ATOM   2744  CB  ASN B 324       3.352 -15.120 118.298  1.00 21.04           C  
ATOM   2745  CG  ASN B 324       3.915 -15.087 119.710  1.00 24.52           C  
ATOM   2746  OD1 ASN B 324       4.746 -15.913 120.102  1.00 22.15           O  
ATOM   2747  ND2 ASN B 324       3.533 -14.057 120.441  1.00 33.16           N  
ATOM   2748  N   ASN B 325       3.628 -18.124 118.624  1.00 20.76           N  
ATOM   2749  CA  ASN B 325       2.945 -19.346 118.953  1.00 24.16           C  
ATOM   2750  C   ASN B 325       3.221 -19.610 120.435  1.00 19.89           C  
ATOM   2751  O   ASN B 325       4.204 -19.137 121.004  1.00 21.48           O  
ATOM   2752  CB  ASN B 325       3.440 -20.458 118.029  1.00 23.80           C  
ATOM   2753  CG  ASN B 325       3.237 -21.840 118.593  1.00 32.94           C  
ATOM   2754  OD1 ASN B 325       4.064 -22.299 119.384  1.00 31.70           O  
ATOM   2755  ND2 ASN B 325       2.163 -22.500 118.207  1.00 38.00           N  
ATOM   2756  N   LYS B 326       2.315 -20.407 121.039  1.00 23.12           N  
ATOM   2757  CA  LYS B 326       2.320 -20.583 122.486  1.00 26.73           C  
ATOM   2758  C   LYS B 326       3.600 -21.243 122.976  1.00 24.82           C  
ATOM   2759  O   LYS B 326       4.004 -21.048 124.118  1.00 28.67           O  
ATOM   2760  CB  LYS B 326       1.074 -21.360 122.937  1.00 24.43           C  
ATOM   2761  CG  LYS B 326       1.090 -22.817 122.552  1.00 32.26           C  
ATOM   2762  CD  LYS B 326      -0.272 -23.447 122.851  1.00 36.46           C  
ATOM   2763  CE  LYS B 326      -0.302 -24.917 122.448  1.00 48.13           C  
ATOM   2764  NZ  LYS B 326       0.768 -25.711 123.113  1.00 54.89           N  
ATOM   2765  N   ASP B 327       4.293 -21.992 122.106  1.00 25.01           N  
ATOM   2766  CA  ASP B 327       5.518 -22.623 122.488  1.00 24.66           C  
ATOM   2767  C   ASP B 327       6.795 -21.960 122.083  1.00 28.38           C  
ATOM   2768  O   ASP B 327       7.881 -22.451 122.394  1.00 32.70           O  
ATOM   2769  CB  ASP B 327       5.495 -24.100 122.020  1.00 31.01           C  
ATOM   2770  CG  ASP B 327       4.467 -24.931 122.780  1.00 41.34           C  
ATOM   2771  OD1 ASP B 327       4.343 -24.787 124.025  1.00 38.34           O  
ATOM   2772  OD2 ASP B 327       3.764 -25.735 122.140  1.00 62.73           O  
ATOM   2773  N   LEU B 328       6.732 -20.807 121.403  1.00 25.33           N  
ATOM   2774  CA  LEU B 328       7.943 -20.089 121.118  1.00 24.19           C  
ATOM   2775  C   LEU B 328       8.422 -19.288 122.341  1.00 22.74           C  
ATOM   2776  O   LEU B 328       7.597 -18.700 123.018  1.00 23.88           O  
ATOM   2777  CB  LEU B 328       7.702 -19.103 119.957  1.00 22.60           C  
ATOM   2778  CG  LEU B 328       7.466 -19.677 118.569  1.00 26.60           C  
ATOM   2779  CD1 LEU B 328       7.154 -18.569 117.576  1.00 25.55           C  
ATOM   2780  CD2 LEU B 328       8.718 -20.397 118.134  1.00 34.32           C  
ATOM   2781  N   PRO B 329       9.729 -19.210 122.558  1.00 22.36           N  
ATOM   2782  CA  PRO B 329      10.212 -18.398 123.684  1.00 22.10           C  
ATOM   2783  C   PRO B 329      10.092 -16.893 123.455  1.00 22.28           C  
ATOM   2784  O   PRO B 329      10.045 -16.119 124.403  1.00 24.16           O  
ATOM   2785  CB  PRO B 329      11.687 -18.758 123.785  1.00 23.52           C  
ATOM   2786  CG  PRO B 329      12.042 -19.242 122.413  1.00 31.27           C  
ATOM   2787  CD  PRO B 329      10.836 -19.971 121.945  1.00 25.68           C  
ATOM   2788  N   ALA B 330      10.052 -16.477 122.191  1.00 19.52           N  
ATOM   2789  CA  ALA B 330       9.780 -15.107 121.846  1.00 17.77           C  
ATOM   2790  C   ALA B 330       9.259 -15.125 120.411  1.00 18.35           C  
ATOM   2791  O   ALA B 330       9.539 -16.065 119.662  1.00 20.08           O  
ATOM   2792  CB  ALA B 330      11.047 -14.268 121.891  1.00 18.17           C  
ATOM   2793  N   PRO B 331       8.526 -14.077 120.010  1.00 16.97           N  
ATOM   2794  CA  PRO B 331       8.098 -14.066 118.587  1.00 16.32           C  
ATOM   2795  C   PRO B 331       9.299 -13.942 117.647  1.00 16.52           C  
ATOM   2796  O   PRO B 331      10.387 -13.465 118.034  1.00 20.44           O  
ATOM   2797  CB  PRO B 331       7.218 -12.829 118.487  1.00 18.60           C  
ATOM   2798  CG  PRO B 331       6.897 -12.440 119.903  1.00 22.18           C  
ATOM   2799  CD  PRO B 331       8.054 -12.893 120.734  1.00 19.12           C  
ATOM   2800  N   ILE B 332       9.075 -14.379 116.417  1.00 15.96           N  
ATOM   2801  CA  ILE B 332      10.095 -14.266 115.370  1.00 16.31           C  
ATOM   2802  C   ILE B 332       9.620 -13.154 114.422  1.00 16.04           C  
ATOM   2803  O   ILE B 332       8.501 -13.228 113.895  1.00 18.91           O  
ATOM   2804  CB  ILE B 332      10.254 -15.556 114.612  1.00 17.68           C  
ATOM   2805  CG1 ILE B 332      10.673 -16.691 115.544  1.00 21.35           C  
ATOM   2806  CG2 ILE B 332      11.252 -15.323 113.463  1.00 19.12           C  
ATOM   2807  CD1 ILE B 332      10.577 -18.068 114.953  1.00 26.02           C  
ATOM   2808  N   GLU B 333      10.504 -12.174 114.173  1.00 16.97           N  
ATOM   2809  CA  GLU B 333      10.151 -11.033 113.322  1.00 17.52           C  
ATOM   2810  C   GLU B 333      11.097 -11.057 112.138  1.00 18.49           C  
ATOM   2811  O   GLU B 333      12.289 -11.295 112.306  1.00 19.58           O  
ATOM   2812  CB  GLU B 333      10.299  -9.702 114.065  1.00 21.57           C  
ATOM   2813  CG  GLU B 333       9.295  -9.528 115.215  1.00 28.02           C  
ATOM   2814  CD  GLU B 333       9.314  -8.130 115.855  1.00 36.46           C  
ATOM   2815  OE1 GLU B 333      10.195  -7.338 115.523  1.00 37.36           O  
ATOM   2816  OE2 GLU B 333       8.438  -7.823 116.688  1.00 52.47           O  
ATOM   2817  N   ARG B 334      10.559 -10.871 110.940  1.00 15.05           N  
ATOM   2818  CA  ARG B 334      11.394 -10.713 109.764  1.00 15.60           C  
ATOM   2819  C   ARG B 334      10.971  -9.390 109.112  1.00 16.60           C  
ATOM   2820  O   ARG B 334       9.788  -9.067 109.099  1.00 15.73           O  
ATOM   2821  CB  ARG B 334      11.231 -11.830 108.763  1.00 16.91           C  
ATOM   2822  CG  ARG B 334      11.695 -13.212 109.198  1.00 19.35           C  
ATOM   2823  CD  ARG B 334      13.168 -13.285 109.574  1.00 22.11           C  
ATOM   2824  NE  ARG B 334      14.036 -12.642 108.602  1.00 26.96           N  
ATOM   2825  CZ  ARG B 334      14.393 -13.111 107.411  1.00 29.59           C  
ATOM   2826  NH1 ARG B 334      13.945 -14.273 106.961  1.00 28.21           N  
ATOM   2827  NH2 ARG B 334      15.209 -12.393 106.610  1.00 28.93           N  
ATOM   2828  N   THR B 335      11.952  -8.662 108.536  1.00 15.78           N  
ATOM   2829  CA  THR B 335      11.709  -7.404 107.904  1.00 15.92           C  
ATOM   2830  C   THR B 335      12.269  -7.407 106.484  1.00 16.14           C  
ATOM   2831  O   THR B 335      13.222  -8.119 106.173  1.00 16.70           O  
ATOM   2832  CB  THR B 335      12.345  -6.227 108.626  1.00 18.36           C  
ATOM   2833  OG1 THR B 335      13.763  -6.459 108.728  1.00 21.77           O  
ATOM   2834  CG2 THR B 335      11.724  -6.056 109.987  1.00 19.05           C  
ATOM   2835  N   ILE B 336      11.608  -6.666 105.613  1.00 14.97           N  
ATOM   2836  CA  ILE B 336      12.118  -6.483 104.252  1.00 15.57           C  
ATOM   2837  C   ILE B 336      11.740  -5.092 103.765  1.00 16.29           C  
ATOM   2838  O   ILE B 336      10.719  -4.489 104.140  1.00 15.35           O  
ATOM   2839  CB  ILE B 336      11.547  -7.580 103.335  1.00 16.19           C  
ATOM   2840  CG1 ILE B 336      12.320  -7.662 102.009  1.00 17.79           C  
ATOM   2841  CG2 ILE B 336      10.047  -7.415 103.110  1.00 15.97           C  
ATOM   2842  CD1 ILE B 336      12.063  -8.905 101.216  1.00 21.11           C  
ATOM   2843  N   SER B 337      12.583  -4.565 102.848  1.00 16.29           N  
ATOM   2844  CA  SER B 337      12.280  -3.268 102.238  1.00 16.04           C  
ATOM   2845  C   SER B 337      13.033  -3.219 100.930  1.00 16.69           C  
ATOM   2846  O   SER B 337      13.907  -4.042 100.647  1.00 19.94           O  
ATOM   2847  CB  SER B 337      12.656  -2.093 103.132  1.00 18.89           C  
ATOM   2848  OG  SER B 337      14.044  -2.156 103.441  1.00 23.88           O  
ATOM   2849  N   LYS B 338      12.667  -2.252 100.122  1.00 17.68           N  
ATOM   2850  CA  LYS B 338      13.310  -2.077  98.812  1.00 18.17           C  
ATOM   2851  C   LYS B 338      14.745  -1.614  99.042  1.00 19.98           C  
ATOM   2852  O   LYS B 338      14.920  -0.644  99.730  1.00 21.64           O  
ATOM   2853  CB  LYS B 338      12.533  -1.055  98.018  1.00 18.67           C  
ATOM   2854  CG  LYS B 338      13.046  -0.854  96.588  1.00 18.64           C  
ATOM   2855  CD  LYS B 338      12.156   0.095  95.851  1.00 24.25           C  
ATOM   2856  CE  LYS B 338      12.525   0.219  94.360  1.00 26.92           C  
ATOM   2857  NZ  LYS B 338      13.932   0.671  94.248  1.00 31.39           N  
ATOM   2858  N   PRO B 339      15.722  -2.315  98.423  1.00 22.30           N  
ATOM   2859  CA  PRO B 339      17.106  -1.882  98.648  1.00 29.07           C  
ATOM   2860  C   PRO B 339      17.357  -0.441  98.197  1.00 32.79           C  
ATOM   2861  O   PRO B 339      16.797   0.035  97.198  1.00 23.47           O  
ATOM   2862  CB  PRO B 339      17.924  -2.882  97.843  1.00 32.85           C  
ATOM   2863  CG  PRO B 339      17.059  -4.093  97.748  1.00 35.24           C  
ATOM   2864  CD  PRO B 339      15.664  -3.533  97.604  1.00 29.70           C  
ATOM   2865  N   LYS B 340      18.151   0.270  98.983  1.00 31.24           N  
ATOM   2866  CA  LYS B 340      18.581   1.599  98.652  1.00 36.00           C  
ATOM   2867  C   LYS B 340      19.588   1.490  97.507  1.00 25.75           C  
ATOM   2868  O   LYS B 340      20.187   0.429  97.270  1.00 32.38           O  
ATOM   2869  CB  LYS B 340      19.217   2.263  99.890  1.00 39.88           C  
ATOM   2870  CG  LYS B 340      18.188   2.624 100.955  1.00 49.57           C  
ATOM   2871  CD  LYS B 340      18.848   3.165 102.221  1.00 62.39           C  
ATOM   2872  CE  LYS B 340      17.853   3.864 103.133  1.00 66.39           C  
ATOM   2873  NZ  LYS B 340      16.855   2.924 103.712  1.00 80.82           N  
ATOM   2874  N   GLY B 341      19.688   2.576  96.763  1.00 27.50           N  
ATOM   2875  CA  GLY B 341      20.705   2.683  95.704  1.00 27.96           C  
ATOM   2876  C   GLY B 341      20.288   3.583  94.581  1.00 24.50           C  
ATOM   2877  O   GLY B 341      19.220   4.124  94.553  1.00 29.53           O  
ATOM   2878  N   SER B 342      21.164   3.733  93.603  1.00 22.85           N  
ATOM   2879  CA  SER B 342      20.865   4.556  92.470  1.00 24.54           C  
ATOM   2880  C   SER B 342      19.981   3.852  91.438  1.00 19.79           C  
ATOM   2881  O   SER B 342      19.889   2.605  91.394  1.00 22.79           O  
ATOM   2882  CB  SER B 342      22.195   4.971  91.803  1.00 29.23           C  
ATOM   2883  OG  SER B 342      22.968   5.735  92.725  1.00 37.72           O  
ATOM   2884  N   VAL B 343      19.363   4.672  90.602  1.00 18.70           N  
ATOM   2885  CA  VAL B 343      18.471   4.194  89.544  1.00 17.69           C  
ATOM   2886  C   VAL B 343      19.042   4.700  88.231  1.00 20.70           C  
ATOM   2887  O   VAL B 343      19.396   5.888  88.114  1.00 19.42           O  
ATOM   2888  CB  VAL B 343      17.046   4.728  89.662  1.00 19.03           C  
ATOM   2889  CG1 VAL B 343      16.141   4.319  88.479  1.00 21.69           C  
ATOM   2890  CG2 VAL B 343      16.489   4.284  91.011  1.00 22.94           C  
ATOM   2891  N   ARG B 344      19.106   3.819  87.249  1.00 19.95           N  
ATOM   2892  CA  ARG B 344      19.460   4.189  85.845  1.00 17.04           C  
ATOM   2893  C   ARG B 344      18.477   3.474  84.930  1.00 18.55           C  
ATOM   2894  O   ARG B 344      18.299   2.250  85.040  1.00 17.76           O  
ATOM   2895  CB  ARG B 344      20.850   3.690  85.523  1.00 19.15           C  
ATOM   2896  CG  ARG B 344      21.963   4.316  86.351  1.00 22.07           C  
ATOM   2897  CD  ARG B 344      23.312   3.950  85.822  1.00 27.32           C  
ATOM   2898  NE  ARG B 344      24.363   4.421  86.699  1.00 36.42           N  
ATOM   2899  CZ  ARG B 344      25.656   4.186  86.506  1.00 48.88           C  
ATOM   2900  NH1 ARG B 344      26.072   3.485  85.450  1.00 41.53           N  
ATOM   2901  NH2 ARG B 344      26.533   4.659  87.382  1.00 65.59           N  
ATOM   2902  N   ALA B 345      17.804   4.204  84.070  1.00 16.83           N  
ATOM   2903  CA  ALA B 345      16.866   3.609  83.126  1.00 17.05           C  
ATOM   2904  C   ALA B 345      17.587   2.760  82.084  1.00 18.92           C  
ATOM   2905  O   ALA B 345      18.670   3.120  81.616  1.00 17.49           O  
ATOM   2906  CB  ALA B 345      16.074   4.651  82.412  1.00 19.60           C  
ATOM   2907  N   PRO B 346      16.984   1.639  81.703  1.00 17.44           N  
ATOM   2908  CA  PRO B 346      17.612   0.812  80.643  1.00 16.57           C  
ATOM   2909  C   PRO B 346      17.573   1.486  79.282  1.00 16.24           C  
ATOM   2910  O   PRO B 346      16.633   2.215  78.947  1.00 19.82           O  
ATOM   2911  CB  PRO B 346      16.730  -0.440  80.629  1.00 19.12           C  
ATOM   2912  CG  PRO B 346      15.442  -0.041  81.218  1.00 23.17           C  
ATOM   2913  CD  PRO B 346      15.718   1.073  82.210  1.00 20.92           C  
ATOM   2914  N   GLN B 347      18.587   1.190  78.505  1.00 19.17           N  
ATOM   2915  CA  GLN B 347      18.592   1.428  77.060  1.00 18.67           C  
ATOM   2916  C   GLN B 347      18.220   0.124  76.407  1.00 19.46           C  
ATOM   2917  O   GLN B 347      18.777  -0.914  76.750  1.00 19.66           O  
ATOM   2918  CB  GLN B 347      19.961   1.866  76.648  1.00 22.47           C  
ATOM   2919  CG  GLN B 347      20.419   3.110  77.395  1.00 30.69           C  
ATOM   2920  CD  GLN B 347      21.813   3.521  76.979  1.00 49.03           C  
ATOM   2921  OE1 GLN B 347      22.383   2.965  76.031  1.00 51.98           O  
ATOM   2922  NE2 GLN B 347      22.385   4.475  77.698  1.00 57.37           N  
ATOM   2923  N   VAL B 348      17.272   0.182  75.496  1.00 17.73           N  
ATOM   2924  CA  VAL B 348      16.682  -0.992  74.913  1.00 15.71           C  
ATOM   2925  C   VAL B 348      16.907  -0.935  73.405  1.00 17.58           C  
ATOM   2926  O   VAL B 348      16.567   0.066  72.771  1.00 19.66           O  
ATOM   2927  CB  VAL B 348      15.187  -1.079  75.226  1.00 19.13           C  
ATOM   2928  CG1 VAL B 348      14.579  -2.342  74.687  1.00 20.89           C  
ATOM   2929  CG2 VAL B 348      14.955  -1.066  76.719  1.00 18.75           C  
ATOM   2930  N   TYR B 349      17.490  -2.006  72.855  1.00 18.42           N  
ATOM   2931  CA  TYR B 349      17.715  -2.149  71.425  1.00 18.44           C  
ATOM   2932  C   TYR B 349      17.243  -3.489  70.924  1.00 17.73           C  
ATOM   2933  O   TYR B 349      17.345  -4.496  71.607  1.00 19.09           O  
ATOM   2934  CB  TYR B 349      19.182  -1.978  71.110  1.00 19.31           C  
ATOM   2935  CG  TYR B 349      19.794  -0.659  71.448  1.00 20.79           C  
ATOM   2936  CD1 TYR B 349      19.635   0.397  70.585  1.00 29.32           C  
ATOM   2937  CD2 TYR B 349      20.536  -0.485  72.586  1.00 25.63           C  
ATOM   2938  CE1 TYR B 349      20.214   1.621  70.854  1.00 31.56           C  
ATOM   2939  CE2 TYR B 349      21.097   0.762  72.887  1.00 29.80           C  
ATOM   2940  CZ  TYR B 349      20.913   1.787  71.993  1.00 30.94           C  
ATOM   2941  OH  TYR B 349      21.451   3.027  72.194  1.00 38.17           O  
ATOM   2942  N   VAL B 350      16.671  -3.522  69.710  1.00 18.27           N  
ATOM   2943  CA  VAL B 350      16.329  -4.781  69.049  1.00 19.93           C  
ATOM   2944  C   VAL B 350      17.358  -5.037  67.948  1.00 20.05           C  
ATOM   2945  O   VAL B 350      17.776  -4.125  67.234  1.00 22.55           O  
ATOM   2946  CB  VAL B 350      14.898  -4.872  68.543  1.00 22.46           C  
ATOM   2947  CG1 VAL B 350      13.943  -4.987  69.740  1.00 21.19           C  
ATOM   2948  CG2 VAL B 350      14.531  -3.682  67.648  1.00 21.34           C  
ATOM   2949  N  ALEU B 351      17.824  -6.275  67.883  0.63 18.39           N  
ATOM   2950  N  BLEU B 351      17.807  -6.288  67.885  0.37 20.22           N  
ATOM   2951  CA ALEU B 351      18.844  -6.677  66.919  0.63 20.43           C  
ATOM   2952  CA BLEU B 351      18.840  -6.718  66.949  0.37 21.83           C  
ATOM   2953  C  ALEU B 351      18.231  -7.710  65.991  0.63 18.31           C  
ATOM   2954  C  BLEU B 351      18.231  -7.725  65.988  0.37 19.36           C  
ATOM   2955  O  ALEU B 351      17.505  -8.610  66.407  0.63 18.35           O  
ATOM   2956  O  BLEU B 351      17.542  -8.664  66.402  0.37 18.45           O  
ATOM   2957  CB ALEU B 351      20.096  -7.230  67.595  0.63 18.46           C  
ATOM   2958  CB BLEU B 351      20.022  -7.365  67.665  0.37 22.47           C  
ATOM   2959  CG ALEU B 351      21.069  -6.308  68.350  0.63 17.55           C  
ATOM   2960  CG BLEU B 351      20.663  -6.687  68.879  0.37 22.54           C  
ATOM   2961  CD1ALEU B 351      20.417  -5.663  69.576  0.63 19.41           C  
ATOM   2962  CD1BLEU B 351      21.699  -7.597  69.504  0.37 24.35           C  
ATOM   2963  CD2ALEU B 351      22.299  -7.070  68.772  0.63 17.39           C  
ATOM   2964  CD2BLEU B 351      21.287  -5.362  68.449  0.37 23.97           C  
ATOM   2965  N   PRO B 352      18.470  -7.516  64.674  1.00 18.71           N  
ATOM   2966  CA  PRO B 352      17.939  -8.478  63.711  1.00 19.48           C  
ATOM   2967  C   PRO B 352      18.715  -9.796  63.745  1.00 23.26           C  
ATOM   2968  O   PRO B 352      19.729  -9.905  64.430  1.00 20.30           O  
ATOM   2969  CB  PRO B 352      18.153  -7.761  62.380  1.00 23.13           C  
ATOM   2970  CG  PRO B 352      19.303  -6.885  62.578  1.00 23.17           C  
ATOM   2971  CD  PRO B 352      19.251  -6.450  64.044  1.00 20.48           C  
ATOM   2972  N   PRO B 353      18.224 -10.809  63.014  1.00 21.93           N  
ATOM   2973  CA  PRO B 353      18.953 -12.042  62.975  1.00 18.58           C  
ATOM   2974  C   PRO B 353      20.341 -11.912  62.405  1.00 19.67           C  
ATOM   2975  O   PRO B 353      20.620 -11.012  61.621  1.00 21.70           O  
ATOM   2976  CB  PRO B 353      18.082 -12.953  62.048  1.00 21.32           C  
ATOM   2977  CG  PRO B 353      16.795 -12.318  61.959  1.00 21.02           C  
ATOM   2978  CD  PRO B 353      17.040 -10.857  62.140  1.00 22.37           C  
ATOM   2979  N   PRO B 354      21.244 -12.827  62.817  1.00 20.27           N  
ATOM   2980  CA  PRO B 354      22.507 -12.919  62.078  1.00 21.30           C  
ATOM   2981  C   PRO B 354      22.233 -13.191  60.583  1.00 20.31           C  
ATOM   2982  O   PRO B 354      21.252 -13.863  60.271  1.00 25.03           O  
ATOM   2983  CB  PRO B 354      23.213 -14.129  62.686  1.00 24.93           C  
ATOM   2984  CG  PRO B 354      22.262 -14.796  63.608  1.00 26.33           C  
ATOM   2985  CD  PRO B 354      21.075 -13.903  63.819  1.00 22.03           C  
ATOM   2986  N   GLU B 355      23.047 -12.612  59.756  1.00 24.36           N  
ATOM   2987  CA  GLU B 355      22.831 -12.774  58.312  1.00 29.71           C  
ATOM   2988  C   GLU B 355      22.836 -14.257  57.906  1.00 32.22           C  
ATOM   2989  O   GLU B 355      22.067 -14.624  57.016  1.00 29.65           O  
ATOM   2990  CB  GLU B 355      23.810 -11.931  57.512  1.00 35.66           C  
ATOM   2991  CG  GLU B 355      25.256 -12.388  57.522  1.00 46.07           C  
ATOM   2992  CD  GLU B 355      25.907 -12.309  56.138  1.00 39.19           C  
ATOM   2993  OE1 GLU B 355      25.279 -12.724  55.129  1.00 61.02           O  
ATOM   2994  OE2 GLU B 355      27.062 -11.863  56.069  1.00 41.25           O  
ATOM   2995  N   GLU B 356      23.555 -15.112  58.652  1.00 27.46           N  
ATOM   2996  CA  GLU B 356      23.628 -16.561  58.394  1.00 26.62           C  
ATOM   2997  C   GLU B 356      22.317 -17.298  58.529  1.00 38.40           C  
ATOM   2998  O   GLU B 356      22.108 -18.314  57.880  1.00 48.50           O  
ATOM   2999  CB  GLU B 356      24.724 -17.209  59.270  1.00 27.52           C  
ATOM   3000  CG  GLU B 356      26.117 -16.640  59.081  1.00 25.29           C  
ATOM   3001  CD  GLU B 356      26.520 -15.575  60.153  1.00 24.41           C  
ATOM   3002  OE1 GLU B 356      25.685 -14.673  60.420  1.00 28.73           O  
ATOM   3003  OE2 GLU B 356      27.672 -15.645  60.632  1.00 25.14           O  
ATOM   3004  N   GLU B 357      21.404 -16.773  59.338  1.00 28.21           N  
ATOM   3005  CA  GLU B 357      20.068 -17.357  59.514  1.00 24.58           C  
ATOM   3006  C   GLU B 357      19.081 -16.952  58.466  1.00 26.85           C  
ATOM   3007  O   GLU B 357      17.975 -17.502  58.425  1.00 31.47           O  
ATOM   3008  CB  GLU B 357      19.463 -16.927  60.874  1.00 26.04           C  
ATOM   3009  CG  GLU B 357      19.989 -17.715  62.046  1.00 25.49           C  
ATOM   3010  CD  GLU B 357      19.251 -17.377  63.346  1.00 26.28           C  
ATOM   3011  OE1 GLU B 357      18.683 -16.273  63.435  1.00 28.67           O  
ATOM   3012  OE2 GLU B 357      19.224 -18.223  64.227  1.00 31.23           O  
ATOM   3013  N   MET B 358      19.408 -15.948  57.665  1.00 27.73           N  
ATOM   3014  CA  MET B 358      18.381 -15.368  56.797  1.00 28.58           C  
ATOM   3015  C   MET B 358      17.979 -16.310  55.625  1.00 33.80           C  
ATOM   3016  O   MET B 358      16.995 -16.059  54.975  1.00 34.11           O  
ATOM   3017  CB  MET B 358      18.786 -13.984  56.287  1.00 30.23           C  
ATOM   3018  CG  MET B 358      18.834 -12.893  57.371  1.00 28.54           C  
ATOM   3019  SD  MET B 358      17.253 -12.692  58.200  1.00 31.52           S  
ATOM   3020  CE  MET B 358      16.255 -11.958  56.882  1.00 41.70           C  
ATOM   3021  N   THR B 359      18.732 -17.386  55.407  1.00 33.56           N  
ATOM   3022  CA  THR B 359      18.349 -18.429  54.454  1.00 34.56           C  
ATOM   3023  C   THR B 359      17.494 -19.554  55.082  1.00 42.59           C  
ATOM   3024  O   THR B 359      17.185 -20.539  54.414  1.00 40.55           O  
ATOM   3025  CB  THR B 359      19.609 -19.007  53.782  1.00 34.41           C  
ATOM   3026  OG1 THR B 359      20.558 -19.394  54.772  1.00 36.87           O  
ATOM   3027  CG2 THR B 359      20.236 -17.994  52.874  1.00 36.42           C  
ATOM   3028  N   LYS B 360      17.080 -19.405  56.340  1.00 36.40           N  
ATOM   3029  CA  LYS B 360      16.354 -20.444  57.071  1.00 32.68           C  
ATOM   3030  C   LYS B 360      14.913 -20.027  57.233  1.00 31.61           C  
ATOM   3031  O   LYS B 360      14.595 -18.864  57.071  1.00 33.57           O  
ATOM   3032  CB  LYS B 360      16.975 -20.672  58.450  1.00 36.56           C  
ATOM   3033  CG  LYS B 360      18.437 -21.098  58.444  1.00 41.39           C  
ATOM   3034  N   LYS B 361      14.049 -20.982  57.587  1.00 30.86           N  
ATOM   3035  CA  LYS B 361      12.628 -20.723  57.779  1.00 32.99           C  
ATOM   3036  C   LYS B 361      12.363 -20.016  59.118  1.00 26.51           C  
ATOM   3037  O   LYS B 361      11.429 -19.244  59.217  1.00 31.20           O  
ATOM   3038  CB  LYS B 361      11.790 -22.032  57.765  1.00 36.98           C  
ATOM   3039  CG  LYS B 361      11.739 -22.738  56.422  1.00 46.12           C  
ATOM   3040  N   GLN B 362      13.197 -20.308  60.119  1.00 33.72           N  
ATOM   3041  CA  GLN B 362      13.067 -19.703  61.462  1.00 29.23           C  
ATOM   3042  C   GLN B 362      14.316 -18.874  61.730  1.00 29.58           C  
ATOM   3043  O   GLN B 362      15.425 -19.260  61.349  1.00 28.80           O  
ATOM   3044  CB  GLN B 362      12.903 -20.777  62.517  1.00 31.52           C  
ATOM   3045  CG  GLN B 362      11.670 -21.637  62.308  1.00 42.21           C  
ATOM   3046  CD  GLN B 362      11.218 -22.319  63.586  1.00 60.96           C  
ATOM   3047  OE1 GLN B 362      10.840 -21.654  64.556  1.00 72.34           O  
ATOM   3048  NE2 GLN B 362      11.240 -23.648  63.594  1.00 78.05           N  
ATOM   3049  N   VAL B 363      14.122 -17.701  62.346  1.00 26.63           N  
ATOM   3050  CA  VAL B 363      15.256 -16.812  62.636  1.00 22.96           C  
ATOM   3051  C   VAL B 363      15.139 -16.350  64.089  1.00 19.50           C  
ATOM   3052  O   VAL B 363      14.106 -16.528  64.694  1.00 22.82           O  
ATOM   3053  CB  VAL B 363      15.330 -15.585  61.699  1.00 26.32           C  
ATOM   3054  CG1 VAL B 363      15.594 -16.045  60.264  1.00 32.03           C  
ATOM   3055  CG2 VAL B 363      14.071 -14.774  61.736  1.00 27.29           C  
ATOM   3056  N   THR B 364      16.223 -15.744  64.565  1.00 22.85           N  
ATOM   3057  CA  THR B 364      16.329 -15.349  65.982  1.00 19.36           C  
ATOM   3058  C   THR B 364      16.371 -13.820  66.059  1.00 17.00           C  
ATOM   3059  O   THR B 364      17.249 -13.234  65.448  1.00 19.94           O  
ATOM   3060  CB  THR B 364      17.629 -15.866  66.567  1.00 20.25           C  
ATOM   3061  OG1 THR B 364      17.759 -17.269  66.314  1.00 24.53           O  
ATOM   3062  CG2 THR B 364      17.665 -15.594  68.082  1.00 22.04           C  
ATOM   3063  N   LEU B 365      15.450 -13.244  66.821  1.00 18.51           N  
ATOM   3064  CA  LEU B 365      15.483 -11.818  67.174  1.00 18.28           C  
ATOM   3065  C   LEU B 365      16.053 -11.655  68.582  1.00 16.01           C  
ATOM   3066  O   LEU B 365      15.797 -12.500  69.426  1.00 19.40           O  
ATOM   3067  CB  LEU B 365      14.104 -11.204  67.073  1.00 20.78           C  
ATOM   3068  CG  LEU B 365      13.398 -11.433  65.702  1.00 21.50           C  
ATOM   3069  CD1 LEU B 365      12.004 -10.845  65.822  1.00 25.06           C  
ATOM   3070  CD2 LEU B 365      14.192 -10.853  64.549  1.00 23.23           C  
ATOM   3071  N   THR B 366      16.853 -10.612  68.738  1.00 16.19           N  
ATOM   3072  CA  THR B 366      17.522 -10.381  70.041  1.00 16.68           C  
ATOM   3073  C   THR B 366      17.123  -9.008  70.587  1.00 17.80           C  
ATOM   3074  O   THR B 366      17.217  -8.017  69.895  1.00 18.21           O  
ATOM   3075  CB  THR B 366      19.007 -10.427  69.848  1.00 17.06           C  
ATOM   3076  OG1 THR B 366      19.386 -11.759  69.473  1.00 18.42           O  
ATOM   3077  CG2 THR B 366      19.713 -10.160  71.185  1.00 19.06           C  
ATOM   3078  N  ACYS B 367      16.740  -8.941  71.856  0.53 15.68           N  
ATOM   3079  N  BCYS B 367      16.661  -8.988  71.839  0.47 15.72           N  
ATOM   3080  CA ACYS B 367      16.506  -7.657  72.515  0.53 17.16           C  
ATOM   3081  CA BCYS B 367      16.426  -7.744  72.592  0.47 16.47           C  
ATOM   3082  C  ACYS B 367      17.586  -7.474  73.566  0.53 15.56           C  
ATOM   3083  C  BCYS B 367      17.690  -7.558  73.493  0.47 15.49           C  
ATOM   3084  O  ACYS B 367      17.709  -8.306  74.482  0.53 16.45           O  
ATOM   3085  O  BCYS B 367      18.124  -8.516  74.153  0.47 13.74           O  
ATOM   3086  CB ACYS B 367      15.150  -7.581  73.154  0.53 17.55           C  
ATOM   3087  CB BCYS B 367      15.096  -7.858  73.352  0.47 17.16           C  
ATOM   3088  SG ACYS B 367      14.807  -5.954  73.872  0.53 16.47           S  
ATOM   3089  SG BCYS B 367      14.522  -6.400  74.264  0.47 20.02           S  
ATOM   3090  N   MET B 368      18.345  -6.403  73.396  1.00 14.92           N  
ATOM   3091  CA  MET B 368      19.505  -6.062  74.261  1.00 14.68           C  
ATOM   3092  C   MET B 368      19.033  -4.952  75.213  1.00 16.06           C  
ATOM   3093  O   MET B 368      18.538  -3.926  74.751  1.00 16.24           O  
ATOM   3094  CB  MET B 368      20.674  -5.587  73.457  1.00 18.26           C  
ATOM   3095  CG  MET B 368      21.856  -5.225  74.322  1.00 22.87           C  
ATOM   3096  SD  MET B 368      23.391  -4.879  73.435  1.00 31.10           S  
ATOM   3097  CE  MET B 368      22.804  -3.461  72.758  1.00 18.29           C  
ATOM   3098  N   VAL B 369      19.074  -5.237  76.498  1.00 14.95           N  
ATOM   3099  CA  VAL B 369      18.595  -4.306  77.531  1.00 15.07           C  
ATOM   3100  C   VAL B 369      19.758  -4.016  78.446  1.00 13.89           C  
ATOM   3101  O   VAL B 369      20.268  -4.911  79.121  1.00 15.20           O  
ATOM   3102  CB  VAL B 369      17.395  -4.917  78.282  1.00 15.87           C  
ATOM   3103  CG1 VAL B 369      16.802  -3.925  79.264  1.00 17.86           C  
ATOM   3104  CG2 VAL B 369      16.325  -5.428  77.350  1.00 17.62           C  
ATOM   3105  N   LYS B 370      20.208  -2.768  78.505  1.00 15.07           N  
ATOM   3106  CA  LYS B 370      21.482  -2.490  79.162  1.00 15.14           C  
ATOM   3107  C   LYS B 370      21.475  -1.168  79.915  1.00 14.31           C  
ATOM   3108  O   LYS B 370      20.532  -0.366  79.816  1.00 16.61           O  
ATOM   3109  CB  LYS B 370      22.679  -2.570  78.180  1.00 18.26           C  
ATOM   3110  CG  LYS B 370      22.616  -1.532  77.084  1.00 19.03           C  
ATOM   3111  CD  LYS B 370      23.789  -1.769  76.145  1.00 24.59           C  
ATOM   3112  CE  LYS B 370      23.973  -0.620  75.192  1.00 29.00           C  
ATOM   3113  NZ  LYS B 370      24.691   0.508  75.841  1.00 31.04           N  
ATOM   3114  N   ASP B 371      22.527  -1.038  80.711  1.00 16.78           N  
ATOM   3115  CA  ASP B 371      22.815   0.189  81.447  1.00 19.21           C  
ATOM   3116  C   ASP B 371      21.826   0.509  82.568  1.00 18.55           C  
ATOM   3117  O   ASP B 371      21.676   1.646  82.974  1.00 22.44           O  
ATOM   3118  CB  ASP B 371      22.954   1.380  80.498  1.00 22.50           C  
ATOM   3119  CG  ASP B 371      24.016   1.137  79.393  1.00 33.22           C  
ATOM   3120  OD1 ASP B 371      25.026   0.399  79.600  1.00 40.17           O  
ATOM   3121  OD2 ASP B 371      23.806   1.675  78.289  1.00 47.03           O  
ATOM   3122  N   PHE B 372      21.149  -0.516  83.097  1.00 17.00           N  
ATOM   3123  CA  PHE B 372      20.140  -0.279  84.122  1.00 17.14           C  
ATOM   3124  C   PHE B 372      20.605  -0.571  85.530  1.00 14.47           C  
ATOM   3125  O   PHE B 372      21.449  -1.406  85.800  1.00 15.52           O  
ATOM   3126  CB  PHE B 372      18.829  -1.029  83.810  1.00 15.51           C  
ATOM   3127  CG  PHE B 372      18.934  -2.547  83.666  1.00 15.54           C  
ATOM   3128  CD1 PHE B 372      19.140  -3.188  82.410  1.00 14.10           C  
ATOM   3129  CD2 PHE B 372      18.667  -3.387  84.739  1.00 15.25           C  
ATOM   3130  CE1 PHE B 372      19.184  -4.584  82.307  1.00 14.50           C  
ATOM   3131  CE2 PHE B 372      18.691  -4.785  84.645  1.00 14.70           C  
ATOM   3132  CZ  PHE B 372      18.939  -5.375  83.406  1.00 14.78           C  
ATOM   3133  N   MET B 373      19.908   0.106  86.445  1.00 14.68           N  
ATOM   3134  CA  MET B 373      20.093  -0.059  87.919  1.00 17.22           C  
ATOM   3135  C   MET B 373      18.756   0.322  88.541  1.00 13.96           C  
ATOM   3136  O   MET B 373      18.114   1.291  88.130  1.00 14.78           O  
ATOM   3137  CB  MET B 373      21.183   0.900  88.498  1.00 20.08           C  
ATOM   3138  CG  MET B 373      22.552   0.553  88.121  1.00 21.86           C  
ATOM   3139  SD  MET B 373      23.675   1.804  88.800  1.00 27.39           S  
ATOM   3140  CE  MET B 373      23.937   1.072  90.385  1.00 33.54           C  
ATOM   3141  N   PRO B 374      18.278  -0.425  89.557  1.00 15.50           N  
ATOM   3142  CA  PRO B 374      18.838  -1.676  90.018  1.00 14.88           C  
ATOM   3143  C   PRO B 374      18.586  -2.816  89.062  1.00 14.11           C  
ATOM   3144  O   PRO B 374      17.975  -2.630  87.978  1.00 14.57           O  
ATOM   3145  CB  PRO B 374      18.068  -1.934  91.338  1.00 14.93           C  
ATOM   3146  CG  PRO B 374      16.764  -1.351  91.081  1.00 16.30           C  
ATOM   3147  CD  PRO B 374      17.011  -0.108  90.226  1.00 17.03           C  
ATOM   3148  N   GLU B 375      19.026  -4.012  89.472  1.00 15.14           N  
ATOM   3149  CA  GLU B 375      18.979  -5.176  88.560  1.00 15.56           C  
ATOM   3150  C   GLU B 375      17.574  -5.739  88.334  1.00 16.02           C  
ATOM   3151  O   GLU B 375      17.390  -6.532  87.422  1.00 16.92           O  
ATOM   3152  CB  GLU B 375      19.890  -6.268  89.065  1.00 20.34           C  
ATOM   3153  CG  GLU B 375      19.470  -7.028  90.286  1.00 24.33           C  
ATOM   3154  CD  GLU B 375      20.335  -8.301  90.381  1.00 39.23           C  
ATOM   3155  OE1 GLU B 375      20.448  -9.084  89.397  1.00 46.05           O  
ATOM   3156  OE2 GLU B 375      20.908  -8.500  91.437  1.00 40.98           O  
ATOM   3157  N   ASP B 376      16.612  -5.356  89.163  1.00 15.58           N  
ATOM   3158  CA  ASP B 376      15.228  -5.862  89.100  1.00 15.85           C  
ATOM   3159  C   ASP B 376      14.551  -5.346  87.816  1.00 15.77           C  
ATOM   3160  O   ASP B 376      14.469  -4.121  87.595  1.00 15.88           O  
ATOM   3161  CB  ASP B 376      14.467  -5.419  90.313  1.00 16.41           C  
ATOM   3162  CG  ASP B 376      15.192  -5.730  91.588  1.00 22.90           C  
ATOM   3163  OD1 ASP B 376      15.162  -6.909  91.999  1.00 24.24           O  
ATOM   3164  OD2 ASP B 376      15.857  -4.810  92.102  1.00 23.75           O  
ATOM   3165  N   ILE B 377      14.120  -6.253  86.953  1.00 14.35           N  
ATOM   3166  CA  ILE B 377      13.558  -5.873  85.678  1.00 13.46           C  
ATOM   3167  C   ILE B 377      12.619  -6.955  85.205  1.00 13.63           C  
ATOM   3168  O   ILE B 377      12.767  -8.132  85.600  1.00 15.59           O  
ATOM   3169  CB  ILE B 377      14.724  -5.602  84.660  1.00 13.69           C  
ATOM   3170  CG1 ILE B 377      14.265  -4.792  83.454  1.00 14.92           C  
ATOM   3171  CG2 ILE B 377      15.439  -6.900  84.279  1.00 14.31           C  
ATOM   3172  CD1 ILE B 377      15.422  -4.170  82.687  1.00 16.92           C  
ATOM   3173  N   TYR B 378      11.729  -6.609  84.306  1.00 14.14           N  
ATOM   3174  CA  TYR B 378      10.863  -7.562  83.621  1.00 16.50           C  
ATOM   3175  C   TYR B 378      10.950  -7.280  82.126  1.00 16.86           C  
ATOM   3176  O   TYR B 378      10.792  -6.115  81.698  1.00 16.19           O  
ATOM   3177  CB  TYR B 378       9.403  -7.434  84.118  1.00 16.74           C  
ATOM   3178  CG  TYR B 378       8.484  -8.346  83.359  1.00 17.40           C  
ATOM   3179  CD1 TYR B 378       8.307  -9.644  83.724  1.00 20.25           C  
ATOM   3180  CD2 TYR B 378       7.770  -7.825  82.257  1.00 20.23           C  
ATOM   3181  CE1 TYR B 378       7.428 -10.481  82.966  1.00 24.64           C  
ATOM   3182  CE2 TYR B 378       6.952  -8.648  81.506  1.00 22.90           C  
ATOM   3183  CZ  TYR B 378       6.795  -9.952  81.867  1.00 27.10           C  
ATOM   3184  OH  TYR B 378       5.921 -10.751  81.104  1.00 32.23           O  
ATOM   3185  N   VAL B 379      11.189  -8.320  81.323  1.00 15.23           N  
ATOM   3186  CA  VAL B 379      11.351  -8.182  79.905  1.00 15.22           C  
ATOM   3187  C   VAL B 379      10.542  -9.281  79.191  1.00 16.25           C  
ATOM   3188  O   VAL B 379      10.586 -10.449  79.589  1.00 16.78           O  
ATOM   3189  CB  VAL B 379      12.831  -8.296  79.463  1.00 16.36           C  
ATOM   3190  CG1 VAL B 379      12.978  -8.180  77.961  1.00 16.94           C  
ATOM   3191  CG2 VAL B 379      13.634  -7.234  80.151  1.00 15.71           C  
ATOM   3192  N   GLU B 380       9.811  -8.870  78.147  1.00 17.09           N  
ATOM   3193  CA  GLU B 380       9.049  -9.859  77.306  1.00 17.62           C  
ATOM   3194  C   GLU B 380       9.049  -9.383  75.863  1.00 20.58           C  
ATOM   3195  O   GLU B 380       9.351  -8.261  75.552  1.00 22.15           O  
ATOM   3196  CB  GLU B 380       7.603 -10.049  77.847  1.00 22.55           C  
ATOM   3197  CG  GLU B 380       6.687  -8.871  77.640  1.00 27.28           C  
ATOM   3198  CD  GLU B 380       5.259  -9.047  78.246  1.00 32.98           C  
ATOM   3199  OE1 GLU B 380       4.961 -10.017  78.948  1.00 34.74           O  
ATOM   3200  OE2 GLU B 380       4.429  -8.176  77.999  1.00 48.13           O  
ATOM   3201  N   TRP B 381       8.804 -10.333  74.975  1.00 21.71           N  
ATOM   3202  CA  TRP B 381       8.502 -10.010  73.593  1.00 24.26           C  
ATOM   3203  C   TRP B 381       6.988 -10.133  73.411  1.00 26.66           C  
ATOM   3204  O   TRP B 381       6.337 -10.955  74.067  1.00 28.20           O  
ATOM   3205  CB  TRP B 381       9.213 -10.997  72.685  1.00 25.15           C  
ATOM   3206  CG  TRP B 381      10.662 -10.712  72.379  1.00 22.17           C  
ATOM   3207  CD1 TRP B 381      11.799 -11.205  73.042  1.00 20.74           C  
ATOM   3208  CD2 TRP B 381      11.158  -9.928  71.307  1.00 22.67           C  
ATOM   3209  NE1 TRP B 381      12.912 -10.758  72.422  1.00 22.78           N  
ATOM   3210  CE2 TRP B 381      12.566  -9.974  71.363  1.00 23.10           C  
ATOM   3211  CE3 TRP B 381      10.556  -9.154  70.300  1.00 20.24           C  
ATOM   3212  CZ2 TRP B 381      13.348  -9.305  70.455  1.00 21.85           C  
ATOM   3213  CZ3 TRP B 381      11.338  -8.496  69.419  1.00 24.35           C  
ATOM   3214  CH2 TRP B 381      12.717  -8.575  69.474  1.00 26.41           C  
ATOM   3215  N   THR B 382       6.450  -9.265  72.559  1.00 26.69           N  
ATOM   3216  CA  THR B 382       5.022  -9.266  72.197  1.00 32.84           C  
ATOM   3217  C   THR B 382       4.905  -9.313  70.684  1.00 31.22           C  
ATOM   3218  O   THR B 382       5.804  -8.878  69.956  1.00 29.25           O  
ATOM   3219  CB  THR B 382       4.277  -8.010  72.710  1.00 35.10           C  
ATOM   3220  OG1 THR B 382       4.707  -6.861  71.997  1.00 37.88           O  
ATOM   3221  CG2 THR B 382       4.546  -7.755  74.194  1.00 41.22           C  
ATOM   3222  N   ASN B 383       3.772  -9.868  70.240  1.00 38.08           N  
ATOM   3223  CA  ASN B 383       3.393 -10.006  68.827  1.00 44.23           C  
ATOM   3224  C   ASN B 383       2.019  -9.366  68.654  1.00 42.19           C  
ATOM   3225  O   ASN B 383       1.059  -9.868  69.230  1.00 53.55           O  
ATOM   3226  CB  ASN B 383       3.288 -11.490  68.474  1.00 44.05           C  
ATOM   3227  CG  ASN B 383       2.921 -11.736  67.010  1.00 50.03           C  
ATOM   3228  OD1 ASN B 383       3.126 -10.887  66.143  1.00 50.84           O  
ATOM   3229  ND2 ASN B 383       2.402 -12.921  66.734  1.00 52.07           N  
ATOM   3230  N   ASN B 384       1.946  -8.286  67.865  1.00 43.28           N  
ATOM   3231  CA  ASN B 384       0.784  -7.399  67.777  1.00 53.80           C  
ATOM   3232  C   ASN B 384       0.133  -7.134  69.151  1.00 63.77           C  
ATOM   3233  O   ASN B 384      -1.087  -7.209  69.293  1.00 71.90           O  
ATOM   3234  CB  ASN B 384      -0.223  -7.953  66.758  1.00 56.22           C  
ATOM   3235  N   GLY B 385       0.965  -6.874  70.166  1.00 57.48           N  
ATOM   3236  CA  GLY B 385       0.495  -6.643  71.539  1.00 54.19           C  
ATOM   3237  C   GLY B 385       0.226  -7.865  72.416  1.00 56.25           C  
ATOM   3238  O   GLY B 385       0.130  -7.727  73.632  1.00 60.53           O  
ATOM   3239  N   LYS B 386       0.091  -9.053  71.826  1.00 59.94           N  
ATOM   3240  CA  LYS B 386      -0.115 -10.295  72.583  1.00 61.15           C  
ATOM   3241  C   LYS B 386       1.233 -10.799  73.121  1.00 59.27           C  
ATOM   3242  O   LYS B 386       2.187 -10.908  72.372  1.00 43.27           O  
ATOM   3243  CB  LYS B 386      -0.757 -11.373  71.692  1.00 54.32           C  
ATOM   3244  CG  LYS B 386      -2.034 -10.950  70.982  1.00 62.26           C  
ATOM   3245  N   THR B 387       1.318 -11.118  74.408  1.00 58.53           N  
ATOM   3246  CA  THR B 387       2.570 -11.629  74.980  1.00 63.76           C  
ATOM   3247  C   THR B 387       2.972 -12.916  74.274  1.00 63.12           C  
ATOM   3248  O   THR B 387       2.187 -13.845  74.141  1.00 62.81           O  
ATOM   3249  CB  THR B 387       2.485 -11.896  76.495  1.00 63.64           C  
ATOM   3250  OG1 THR B 387       2.014 -10.719  77.156  1.00 71.39           O  
ATOM   3251  CG2 THR B 387       3.867 -12.271  77.065  1.00 69.98           C  
ATOM   3252  N   GLU B 388       4.216 -12.958  73.836  1.00 58.16           N  
ATOM   3253  CA  GLU B 388       4.683 -14.026  72.972  1.00 57.13           C  
ATOM   3254  C   GLU B 388       5.001 -15.308  73.769  1.00 57.16           C  
ATOM   3255  O   GLU B 388       5.253 -15.280  74.983  1.00 46.17           O  
ATOM   3256  CB  GLU B 388       5.866 -13.495  72.155  1.00 62.76           C  
ATOM   3257  CG  GLU B 388       6.683 -14.494  71.403  1.00 58.64           C  
ATOM   3258  CD  GLU B 388       5.894 -15.257  70.385  1.00 62.62           C  
ATOM   3259  OE1 GLU B 388       5.434 -14.626  69.413  1.00 59.74           O  
ATOM   3260  OE2 GLU B 388       5.752 -16.481  70.577  1.00 59.49           O  
ATOM   3261  N   LEU B 389       4.903 -16.437  73.080  1.00 55.84           N  
ATOM   3262  CA  LEU B 389       5.301 -17.721  73.617  1.00 56.64           C  
ATOM   3263  C   LEU B 389       6.810 -17.914  73.579  1.00 44.84           C  
ATOM   3264  O   LEU B 389       7.364 -18.066  74.646  1.00 55.52           O  
ATOM   3265  CB  LEU B 389       4.604 -18.878  72.885  1.00 56.51           C  
ATOM   3266  N   ASN B 390       7.465 -17.942  72.401  1.00 38.52           N  
ATOM   3267  CA  ASN B 390       8.795 -18.617  72.328  1.00 40.32           C  
ATOM   3268  C   ASN B 390      10.015 -17.711  72.444  1.00 30.94           C  
ATOM   3269  O   ASN B 390      10.841 -17.588  71.495  1.00 29.16           O  
ATOM   3270  CB  ASN B 390       8.953 -19.602  71.152  1.00 43.70           C  
ATOM   3271  CG  ASN B 390       9.975 -20.713  71.458  1.00 62.03           C  
ATOM   3272  OD1 ASN B 390      10.522 -20.801  72.577  1.00 60.51           O  
ATOM   3273  ND2 ASN B 390      10.234 -21.563  70.474  1.00 56.68           N  
ATOM   3274  N   TYR B 391      10.078 -17.062  73.615  1.00 27.65           N  
ATOM   3275  CA  TYR B 391      11.250 -16.272  73.994  1.00 23.43           C  
ATOM   3276  C   TYR B 391      11.844 -16.797  75.286  1.00 18.94           C  
ATOM   3277  O   TYR B 391      11.191 -17.424  76.133  1.00 20.65           O  
ATOM   3278  CB  TYR B 391      10.956 -14.762  74.061  1.00 20.33           C  
ATOM   3279  CG  TYR B 391      10.179 -14.341  75.265  1.00 21.85           C  
ATOM   3280  CD1 TYR B 391       8.792 -14.333  75.251  1.00 24.94           C  
ATOM   3281  CD2 TYR B 391      10.818 -13.951  76.453  1.00 22.36           C  
ATOM   3282  CE1 TYR B 391       8.075 -13.953  76.359  1.00 25.69           C  
ATOM   3283  CE2 TYR B 391      10.095 -13.588  77.588  1.00 25.70           C  
ATOM   3284  CZ  TYR B 391       8.707 -13.596  77.513  1.00 28.60           C  
ATOM   3285  OH  TYR B 391       7.947 -13.265  78.577  1.00 35.38           O  
ATOM   3286  N   LYS B 392      13.124 -16.471  75.475  1.00 18.35           N  
ATOM   3287  CA  LYS B 392      13.834 -16.848  76.700  1.00 16.89           C  
ATOM   3288  C   LYS B 392      14.785 -15.718  77.038  1.00 17.31           C  
ATOM   3289  O   LYS B 392      15.424 -15.158  76.170  1.00 17.68           O  
ATOM   3290  CB  LYS B 392      14.672 -18.105  76.514  1.00 18.06           C  
ATOM   3291  CG  LYS B 392      13.922 -19.408  76.303  1.00 22.50           C  
ATOM   3292  CD  LYS B 392      13.179 -19.791  77.556  1.00 26.56           C  
ATOM   3293  CE  LYS B 392      12.600 -21.201  77.458  1.00 36.77           C  
ATOM   3294  NZ  LYS B 392      11.558 -21.395  78.486  1.00 41.82           N  
ATOM   3295  N   ASN B 393      14.825 -15.396  78.327  1.00 17.13           N  
ATOM   3296  CA  ASN B 393      15.650 -14.271  78.830  1.00 14.88           C  
ATOM   3297  C   ASN B 393      16.890 -14.813  79.527  1.00 16.72           C  
ATOM   3298  O   ASN B 393      16.829 -15.827  80.254  1.00 17.39           O  
ATOM   3299  CB  ASN B 393      14.875 -13.459  79.882  1.00 14.88           C  
ATOM   3300  CG  ASN B 393      13.704 -12.686  79.311  1.00 15.87           C  
ATOM   3301  OD1 ASN B 393      13.555 -12.555  78.110  1.00 18.75           O  
ATOM   3302  ND2 ASN B 393      12.866 -12.198  80.177  1.00 17.43           N  
ATOM   3303  N   THR B 394      17.978 -14.080  79.407  1.00 16.04           N  
ATOM   3304  CA  THR B 394      19.107 -14.276  80.327  1.00 14.30           C  
ATOM   3305  C   THR B 394      18.765 -13.571  81.659  1.00 15.64           C  
ATOM   3306  O   THR B 394      17.967 -12.632  81.710  1.00 17.84           O  
ATOM   3307  CB  THR B 394      20.452 -13.737  79.764  1.00 14.98           C  
ATOM   3308  OG1 THR B 394      20.540 -12.314  79.859  1.00 15.38           O  
ATOM   3309  CG2 THR B 394      20.687 -14.168  78.328  1.00 14.79           C  
ATOM   3310  N   GLU B 395      19.487 -13.950  82.696  1.00 15.67           N  
ATOM   3311  CA  GLU B 395      19.478 -13.180  83.908  1.00 16.91           C  
ATOM   3312  C   GLU B 395      20.357 -11.937  83.745  1.00 16.80           C  
ATOM   3313  O   GLU B 395      21.244 -11.929  82.873  1.00 18.85           O  
ATOM   3314  CB  GLU B 395      20.012 -14.038  85.072  1.00 20.88           C  
ATOM   3315  CG  GLU B 395      19.131 -15.251  85.358  1.00 24.79           C  
ATOM   3316  CD  GLU B 395      17.683 -14.897  85.596  1.00 33.59           C  
ATOM   3317  OE1 GLU B 395      17.395 -14.004  86.434  1.00 33.94           O  
ATOM   3318  OE2 GLU B 395      16.812 -15.513  84.923  1.00 38.35           O  
ATOM   3319  N   PRO B 396      20.160 -10.921  84.597  1.00 16.20           N  
ATOM   3320  CA  PRO B 396      21.014  -9.735  84.543  1.00 15.62           C  
ATOM   3321  C   PRO B 396      22.448 -10.031  84.918  1.00 17.54           C  
ATOM   3322  O   PRO B 396      22.695 -10.886  85.784  1.00 18.17           O  
ATOM   3323  CB  PRO B 396      20.312  -8.761  85.488  1.00 19.25           C  
ATOM   3324  CG  PRO B 396      18.880  -9.232  85.516  1.00 22.62           C  
ATOM   3325  CD  PRO B 396      19.064 -10.717  85.563  1.00 19.18           C  
ATOM   3326  N   VAL B 397      23.363  -9.312  84.258  1.00 15.78           N  
ATOM   3327  CA  VAL B 397      24.770  -9.418  84.481  1.00 16.29           C  
ATOM   3328  C   VAL B 397      25.312  -8.066  84.876  1.00 14.25           C  
ATOM   3329  O   VAL B 397      24.967  -7.057  84.284  1.00 16.20           O  
ATOM   3330  CB  VAL B 397      25.492  -9.848  83.184  1.00 18.18           C  
ATOM   3331  CG1 VAL B 397      26.983  -9.979  83.415  1.00 20.32           C  
ATOM   3332  CG2 VAL B 397      24.919 -11.132  82.604  1.00 19.76           C  
ATOM   3333  N   LEU B 398      26.171  -8.055  85.906  1.00 18.43           N  
ATOM   3334  CA  LEU B 398      26.821  -6.830  86.363  1.00 18.98           C  
ATOM   3335  C   LEU B 398      27.910  -6.400  85.333  1.00 20.06           C  
ATOM   3336  O   LEU B 398      28.780  -7.184  84.994  1.00 22.95           O  
ATOM   3337  CB  LEU B 398      27.404  -7.114  87.751  1.00 20.54           C  
ATOM   3338  CG  LEU B 398      28.124  -5.952  88.439  1.00 25.01           C  
ATOM   3339  CD1 LEU B 398      27.194  -4.786  88.719  1.00 23.82           C  
ATOM   3340  CD2 LEU B 398      28.789  -6.527  89.703  1.00 27.21           C  
ATOM   3341  N   ASP B 399      27.780  -5.206  84.801  1.00 21.49           N  
ATOM   3342  CA  ASP B 399      28.610  -4.654  83.751  1.00 21.27           C  
ATOM   3343  C   ASP B 399      29.765  -3.891  84.448  1.00 24.26           C  
ATOM   3344  O   ASP B 399      29.787  -3.744  85.668  1.00 28.31           O  
ATOM   3345  CB  ASP B 399      27.789  -3.742  82.842  1.00 22.13           C  
ATOM   3346  CG  ASP B 399      28.260  -3.738  81.378  1.00 26.03           C  
ATOM   3347  OD1 ASP B 399      29.439  -4.117  81.123  1.00 32.16           O  
ATOM   3348  OD2 ASP B 399      27.489  -3.320  80.496  1.00 29.42           O  
ATOM   3349  N   SER B 400      30.686  -3.406  83.623  1.00 28.53           N  
ATOM   3350  CA  SER B 400      31.933  -2.795  84.103  1.00 29.52           C  
ATOM   3351  C   SER B 400      31.711  -1.483  84.844  1.00 35.35           C  
ATOM   3352  O   SER B 400      32.511  -1.130  85.690  1.00 39.04           O  
ATOM   3353  CB  SER B 400      32.912  -2.638  82.929  1.00 32.17           C  
ATOM   3354  OG  SER B 400      32.363  -1.847  81.904  1.00 35.63           O  
ATOM   3355  N   ASP B 401      30.611  -0.788  84.580  1.00 26.95           N  
ATOM   3356  CA  ASP B 401      30.295   0.452  85.289  1.00 28.00           C  
ATOM   3357  C   ASP B 401      29.334   0.323  86.488  1.00 27.10           C  
ATOM   3358  O   ASP B 401      28.848   1.345  87.011  1.00 27.11           O  
ATOM   3359  CB  ASP B 401      29.798   1.489  84.310  1.00 32.99           C  
ATOM   3360  CG  ASP B 401      28.456   1.146  83.724  1.00 30.46           C  
ATOM   3361  OD1 ASP B 401      27.988   0.003  83.949  1.00 30.07           O  
ATOM   3362  OD2 ASP B 401      27.881   2.016  83.060  1.00 37.35           O  
ATOM   3363  N   GLY B 402      29.045  -0.908  86.919  1.00 25.89           N  
ATOM   3364  CA  GLY B 402      28.145  -1.138  88.037  1.00 24.17           C  
ATOM   3365  C   GLY B 402      26.673  -1.215  87.633  1.00 21.41           C  
ATOM   3366  O   GLY B 402      25.814  -1.438  88.505  1.00 22.36           O  
ATOM   3367  N   SER B 403      26.381  -0.996  86.354  1.00 21.44           N  
ATOM   3368  CA  SER B 403      25.029  -1.171  85.841  1.00 19.81           C  
ATOM   3369  C   SER B 403      24.895  -2.638  85.412  1.00 17.06           C  
ATOM   3370  O   SER B 403      25.813  -3.443  85.537  1.00 18.39           O  
ATOM   3371  CB  SER B 403      24.750  -0.244  84.682  1.00 22.00           C  
ATOM   3372  OG  SER B 403      25.489  -0.642  83.525  1.00 22.50           O  
ATOM   3373  N   TYR B 404      23.668  -2.973  85.018  1.00 15.97           N  
ATOM   3374  CA  TYR B 404      23.337  -4.342  84.622  1.00 15.38           C  
ATOM   3375  C   TYR B 404      22.888  -4.384  83.145  1.00 14.45           C  
ATOM   3376  O   TYR B 404      22.355  -3.399  82.604  1.00 15.02           O  
ATOM   3377  CB  TYR B 404      22.235  -4.897  85.518  1.00 15.15           C  
ATOM   3378  CG  TYR B 404      22.680  -5.104  86.936  1.00 16.59           C  
ATOM   3379  CD1 TYR B 404      22.663  -4.048  87.836  1.00 17.93           C  
ATOM   3380  CD2 TYR B 404      23.180  -6.315  87.329  1.00 17.33           C  
ATOM   3381  CE1 TYR B 404      23.101  -4.244  89.147  1.00 19.68           C  
ATOM   3382  CE2 TYR B 404      23.677  -6.523  88.634  1.00 24.00           C  
ATOM   3383  CZ  TYR B 404      23.618  -5.456  89.507  1.00 24.49           C  
ATOM   3384  OH  TYR B 404      24.058  -5.600  90.828  1.00 29.83           O  
ATOM   3385  N   PHE B 405      22.997  -5.591  82.556  1.00 15.73           N  
ATOM   3386  CA  PHE B 405      22.409  -5.839  81.246  1.00 14.53           C  
ATOM   3387  C   PHE B 405      21.857  -7.248  81.190  1.00 14.28           C  
ATOM   3388  O   PHE B 405      22.234  -8.130  81.945  1.00 14.99           O  
ATOM   3389  CB  PHE B 405      23.418  -5.617  80.095  1.00 15.26           C  
ATOM   3390  CG  PHE B 405      24.509  -6.632  80.054  1.00 14.03           C  
ATOM   3391  CD1 PHE B 405      25.673  -6.514  80.823  1.00 17.60           C  
ATOM   3392  CD2 PHE B 405      24.401  -7.756  79.211  1.00 14.88           C  
ATOM   3393  CE1 PHE B 405      26.656  -7.488  80.750  1.00 16.97           C  
ATOM   3394  CE2 PHE B 405      25.398  -8.692  79.121  1.00 16.73           C  
ATOM   3395  CZ  PHE B 405      26.533  -8.576  79.893  1.00 18.54           C  
ATOM   3396  N   MET B 406      21.019  -7.469  80.185  1.00 13.26           N  
ATOM   3397  CA  MET B 406      20.523  -8.801  79.880  1.00 14.76           C  
ATOM   3398  C   MET B 406      20.155  -8.823  78.390  1.00 14.25           C  
ATOM   3399  O   MET B 406      20.036  -7.766  77.745  1.00 14.44           O  
ATOM   3400  CB  MET B 406      19.275  -9.169  80.738  1.00 14.32           C  
ATOM   3401  CG  MET B 406      18.095  -8.228  80.549  1.00 16.46           C  
ATOM   3402  SD  MET B 406      17.027  -8.615  79.113  1.00 18.35           S  
ATOM   3403  CE  MET B 406      16.253 -10.131  79.631  1.00 17.91           C  
ATOM   3404  N   TYR B 407      19.925 -10.039  77.906  1.00 13.66           N  
ATOM   3405  CA  TYR B 407      19.424 -10.234  76.550  1.00 14.09           C  
ATOM   3406  C   TYR B 407      18.145 -11.102  76.609  1.00 15.00           C  
ATOM   3407  O   TYR B 407      18.026 -11.975  77.447  1.00 14.56           O  
ATOM   3408  CB  TYR B 407      20.430 -10.890  75.622  1.00 15.33           C  
ATOM   3409  CG  TYR B 407      21.608 -10.064  75.227  1.00 13.88           C  
ATOM   3410  CD1 TYR B 407      22.768  -9.995  75.996  1.00 15.34           C  
ATOM   3411  CD2 TYR B 407      21.634  -9.383  74.009  1.00 13.53           C  
ATOM   3412  CE1 TYR B 407      23.907  -9.324  75.545  1.00 14.70           C  
ATOM   3413  CE2 TYR B 407      22.748  -8.663  73.574  1.00 14.44           C  
ATOM   3414  CZ  TYR B 407      23.898  -8.645  74.347  1.00 15.63           C  
ATOM   3415  OH  TYR B 407      25.051  -7.976  73.939  1.00 18.28           O  
ATOM   3416  N   SER B 408      17.232 -10.864  75.646  1.00 15.91           N  
ATOM   3417  CA  SER B 408      16.084 -11.747  75.460  1.00 16.08           C  
ATOM   3418  C   SER B 408      16.080 -12.244  74.006  1.00 17.46           C  
ATOM   3419  O   SER B 408      16.153 -11.423  73.087  1.00 19.31           O  
ATOM   3420  CB  SER B 408      14.811 -10.980  75.715  1.00 16.57           C  
ATOM   3421  OG  SER B 408      13.647 -11.821  75.597  1.00 20.33           O  
ATOM   3422  N   LYS B 409      15.937 -13.557  73.852  1.00 16.93           N  
ATOM   3423  CA  LYS B 409      16.049 -14.201  72.543  1.00 17.47           C  
ATOM   3424  C   LYS B 409      14.659 -14.761  72.129  1.00 17.41           C  
ATOM   3425  O   LYS B 409      14.027 -15.449  72.880  1.00 18.53           O  
ATOM   3426  CB  LYS B 409      17.100 -15.322  72.602  1.00 17.54           C  
ATOM   3427  CG  LYS B 409      17.337 -16.039  71.318  1.00 20.48           C  
ATOM   3428  CD  LYS B 409      18.518 -16.983  71.331  1.00 24.75           C  
ATOM   3429  CE  LYS B 409      18.185 -18.239  72.073  1.00 23.43           C  
ATOM   3430  NZ  LYS B 409      17.117 -19.112  71.462  1.00 24.68           N  
ATOM   3431  N   LEU B 410      14.238 -14.377  70.923  1.00 18.95           N  
ATOM   3432  CA  LEU B 410      12.938 -14.833  70.426  1.00 19.66           C  
ATOM   3433  C   LEU B 410      13.113 -15.513  69.060  1.00 18.28           C  
ATOM   3434  O   LEU B 410      13.727 -14.955  68.202  1.00 20.33           O  
ATOM   3435  CB  LEU B 410      12.041 -13.606  70.271  1.00 22.49           C  
ATOM   3436  CG  LEU B 410      10.726 -13.833  69.492  1.00 24.24           C  
ATOM   3437  CD1 LEU B 410       9.745 -14.593  70.317  1.00 24.80           C  
ATOM   3438  CD2 LEU B 410      10.167 -12.510  69.049  1.00 24.98           C  
ATOM   3439  N   ARG B 411      12.545 -16.724  68.939  1.00 22.95           N  
ATOM   3440  CA  ARG B 411      12.506 -17.491  67.669  1.00 25.55           C  
ATOM   3441  C   ARG B 411      11.202 -17.160  66.949  1.00 23.89           C  
ATOM   3442  O   ARG B 411      10.131 -17.245  67.558  1.00 27.67           O  
ATOM   3443  CB  ARG B 411      12.483 -18.991  67.939  1.00 32.55           C  
ATOM   3444  CG  ARG B 411      13.672 -19.594  68.640  1.00 46.59           C  
ATOM   3445  CD  ARG B 411      13.327 -21.030  69.055  1.00 63.05           C  
ATOM   3446  NE  ARG B 411      14.415 -21.720  69.760  1.00 76.02           N  
ATOM   3447  CZ  ARG B 411      14.398 -23.002  70.139  1.00 75.06           C  
ATOM   3448  NH1 ARG B 411      13.346 -23.788  69.893  1.00 81.90           N  
ATOM   3449  NH2 ARG B 411      15.446 -23.508  70.782  1.00 70.27           N  
ATOM   3450  N   VAL B 412      11.309 -16.741  65.686  1.00 24.34           N  
ATOM   3451  CA  VAL B 412      10.150 -16.354  64.836  1.00 26.79           C  
ATOM   3452  C   VAL B 412      10.256 -17.021  63.463  1.00 29.52           C  
ATOM   3453  O   VAL B 412      11.324 -17.399  63.016  1.00 26.44           O  
ATOM   3454  CB  VAL B 412      10.067 -14.847  64.584  1.00 24.61           C  
ATOM   3455  CG1 VAL B 412       9.894 -14.128  65.928  1.00 28.67           C  
ATOM   3456  CG2 VAL B 412      11.276 -14.286  63.852  1.00 27.52           C  
ATOM   3457  N   GLU B 413       9.116 -17.088  62.785  1.00 34.25           N  
ATOM   3458  CA  GLU B 413       9.120 -17.501  61.385  1.00 35.60           C  
ATOM   3459  C   GLU B 413       9.613 -16.309  60.550  1.00 26.86           C  
ATOM   3460  O   GLU B 413       9.093 -15.189  60.628  1.00 36.49           O  
ATOM   3461  CB  GLU B 413       7.727 -17.969  60.960  1.00 38.79           C  
ATOM   3462  CG  GLU B 413       7.181 -19.135  61.779  1.00 50.77           C  
ATOM   3463  CD  GLU B 413       7.955 -20.428  61.610  1.00 60.93           C  
ATOM   3464  OE1 GLU B 413       8.225 -20.813  60.450  1.00 72.98           O  
ATOM   3465  OE2 GLU B 413       8.276 -21.076  62.635  1.00 64.06           O  
ATOM   3466  N   LYS B 414      10.628 -16.562  59.754  1.00 29.16           N  
ATOM   3467  CA  LYS B 414      11.262 -15.544  58.994  1.00 32.04           C  
ATOM   3468  C   LYS B 414      10.316 -14.781  58.072  1.00 43.08           C  
ATOM   3469  O   LYS B 414      10.327 -13.539  58.030  1.00 40.53           O  
ATOM   3470  CB  LYS B 414      12.343 -16.158  58.151  1.00 32.96           C  
ATOM   3471  CG  LYS B 414      13.096 -15.070  57.414  1.00 35.58           C  
ATOM   3472  CD  LYS B 414      14.123 -15.636  56.507  1.00 36.72           C  
ATOM   3473  CE  LYS B 414      13.461 -16.174  55.247  1.00 38.85           C  
ATOM   3474  NZ  LYS B 414      14.409 -17.154  54.661  1.00 38.74           N  
ATOM   3475  N   LYS B 415       9.511 -15.554  57.346  1.00 46.20           N  
ATOM   3476  CA  LYS B 415       8.522 -14.994  56.409  1.00 43.47           C  
ATOM   3477  C   LYS B 415       7.633 -13.992  57.113  1.00 43.64           C  
ATOM   3478  O   LYS B 415       7.455 -12.865  56.641  1.00 48.54           O  
ATOM   3479  CB  LYS B 415       7.664 -16.103  55.790  1.00 46.56           C  
ATOM   3480  N   ASN B 416       7.126 -14.399  58.278  1.00 48.98           N  
ATOM   3481  CA  ASN B 416       6.259 -13.576  59.094  1.00 50.17           C  
ATOM   3482  C   ASN B 416       6.934 -12.287  59.585  1.00 47.85           C  
ATOM   3483  O   ASN B 416       6.318 -11.215  59.586  1.00 55.42           O  
ATOM   3484  CB  ASN B 416       5.752 -14.426  60.265  1.00 53.12           C  
ATOM   3485  CG  ASN B 416       4.812 -13.674  61.171  1.00 66.30           C  
ATOM   3486  OD1 ASN B 416       4.975 -13.690  62.389  1.00 80.96           O  
ATOM   3487  ND2 ASN B 416       3.820 -13.012  60.588  1.00 66.68           N  
ATOM   3488  N   TRP B 417       8.199 -12.384  59.984  1.00 40.48           N  
ATOM   3489  CA  TRP B 417       8.923 -11.204  60.466  1.00 38.82           C  
ATOM   3490  C   TRP B 417       9.208 -10.182  59.347  1.00 39.09           C  
ATOM   3491  O   TRP B 417       9.037  -8.972  59.552  1.00 42.09           O  
ATOM   3492  CB  TRP B 417      10.235 -11.598  61.174  1.00 35.18           C  
ATOM   3493  CG  TRP B 417      11.033 -10.446  61.639  1.00 33.70           C  
ATOM   3494  CD1 TRP B 417      10.693  -9.541  62.615  1.00 31.72           C  
ATOM   3495  CD2 TRP B 417      12.312 -10.045  61.164  1.00 28.99           C  
ATOM   3496  NE1 TRP B 417      11.668  -8.600  62.745  1.00 31.03           N  
ATOM   3497  CE2 TRP B 417      12.669  -8.865  61.871  1.00 27.09           C  
ATOM   3498  CE3 TRP B 417      13.184 -10.550  60.206  1.00 30.60           C  
ATOM   3499  CZ2 TRP B 417      13.869  -8.201  61.666  1.00 29.13           C  
ATOM   3500  CZ3 TRP B 417      14.355  -9.872  59.963  1.00 24.34           C  
ATOM   3501  CH2 TRP B 417      14.701  -8.704  60.708  1.00 28.65           C  
ATOM   3502  N   VAL B 418       9.700 -10.674  58.211  1.00 45.96           N  
ATOM   3503  CA  VAL B 418      10.011  -9.801  57.074  1.00 59.93           C  
ATOM   3504  C   VAL B 418       8.746  -9.146  56.487  1.00 60.84           C  
ATOM   3505  O   VAL B 418       8.805  -7.985  56.091  1.00 66.18           O  
ATOM   3506  CB  VAL B 418      10.826 -10.511  55.964  1.00 46.10           C  
ATOM   3507  CG1 VAL B 418      12.178 -10.961  56.496  1.00 42.02           C  
ATOM   3508  CG2 VAL B 418      10.078 -11.680  55.336  1.00 57.39           C  
ATOM   3509  N   GLU B 419       7.623  -9.884  56.460  1.00 55.56           N  
ATOM   3510  CA  GLU B 419       6.347  -9.366  55.964  1.00 58.46           C  
ATOM   3511  C   GLU B 419       5.685  -8.408  56.944  1.00 64.07           C  
ATOM   3512  O   GLU B 419       5.423  -7.263  56.584  1.00 70.54           O  
ATOM   3513  CB  GLU B 419       5.381 -10.506  55.642  1.00 56.68           C  
ATOM   3514  N   ARG B 420       5.429  -8.862  58.175  1.00 55.84           N  
ATOM   3515  CA  ARG B 420       4.561  -8.122  59.116  1.00 47.69           C  
ATOM   3516  C   ARG B 420       5.267  -7.273  60.198  1.00 51.22           C  
ATOM   3517  O   ARG B 420       4.641  -6.354  60.746  1.00 43.00           O  
ATOM   3518  CB  ARG B 420       3.575  -9.080  59.779  1.00 48.53           C  
ATOM   3519  N   ASN B 421       6.526  -7.578  60.531  1.00 49.80           N  
ATOM   3520  CA  ASN B 421       7.272  -6.820  61.580  1.00 44.91           C  
ATOM   3521  C   ASN B 421       6.417  -6.591  62.859  1.00 36.29           C  
ATOM   3522  O   ASN B 421       6.329  -5.491  63.419  1.00 43.94           O  
ATOM   3523  CB  ASN B 421       7.792  -5.487  61.001  1.00 44.88           C  
ATOM   3524  CG  ASN B 421       8.726  -4.749  61.948  1.00 56.18           C  
ATOM   3525  OD1 ASN B 421       9.408  -5.363  62.771  1.00 42.53           O  
ATOM   3526  ND2 ASN B 421       8.759  -3.429  61.836  1.00 43.35           N  
ATOM   3527  N   SER B 422       5.764  -7.658  63.299  1.00 37.12           N  
ATOM   3528  CA  SER B 422       4.811  -7.562  64.373  1.00 38.18           C  
ATOM   3529  C   SER B 422       5.434  -7.749  65.766  1.00 38.64           C  
ATOM   3530  O   SER B 422       4.692  -7.730  66.723  1.00 35.71           O  
ATOM   3531  CB  SER B 422       3.705  -8.584  64.152  1.00 48.08           C  
ATOM   3532  OG  SER B 422       4.257  -9.858  63.930  1.00 51.04           O  
ATOM   3533  N   TYR B 423       6.756  -7.952  65.862  1.00 33.65           N  
ATOM   3534  CA  TYR B 423       7.416  -8.326  67.141  1.00 27.00           C  
ATOM   3535  C   TYR B 423       8.139  -7.143  67.768  1.00 24.11           C  
ATOM   3536  O   TYR B 423       8.948  -6.466  67.155  1.00 26.14           O  
ATOM   3537  CB  TYR B 423       8.370  -9.516  66.928  1.00 28.82           C  
ATOM   3538  CG  TYR B 423       7.683 -10.761  66.403  1.00 26.58           C  
ATOM   3539  CD1 TYR B 423       6.869 -11.521  67.207  1.00 28.34           C  
ATOM   3540  CD2 TYR B 423       7.845 -11.148  65.092  1.00 33.28           C  
ATOM   3541  CE1 TYR B 423       6.225 -12.641  66.729  1.00 38.00           C  
ATOM   3542  CE2 TYR B 423       7.204 -12.270  64.590  1.00 29.81           C  
ATOM   3543  CZ  TYR B 423       6.402 -13.011  65.416  1.00 33.20           C  
ATOM   3544  OH  TYR B 423       5.766 -14.144  64.939  1.00 50.20           O  
ATOM   3545  N   SER B 424       7.851  -6.937  69.055  1.00 25.24           N  
ATOM   3546  CA  SER B 424       8.437  -5.858  69.817  1.00 24.07           C  
ATOM   3547  C   SER B 424       8.866  -6.403  71.186  1.00 19.45           C  
ATOM   3548  O   SER B 424       8.311  -7.346  71.711  1.00 22.45           O  
ATOM   3549  CB  SER B 424       7.438  -4.725  69.976  1.00 30.41           C  
ATOM   3550  OG  SER B 424       7.178  -4.148  68.692  1.00 35.68           O  
ATOM   3551  N  ACYS B 425       9.884  -5.758  71.711  0.72 22.97           N  
ATOM   3552  N  BCYS B 425       9.900  -5.803  71.745  0.28 20.80           N  
ATOM   3553  CA ACYS B 425      10.409  -6.065  73.038  0.72 22.14           C  
ATOM   3554  CA BCYS B 425      10.289  -6.199  73.084  0.28 18.36           C  
ATOM   3555  C  ACYS B 425       9.807  -5.054  74.021  0.72 19.77           C  
ATOM   3556  C  BCYS B 425       9.997  -5.090  74.097  0.28 18.67           C  
ATOM   3557  O  ACYS B 425       9.810  -3.876  73.769  0.72 23.60           O  
ATOM   3558  O  BCYS B 425      10.395  -3.912  73.944  0.28 17.37           O  
ATOM   3559  CB ACYS B 425      11.907  -5.860  72.979  0.72 19.04           C  
ATOM   3560  CB BCYS B 425      11.720  -6.706  73.113  0.28 17.90           C  
ATOM   3561  SG ACYS B 425      12.851  -6.271  74.494  0.72 22.34           S  
ATOM   3562  SG BCYS B 425      13.061  -5.494  73.097  0.28 19.57           S  
ATOM   3563  N   SER B 426       9.316  -5.536  75.145  1.00 17.72           N  
ATOM   3564  CA  SER B 426       8.658  -4.697  76.160  1.00 19.62           C  
ATOM   3565  C   SER B 426       9.438  -4.866  77.437  1.00 18.84           C  
ATOM   3566  O   SER B 426       9.789  -5.981  77.829  1.00 18.98           O  
ATOM   3567  CB  SER B 426       7.254  -5.239  76.284  1.00 25.20           C  
ATOM   3568  OG  SER B 426       6.543  -4.690  77.328  1.00 33.96           O  
ATOM   3569  N   VAL B 427       9.753  -3.753  78.076  1.00 17.49           N  
ATOM   3570  CA  VAL B 427      10.621  -3.722  79.263  1.00 15.68           C  
ATOM   3571  C   VAL B 427       9.913  -2.927  80.372  1.00 17.49           C  
ATOM   3572  O   VAL B 427       9.423  -1.810  80.117  1.00 17.72           O  
ATOM   3573  CB  VAL B 427      11.945  -3.076  78.922  1.00 16.81           C  
ATOM   3574  CG1 VAL B 427      12.835  -2.933  80.151  1.00 18.27           C  
ATOM   3575  CG2 VAL B 427      12.658  -3.872  77.838  1.00 17.23           C  
ATOM   3576  N   VAL B 428       9.885  -3.495  81.565  1.00 15.30           N  
ATOM   3577  CA  VAL B 428       9.331  -2.866  82.763  1.00 14.23           C  
ATOM   3578  C   VAL B 428      10.457  -2.667  83.756  1.00 15.09           C  
ATOM   3579  O   VAL B 428      11.121  -3.632  84.147  1.00 15.77           O  
ATOM   3580  CB  VAL B 428       8.185  -3.695  83.308  1.00 15.42           C  
ATOM   3581  CG1 VAL B 428       7.684  -3.159  84.652  1.00 18.66           C  
ATOM   3582  CG2 VAL B 428       7.043  -3.732  82.315  1.00 20.13           C  
ATOM   3583  N   HIS B 429      10.725  -1.409  84.120  1.00 15.90           N  
ATOM   3584  CA  HIS B 429      11.784  -1.037  85.015  1.00 17.46           C  
ATOM   3585  C   HIS B 429      11.458   0.307  85.687  1.00 15.67           C  
ATOM   3586  O   HIS B 429      10.815   1.175  85.067  1.00 15.88           O  
ATOM   3587  CB  HIS B 429      13.090  -0.916  84.232  1.00 15.19           C  
ATOM   3588  CG  HIS B 429      14.300  -0.764  85.097  1.00 15.03           C  
ATOM   3589  ND1 HIS B 429      14.765   0.459  85.522  1.00 15.49           N  
ATOM   3590  CD2 HIS B 429      15.092  -1.683  85.688  1.00 14.15           C  
ATOM   3591  CE1 HIS B 429      15.800   0.294  86.304  1.00 14.40           C  
ATOM   3592  NE2 HIS B 429      16.047  -0.994  86.396  1.00 15.23           N  
ATOM   3593  N  AGLU B 430      11.935   0.482  86.905  0.47 14.99           N  
ATOM   3594  N  BGLU B 430      11.954   0.462  86.915  0.53 16.24           N  
ATOM   3595  CA AGLU B 430      11.598   1.670  87.690  0.47 16.00           C  
ATOM   3596  CA BGLU B 430      11.725   1.642  87.753  0.53 18.56           C  
ATOM   3597  C  AGLU B 430      12.182   2.988  87.182  0.47 17.69           C  
ATOM   3598  C  BGLU B 430      12.079   2.946  87.051  0.53 19.40           C  
ATOM   3599  O  AGLU B 430      11.729   4.050  87.592  0.47 16.24           O  
ATOM   3600  O  BGLU B 430      11.364   3.940  87.183  0.53 18.40           O  
ATOM   3601  CB AGLU B 430      11.969   1.489  89.149  0.47 14.20           C  
ATOM   3602  CB BGLU B 430      12.543   1.565  89.042  0.53 18.94           C  
ATOM   3603  CG AGLU B 430      13.455   1.314  89.453  0.47 15.23           C  
ATOM   3604  CG BGLU B 430      12.518   2.831  89.867  0.53 25.14           C  
ATOM   3605  CD AGLU B 430      13.698   0.472  90.749  0.47 15.25           C  
ATOM   3606  CD BGLU B 430      13.015   2.650  91.286  0.53 22.42           C  
ATOM   3607  OE1AGLU B 430      13.360  -0.766  90.908  0.47 18.06           O  
ATOM   3608  OE1BGLU B 430      13.600   1.602  91.551  0.53 17.36           O  
ATOM   3609  OE2AGLU B 430      14.261   1.109  91.663  0.47 18.20           O  
ATOM   3610  OE2BGLU B 430      12.802   3.564  92.132  0.53 21.60           O  
ATOM   3611  N   GLY B 431      13.196   2.929  86.324  1.00 17.08           N  
ATOM   3612  CA  GLY B 431      13.744   4.138  85.700  1.00 18.64           C  
ATOM   3613  C   GLY B 431      13.034   4.645  84.499  1.00 20.15           C  
ATOM   3614  O   GLY B 431      13.289   5.800  84.086  1.00 22.50           O  
ATOM   3615  N   LEU B 432      12.116   3.865  83.951  1.00 18.33           N  
ATOM   3616  CA  LEU B 432      11.403   4.263  82.723  1.00 20.72           C  
ATOM   3617  C   LEU B 432      10.211   5.118  83.026  1.00 23.47           C  
ATOM   3618  O   LEU B 432       9.489   4.925  84.024  1.00 22.11           O  
ATOM   3619  CB  LEU B 432      10.939   3.019  81.941  1.00 18.08           C  
ATOM   3620  CG  LEU B 432      12.071   2.157  81.394  1.00 20.45           C  
ATOM   3621  CD1 LEU B 432      11.599   0.777  80.984  1.00 20.29           C  
ATOM   3622  CD2 LEU B 432      12.799   2.829  80.222  1.00 22.54           C  
ATOM   3623  N   HIS B 433       9.887   6.013  82.091  1.00 25.72           N  
ATOM   3624  CA  HIS B 433       8.622   6.719  82.172  1.00 27.17           C  
ATOM   3625  C   HIS B 433       7.439   5.734  82.164  1.00 23.43           C  
ATOM   3626  O   HIS B 433       7.393   4.805  81.350  1.00 23.43           O  
ATOM   3627  CB  HIS B 433       8.485   7.706  80.991  1.00 29.26           C  
ATOM   3628  CG  HIS B 433       7.201   8.482  81.026  1.00 43.87           C  
ATOM   3629  ND1 HIS B 433       6.946   9.462  81.963  1.00 59.80           N  
ATOM   3630  CD2 HIS B 433       6.087   8.399  80.258  1.00 54.04           C  
ATOM   3631  CE1 HIS B 433       5.733   9.954  81.767  1.00 56.82           C  
ATOM   3632  NE2 HIS B 433       5.195   9.333  80.731  1.00 60.27           N  
ATOM   3633  N   ASN B 434       6.510   5.891  83.101  1.00 24.09           N  
ATOM   3634  CA  ASN B 434       5.398   4.972  83.300  1.00 23.76           C  
ATOM   3635  C   ASN B 434       5.876   3.530  83.575  1.00 19.58           C  
ATOM   3636  O   ASN B 434       5.099   2.565  83.459  1.00 24.76           O  
ATOM   3637  CB  ASN B 434       4.401   4.941  82.130  1.00 30.28           C  
ATOM   3638  CG  ASN B 434       3.642   6.241  81.952  1.00 46.16           C  
ATOM   3639  OD1 ASN B 434       3.556   6.759  80.846  1.00 54.26           O  
ATOM   3640  ND2 ASN B 434       3.045   6.742  83.024  1.00 45.62           N  
ATOM   3641  N   HIS B 435       7.123   3.438  83.995  1.00 19.49           N  
ATOM   3642  CA  HIS B 435       7.784   2.145  84.288  1.00 18.46           C  
ATOM   3643  C   HIS B 435       7.780   1.160  83.133  1.00 20.19           C  
ATOM   3644  O   HIS B 435       7.954  -0.035  83.360  1.00 19.16           O  
ATOM   3645  CB  HIS B 435       7.145   1.484  85.517  1.00 17.63           C  
ATOM   3646  CG  HIS B 435       7.358   2.245  86.770  1.00 19.05           C  
ATOM   3647  ND1 HIS B 435       6.538   2.111  87.864  1.00 21.56           N  
ATOM   3648  CD2 HIS B 435       8.316   3.125  87.129  1.00 19.38           C  
ATOM   3649  CE1 HIS B 435       6.979   2.867  88.844  1.00 21.21           C  
ATOM   3650  NE2 HIS B 435       8.047   3.518  88.414  1.00 21.98           N  
ATOM   3651  N   HIS B 436       7.646   1.633  81.896  1.00 20.27           N  
ATOM   3652  CA  HIS B 436       7.516   0.723  80.743  1.00 20.00           C  
ATOM   3653  C   HIS B 436       7.988   1.391  79.443  1.00 22.41           C  
ATOM   3654  O   HIS B 436       7.806   2.582  79.229  1.00 25.39           O  
ATOM   3655  CB  HIS B 436       6.047   0.339  80.607  1.00 24.16           C  
ATOM   3656  CG  HIS B 436       5.751  -0.534  79.435  1.00 33.57           C  
ATOM   3657  ND1 HIS B 436       4.945  -0.122  78.401  1.00 36.91           N  
ATOM   3658  CD2 HIS B 436       6.173  -1.787  79.115  1.00 31.74           C  
ATOM   3659  CE1 HIS B 436       4.857  -1.091  77.504  1.00 40.65           C  
ATOM   3660  NE2 HIS B 436       5.606  -2.105  77.902  1.00 35.77           N  
ATOM   3661  N   THR B 437       8.618   0.610  78.589  1.00 20.09           N  
ATOM   3662  CA  THR B 437       8.882   1.050  77.233  1.00 20.86           C  
ATOM   3663  C   THR B 437       8.788  -0.151  76.315  1.00 23.73           C  
ATOM   3664  O   THR B 437       8.904  -1.295  76.759  1.00 20.46           O  
ATOM   3665  CB  THR B 437      10.242   1.720  77.122  1.00 23.22           C  
ATOM   3666  OG1 THR B 437      10.329   2.469  75.878  1.00 26.77           O  
ATOM   3667  CG2 THR B 437      11.387   0.737  77.212  1.00 23.48           C  
ATOM   3668  N   THR B 438       8.548   0.108  75.029  1.00 23.12           N  
ATOM   3669  CA  THR B 438       8.546  -0.955  74.059  1.00 25.07           C  
ATOM   3670  C   THR B 438       9.450  -0.538  72.921  1.00 26.44           C  
ATOM   3671  O   THR B 438       9.535   0.631  72.560  1.00 31.30           O  
ATOM   3672  CB  THR B 438       7.160  -1.227  73.484  1.00 31.15           C  
ATOM   3673  OG1 THR B 438       6.711  -0.045  72.832  1.00 50.40           O  
ATOM   3674  CG2 THR B 438       6.176  -1.623  74.542  1.00 29.56           C  
ATOM   3675  N   LYS B 439      10.147  -1.501  72.351  1.00 21.72           N  
ATOM   3676  CA  LYS B 439      11.034  -1.227  71.243  1.00 22.35           C  
ATOM   3677  C   LYS B 439      10.713  -2.167  70.085  1.00 21.23           C  
ATOM   3678  O   LYS B 439      10.576  -3.365  70.253  1.00 23.02           O  
ATOM   3679  CB  LYS B 439      12.495  -1.334  71.676  1.00 24.92           C  
ATOM   3680  CG  LYS B 439      13.488  -0.710  70.728  1.00 33.53           C  
ATOM   3681  CD  LYS B 439      13.554   0.804  70.909  1.00 38.57           C  
ATOM   3682  CE  LYS B 439      14.501   1.436  69.899  1.00 49.13           C  
ATOM   3683  NZ  LYS B 439      15.909   1.008  70.117  1.00 59.06           N  
ATOM   3684  N   SER B 440      10.607  -1.553  68.887  1.00 25.38           N  
ATOM   3685  CA  SER B 440      10.278  -2.208  67.629  1.00 29.09           C  
ATOM   3686  C   SER B 440      11.396  -1.975  66.614  1.00 24.76           C  
ATOM   3687  O   SER B 440      12.236  -1.119  66.794  1.00 30.33           O  
ATOM   3688  CB  SER B 440       9.007  -1.536  67.078  1.00 34.52           C  
ATOM   3689  OG  SER B 440       7.921  -1.744  67.936  1.00 37.08           O  
ATOM   3690  N   PHE B 441      11.368  -2.771  65.541  1.00 27.36           N  
ATOM   3691  CA  PHE B 441      12.283  -2.582  64.411  1.00 30.76           C  
ATOM   3692  C   PHE B 441      11.753  -1.462  63.504  1.00 36.40           C  
ATOM   3693  O   PHE B 441      10.543  -1.366  63.303  1.00 38.36           O  
ATOM   3694  CB  PHE B 441      12.375  -3.858  63.603  1.00 32.02           C  
ATOM   3695  CG  PHE B 441      13.049  -4.973  64.318  1.00 25.63           C  
ATOM   3696  CD1 PHE B 441      14.414  -5.102  64.214  1.00 26.76           C  
ATOM   3697  CD2 PHE B 441      12.322  -5.878  65.108  1.00 24.49           C  
ATOM   3698  CE1 PHE B 441      15.094  -6.121  64.882  1.00 25.66           C  
ATOM   3699  CE2 PHE B 441      13.013  -6.908  65.777  1.00 25.88           C  
ATOM   3700  CZ  PHE B 441      14.374  -7.009  65.638  1.00 23.73           C  
ATOM   3701  N   SER B 442      12.657  -0.650  62.967  1.00 43.10           N  
ATOM   3702  CA  SER B 442      12.282   0.538  62.165  1.00 55.21           C  
ATOM   3703  C   SER B 442      12.121   0.208  60.682  1.00 50.35           C  
ATOM   3704  O   SER B 442      12.500  -0.877  60.246  1.00 47.07           O  
ATOM   3705  CB  SER B 442      13.331   1.636  62.325  1.00 69.41           C  
ATOM   3706  OG  SER B 442      14.566   1.241  61.750  1.00 75.58           O  
TER    3707      SER B 442                                                      
HETATM 3708  C1  GOL B 510      13.399 -10.340  83.141  1.00 25.48           C  
HETATM 3709  O1  GOL B 510      12.065 -10.789  82.800  1.00 21.20           O  
HETATM 3710  C2  GOL B 510      14.180 -11.464  83.790  1.00 30.68           C  
HETATM 3711  O2  GOL B 510      14.192 -12.573  82.877  1.00 28.96           O  
HETATM 3712  C3  GOL B 510      15.610 -11.106  84.208  1.00 27.81           C  
HETATM 3713  O3  GOL B 510      16.509 -10.644  83.161  1.00 27.05           O  
HETATM 3714  C1  GOL B 511      -1.660  -3.584 103.293  1.00 47.19           C  
HETATM 3715  O1  GOL B 511      -2.845  -3.950 102.547  1.00 41.25           O  
HETATM 3716  C2  GOL B 511      -0.971  -2.427 102.574  1.00 41.53           C  
HETATM 3717  O2  GOL B 511      -1.508  -1.212 103.089  1.00 34.19           O  
HETATM 3718  C3  GOL B 511       0.541  -2.420 102.732  1.00 35.48           C  
HETATM 3719  O3  GOL B 511       1.252  -1.608 101.736  1.00 21.36           O  
HETATM 3720  O1  MES B 512      14.586 -12.072  97.849  1.00 54.57           O  
HETATM 3721  C2  MES B 512      15.033 -13.439  97.831  1.00 62.20           C  
HETATM 3722  C3  MES B 512      15.031 -14.007  99.241  1.00 58.98           C  
HETATM 3723  N4  MES B 512      15.823 -13.083 100.098  1.00 57.68           N  
HETATM 3724  C5  MES B 512      15.106 -11.790 100.200  1.00 52.92           C  
HETATM 3725  C6  MES B 512      15.152 -11.163  98.812  1.00 48.26           C  
HETATM 3726  C7  MES B 512      16.143 -13.628 101.431  1.00 51.22           C  
HETATM 3727  C8  MES B 512      14.916 -14.187 102.108  1.00 48.49           C  
HETATM 3728  S   MES B 512      15.312 -14.696 103.616  1.00 44.82           S  
HETATM 3729  O1S MES B 512      15.889 -16.037 103.430  1.00 50.27           O  
HETATM 3730  O2S MES B 512      16.300 -13.858 104.330  1.00 48.67           O  
HETATM 3731  O3S MES B 512      14.079 -14.698 104.468  1.00 32.98           O  
HETATM 3732  O   HOH B 601      26.622  -9.674  56.532  1.00 49.34           O  
HETATM 3733  O   HOH B 602      23.070   3.120  73.809  1.00 49.59           O  
HETATM 3734  O   HOH B 603      -0.340 -34.283 115.919  1.00 46.87           O  
HETATM 3735  O   HOH B 604      14.525 -26.973 108.809  1.00 43.19           O  
HETATM 3736  O   HOH B 605       9.662  -2.349 110.741  1.00 30.52           O  
HETATM 3737  O   HOH B 606      22.008  -6.434  92.359  1.00 40.28           O  
HETATM 3738  O   HOH B 607      14.573 -27.183 116.982  1.00 66.51           O  
HETATM 3739  O   HOH B 608      31.483  -4.261  79.619  1.00 36.02           O  
HETATM 3740  O   HOH B 609      -3.689 -13.508 108.045  1.00 35.71           O  
HETATM 3741  O   HOH B 610       6.629 -16.369  64.034  1.00 39.44           O  
HETATM 3742  O   HOH B 611      24.796   3.504  83.235  1.00 48.84           O  
HETATM 3743  O   HOH B 612      15.192 -37.079  99.635  1.00 37.40           O  
HETATM 3744  O   HOH B 613      13.310 -24.458 111.571  1.00 30.58           O  
HETATM 3745  O   HOH B 614       4.214  -9.730  93.902  1.00 17.59           O  
HETATM 3746  O   HOH B 615       4.462   5.289 101.236  1.00 42.28           O  
HETATM 3747  O   HOH B 616      11.324 -11.041 118.136  1.00 33.19           O  
HETATM 3748  O   HOH B 617      28.779 -14.494  62.687  1.00 25.19           O  
HETATM 3749  O   HOH B 618      -1.300 -32.372 109.501  1.00 52.83           O  
HETATM 3750  O   HOH B 619       5.004 -37.288 105.998  1.00 42.95           O  
HETATM 3751  O   HOH B 620      14.971   7.714  83.472  1.00 41.80           O  
HETATM 3752  O   HOH B 621      15.511  -0.277 102.259  1.00 34.75           O  
HETATM 3753  O   HOH B 622       0.908   3.910  99.847  1.00 40.43           O  
HETATM 3754  O   HOH B 623      17.033 -16.918  82.632  1.00 28.61           O  
HETATM 3755  O   HOH B 624       3.520 -17.631  97.550  1.00 35.77           O  
HETATM 3756  O   HOH B 625       4.135 -26.308 119.598  1.00 56.74           O  
HETATM 3757  O   HOH B 626      -6.067 -17.956 107.633  1.00 31.28           O  
HETATM 3758  O   HOH B 627       9.748   2.009 107.423  1.00 25.18           O  
HETATM 3759  O   HOH B 628      -2.989   0.517 104.441  1.00 37.30           O  
HETATM 3760  O   HOH B 629      -0.478 -10.908  92.715  1.00 43.13           O  
HETATM 3761  O   HOH B 630      -0.655  -1.004  85.043  1.00 37.38           O  
HETATM 3762  O   HOH B 631      12.896 -25.523  99.048  1.00 32.68           O  
HETATM 3763  O   HOH B 632       8.425 -21.771 100.716  1.00 31.03           O  
HETATM 3764  O   HOH B 633       8.447 -26.332 104.407  1.00 25.39           O  
HETATM 3765  O   HOH B 634      11.081 -10.066  86.335  1.00 28.30           O  
HETATM 3766  O   HOH B 635      -1.064  -2.505 116.576  1.00 52.50           O  
HETATM 3767  O   HOH B 636       9.156  -7.438  64.440  1.00 34.93           O  
HETATM 3768  O   HOH B 637       6.504 -18.454  93.461  1.00 40.99           O  
HETATM 3769  O   HOH B 638       6.193 -32.630  99.376  1.00 46.51           O  
HETATM 3770  O   HOH B 639      25.105  -2.370  81.267  1.00 25.58           O  
HETATM 3771  O   HOH B 640      13.186  -1.704  88.399  1.00 16.40           O  
HETATM 3772  O   HOH B 641      12.600 -21.379 116.219  1.00 36.25           O  
HETATM 3773  O   HOH B 642       9.320   5.198  90.077  1.00 38.22           O  
HETATM 3774  O   HOH B 643      24.020   5.995  88.849  1.00 40.78           O  
HETATM 3775  O   HOH B 644      21.551   7.354  88.771  1.00 31.76           O  
HETATM 3776  O   HOH B 645      18.088  -2.711  64.969  1.00 36.95           O  
HETATM 3777  O   HOH B 646      16.583  -3.776  94.490  1.00 42.18           O  
HETATM 3778  O   HOH B 647      12.413  -6.985 114.020  1.00 46.56           O  
HETATM 3779  O   HOH B 648       7.871 -27.093 107.029  1.00 23.90           O  
HETATM 3780  O   HOH B 649       9.430 -12.405  94.855  1.00 26.92           O  
HETATM 3781  O   HOH B 650       3.173 -12.533  91.498  1.00 33.79           O  
HETATM 3782  O   HOH B 651      29.694  -9.628  85.772  1.00 34.28           O  
HETATM 3783  O   HOH B 652       6.531 -15.981 122.166  1.00 23.42           O  
HETATM 3784  O   HOH B 653      -1.347  -5.644  96.123  1.00 31.49           O  
HETATM 3785  O   HOH B 654      18.637 -23.545 103.329  1.00 48.17           O  
HETATM 3786  O   HOH B 655       1.286   4.423 103.566  1.00 28.87           O  
HETATM 3787  O   HOH B 656      23.543   2.391  93.846  1.00 42.35           O  
HETATM 3788  O   HOH B 657      11.720 -25.820  70.774  1.00 62.70           O  
HETATM 3789  O   HOH B 658      26.840 -12.035  52.975  1.00 25.56           O  
HETATM 3790  O   HOH B 659      13.607  -2.702 112.060  1.00 54.15           O  
HETATM 3791  O   HOH B 660      10.383  -0.714 100.700  1.00 18.52           O  
HETATM 3792  O   HOH B 661       6.822   7.844  85.015  1.00 52.23           O  
HETATM 3793  O   HOH B 662      20.719   0.319  92.686  1.00 30.00           O  
HETATM 3794  O   HOH B 663       8.311 -22.010  95.902  1.00 46.44           O  
HETATM 3795  O   HOH B 664      10.825 -12.330  84.721  1.00 36.52           O  
HETATM 3796  O   HOH B 665      -2.764  -0.019 112.857  1.00 35.04           O  
HETATM 3797  O   HOH B 666      19.306 -11.804  66.713  1.00 18.82           O  
HETATM 3798  O   HOH B 667      12.556   3.348  94.951  1.00 46.62           O  
HETATM 3799  O   HOH B 668       9.414 -12.618  80.839  1.00 28.16           O  
HETATM 3800  O   HOH B 669      -6.957  -9.059 101.647  1.00 42.29           O  
HETATM 3801  O   HOH B 670       8.751  -9.343 118.976  1.00 47.45           O  
HETATM 3802  O   HOH B 671      22.132  -8.519  64.404  1.00 24.57           O  
HETATM 3803  O   HOH B 672       4.198 -29.263 100.341  1.00 44.15           O  
HETATM 3804  O   HOH B 673       8.645 -19.822  65.089  1.00 60.04           O  
HETATM 3805  O   HOH B 674       5.487 -31.781 112.835  1.00 31.20           O  
HETATM 3806  O   HOH B 675       6.105   4.738 112.228  1.00 51.15           O  
HETATM 3807  O   HOH B 676      21.530 -11.416  88.321  1.00 46.24           O  
HETATM 3808  O   HOH B 677      14.123  -3.773 105.878  1.00 43.92           O  
HETATM 3809  O   HOH B 678       9.023  -4.279  65.393  1.00 37.94           O  
HETATM 3810  O   HOH B 679       4.997   1.512  91.062  1.00 26.55           O  
HETATM 3811  O   HOH B 680      -0.282 -20.615 120.020  1.00 36.10           O  
HETATM 3812  O   HOH B 681      -1.491  -7.799 111.693  1.00 21.52           O  
HETATM 3813  O   HOH B 682      25.354  -2.200  91.164  1.00 49.72           O  
HETATM 3814  O   HOH B 683       4.421 -25.478 115.691  1.00 36.61           O  
HETATM 3815  O   HOH B 684       1.164  -8.226 117.173  1.00 42.48           O  
HETATM 3816  O   HOH B 685      22.802  -9.255  61.867  1.00 27.74           O  
HETATM 3817  O   HOH B 686       9.779 -18.394  57.101  1.00 44.86           O  
HETATM 3818  O   HOH B 687      16.195  -1.100  94.684  1.00 27.51           O  
HETATM 3819  O   HOH B 688      17.376 -19.565  68.682  1.00 42.60           O  
HETATM 3820  O   HOH B 689      12.946 -12.173 115.617  1.00 31.05           O  
HETATM 3821  O   HOH B 690      19.401  -9.803  59.356  1.00 35.84           O  
HETATM 3822  O   HOH B 691       2.417 -15.225  98.141  1.00 27.11           O  
HETATM 3823  O   HOH B 692       1.186 -10.277  84.688  1.00 51.30           O  
HETATM 3824  O   HOH B 693      14.491 -18.178  72.217  1.00 30.64           O  
HETATM 3825  O   HOH B 694      17.348  -8.302  93.179  1.00 58.40           O  
HETATM 3826  O   HOH B 695      12.154  -4.036  94.372  1.00 29.13           O  
HETATM 3827  O   HOH B 696      -6.181 -15.204 106.180  1.00 34.71           O  
HETATM 3828  O   HOH B 697      -5.326  -2.864 107.667  1.00 32.60           O  
HETATM 3829  O   HOH B 698      -1.906 -30.832 111.718  1.00 48.00           O  
HETATM 3830  O   HOH B 699      13.773 -32.740 105.490  1.00 30.72           O  
HETATM 3831  O   HOH B 700      15.126   3.947  77.241  1.00 50.32           O  
HETATM 3832  O   HOH B 701       7.201  -2.154 109.717  1.00 17.01           O  
HETATM 3833  O   HOH B 702      10.465 -20.769 102.344  1.00 35.58           O  
HETATM 3834  O   HOH B 703       0.428   2.786  95.800  1.00 26.37           O  
HETATM 3835  O   HOH B 704      12.982 -16.749  80.080  1.00 26.31           O  
HETATM 3836  O   HOH B 705       3.966 -11.170  88.072  1.00 51.84           O  
HETATM 3837  O   HOH B 706      15.054  -9.267 104.264  1.00 36.48           O  
HETATM 3838  O   HOH B 707       8.061 -26.485 115.650  1.00 51.05           O  
HETATM 3839  O   HOH B 708      13.544 -17.698 111.554  1.00 31.64           O  
HETATM 3840  O   HOH B 709      23.848 -13.528  85.590  1.00 27.56           O  
HETATM 3841  O   HOH B 710      12.689 -16.283  95.553  1.00 42.44           O  
HETATM 3842  O   HOH B 711      -3.863  -0.414 109.068  1.00 51.68           O  
HETATM 3843  O   HOH B 712      20.672  -4.093  91.857  1.00 23.06           O  
HETATM 3844  O   HOH B 713      10.901  -6.468  93.623  1.00 33.90           O  
HETATM 3845  O   HOH B 714      11.609   6.299  79.773  1.00 37.33           O  
HETATM 3846  O   HOH B 715      14.045  -2.725  92.996  1.00 26.33           O  
HETATM 3847  O   HOH B 716      13.730  -8.867  90.399  1.00 36.18           O  
HETATM 3848  O   HOH B 717      17.988  -5.817  93.819  1.00 51.31           O  
HETATM 3849  O   HOH B 718      15.459  -5.779 106.444  1.00 42.10           O  
HETATM 3850  O   HOH B 719      26.780 -10.577  87.266  1.00 26.35           O  
HETATM 3851  O   HOH B 720       3.491 -32.164 100.904  1.00 35.05           O  
HETATM 3852  O   HOH B 721      24.842 -10.579  60.893  1.00 29.42           O  
HETATM 3853  O   HOH B 722      20.103 -20.844 100.433  1.00 50.25           O  
HETATM 3854  O   HOH B 723      15.009 -17.693 109.292  1.00 50.89           O  
HETATM 3855  O   HOH B 724      -0.081  -0.004 114.749  1.00 36.78           O  
HETATM 3856  O   HOH B 725       8.424  -9.615  87.739  1.00 21.88           O  
HETATM 3857  O   HOH B 726       5.975   4.869  78.751  1.00 45.73           O  
HETATM 3858  O   HOH B 727      14.630   2.274  99.315  1.00 48.97           O  
HETATM 3859  O   HOH B 728      -4.134 -20.966 108.465  1.00 44.42           O  
HETATM 3860  O   HOH B 729      10.400   1.408  68.739  1.00 42.14           O  
HETATM 3861  O   HOH B 730      14.693  -9.736 108.968  1.00 30.89           O  
HETATM 3862  O   HOH B 731      -0.730  -9.325  90.059  1.00 40.82           O  
HETATM 3863  O   HOH B 732      19.406   7.607  91.159  1.00 36.36           O  
HETATM 3864  O   HOH B 733      -2.737 -14.783 112.544  1.00 39.09           O  
HETATM 3865  O   HOH B 734      17.764 -10.342  89.015  1.00 45.59           O  
HETATM 3866  O   HOH B 735      25.835   4.892  90.285  1.00 57.52           O  
HETATM 3867  O   HOH B 736      -2.483  -8.631 108.028  1.00 25.97           O  
HETATM 3868  O   HOH B 737      -4.495  -1.204 100.684  1.00 43.79           O  
HETATM 3869  O   HOH B 738      19.397  -0.803  94.629  1.00 38.88           O  
HETATM 3870  O   HOH B 739      11.154  -9.757  90.807  1.00 24.01           O  
HETATM 3871  O   HOH B 740       4.379 -12.350 122.788  1.00 31.44           O  
HETATM 3872  O   HOH B 741      14.680 -12.979  87.291  1.00 59.61           O  
HETATM 3873  O   HOH B 742      21.594 -16.093  82.248  1.00 21.55           O  
HETATM 3874  O   HOH B 743       7.179   2.776  74.536  1.00 34.33           O  
HETATM 3875  O   HOH B 744       6.662  -5.359 116.585  1.00 44.90           O  
HETATM 3876  O  BHOH B 745      12.982  -1.361  91.238  0.53 37.46           O  
HETATM 3877  O   HOH B 746       2.207   1.775  86.588  1.00 38.82           O  
HETATM 3878  O   HOH B 747      14.023  -6.653  98.977  1.00 36.93           O  
HETATM 3879  O   HOH B 748      -3.147 -12.007  99.687  1.00 35.94           O  
HETATM 3880  O   HOH B 749      15.287  -9.082  87.686  1.00 35.56           O  
HETATM 3881  O   HOH B 750      11.024 -10.807  93.325  1.00 34.67           O  
HETATM 3882  O   HOH B 751      15.457  -5.993 103.135  1.00 34.58           O  
HETATM 3883  O   HOH B 752      19.762  -1.486 101.186  1.00 57.32           O  
HETATM 3884  O   HOH B 753      11.181   1.522 110.376  1.00 61.22           O  
HETATM 3885  O   HOH B 754      16.984  -4.140 101.715  1.00 45.82           O  
HETATM 3886  O   HOH B 755       0.005  -8.192  83.132  1.00 53.49           O  
HETATM 3887  O   HOH B 756       3.396   3.007  89.097  1.00 44.57           O  
HETATM 3888  O   HOH B 757      -4.743 -23.137 110.344  1.00 45.80           O  
HETATM 3889  O   HOH B 758      14.640 -18.373  81.532  1.00 60.79           O  
HETATM 3890  O   HOH B 759       4.302   4.794  86.819  1.00 61.85           O  
HETATM 3891  O   HOH B 760      11.170   5.023 105.091  1.00 56.63           O  
HETATM 3892  O   HOH B 761      10.275 -16.792  79.654  1.00 63.39           O  
HETATM 3893  O   HOH B 762      16.696 -19.363 109.503  1.00 47.10           O  
HETATM 3894  O   HOH B 763      20.499 -14.124  88.724  1.00 49.89           O  
HETATM 3895  O   HOH B 764       4.553   3.632  93.038  1.00 38.72           O  
HETATM 3896  O   HOH B 765      24.460 -10.443  89.231  1.00 54.81           O  
HETATM 3897  O   HOH B 766      13.719   4.662  98.518  1.00 58.63           O  
HETATM 3898  O   HOH B 767      11.688 -13.988  95.981  1.00 31.09           O  
HETATM 3899  O   HOH B 768      -4.300  -6.943  84.768  1.00 59.72           O  
HETATM 3900  O   HOH B 769      18.447 -19.110  83.562  1.00 29.08           O  
HETATM 3901  O   HOH B 770       0.703 -13.025  93.104  1.00 46.76           O  
HETATM 3902  O   HOH B 771      13.751  -6.531  95.991  1.00 55.86           O  
HETATM 3903  O   HOH B 772      10.296 -11.308  88.696  1.00 53.77           O  
HETATM 3904  O   HOH B 773      22.038  -1.726  91.558  1.00 28.79           O  
HETATM 3905  O   HOH B 774      19.445  -3.662  94.318  1.00 33.94           O  
HETATM 3906  O   HOH B 775       3.075  -7.736 123.163  1.00 50.29           O  
HETATM 3907  O   HOH B 776      22.578  -6.803  60.688  1.00 40.10           O  
HETATM 3908  O   HOH B 777      22.819 -15.516  86.878  1.00 43.10           O  
HETATM 3909  O   HOH B 778      20.711  -4.284  96.481  1.00 49.47           O  
HETATM 3910  O   HOH B 779      -2.869 -13.992  97.984  1.00 52.85           O  
HETATM 3911  O   HOH B 780       6.561 -11.665  87.080  1.00 38.06           O  
HETATM 3912  O   HOH B 781       0.300 -14.813  96.634  1.00 50.06           O  
HETATM 3913  O   HOH B 782      20.956  -5.832  98.581  1.00 55.54           O  
END
