# Supplementary material for: Structural analysis of glycoproteins: building N-linked glycans with Coot
Source: Acta Crystallogr D Struct Biol. 2018 Apr 6;74(Pt 4):256–63. doi: 10.1107/S2059798318005119 (PMC5892875; doi:10.1107/S2059798318005119)
Supplement: Supplementary file 1 [file d-74-00256-sup1.tgz › results-pdb5vgj.ent-LMA.pdb]

HEADER    VIRAL PROTEIN/IMMUNE SYSTEM             11-APR-17   5VGJ              
TITLE     CRYSTAL STRUCTURE OF THE HUMAN FAB VRC38.01, AN HIV-1 V1V2-DIRECTED   
TITLE    2 NEUTRALIZING ANTIBODY ISOLATED FROM DONOR N90, BOUND TO A SCAFFOLDED 
TITLE    3 WITO V1V2 DOMAIN                                                     
COMPND    MOL_ID: 1;                                                            
COMPND   2 MOLECULE: 1FD6-V1V2-WITO;                                            
COMPND   3 CHAIN: G;                                                            
COMPND   4 ENGINEERED: YES;                                                     
COMPND   5 MOL_ID: 2;                                                           
COMPND   6 MOLECULE: VRC38.01 FAB HEAVY CHAIN;                                  
COMPND   7 CHAIN: H;                                                            
COMPND   8 ENGINEERED: YES;                                                     
COMPND   9 MOL_ID: 3;                                                           
COMPND  10 MOLECULE: VRC38.01 FAB LIGHT CHAIN;                                  
COMPND  11 CHAIN: L;                                                            
COMPND  12 ENGINEERED: YES                                                      
SOURCE    MOL_ID: 1;                                                            
SOURCE   2 ORGANISM_SCIENTIFIC: HUMAN IMMUNODEFICIENCY VIRUS 1;                 
SOURCE   3 ORGANISM_TAXID: 11676;                                               
SOURCE   4 STRAIN: WITO;                                                        
SOURCE   5 EXPRESSION_SYSTEM: HOMO SAPIENS;                                     
SOURCE   6 EXPRESSION_SYSTEM_COMMON: HUMAN;                                     
SOURCE   7 EXPRESSION_SYSTEM_TAXID: 9606;                                       
SOURCE   8 EXPRESSION_SYSTEM_CELL_LINE: HEK293 GNTI-;                           
SOURCE   9 MOL_ID: 2;                                                           
SOURCE  10 ORGANISM_SCIENTIFIC: HOMO SAPIENS;                                   
SOURCE  11 ORGANISM_COMMON: HUMAN;                                              
SOURCE  12 ORGANISM_TAXID: 9606;                                                
SOURCE  13 EXPRESSION_SYSTEM: HOMO SAPIENS;                                     
SOURCE  14 EXPRESSION_SYSTEM_COMMON: HUMAN;                                     
SOURCE  15 EXPRESSION_SYSTEM_TAXID: 9606;                                       
SOURCE  16 EXPRESSION_SYSTEM_CELL_LINE: HEK293;                                 
SOURCE  17 MOL_ID: 3;                                                           
SOURCE  18 ORGANISM_SCIENTIFIC: HOMO SAPIENS;                                   
SOURCE  19 ORGANISM_COMMON: HUMAN;                                              
SOURCE  20 ORGANISM_TAXID: 9606;                                                
SOURCE  21 EXPRESSION_SYSTEM: HOMO SAPIENS;                                     
SOURCE  22 EXPRESSION_SYSTEM_COMMON: HUMAN;                                     
SOURCE  23 EXPRESSION_SYSTEM_TAXID: 9606;                                       
SOURCE  24 EXPRESSION_SYSTEM_CELL_LINE: HEK293                                  
KEYWDS    FAB, HIV-1, V1V2, ENV, ANTIBODY, ENVELOPE, NEUTRALIZING,              
KEYWDS   2 IMM SYSTEM, WITO, 1FD6,                                              
KEYWDS   3 VIRAL PROTEIN-IMMUNE SYSTEM COMPLEX                                  
EXPDTA    X-RAY DIFFRACTION                                                     
AUTHOR    J.GORMAN,J.LI,P.D.KWONG                                               
REVDAT   1   31-MAY-17 5VGJ    0                                                
JRNL        AUTH   E.M.CALE,J.GORMAN,N.A.RADAKOVICH,E.T.CROOKS,K.OSAWA,T.TONG,  
JRNL        AUTH 2 J.LI,R.NAGARAJAN,G.OZOROWSKI,D.R.AMBROZAK,M.ASOKAN,          
JRNL        AUTH 3 R.T.BAILER,A.K.BENNICI,X.CHEN,N.A.DORIA-ROSE,A.DRUZ,Y.FENG,  
JRNL        AUTH 4 M.G.JOYCE,M.K.LOUDER,S.O'DELL,C.OLIVER,M.PANCERA,M.CONNORS,  
JRNL        AUTH 5 T.J.HOPE,T.B.KEPLER,R.T.WYATT,A.B.WARD,I.S.GEORGIEV,         
JRNL        AUTH 6 P.D.KWONG,J.R.MASCOLA,J.M.BINLEY                             
JRNL        TITL   VIRUS-LIKE PARTICLES IDENTIFY AN HIV V1V2 APEX-BINDING       
JRNL        TITL 2 NEUTRALIZING ANTIBODY THAT LACKS A PROTRUDING LOOP.          
JRNL        REF    IMMUNITY                      V.  46   777 2017              
JRNL        REFN                   ISSN 1097-4180                               
JRNL        PMID   28514685                                                     
JRNL        DOI    10.1016/J.IMMUNI.2017.04.011                                 
REMARK   2                                                                      
REMARK   2 RESOLUTION.    3.46 ANGSTROMS.                                       
REMARK   3                                                                      
REMARK   3 REFINEMENT.                                                          
REMARK   3   PROGRAM     : PHENIX (DEV_2776: ???)                               
REMARK   3   AUTHORS     : PAUL ADAMS,PAVEL AFONINE,VINCENT CHEN,IAN            
REMARK   3               : DAVIS,KRESHNA GOPAL,RALF GROSSE-KUNSTLEVE,           
REMARK   3               : LI-WEI HUNG,ROBERT IMMORMINO,TOM IOERGER,            
REMARK   3               : AIRLIE MCCOY,ERIK MCKEE,NIGEL MORIARTY,              
REMARK   3               : REETAL PAI,RANDY READ,JANE RICHARDSON,               
REMARK   3               : DAVID RICHARDSON,TOD ROMO,JIM SACCHETTINI,           
REMARK   3               : NICHOLAS SAUTER,JACOB SMITH,LAURENT                  
REMARK   3               : STORONI,TOM TERWILLIGER,PETER ZWART                  
REMARK   3                                                                      
REMARK   3    REFINEMENT TARGET : ML                                            
REMARK   3                                                                      
REMARK   3  DATA USED IN REFINEMENT.                                            
REMARK   3   RESOLUTION RANGE HIGH (ANGSTROMS) : 3.46                           
REMARK   3   RESOLUTION RANGE LOW  (ANGSTROMS) : 37.61                          
REMARK   3   MIN(FOBS/SIGMA_FOBS)              : 1.340                          
REMARK   3   COMPLETENESS FOR RANGE        (%) : 90.1                           
REMARK   3   NUMBER OF REFLECTIONS             : 10431                          
REMARK   3                                                                      
REMARK   3  FIT TO DATA USED IN REFINEMENT.                                     
REMARK   3   R VALUE     (WORKING + TEST SET) : 0.217                           
REMARK   3   R VALUE            (WORKING SET) : 0.214                           
REMARK   3   FREE R VALUE                     : 0.273                           
REMARK   3   FREE R VALUE TEST SET SIZE   (%) : 4.900                           
REMARK   3   FREE R VALUE TEST SET COUNT      : 511                             
REMARK   3                                                                      
REMARK   3  FIT TO DATA USED IN REFINEMENT (IN BINS).                           
REMARK   3   BIN  RESOLUTION RANGE  COMPL.    NWORK NFREE   RWORK  RFREE        
REMARK   3     1 37.6166 -  5.4821    1.00     2844   146  0.2113 0.2691        
REMARK   3     2  5.4821 -  4.3534    0.98     2688   138  0.2031 0.2516        
REMARK   3     3  4.3534 -  3.8037    0.94     2547   137  0.2217 0.2879        
REMARK   3     4  3.8037 -  3.4562    0.68     1841    90  0.2501 0.3307        
REMARK   3                                                                      
REMARK   3  BULK SOLVENT MODELLING.                                             
REMARK   3   METHOD USED        : FLAT BULK SOLVENT MODEL                       
REMARK   3   SOLVENT RADIUS     : 1.11                                          
REMARK   3   SHRINKAGE RADIUS   : 0.90                                          
REMARK   3   K_SOL              : NULL                                          
REMARK   3   B_SOL              : NULL                                          
REMARK   3                                                                      
REMARK   3  ERROR ESTIMATES.                                                    
REMARK   3   COORDINATE ERROR (MAXIMUM-LIKELIHOOD BASED)     : 0.370            
REMARK   3   PHASE ERROR (DEGREES, MAXIMUM-LIKELIHOOD BASED) : 33.780           
REMARK   3                                                                      
REMARK   3  B VALUES.                                                           
REMARK   3   FROM WILSON PLOT           (A**2) : 106.1                          
REMARK   3   MEAN B VALUE      (OVERALL, A**2) : NULL                           
REMARK   3   OVERALL ANISOTROPIC B VALUE.                                       
REMARK   3    B11 (A**2) : NULL                                                 
REMARK   3    B22 (A**2) : NULL                                                 
REMARK   3    B33 (A**2) : NULL                                                 
REMARK   3    B12 (A**2) : NULL                                                 
REMARK   3    B13 (A**2) : NULL                                                 
REMARK   3    B23 (A**2) : NULL                                                 
REMARK   3                                                                      
REMARK   3  TWINNING INFORMATION.                                               
REMARK   3   FRACTION: NULL                                                     
REMARK   3   OPERATOR: NULL                                                     
REMARK   3                                                                      
REMARK   3  DEVIATIONS FROM IDEAL VALUES.                                       
REMARK   3                 RMSD          COUNT                                  
REMARK   3   BOND      :  0.003           4635                                  
REMARK   3   ANGLE     :  0.632           6329                                  
REMARK   3   CHIRALITY :  0.042            773                                  
REMARK   3   PLANARITY :  0.003            767                                  
REMARK   3   DIHEDRAL  : 12.643           1751                                  
REMARK   3                                                                      
REMARK   3  TLS DETAILS                                                         
REMARK   3   NUMBER OF TLS GROUPS  : NULL                                       
REMARK   3                                                                      
REMARK   3  NCS DETAILS                                                         
REMARK   3   NUMBER OF NCS GROUPS : NULL                                        
REMARK   3                                                                      
REMARK   3  OTHER REFINEMENT REMARKS: NULL                                      
REMARK   4                                                                      
REMARK   4 5VGJ COMPLIES WITH FORMAT V. 3.30, 13-JUL-11                         
REMARK 100                                                                      
REMARK 100 THIS ENTRY HAS BEEN PROCESSED BY RCSB ON 13-APR-17.                  
REMARK 100 THE DEPOSITION ID IS D_1000227372.                                   
REMARK 200                                                                      
REMARK 200 EXPERIMENTAL DETAILS                                                 
REMARK 200  EXPERIMENT TYPE                : X-RAY DIFFRACTION                  
REMARK 200  DATE OF DATA COLLECTION        : 13-JUL-15                          
REMARK 200  TEMPERATURE           (KELVIN) : 100                                
REMARK 200  PH                             : 6.5                                
REMARK 200  NUMBER OF CRYSTALS USED        : 1                                  
REMARK 200                                                                      
REMARK 200  SYNCHROTRON              (Y/N) : Y                                  
REMARK 200  RADIATION SOURCE               : APS                                
REMARK 200  BEAMLINE                       : 22-ID                              
REMARK 200  X-RAY GENERATOR MODEL          : NULL                               
REMARK 200  MONOCHROMATIC OR LAUE    (M/L) : M                                  
REMARK 200  WAVELENGTH OR RANGE        (A) : 1.0                                
REMARK 200  MONOCHROMATOR                  : NULL                               
REMARK 200  OPTICS                         : NULL                               
REMARK 200                                                                      
REMARK 200  DETECTOR TYPE                  : CCD                                
REMARK 200  DETECTOR MANUFACTURER          : MARMOSAIC 300 MM CCD               
REMARK 200  INTENSITY-INTEGRATION SOFTWARE : HKL-2000                           
REMARK 200  DATA SCALING SOFTWARE          : HKL-2000, HKL                      
REMARK 200                                                                      
REMARK 200  NUMBER OF UNIQUE REFLECTIONS   : 10463                              
REMARK 200  RESOLUTION RANGE HIGH      (A) : 3.450                              
REMARK 200  RESOLUTION RANGE LOW       (A) : 50.000                             
REMARK 200  REJECTION CRITERIA  (SIGMA(I)) : NULL                               
REMARK 200                                                                      
REMARK 200 OVERALL.                                                             
REMARK 200  COMPLETENESS FOR RANGE     (%) : 90.7                               
REMARK 200  DATA REDUNDANCY                : 3.100                              
REMARK 200  R MERGE                    (I) : 0.20900                            
REMARK 200  R SYM                      (I) : NULL                               
REMARK 200  <I/SIGMA(I)> FOR THE DATA SET  : 10.2000                            
REMARK 200                                                                      
REMARK 200 IN THE HIGHEST RESOLUTION SHELL.                                     
REMARK 200  HIGHEST RESOLUTION SHELL, RANGE HIGH (A) : 3.45                     
REMARK 200  HIGHEST RESOLUTION SHELL, RANGE LOW  (A) : 3.53                     
REMARK 200  COMPLETENESS FOR SHELL     (%) : 52.3                               
REMARK 200  DATA REDUNDANCY IN SHELL       : 1.40                               
REMARK 200  R MERGE FOR SHELL          (I) : 0.31800                            
REMARK 200  R SYM FOR SHELL            (I) : NULL                               
REMARK 200  <I/SIGMA(I)> FOR SHELL         : NULL                               
REMARK 200                                                                      
REMARK 200 DIFFRACTION PROTOCOL: SINGLE WAVELENGTH                              
REMARK 200 METHOD USED TO DETERMINE THE STRUCTURE: MOLECULAR REPLACEMENT        
REMARK 200 SOFTWARE USED: PHENIX                                                
REMARK 200 STARTING MODEL: 5EWI                                                 
REMARK 200                                                                      
REMARK 200 REMARK: NULL                                                         
REMARK 280                                                                      
REMARK 280 CRYSTAL                                                              
REMARK 280 SOLVENT CONTENT, VS   (%): 63.00                                     
REMARK 280 MATTHEWS COEFFICIENT, VM (ANGSTROMS**3/DA): 3.32                     
REMARK 280                                                                      
REMARK 280 CRYSTALLIZATION CONDITIONS: 27% ISOPROPANOL, 0.1M IMIDAZOLE PH 6.5   
REMARK 280  AND 10% PEG8000 WERE FLASH-FROZEN IN LIQUID NITROGEN IN MOTHER      
REMARK 280  LIQUOR SUPPLEMENTED WITH 20% 2-METHYL-2,4-PENTANEDIAL (MPD).,       
REMARK 280  VAPOR DIFFUSION, HANGING DROP, TEMPERATURE 293K                     
REMARK 290                                                                      
REMARK 290 CRYSTALLOGRAPHIC SYMMETRY                                            
REMARK 290 SYMMETRY OPERATORS FOR SPACE GROUP: P 32 2 1                         
REMARK 290                                                                      
REMARK 290      SYMOP   SYMMETRY                                                
REMARK 290     NNNMMM   OPERATOR                                                
REMARK 290       1555   X,Y,Z                                                   
REMARK 290       2555   -Y,X-Y,Z+2/3                                            
REMARK 290       3555   -X+Y,-X,Z+1/3                                           
REMARK 290       4555   Y,X,-Z                                                  
REMARK 290       5555   X-Y,-Y,-Z+1/3                                           
REMARK 290       6555   -X,-X+Y,-Z+2/3                                          
REMARK 290                                                                      
REMARK 290     WHERE NNN -> OPERATOR NUMBER                                     
REMARK 290           MMM -> TRANSLATION VECTOR                                  
REMARK 290                                                                      
REMARK 290 CRYSTALLOGRAPHIC SYMMETRY TRANSFORMATIONS                            
REMARK 290 THE FOLLOWING TRANSFORMATIONS OPERATE ON THE ATOM/HETATM             
REMARK 290 RECORDS IN THIS ENTRY TO PRODUCE CRYSTALLOGRAPHICALLY                
REMARK 290 RELATED MOLECULES.                                                   
REMARK 290   SMTRY1   1  1.000000  0.000000  0.000000        0.00000            
REMARK 290   SMTRY2   1  0.000000  1.000000  0.000000        0.00000            
REMARK 290   SMTRY3   1  0.000000  0.000000  1.000000        0.00000            
REMARK 290   SMTRY1   2 -0.500000 -0.866025  0.000000        0.00000            
REMARK 290   SMTRY2   2  0.866025 -0.500000  0.000000        0.00000            
REMARK 290   SMTRY3   2  0.000000  0.000000  1.000000       86.57133            
REMARK 290   SMTRY1   3 -0.500000  0.866025  0.000000        0.00000            
REMARK 290   SMTRY2   3 -0.866025 -0.500000  0.000000        0.00000            
REMARK 290   SMTRY3   3  0.000000  0.000000  1.000000       43.28567            
REMARK 290   SMTRY1   4 -0.500000  0.866025  0.000000        0.00000            
REMARK 290   SMTRY2   4  0.866025  0.500000  0.000000        0.00000            
REMARK 290   SMTRY3   4  0.000000  0.000000 -1.000000        0.00000            
REMARK 290   SMTRY1   5  1.000000  0.000000  0.000000        0.00000            
REMARK 290   SMTRY2   5  0.000000 -1.000000  0.000000        0.00000            
REMARK 290   SMTRY3   5  0.000000  0.000000 -1.000000       43.28567            
REMARK 290   SMTRY1   6 -0.500000 -0.866025  0.000000        0.00000            
REMARK 290   SMTRY2   6 -0.866025  0.500000  0.000000        0.00000            
REMARK 290   SMTRY3   6  0.000000  0.000000 -1.000000       86.57133            
REMARK 290                                                                      
REMARK 290 REMARK: NULL                                                         
REMARK 300                                                                      
REMARK 300 BIOMOLECULE: 1                                                       
REMARK 300 SEE REMARK 350 FOR THE AUTHOR PROVIDED AND/OR PROGRAM                
REMARK 300 GENERATED ASSEMBLY INFORMATION FOR THE STRUCTURE IN                  
REMARK 300 THIS ENTRY. THE REMARK MAY ALSO PROVIDE INFORMATION ON               
REMARK 300 BURIED SURFACE AREA.                                                 
REMARK 350                                                                      
REMARK 350 COORDINATES FOR A COMPLETE MULTIMER REPRESENTING THE KNOWN           
REMARK 350 BIOLOGICALLY SIGNIFICANT OLIGOMERIZATION STATE OF THE                
REMARK 350 MOLECULE CAN BE GENERATED BY APPLYING BIOMT TRANSFORMATIONS          
REMARK 350 GIVEN BELOW.  BOTH NON-CRYSTALLOGRAPHIC AND                          
REMARK 350 CRYSTALLOGRAPHIC OPERATIONS ARE GIVEN.                               
REMARK 350                                                                      
REMARK 350 BIOMOLECULE: 1                                                       
REMARK 350 AUTHOR DETERMINED BIOLOGICAL UNIT: TRIMERIC                          
REMARK 350 SOFTWARE DETERMINED QUATERNARY STRUCTURE: TRIMERIC                   
REMARK 350 SOFTWARE USED: PISA                                                  
REMARK 350 TOTAL BURIED SURFACE AREA: 9460 ANGSTROM**2                          
REMARK 350 SURFACE AREA OF THE COMPLEX: 29090 ANGSTROM**2                       
REMARK 350 CHANGE IN SOLVENT FREE ENERGY: 41.0 KCAL/MOL                         
REMARK 350 APPLY THE FOLLOWING TO CHAINS: G, H, L                               
REMARK 350   BIOMT1   1  1.000000  0.000000  0.000000        0.00000            
REMARK 350   BIOMT2   1  0.000000  1.000000  0.000000        0.00000            
REMARK 350   BIOMT3   1  0.000000  0.000000  1.000000        0.00000            
REMARK 465                                                                      
REMARK 465 MISSING RESIDUES                                                     
REMARK 465 THE FOLLOWING RESIDUES WERE NOT LOCATED IN THE                       
REMARK 465 EXPERIMENT. (M=MODEL NUMBER; RES=RESIDUE NAME; C=CHAIN               
REMARK 465 IDENTIFIER; SSSEQ=SEQUENCE NUMBER; I=INSERTION CODE.)                
REMARK 465                                                                      
REMARK 465   M RES C SSSEQI                                                     
REMARK 465     SER G   140                                                      
REMARK 465     THR G   141                                                      
REMARK 465     ASN G   142                                                      
REMARK 465     GLY G   143                                                      
REMARK 465     SER G   144                                                      
REMARK 465     THR G   145                                                      
REMARK 465     ALA G   146                                                      
REMARK 465     ASN G   147                                                      
REMARK 465     VAL G   148                                                      
REMARK 465     THR G   149                                                      
REMARK 465     GLY G   185A                                                     
REMARK 465     LYS G   185B                                                     
REMARK 465     ASN G   185C                                                     
REMARK 465     THR G   185D                                                     
REMARK 465     GLN G   246                                                      
REMARK 465     LYS H   129                                                      
REMARK 465     SER H   130                                                      
REMARK 465     CYS H   216                                                      
REMARK 465     ASP H   217                                                      
REMARK 465     LYS H   218                                                      
REMARK 465     GLY H   219                                                      
REMARK 465     LEU H   220                                                      
REMARK 465     GLU H   221                                                      
REMARK 465     VAL H   222                                                      
REMARK 465     LEU H   223                                                      
REMARK 465     PHE H   224                                                      
REMARK 465     GLN H   225                                                      
REMARK 465     GLY L   212                                                      
REMARK 465     GLU L   213                                                      
REMARK 465     CYS L   214                                                      
REMARK 500                                                                      
REMARK 500 GEOMETRY AND STEREOCHEMISTRY                                         
REMARK 500 SUBTOPIC: CLOSE CONTACTS IN SAME ASYMMETRIC UNIT                     
REMARK 500                                                                      
REMARK 500 THE FOLLOWING ATOMS ARE IN CLOSE CONTACT.                            
REMARK 500                                                                      
REMARK 500  ATM1  RES C  SSEQI   ATM2  RES C  SSEQI           DISTANCE          
REMARK 500   OD1  ASP H    33     OG   SER H    98              2.12            
REMARK 500   C4   NAG G  1650     C1   NAG G  1651              2.14            
REMARK 500   OD1  ASP H    61     NZ   LYS H    64              2.16            
REMARK 500   OE2  GLU H    27     O3   MAN G  1605              2.18            
REMARK 500                                                                      
REMARK 500 REMARK: NULL                                                         
REMARK 500                                                                      
REMARK 500 GEOMETRY AND STEREOCHEMISTRY                                         
REMARK 500 SUBTOPIC: TORSION ANGLES                                             
REMARK 500                                                                      
REMARK 500 TORSION ANGLES OUTSIDE THE EXPECTED RAMACHANDRAN REGIONS:            
REMARK 500 (M=MODEL NUMBER; RES=RESIDUE NAME; C=CHAIN IDENTIFIER;               
REMARK 500 SSEQ=SEQUENCE NUMBER; I=INSERTION CODE).                             
REMARK 500                                                                      
REMARK 500 STANDARD TABLE:                                                      
REMARK 500 FORMAT:(10X,I3,1X,A3,1X,A1,I4,A1,4X,F7.2,3X,F7.2)                    
REMARK 500                                                                      
REMARK 500 EXPECTED VALUES: GJ KLEYWEGT AND TA JONES (1996). PHI/PSI-           
REMARK 500 CHOLOGY: RAMACHANDRAN REVISITED. STRUCTURE 4, 1395 - 1400            
REMARK 500                                                                      
REMARK 500  M RES CSSEQI        PSI       PHI                                   
REMARK 500    THR G 135     -165.60    -75.74                                   
REMARK 500    GLU G 152       59.84   -108.89                                   
REMARK 500    GLU G 153       17.53   -143.53                                   
REMARK 500    THR G 165D    -149.35     64.09                                   
REMARK 500    ARG G 166      156.10     80.40                                   
REMARK 500    THR G 189       31.27   -140.28                                   
REMARK 500    ASP H 144       68.31     64.28                                   
REMARK 500    PHE H 146      133.95   -171.18                                   
REMARK 500    THR H 160      -30.99   -132.13                                   
REMARK 500    SER L 127        5.48    -67.56                                   
REMARK 500    ASN L 138       74.37     52.08                                   
REMARK 500    SER L 168       11.31    -67.28                                   
REMARK 500                                                                      
REMARK 500 REMARK: NULL                                                         
REMARK 800                                                                      
REMARK 800 SITE                                                                 
REMARK 800 SITE_IDENTIFIER: AC1                                                 
REMARK 800 EVIDENCE_CODE: SOFTWARE                                              
REMARK 800 SITE_DESCRIPTION: binding site for Mono-Saccharide NAG G 1330        
REMARK 800  bound to ASN G 133                                                  
REMARK 800                                                                      
REMARK 800 SITE_IDENTIFIER: AC2                                                 
REMARK 800 EVIDENCE_CODE: SOFTWARE                                              
REMARK 800 SITE_DESCRIPTION: binding site for Poly-Saccharide residues NAG G    
REMARK 800  1560 through MAN G 1566 bound to ASN G 156                          
REMARK 800                                                                      
REMARK 800 SITE_IDENTIFIER: AC3                                                 
REMARK 800 EVIDENCE_CODE: SOFTWARE                                              
REMARK 800 SITE_DESCRIPTION: binding site for Poly-Saccharide residues NAG G    
REMARK 800  1600 through MAN G 1606 bound to ASN G 160                          
REMARK 800                                                                      
REMARK 800 SITE_IDENTIFIER: AC4                                                 
REMARK 800 EVIDENCE_CODE: SOFTWARE                                              
REMARK 800 SITE_DESCRIPTION: binding site for Poly-Saccharide residues NAG G    
REMARK 800  1650 through MAN G 1654 bound to ASN G 165B                         
REMARK 900                                                                      
REMARK 900 RELATED ENTRIES                                                      
REMARK 900 RELATED ID: 5EWI   RELATED DB: PDB                                   
REMARK 900 UNBOUND FAB                                                          
DBREF  5VGJ G  118   246  PDB    5VGJ     5VGJ           118    246             
DBREF  5VGJ H    1   225  PDB    5VGJ     5VGJ             1    225             
DBREF  5VGJ L    1   214  PDB    5VGJ     5VGJ             1    214             
SEQRES   1 G  134  MET THR THR PHE LYS LEU ALA ALA CYS VAL THR LEU HIS          
SEQRES   2 G  134  CYS THR ASN VAL THR ILE SER SER THR ASN GLY SER THR          
SEQRES   3 G  134  ALA ASN VAL THR MET ARG GLU GLU MET LYS ASN CYS SER          
SEQRES   4 G  134  PHE ASN THR THR THR VAL ILE GLY ASN SER THR GLY ARG          
SEQRES   5 G  134  ASP LYS ILE GLN LYS GLU TYR ALA LEU PHE TYR LYS LEU          
SEQRES   6 G  134  ASP ILE VAL PRO ILE GLU GLY LYS ASN THR ASN THR GLY          
SEQRES   7 G  134  TYR ARG LEU ILE ASN CYS GLN THR THR THR THR GLU ALA          
SEQRES   8 G  134  VAL ASP ALA ALA THR ALA ALA LYS VAL PHE LYS GLN TYR          
SEQRES   9 G  134  ALA ASN ASP ASN GLY ILE ASP GLY GLU TRP THR TYR ASP          
SEQRES  10 G  134  ASP ALA THR LYS THR PHE THR VAL THR GLU GLY LEU GLU          
SEQRES  11 G  134  VAL LEU PHE GLN                                              
SEQRES   1 H  236  GLU VAL GLN LEU VAL GLU SER GLY GLY LYS LEU VAL GLN          
SEQRES   2 H  236  PRO GLY GLY SER LEU ARG LEU SER CYS GLU ALA SER GLY          
SEQRES   3 H  236  GLU SER VAL GLY ASP ASN ASP MET HIS TRP VAL ARG GLN          
SEQRES   4 H  236  VAL ALA GLY LYS GLY LEU GLU TRP VAL SER SER ILE GLY          
SEQRES   5 H  236  SER SER GLY ASP THR TYR TYR ILE ASP ALA VAL LYS GLY          
SEQRES   6 H  236  ARG PHE THR VAL SER ARG ASP LYS GLY ARG ASN SER VAL          
SEQRES   7 H  236  TYR LEU GLN MET LYS THR LEU THR VAL GLY ASP THR GLY          
SEQRES   8 H  236  VAL TYR PHE CYS VAL ARG GLY PRO GLU SER GLY TRP PHE          
SEQRES   9 H  236  TYR HIS TYR TYR TRP GLY LEU GLY VAL TRP GLY ARG GLY          
SEQRES  10 H  236  THR THR VAL THR VAL SER SER ALA SER THR LYS GLY PRO          
SEQRES  11 H  236  SER VAL PHE PRO LEU ALA PRO SER SER LYS SER THR SER          
SEQRES  12 H  236  GLY GLY THR ALA ALA LEU GLY CYS LEU VAL LYS ASP TYR          
SEQRES  13 H  236  PHE PRO GLU PRO VAL THR VAL SER TRP ASN SER GLY ALA          
SEQRES  14 H  236  LEU THR SER GLY VAL HIS THR PHE PRO ALA VAL LEU GLN          
SEQRES  15 H  236  SER SER GLY LEU TYR SER LEU SER SER VAL VAL THR VAL          
SEQRES  16 H  236  PRO SER SER SER LEU GLY THR GLN THR TYR ILE CYS ASN          
SEQRES  17 H  236  VAL ASN HIS LYS PRO SER ASN THR LYS VAL ASP LYS ARG          
SEQRES  18 H  236  VAL GLU PRO LYS SER CYS ASP LYS GLY LEU GLU VAL LEU          
SEQRES  19 H  236  PHE GLN                                                      
SEQRES   1 L  220  ASP LEU LEU MET THR GLN SER PRO HIS SER LEU ALA VAL          
SEQRES   2 L  220  THR PRO GLY GLU PRO ALA SER ILE SER CYS ARG SER SER          
SEQRES   3 L  220  GLN SER LEU LEU LEU GLY ASN GLY ARG ASN TYR LEU ASP          
SEQRES   4 L  220  TRP TYR VAL GLN LYS PRO GLY GLN SER PRO GLN LEU LEU          
SEQRES   5 L  220  ILE TYR LEU GLY SER ASN ARG ALA SER GLY VAL PRO ASP          
SEQRES   6 L  220  ARG PHE SER GLY SER GLY SER GLY THR TYR PHE THR LEU          
SEQRES   7 L  220  LYS ILE SER ARG VAL GLU ALA GLU ASP VAL GLY PHE TYR          
SEQRES   8 L  220  TYR CYS MET GLU ALA ARG GLN THR PRO ARG LEU THR PHE          
SEQRES   9 L  220  GLY GLY GLY THR LYS LEU GLU ILE ARG ARG THR VAL ALA          
SEQRES  10 L  220  ALA PRO SER VAL PHE ILE PHE PRO PRO SER ASP GLU GLN          
SEQRES  11 L  220  LEU LYS SER GLY THR ALA SER VAL VAL CYS LEU LEU ASN          
SEQRES  12 L  220  ASN PHE TYR PRO ARG GLU ALA LYS VAL GLN TRP LYS VAL          
SEQRES  13 L  220  ASP ASN ALA LEU GLN SER GLY ASN SER GLN GLU SER VAL          
SEQRES  14 L  220  THR GLU GLN ASP SER LYS ASP SER THR TYR SER LEU SER          
SEQRES  15 L  220  SER THR LEU THR LEU SER LYS ALA ASP TYR GLU LYS HIS          
SEQRES  16 L  220  LYS VAL TYR ALA CYS GLU VAL THR HIS GLN GLY LEU SER          
SEQRES  17 L  220  SER PRO VAL THR LYS SER PHE ASN ARG GLY GLU CYS              
HET    NAG  G1330      27                                                       
HET    NAG  G1560      26                                                       
HET    NAG  G1561      26                                                       
HET    BMA  G1562      19                                                       
HET    MAN  G1563      21                                                       
HET    MAN  G1564      19                                                       
HET    MAN  G1565      21                                                       
HET    MAN  G1566      21                                                       
HET    NAG  G1600      26                                                       
HET    NAG  G1601      26                                                       
HET    BMA  G1602      19                                                       
HET    MAN  G1603      21                                                       
HET    MAN  G1604      18                                                       
HET    MAN  G1605      21                                                       
HET    MAN  G1606      21                                                       
HET    NAG  G1650      26                                                       
HET    NAG  G1651      26                                                       
HET    BMA  G1652      19                                                       
HET    MAN  G1653      21                                                       
HET    MAN  G1654      21                                                       
HETNAM     NAG N-ACETYL-D-GLUCOSAMINE                                           
HETNAM     BMA BETA-D-MANNOSE                                                   
HETNAM     MAN ALPHA-D-MANNOSE                                                  
FORMUL   4  NAG    7(C8 H15 N O6)                                               
FORMUL   5  BMA    3(C6 H12 O6)                                                 
FORMUL   5  MAN    10(C6 H12 O6)                                                
HELIX    1 AA1 ASP G  205  ASN G  220  1                                  16    
HELIX    2 AA2 ASP H   61  LYS H   64  5                                   4    
HELIX    3 AA3 THR H   83  THR H   87  5                                   5    
HELIX    4 AA4 SER H  187  GLY H  190  5                                   4    
HELIX    5 AA5 LYS H  201  ASN H  204  5                                   4    
HELIX    6 AA6 GLU L   79  VAL L   83  5                                   5    
HELIX    7 AA7 SER L  121  SER L  127  1                                   7    
HELIX    8 AA8 LYS L  183  HIS L  189  1                                   7    
SHEET    1 AA1 4 THR G 200  ALA G 203  0                                        
SHEET    2 AA1 4 THR G 119  CYS G 126 -1  N  THR G 119   O  ALA G 203           
SHEET    3 AA1 4 THR G 234  THR G 238  1  O  VAL G 237   N  ALA G 124           
SHEET    4 AA1 4 GLU G 225  ASP G 229 -1  N  ASP G 229   O  THR G 234           
SHEET    1 AA2 3 HIS G 130  THR G 132  0                                        
SHEET    2 AA2 3 MET G 154  THR G 161 -1  O  ASN G 156   N  THR G 132           
SHEET    3 AA2 3 GLN G 170  TYR G 177 -1  O  GLN G 170   N  THR G 161           
SHEET    1 AA3 2 ILE G 181  ILE G 184  0                                        
SHEET    2 AA3 2 GLY G 190  LEU G 193 -1  O  ARG G 192   N  VAL G 182           
SHEET    1 AA4 4 GLN H   3  SER H   7  0                                        
SHEET    2 AA4 4 LEU H  18  SER H  25 -1  O  SER H  21   N  SER H   7           
SHEET    3 AA4 4 SER H  77  MET H  82 -1  O  MET H  82   N  LEU H  18           
SHEET    4 AA4 4 PHE H  67  ASP H  72 -1  N  SER H  70   O  TYR H  79           
SHEET    1 AA5 6 LEU H  11  VAL H  12  0                                        
SHEET    2 AA5 6 THR H 107  VAL H 111  1  O  THR H 110   N  VAL H  12           
SHEET    3 AA5 6 GLY H  88  GLU H  97 -1  N  TYR H  90   O  THR H 107           
SHEET    4 AA5 6 ASN H  32  VAL H  40 -1  N  ASP H  33   O  GLY H  95           
SHEET    5 AA5 6 LYS H  43  ILE H  51 -1  O  VAL H  48   N  TRP H  36           
SHEET    6 AA5 6 THR H  57  TYR H  59 -1  O  TYR H  58   N  SER H  50           
SHEET    1 AA6 4 LEU H  11  VAL H  12  0                                        
SHEET    2 AA6 4 THR H 107  VAL H 111  1  O  THR H 110   N  VAL H  12           
SHEET    3 AA6 4 GLY H  88  GLU H  97 -1  N  TYR H  90   O  THR H 107           
SHEET    4 AA6 4 VAL H 102  TRP H 103 -1  O  VAL H 102   N  ARG H  94           
SHEET    1 AA7 4 SER H 120  LEU H 124  0                                        
SHEET    2 AA7 4 THR H 135  TYR H 145 -1  O  LYS H 143   N  SER H 120           
SHEET    3 AA7 4 TYR H 176  PRO H 185 -1  O  TYR H 176   N  TYR H 145           
SHEET    4 AA7 4 VAL H 163  THR H 165 -1  N  HIS H 164   O  VAL H 181           
SHEET    1 AA8 4 SER H 120  LEU H 124  0                                        
SHEET    2 AA8 4 THR H 135  TYR H 145 -1  O  LYS H 143   N  SER H 120           
SHEET    3 AA8 4 TYR H 176  PRO H 185 -1  O  TYR H 176   N  TYR H 145           
SHEET    4 AA8 4 VAL H 169  LEU H 170 -1  N  VAL H 169   O  SER H 177           
SHEET    1 AA9 3 THR H 151  TRP H 154  0                                        
SHEET    2 AA9 3 TYR H 194  HIS H 200 -1  O  ASN H 197   N  SER H 153           
SHEET    3 AA9 3 THR H 205  VAL H 211 -1  O  THR H 205   N  HIS H 200           
SHEET    1 AB1 4 MET L   4  SER L   7  0                                        
SHEET    2 AB1 4 ALA L  19  SER L  25 -1  O  ARG L  24   N  THR L   5           
SHEET    3 AB1 4 TYR L  70  ILE L  75 -1  O  PHE L  71   N  CYS L  23           
SHEET    4 AB1 4 PHE L  62  SER L  67 -1  N  SER L  63   O  LYS L  74           
SHEET    1 AB2 6 SER L  10  VAL L  13  0                                        
SHEET    2 AB2 6 THR L 102  ILE L 106  1  O  GLU L 105   N  LEU L  11           
SHEET    3 AB2 6 GLY L  84  GLU L  90 -1  N  GLY L  84   O  LEU L 104           
SHEET    4 AB2 6 LEU L  33  GLN L  38 -1  N  TYR L  36   O  TYR L  87           
SHEET    5 AB2 6 GLN L  45  TYR L  49 -1  O  LEU L  47   N  TRP L  35           
SHEET    6 AB2 6 ASN L  53  ARG L  54 -1  O  ASN L  53   N  TYR L  49           
SHEET    1 AB3 4 SER L  10  VAL L  13  0                                        
SHEET    2 AB3 4 THR L 102  ILE L 106  1  O  GLU L 105   N  LEU L  11           
SHEET    3 AB3 4 GLY L  84  GLU L  90 -1  N  GLY L  84   O  LEU L 104           
SHEET    4 AB3 4 THR L  97  PHE L  98 -1  O  THR L  97   N  GLU L  90           
SHEET    1 AB4 4 SER L 114  PHE L 118  0                                        
SHEET    2 AB4 4 THR L 129  PHE L 139 -1  O  VAL L 133   N  PHE L 118           
SHEET    3 AB4 4 TYR L 173  SER L 182 -1  O  LEU L 175   N  LEU L 136           
SHEET    4 AB4 4 SER L 159  VAL L 163 -1  N  GLN L 160   O  THR L 178           
SHEET    1 AB5 4 ALA L 153  LEU L 154  0                                        
SHEET    2 AB5 4 ALA L 144  VAL L 150 -1  N  VAL L 150   O  ALA L 153           
SHEET    3 AB5 4 VAL L 191  HIS L 198 -1  O  GLU L 195   N  GLN L 147           
SHEET    4 AB5 4 VAL L 205  ASN L 210 -1  O  VAL L 205   N  VAL L 196           
LINK         C1  NAG G 246                 ND2 ASN G 156     1555   1555        
LINK         O4  NAG G 246                 C1  NAG G 247     1555   1555        
LINK         O4  NAG G 247                 C1  BMA G 248     1555   1555        
LINK         O3  BMA G 248                 C1  MAN G 249     1555   1555        
LINK         O6  BMA G 248                 C1  MAN G 250     1555   1555        
LINK         O3  MAN G 250                 C1  MAN G 251     1555   1555        
LINK         O6  MAN G 250                 C1  MAN G 252     1555   1555        
CISPEP   1 PHE H  146    PRO H  147          0        -2.79                     
CISPEP   2 GLU H  148    PRO H  149          0         0.08                     
CISPEP   3 SER L    7    PRO L    8          0        -0.58                     
CISPEP   4 THR L   94    PRO L   95          0         5.99                     
CISPEP   5 TYR L  140    PRO L  141          0         1.01                     
SSBOND   1 CYS G  126    CYS G  196                          1555   1555  2.03  
SSBOND   2 CYS G  131    CYS G  157                          1555   1555  2.03  
SSBOND   3 CYS H   22    CYS H   92                          1555   1555  2.03  
SSBOND   4 CYS H  140    CYS H  196                          1555   1555  2.04  
SSBOND   5 CYS L   23    CYS L   88                          1555   1555  2.03  
SSBOND   6 CYS L  134    CYS L  194                          1555   1555  2.04  
SITE     1 AC1  4 ASN G 133  GLU G 152  ASN L  28  GLY L  29                    
SITE     1 AC2 15 VAL G 134  THR G 135  ASN G 156  TYR G 173                    
SITE     2 AC2 15 SER H  53  SER H  54  ASP H  56  TYR H  58                    
SITE     3 AC2 15 SER H  98  GLY H  99  TRP H 100  PHE H 100A                   
SITE     4 AC2 15 HIS H 100C GLN L  93  THR L  94                               
SITE     1 AC3 14 THR G 128  ASN G 160  GLY G 240  GLU H   1                    
SITE     2 AC3 14 GLU H  27  ASN H  32  ARG H  94  GLY H  95                    
SITE     3 AC3 14 PRO H  96  GLU H  97  TYR H 100D TRP H 100F                   
SITE     4 AC3 14 GLY H 100G TYR L  49                                          
SITE     1 AC4  9 ILE G 165  ASN G 165B PHE G 245  LYS H  10                    
SITE     2 AC4  9 ARG H  19  SER H  21  GLU H  23  SER H  77                    
SITE     3 AC4  9 TYR H  79                                                     
CRYST1  106.572  106.572  129.857  90.00  90.00 120.00 P 32 2 1      6          
ORIGX1      1.000000  0.000000  0.000000        0.00000                         
ORIGX2      0.000000  1.000000  0.000000        0.00000                         
ORIGX3      0.000000  0.000000  1.000000        0.00000                         
SCALE1      0.009383  0.005417  0.000000        0.00000                         
SCALE2      0.000000  0.010835  0.000000        0.00000                         
SCALE3      0.000000  0.000000  0.007701        0.00000                         
ATOM      1  N   MET G 118      24.359 230.582  74.453  1.00131.06           N  
ATOM      2  CA  MET G 118      25.137 230.021  75.551  1.00123.89           C  
ATOM      3  C   MET G 118      24.544 228.703  76.036  1.00119.80           C  
ATOM      4  O   MET G 118      23.341 228.471  75.918  1.00101.30           O  
ATOM      5  CB  MET G 118      25.219 231.013  76.714  1.00120.83           C  
ATOM      6  CG  MET G 118      25.981 232.289  76.398  1.00129.03           C  
ATOM      7  SD  MET G 118      26.141 233.360  77.841  1.00161.07           S  
ATOM      8  CE  MET G 118      27.091 234.716  77.159  1.00152.02           C  
ATOM      9  N   THR G 119      25.399 227.843  76.581  1.00121.60           N  
ATOM     10  CA  THR G 119      24.948 226.584  77.148  1.00115.70           C  
ATOM     11  C   THR G 119      24.324 226.819  78.522  1.00114.13           C  
ATOM     12  O   THR G 119      24.542 227.849  79.165  1.00108.02           O  
ATOM     13  CB  THR G 119      26.109 225.595  77.260  1.00113.56           C  
ATOM     14  OG1 THR G 119      26.972 225.739  76.125  1.00 92.54           O  
ATOM     15  CG2 THR G 119      25.588 224.166  77.308  1.00100.73           C  
ATOM     16  N   THR G 120      23.535 225.846  78.968  1.00109.87           N  
ATOM     17  CA  THR G 120      22.844 225.918  80.250  1.00106.53           C  
ATOM     18  C   THR G 120      23.459 224.896  81.197  1.00103.07           C  
ATOM     19  O   THR G 120      23.490 223.700  80.889  1.00 99.71           O  
ATOM     20  CB  THR G 120      21.346 225.666  80.082  1.00102.65           C  
ATOM     21  OG1 THR G 120      20.815 226.575  79.109  1.00 84.04           O  
ATOM     22  CG2 THR G 120      20.623 225.872  81.404  1.00109.46           C  
ATOM     23  N   PHE G 121      23.940 225.367  82.344  1.00102.72           N  
ATOM     24  CA  PHE G 121      24.651 224.534  83.301  1.00 92.77           C  
ATOM     25  C   PHE G 121      23.834 224.362  84.575  1.00 86.73           C  
ATOM     26  O   PHE G 121      23.063 225.243  84.967  1.00 84.79           O  
ATOM     27  CB  PHE G 121      26.019 225.135  83.639  1.00 95.50           C  
ATOM     28  CG  PHE G 121      26.950 225.217  82.463  1.00100.59           C  
ATOM     29  CD1 PHE G 121      26.788 226.200  81.501  1.00107.89           C  
ATOM     30  CD2 PHE G 121      27.991 224.315  82.322  1.00 94.90           C  
ATOM     31  CE1 PHE G 121      27.642 226.280  80.418  1.00 97.50           C  
ATOM     32  CE2 PHE G 121      28.850 224.390  81.242  1.00 95.38           C  
ATOM     33  CZ  PHE G 121      28.675 225.374  80.289  1.00104.73           C  
ATOM     34  N   LYS G 122      24.021 223.215  85.221  1.00 85.16           N  
ATOM     35  CA  LYS G 122      23.285 222.845  86.418  1.00 82.41           C  
ATOM     36  C   LYS G 122      24.216 222.805  87.624  1.00 91.27           C  
ATOM     37  O   LYS G 122      25.435 222.662  87.495  1.00 84.07           O  
ATOM     38  CB  LYS G 122      22.602 221.486  86.236  1.00 76.53           C  
ATOM     39  CG  LYS G 122      21.774 221.386  84.967  1.00 90.21           C  
ATOM     40  CD  LYS G 122      21.294 219.967  84.721  1.00 98.73           C  
ATOM     41  CE  LYS G 122      20.511 219.881  83.422  1.00129.34           C  
ATOM     42  NZ  LYS G 122      21.300 220.419  82.279  1.00105.11           N  
ATOM     43  N   LEU G 123      23.617 222.931  88.807  1.00 99.96           N  
ATOM     44  CA  LEU G 123      24.355 222.903  90.071  1.00 83.30           C  
ATOM     45  C   LEU G 123      23.532 222.103  91.076  1.00 85.53           C  
ATOM     46  O   LEU G 123      22.605 222.638  91.693  1.00104.08           O  
ATOM     47  CB  LEU G 123      24.636 224.310  90.581  1.00 78.54           C  
ATOM     48  CG  LEU G 123      25.158 224.404  92.016  1.00 83.97           C  
ATOM     49  CD1 LEU G 123      26.448 223.614  92.174  1.00 93.49           C  
ATOM     50  CD2 LEU G 123      25.361 225.856  92.423  1.00 92.97           C  
ATOM     51  N   ALA G 124      23.873 220.828  91.238  1.00 90.68           N  
ATOM     52  CA  ALA G 124      23.205 219.961  92.201  1.00100.32           C  
ATOM     53  C   ALA G 124      23.888 220.101  93.556  1.00103.79           C  
ATOM     54  O   ALA G 124      25.096 219.866  93.675  1.00111.68           O  
ATOM     55  CB  ALA G 124      23.228 218.508  91.730  1.00 81.13           C  
ATOM     56  N   ALA G 125      23.118 220.484  94.570  1.00102.51           N  
ATOM     57  CA  ALA G 125      23.624 220.689  95.925  1.00102.23           C  
ATOM     58  C   ALA G 125      23.111 219.550  96.800  1.00107.18           C  
ATOM     59  O   ALA G 125      21.985 219.600  97.304  1.00110.85           O  
ATOM     60  CB  ALA G 125      23.195 222.049  96.467  1.00 89.50           C  
ATOM     61  N   CYS G 126      23.940 218.528  96.979  1.00109.44           N  
ATOM     62  CA  CYS G 126      23.587 217.363  97.775  1.00120.53           C  
ATOM     63  C   CYS G 126      24.158 217.485  99.183  1.00125.99           C  
ATOM     64  O   CYS G 126      25.140 218.191  99.425  1.00129.50           O  
ATOM     65  CB  CYS G 126      24.096 216.079  97.115  1.00127.05           C  
ATOM     66  SG  CYS G 126      23.526 215.817  95.419  1.00152.87           S  
ATOM     67  N   VAL G 127      23.523 216.782 100.116  1.00117.94           N  
ATOM     68  CA  VAL G 127      23.949 216.744 101.509  1.00124.80           C  
ATOM     69  C   VAL G 127      24.611 215.400 101.776  1.00125.17           C  
ATOM     70  O   VAL G 127      24.112 214.353 101.345  1.00117.82           O  
ATOM     71  CB  VAL G 127      22.770 216.975 102.474  1.00116.95           C  
ATOM     72  CG1 VAL G 127      23.271 217.053 103.907  1.00110.87           C  
ATOM     73  CG2 VAL G 127      22.012 218.238 102.097  1.00118.76           C  
ATOM     74  N   THR G 128      25.734 215.430 102.489  1.00116.05           N  
ATOM     75  CA  THR G 128      26.467 214.210 102.797  1.00107.59           C  
ATOM     76  C   THR G 128      25.724 213.414 103.863  1.00111.61           C  
ATOM     77  O   THR G 128      25.481 213.914 104.967  1.00126.61           O  
ATOM     78  CB  THR G 128      27.880 214.545 103.269  1.00112.56           C  
ATOM     79  OG1 THR G 128      28.454 215.530 102.402  1.00118.76           O  
ATOM     80  CG2 THR G 128      28.753 213.300 103.255  1.00 95.64           C  
ATOM     81  N   LEU G 129      25.361 212.177 103.535  1.00105.91           N  
ATOM     82  CA  LEU G 129      24.661 211.286 104.450  1.00107.59           C  
ATOM     83  C   LEU G 129      25.608 210.190 104.914  1.00109.83           C  
ATOM     84  O   LEU G 129      26.339 209.612 104.101  1.00124.00           O  
ATOM     85  CB  LEU G 129      23.430 210.667 103.784  1.00104.58           C  
ATOM     86  CG  LEU G 129      22.117 211.447 103.848  1.00111.66           C  
ATOM     87  CD1 LEU G 129      22.261 212.791 103.161  1.00105.33           C  
ATOM     88  CD2 LEU G 129      20.993 210.637 103.222  1.00 96.22           C  
ATOM     89  N   HIS G 130      25.601 209.910 106.215  1.00112.36           N  
ATOM     90  CA  HIS G 130      26.383 208.815 106.783  1.00121.20           C  
ATOM     91  C   HIS G 130      25.412 207.690 107.110  1.00124.25           C  
ATOM     92  O   HIS G 130      24.744 207.705 108.151  1.00120.40           O  
ATOM     93  CB  HIS G 130      27.168 209.258 108.011  1.00116.18           C  
ATOM     94  CG  HIS G 130      28.096 208.208 108.542  1.00126.84           C  
ATOM     95  ND1 HIS G 130      27.680 207.213 109.400  1.00124.82           N  
ATOM     96  CD2 HIS G 130      29.417 207.996 108.332  1.00135.60           C  
ATOM     97  CE1 HIS G 130      28.706 206.435 109.699  1.00121.93           C  
ATOM     98  NE2 HIS G 130      29.771 206.889 109.064  1.00143.78           N  
ATOM     99  N   CYS G 131      25.327 206.724 106.203  1.00124.93           N  
ATOM    100  CA  CYS G 131      24.385 205.624 106.309  1.00134.96           C  
ATOM    101  C   CYS G 131      25.040 204.398 106.927  1.00125.73           C  
ATOM    102  O   CYS G 131      26.235 204.141 106.758  1.00129.14           O  
ATOM    103  CB  CYS G 131      23.811 205.254 104.941  1.00126.97           C  
ATOM    104  SG  CYS G 131      22.636 206.443 104.258  1.00154.39           S  
ATOM    105  N   THR G 132      24.218 203.649 107.650  1.00124.49           N  
ATOM    106  CA  THR G 132      24.564 202.370 108.234  1.00136.44           C  
ATOM    107  C   THR G 132      23.353 201.452 108.173  1.00131.78           C  
ATOM    108  O   THR G 132      22.198 201.889 108.056  1.00120.46           O  
ATOM    109  CB  THR G 132      25.048 202.499 109.687  1.00129.19           C  
ATOM    110  OG1 THR G 132      24.070 203.192 110.473  1.00137.27           O  
ATOM    111  CG2 THR G 132      26.370 203.240 109.744  1.00129.78           C  
ATOM    112  N   ASN G 133      23.674 200.158 108.203  1.00131.60           N  
ATOM    113  CA  ASN G 133      22.699 199.093 108.354  1.00124.12           C  
ATOM    114  C   ASN G 133      21.781 199.387 109.527  1.00142.26           C  
ATOM    115  O   ASN G 133      22.186 199.966 110.538  1.00147.95           O  
ATOM    116  CB  ASN G 133      23.404 197.746 108.572  1.00133.91           C  
ATOM    117  CG  ASN G 133      23.847 197.098 107.271  1.00147.50           C  
ATOM    118  OD1 ASN G 133      23.918 197.760 106.237  1.00124.54           O  
ATOM    119  ND2 ASN G 133      24.145 195.803 107.308  1.00165.69           N  
ATOM    120  N   VAL G 134      20.524 198.990 109.373  1.00144.85           N  
ATOM    121  CA  VAL G 134      19.582 199.119 110.464  1.00152.52           C  
ATOM    122  C   VAL G 134      19.955 198.127 111.557  1.00153.46           C  
ATOM    123  O   VAL G 134      20.573 197.083 111.304  1.00156.69           O  
ATOM    124  CB  VAL G 134      18.150 198.899 109.952  1.00144.96           C  
ATOM    125  CG1 VAL G 134      17.744 200.047 109.036  1.00123.59           C  
ATOM    126  CG2 VAL G 134      18.061 197.578 109.213  1.00145.52           C  
ATOM    127  N   THR G 135      19.598 198.467 112.788  1.00141.63           N  
ATOM    128  CA  THR G 135      19.927 197.642 113.939  1.00145.26           C  
ATOM    129  C   THR G 135      19.004 196.424 113.973  1.00155.92           C  
ATOM    130  O   THR G 135      18.322 196.098 112.997  1.00157.55           O  
ATOM    131  CB  THR G 135      19.842 198.466 115.218  1.00142.13           C  
ATOM    132  OG1 THR G 135      20.189 197.647 116.342  1.00152.23           O  
ATOM    133  CG2 THR G 135      18.433 199.014 115.410  1.00136.52           C  
ATOM    134  N   ILE G 136      18.977 195.735 115.113  1.00164.02           N  
ATOM    135  CA  ILE G 136      18.125 194.562 115.261  1.00163.10           C  
ATOM    136  C   ILE G 136      16.667 194.995 115.300  1.00167.29           C  
ATOM    137  O   ILE G 136      16.287 195.891 116.066  1.00159.86           O  
ATOM    138  CB  ILE G 136      18.504 193.778 116.526  1.00150.40           C  
ATOM    139  CG1 ILE G 136      18.541 194.715 117.736  1.00139.53           C  
ATOM    140  CG2 ILE G 136      19.838 193.068 116.337  1.00139.54           C  
ATOM    141  CD1 ILE G 136      18.341 194.013 119.060  1.00114.05           C  
ATOM    142  N   SER G 137      15.843 194.359 114.475  1.00165.16           N  
ATOM    143  CA  SER G 137      14.418 194.661 114.432  1.00155.42           C  
ATOM    144  C   SER G 137      13.630 193.489 113.858  1.00148.02           C  
ATOM    145  O   SER G 137      12.619 193.074 114.423  1.00149.22           O  
ATOM    146  CB  SER G 137      14.161 195.925 113.609  1.00145.69           C  
ATOM    147  OG  SER G 137      14.778 197.054 114.202  1.00138.73           O  
ATOM    148  N   MET G 150      11.129 190.883 108.557  1.00125.19           N  
ATOM    149  CA  MET G 150      12.266 191.783 108.400  1.00150.57           C  
ATOM    150  C   MET G 150      12.341 192.361 106.995  1.00163.43           C  
ATOM    151  O   MET G 150      12.089 191.666 106.010  1.00141.34           O  
ATOM    152  CB  MET G 150      13.575 191.059 108.711  1.00139.62           C  
ATOM    153  CG  MET G 150      13.935 190.001 107.677  1.00148.13           C  
ATOM    154  SD  MET G 150      15.670 189.511 107.718  1.00138.73           S  
ATOM    155  CE  MET G 150      15.671 188.139 106.563  1.00113.64           C  
ATOM    156  N   ARG G 151      12.701 193.637 106.911  1.00174.17           N  
ATOM    157  CA  ARG G 151      12.988 194.308 105.646  1.00173.27           C  
ATOM    158  C   ARG G 151      14.424 194.812 105.745  1.00175.93           C  
ATOM    159  O   ARG G 151      14.695 195.805 106.428  1.00164.76           O  
ATOM    160  CB  ARG G 151      12.001 195.441 105.380  1.00169.37           C  
ATOM    161  CG  ARG G 151      11.969 195.932 103.936  1.00156.76           C  
ATOM    162  CD  ARG G 151      11.063 197.145 103.796  1.00168.17           C  
ATOM    163  NE  ARG G 151      10.588 197.341 102.429  1.00179.69           N  
ATOM    164  CZ  ARG G 151       9.716 198.279 102.077  1.00168.21           C  
ATOM    165  NH1 ARG G 151       9.229 199.106 102.992  1.00159.22           N  
ATOM    166  NH2 ARG G 151       9.329 198.392 100.813  1.00148.20           N  
ATOM    167  N   GLU G 152      15.347 194.111 105.089  1.00175.56           N  
ATOM    168  CA  GLU G 152      16.753 194.489 105.153  1.00173.13           C  
ATOM    169  C   GLU G 152      17.224 195.069 103.826  1.00167.92           C  
ATOM    170  O   GLU G 152      18.128 194.530 103.182  1.00153.94           O  
ATOM    171  CB  GLU G 152      17.617 193.294 105.564  1.00178.27           C  
ATOM    172  CG  GLU G 152      17.894 193.225 107.063  1.00172.15           C  
ATOM    173  CD  GLU G 152      19.195 193.910 107.453  1.00171.09           C  
ATOM    174  OE1 GLU G 152      20.245 193.558 106.877  1.00157.81           O  
ATOM    175  OE2 GLU G 152      19.169 194.800 108.330  1.00173.03           O  
ATOM    176  N   GLU G 153      16.587 196.161 103.402  1.00172.61           N  
ATOM    177  CA  GLU G 153      17.149 197.004 102.353  1.00163.75           C  
ATOM    178  C   GLU G 153      16.855 198.475 102.617  1.00156.12           C  
ATOM    179  O   GLU G 153      16.946 199.281 101.687  1.00144.19           O  
ATOM    180  CB  GLU G 153      16.628 196.607 100.965  1.00157.18           C  
ATOM    181  CG  GLU G 153      17.546 195.655 100.229  1.00166.42           C  
ATOM    182  CD  GLU G 153      17.226 195.563  98.753  1.00183.02           C  
ATOM    183  OE1 GLU G 153      16.350 196.318  98.283  1.00185.36           O  
ATOM    184  OE2 GLU G 153      17.855 194.736  98.060  1.00184.15           O  
ATOM    185  N   MET G 154      16.489 198.842 103.842  1.00149.65           N  
ATOM    186  CA  MET G 154      16.351 200.229 104.252  1.00139.06           C  
ATOM    187  C   MET G 154      17.626 200.656 104.975  1.00135.69           C  
ATOM    188  O   MET G 154      18.522 199.846 105.221  1.00139.42           O  
ATOM    189  CB  MET G 154      15.130 200.397 105.150  1.00141.27           C  
ATOM    190  CG  MET G 154      13.839 200.091 104.452  1.00159.01           C  
ATOM    191  SD  MET G 154      12.422 200.282 105.540  1.00190.19           S  
ATOM    192  CE  MET G 154      12.540 202.022 105.941  1.00154.84           C  
ATOM    193  N   LYS G 155      17.759 201.940 105.279  1.00129.26           N  
ATOM    194  CA  LYS G 155      19.050 202.437 105.753  1.00127.10           C  
ATOM    195  C   LYS G 155      18.917 203.401 106.919  1.00124.26           C  
ATOM    196  O   LYS G 155      17.821 203.809 107.259  1.00130.42           O  
ATOM    197  CB  LYS G 155      19.830 203.086 104.611  1.00116.67           C  
ATOM    198  CG  LYS G 155      20.418 202.085 103.631  1.00110.61           C  
ATOM    199  CD  LYS G 155      21.347 201.114 104.340  1.00114.84           C  
ATOM    200  CE  LYS G 155      21.966 200.125 103.367  1.00 99.87           C  
ATOM    201  NZ  LYS G 155      22.882 199.178 104.059  1.00130.47           N  
ATOM    202  N   ASN G 156      20.038 203.746 107.541  1.00118.14           N  
ATOM    203  CA  ASN G 156      20.026 204.671 108.666  1.00115.83           C  
ATOM    204  C   ASN G 156      21.090 205.733 108.447  1.00120.46           C  
ATOM    205  O   ASN G 156      22.275 205.489 108.662  1.00130.85           O  
ATOM    206  CB  ASN G 156      20.289 203.924 109.970  1.00129.21           C  
ATOM    207  CG  ASN G 156      19.713 204.633 111.174  1.00137.10           C  
ATOM    208  OD1 ASN G 156      19.130 205.708 111.061  1.00141.04           O  
ATOM    209  ND2 ASN G 156      19.872 204.029 112.331  1.00137.07           N  
ATOM    210  N   CYS G 157      20.666 206.910 108.003  1.00113.66           N  
ATOM    211  CA  CYS G 157      21.604 207.944 107.588  1.00114.12           C  
ATOM    212  C   CYS G 157      21.518 209.142 108.523  1.00112.02           C  
ATOM    213  O   CYS G 157      20.467 209.766 108.646  1.00117.95           O  
ATOM    214  CB  CYS G 157      21.303 208.384 106.153  1.00131.89           C  
ATOM    215  SG  CYS G 157      22.720 208.353 105.027  1.00170.94           S  
ATOM    216  N   SER G 158      22.626 209.460 109.182  1.00115.34           N  
ATOM    217  CA  SER G 158      22.749 210.729 109.878  1.00106.03           C  
ATOM    218  C   SER G 158      23.265 211.808 108.935  1.00101.31           C  
ATOM    219  O   SER G 158      23.832 211.532 107.873  1.00100.48           O  
ATOM    220  CB  SER G 158      23.677 210.604 111.090  1.00111.78           C  
ATOM    221  OG  SER G 158      25.037 210.717 110.711  1.00113.30           O  
ATOM    222  N   PHE G 159      23.054 213.051 109.351  1.00 91.94           N  
ATOM    223  CA  PHE G 159      23.442 214.236 108.603  1.00102.27           C  
ATOM    224  C   PHE G 159      23.333 215.421 109.550  1.00 99.32           C  
ATOM    225  O   PHE G 159      22.790 215.316 110.655  1.00 94.32           O  
ATOM    226  CB  PHE G 159      22.566 214.435 107.365  1.00 98.71           C  
ATOM    227  CG  PHE G 159      21.109 214.612 107.678  1.00 90.45           C  
ATOM    228  CD1 PHE G 159      20.592 215.868 107.950  1.00 94.28           C  
ATOM    229  CD2 PHE G 159      20.256 213.522 107.703  1.00 95.46           C  
ATOM    230  CE1 PHE G 159      19.253 216.033 108.240  1.00109.18           C  
ATOM    231  CE2 PHE G 159      18.915 213.681 107.991  1.00100.84           C  
ATOM    232  CZ  PHE G 159      18.412 214.938 108.261  1.00109.38           C  
ATOM    233  N   ASN G 160      23.847 216.556 109.093  1.00107.01           N  
ATOM    234  CA  ASN G 160      23.905 217.769 109.888  1.00 99.68           C  
ATOM    235  C   ASN G 160      22.989 218.835 109.302  1.00106.27           C  
ATOM    236  O   ASN G 160      22.753 218.883 108.091  1.00110.76           O  
ATOM    237  CB  ASN G 160      25.338 218.296 109.971  1.00109.61           C  
ATOM    238  CG  ASN G 160      26.259 217.350 110.711  1.00117.30           C  
ATOM    239  OD1 ASN G 160      25.812 216.395 111.346  1.00105.67           O  
ATOM    240  ND2 ASN G 160      27.555 217.613 110.634  1.00131.41           N  
ATOM    241  N   THR G 161      22.479 219.693 110.181  1.00116.12           N  
ATOM    242  CA  THR G 161      21.519 220.714 109.797  1.00108.11           C  
ATOM    243  C   THR G 161      21.653 221.907 110.730  1.00102.42           C  
ATOM    244  O   THR G 161      21.997 221.761 111.906  1.00118.10           O  
ATOM    245  CB  THR G 161      20.082 220.182 109.838  1.00108.34           C  
ATOM    246  OG1 THR G 161      19.163 221.276 109.736  1.00 98.91           O  
ATOM    247  CG2 THR G 161      19.831 219.435 111.140  1.00107.85           C  
ATOM    248  N   THR G 162      21.376 223.090 110.187  1.00101.16           N  
ATOM    249  CA  THR G 162      21.333 224.322 110.957  1.00122.57           C  
ATOM    250  C   THR G 162      20.248 225.214 110.369  1.00119.94           C  
ATOM    251  O   THR G 162      19.588 224.860 109.388  1.00117.67           O  
ATOM    252  CB  THR G 162      22.693 225.034 110.966  1.00121.67           C  
ATOM    253  OG1 THR G 162      22.630 226.177 111.828  1.00135.49           O  
ATOM    254  CG2 THR G 162      23.070 225.488 109.562  1.00105.18           C  
ATOM    255  N   THR G 163      20.061 226.380 110.981  1.00126.16           N  
ATOM    256  CA  THR G 163      19.069 227.341 110.515  1.00123.66           C  
ATOM    257  C   THR G 163      19.529 228.733 110.919  1.00128.65           C  
ATOM    258  O   THR G 163      19.843 228.963 112.091  1.00140.07           O  
ATOM    259  CB  THR G 163      17.684 227.037 111.100  1.00125.02           C  
ATOM    260  OG1 THR G 163      17.398 225.640 110.961  1.00115.50           O  
ATOM    261  CG2 THR G 163      16.614 227.838 110.374  1.00122.40           C  
ATOM    262  N   VAL G 164      19.568 229.653 109.954  1.00109.32           N  
ATOM    263  CA  VAL G 164      20.106 230.992 110.148  1.00122.11           C  
ATOM    264  C   VAL G 164      19.128 232.013 109.567  1.00124.71           C  
ATOM    265  O   VAL G 164      18.104 231.661 108.983  1.00104.04           O  
ATOM    266  CB  VAL G 164      21.504 231.151 109.517  1.00121.94           C  
ATOM    267  CG1 VAL G 164      22.485 230.174 110.147  1.00127.81           C  
ATOM    268  CG2 VAL G 164      21.426 230.939 108.015  1.00116.72           C  
ATOM    269  N   ILE G 165      19.460 233.292 109.740  1.00141.70           N  
ATOM    270  CA  ILE G 165      18.659 234.411 109.256  1.00143.53           C  
ATOM    271  C   ILE G 165      19.516 235.192 108.274  1.00142.18           C  
ATOM    272  O   ILE G 165      20.688 235.466 108.550  1.00133.38           O  
ATOM    273  CB  ILE G 165      18.163 235.305 110.406  1.00144.76           C  
ATOM    274  CG1 ILE G 165      19.157 235.288 111.567  1.00142.13           C  
ATOM    275  CG2 ILE G 165      16.797 234.857 110.869  1.00145.64           C  
ATOM    276  CD1 ILE G 165      18.641 235.994 112.810  1.00123.09           C  
ATOM    277  N   GLY G 165A     18.935 235.528 107.122  1.00146.24           N  
ATOM    278  CA  GLY G 165A     19.752 235.827 105.956  1.00136.16           C  
ATOM    279  C   GLY G 165A     20.424 237.179 106.015  1.00157.31           C  
ATOM    280  O   GLY G 165A     21.543 237.347 105.523  1.00155.39           O  
ATOM    281  N   ASN G 165B     19.757 238.163 106.606  1.00159.60           N  
ATOM    282  CA  ASN G 165B     20.303 239.508 106.586  1.00159.09           C  
ATOM    283  C   ASN G 165B     21.069 239.863 107.847  1.00168.34           C  
ATOM    284  O   ASN G 165B     21.990 240.685 107.787  1.00172.36           O  
ATOM    285  CB  ASN G 165B     19.190 240.536 106.380  1.00157.24           C  
ATOM    286  CG  ASN G 165B     18.151 240.477 107.467  1.00166.25           C  
ATOM    287  OD1 ASN G 165B     18.459 240.664 108.642  1.00175.89           O  
ATOM    288  ND2 ASN G 165B     16.907 240.213 107.084  1.00167.91           N  
ATOM    289  N   SER G 165C     20.702 239.288 108.991  1.00182.96           N  
ATOM    290  CA  SER G 165C     21.510 239.485 110.187  1.00196.29           C  
ATOM    291  C   SER G 165C     22.793 238.672 110.103  1.00194.66           C  
ATOM    292  O   SER G 165C     23.875 239.165 110.442  1.00193.33           O  
ATOM    293  CB  SER G 165C     20.708 239.107 111.433  1.00175.32           C  
ATOM    294  OG  SER G 165C     19.488 239.824 111.477  1.00173.25           O  
ATOM    295  N   THR G 165D     22.693 237.431 109.626  1.00189.65           N  
ATOM    296  CA  THR G 165D     23.829 236.523 109.548  1.00182.62           C  
ATOM    297  C   THR G 165D     24.370 236.181 110.931  1.00189.06           C  
ATOM    298  O   THR G 165D     23.610 236.121 111.904  1.00181.13           O  
ATOM    299  CB  THR G 165D     24.933 237.126 108.678  1.00169.38           C  
ATOM    300  OG1 THR G 165D     25.404 238.343 109.267  1.00179.28           O  
ATOM    301  CG2 THR G 165D     24.379 237.427 107.304  1.00163.62           C  
ATOM    302  N   GLY G 165E     25.679 235.924 111.021  1.00181.41           N  
ATOM    303  CA  GLY G 165E     26.346 235.608 112.262  1.00178.89           C  
ATOM    304  C   GLY G 165E     26.626 234.130 112.477  1.00179.20           C  
ATOM    305  O   GLY G 165E     27.597 233.790 113.163  1.00169.06           O  
ATOM    306  N   ARG G 166      25.789 233.248 111.925  1.00176.36           N  
ATOM    307  CA  ARG G 166      25.970 231.804 112.042  1.00163.94           C  
ATOM    308  C   ARG G 166      25.466 231.283 113.384  1.00167.37           C  
ATOM    309  O   ARG G 166      25.400 232.032 114.365  1.00164.04           O  
ATOM    310  CB  ARG G 166      27.437 231.426 111.834  1.00151.36           C  
ATOM    311  CG  ARG G 166      27.990 231.909 110.506  1.00141.43           C  
ATOM    312  CD  ARG G 166      29.436 231.510 110.320  1.00151.31           C  
ATOM    313  NE  ARG G 166      29.572 230.248 109.603  1.00164.48           N  
ATOM    314  CZ  ARG G 166      30.740 229.744 109.224  1.00156.83           C  
ATOM    315  NH1 ARG G 166      31.854 230.403 109.503  1.00147.37           N  
ATOM    316  NH2 ARG G 166      30.795 228.591 108.570  1.00140.21           N  
ATOM    317  N   ASP G 167      25.118 229.999 113.437  1.00168.57           N  
ATOM    318  CA  ASP G 167      24.427 229.443 114.590  1.00163.15           C  
ATOM    319  C   ASP G 167      24.889 228.008 114.816  1.00152.35           C  
ATOM    320  O   ASP G 167      25.556 227.405 113.972  1.00143.10           O  
ATOM    321  CB  ASP G 167      22.908 229.518 114.395  1.00155.51           C  
ATOM    322  CG  ASP G 167      22.189 230.064 115.611  1.00148.90           C  
ATOM    323  OD1 ASP G 167      21.877 229.271 116.523  1.00139.26           O  
ATOM    324  OD2 ASP G 167      21.951 231.290 115.662  1.00145.19           O  
ATOM    325  N   LYS G 168      24.517 227.466 115.974  1.00140.14           N  
ATOM    326  CA  LYS G 168      24.934 226.125 116.361  1.00120.86           C  
ATOM    327  C   LYS G 168      24.310 225.072 115.449  1.00115.19           C  
ATOM    328  O   LYS G 168      23.170 225.205 114.995  1.00115.68           O  
ATOM    329  CB  LYS G 168      24.553 225.854 117.816  1.00122.56           C  
ATOM    330  CG  LYS G 168      25.016 224.513 118.349  1.00122.27           C  
ATOM    331  CD  LYS G 168      23.857 223.753 118.963  1.00 99.90           C  
ATOM    332  CE  LYS G 168      24.283 222.360 119.383  1.00 89.84           C  
ATOM    333  NZ  LYS G 168      23.115 221.459 119.570  1.00 87.97           N  
ATOM    334  N   ILE G 169      25.070 224.009 115.198  1.00106.45           N  
ATOM    335  CA  ILE G 169      24.695 222.970 114.245  1.00 98.89           C  
ATOM    336  C   ILE G 169      24.095 221.794 115.001  1.00 98.11           C  
ATOM    337  O   ILE G 169      24.745 221.206 115.874  1.00115.46           O  
ATOM    338  CB  ILE G 169      25.899 222.518 113.405  1.00101.54           C  
ATOM    339  CG1 ILE G 169      26.355 223.633 112.463  1.00119.70           C  
ATOM    340  CG2 ILE G 169      25.554 221.266 112.623  1.00 97.86           C  
ATOM    341  CD1 ILE G 169      27.242 224.665 113.118  1.00107.88           C  
ATOM    342  N   GLN G 170      22.861 221.444 114.655  1.00101.37           N  
ATOM    343  CA  GLN G 170      22.197 220.262 115.181  1.00106.51           C  
ATOM    344  C   GLN G 170      22.403 219.082 114.239  1.00 97.37           C  
ATOM    345  O   GLN G 170      22.571 219.251 113.029  1.00113.76           O  
ATOM    346  CB  GLN G 170      20.702 220.531 115.371  1.00111.63           C  
ATOM    347  CG  GLN G 170      19.826 219.285 115.396  1.00113.19           C  
ATOM    348  CD  GLN G 170      18.346 219.617 115.428  1.00124.85           C  
ATOM    349  OE1 GLN G 170      17.887 220.377 116.280  1.00132.98           O  
ATOM    350  NE2 GLN G 170      17.592 219.054 114.490  1.00118.81           N  
ATOM    351  N   LYS G 171      22.398 217.881 114.807  1.00 98.40           N  
ATOM    352  CA  LYS G 171      22.507 216.649 114.041  1.00 89.25           C  
ATOM    353  C   LYS G 171      21.153 215.953 113.982  1.00 96.79           C  
ATOM    354  O   LYS G 171      20.276 216.183 114.819  1.00111.26           O  
ATOM    355  CB  LYS G 171      23.555 215.712 114.651  1.00 74.66           C  
ATOM    356  CG  LYS G 171      24.959 216.287 114.664  1.00 89.45           C  
ATOM    357  CD  LYS G 171      25.953 215.296 115.240  1.00 83.06           C  
ATOM    358  CE  LYS G 171      27.353 215.885 115.279  1.00 92.14           C  
ATOM    359  NZ  LYS G 171      28.343 214.925 115.839  1.00109.38           N  
ATOM    360  N   GLU G 172      20.988 215.094 112.978  1.00103.44           N  
ATOM    361  CA  GLU G 172      19.708 214.420 112.801  1.00109.81           C  
ATOM    362  C   GLU G 172      19.917 213.147 111.995  1.00107.94           C  
ATOM    363  O   GLU G 172      20.884 213.020 111.241  1.00111.73           O  
ATOM    364  CB  GLU G 172      18.692 215.344 112.121  1.00114.15           C  
ATOM    365  CG  GLU G 172      17.260 214.847 112.154  1.00135.16           C  
ATOM    366  CD  GLU G 172      16.268 215.928 111.773  1.00159.74           C  
ATOM    367  OE1 GLU G 172      16.552 217.116 112.037  1.00151.54           O  
ATOM    368  OE2 GLU G 172      15.208 215.592 111.206  1.00172.07           O  
ATOM    369  N   TYR G 173      18.994 212.201 112.168  1.00 94.73           N  
ATOM    370  CA  TYR G 173      19.042 210.923 111.473  1.00 94.87           C  
ATOM    371  C   TYR G 173      17.668 210.605 110.897  1.00118.82           C  
ATOM    372  O   TYR G 173      16.645 211.119 111.356  1.00122.78           O  
ATOM    373  CB  TYR G 173      19.498 209.788 112.404  1.00116.10           C  
ATOM    374  CG  TYR G 173      18.368 209.106 113.142  1.00125.71           C  
ATOM    375  CD1 TYR G 173      17.755 209.712 114.231  1.00129.92           C  
ATOM    376  CD2 TYR G 173      17.918 207.851 112.752  1.00118.32           C  
ATOM    377  CE1 TYR G 173      16.722 209.090 114.906  1.00126.41           C  
ATOM    378  CE2 TYR G 173      16.887 207.221 113.422  1.00122.26           C  
ATOM    379  CZ  TYR G 173      16.293 207.845 114.498  1.00126.39           C  
ATOM    380  OH  TYR G 173      15.266 207.220 115.167  1.00124.49           O  
ATOM    381  N   ALA G 174      17.655 209.748 109.880  1.00127.47           N  
ATOM    382  CA  ALA G 174      16.412 209.343 109.235  1.00117.56           C  
ATOM    383  C   ALA G 174      16.649 208.022 108.519  1.00120.42           C  
ATOM    384  O   ALA G 174      17.777 207.533 108.435  1.00121.02           O  
ATOM    385  CB  ALA G 174      15.907 210.417 108.266  1.00120.39           C  
ATOM    386  N   LEU G 175      15.569 207.444 108.003  1.00122.97           N  
ATOM    387  CA  LEU G 175      15.636 206.166 107.309  1.00125.60           C  
ATOM    388  C   LEU G 175      15.211 206.328 105.859  1.00136.32           C  
ATOM    389  O   LEU G 175      14.266 207.066 105.555  1.00133.29           O  
ATOM    390  CB  LEU G 175      14.758 205.110 107.984  1.00117.50           C  
ATOM    391  CG  LEU G 175      15.355 204.438 109.221  1.00110.91           C  
ATOM    392  CD1 LEU G 175      15.388 205.403 110.396  1.00117.46           C  
ATOM    393  CD2 LEU G 175      14.587 203.172 109.571  1.00120.01           C  
ATOM    394  N   PHE G 176      15.910 205.628 104.967  1.00138.16           N  
ATOM    395  CA  PHE G 176      15.566 205.670 103.545  1.00144.93           C  
ATOM    396  C   PHE G 176      15.697 204.264 102.972  1.00142.69           C  
ATOM    397  O   PHE G 176      15.815 203.282 103.707  1.00133.68           O  
ATOM    398  CB  PHE G 176      16.441 206.668 102.774  1.00142.73           C  
ATOM    399  CG  PHE G 176      16.596 207.997 103.450  1.00132.57           C  
ATOM    400  CD1 PHE G 176      15.596 208.952 103.378  1.00134.93           C  
ATOM    401  CD2 PHE G 176      17.752 208.293 104.148  1.00126.60           C  
ATOM    402  CE1 PHE G 176      15.745 210.177 104.001  1.00136.21           C  
ATOM    403  CE2 PHE G 176      17.908 209.513 104.772  1.00146.01           C  
ATOM    404  CZ  PHE G 176      16.904 210.457 104.699  1.00150.02           C  
ATOM    405  N   TYR G 177      15.671 204.166 101.644  1.00146.14           N  
ATOM    406  CA  TYR G 177      15.868 202.907 100.943  1.00141.18           C  
ATOM    407  C   TYR G 177      17.128 202.992 100.091  1.00127.34           C  
ATOM    408  O   TYR G 177      17.602 204.081  99.756  1.00127.22           O  
ATOM    409  CB  TYR G 177      14.663 202.559 100.057  1.00130.13           C  
ATOM    410  CG  TYR G 177      13.326 202.726 100.742  1.00145.11           C  
ATOM    411  CD1 TYR G 177      12.819 201.736 101.573  1.00146.63           C  
ATOM    412  CD2 TYR G 177      12.567 203.874 100.553  1.00136.18           C  
ATOM    413  CE1 TYR G 177      11.597 201.886 102.200  1.00149.41           C  
ATOM    414  CE2 TYR G 177      11.344 204.033 101.175  1.00142.35           C  
ATOM    415  CZ  TYR G 177      10.864 203.036 101.998  1.00147.73           C  
ATOM    416  OH  TYR G 177       9.646 203.190 102.619  1.00123.10           O  
ATOM    417  N   LYS G 178      17.670 201.823  99.737  1.00119.19           N  
ATOM    418  CA  LYS G 178      18.867 201.784  98.903  1.00127.26           C  
ATOM    419  C   LYS G 178      18.651 202.439  97.545  1.00136.11           C  
ATOM    420  O   LYS G 178      19.629 202.743  96.853  1.00120.27           O  
ATOM    421  CB  LYS G 178      19.330 200.339  98.707  1.00121.12           C  
ATOM    422  CG  LYS G 178      19.932 199.700  99.946  1.00128.15           C  
ATOM    423  CD  LYS G 178      20.409 198.286  99.653  1.00121.58           C  
ATOM    424  CE  LYS G 178      21.128 197.684 100.849  1.00124.39           C  
ATOM    425  NZ  LYS G 178      21.568 196.287 100.586  1.00111.64           N  
ATOM    426  N   LEU G 179      17.397 202.663  97.149  1.00141.78           N  
ATOM    427  CA  LEU G 179      17.114 203.237  95.838  1.00134.92           C  
ATOM    428  C   LEU G 179      17.364 204.741  95.823  1.00140.92           C  
ATOM    429  O   LEU G 179      18.076 205.252  94.952  1.00143.80           O  
ATOM    430  CB  LEU G 179      15.671 202.926  95.439  1.00124.08           C  
ATOM    431  CG  LEU G 179      15.250 201.470  95.643  1.00123.39           C  
ATOM    432  CD1 LEU G 179      13.795 201.263  95.252  1.00131.38           C  
ATOM    433  CD2 LEU G 179      16.160 200.535  94.861  1.00116.48           C  
ATOM    434  N   ASP G 180      16.784 205.464  96.783  1.00128.98           N  
ATOM    435  CA  ASP G 180      16.945 206.911  96.852  1.00136.18           C  
ATOM    436  C   ASP G 180      18.373 207.338  97.165  1.00131.06           C  
ATOM    437  O   ASP G 180      18.679 208.530  97.058  1.00128.70           O  
ATOM    438  CB  ASP G 180      16.003 207.491  97.908  1.00137.26           C  
ATOM    439  CG  ASP G 180      14.545 207.223  97.600  1.00142.66           C  
ATOM    440  OD1 ASP G 180      14.208 206.067  97.269  1.00153.34           O  
ATOM    441  OD2 ASP G 180      13.733 208.167  97.702  1.00127.59           O  
ATOM    442  N   ILE G 181      19.246 206.408  97.542  1.00127.72           N  
ATOM    443  CA  ILE G 181      20.583 206.726  98.027  1.00125.97           C  
ATOM    444  C   ILE G 181      21.606 206.269  96.997  1.00109.97           C  
ATOM    445  O   ILE G 181      21.545 205.134  96.508  1.00105.46           O  
ATOM    446  CB  ILE G 181      20.851 206.075  99.394  1.00129.72           C  
ATOM    447  CG1 ILE G 181      19.757 206.471 100.388  1.00125.18           C  
ATOM    448  CG2 ILE G 181      22.220 206.478  99.916  1.00121.32           C  
ATOM    449  CD1 ILE G 181      19.915 205.845 101.753  1.00127.89           C  
ATOM    450  N   VAL G 182      22.547 207.156  96.672  1.00 96.87           N  
ATOM    451  CA  VAL G 182      23.659 206.844  95.788  1.00105.75           C  
ATOM    452  C   VAL G 182      24.943 207.260  96.495  1.00106.16           C  
ATOM    453  O   VAL G 182      25.084 208.424  96.881  1.00112.83           O  
ATOM    454  CB  VAL G 182      23.549 207.551  94.426  1.00112.33           C  
ATOM    455  CG1 VAL G 182      24.774 207.252  93.573  1.00 90.19           C  
ATOM    456  CG2 VAL G 182      22.278 207.128  93.709  1.00113.73           C  
ATOM    457  N   PRO G 183      25.894 206.357  96.705  1.00106.76           N  
ATOM    458  CA  PRO G 183      27.173 206.755  97.293  1.00104.88           C  
ATOM    459  C   PRO G 183      28.120 207.305  96.239  1.00103.11           C  
ATOM    460  O   PRO G 183      27.975 207.064  95.039  1.00117.33           O  
ATOM    461  CB  PRO G 183      27.708 205.444  97.877  1.00114.46           C  
ATOM    462  CG  PRO G 183      27.173 204.406  96.945  1.00 98.41           C  
ATOM    463  CD  PRO G 183      25.811 204.900  96.501  1.00 95.87           C  
ATOM    464  N   ILE G 184      29.101 208.066  96.713  1.00 97.69           N  
ATOM    465  CA  ILE G 184      30.210 208.518  95.883  1.00122.10           C  
ATOM    466  C   ILE G 184      31.392 207.600  96.162  1.00125.91           C  
ATOM    467  O   ILE G 184      31.914 207.567  97.284  1.00124.48           O  
ATOM    468  CB  ILE G 184      30.563 209.989  96.154  1.00117.65           C  
ATOM    469  CG1 ILE G 184      31.726 210.430  95.262  1.00113.82           C  
ATOM    470  CG2 ILE G 184      30.896 210.207  97.621  1.00103.26           C  
ATOM    471  CD1 ILE G 184      31.432 210.331  93.780  1.00105.98           C  
ATOM    472  N   GLU G 185      31.801 206.840  95.152  1.00135.10           N  
ATOM    473  CA  GLU G 185      32.865 205.857  95.317  1.00136.36           C  
ATOM    474  C   GLU G 185      34.223 206.528  95.493  1.00135.63           C  
ATOM    475  O   GLU G 185      34.305 207.714  95.813  1.00125.57           O  
ATOM    476  CB  GLU G 185      32.903 204.901  94.120  1.00145.45           C  
ATOM    477  CG  GLU G 185      31.628 204.094  93.914  1.00151.39           C  
ATOM    478  CD  GLU G 185      30.533 204.887  93.223  1.00148.70           C  
ATOM    479  OE1 GLU G 185      30.805 206.025  92.787  1.00144.38           O  
ATOM    480  OE2 GLU G 185      29.401 204.369  93.113  1.00142.41           O  
ATOM    481  N   ASN G 188      36.375 205.733 100.195  1.00117.33           N  
ATOM    482  CA  ASN G 188      35.320 206.739 100.250  1.00140.96           C  
ATOM    483  C   ASN G 188      33.946 206.078 100.264  1.00140.81           C  
ATOM    484  O   ASN G 188      33.645 205.234  99.420  1.00130.69           O  
ATOM    485  CB  ASN G 188      35.434 207.700  99.065  1.00141.25           C  
ATOM    486  CG  ASN G 188      36.830 208.271  98.912  1.00134.40           C  
ATOM    487  OD1 ASN G 188      37.604 208.314  99.868  1.00124.57           O  
ATOM    488  ND2 ASN G 188      37.159 208.713  97.703  1.00132.89           N  
ATOM    489  N   THR G 189      33.110 206.468 101.230  1.00151.78           N  
ATOM    490  CA  THR G 189      31.791 205.868 101.385  1.00151.55           C  
ATOM    491  C   THR G 189      30.736 206.908 101.744  1.00140.75           C  
ATOM    492  O   THR G 189      29.768 206.599 102.448  1.00135.03           O  
ATOM    493  CB  THR G 189      31.811 204.762 102.444  1.00145.63           C  
ATOM    494  OG1 THR G 189      32.479 205.236 103.620  1.00115.04           O  
ATOM    495  CG2 THR G 189      32.532 203.531 101.915  1.00128.74           C  
ATOM    496  N   GLY G 190      30.903 208.141 101.273  1.00134.30           N  
ATOM    497  CA  GLY G 190      29.923 209.180 101.517  1.00119.31           C  
ATOM    498  C   GLY G 190      28.722 209.070 100.601  1.00131.13           C  
ATOM    499  O   GLY G 190      28.853 209.182  99.379  1.00144.96           O  
ATOM    500  N   TYR G 191      27.547 208.847 101.178  1.00107.51           N  
ATOM    501  CA  TYR G 191      26.332 208.677 100.398  1.00107.39           C  
ATOM    502  C   TYR G 191      25.663 210.024 100.138  1.00113.54           C  
ATOM    503  O   TYR G 191      26.058 211.063 100.672  1.00121.27           O  
ATOM    504  CB  TYR G 191      25.369 207.727 101.110  1.00106.70           C  
ATOM    505  CG  TYR G 191      25.892 206.314 101.217  1.00106.53           C  
ATOM    506  CD1 TYR G 191      26.816 205.969 102.193  1.00125.54           C  
ATOM    507  CD2 TYR G 191      25.464 205.326 100.341  1.00101.24           C  
ATOM    508  CE1 TYR G 191      27.301 204.680 102.294  1.00134.04           C  
ATOM    509  CE2 TYR G 191      25.942 204.033 100.434  1.00112.83           C  
ATOM    510  CZ  TYR G 191      26.860 203.716 101.413  1.00126.16           C  
ATOM    511  OH  TYR G 191      27.341 202.430 101.512  1.00131.18           O  
ATOM    512  N   ARG G 192      24.634 209.994  99.297  1.00112.04           N  
ATOM    513  CA  ARG G 192      23.892 211.197  98.949  1.00111.91           C  
ATOM    514  C   ARG G 192      22.534 210.780  98.405  1.00117.08           C  
ATOM    515  O   ARG G 192      22.265 209.596  98.192  1.00118.87           O  
ATOM    516  CB  ARG G 192      24.651 212.047  97.926  1.00119.21           C  
ATOM    517  CG  ARG G 192      24.634 211.466  96.522  1.00118.90           C  
ATOM    518  CD  ARG G 192      25.257 212.419  95.519  1.00131.52           C  
ATOM    519  NE  ARG G 192      24.837 212.116  94.155  1.00130.97           N  
ATOM    520  CZ  ARG G 192      23.722 212.581  93.601  1.00135.42           C  
ATOM    521  NH1 ARG G 192      22.914 213.369  94.297  1.00143.81           N  
ATOM    522  NH2 ARG G 192      23.412 212.257  92.353  1.00149.78           N  
ATOM    523  N   LEU G 193      21.678 211.773  98.185  1.00114.50           N  
ATOM    524  CA  LEU G 193      20.390 211.513  97.566  1.00120.83           C  
ATOM    525  C   LEU G 193      20.562 211.301  96.066  1.00129.29           C  
ATOM    526  O   LEU G 193      21.589 211.645  95.474  1.00133.43           O  
ATOM    527  CB  LEU G 193      19.418 212.664  97.828  1.00128.06           C  
ATOM    528  CG  LEU G 193      19.215 213.055  99.293  1.00121.80           C  
ATOM    529  CD1 LEU G 193      19.845 214.409  99.574  1.00124.98           C  
ATOM    530  CD2 LEU G 193      17.738 213.060  99.653  1.00 87.89           C  
ATOM    531  N   ILE G 194      19.536 210.715  95.450  1.00130.81           N  
ATOM    532  CA  ILE G 194      19.601 210.466  94.014  1.00133.24           C  
ATOM    533  C   ILE G 194      19.232 211.720  93.232  1.00141.22           C  
ATOM    534  O   ILE G 194      19.700 211.912  92.104  1.00140.16           O  
ATOM    535  CB  ILE G 194      18.700 209.278  93.640  1.00133.79           C  
ATOM    536  CG1 ILE G 194      19.207 208.602  92.365  1.00130.32           C  
ATOM    537  CG2 ILE G 194      17.265 209.742  93.463  1.00127.00           C  
ATOM    538  CD1 ILE G 194      18.546 207.268  92.078  1.00136.93           C  
ATOM    539  N   ASN G 195      18.403 212.590  93.807  1.00140.62           N  
ATOM    540  CA  ASN G 195      18.037 213.856  93.183  1.00133.80           C  
ATOM    541  C   ASN G 195      18.121 214.951  94.234  1.00130.89           C  
ATOM    542  O   ASN G 195      17.400 214.906  95.235  1.00116.85           O  
ATOM    543  CB  ASN G 195      16.632 213.788  92.578  1.00138.79           C  
ATOM    544  CG  ASN G 195      16.522 212.750  91.478  1.00153.27           C  
ATOM    545  OD1 ASN G 195      15.631 211.901  91.495  1.00150.18           O  
ATOM    546  ND2 ASN G 195      17.432 212.814  90.513  1.00146.27           N  
ATOM    547  N   CYS G 196      18.991 215.933  94.006  1.00129.34           N  
ATOM    548  CA  CYS G 196      19.267 216.984  94.972  1.00115.43           C  
ATOM    549  C   CYS G 196      18.703 218.320  94.485  1.00111.52           C  
ATOM    550  O   CYS G 196      17.988 218.393  93.479  1.00111.76           O  
ATOM    551  CB  CYS G 196      20.772 217.064  95.231  1.00123.67           C  
ATOM    552  SG  CYS G 196      21.534 215.468  95.602  1.00160.71           S  
ATOM    553  N   GLN G 197      19.030 219.387  95.211  1.00135.72           N  
ATOM    554  CA  GLN G 197      18.520 220.723  94.907  1.00134.64           C  
ATOM    555  C   GLN G 197      19.326 221.317  93.761  1.00120.38           C  
ATOM    556  O   GLN G 197      20.430 221.832  93.958  1.00116.45           O  
ATOM    557  CB  GLN G 197      18.575 221.612  96.143  1.00138.54           C  
ATOM    558  CG  GLN G 197      17.449 221.353  97.123  1.00149.99           C  
ATOM    559  CD  GLN G 197      16.085 221.574  96.499  1.00166.33           C  
ATOM    560  OE1 GLN G 197      15.966 221.778  95.290  1.00159.77           O  
ATOM    561  NE2 GLN G 197      15.046 221.539  97.324  1.00173.20           N  
ATOM    562  N   THR G 198      18.761 221.258  92.557  1.00114.47           N  
ATOM    563  CA  THR G 198      19.425 221.750  91.362  1.00102.28           C  
ATOM    564  C   THR G 198      19.170 223.244  91.180  1.00106.55           C  
ATOM    565  O   THR G 198      18.237 223.821  91.741  1.00111.31           O  
ATOM    566  CB  THR G 198      18.947 220.986  90.126  1.00101.97           C  
ATOM    567  OG1 THR G 198      17.538 221.189  89.953  1.00102.47           O  
ATOM    568  CG2 THR G 198      19.222 219.494  90.273  1.00 96.10           C  
ATOM    569  N   THR G 199      20.030 223.870  90.384  1.00 97.11           N  
ATOM    570  CA  THR G 199      19.909 225.288  90.075  1.00 99.37           C  
ATOM    571  C   THR G 199      20.807 225.559  88.882  1.00 98.16           C  
ATOM    572  O   THR G 199      21.975 225.158  88.888  1.00 98.88           O  
ATOM    573  CB  THR G 199      20.303 226.171  91.266  1.00 93.73           C  
ATOM    574  OG1 THR G 199      20.465 227.525  90.823  1.00104.69           O  
ATOM    575  CG2 THR G 199      21.605 225.688  91.889  1.00 84.45           C  
ATOM    576  N   THR G 200      20.262 226.223  87.867  1.00102.54           N  
ATOM    577  CA  THR G 200      20.895 226.326  86.561  1.00 96.39           C  
ATOM    578  C   THR G 200      21.165 227.780  86.191  1.00 90.05           C  
ATOM    579  O   THR G 200      20.655 228.718  86.809  1.00 93.24           O  
ATOM    580  CB  THR G 200      20.029 225.667  85.477  1.00 96.30           C  
ATOM    581  OG1 THR G 200      18.683 226.154  85.563  1.00 97.27           O  
ATOM    582  CG2 THR G 200      20.032 224.156  85.638  1.00106.00           C  
ATOM    583  N   THR G 201      21.984 227.943  85.154  1.00 90.50           N  
ATOM    584  CA  THR G 201      22.310 229.246  84.587  1.00100.13           C  
ATOM    585  C   THR G 201      22.712 229.045  83.128  1.00111.63           C  
ATOM    586  O   THR G 201      22.611 227.941  82.584  1.00119.81           O  
ATOM    587  CB  THR G 201      23.415 229.939  85.395  1.00106.40           C  
ATOM    588  OG1 THR G 201      23.633 231.256  84.874  1.00121.03           O  
ATOM    589  CG2 THR G 201      24.712 229.148  85.314  1.00 91.81           C  
ATOM    590  N   GLU G 202      23.175 230.120  82.492  1.00101.97           N  
ATOM    591  CA  GLU G 202      23.545 230.105  81.081  1.00100.44           C  
ATOM    592  C   GLU G 202      24.885 230.807  80.919  1.00109.59           C  
ATOM    593  O   GLU G 202      25.004 231.998  81.223  1.00113.81           O  
ATOM    594  CB  GLU G 202      22.466 230.782  80.229  1.00120.93           C  
ATOM    595  CG  GLU G 202      21.062 230.270  80.518  1.00122.47           C  
ATOM    596  CD  GLU G 202      19.980 231.102  79.857  1.00144.17           C  
ATOM    597  OE1 GLU G 202      20.239 231.671  78.776  1.00138.34           O  
ATOM    598  OE2 GLU G 202      18.870 231.191  80.425  1.00133.77           O  
ATOM    599  N   ALA G 203      25.888 230.071  80.442  1.00111.05           N  
ATOM    600  CA  ALA G 203      27.239 230.594  80.299  1.00115.35           C  
ATOM    601  C   ALA G 203      27.849 230.081  79.002  1.00120.87           C  
ATOM    602  O   ALA G 203      27.262 229.258  78.294  1.00136.82           O  
ATOM    603  CB  ALA G 203      28.118 230.209  81.496  1.00107.38           C  
ATOM    604  N   VAL G 204      29.049 230.574  78.698  1.00110.41           N  
ATOM    605  CA  VAL G 204      29.721 230.200  77.456  1.00109.41           C  
ATOM    606  C   VAL G 204      30.393 228.840  77.596  1.00110.85           C  
ATOM    607  O   VAL G 204      30.066 227.889  76.876  1.00105.00           O  
ATOM    608  CB  VAL G 204      30.731 231.287  77.043  1.00107.79           C  
ATOM    609  CG1 VAL G 204      31.650 230.773  75.947  1.00 98.82           C  
ATOM    610  CG2 VAL G 204      29.999 232.538  76.582  1.00 95.52           C  
ATOM    611  N   ASP G 205      31.339 228.728  78.520  1.00109.66           N  
ATOM    612  CA  ASP G 205      32.082 227.496  78.741  1.00101.10           C  
ATOM    613  C   ASP G 205      31.963 227.086  80.208  1.00108.80           C  
ATOM    614  O   ASP G 205      31.217 227.688  80.986  1.00112.89           O  
ATOM    615  CB  ASP G 205      33.543 227.661  78.313  1.00110.42           C  
ATOM    616  CG  ASP G 205      34.322 228.573  79.243  1.00111.57           C  
ATOM    617  OD1 ASP G 205      33.723 229.534  79.767  1.00117.91           O  
ATOM    618  OD2 ASP G 205      35.530 228.327  79.450  1.00101.49           O  
ATOM    619  N   ALA G 206      32.705 226.041  80.582  1.00105.95           N  
ATOM    620  CA  ALA G 206      32.688 225.571  81.962  1.00 92.49           C  
ATOM    621  C   ALA G 206      33.462 226.504  82.888  1.00111.59           C  
ATOM    622  O   ALA G 206      33.099 226.652  84.061  1.00116.14           O  
ATOM    623  CB  ALA G 206      33.258 224.155  82.039  1.00 73.35           C  
ATOM    624  N   ALA G 207      34.521 227.142  82.383  1.00114.46           N  
ATOM    625  CA  ALA G 207      35.358 227.976  83.239  1.00112.49           C  
ATOM    626  C   ALA G 207      34.585 229.150  83.826  1.00118.40           C  
ATOM    627  O   ALA G 207      34.870 229.578  84.950  1.00119.88           O  
ATOM    628  CB  ALA G 207      36.573 228.480  82.459  1.00113.52           C  
ATOM    629  N   THR G 208      33.612 229.689  83.087  1.00105.80           N  
ATOM    630  CA  THR G 208      32.845 230.827  83.587  1.00111.22           C  
ATOM    631  C   THR G 208      31.771 230.378  84.572  1.00108.34           C  
ATOM    632  O   THR G 208      31.638 230.947  85.663  1.00118.02           O  
ATOM    633  CB  THR G 208      32.219 231.593  82.420  1.00120.43           C  
ATOM    634  OG1 THR G 208      33.234 231.923  81.463  1.00108.36           O  
ATOM    635  CG2 THR G 208      31.564 232.876  82.915  1.00144.55           C  
ATOM    636  N   ALA G 209      30.995 229.356  84.202  1.00 91.31           N  
ATOM    637  CA  ALA G 209      30.020 228.795  85.128  1.00109.26           C  
ATOM    638  C   ALA G 209      30.673 228.315  86.416  1.00117.21           C  
ATOM    639  O   ALA G 209      30.003 228.252  87.452  1.00113.87           O  
ATOM    640  CB  ALA G 209      29.259 227.647  84.463  1.00104.10           C  
ATOM    641  N   ALA G 210      31.961 227.969  86.374  1.00108.01           N  
ATOM    642  CA  ALA G 210      32.681 227.634  87.596  1.00 89.01           C  
ATOM    643  C   ALA G 210      32.730 228.830  88.538  1.00 96.64           C  
ATOM    644  O   ALA G 210      32.285 228.753  89.688  1.00105.53           O  
ATOM    645  CB  ALA G 210      34.092 227.149  87.258  1.00 97.77           C  
ATOM    646  N   LYS G 211      33.268 229.954  88.059  1.00 93.51           N  
ATOM    647  CA  LYS G 211      33.322 231.159  88.881  1.00103.73           C  
ATOM    648  C   LYS G 211      31.932 231.554  89.364  1.00107.56           C  
ATOM    649  O   LYS G 211      31.722 231.808  90.557  1.00113.44           O  
ATOM    650  CB  LYS G 211      33.965 232.301  88.092  1.00 97.87           C  
ATOM    651  CG  LYS G 211      35.348 231.979  87.544  1.00 99.14           C  
ATOM    652  CD  LYS G 211      35.988 233.194  86.889  1.00115.37           C  
ATOM    653  CE  LYS G 211      37.397 232.883  86.409  1.00120.88           C  
ATOM    654  NZ  LYS G 211      38.081 234.091  85.870  1.00110.92           N  
ATOM    655  N   VAL G 212      30.963 231.599  88.447  1.00 93.59           N  
ATOM    656  CA  VAL G 212      29.610 232.012  88.812  1.00 96.39           C  
ATOM    657  C   VAL G 212      29.056 231.121  89.917  1.00100.08           C  
ATOM    658  O   VAL G 212      28.578 231.603  90.951  1.00100.25           O  
ATOM    659  CB  VAL G 212      28.696 232.006  87.575  1.00 99.42           C  
ATOM    660  CG1 VAL G 212      27.244 232.160  87.993  1.00105.85           C  
ATOM    661  CG2 VAL G 212      29.097 233.115  86.623  1.00119.54           C  
ATOM    662  N   PHE G 213      29.111 229.804  89.714  1.00 93.33           N  
ATOM    663  CA  PHE G 213      28.485 228.890  90.664  1.00 98.58           C  
ATOM    664  C   PHE G 213      29.219 228.875  91.997  1.00106.13           C  
ATOM    665  O   PHE G 213      28.590 228.748  93.054  1.00105.71           O  
ATOM    666  CB  PHE G 213      28.414 227.485  90.073  1.00 98.48           C  
ATOM    667  CG  PHE G 213      27.165 227.229  89.286  1.00 98.06           C  
ATOM    668  CD1 PHE G 213      25.979 227.859  89.623  1.00105.04           C  
ATOM    669  CD2 PHE G 213      27.177 226.364  88.206  1.00101.38           C  
ATOM    670  CE1 PHE G 213      24.826 227.627  88.900  1.00 92.27           C  
ATOM    671  CE2 PHE G 213      26.028 226.129  87.479  1.00 94.21           C  
ATOM    672  CZ  PHE G 213      24.851 226.761  87.826  1.00 89.41           C  
ATOM    673  N   LYS G 214      30.546 228.994  91.976  1.00 98.46           N  
ATOM    674  CA  LYS G 214      31.289 229.028  93.229  1.00 94.56           C  
ATOM    675  C   LYS G 214      30.952 230.285  94.019  1.00109.66           C  
ATOM    676  O   LYS G 214      30.729 230.230  95.234  1.00106.95           O  
ATOM    677  CB  LYS G 214      32.788 228.930  92.957  1.00 99.82           C  
ATOM    678  CG  LYS G 214      33.168 227.700  92.149  1.00110.97           C  
ATOM    679  CD  LYS G 214      34.526 227.152  92.554  1.00126.26           C  
ATOM    680  CE  LYS G 214      34.876 225.895  91.766  1.00125.36           C  
ATOM    681  NZ  LYS G 214      34.196 224.669  92.279  1.00109.73           N  
ATOM    682  N   GLN G 215      30.895 231.433  93.339  1.00104.65           N  
ATOM    683  CA  GLN G 215      30.451 232.654  94.002  1.00102.23           C  
ATOM    684  C   GLN G 215      29.062 232.467  94.598  1.00 99.22           C  
ATOM    685  O   GLN G 215      28.813 232.825  95.757  1.00107.20           O  
ATOM    686  CB  GLN G 215      30.463 233.820  93.014  1.00104.75           C  
ATOM    687  CG  GLN G 215      30.063 235.150  93.626  1.00107.21           C  
ATOM    688  CD  GLN G 215      31.015 235.593  94.718  1.00120.14           C  
ATOM    689  OE1 GLN G 215      32.186 235.214  94.729  1.00130.65           O  
ATOM    690  NE2 GLN G 215      30.514 236.396  95.648  1.00123.87           N  
ATOM    691  N   TYR G 216      28.143 231.896  93.815  1.00 92.23           N  
ATOM    692  CA  TYR G 216      26.790 231.647  94.302  1.00 94.07           C  
ATOM    693  C   TYR G 216      26.804 230.799  95.567  1.00 97.34           C  
ATOM    694  O   TYR G 216      26.076 231.084  96.526  1.00 94.70           O  
ATOM    695  CB  TYR G 216      25.967 230.969  93.205  1.00 85.72           C  
ATOM    696  CG  TYR G 216      24.560 230.599  93.615  1.00 90.31           C  
ATOM    697  CD1 TYR G 216      23.540 231.540  93.594  1.00 93.10           C  
ATOM    698  CD2 TYR G 216      24.248 229.306  94.010  1.00 82.49           C  
ATOM    699  CE1 TYR G 216      22.251 231.207  93.964  1.00102.71           C  
ATOM    700  CE2 TYR G 216      22.962 228.962  94.381  1.00 89.71           C  
ATOM    701  CZ  TYR G 216      21.967 229.916  94.356  1.00102.45           C  
ATOM    702  OH  TYR G 216      20.685 229.577  94.725  1.00103.96           O  
ATOM    703  N   ALA G 217      27.632 229.752  95.589  1.00 99.48           N  
ATOM    704  CA  ALA G 217      27.689 228.873  96.752  1.00102.08           C  
ATOM    705  C   ALA G 217      28.316 229.567  97.953  1.00110.22           C  
ATOM    706  O   ALA G 217      27.957 229.266  99.098  1.00100.09           O  
ATOM    707  CB  ALA G 217      28.462 227.600  96.408  1.00103.96           C  
ATOM    708  N   ASN G 218      29.253 230.489  97.719  1.00109.31           N  
ATOM    709  CA  ASN G 218      29.831 231.240  98.828  1.00108.60           C  
ATOM    710  C   ASN G 218      28.853 232.268  99.380  1.00111.50           C  
ATOM    711  O   ASN G 218      28.919 232.608 100.566  1.00111.97           O  
ATOM    712  CB  ASN G 218      31.125 231.923  98.385  1.00115.52           C  
ATOM    713  CG  ASN G 218      32.221 230.932  98.052  1.00119.63           C  
ATOM    714  OD1 ASN G 218      32.227 229.804  98.544  1.00119.37           O  
ATOM    715  ND2 ASN G 218      33.163 231.353  97.215  1.00113.32           N  
ATOM    716  N   ASP G 219      27.944 232.775  98.542  1.00112.86           N  
ATOM    717  CA  ASP G 219      26.943 233.724  99.021  1.00110.87           C  
ATOM    718  C   ASP G 219      25.834 233.030  99.804  1.00114.81           C  
ATOM    719  O   ASP G 219      25.340 233.576 100.797  1.00108.78           O  
ATOM    720  CB  ASP G 219      26.349 234.504  97.847  1.00112.67           C  
ATOM    721  CG  ASP G 219      27.274 235.591  97.343  1.00128.48           C  
ATOM    722  OD1 ASP G 219      28.063 236.120  98.154  1.00116.45           O  
ATOM    723  OD2 ASP G 219      27.210 235.922  96.140  1.00124.94           O  
ATOM    724  N   ASN G 220      25.431 231.833  99.378  1.00116.92           N  
ATOM    725  CA  ASN G 220      24.319 231.121  99.994  1.00112.24           C  
ATOM    726  C   ASN G 220      24.779 230.023 100.947  1.00122.43           C  
ATOM    727  O   ASN G 220      23.985 229.144 101.299  1.00113.31           O  
ATOM    728  CB  ASN G 220      23.407 230.546  98.911  1.00111.47           C  
ATOM    729  CG  ASN G 220      22.782 231.625  98.053  1.00118.25           C  
ATOM    730  OD1 ASN G 220      23.066 231.731  96.860  1.00110.69           O  
ATOM    731  ND2 ASN G 220      21.930 232.443  98.661  1.00115.59           N  
ATOM    732  N   GLY G 221      26.042 230.056 101.365  1.00127.54           N  
ATOM    733  CA  GLY G 221      26.539 229.176 102.407  1.00121.13           C  
ATOM    734  C   GLY G 221      26.646 227.709 102.045  1.00120.60           C  
ATOM    735  O   GLY G 221      26.191 226.849 102.806  1.00103.63           O  
ATOM    736  N   ILE G 222      27.253 227.403 100.902  1.00129.49           N  
ATOM    737  CA  ILE G 222      27.476 226.027 100.472  1.00123.34           C  
ATOM    738  C   ILE G 222      28.961 225.855 100.191  1.00121.14           C  
ATOM    739  O   ILE G 222      29.525 226.561  99.346  1.00115.49           O  
ATOM    740  CB  ILE G 222      26.648 225.668  99.230  1.00121.39           C  
ATOM    741  CG1 ILE G 222      25.335 226.448  99.218  1.00125.79           C  
ATOM    742  CG2 ILE G 222      26.381 224.167  99.189  1.00123.04           C  
ATOM    743  CD1 ILE G 222      24.806 226.710  97.826  1.00104.34           C  
ATOM    744  N   ASP G 223      29.590 224.925 100.903  1.00120.84           N  
ATOM    745  CA  ASP G 223      30.954 224.502 100.633  1.00126.59           C  
ATOM    746  C   ASP G 223      31.016 222.994 100.800  1.00122.95           C  
ATOM    747  O   ASP G 223      30.381 222.443 101.703  1.00127.20           O  
ATOM    748  CB  ASP G 223      31.962 225.176 101.574  1.00144.95           C  
ATOM    749  CG  ASP G 223      32.129 226.654 101.292  1.00147.89           C  
ATOM    750  OD1 ASP G 223      32.328 227.016 100.112  1.00144.02           O  
ATOM    751  OD2 ASP G 223      32.057 227.454 102.249  1.00132.96           O  
ATOM    752  N   GLY G 224      31.766 222.327  99.931  1.00103.05           N  
ATOM    753  CA  GLY G 224      31.899 220.886 100.073  1.00 99.06           C  
ATOM    754  C   GLY G 224      32.535 220.240  98.862  1.00109.06           C  
ATOM    755  O   GLY G 224      33.398 220.828  98.201  1.00 96.16           O  
ATOM    756  N   GLU G 225      32.094 219.018  98.587  1.00114.33           N  
ATOM    757  CA  GLU G 225      32.664 218.186  97.532  1.00108.87           C  
ATOM    758  C   GLU G 225      32.240 218.731  96.175  1.00 96.25           C  
ATOM    759  O   GLU G 225      31.115 218.506  95.719  1.00104.27           O  
ATOM    760  CB  GLU G 225      32.224 216.741  97.724  1.00130.24           C  
ATOM    761  CG  GLU G 225      32.491 216.232  99.134  1.00144.75           C  
ATOM    762  CD  GLU G 225      31.696 214.990  99.476  1.00159.56           C  
ATOM    763  OE1 GLU G 225      31.264 214.281  98.543  1.00162.32           O  
ATOM    764  OE2 GLU G 225      31.498 214.724 100.681  1.00156.04           O  
ATOM    765  N   TRP G 226      33.150 219.461  95.531  1.00 92.00           N  
ATOM    766  CA  TRP G 226      32.931 219.995  94.195  1.00 92.40           C  
ATOM    767  C   TRP G 226      33.357 218.969  93.153  1.00 85.92           C  
ATOM    768  O   TRP G 226      34.476 218.450  93.204  1.00 90.72           O  
ATOM    769  CB  TRP G 226      33.710 221.297  93.994  1.00102.37           C  
ATOM    770  CG  TRP G 226      33.088 222.482  94.652  1.00 97.89           C  
ATOM    771  CD1 TRP G 226      33.496 223.091  95.801  1.00116.42           C  
ATOM    772  CD2 TRP G 226      31.939 223.204  94.199  1.00100.59           C  
ATOM    773  NE1 TRP G 226      32.671 224.150  96.093  1.00133.08           N  
ATOM    774  CE2 TRP G 226      31.706 224.240  95.124  1.00124.89           C  
ATOM    775  CE3 TRP G 226      31.083 223.075  93.101  1.00105.83           C  
ATOM    776  CZ2 TRP G 226      30.653 225.142  94.985  1.00128.36           C  
ATOM    777  CZ3 TRP G 226      30.039 223.970  92.964  1.00118.16           C  
ATOM    778  CH2 TRP G 226      29.833 224.990  93.901  1.00118.05           C  
ATOM    779  N   THR G 227      32.461 218.681  92.214  1.00 96.34           N  
ATOM    780  CA  THR G 227      32.760 217.779  91.113  1.00102.46           C  
ATOM    781  C   THR G 227      31.944 218.216  89.908  1.00 96.25           C  
ATOM    782  O   THR G 227      30.796 218.643  90.052  1.00 98.99           O  
ATOM    783  CB  THR G 227      32.454 216.321  91.476  1.00 97.68           C  
ATOM    784  OG1 THR G 227      31.247 216.261  92.246  1.00 92.58           O  
ATOM    785  CG2 THR G 227      33.599 215.723  92.282  1.00 79.86           C  
ATOM    786  N   TYR G 228      32.545 218.124  88.725  1.00 92.21           N  
ATOM    787  CA  TYR G 228      31.926 218.603  87.494  1.00 93.79           C  
ATOM    788  C   TYR G 228      31.767 217.443  86.520  1.00 88.07           C  
ATOM    789  O   TYR G 228      32.759 216.918  86.003  1.00 94.23           O  
ATOM    790  CB  TYR G 228      32.744 219.727  86.864  1.00 89.81           C  
ATOM    791  CG  TYR G 228      32.301 220.045  85.459  1.00 80.86           C  
ATOM    792  CD1 TYR G 228      30.999 220.454  85.202  1.00 88.99           C  
ATOM    793  CD2 TYR G 228      33.175 219.926  84.388  1.00 81.16           C  
ATOM    794  CE1 TYR G 228      30.581 220.739  83.919  1.00 87.05           C  
ATOM    795  CE2 TYR G 228      32.766 220.212  83.101  1.00103.20           C  
ATOM    796  CZ  TYR G 228      31.468 220.617  82.872  1.00 86.56           C  
ATOM    797  OH  TYR G 228      31.055 220.903  81.592  1.00 81.02           O  
ATOM    798  N   ASP G 229      30.521 217.054  86.270  1.00 79.07           N  
ATOM    799  CA  ASP G 229      30.192 216.096  85.222  1.00 92.12           C  
ATOM    800  C   ASP G 229      29.937 216.874  83.936  1.00 99.24           C  
ATOM    801  O   ASP G 229      28.930 217.584  83.818  1.00 92.67           O  
ATOM    802  CB  ASP G 229      28.980 215.255  85.615  1.00 95.86           C  
ATOM    803  CG  ASP G 229      28.721 214.114  84.648  1.00 98.37           C  
ATOM    804  OD1 ASP G 229      28.883 214.313  83.425  1.00 92.30           O  
ATOM    805  OD2 ASP G 229      28.359 213.013  85.113  1.00111.36           O  
ATOM    806  N   ASP G 230      30.861 216.752  82.981  1.00 93.61           N  
ATOM    807  CA  ASP G 230      30.723 217.434  81.701  1.00 94.81           C  
ATOM    808  C   ASP G 230      29.695 216.762  80.800  1.00 96.70           C  
ATOM    809  O   ASP G 230      29.034 217.443  80.007  1.00 91.08           O  
ATOM    810  CB  ASP G 230      32.079 217.497  80.994  1.00101.92           C  
ATOM    811  CG  ASP G 230      31.964 217.939  79.549  1.00101.21           C  
ATOM    812  OD1 ASP G 230      31.385 219.017  79.299  1.00100.42           O  
ATOM    813  OD2 ASP G 230      32.458 217.211  78.663  1.00100.53           O  
ATOM    814  N   ALA G 231      29.544 215.440  80.905  1.00 93.19           N  
ATOM    815  CA  ALA G 231      28.581 214.731  80.070  1.00 83.73           C  
ATOM    816  C   ALA G 231      27.152 215.191  80.318  1.00 86.13           C  
ATOM    817  O   ALA G 231      26.271 214.916  79.496  1.00 93.07           O  
ATOM    818  CB  ALA G 231      28.691 213.223  80.303  1.00 83.63           C  
ATOM    819  N   THR G 232      26.900 215.878  81.433  1.00 96.92           N  
ATOM    820  CA  THR G 232      25.582 216.415  81.729  1.00 88.66           C  
ATOM    821  C   THR G 232      25.611 217.889  82.107  1.00 91.95           C  
ATOM    822  O   THR G 232      24.558 218.447  82.434  1.00 88.78           O  
ATOM    823  CB  THR G 232      24.914 215.615  82.859  1.00 83.17           C  
ATOM    824  OG1 THR G 232      25.759 215.618  84.018  1.00 84.44           O  
ATOM    825  CG2 THR G 232      24.664 214.179  82.420  1.00 70.77           C  
ATOM    826  N   LYS G 233      26.777 218.535  82.068  1.00 92.59           N  
ATOM    827  CA  LYS G 233      26.898 219.951  82.411  1.00 94.90           C  
ATOM    828  C   LYS G 233      26.399 220.214  83.829  1.00 97.35           C  
ATOM    829  O   LYS G 233      25.687 221.188  84.086  1.00 89.75           O  
ATOM    830  CB  LYS G 233      26.151 220.828  81.404  1.00 92.86           C  
ATOM    831  CG  LYS G 233      26.355 220.421  79.954  1.00100.11           C  
ATOM    832  CD  LYS G 233      27.825 220.423  79.576  1.00100.07           C  
ATOM    833  CE  LYS G 233      28.022 219.940  78.149  1.00101.89           C  
ATOM    834  NZ  LYS G 233      29.461 219.867  77.777  1.00103.53           N  
ATOM    835  N   THR G 234      26.772 219.340  84.760  1.00 99.05           N  
ATOM    836  CA  THR G 234      26.291 219.419  86.132  1.00 83.14           C  
ATOM    837  C   THR G 234      27.456 219.618  87.090  1.00 83.83           C  
ATOM    838  O   THR G 234      28.517 219.009  86.929  1.00 86.70           O  
ATOM    839  CB  THR G 234      25.514 218.157  86.525  1.00 75.45           C  
ATOM    840  OG1 THR G 234      24.475 217.915  85.568  1.00 91.37           O  
ATOM    841  CG2 THR G 234      24.893 218.325  87.905  1.00 86.14           C  
ATOM    842  N   PHE G 235      27.251 220.476  88.085  1.00 89.14           N  
ATOM    843  CA  PHE G 235      28.210 220.692  89.164  1.00 92.92           C  
ATOM    844  C   PHE G 235      27.605 220.117  90.439  1.00 90.76           C  
ATOM    845  O   PHE G 235      26.770 220.756  91.086  1.00 98.41           O  
ATOM    846  CB  PHE G 235      28.546 222.173  89.321  1.00 80.96           C  
ATOM    847  CG  PHE G 235      29.455 222.703  88.253  1.00 82.16           C  
ATOM    848  CD1 PHE G 235      28.942 223.136  87.043  1.00 85.35           C  
ATOM    849  CD2 PHE G 235      30.824 222.767  88.457  1.00 88.61           C  
ATOM    850  CE1 PHE G 235      29.776 223.624  86.056  1.00 97.39           C  
ATOM    851  CE2 PHE G 235      31.664 223.254  87.473  1.00 76.15           C  
ATOM    852  CZ  PHE G 235      31.139 223.683  86.271  1.00 94.41           C  
ATOM    853  N   THR G 236      28.017 218.902  90.787  1.00 79.78           N  
ATOM    854  CA  THR G 236      27.572 218.254  92.013  1.00 90.77           C  
ATOM    855  C   THR G 236      28.485 218.679  93.156  1.00 91.36           C  
ATOM    856  O   THR G 236      29.697 218.439  93.114  1.00 95.46           O  
ATOM    857  CB  THR G 236      27.572 216.733  91.861  1.00 92.86           C  
ATOM    858  OG1 THR G 236      26.706 216.359  90.783  1.00100.19           O  
ATOM    859  CG2 THR G 236      27.086 216.074  93.143  1.00 94.08           C  
ATOM    860  N   VAL G 237      27.903 219.321  94.164  1.00 89.46           N  
ATOM    861  CA  VAL G 237      28.616 219.732  95.367  1.00 91.70           C  
ATOM    862  C   VAL G 237      27.914 219.096  96.555  1.00 97.28           C  
ATOM    863  O   VAL G 237      26.724 219.347  96.788  1.00 98.13           O  
ATOM    864  CB  VAL G 237      28.667 221.262  95.510  1.00 91.09           C  
ATOM    865  CG1 VAL G 237      27.284 221.858  95.300  1.00104.44           C  
ATOM    866  CG2 VAL G 237      29.216 221.649  96.876  1.00 96.55           C  
ATOM    867  N   THR G 238      28.641 218.263  97.295  1.00108.78           N  
ATOM    868  CA  THR G 238      28.091 217.607  98.474  1.00115.58           C  
ATOM    869  C   THR G 238      28.402 218.447  99.707  1.00119.07           C  
ATOM    870  O   THR G 238      29.552 218.837  99.927  1.00111.65           O  
ATOM    871  CB  THR G 238      28.659 216.196  98.627  1.00118.16           C  
ATOM    872  OG1 THR G 238      28.818 215.605  97.331  1.00115.30           O  
ATOM    873  CG2 THR G 238      27.714 215.334  99.450  1.00127.87           C  
ATOM    874  N   GLU G 239      27.375 218.720 100.511  1.00115.68           N  
ATOM    875  CA  GLU G 239      27.488 219.722 101.564  1.00120.16           C  
ATOM    876  C   GLU G 239      27.984 219.148 102.887  1.00129.92           C  
ATOM    877  O   GLU G 239      28.880 219.722 103.514  1.00136.27           O  
ATOM    878  CB  GLU G 239      26.137 220.413 101.775  1.00120.35           C  
ATOM    879  CG  GLU G 239      25.616 221.169 100.563  1.00112.89           C  
ATOM    880  CD  GLU G 239      24.463 222.093 100.910  1.00117.56           C  
ATOM    881  OE1 GLU G 239      24.701 223.109 101.598  1.00120.46           O  
ATOM    882  OE2 GLU G 239      23.318 221.796 100.509  1.00107.56           O  
ATOM    883  N   GLY G 240      27.417 218.028 103.328  1.00115.00           N  
ATOM    884  CA  GLY G 240      27.659 217.589 104.687  1.00107.47           C  
ATOM    885  C   GLY G 240      27.018 218.481 105.723  1.00114.67           C  
ATOM    886  O   GLY G 240      27.402 218.440 106.895  1.00109.40           O  
ATOM    887  N   LEU G 241      26.047 219.291 105.312  1.00135.28           N  
ATOM    888  CA  LEU G 241      25.368 220.261 106.158  1.00121.36           C  
ATOM    889  C   LEU G 241      24.118 220.709 105.417  1.00112.60           C  
ATOM    890  O   LEU G 241      24.018 220.558 104.196  1.00126.43           O  
ATOM    891  CB  LEU G 241      26.273 221.455 106.483  1.00 98.69           C  
ATOM    892  CG  LEU G 241      25.695 222.613 107.299  1.00103.72           C  
ATOM    893  CD1 LEU G 241      25.261 222.139 108.675  1.00 96.80           C  
ATOM    894  CD2 LEU G 241      26.709 223.743 107.414  1.00 96.86           C  
ATOM    895  N   GLU G 242      23.159 221.253 106.165  1.00 99.87           N  
ATOM    896  CA  GLU G 242      21.914 221.744 105.570  1.00 96.27           C  
ATOM    897  C   GLU G 242      21.531 223.049 106.259  1.00104.78           C  
ATOM    898  O   GLU G 242      20.902 223.037 107.321  1.00124.31           O  
ATOM    899  CB  GLU G 242      20.795 220.716 105.679  1.00112.83           C  
ATOM    900  CG  GLU G 242      19.491 221.185 105.049  1.00130.67           C  
ATOM    901  CD  GLU G 242      18.384 220.155 105.142  1.00152.02           C  
ATOM    902  OE1 GLU G 242      18.603 219.096 105.766  1.00152.32           O  
ATOM    903  OE2 GLU G 242      17.294 220.406 104.588  1.00171.75           O  
ATOM    904  N   VAL G 243      21.905 224.167 105.647  1.00 90.40           N  
ATOM    905  CA  VAL G 243      21.502 225.476 106.143  1.00107.95           C  
ATOM    906  C   VAL G 243      20.065 225.751 105.725  1.00 94.40           C  
ATOM    907  O   VAL G 243      19.570 225.224 104.721  1.00 83.86           O  
ATOM    908  CB  VAL G 243      22.458 226.572 105.632  1.00 99.69           C  
ATOM    909  CG1 VAL G 243      23.878 226.301 106.104  1.00 75.56           C  
ATOM    910  CG2 VAL G 243      22.399 226.661 104.114  1.00123.18           C  
ATOM    911  N   LEU G 244      19.382 226.582 106.508  1.00101.36           N  
ATOM    912  CA  LEU G 244      18.009 226.966 106.223  1.00108.91           C  
ATOM    913  C   LEU G 244      17.810 228.418 106.631  1.00117.42           C  
ATOM    914  O   LEU G 244      18.582 228.976 107.414  1.00124.65           O  
ATOM    915  CB  LEU G 244      17.005 226.056 106.946  1.00115.07           C  
ATOM    916  CG  LEU G 244      17.024 224.582 106.532  1.00 97.30           C  
ATOM    917  CD1 LEU G 244      16.110 223.757 107.423  1.00100.55           C  
ATOM    918  CD2 LEU G 244      16.632 224.426 105.069  1.00 97.86           C  
ATOM    919  N   PHE G 245      16.763 229.026 106.086  1.00111.98           N  
ATOM    920  CA  PHE G 245      16.505 230.443 106.312  1.00116.89           C  
ATOM    921  C   PHE G 245      15.093 230.673 106.837  1.00122.08           C  
ATOM    922  O   PHE G 245      14.741 231.786 107.227  1.00123.47           O  
ATOM    923  CB  PHE G 245      16.725 231.234 105.020  1.00110.81           C  
ATOM    924  CG  PHE G 245      18.080 231.026 104.405  1.00113.02           C  
ATOM    925  CD1 PHE G 245      18.327 229.925 103.600  1.00113.47           C  
ATOM    926  CD2 PHE G 245      19.105 231.930 104.627  1.00121.21           C  
ATOM    927  CE1 PHE G 245      19.571 229.729 103.033  1.00113.01           C  
ATOM    928  CE2 PHE G 245      20.352 231.739 104.061  1.00115.26           C  
ATOM    929  CZ  PHE G 245      20.584 230.637 103.262  1.00108.95           C  
TER     930      PHE G 245                                                      
HETATM  931  C1  NAG G 246      19.341 204.651 113.517  1.00165.93           C  
HETATM  932  C2  NAG G 246      18.883 203.582 114.508  1.00165.93           C  
HETATM  933  C3  NAG G 246      18.376 204.246 115.783  1.00165.93           C  
HETATM  934  C4  NAG G 246      19.446 205.157 116.360  1.00165.93           C  
HETATM  935  C5  NAG G 246      19.869 206.168 115.299  1.00165.93           C  
HETATM  936  O5  NAG G 246      20.321 205.491 114.108  1.00165.93           O  
HETATM  937  N2  NAG G 246      17.780 202.852 113.924  1.00165.93           N  
HETATM  938  C7  NAG G 246      17.907 201.658 113.353  1.00165.93           C  
HETATM  939  C8  NAG G 246      16.629 200.944 113.039  1.00165.93           C  
HETATM  940  O7  NAG G 246      19.005 201.176 113.095  1.00165.93           O  
HETATM  941  O3  NAG G 246      17.996 203.253 116.726  1.00165.93           O  
HETATM  942  O4  NAG G 246      18.908 205.828 117.497  1.00165.93           O  
HETATM  943  C6  NAG G 246      20.987 207.077 115.752  1.00165.93           C  
HETATM  944  O6  NAG G 246      20.563 207.970 116.775  1.00165.93           O  
HETATM  945  C1  NAG G 247      19.699 205.518 118.658  1.00165.93           C  
HETATM  946  C2  NAG G 247      19.478 206.601 119.713  1.00165.93           C  
HETATM  947  C3  NAG G 247      20.408 206.341 120.893  1.00165.93           C  
HETATM  948  C4  NAG G 247      20.158 204.944 121.441  1.00165.93           C  
HETATM  949  C5  NAG G 247      20.355 203.926 120.322  1.00165.93           C  
HETATM  950  O5  NAG G 247      19.476 204.233 119.220  1.00165.93           O  
HETATM  951  N2  NAG G 247      19.664 207.943 119.201  1.00165.93           N  
HETATM  952  C7  NAG G 247      18.697 208.861 119.240  1.00165.93           C  
HETATM  953  C8  NAG G 247      17.354 208.381 119.697  1.00165.93           C  
HETATM  954  O7  NAG G 247      18.899 210.030 118.929  1.00165.93           O  
HETATM  955  O3  NAG G 247      20.194 207.327 121.892  1.00165.93           O  
HETATM  956  O4  NAG G 247      21.095 204.670 122.479  1.00165.93           O  
HETATM  957  C6  NAG G 247      20.041 202.512 120.749  1.00165.93           C  
HETATM  958  O6  NAG G 247      18.647 202.344 120.993  1.00165.93           O  
HETATM  959  C1  BMA G 248      20.406 204.710 123.745  1.00165.93           C  
HETATM  960  C2  BMA G 248      21.017 203.751 124.743  1.00165.93           C  
HETATM  961  C3  BMA G 248      20.271 203.844 126.061  1.00165.93           C  
HETATM  962  C4  BMA G 248      20.338 205.276 126.551  1.00165.93           C  
HETATM  963  C5  BMA G 248      19.744 206.195 125.505  1.00165.93           C  
HETATM  964  O5  BMA G 248      20.474 206.032 124.280  1.00165.93           O  
HETATM  965  O2  BMA G 248      22.397 204.056 124.919  1.00165.93           O  
HETATM  966  O3  BMA G 248      20.892 203.021 127.041  1.00165.93           O  
HETATM  967  O4  BMA G 248      19.611 205.418 127.767  1.00165.93           O  
HETATM  968  C6  BMA G 248      19.871 207.646 125.891  1.00165.93           C  
HETATM  969  O6  BMA G 248      19.245 208.472 124.927  1.00165.93           O  
HETATM  970  C1  MAN G 249      20.555 201.597 126.973  1.00165.93           C  
HETATM  971  C2  MAN G 249      20.684 201.006 128.357  1.00165.93           C  
HETATM  972  C3  MAN G 249      22.142 200.718 128.649  1.00165.93           C  
HETATM  973  C4  MAN G 249      22.669 199.768 127.592  1.00165.93           C  
HETATM  974  C5  MAN G 249      22.485 200.397 126.219  1.00165.93           C  
HETATM  975  O5  MAN G 249      21.087 200.672 126.021  1.00165.93           O  
HETATM  976  O2  MAN G 249      19.900 199.821 128.450  1.00165.93           O  
HETATM  977  O3  MAN G 249      22.271 200.134 129.944  1.00165.93           O  
HETATM  978  O4  MAN G 249      24.052 199.520 127.807  1.00165.93           O  
HETATM  979  C6  MAN G 249      22.915 199.481 125.097  1.00165.93           C  
HETATM  980  O6  MAN G 249      22.726 200.094 123.825  1.00165.93           O  
HETATM  981  C1  MAN G 250      18.840 209.668 125.606  1.00165.93           C  
HETATM  982  C2  MAN G 250      17.389 209.875 125.277  1.00165.93           C  
HETATM  983  C3  MAN G 250      17.220 209.973 123.779  1.00165.93           C  
HETATM  984  C4  MAN G 250      18.063 211.129 123.275  1.00165.93           C  
HETATM  985  C5  MAN G 250      19.516 210.887 123.667  1.00165.93           C  
HETATM  986  O5  MAN G 250      19.588 210.767 125.096  1.00165.93           O  
HETATM  987  O2  MAN G 250      16.913 211.059 125.912  1.00165.93           O  
HETATM  988  O3  MAN G 250      15.846 210.188 123.457  1.00165.93           O  
HETATM  989  O4  MAN G 250      17.968 211.206 121.857  1.00165.93           O  
HETATM  990  C6  MAN G 250      20.425 212.037 123.305  1.00165.93           C  
HETATM  991  O6  MAN G 250      20.270 212.444 121.950  1.00165.93           O  
HETATM  992  C1  MAN G 251      15.041 209.082 123.906  1.00165.93           C  
HETATM  993  C2  MAN G 251      14.143 208.607 122.784  1.00165.93           C  
HETATM  994  C3  MAN G 251      13.162 209.704 122.416  1.00165.93           C  
HETATM  995  C4  MAN G 251      12.351 210.069 123.648  1.00165.93           C  
HETATM  996  C5  MAN G 251      13.304 210.507 124.753  1.00165.93           C  
HETATM  997  O5  MAN G 251      14.220 209.433 125.024  1.00165.93           O  
HETATM  998  O2  MAN G 251      13.461 207.420 123.180  1.00165.93           O  
HETATM  999  O3  MAN G 251      12.300 209.250 121.374  1.00165.93           O  
HETATM 1000  O4  MAN G 251      11.454 211.134 123.352  1.00165.93           O  
HETATM 1001  C6  MAN G 251      12.600 210.823 126.051  1.00165.93           C  
HETATM 1002  O6  MAN G 251      11.703 211.919 125.896  1.00165.93           O  
HETATM 1003  C1  MAN G 252      19.845 213.817 121.818  1.00165.93           C  
HETATM 1004  C2  MAN G 252      20.652 214.974 122.365  1.00165.93           C  
HETATM 1005  C3  MAN G 252      20.098 215.384 123.718  1.00165.93           C  
HETATM 1006  C4  MAN G 252      18.620 215.711 123.574  1.00165.93           C  
HETATM 1007  C5  MAN G 252      17.878 214.510 122.984  1.00165.93           C  
HETATM 1008  O5  MAN G 252      18.464 214.159 121.718  1.00165.93           O  
HETATM 1009  O2  MAN G 252      20.612 216.064 121.450  1.00165.93           O  
HETATM 1010  O3  MAN G 252      20.814 216.515 124.212  1.00165.93           O  
HETATM 1011  O4  MAN G 252      18.060 216.034 124.842  1.00165.93           O  
HETATM 1012  C6  MAN G 252      16.414 214.781 122.730  1.00165.93           C  
HETATM 1013  O6  MAN G 252      15.715 215.038 123.945  1.00165.93           O  
ATOM   1014  N   GLU H   1      40.362 223.184 121.705  1.00148.61           N  
ATOM   1015  CA  GLU H   1      41.082 222.218 122.524  1.00145.11           C  
ATOM   1016  C   GLU H   1      40.492 222.170 123.927  1.00137.63           C  
ATOM   1017  O   GLU H   1      40.562 223.150 124.666  1.00135.24           O  
ATOM   1018  CB  GLU H   1      42.569 222.568 122.593  1.00136.23           C  
ATOM   1019  CG  GLU H   1      43.440 221.442 123.124  1.00144.10           C  
ATOM   1020  CD  GLU H   1      44.298 221.866 124.298  1.00142.96           C  
ATOM   1021  OE1 GLU H   1      44.297 223.069 124.634  1.00135.22           O  
ATOM   1022  OE2 GLU H   1      44.971 220.994 124.886  1.00126.60           O  
ATOM   1023  N   VAL H   2      39.914 221.032 124.292  1.00129.71           N  
ATOM   1024  CA  VAL H   2      39.312 220.880 125.610  1.00127.16           C  
ATOM   1025  C   VAL H   2      40.385 220.519 126.627  1.00140.52           C  
ATOM   1026  O   VAL H   2      41.354 219.813 126.326  1.00137.96           O  
ATOM   1027  CB  VAL H   2      38.196 219.818 125.586  1.00116.21           C  
ATOM   1028  CG1 VAL H   2      37.218 220.048 126.731  1.00113.27           C  
ATOM   1029  CG2 VAL H   2      37.487 219.823 124.250  1.00137.62           C  
ATOM   1030  N   GLN H   3      40.204 221.011 127.848  1.00138.88           N  
ATOM   1031  CA  GLN H   3      41.014 220.631 128.996  1.00123.11           C  
ATOM   1032  C   GLN H   3      40.076 220.345 130.155  1.00114.30           C  
ATOM   1033  O   GLN H   3      39.152 221.124 130.414  1.00109.29           O  
ATOM   1034  CB  GLN H   3      42.014 221.726 129.383  1.00124.22           C  
ATOM   1035  CG  GLN H   3      43.301 221.715 128.580  1.00128.88           C  
ATOM   1036  CD  GLN H   3      44.480 222.243 129.372  1.00147.14           C  
ATOM   1037  OE1 GLN H   3      45.206 223.126 128.914  1.00129.36           O  
ATOM   1038  NE2 GLN H   3      44.682 221.699 130.568  1.00140.25           N  
ATOM   1039  N   LEU H   4      40.303 219.229 130.837  1.00 96.64           N  
ATOM   1040  CA  LEU H   4      39.502 218.833 131.985  1.00108.42           C  
ATOM   1041  C   LEU H   4      40.334 218.991 133.247  1.00116.89           C  
ATOM   1042  O   LEU H   4      41.492 218.562 133.286  1.00115.25           O  
ATOM   1043  CB  LEU H   4      39.018 217.388 131.850  1.00 89.62           C  
ATOM   1044  CG  LEU H   4      38.151 217.069 130.634  1.00 92.36           C  
ATOM   1045  CD1 LEU H   4      37.689 215.623 130.671  1.00100.08           C  
ATOM   1046  CD2 LEU H   4      36.966 218.008 130.593  1.00 83.19           C  
ATOM   1047  N   VAL H   5      39.752 219.609 134.271  1.00116.67           N  
ATOM   1048  CA  VAL H   5      40.413 219.749 135.563  1.00103.90           C  
ATOM   1049  C   VAL H   5      39.443 219.270 136.634  1.00109.00           C  
ATOM   1050  O   VAL H   5      38.409 219.908 136.870  1.00109.40           O  
ATOM   1051  CB  VAL H   5      40.865 221.189 135.840  1.00 97.82           C  
ATOM   1052  CG1 VAL H   5      42.158 221.188 136.641  1.00123.96           C  
ATOM   1053  CG2 VAL H   5      41.039 221.954 134.541  1.00100.51           C  
ATOM   1054  N   GLU H   6      39.765 218.149 137.273  1.00104.80           N  
ATOM   1055  CA  GLU H   6      38.994 217.674 138.411  1.00117.91           C  
ATOM   1056  C   GLU H   6      39.512 218.320 139.689  1.00124.98           C  
ATOM   1057  O   GLU H   6      40.685 218.689 139.790  1.00124.00           O  
ATOM   1058  CB  GLU H   6      39.068 216.150 138.534  1.00113.18           C  
ATOM   1059  CG  GLU H   6      38.762 215.397 137.250  1.00115.31           C  
ATOM   1060  CD  GLU H   6      40.015 215.005 136.490  1.00118.88           C  
ATOM   1061  OE1 GLU H   6      39.995 213.956 135.812  1.00111.18           O  
ATOM   1062  OE2 GLU H   6      41.024 215.737 136.577  1.00124.52           O  
ATOM   1063  N   SER H   7      38.621 218.459 140.667  1.00117.80           N  
ATOM   1064  CA  SER H   7      38.992 219.045 141.948  1.00114.19           C  
ATOM   1065  C   SER H   7      38.015 218.558 143.007  1.00129.88           C  
ATOM   1066  O   SER H   7      36.993 217.942 142.700  1.00125.18           O  
ATOM   1067  CB  SER H   7      39.013 220.576 141.878  1.00131.63           C  
ATOM   1068  OG  SER H   7      37.730 221.089 141.568  1.00146.08           O  
ATOM   1069  N   GLY H   8      38.346 218.839 144.266  1.00140.71           N  
ATOM   1070  CA  GLY H   8      37.510 218.484 145.389  1.00140.35           C  
ATOM   1071  C   GLY H   8      37.971 217.271 146.171  1.00132.70           C  
ATOM   1072  O   GLY H   8      37.522 217.080 147.308  1.00133.12           O  
ATOM   1073  N   GLY H   9      38.845 216.447 145.600  1.00136.77           N  
ATOM   1074  CA  GLY H   9      39.339 215.278 146.300  1.00116.68           C  
ATOM   1075  C   GLY H   9      40.129 215.626 147.545  1.00120.11           C  
ATOM   1076  O   GLY H   9      41.005 216.494 147.507  1.00114.31           O  
ATOM   1077  N   LYS H  10      39.831 214.956 148.654  1.00124.77           N  
ATOM   1078  CA  LYS H  10      40.501 215.229 149.919  1.00111.35           C  
ATOM   1079  C   LYS H  10      40.268 214.049 150.855  1.00102.68           C  
ATOM   1080  O   LYS H  10      39.567 213.091 150.519  1.00 87.90           O  
ATOM   1081  CB  LYS H  10      40.000 216.536 150.540  1.00103.81           C  
ATOM   1082  CG  LYS H  10      38.534 216.499 150.946  1.00105.20           C  
ATOM   1083  CD  LYS H  10      38.158 217.685 151.821  1.00112.50           C  
ATOM   1084  CE  LYS H  10      38.190 218.991 151.045  1.00112.85           C  
ATOM   1085  NZ  LYS H  10      37.805 220.148 151.903  1.00129.56           N  
ATOM   1086  N   LEU H  11      40.867 214.131 152.040  1.00119.65           N  
ATOM   1087  CA  LEU H  11      40.668 213.121 153.070  1.00109.13           C  
ATOM   1088  C   LEU H  11      39.324 213.342 153.752  1.00107.79           C  
ATOM   1089  O   LEU H  11      38.985 214.471 154.122  1.00109.99           O  
ATOM   1090  CB  LEU H  11      41.802 213.176 154.094  1.00 91.73           C  
ATOM   1091  CG  LEU H  11      41.677 212.279 155.326  1.00105.87           C  
ATOM   1092  CD1 LEU H  11      41.618 210.814 154.923  1.00107.05           C  
ATOM   1093  CD2 LEU H  11      42.829 212.527 156.288  1.00102.39           C  
ATOM   1094  N   VAL H  12      38.559 212.266 153.915  1.00100.45           N  
ATOM   1095  CA  VAL H  12      37.225 212.340 154.500  1.00106.14           C  
ATOM   1096  C   VAL H  12      37.010 211.132 155.400  1.00126.57           C  
ATOM   1097  O   VAL H  12      37.468 210.026 155.096  1.00117.44           O  
ATOM   1098  CB  VAL H  12      36.132 212.413 153.415  1.00103.95           C  
ATOM   1099  CG1 VAL H  12      36.226 211.212 152.489  1.00103.52           C  
ATOM   1100  CG2 VAL H  12      34.755 212.494 154.056  1.00120.75           C  
ATOM   1101  N   GLN H  13      36.309 211.348 156.510  1.00129.87           N  
ATOM   1102  CA  GLN H  13      35.996 210.263 157.423  1.00110.26           C  
ATOM   1103  C   GLN H  13      35.062 209.255 156.754  1.00105.87           C  
ATOM   1104  O   GLN H  13      34.244 209.620 155.906  1.00111.66           O  
ATOM   1105  CB  GLN H  13      35.338 210.805 158.689  1.00112.47           C  
ATOM   1106  CG  GLN H  13      36.251 211.642 159.567  1.00133.40           C  
ATOM   1107  CD  GLN H  13      37.148 210.794 160.444  1.00133.85           C  
ATOM   1108  OE1 GLN H  13      36.975 209.579 160.537  1.00128.63           O  
ATOM   1109  NE2 GLN H  13      38.112 211.432 161.098  1.00127.75           N  
ATOM   1110  N   PRO H  14      35.169 207.976 157.114  1.00 92.12           N  
ATOM   1111  CA  PRO H  14      34.180 207.000 156.643  1.00 97.66           C  
ATOM   1112  C   PRO H  14      32.777 207.414 157.060  1.00101.42           C  
ATOM   1113  O   PRO H  14      32.551 207.874 158.181  1.00102.41           O  
ATOM   1114  CB  PRO H  14      34.616 205.698 157.324  1.00 82.92           C  
ATOM   1115  CG  PRO H  14      36.078 205.881 157.573  1.00108.49           C  
ATOM   1116  CD  PRO H  14      36.252 207.342 157.885  1.00105.95           C  
ATOM   1117  N   GLY H  15      31.828 207.248 156.139  1.00101.14           N  
ATOM   1118  CA  GLY H  15      30.473 207.708 156.348  1.00103.46           C  
ATOM   1119  C   GLY H  15      30.233 209.162 156.010  1.00107.41           C  
ATOM   1120  O   GLY H  15      29.079 209.607 156.047  1.00101.34           O  
ATOM   1121  N   GLY H  16      31.277 209.918 155.682  1.00104.94           N  
ATOM   1122  CA  GLY H  16      31.134 211.312 155.322  1.00101.11           C  
ATOM   1123  C   GLY H  16      30.737 211.491 153.869  1.00118.97           C  
ATOM   1124  O   GLY H  16      30.450 210.540 153.139  1.00123.56           O  
ATOM   1125  N   SER H  17      30.731 212.753 153.445  1.00113.64           N  
ATOM   1126  CA  SER H  17      30.321 213.126 152.100  1.00125.98           C  
ATOM   1127  C   SER H  17      31.394 213.997 151.460  1.00132.09           C  
ATOM   1128  O   SER H  17      32.193 214.639 152.146  1.00127.27           O  
ATOM   1129  CB  SER H  17      28.976 213.867 152.111  1.00136.69           C  
ATOM   1130  OG  SER H  17      27.987 213.114 152.792  1.00139.52           O  
ATOM   1131  N   LEU H  18      31.403 214.012 150.128  1.00124.06           N  
ATOM   1132  CA  LEU H  18      32.392 214.788 149.393  1.00119.23           C  
ATOM   1133  C   LEU H  18      31.863 215.082 147.997  1.00114.16           C  
ATOM   1134  O   LEU H  18      31.138 214.274 147.411  1.00 98.07           O  
ATOM   1135  CB  LEU H  18      33.733 214.051 149.314  1.00122.32           C  
ATOM   1136  CG  LEU H  18      34.879 214.830 148.668  1.00115.54           C  
ATOM   1137  CD1 LEU H  18      35.187 216.088 149.464  1.00108.44           C  
ATOM   1138  CD2 LEU H  18      36.116 213.957 148.540  1.00124.00           C  
ATOM   1139  N   ARG H  19      32.249 216.241 147.467  1.00124.30           N  
ATOM   1140  CA  ARG H  19      31.760 216.741 146.187  1.00117.29           C  
ATOM   1141  C   ARG H  19      32.943 216.939 145.249  1.00116.52           C  
ATOM   1142  O   ARG H  19      33.855 217.714 145.552  1.00114.51           O  
ATOM   1143  CB  ARG H  19      30.994 218.051 146.386  1.00123.13           C  
ATOM   1144  CG  ARG H  19      30.401 218.677 145.134  1.00104.93           C  
ATOM   1145  CD  ARG H  19      29.611 219.924 145.516  1.00127.98           C  
ATOM   1146  NE  ARG H  19      28.885 220.519 144.396  1.00131.42           N  
ATOM   1147  CZ  ARG H  19      29.217 221.667 143.815  1.00132.78           C  
ATOM   1148  NH1 ARG H  19      30.267 222.352 144.247  1.00118.26           N  
ATOM   1149  NH2 ARG H  19      28.495 222.135 142.806  1.00136.18           N  
ATOM   1150  N   LEU H  20      32.927 216.239 144.117  1.00121.79           N  
ATOM   1151  CA  LEU H  20      33.986 216.323 143.122  1.00119.76           C  
ATOM   1152  C   LEU H  20      33.531 217.155 141.929  1.00114.31           C  
ATOM   1153  O   LEU H  20      32.340 217.215 141.608  1.00 95.22           O  
ATOM   1154  CB  LEU H  20      34.407 214.930 142.651  1.00104.26           C  
ATOM   1155  CG  LEU H  20      34.953 213.964 143.704  1.00103.98           C  
ATOM   1156  CD1 LEU H  20      35.499 212.719 143.026  1.00 90.04           C  
ATOM   1157  CD2 LEU H  20      36.024 214.629 144.556  1.00113.54           C  
ATOM   1158  N   SER H  21      34.498 217.782 141.259  1.00118.38           N  
ATOM   1159  CA  SER H  21      34.223 218.710 140.175  1.00105.14           C  
ATOM   1160  C   SER H  21      35.076 218.382 138.959  1.00111.70           C  
ATOM   1161  O   SER H  21      36.223 217.941 139.079  1.00116.57           O  
ATOM   1162  CB  SER H  21      34.489 220.154 140.606  1.00115.24           C  
ATOM   1163  OG  SER H  21      34.239 220.308 141.990  1.00145.48           O  
ATOM   1164  N   CYS H  22      34.497 218.607 137.783  1.00118.23           N  
ATOM   1165  CA  CYS H  22      35.198 218.510 136.508  1.00110.90           C  
ATOM   1166  C   CYS H  22      34.894 219.788 135.741  1.00100.69           C  
ATOM   1167  O   CYS H  22      33.740 220.032 135.365  1.00 96.31           O  
ATOM   1168  CB  CYS H  22      34.773 217.268 135.721  1.00112.97           C  
ATOM   1169  SG  CYS H  22      35.757 216.945 134.224  1.00139.78           S  
ATOM   1170  N   GLU H  23      35.918 220.615 135.548  1.00104.86           N  
ATOM   1171  CA  GLU H  23      35.793 221.873 134.827  1.00119.79           C  
ATOM   1172  C   GLU H  23      36.353 221.700 133.424  1.00129.85           C  
ATOM   1173  O   GLU H  23      37.471 221.196 133.252  1.00129.01           O  
ATOM   1174  CB  GLU H  23      36.521 223.006 135.552  1.00137.96           C  
ATOM   1175  CG  GLU H  23      36.272 224.378 134.938  1.00151.83           C  
ATOM   1176  CD  GLU H  23      37.016 225.491 135.651  1.00169.56           C  
ATOM   1177  OE1 GLU H  23      37.811 225.188 136.564  1.00195.45           O  
ATOM   1178  OE2 GLU H  23      36.806 226.670 135.297  1.00149.86           O  
ATOM   1179  N   ALA H  24      35.569 222.110 132.430  1.00138.62           N  
ATOM   1180  CA  ALA H  24      35.946 222.018 131.027  1.00132.51           C  
ATOM   1181  C   ALA H  24      36.342 223.396 130.515  1.00139.88           C  
ATOM   1182  O   ALA H  24      35.601 224.368 130.697  1.00133.81           O  
ATOM   1183  CB  ALA H  24      34.795 221.454 130.192  1.00109.05           C  
ATOM   1184  N   SER H  25      37.507 223.475 129.875  1.00128.31           N  
ATOM   1185  CA  SER H  25      38.027 224.726 129.338  1.00134.61           C  
ATOM   1186  C   SER H  25      38.338 224.554 127.860  1.00128.14           C  
ATOM   1187  O   SER H  25      38.948 223.558 127.465  1.00128.99           O  
ATOM   1188  CB  SER H  25      39.284 225.167 130.096  1.00130.77           C  
ATOM   1189  OG  SER H  25      40.076 226.044 129.314  1.00138.04           O  
ATOM   1190  N   GLY H  26      37.918 225.521 127.045  1.00126.01           N  
ATOM   1191  CA  GLY H  26      38.242 225.546 125.637  1.00135.08           C  
ATOM   1192  C   GLY H  26      37.129 225.098 124.712  1.00132.42           C  
ATOM   1193  O   GLY H  26      37.208 225.357 123.506  1.00127.25           O  
ATOM   1194  N   GLU H  27      36.099 224.439 125.235  1.00120.97           N  
ATOM   1195  CA  GLU H  27      34.990 223.981 124.408  1.00106.05           C  
ATOM   1196  C   GLU H  27      33.811 223.645 125.309  1.00103.90           C  
ATOM   1197  O   GLU H  27      33.952 223.505 126.526  1.00125.22           O  
ATOM   1198  CB  GLU H  27      35.389 222.772 123.556  1.00127.23           C  
ATOM   1199  CG  GLU H  27      35.978 223.137 122.206  1.00150.20           C  
ATOM   1200  CD  GLU H  27      36.752 221.996 121.585  1.00153.52           C  
ATOM   1201  OE1 GLU H  27      36.402 220.826 121.849  1.00150.11           O  
ATOM   1202  OE2 GLU H  27      37.718 222.268 120.842  1.00160.99           O  
ATOM   1203  N   SER H  28      32.638 223.529 124.691  1.00 83.24           N  
ATOM   1204  CA  SER H  28      31.437 223.084 125.381  1.00108.53           C  
ATOM   1205  C   SER H  28      31.342 221.566 125.302  1.00115.99           C  
ATOM   1206  O   SER H  28      31.485 220.984 124.222  1.00121.43           O  
ATOM   1207  CB  SER H  28      30.187 223.725 124.777  1.00113.33           C  
ATOM   1208  OG  SER H  28      29.006 223.251 125.405  1.00104.26           O  
ATOM   1209  N   VAL H  29      31.115 220.932 126.448  1.00107.51           N  
ATOM   1210  CA  VAL H  29      30.887 219.497 126.524  1.00113.16           C  
ATOM   1211  C   VAL H  29      29.417 219.193 126.808  1.00111.74           C  
ATOM   1212  O   VAL H  29      29.086 218.111 127.289  1.00 96.33           O  
ATOM   1213  CB  VAL H  29      31.805 218.847 127.572  1.00109.73           C  
ATOM   1214  CG1 VAL H  29      33.262 219.080 127.213  1.00109.21           C  
ATOM   1215  CG2 VAL H  29      31.503 219.405 128.951  1.00127.24           C  
ATOM   1216  N   GLY H  30      28.528 220.140 126.497  1.00118.64           N  
ATOM   1217  CA  GLY H  30      27.135 220.005 126.889  1.00132.38           C  
ATOM   1218  C   GLY H  30      26.431 218.812 126.271  1.00120.18           C  
ATOM   1219  O   GLY H  30      25.545 218.222 126.894  1.00127.99           O  
ATOM   1220  N   ASP H  31      26.802 218.444 125.047  1.00124.07           N  
ATOM   1221  CA  ASP H  31      26.160 217.348 124.334  1.00141.22           C  
ATOM   1222  C   ASP H  31      26.935 216.040 124.438  1.00131.63           C  
ATOM   1223  O   ASP H  31      26.591 215.071 123.752  1.00129.19           O  
ATOM   1224  CB  ASP H  31      25.962 217.721 122.862  1.00139.83           C  
ATOM   1225  CG  ASP H  31      24.898 218.784 122.670  1.00125.94           C  
ATOM   1226  OD1 ASP H  31      24.153 219.057 123.634  1.00146.53           O  
ATOM   1227  OD2 ASP H  31      24.808 219.349 121.560  1.00 97.10           O  
ATOM   1228  N   ASN H  32      27.959 215.986 125.282  1.00118.23           N  
ATOM   1229  CA  ASN H  32      28.816 214.817 125.398  1.00107.93           C  
ATOM   1230  C   ASN H  32      28.464 213.997 126.630  1.00113.30           C  
ATOM   1231  O   ASN H  32      28.051 214.532 127.663  1.00134.95           O  
ATOM   1232  CB  ASN H  32      30.289 215.225 125.474  1.00101.53           C  
ATOM   1233  CG  ASN H  32      30.826 215.721 124.153  1.00102.89           C  
ATOM   1234  OD1 ASN H  32      30.842 216.922 123.885  1.00106.48           O  
ATOM   1235  ND2 ASN H  32      31.276 214.796 123.318  1.00115.98           N  
ATOM   1236  N   ASP H  33      28.634 212.684 126.509  1.00 93.41           N  
ATOM   1237  CA  ASP H  33      28.661 211.832 127.687  1.00 98.10           C  
ATOM   1238  C   ASP H  33      29.924 212.122 128.486  1.00112.17           C  
ATOM   1239  O   ASP H  33      31.011 212.280 127.923  1.00117.74           O  
ATOM   1240  CB  ASP H  33      28.621 210.356 127.291  1.00 91.34           C  
ATOM   1241  CG  ASP H  33      27.329 209.968 126.598  1.00113.12           C  
ATOM   1242  OD1 ASP H  33      26.290 210.608 126.862  1.00124.61           O  
ATOM   1243  OD2 ASP H  33      27.354 209.014 125.792  1.00120.75           O  
ATOM   1244  N   MET H  34      29.780 212.210 129.804  1.00100.46           N  
ATOM   1245  CA  MET H  34      30.911 212.430 130.692  1.00 86.10           C  
ATOM   1246  C   MET H  34      31.004 211.273 131.674  1.00 89.75           C  
ATOM   1247  O   MET H  34      29.990 210.822 132.214  1.00102.85           O  
ATOM   1248  CB  MET H  34      30.786 213.762 131.435  1.00109.96           C  
ATOM   1249  CG  MET H  34      30.773 214.977 130.517  1.00114.76           C  
ATOM   1250  SD  MET H  34      32.246 215.102 129.479  1.00128.53           S  
ATOM   1251  CE  MET H  34      33.513 215.410 130.708  1.00112.62           C  
ATOM   1252  N   HIS H  35      32.223 210.791 131.899  1.00 85.42           N  
ATOM   1253  CA  HIS H  35      32.447 209.574 132.662  1.00 96.90           C  
ATOM   1254  C   HIS H  35      33.345 209.840 133.863  1.00 93.12           C  
ATOM   1255  O   HIS H  35      34.221 210.709 133.829  1.00 81.77           O  
ATOM   1256  CB  HIS H  35      33.075 208.486 131.784  1.00 92.42           C  
ATOM   1257  CG  HIS H  35      32.256 208.134 130.582  1.00 96.13           C  
ATOM   1258  ND1 HIS H  35      31.313 207.129 130.592  1.00101.49           N  
ATOM   1259  CD2 HIS H  35      32.236 208.655 129.332  1.00 93.76           C  
ATOM   1260  CE1 HIS H  35      30.749 207.045 129.400  1.00 89.22           C  
ATOM   1261  NE2 HIS H  35      31.291 207.960 128.617  1.00 91.66           N  
ATOM   1262  N   TRP H  36      33.111 209.074 134.927  1.00 93.55           N  
ATOM   1263  CA  TRP H  36      33.952 209.072 136.117  1.00 92.21           C  
ATOM   1264  C   TRP H  36      34.559 207.686 136.272  1.00 97.08           C  
ATOM   1265  O   TRP H  36      33.825 206.695 136.396  1.00 89.14           O  
ATOM   1266  CB  TRP H  36      33.154 209.456 137.365  1.00 84.99           C  
ATOM   1267  CG  TRP H  36      32.766 210.900 137.407  1.00 83.84           C  
ATOM   1268  CD1 TRP H  36      31.557 211.435 137.072  1.00 92.45           C  
ATOM   1269  CD2 TRP H  36      33.595 211.998 137.806  1.00 76.43           C  
ATOM   1270  NE1 TRP H  36      31.580 212.798 137.240  1.00 85.78           N  
ATOM   1271  CE2 TRP H  36      32.820 213.169 137.689  1.00 78.02           C  
ATOM   1272  CE3 TRP H  36      34.916 212.104 138.251  1.00 85.30           C  
ATOM   1273  CZ2 TRP H  36      33.323 214.430 138.002  1.00 86.68           C  
ATOM   1274  CZ3 TRP H  36      35.413 213.356 138.561  1.00 82.85           C  
ATOM   1275  CH2 TRP H  36      34.619 214.502 138.434  1.00 82.65           C  
ATOM   1276  N   VAL H  37      35.891 207.623 136.267  1.00 90.92           N  
ATOM   1277  CA  VAL H  37      36.640 206.371 136.320  1.00 83.79           C  
ATOM   1278  C   VAL H  37      37.721 206.504 137.382  1.00 91.23           C  
ATOM   1279  O   VAL H  37      38.448 207.500 137.403  1.00 88.39           O  
ATOM   1280  CB  VAL H  37      37.274 206.032 134.957  1.00 87.01           C  
ATOM   1281  CG1 VAL H  37      38.093 204.753 135.053  1.00 93.62           C  
ATOM   1282  CG2 VAL H  37      36.206 205.915 133.882  1.00102.15           C  
ATOM   1283  N   ARG H  38      37.848 205.502 138.246  1.00 91.05           N  
ATOM   1284  CA  ARG H  38      38.803 205.578 139.342  1.00 87.18           C  
ATOM   1285  C   ARG H  38      39.942 204.583 139.151  1.00 80.49           C  
ATOM   1286  O   ARG H  38      39.836 203.606 138.405  1.00 82.16           O  
ATOM   1287  CB  ARG H  38      38.120 205.338 140.692  1.00103.66           C  
ATOM   1288  CG  ARG H  38      37.839 203.886 141.008  1.00114.86           C  
ATOM   1289  CD  ARG H  38      37.253 203.754 142.401  1.00109.67           C  
ATOM   1290  NE  ARG H  38      36.873 202.380 142.710  1.00122.25           N  
ATOM   1291  CZ  ARG H  38      36.218 202.018 143.807  1.00126.28           C  
ATOM   1292  NH1 ARG H  38      35.865 202.930 144.703  1.00129.57           N  
ATOM   1293  NH2 ARG H  38      35.912 200.744 144.008  1.00135.21           N  
ATOM   1294  N   GLN H  39      41.040 204.855 139.855  1.00 88.16           N  
ATOM   1295  CA  GLN H  39      42.278 204.098 139.743  1.00 93.34           C  
ATOM   1296  C   GLN H  39      42.959 204.092 141.103  1.00 94.47           C  
ATOM   1297  O   GLN H  39      43.143 205.153 141.709  1.00 89.16           O  
ATOM   1298  CB  GLN H  39      43.197 204.711 138.679  1.00 99.04           C  
ATOM   1299  CG  GLN H  39      44.582 204.094 138.600  1.00101.68           C  
ATOM   1300  CD  GLN H  39      45.366 204.588 137.399  1.00 92.30           C  
ATOM   1301  OE1 GLN H  39      45.845 205.722 137.378  1.00 94.79           O  
ATOM   1302  NE2 GLN H  39      45.493 203.738 136.387  1.00 89.82           N  
ATOM   1303  N   VAL H  40      43.323 202.904 141.579  1.00 88.58           N  
ATOM   1304  CA  VAL H  40      43.951 202.734 142.885  1.00104.23           C  
ATOM   1305  C   VAL H  40      45.447 202.535 142.688  1.00112.57           C  
ATOM   1306  O   VAL H  40      45.870 201.689 141.890  1.00101.10           O  
ATOM   1307  CB  VAL H  40      43.337 201.550 143.651  1.00 95.26           C  
ATOM   1308  CG1 VAL H  40      43.987 201.407 145.021  1.00 86.55           C  
ATOM   1309  CG2 VAL H  40      41.833 201.727 143.781  1.00104.52           C  
ATOM   1310  N   ALA H  41      46.247 203.316 143.415  1.00106.62           N  
ATOM   1311  CA  ALA H  41      47.703 203.184 143.391  1.00 94.10           C  
ATOM   1312  C   ALA H  41      48.257 203.325 141.974  1.00113.53           C  
ATOM   1313  O   ALA H  41      49.163 202.595 141.567  1.00 95.86           O  
ATOM   1314  CB  ALA H  41      48.143 201.859 144.018  1.00 91.82           C  
ATOM   1315  N   GLY H  42      47.705 204.273 141.217  1.00125.45           N  
ATOM   1316  CA  GLY H  42      48.153 204.544 139.862  1.00113.14           C  
ATOM   1317  C   GLY H  42      48.212 203.314 138.983  1.00102.62           C  
ATOM   1318  O   GLY H  42      49.010 203.250 138.043  1.00 99.89           O  
ATOM   1319  N   LYS H  43      47.357 202.333 139.270  1.00 94.47           N  
ATOM   1320  CA  LYS H  43      47.421 201.035 138.612  1.00 94.74           C  
ATOM   1321  C   LYS H  43      46.025 200.435 138.559  1.00 94.72           C  
ATOM   1322  O   LYS H  43      45.350 200.336 139.587  1.00112.45           O  
ATOM   1323  CB  LYS H  43      48.391 200.110 139.361  1.00110.93           C  
ATOM   1324  CG  LYS H  43      48.702 198.792 138.679  1.00102.83           C  
ATOM   1325  CD  LYS H  43      49.811 198.077 139.438  1.00116.98           C  
ATOM   1326  CE  LYS H  43      50.212 196.770 138.779  1.00152.39           C  
ATOM   1327  NZ  LYS H  43      51.422 196.198 139.434  1.00150.69           N  
ATOM   1328  N   GLY H  44      45.601 200.045 137.367  1.00 82.16           N  
ATOM   1329  CA  GLY H  44      44.250 199.532 137.181  1.00 79.61           C  
ATOM   1330  C   GLY H  44      43.236 200.638 136.981  1.00 84.22           C  
ATOM   1331  O   GLY H  44      43.348 201.736 137.525  1.00 90.79           O  
ATOM   1332  N   LEU H  45      42.210 200.332 136.190  1.00 73.48           N  
ATOM   1333  CA  LEU H  45      41.174 201.296 135.838  1.00 68.25           C  
ATOM   1334  C   LEU H  45      39.801 200.668 136.020  1.00 82.27           C  
ATOM   1335  O   LEU H  45      39.568 199.540 135.575  1.00 85.90           O  
ATOM   1336  CB  LEU H  45      41.346 201.790 134.399  1.00 86.04           C  
ATOM   1337  CG  LEU H  45      42.569 202.672 134.143  1.00 97.78           C  
ATOM   1338  CD1 LEU H  45      42.705 202.967 132.660  1.00 73.55           C  
ATOM   1339  CD2 LEU H  45      42.478 203.966 134.942  1.00 92.90           C  
ATOM   1340  N   GLU H  46      38.899 201.402 136.672  1.00 81.89           N  
ATOM   1341  CA  GLU H  46      37.530 200.962 136.902  1.00 86.00           C  
ATOM   1342  C   GLU H  46      36.578 202.088 136.532  1.00 90.82           C  
ATOM   1343  O   GLU H  46      36.600 203.152 137.160  1.00 93.92           O  
ATOM   1344  CB  GLU H  46      37.315 200.553 138.363  1.00 92.88           C  
ATOM   1345  CG  GLU H  46      35.887 200.140 138.674  1.00101.30           C  
ATOM   1346  CD  GLU H  46      35.664 199.867 140.148  1.00117.15           C  
ATOM   1347  OE1 GLU H  46      36.217 200.614 140.983  1.00129.63           O  
ATOM   1348  OE2 GLU H  46      34.939 198.903 140.473  1.00137.76           O  
ATOM   1349  N   TRP H  47      35.746 201.855 135.521  1.00 72.38           N  
ATOM   1350  CA  TRP H  47      34.680 202.797 135.210  1.00 86.45           C  
ATOM   1351  C   TRP H  47      33.682 202.827 136.359  1.00 92.64           C  
ATOM   1352  O   TRP H  47      33.227 201.780 136.828  1.00 88.80           O  
ATOM   1353  CB  TRP H  47      33.983 202.414 133.907  1.00103.57           C  
ATOM   1354  CG  TRP H  47      32.825 203.307 133.583  1.00 96.32           C  
ATOM   1355  CD1 TRP H  47      32.864 204.482 132.890  1.00 94.38           C  
ATOM   1356  CD2 TRP H  47      31.455 203.104 133.950  1.00 93.62           C  
ATOM   1357  NE1 TRP H  47      31.604 205.021 132.800  1.00 91.97           N  
ATOM   1358  CE2 TRP H  47      30.721 204.194 133.443  1.00 92.94           C  
ATOM   1359  CE3 TRP H  47      30.778 202.106 134.657  1.00 96.44           C  
ATOM   1360  CZ2 TRP H  47      29.344 204.314 133.619  1.00105.54           C  
ATOM   1361  CZ3 TRP H  47      29.412 202.227 134.831  1.00104.78           C  
ATOM   1362  CH2 TRP H  47      28.710 203.322 134.315  1.00108.67           C  
ATOM   1363  N   VAL H  48      33.344 204.029 136.817  1.00 93.96           N  
ATOM   1364  CA  VAL H  48      32.510 204.217 138.001  1.00105.96           C  
ATOM   1365  C   VAL H  48      31.117 204.714 137.630  1.00103.72           C  
ATOM   1366  O   VAL H  48      30.115 204.078 137.962  1.00103.56           O  
ATOM   1367  CB  VAL H  48      33.191 205.160 139.018  1.00101.68           C  
ATOM   1368  CG1 VAL H  48      32.227 205.510 140.139  1.00 95.35           C  
ATOM   1369  CG2 VAL H  48      34.447 204.509 139.574  1.00 95.48           C  
ATOM   1370  N   SER H  49      31.031 205.852 136.944  1.00 98.82           N  
ATOM   1371  CA  SER H  49      29.724 206.418 136.638  1.00113.64           C  
ATOM   1372  C   SER H  49      29.782 207.158 135.310  1.00126.13           C  
ATOM   1373  O   SER H  49      30.842 207.298 134.696  1.00120.41           O  
ATOM   1374  CB  SER H  49      29.244 207.353 137.754  1.00112.99           C  
ATOM   1375  OG  SER H  49      30.058 208.510 137.837  1.00105.30           O  
ATOM   1376  N   SER H  50      28.617 207.629 134.868  1.00123.70           N  
ATOM   1377  CA  SER H  50      28.549 208.429 133.653  1.00108.76           C  
ATOM   1378  C   SER H  50      27.231 209.187 133.625  1.00114.03           C  
ATOM   1379  O   SER H  50      26.242 208.764 134.229  1.00135.20           O  
ATOM   1380  CB  SER H  50      28.692 207.564 132.396  1.00102.50           C  
ATOM   1381  OG  SER H  50      27.575 206.707 132.236  1.00107.73           O  
ATOM   1382  N   ILE H  51      27.233 210.313 132.917  1.00 73.82           N  
ATOM   1383  CA  ILE H  51      26.046 211.133 132.724  1.00 87.85           C  
ATOM   1384  C   ILE H  51      25.973 211.536 131.259  1.00115.97           C  
ATOM   1385  O   ILE H  51      26.995 211.858 130.640  1.00127.90           O  
ATOM   1386  CB  ILE H  51      26.051 212.382 133.631  1.00117.24           C  
ATOM   1387  CG1 ILE H  51      24.739 213.154 133.478  1.00120.34           C  
ATOM   1388  CG2 ILE H  51      27.242 213.272 133.306  1.00115.58           C  
ATOM   1389  CD1 ILE H  51      24.575 214.285 134.468  1.00118.80           C  
ATOM   1390  N   GLY H  52      24.759 211.510 130.704  1.00124.03           N  
ATOM   1391  CA  GLY H  52      24.543 211.889 129.325  1.00119.85           C  
ATOM   1392  C   GLY H  52      24.206 213.361 129.175  1.00122.03           C  
ATOM   1393  O   GLY H  52      24.062 214.104 130.145  1.00130.02           O  
ATOM   1394  N   SER H  53      24.081 213.782 127.915  1.00127.45           N  
ATOM   1395  CA  SER H  53      23.761 215.176 127.632  1.00130.17           C  
ATOM   1396  C   SER H  53      22.421 215.574 128.240  1.00135.40           C  
ATOM   1397  O   SER H  53      22.252 216.711 128.699  1.00124.93           O  
ATOM   1398  CB  SER H  53      23.757 215.415 126.122  1.00128.97           C  
ATOM   1399  OG  SER H  53      23.357 216.740 125.817  1.00138.58           O  
ATOM   1400  N   SER H  54      21.459 214.653 128.258  1.00129.58           N  
ATOM   1401  CA  SER H  54      20.106 214.936 128.721  1.00122.77           C  
ATOM   1402  C   SER H  54      19.929 214.731 130.220  1.00134.01           C  
ATOM   1403  O   SER H  54      18.796 214.790 130.710  1.00140.80           O  
ATOM   1404  CB  SER H  54      19.099 214.067 127.963  1.00125.62           C  
ATOM   1405  OG  SER H  54      19.303 212.693 128.241  1.00139.14           O  
ATOM   1406  N   GLY H  55      21.009 214.488 130.958  1.00132.40           N  
ATOM   1407  CA  GLY H  55      20.923 214.290 132.387  1.00123.63           C  
ATOM   1408  C   GLY H  55      20.712 212.860 132.832  1.00130.48           C  
ATOM   1409  O   GLY H  55      20.713 212.601 134.043  1.00133.28           O  
ATOM   1410  N   ASP H  56      20.521 211.926 131.904  1.00124.81           N  
ATOM   1411  CA  ASP H  56      20.432 210.521 132.275  1.00130.12           C  
ATOM   1412  C   ASP H  56      21.750 210.061 132.887  1.00130.10           C  
ATOM   1413  O   ASP H  56      22.831 210.399 132.398  1.00126.49           O  
ATOM   1414  CB  ASP H  56      20.081 209.668 131.055  1.00118.03           C  
ATOM   1415  CG  ASP H  56      20.951 209.981 129.854  1.00142.01           C  
ATOM   1416  OD1 ASP H  56      21.166 211.179 129.569  1.00139.58           O  
ATOM   1417  OD2 ASP H  56      21.424 209.031 129.196  1.00148.98           O  
ATOM   1418  N   THR H  57      21.657 209.291 133.967  1.00133.58           N  
ATOM   1419  CA  THR H  57      22.823 208.892 134.740  1.00131.40           C  
ATOM   1420  C   THR H  57      22.938 207.374 134.797  1.00124.39           C  
ATOM   1421  O   THR H  57      21.951 206.646 134.656  1.00117.10           O  
ATOM   1422  CB  THR H  57      22.764 209.464 136.162  1.00142.15           C  
ATOM   1423  OG1 THR H  57      21.568 209.013 136.810  1.00155.51           O  
ATOM   1424  CG2 THR H  57      22.771 210.985 136.123  1.00130.44           C  
ATOM   1425  N   TYR H  58      24.168 206.905 135.008  1.00119.68           N  
ATOM   1426  CA  TYR H  58      24.469 205.481 135.034  1.00112.33           C  
ATOM   1427  C   TYR H  58      25.558 205.219 136.064  1.00126.09           C  
ATOM   1428  O   TYR H  58      26.541 205.964 136.144  1.00114.52           O  
ATOM   1429  CB  TYR H  58      24.912 204.980 133.654  1.00125.96           C  
ATOM   1430  CG  TYR H  58      23.968 205.366 132.539  1.00138.46           C  
ATOM   1431  CD1 TYR H  58      24.076 206.598 131.908  1.00133.41           C  
ATOM   1432  CD2 TYR H  58      22.964 204.502 132.122  1.00137.04           C  
ATOM   1433  CE1 TYR H  58      23.214 206.959 130.892  1.00130.38           C  
ATOM   1434  CE2 TYR H  58      22.097 204.854 131.105  1.00136.78           C  
ATOM   1435  CZ  TYR H  58      22.227 206.084 130.494  1.00142.02           C  
ATOM   1436  OH  TYR H  58      21.366 206.439 129.481  1.00148.98           O  
ATOM   1437  N   TYR H  59      25.380 204.147 136.837  1.00129.86           N  
ATOM   1438  CA  TYR H  59      26.275 203.813 137.934  1.00117.94           C  
ATOM   1439  C   TYR H  59      26.565 202.319 137.933  1.00117.32           C  
ATOM   1440  O   TYR H  59      25.791 201.513 137.412  1.00115.30           O  
ATOM   1441  CB  TYR H  59      25.677 204.203 139.294  1.00104.35           C  
ATOM   1442  CG  TYR H  59      25.189 205.630 139.382  1.00104.57           C  
ATOM   1443  CD1 TYR H  59      26.034 206.647 139.803  1.00121.71           C  
ATOM   1444  CD2 TYR H  59      23.880 205.958 139.054  1.00101.19           C  
ATOM   1445  CE1 TYR H  59      25.591 207.952 139.889  1.00115.01           C  
ATOM   1446  CE2 TYR H  59      23.429 207.262 139.136  1.00109.48           C  
ATOM   1447  CZ  TYR H  59      24.289 208.255 139.555  1.00116.36           C  
ATOM   1448  OH  TYR H  59      23.847 209.555 139.640  1.00128.05           O  
ATOM   1449  N   ILE H  60      27.697 201.958 138.535  1.00127.57           N  
ATOM   1450  CA  ILE H  60      27.958 200.560 138.848  1.00124.14           C  
ATOM   1451  C   ILE H  60      27.165 200.165 140.090  1.00128.34           C  
ATOM   1452  O   ILE H  60      26.786 201.003 140.913  1.00125.51           O  
ATOM   1453  CB  ILE H  60      29.463 200.299 139.038  1.00113.83           C  
ATOM   1454  CG1 ILE H  60      30.022 201.190 140.150  1.00112.34           C  
ATOM   1455  CG2 ILE H  60      30.209 200.524 137.733  1.00121.55           C  
ATOM   1456  CD1 ILE H  60      31.469 200.905 140.496  1.00120.35           C  
ATOM   1457  N   ASP H  61      26.908 198.863 140.224  1.00133.84           N  
ATOM   1458  CA  ASP H  61      26.074 198.393 141.325  1.00127.58           C  
ATOM   1459  C   ASP H  61      26.696 198.693 142.684  1.00131.83           C  
ATOM   1460  O   ASP H  61      25.972 198.958 143.650  1.00116.13           O  
ATOM   1461  CB  ASP H  61      25.813 196.893 141.185  1.00111.55           C  
ATOM   1462  CG  ASP H  61      24.965 196.562 139.974  1.00132.01           C  
ATOM   1463  OD1 ASP H  61      24.206 197.442 139.518  1.00145.01           O  
ATOM   1464  OD2 ASP H  61      25.054 195.417 139.482  1.00136.35           O  
ATOM   1465  N   ALA H  62      28.028 198.662 142.781  1.00129.45           N  
ATOM   1466  CA  ALA H  62      28.687 198.827 144.072  1.00116.51           C  
ATOM   1467  C   ALA H  62      28.479 200.212 144.670  1.00125.18           C  
ATOM   1468  O   ALA H  62      28.617 200.371 145.888  1.00145.95           O  
ATOM   1469  CB  ALA H  62      30.184 198.542 143.941  1.00110.70           C  
ATOM   1470  N   VAL H  63      28.164 201.215 143.852  1.00118.02           N  
ATOM   1471  CA  VAL H  63      27.937 202.573 144.327  1.00127.28           C  
ATOM   1472  C   VAL H  63      26.507 203.037 144.107  1.00122.08           C  
ATOM   1473  O   VAL H  63      26.172 204.168 144.475  1.00109.21           O  
ATOM   1474  CB  VAL H  63      28.922 203.570 143.681  1.00127.17           C  
ATOM   1475  CG1 VAL H  63      30.353 203.072 143.822  1.00137.56           C  
ATOM   1476  CG2 VAL H  63      28.564 203.806 142.221  1.00126.67           C  
ATOM   1477  N   LYS H  64      25.653 202.200 143.519  1.00118.18           N  
ATOM   1478  CA  LYS H  64      24.269 202.581 143.276  1.00122.22           C  
ATOM   1479  C   LYS H  64      23.610 203.048 144.566  1.00125.51           C  
ATOM   1480  O   LYS H  64      23.844 202.488 145.640  1.00131.15           O  
ATOM   1481  CB  LYS H  64      23.496 201.401 142.685  1.00117.52           C  
ATOM   1482  CG  LYS H  64      22.824 201.699 141.356  1.00119.98           C  
ATOM   1483  CD  LYS H  64      22.550 200.418 140.590  1.00125.79           C  
ATOM   1484  CE  LYS H  64      23.086 200.510 139.172  1.00127.77           C  
ATOM   1485  NZ  LYS H  64      23.311 199.165 138.576  1.00122.60           N  
ATOM   1486  N   GLY H  65      22.785 204.087 144.455  1.00120.72           N  
ATOM   1487  CA  GLY H  65      22.084 204.626 145.600  1.00130.54           C  
ATOM   1488  C   GLY H  65      22.920 205.452 146.549  1.00115.79           C  
ATOM   1489  O   GLY H  65      22.349 206.167 147.383  1.00 96.71           O  
ATOM   1490  N   ARG H  66      24.249 205.386 146.461  1.00121.72           N  
ATOM   1491  CA  ARG H  66      25.127 206.166 147.323  1.00115.78           C  
ATOM   1492  C   ARG H  66      25.787 207.341 146.620  1.00129.15           C  
ATOM   1493  O   ARG H  66      26.044 208.360 147.263  1.00118.86           O  
ATOM   1494  CB  ARG H  66      26.220 205.271 147.926  1.00110.08           C  
ATOM   1495  CG  ARG H  66      25.684 204.114 148.754  1.00123.04           C  
ATOM   1496  CD  ARG H  66      26.789 203.414 149.535  1.00127.27           C  
ATOM   1497  NE  ARG H  66      27.854 202.913 148.671  1.00117.04           N  
ATOM   1498  CZ  ARG H  66      29.062 203.460 148.579  1.00124.95           C  
ATOM   1499  NH1 ARG H  66      29.367 204.527 149.305  1.00118.82           N  
ATOM   1500  NH2 ARG H  66      29.969 202.935 147.766  1.00117.24           N  
ATOM   1501  N   PHE H  67      26.065 207.225 145.325  1.00137.52           N  
ATOM   1502  CA  PHE H  67      26.656 208.299 144.542  1.00126.24           C  
ATOM   1503  C   PHE H  67      25.608 208.924 143.631  1.00123.21           C  
ATOM   1504  O   PHE H  67      24.710 208.242 143.128  1.00115.21           O  
ATOM   1505  CB  PHE H  67      27.830 207.793 143.697  1.00110.62           C  
ATOM   1506  CG  PHE H  67      29.048 207.434 144.499  1.00121.18           C  
ATOM   1507  CD1 PHE H  67      29.112 207.713 145.854  1.00136.77           C  
ATOM   1508  CD2 PHE H  67      30.136 206.827 143.894  1.00109.42           C  
ATOM   1509  CE1 PHE H  67      30.234 207.384 146.592  1.00132.63           C  
ATOM   1510  CE2 PHE H  67      31.261 206.497 144.625  1.00115.78           C  
ATOM   1511  CZ  PHE H  67      31.310 206.776 145.976  1.00125.39           C  
ATOM   1512  N   THR H  68      25.733 210.232 143.420  1.00124.76           N  
ATOM   1513  CA  THR H  68      24.845 210.948 142.514  1.00129.35           C  
ATOM   1514  C   THR H  68      25.669 211.905 141.669  1.00126.75           C  
ATOM   1515  O   THR H  68      26.477 212.668 142.204  1.00118.81           O  
ATOM   1516  CB  THR H  68      23.759 211.715 143.278  1.00135.41           C  
ATOM   1517  OG1 THR H  68      22.949 212.447 142.350  1.00153.31           O  
ATOM   1518  CG2 THR H  68      24.385 212.681 144.272  1.00138.00           C  
ATOM   1519  N   VAL H  69      25.466 211.861 140.357  1.00131.22           N  
ATOM   1520  CA  VAL H  69      26.203 212.704 139.426  1.00130.58           C  
ATOM   1521  C   VAL H  69      25.270 213.782 138.895  1.00130.13           C  
ATOM   1522  O   VAL H  69      24.057 213.577 138.764  1.00112.69           O  
ATOM   1523  CB  VAL H  69      26.808 211.888 138.265  1.00128.95           C  
ATOM   1524  CG1 VAL H  69      27.896 212.688 137.564  1.00118.39           C  
ATOM   1525  CG2 VAL H  69      27.348 210.560 138.771  1.00132.85           C  
ATOM   1526  N   SER H  70      25.845 214.942 138.590  1.00125.13           N  
ATOM   1527  CA  SER H  70      25.088 216.049 138.025  1.00115.36           C  
ATOM   1528  C   SER H  70      25.999 216.828 137.086  1.00123.33           C  
ATOM   1529  O   SER H  70      27.183 216.515 136.937  1.00134.01           O  
ATOM   1530  CB  SER H  70      24.516 216.950 139.124  1.00138.45           C  
ATOM   1531  OG  SER H  70      25.553 217.531 139.895  1.00131.27           O  
ATOM   1532  N   ARG H  71      25.436 217.848 136.445  1.00118.39           N  
ATOM   1533  CA  ARG H  71      26.214 218.694 135.554  1.00120.46           C  
ATOM   1534  C   ARG H  71      25.580 220.074 135.490  1.00126.32           C  
ATOM   1535  O   ARG H  71      24.398 220.256 135.795  1.00125.96           O  
ATOM   1536  CB  ARG H  71      26.327 218.086 134.150  1.00124.23           C  
ATOM   1537  CG  ARG H  71      25.025 218.043 133.368  1.00136.61           C  
ATOM   1538  CD  ARG H  71      25.195 217.230 132.094  1.00135.22           C  
ATOM   1539  NE  ARG H  71      26.330 217.693 131.298  1.00104.62           N  
ATOM   1540  CZ  ARG H  71      26.853 217.018 130.280  1.00103.25           C  
ATOM   1541  NH1 ARG H  71      26.348 215.843 129.930  1.00 95.00           N  
ATOM   1542  NH2 ARG H  71      27.886 217.516 129.613  1.00 93.44           N  
ATOM   1543  N   ASP H  72      26.394 221.049 135.092  1.00127.71           N  
ATOM   1544  CA  ASP H  72      25.967 222.438 134.932  1.00132.49           C  
ATOM   1545  C   ASP H  72      26.497 222.913 133.582  1.00132.24           C  
ATOM   1546  O   ASP H  72      27.693 223.187 133.438  1.00133.98           O  
ATOM   1547  CB  ASP H  72      26.477 223.308 136.076  1.00148.52           C  
ATOM   1548  CG  ASP H  72      25.897 224.710 136.050  1.00152.00           C  
ATOM   1549  OD1 ASP H  72      25.502 225.178 134.962  1.00149.99           O  
ATOM   1550  OD2 ASP H  72      25.840 225.346 137.124  1.00158.22           O  
ATOM   1551  N   LYS H  73      25.605 222.998 132.592  1.00131.97           N  
ATOM   1552  CA  LYS H  73      26.028 223.396 131.254  1.00136.91           C  
ATOM   1553  C   LYS H  73      26.348 224.883 131.184  1.00133.44           C  
ATOM   1554  O   LYS H  73      27.208 225.293 130.396  1.00131.02           O  
ATOM   1555  CB  LYS H  73      24.954 223.020 130.234  1.00128.14           C  
ATOM   1556  CG  LYS H  73      24.711 221.520 130.147  1.00124.17           C  
ATOM   1557  CD  LYS H  73      23.710 221.166 129.061  1.00125.06           C  
ATOM   1558  CE  LYS H  73      23.573 219.658 128.919  1.00117.06           C  
ATOM   1559  NZ  LYS H  73      22.628 219.278 127.832  1.00152.58           N  
ATOM   1560  N   GLY H  74      25.673 225.704 131.991  1.00132.75           N  
ATOM   1561  CA  GLY H  74      26.041 227.106 132.070  1.00127.90           C  
ATOM   1562  C   GLY H  74      27.444 227.309 132.602  1.00133.24           C  
ATOM   1563  O   GLY H  74      28.145 228.236 132.186  1.00110.03           O  
ATOM   1564  N   ARG H  75      27.874 226.451 133.525  1.00143.33           N  
ATOM   1565  CA  ARG H  75      29.236 226.461 134.036  1.00150.54           C  
ATOM   1566  C   ARG H  75      30.154 225.509 133.280  1.00146.61           C  
ATOM   1567  O   ARG H  75      31.356 225.474 133.564  1.00138.97           O  
ATOM   1568  CB  ARG H  75      29.247 226.105 135.528  1.00148.35           C  
ATOM   1569  CG  ARG H  75      28.645 227.162 136.445  1.00152.53           C  
ATOM   1570  CD  ARG H  75      28.658 226.689 137.893  1.00155.79           C  
ATOM   1571  NE  ARG H  75      28.251 227.732 138.830  1.00154.50           N  
ATOM   1572  CZ  ARG H  75      26.996 227.950 139.209  1.00158.84           C  
ATOM   1573  NH1 ARG H  75      26.015 227.198 138.728  1.00149.56           N  
ATOM   1574  NH2 ARG H  75      26.720 228.922 140.069  1.00160.80           N  
ATOM   1575  N   ASN H  76      29.619 224.739 132.334  1.00146.62           N  
ATOM   1576  CA  ASN H  76      30.406 223.788 131.552  1.00142.23           C  
ATOM   1577  C   ASN H  76      31.178 222.841 132.470  1.00137.55           C  
ATOM   1578  O   ASN H  76      32.369 222.584 132.285  1.00137.18           O  
ATOM   1579  CB  ASN H  76      31.350 224.521 130.596  1.00144.59           C  
ATOM   1580  CG  ASN H  76      31.840 223.637 129.465  1.00136.60           C  
ATOM   1581  OD1 ASN H  76      31.206 222.639 129.122  1.00132.27           O  
ATOM   1582  ND2 ASN H  76      32.972 224.004 128.874  1.00122.30           N  
ATOM   1583  N   SER H  77      30.480 222.315 133.476  1.00125.98           N  
ATOM   1584  CA  SER H  77      31.117 221.495 134.496  1.00114.70           C  
ATOM   1585  C   SER H  77      30.264 220.270 134.792  1.00111.69           C  
ATOM   1586  O   SER H  77      29.087 220.199 134.428  1.00110.45           O  
ATOM   1587  CB  SER H  77      31.355 222.287 135.790  1.00126.74           C  
ATOM   1588  OG  SER H  77      32.238 223.374 135.573  1.00144.11           O  
ATOM   1589  N   VAL H  78      30.882 219.298 135.462  1.00102.97           N  
ATOM   1590  CA  VAL H  78      30.194 218.108 135.947  1.00 93.55           C  
ATOM   1591  C   VAL H  78      30.573 217.911 137.407  1.00112.85           C  
ATOM   1592  O   VAL H  78      31.665 218.290 137.837  1.00124.13           O  
ATOM   1593  CB  VAL H  78      30.538 216.855 135.110  1.00117.18           C  
ATOM   1594  CG1 VAL H  78      29.857 215.621 135.686  1.00109.41           C  
ATOM   1595  CG2 VAL H  78      30.134 217.061 133.658  1.00122.36           C  
ATOM   1596  N   TYR H  79      29.662 217.326 138.180  1.00120.78           N  
ATOM   1597  CA  TYR H  79      29.865 217.181 139.614  1.00110.55           C  
ATOM   1598  C   TYR H  79      29.493 215.779 140.068  1.00100.62           C  
ATOM   1599  O   TYR H  79      28.618 215.129 139.486  1.00102.49           O  
ATOM   1600  CB  TYR H  79      29.048 218.208 140.402  1.00102.06           C  
ATOM   1601  CG  TYR H  79      29.271 219.632 139.956  1.00106.06           C  
ATOM   1602  CD1 TYR H  79      30.421 220.321 140.317  1.00107.07           C  
ATOM   1603  CD2 TYR H  79      28.331 220.289 139.176  1.00106.69           C  
ATOM   1604  CE1 TYR H  79      30.628 221.624 139.911  1.00122.52           C  
ATOM   1605  CE2 TYR H  79      28.528 221.591 138.767  1.00109.41           C  
ATOM   1606  CZ  TYR H  79      29.678 222.254 139.137  1.00118.81           C  
ATOM   1607  OH  TYR H  79      29.876 223.553 138.730  1.00134.64           O  
ATOM   1608  N   LEU H  80      30.162 215.327 141.128  1.00 94.82           N  
ATOM   1609  CA  LEU H  80      29.925 214.011 141.713  1.00105.83           C  
ATOM   1610  C   LEU H  80      29.747 214.167 143.218  1.00108.43           C  
ATOM   1611  O   LEU H  80      30.724 214.376 143.943  1.00 95.34           O  
ATOM   1612  CB  LEU H  80      31.075 213.054 141.402  1.00 99.19           C  
ATOM   1613  CG  LEU H  80      30.874 211.617 141.885  1.00110.22           C  
ATOM   1614  CD1 LEU H  80      29.704 210.979 141.155  1.00110.99           C  
ATOM   1615  CD2 LEU H  80      32.139 210.793 141.704  1.00110.64           C  
ATOM   1616  N   GLN H  81      28.506 214.061 143.685  1.00115.98           N  
ATOM   1617  CA  GLN H  81      28.202 214.098 145.110  1.00116.00           C  
ATOM   1618  C   GLN H  81      28.212 212.676 145.658  1.00126.56           C  
ATOM   1619  O   GLN H  81      27.489 211.805 145.159  1.00107.97           O  
ATOM   1620  CB  GLN H  81      26.851 214.766 145.359  1.00123.52           C  
ATOM   1621  CG  GLN H  81      26.466 214.854 146.827  1.00133.88           C  
ATOM   1622  CD  GLN H  81      27.413 215.726 147.627  1.00141.25           C  
ATOM   1623  OE1 GLN H  81      27.550 216.921 147.363  1.00132.25           O  
ATOM   1624  NE2 GLN H  81      28.077 215.130 148.612  1.00144.47           N  
ATOM   1625  N   MET H  82      29.027 212.447 146.685  1.00137.82           N  
ATOM   1626  CA  MET H  82      29.207 211.133 147.287  1.00128.51           C  
ATOM   1627  C   MET H  82      28.856 211.207 148.766  1.00124.78           C  
ATOM   1628  O   MET H  82      29.272 212.141 149.460  1.00119.50           O  
ATOM   1629  CB  MET H  82      30.646 210.642 147.101  1.00122.86           C  
ATOM   1630  CG  MET H  82      31.100 210.575 145.648  1.00126.88           C  
ATOM   1631  SD  MET H  82      32.830 210.096 145.464  1.00126.51           S  
ATOM   1632  CE  MET H  82      33.653 211.518 146.177  1.00121.42           C  
ATOM   1633  N   LYS H  82A     28.087 210.228 149.241  1.00125.71           N  
ATOM   1634  CA  LYS H  82A     27.676 210.158 150.635  1.00126.98           C  
ATOM   1635  C   LYS H  82A     27.934 208.758 151.176  1.00127.06           C  
ATOM   1636  O   LYS H  82A     28.128 207.803 150.420  1.00129.84           O  
ATOM   1637  CB  LYS H  82A     26.194 210.519 150.810  1.00125.51           C  
ATOM   1638  CG  LYS H  82A     25.843 211.940 150.404  1.00128.09           C  
ATOM   1639  CD  LYS H  82A     24.403 212.263 150.766  1.00125.36           C  
ATOM   1640  CE  LYS H  82A     24.042 213.694 150.409  1.00139.75           C  
ATOM   1641  NZ  LYS H  82A     24.079 213.927 148.940  1.00175.11           N  
ATOM   1642  N   THR H  82B     27.924 208.650 152.502  1.00118.10           N  
ATOM   1643  CA  THR H  82B     28.181 207.393 153.204  1.00121.93           C  
ATOM   1644  C   THR H  82B     29.375 206.667 152.587  1.00115.16           C  
ATOM   1645  O   THR H  82B     29.300 205.510 152.170  1.00111.16           O  
ATOM   1646  CB  THR H  82B     26.939 206.503 153.210  1.00119.50           C  
ATOM   1647  OG1 THR H  82B     26.515 206.260 151.863  1.00133.79           O  
ATOM   1648  CG2 THR H  82B     25.808 207.171 153.980  1.00106.02           C  
ATOM   1649  N   LEU H  82C     30.493 207.384 152.534  1.00103.37           N  
ATOM   1650  CA  LEU H  82C     31.694 206.860 151.902  1.00114.25           C  
ATOM   1651  C   LEU H  82C     32.292 205.722 152.720  1.00113.39           C  
ATOM   1652  O   LEU H  82C     32.137 205.651 153.943  1.00121.40           O  
ATOM   1653  CB  LEU H  82C     32.723 207.974 151.717  1.00103.77           C  
ATOM   1654  CG  LEU H  82C     32.353 209.011 150.655  1.00102.07           C  
ATOM   1655  CD1 LEU H  82C     33.208 210.260 150.794  1.00113.81           C  
ATOM   1656  CD2 LEU H  82C     32.493 208.413 149.262  1.00 99.86           C  
ATOM   1657  N   THR H  83      32.981 204.822 152.025  1.00100.84           N  
ATOM   1658  CA  THR H  83      33.629 203.671 152.632  1.00102.92           C  
ATOM   1659  C   THR H  83      35.080 203.617 152.171  1.00 99.33           C  
ATOM   1660  O   THR H  83      35.483 204.303 151.228  1.00104.16           O  
ATOM   1661  CB  THR H  83      32.903 202.366 152.276  1.00105.24           C  
ATOM   1662  OG1 THR H  83      32.936 202.170 150.857  1.00 91.97           O  
ATOM   1663  CG2 THR H  83      31.454 202.418 152.740  1.00 99.18           C  
ATOM   1664  N   VAL H  84      35.874 202.788 152.855  1.00100.54           N  
ATOM   1665  CA  VAL H  84      37.282 202.652 152.493  1.00109.07           C  
ATOM   1666  C   VAL H  84      37.427 202.113 151.077  1.00113.31           C  
ATOM   1667  O   VAL H  84      38.413 202.408 150.390  1.00108.72           O  
ATOM   1668  CB  VAL H  84      38.015 201.762 153.515  1.00 99.96           C  
ATOM   1669  CG1 VAL H  84      38.034 202.432 154.879  1.00110.22           C  
ATOM   1670  CG2 VAL H  84      37.356 200.395 153.597  1.00103.21           C  
ATOM   1671  N   GLY H  85      36.459 201.322 150.615  1.00115.99           N  
ATOM   1672  CA  GLY H  85      36.487 200.824 149.252  1.00121.43           C  
ATOM   1673  C   GLY H  85      36.344 201.894 148.191  1.00107.40           C  
ATOM   1674  O   GLY H  85      36.522 201.595 147.005  1.00 92.95           O  
ATOM   1675  N   ASP H  86      36.029 203.125 148.586  1.00110.88           N  
ATOM   1676  CA  ASP H  86      35.902 204.240 147.660  1.00104.03           C  
ATOM   1677  C   ASP H  86      37.186 205.048 147.526  1.00 97.44           C  
ATOM   1678  O   ASP H  86      37.236 205.973 146.709  1.00 93.34           O  
ATOM   1679  CB  ASP H  86      34.759 205.159 148.100  1.00105.27           C  
ATOM   1680  CG  ASP H  86      33.425 204.444 148.149  1.00119.98           C  
ATOM   1681  OD1 ASP H  86      33.128 203.673 147.212  1.00121.71           O  
ATOM   1682  OD2 ASP H  86      32.678 204.647 149.129  1.00129.97           O  
ATOM   1683  N   THR H  87      38.216 204.729 148.307  1.00102.49           N  
ATOM   1684  CA  THR H  87      39.490 205.424 148.184  1.00106.99           C  
ATOM   1685  C   THR H  87      40.097 205.180 146.808  1.00105.95           C  
ATOM   1686  O   THR H  87      40.020 204.075 146.263  1.00112.68           O  
ATOM   1687  CB  THR H  87      40.459 204.958 149.274  1.00107.92           C  
ATOM   1688  OG1 THR H  87      39.990 205.391 150.557  1.00113.65           O  
ATOM   1689  CG2 THR H  87      41.853 205.521 149.028  1.00 98.97           C  
ATOM   1690  N   GLY H  88      40.699 206.215 146.250  1.00 97.33           N  
ATOM   1691  CA  GLY H  88      41.340 206.107 144.955  1.00100.42           C  
ATOM   1692  C   GLY H  88      41.368 207.450 144.256  1.00108.85           C  
ATOM   1693  O   GLY H  88      40.843 208.447 144.744  1.00114.55           O  
ATOM   1694  N   VAL H  89      42.007 207.451 143.088  1.00112.03           N  
ATOM   1695  CA  VAL H  89      42.089 208.633 142.239  1.00101.76           C  
ATOM   1696  C   VAL H  89      40.932 208.604 141.252  1.00 86.82           C  
ATOM   1697  O   VAL H  89      40.624 207.563 140.665  1.00 85.80           O  
ATOM   1698  CB  VAL H  89      43.444 208.696 141.512  1.00 99.12           C  
ATOM   1699  CG1 VAL H  89      43.466 209.855 140.529  1.00 99.95           C  
ATOM   1700  CG2 VAL H  89      44.574 208.826 142.520  1.00 91.13           C  
ATOM   1701  N   TYR H  90      40.283 209.748 141.067  1.00 79.02           N  
ATOM   1702  CA  TYR H  90      39.097 209.839 140.227  1.00 91.87           C  
ATOM   1703  C   TYR H  90      39.386 210.742 139.038  1.00 98.77           C  
ATOM   1704  O   TYR H  90      39.746 211.913 139.210  1.00 94.87           O  
ATOM   1705  CB  TYR H  90      37.897 210.337 141.033  1.00 86.24           C  
ATOM   1706  CG  TYR H  90      37.299 209.250 141.896  1.00 79.69           C  
ATOM   1707  CD1 TYR H  90      37.906 208.870 143.085  1.00 85.09           C  
ATOM   1708  CD2 TYR H  90      36.143 208.586 141.510  1.00 85.91           C  
ATOM   1709  CE1 TYR H  90      37.371 207.869 143.872  1.00 98.92           C  
ATOM   1710  CE2 TYR H  90      35.599 207.584 142.291  1.00 91.89           C  
ATOM   1711  CZ  TYR H  90      36.218 207.230 143.471  1.00 85.50           C  
ATOM   1712  OH  TYR H  90      35.683 206.233 144.254  1.00 76.35           O  
ATOM   1713  N   PHE H  91      39.246 210.179 137.842  1.00100.79           N  
ATOM   1714  CA  PHE H  91      39.402 210.877 136.578  1.00 89.47           C  
ATOM   1715  C   PHE H  91      38.038 211.132 135.955  1.00 86.15           C  
ATOM   1716  O   PHE H  91      37.131 210.293 136.039  1.00 80.71           O  
ATOM   1717  CB  PHE H  91      40.252 210.070 135.591  1.00 77.31           C  
ATOM   1718  CG  PHE H  91      41.668 209.861 136.030  1.00 86.77           C  
ATOM   1719  CD1 PHE H  91      42.625 210.838 135.814  1.00 90.80           C  
ATOM   1720  CD2 PHE H  91      42.050 208.677 136.638  1.00 89.84           C  
ATOM   1721  CE1 PHE H  91      43.932 210.645 136.210  1.00 85.72           C  
ATOM   1722  CE2 PHE H  91      43.356 208.478 137.035  1.00105.60           C  
ATOM   1723  CZ  PHE H  91      44.299 209.463 136.821  1.00107.92           C  
ATOM   1724  N   CYS H  92      37.917 212.293 135.323  1.00 94.71           N  
ATOM   1725  CA  CYS H  92      36.757 212.685 134.539  1.00 85.76           C  
ATOM   1726  C   CYS H  92      37.141 212.627 133.067  1.00102.51           C  
ATOM   1727  O   CYS H  92      38.175 213.175 132.672  1.00105.48           O  
ATOM   1728  CB  CYS H  92      36.306 214.092 134.940  1.00 84.50           C  
ATOM   1729  SG  CYS H  92      35.327 215.016 133.745  1.00133.53           S  
ATOM   1730  N   VAL H  93      36.324 211.952 132.260  1.00 99.75           N  
ATOM   1731  CA  VAL H  93      36.677 211.640 130.880  1.00 77.03           C  
ATOM   1732  C   VAL H  93      35.550 212.086 129.960  1.00 88.71           C  
ATOM   1733  O   VAL H  93      34.378 211.788 130.216  1.00 93.18           O  
ATOM   1734  CB  VAL H  93      36.964 210.138 130.693  1.00 68.28           C  
ATOM   1735  CG1 VAL H  93      37.564 209.880 129.319  1.00 83.55           C  
ATOM   1736  CG2 VAL H  93      37.882 209.627 131.797  1.00 84.27           C  
ATOM   1737  N   ARG H  94      35.909 212.787 128.887  1.00 95.94           N  
ATOM   1738  CA  ARG H  94      34.942 213.240 127.896  1.00 92.23           C  
ATOM   1739  C   ARG H  94      34.669 212.118 126.902  1.00 90.13           C  
ATOM   1740  O   ARG H  94      35.584 211.658 126.209  1.00 95.16           O  
ATOM   1741  CB  ARG H  94      35.464 214.481 127.175  1.00 98.47           C  
ATOM   1742  CG  ARG H  94      34.529 215.022 126.105  1.00103.21           C  
ATOM   1743  CD  ARG H  94      35.265 215.944 125.147  1.00 92.43           C  
ATOM   1744  NE  ARG H  94      34.348 216.694 124.294  1.00115.90           N  
ATOM   1745  CZ  ARG H  94      34.724 217.402 123.234  1.00139.73           C  
ATOM   1746  NH1 ARG H  94      36.003 217.451 122.886  1.00139.22           N  
ATOM   1747  NH2 ARG H  94      33.821 218.057 122.517  1.00136.39           N  
ATOM   1748  N   GLY H  95      33.416 211.678 126.829  1.00 87.72           N  
ATOM   1749  CA  GLY H  95      33.033 210.623 125.923  1.00 94.16           C  
ATOM   1750  C   GLY H  95      32.405 211.156 124.652  1.00105.89           C  
ATOM   1751  O   GLY H  95      32.403 212.363 124.388  1.00104.55           O  
ATOM   1752  N   PRO H  96      31.859 210.260 123.835  1.00101.68           N  
ATOM   1753  CA  PRO H  96      31.206 210.689 122.594  1.00101.05           C  
ATOM   1754  C   PRO H  96      29.914 211.437 122.886  1.00 94.01           C  
ATOM   1755  O   PRO H  96      29.423 211.483 124.015  1.00103.63           O  
ATOM   1756  CB  PRO H  96      30.938 209.371 121.863  1.00119.46           C  
ATOM   1757  CG  PRO H  96      30.814 208.365 122.963  1.00113.70           C  
ATOM   1758  CD  PRO H  96      31.793 208.800 124.021  1.00105.65           C  
ATOM   1759  N   GLU H  97      29.361 212.037 121.836  1.00101.76           N  
ATOM   1760  CA  GLU H  97      28.081 212.719 121.967  1.00106.27           C  
ATOM   1761  C   GLU H  97      26.982 211.700 122.245  1.00 93.15           C  
ATOM   1762  O   GLU H  97      26.915 210.650 121.599  1.00 84.16           O  
ATOM   1763  CB  GLU H  97      27.774 213.526 120.707  1.00119.77           C  
ATOM   1764  CG  GLU H  97      28.778 214.643 120.454  1.00125.26           C  
ATOM   1765  CD  GLU H  97      28.220 215.757 119.591  1.00137.65           C  
ATOM   1766  OE1 GLU H  97      27.179 215.544 118.935  1.00148.56           O  
ATOM   1767  OE2 GLU H  97      28.823 216.851 119.576  1.00123.30           O  
ATOM   1768  N   SER H  98      26.125 212.012 123.213  1.00104.59           N  
ATOM   1769  CA  SER H  98      25.170 211.034 123.721  1.00109.62           C  
ATOM   1770  C   SER H  98      24.234 210.546 122.621  1.00 97.77           C  
ATOM   1771  O   SER H  98      23.665 211.343 121.870  1.00 92.42           O  
ATOM   1772  CB  SER H  98      24.363 211.644 124.867  1.00118.20           C  
ATOM   1773  OG  SER H  98      25.219 212.146 125.879  1.00115.12           O  
ATOM   1774  N   GLY H  99      24.074 209.223 122.535  1.00 95.52           N  
ATOM   1775  CA  GLY H  99      23.100 208.610 121.655  1.00103.17           C  
ATOM   1776  C   GLY H  99      23.530 208.410 120.218  1.00113.37           C  
ATOM   1777  O   GLY H  99      22.815 207.735 119.466  1.00105.59           O  
ATOM   1778  N   TRP H 100      24.670 208.959 119.806  1.00116.16           N  
ATOM   1779  CA  TRP H 100      25.099 208.915 118.414  1.00107.00           C  
ATOM   1780  C   TRP H 100      26.192 207.886 118.161  1.00103.10           C  
ATOM   1781  O   TRP H 100      26.726 207.825 117.048  1.00104.22           O  
ATOM   1782  CB  TRP H 100      25.570 210.300 117.971  1.00101.71           C  
ATOM   1783  CG  TRP H 100      24.488 211.329 118.039  1.00110.34           C  
ATOM   1784  CD1 TRP H 100      24.253 212.211 119.054  1.00118.47           C  
ATOM   1785  CD2 TRP H 100      23.477 211.572 117.055  1.00114.17           C  
ATOM   1786  NE1 TRP H 100      23.162 212.993 118.759  1.00111.00           N  
ATOM   1787  CE2 TRP H 100      22.668 212.620 117.536  1.00116.16           C  
ATOM   1788  CE3 TRP H 100      23.180 211.008 115.811  1.00108.09           C  
ATOM   1789  CZ2 TRP H 100      21.582 213.115 116.818  1.00133.71           C  
ATOM   1790  CZ3 TRP H 100      22.102 211.500 115.099  1.00117.90           C  
ATOM   1791  CH2 TRP H 100      21.316 212.543 115.604  1.00129.35           C  
ATOM   1792  N   PHE H 100A     26.525 207.068 119.161  1.00105.66           N  
ATOM   1793  CA  PHE H 100A     27.665 206.166 119.036  1.00102.15           C  
ATOM   1794  C   PHE H 100A     27.478 205.168 117.900  1.00 95.82           C  
ATOM   1795  O   PHE H 100A     28.465 204.664 117.352  1.00 92.06           O  
ATOM   1796  CB  PHE H 100A     27.895 205.432 120.356  1.00118.76           C  
ATOM   1797  CG  PHE H 100A     26.877 204.367 120.639  1.00114.69           C  
ATOM   1798  CD1 PHE H 100A     25.560 204.704 120.903  1.00 95.31           C  
ATOM   1799  CD2 PHE H 100A     27.235 203.030 120.639  1.00117.17           C  
ATOM   1800  CE1 PHE H 100A     24.619 203.727 121.159  1.00 90.55           C  
ATOM   1801  CE2 PHE H 100A     26.298 202.047 120.896  1.00109.58           C  
ATOM   1802  CZ  PHE H 100A     24.988 202.397 121.157  1.00105.76           C  
ATOM   1803  N   TYR H 100B     26.230 204.870 117.531  1.00106.29           N  
ATOM   1804  CA  TYR H 100B     25.984 203.921 116.451  1.00 97.99           C  
ATOM   1805  C   TYR H 100B     26.454 204.452 115.103  1.00 98.68           C  
ATOM   1806  O   TYR H 100B     26.668 203.658 114.181  1.00 97.87           O  
ATOM   1807  CB  TYR H 100B     24.495 203.570 116.393  1.00 90.63           C  
ATOM   1808  CG  TYR H 100B     24.136 202.477 115.406  1.00 94.45           C  
ATOM   1809  CD1 TYR H 100B     24.331 201.136 115.718  1.00106.99           C  
ATOM   1810  CD2 TYR H 100B     23.580 202.784 114.170  1.00121.56           C  
ATOM   1811  CE1 TYR H 100B     23.995 200.134 114.822  1.00108.65           C  
ATOM   1812  CE2 TYR H 100B     23.241 201.789 113.269  1.00135.19           C  
ATOM   1813  CZ  TYR H 100B     23.450 200.466 113.600  1.00125.66           C  
ATOM   1814  OH  TYR H 100B     23.114 199.474 112.706  1.00132.86           O  
ATOM   1815  N   HIS H 100C     26.624 205.766 114.973  1.00100.88           N  
ATOM   1816  CA  HIS H 100C     27.117 206.394 113.752  1.00105.28           C  
ATOM   1817  C   HIS H 100C     28.493 207.017 113.905  1.00107.00           C  
ATOM   1818  O   HIS H 100C     29.343 206.845 113.029  1.00119.07           O  
ATOM   1819  CB  HIS H 100C     26.141 207.475 113.279  1.00121.33           C  
ATOM   1820  CG  HIS H 100C     24.785 206.952 112.934  1.00118.22           C  
ATOM   1821  ND1 HIS H 100C     24.495 206.390 111.711  1.00119.80           N  
ATOM   1822  CD2 HIS H 100C     23.641 206.901 113.654  1.00125.89           C  
ATOM   1823  CE1 HIS H 100C     23.229 206.015 111.691  1.00128.00           C  
ATOM   1824  NE2 HIS H 100C     22.688 206.314 112.858  1.00120.23           N  
ATOM   1825  N   TYR H 100D     28.732 207.745 114.994  1.00 93.15           N  
ATOM   1826  CA  TYR H 100D     29.988 208.455 115.210  1.00115.00           C  
ATOM   1827  C   TYR H 100D     30.560 208.041 116.559  1.00114.49           C  
ATOM   1828  O   TYR H 100D     30.046 208.450 117.605  1.00108.83           O  
ATOM   1829  CB  TYR H 100D     29.784 209.972 115.163  1.00118.31           C  
ATOM   1830  CG  TYR H 100D     29.080 210.494 113.929  1.00105.20           C  
ATOM   1831  CD1 TYR H 100D     29.707 210.490 112.691  1.00115.62           C  
ATOM   1832  CD2 TYR H 100D     27.796 211.020 114.011  1.00103.63           C  
ATOM   1833  CE1 TYR H 100D     29.069 210.978 111.564  1.00134.38           C  
ATOM   1834  CE2 TYR H 100D     27.151 211.511 112.890  1.00115.10           C  
ATOM   1835  CZ  TYR H 100D     27.791 211.488 111.669  1.00134.36           C  
ATOM   1836  OH  TYR H 100D     27.150 211.976 110.553  1.00132.78           O  
ATOM   1837  N   TYR H 100E     31.622 207.237 116.539  1.00106.44           N  
ATOM   1838  CA  TYR H 100E     32.374 206.921 117.749  1.00 90.37           C  
ATOM   1839  C   TYR H 100E     33.857 207.002 117.432  1.00 94.35           C  
ATOM   1840  O   TYR H 100E     34.333 206.330 116.512  1.00 98.36           O  
ATOM   1841  CB  TYR H 100E     32.019 205.537 118.301  1.00 91.15           C  
ATOM   1842  CG  TYR H 100E     32.803 205.187 119.546  1.00116.31           C  
ATOM   1843  CD1 TYR H 100E     32.825 206.048 120.635  1.00121.85           C  
ATOM   1844  CD2 TYR H 100E     33.523 204.003 119.634  1.00119.19           C  
ATOM   1845  CE1 TYR H 100E     33.541 205.743 121.776  1.00112.35           C  
ATOM   1846  CE2 TYR H 100E     34.242 203.687 120.773  1.00116.80           C  
ATOM   1847  CZ  TYR H 100E     34.247 204.561 121.840  1.00114.37           C  
ATOM   1848  OH  TYR H 100E     34.959 204.254 122.976  1.00116.70           O  
ATOM   1849  N   TRP H 100F     34.586 207.818 118.196  1.00113.29           N  
ATOM   1850  CA  TRP H 100F     36.010 208.039 117.968  1.00113.60           C  
ATOM   1851  C   TRP H 100F     36.843 207.756 119.212  1.00117.47           C  
ATOM   1852  O   TRP H 100F     38.001 208.179 119.289  1.00125.40           O  
ATOM   1853  CB  TRP H 100F     36.256 209.469 117.483  1.00113.84           C  
ATOM   1854  CG  TRP H 100F     35.300 209.917 116.421  1.00126.79           C  
ATOM   1855  CD1 TRP H 100F     34.320 210.859 116.544  1.00139.44           C  
ATOM   1856  CD2 TRP H 100F     35.225 209.436 115.074  1.00120.50           C  
ATOM   1857  NE1 TRP H 100F     33.644 210.998 115.357  1.00126.81           N  
ATOM   1858  CE2 TRP H 100F     34.179 210.135 114.438  1.00111.51           C  
ATOM   1859  CE3 TRP H 100F     35.941 208.484 114.343  1.00115.29           C  
ATOM   1860  CZ2 TRP H 100F     33.833 209.913 113.107  1.00107.87           C  
ATOM   1861  CZ3 TRP H 100F     35.596 208.265 113.021  1.00116.98           C  
ATOM   1862  CH2 TRP H 100F     34.551 208.976 112.418  1.00119.58           C  
ATOM   1863  N   GLY H 100G     36.280 207.050 120.186  1.00 99.35           N  
ATOM   1864  CA  GLY H 100G     36.996 206.751 121.409  1.00 99.12           C  
ATOM   1865  C   GLY H 100G     36.849 207.838 122.453  1.00104.89           C  
ATOM   1866  O   GLY H 100G     36.234 208.889 122.244  1.00112.58           O  
ATOM   1867  N   LEU H 100H     37.434 207.565 123.616  1.00101.61           N  
ATOM   1868  CA  LEU H 100H     37.439 208.495 124.742  1.00116.04           C  
ATOM   1869  C   LEU H 100H     38.689 209.365 124.629  1.00114.14           C  
ATOM   1870  O   LEU H 100H     39.782 208.958 125.030  1.00109.62           O  
ATOM   1871  CB  LEU H 100H     37.392 207.734 126.064  1.00111.91           C  
ATOM   1872  CG  LEU H 100H     36.130 206.894 126.276  1.00 93.14           C  
ATOM   1873  CD1 LEU H 100H     36.283 206.010 127.499  1.00104.09           C  
ATOM   1874  CD2 LEU H 100H     34.902 207.782 126.406  1.00117.40           C  
ATOM   1875  N   GLY H 101      38.522 210.572 124.095  1.00 92.54           N  
ATOM   1876  CA  GLY H 101      39.658 211.407 123.762  1.00117.75           C  
ATOM   1877  C   GLY H 101      40.287 212.169 124.910  1.00123.68           C  
ATOM   1878  O   GLY H 101      41.516 212.214 125.015  1.00148.43           O  
ATOM   1879  N   VAL H 102      39.474 212.773 125.776  1.00 92.13           N  
ATOM   1880  CA  VAL H 102      39.935 213.778 126.734  1.00101.85           C  
ATOM   1881  C   VAL H 102      39.813 213.225 128.148  1.00100.40           C  
ATOM   1882  O   VAL H 102      38.743 212.753 128.552  1.00105.23           O  
ATOM   1883  CB  VAL H 102      39.146 215.091 126.582  1.00106.09           C  
ATOM   1884  CG1 VAL H 102      39.687 216.170 127.519  1.00103.01           C  
ATOM   1885  CG2 VAL H 102      39.201 215.561 125.139  1.00122.26           C  
ATOM   1886  N   TRP H 103      40.910 213.293 128.897  1.00101.75           N  
ATOM   1887  CA  TRP H 103      40.962 212.883 130.289  1.00 92.01           C  
ATOM   1888  C   TRP H 103      41.418 214.053 131.146  1.00102.78           C  
ATOM   1889  O   TRP H 103      42.211 214.892 130.709  1.00119.51           O  
ATOM   1890  CB  TRP H 103      41.920 211.705 130.492  1.00 75.44           C  
ATOM   1891  CG  TRP H 103      41.488 210.443 129.827  1.00 82.32           C  
ATOM   1892  CD1 TRP H 103      41.336 210.231 128.489  1.00 93.25           C  
ATOM   1893  CD2 TRP H 103      41.175 209.202 130.468  1.00 79.70           C  
ATOM   1894  NE1 TRP H 103      40.936 208.938 128.257  1.00 84.33           N  
ATOM   1895  CE2 TRP H 103      40.830 208.285 129.457  1.00 91.25           C  
ATOM   1896  CE3 TRP H 103      41.147 208.780 131.800  1.00 90.43           C  
ATOM   1897  CZ2 TRP H 103      40.462 206.972 129.736  1.00 98.88           C  
ATOM   1898  CZ3 TRP H 103      40.782 207.476 132.074  1.00 77.87           C  
ATOM   1899  CH2 TRP H 103      40.444 206.587 131.048  1.00 72.92           C  
ATOM   1900  N   GLY H 104      40.911 214.103 132.375  1.00 98.92           N  
ATOM   1901  CA  GLY H 104      41.346 215.098 133.328  1.00 97.14           C  
ATOM   1902  C   GLY H 104      42.632 214.695 134.021  1.00 99.65           C  
ATOM   1903  O   GLY H 104      43.208 213.634 133.782  1.00116.72           O  
ATOM   1904  N   ARG H 105      43.092 215.581 134.906  1.00 94.42           N  
ATOM   1905  CA  ARG H 105      44.298 215.304 135.676  1.00111.18           C  
ATOM   1906  C   ARG H 105      44.051 214.298 136.789  1.00115.30           C  
ATOM   1907  O   ARG H 105      44.993 213.627 137.224  1.00 93.36           O  
ATOM   1908  CB  ARG H 105      44.852 216.598 136.271  1.00117.33           C  
ATOM   1909  CG  ARG H 105      45.214 217.660 135.250  1.00114.64           C  
ATOM   1910  CD  ARG H 105      46.494 217.310 134.513  1.00138.46           C  
ATOM   1911  NE  ARG H 105      46.885 218.367 133.585  1.00153.68           N  
ATOM   1912  CZ  ARG H 105      47.535 219.469 133.942  1.00153.39           C  
ATOM   1913  NH1 ARG H 105      47.866 219.663 135.212  1.00168.97           N  
ATOM   1914  NH2 ARG H 105      47.851 220.380 133.032  1.00140.74           N  
ATOM   1915  N   GLY H 106      42.817 214.180 137.253  1.00116.05           N  
ATOM   1916  CA  GLY H 106      42.490 213.316 138.373  1.00 90.70           C  
ATOM   1917  C   GLY H 106      42.505 214.061 139.692  1.00102.13           C  
ATOM   1918  O   GLY H 106      43.220 215.045 139.883  1.00102.87           O  
ATOM   1919  N   THR H 107      41.683 213.583 140.623  1.00107.76           N  
ATOM   1920  CA  THR H 107      41.639 214.119 141.977  1.00 89.15           C  
ATOM   1921  C   THR H 107      41.689 212.966 142.968  1.00101.59           C  
ATOM   1922  O   THR H 107      41.034 211.939 142.770  1.00 87.46           O  
ATOM   1923  CB  THR H 107      40.380 214.965 142.213  1.00 83.61           C  
ATOM   1924  OG1 THR H 107      40.496 215.655 143.462  1.00 88.29           O  
ATOM   1925  CG2 THR H 107      39.140 214.084 142.243  1.00101.37           C  
ATOM   1926  N   THR H 108      42.466 213.136 144.034  1.00116.27           N  
ATOM   1927  CA  THR H 108      42.739 212.053 144.969  1.00103.62           C  
ATOM   1928  C   THR H 108      41.712 212.039 146.095  1.00109.69           C  
ATOM   1929  O   THR H 108      41.482 213.062 146.749  1.00115.21           O  
ATOM   1930  CB  THR H 108      44.150 212.182 145.545  1.00108.07           C  
ATOM   1931  OG1 THR H 108      45.103 212.202 144.474  1.00102.84           O  
ATOM   1932  CG2 THR H 108      44.457 211.010 146.464  1.00132.29           C  
ATOM   1933  N   VAL H 109      41.103 210.876 146.318  1.00106.18           N  
ATOM   1934  CA  VAL H 109      40.128 210.672 147.384  1.00111.71           C  
ATOM   1935  C   VAL H 109      40.685 209.634 148.348  1.00114.19           C  
ATOM   1936  O   VAL H 109      41.100 208.548 147.926  1.00115.03           O  
ATOM   1937  CB  VAL H 109      38.762 210.225 146.831  1.00101.70           C  
ATOM   1938  CG1 VAL H 109      37.822 209.864 147.970  1.00 97.70           C  
ATOM   1939  CG2 VAL H 109      38.156 211.317 145.962  1.00 88.71           C  
ATOM   1940  N   THR H 110      40.692 209.968 149.637  1.00102.31           N  
ATOM   1941  CA  THR H 110      41.192 209.079 150.679  1.00102.19           C  
ATOM   1942  C   THR H 110      40.130 208.954 151.760  1.00108.26           C  
ATOM   1943  O   THR H 110      39.764 209.951 152.391  1.00119.50           O  
ATOM   1944  CB  THR H 110      42.504 209.601 151.273  1.00108.40           C  
ATOM   1945  OG1 THR H 110      43.460 209.799 150.224  1.00111.20           O  
ATOM   1946  CG2 THR H 110      43.066 208.607 152.280  1.00112.37           C  
ATOM   1947  N   VAL H 111      39.637 207.738 151.969  1.00 98.08           N  
ATOM   1948  CA  VAL H 111      38.610 207.461 152.966  1.00107.33           C  
ATOM   1949  C   VAL H 111      39.291 206.797 154.155  1.00116.22           C  
ATOM   1950  O   VAL H 111      39.712 205.637 154.076  1.00 99.43           O  
ATOM   1951  CB  VAL H 111      37.491 206.580 152.396  1.00106.61           C  
ATOM   1952  CG1 VAL H 111      36.385 206.400 153.425  1.00107.61           C  
ATOM   1953  CG2 VAL H 111      36.942 207.183 151.112  1.00109.48           C  
ATOM   1954  N   SER H 112      39.399 207.527 155.262  1.00118.75           N  
ATOM   1955  CA  SER H 112      40.090 207.022 156.438  1.00115.67           C  
ATOM   1956  C   SER H 112      39.727 207.881 157.638  1.00121.45           C  
ATOM   1957  O   SER H 112      39.396 209.061 157.495  1.00114.72           O  
ATOM   1958  CB  SER H 112      41.609 207.011 156.229  1.00101.39           C  
ATOM   1959  OG  SER H 112      42.289 206.676 157.426  1.00117.36           O  
ATOM   1960  N   SER H 113      39.789 207.273 158.820  1.00123.50           N  
ATOM   1961  CA  SER H 113      39.613 207.996 160.072  1.00126.12           C  
ATOM   1962  C   SER H 113      40.923 208.551 160.610  1.00122.44           C  
ATOM   1963  O   SER H 113      40.928 209.164 161.683  1.00110.44           O  
ATOM   1964  CB  SER H 113      38.967 207.089 161.125  1.00110.34           C  
ATOM   1965  OG  SER H 113      39.834 206.029 161.488  1.00129.90           O  
ATOM   1966  N   ALA H 114      42.027 208.350 159.896  1.00120.62           N  
ATOM   1967  CA  ALA H 114      43.311 208.877 160.328  1.00115.99           C  
ATOM   1968  C   ALA H 114      43.360 210.388 160.139  1.00109.58           C  
ATOM   1969  O   ALA H 114      42.706 210.950 159.257  1.00108.89           O  
ATOM   1970  CB  ALA H 114      44.449 208.213 159.554  1.00 98.66           C  
ATOM   1971  N   SER H 115      44.149 211.045 160.982  1.00107.83           N  
ATOM   1972  CA  SER H 115      44.270 212.492 160.929  1.00101.80           C  
ATOM   1973  C   SER H 115      45.302 212.910 159.888  1.00 89.66           C  
ATOM   1974  O   SER H 115      46.239 212.171 159.577  1.00 87.66           O  
ATOM   1975  CB  SER H 115      44.665 213.048 162.298  1.00134.05           C  
ATOM   1976  OG  SER H 115      43.750 212.643 163.301  1.00139.01           O  
ATOM   1977  N   THR H 116      45.113 214.109 159.343  1.00 97.01           N  
ATOM   1978  CA  THR H 116      46.132 214.702 158.491  1.00 84.62           C  
ATOM   1979  C   THR H 116      47.402 214.928 159.299  1.00 67.42           C  
ATOM   1980  O   THR H 116      47.355 215.453 160.415  1.00 83.58           O  
ATOM   1981  CB  THR H 116      45.637 216.025 157.904  1.00 87.09           C  
ATOM   1982  OG1 THR H 116      44.512 215.786 157.050  1.00 84.64           O  
ATOM   1983  CG2 THR H 116      46.742 216.704 157.108  1.00 76.29           C  
ATOM   1984  N   LYS H 117      48.540 214.523 158.741  1.00 68.73           N  
ATOM   1985  CA  LYS H 117      49.822 214.680 159.418  1.00 85.77           C  
ATOM   1986  C   LYS H 117      50.874 215.098 158.405  1.00 93.45           C  
ATOM   1987  O   LYS H 117      51.074 214.414 157.396  1.00 87.27           O  
ATOM   1988  CB  LYS H 117      50.248 213.390 160.124  1.00 77.80           C  
ATOM   1989  CG  LYS H 117      51.586 213.513 160.839  1.00 86.99           C  
ATOM   1990  CD  LYS H 117      51.997 212.210 161.500  1.00 97.68           C  
ATOM   1991  CE  LYS H 117      53.352 212.348 162.177  1.00 99.05           C  
ATOM   1992  NZ  LYS H 117      53.342 213.405 163.226  1.00103.65           N  
ATOM   1993  N   GLY H 118      51.540 216.217 158.676  1.00 94.63           N  
ATOM   1994  CA  GLY H 118      52.661 216.643 157.880  1.00 89.90           C  
ATOM   1995  C   GLY H 118      53.857 215.748 158.122  1.00 95.38           C  
ATOM   1996  O   GLY H 118      54.025 215.177 159.204  1.00116.43           O  
ATOM   1997  N   PRO H 119      54.710 215.603 157.116  1.00 87.24           N  
ATOM   1998  CA  PRO H 119      55.855 214.701 157.242  1.00 90.40           C  
ATOM   1999  C   PRO H 119      57.015 215.353 157.978  1.00 90.85           C  
ATOM   2000  O   PRO H 119      57.103 216.574 158.115  1.00101.69           O  
ATOM   2001  CB  PRO H 119      56.228 214.417 155.785  1.00113.83           C  
ATOM   2002  CG  PRO H 119      55.884 215.698 155.089  1.00107.99           C  
ATOM   2003  CD  PRO H 119      54.647 216.229 155.783  1.00 98.48           C  
ATOM   2004  N   SER H 120      57.907 214.498 158.468  1.00100.83           N  
ATOM   2005  CA  SER H 120      59.219 214.916 158.938  1.00107.67           C  
ATOM   2006  C   SER H 120      60.222 214.637 157.827  1.00101.77           C  
ATOM   2007  O   SER H 120      60.212 213.552 157.239  1.00103.82           O  
ATOM   2008  CB  SER H 120      59.613 214.178 160.218  1.00111.66           C  
ATOM   2009  OG  SER H 120      58.716 214.465 161.278  1.00116.98           O  
ATOM   2010  N   VAL H 121      61.067 215.617 157.525  1.00 90.36           N  
ATOM   2011  CA  VAL H 121      62.017 215.520 156.422  1.00 87.35           C  
ATOM   2012  C   VAL H 121      63.421 215.526 157.005  1.00 93.16           C  
ATOM   2013  O   VAL H 121      63.822 216.494 157.665  1.00102.78           O  
ATOM   2014  CB  VAL H 121      61.834 216.659 155.407  1.00 79.77           C  
ATOM   2015  CG1 VAL H 121      62.837 216.527 154.269  1.00 87.74           C  
ATOM   2016  CG2 VAL H 121      60.411 216.662 154.872  1.00 88.49           C  
ATOM   2017  N   PHE H 122      64.166 214.451 156.762  1.00 91.85           N  
ATOM   2018  CA  PHE H 122      65.510 214.337 157.295  1.00 97.80           C  
ATOM   2019  C   PHE H 122      66.521 214.206 156.165  1.00 94.94           C  
ATOM   2020  O   PHE H 122      66.230 213.570 155.147  1.00100.46           O  
ATOM   2021  CB  PHE H 122      65.632 213.127 158.226  1.00 99.62           C  
ATOM   2022  CG  PHE H 122      64.541 213.037 159.247  1.00102.56           C  
ATOM   2023  CD1 PHE H 122      64.608 213.774 160.416  1.00115.17           C  
ATOM   2024  CD2 PHE H 122      63.447 212.214 159.040  1.00100.77           C  
ATOM   2025  CE1 PHE H 122      63.605 213.693 161.360  1.00113.48           C  
ATOM   2026  CE2 PHE H 122      62.441 212.128 159.981  1.00 98.37           C  
ATOM   2027  CZ  PHE H 122      62.520 212.869 161.142  1.00101.50           C  
ATOM   2028  N   PRO H 123      67.708 214.787 156.311  1.00 97.14           N  
ATOM   2029  CA  PRO H 123      68.712 214.662 155.252  1.00 95.21           C  
ATOM   2030  C   PRO H 123      69.313 213.264 155.212  1.00109.35           C  
ATOM   2031  O   PRO H 123      69.580 212.650 156.247  1.00106.33           O  
ATOM   2032  CB  PRO H 123      69.763 215.710 155.633  1.00101.57           C  
ATOM   2033  CG  PRO H 123      69.638 215.830 157.113  1.00119.44           C  
ATOM   2034  CD  PRO H 123      68.174 215.643 157.416  1.00120.49           C  
ATOM   2035  N   LEU H 124      69.507 212.761 153.996  1.00 99.00           N  
ATOM   2036  CA  LEU H 124      70.326 211.583 153.733  1.00101.31           C  
ATOM   2037  C   LEU H 124      71.639 212.098 153.153  1.00100.92           C  
ATOM   2038  O   LEU H 124      71.834 212.156 151.937  1.00 91.06           O  
ATOM   2039  CB  LEU H 124      69.627 210.608 152.786  1.00102.30           C  
ATOM   2040  CG  LEU H 124      68.358 209.952 153.324  1.00 98.14           C  
ATOM   2041  CD1 LEU H 124      67.732 209.041 152.280  1.00 87.27           C  
ATOM   2042  CD2 LEU H 124      68.691 209.178 154.582  1.00 84.15           C  
ATOM   2043  N   ALA H 125      72.542 212.485 154.048  1.00107.01           N  
ATOM   2044  CA  ALA H 125      73.759 213.190 153.699  1.00 95.17           C  
ATOM   2045  C   ALA H 125      74.771 212.262 153.036  1.00 87.03           C  
ATOM   2046  O   ALA H 125      74.850 211.074 153.362  1.00 90.07           O  
ATOM   2047  CB  ALA H 125      74.383 213.819 154.938  1.00104.08           C  
ATOM   2048  N   PRO H 126      75.565 212.793 152.111  1.00 89.15           N  
ATOM   2049  CA  PRO H 126      76.610 211.982 151.481  1.00 84.53           C  
ATOM   2050  C   PRO H 126      77.573 211.440 152.524  1.00 98.67           C  
ATOM   2051  O   PRO H 126      77.992 212.148 153.443  1.00112.77           O  
ATOM   2052  CB  PRO H 126      77.297 212.967 150.528  1.00 88.18           C  
ATOM   2053  CG  PRO H 126      76.280 214.051 150.301  1.00 96.14           C  
ATOM   2054  CD  PRO H 126      75.545 214.172 151.598  1.00106.62           C  
ATOM   2055  N   SER H 127      77.913 210.167 152.379  1.00 91.17           N  
ATOM   2056  CA  SER H 127      78.751 209.467 153.336  1.00104.04           C  
ATOM   2057  C   SER H 127      80.100 209.144 152.712  1.00106.98           C  
ATOM   2058  O   SER H 127      80.275 209.201 151.491  1.00100.65           O  
ATOM   2059  CB  SER H 127      78.071 208.176 153.808  1.00112.74           C  
ATOM   2060  OG  SER H 127      78.552 207.785 155.080  1.00120.55           O  
ATOM   2061  N   SER H 128      81.066 208.811 153.569  1.00117.05           N  
ATOM   2062  CA  SER H 128      82.293 208.212 153.060  1.00124.02           C  
ATOM   2063  C   SER H 128      81.971 206.950 152.275  1.00121.33           C  
ATOM   2064  O   SER H 128      82.564 206.691 151.221  1.00123.50           O  
ATOM   2065  CB  SER H 128      83.252 207.900 154.208  1.00119.86           C  
ATOM   2066  OG  SER H 128      83.285 206.509 154.478  1.00101.59           O  
ATOM   2067  N   THR H 131      79.835 206.217 150.157  1.00125.63           N  
ATOM   2068  CA  THR H 131      78.988 206.605 149.037  1.00123.25           C  
ATOM   2069  C   THR H 131      79.869 207.225 147.961  1.00123.00           C  
ATOM   2070  O   THR H 131      79.796 208.429 147.697  1.00124.24           O  
ATOM   2071  CB  THR H 131      77.890 207.578 149.481  1.00115.69           C  
ATOM   2072  OG1 THR H 131      76.972 206.903 150.351  1.00110.27           O  
ATOM   2073  CG2 THR H 131      77.126 208.108 148.279  1.00113.90           C  
ATOM   2074  N   SER H 132      80.719 206.405 147.346  1.00120.96           N  
ATOM   2075  CA  SER H 132      81.721 206.886 146.409  1.00135.02           C  
ATOM   2076  C   SER H 132      81.892 205.871 145.286  1.00141.89           C  
ATOM   2077  O   SER H 132      81.208 204.844 145.233  1.00137.46           O  
ATOM   2078  CB  SER H 132      83.052 207.157 147.121  1.00118.35           C  
ATOM   2079  OG  SER H 132      82.908 208.176 148.094  1.00102.45           O  
ATOM   2080  N   GLY H 133      82.829 206.167 144.391  1.00135.91           N  
ATOM   2081  CA  GLY H 133      83.027 205.389 143.185  1.00119.09           C  
ATOM   2082  C   GLY H 133      82.949 206.282 141.965  1.00129.62           C  
ATOM   2083  O   GLY H 133      82.257 205.966 140.993  1.00137.41           O  
ATOM   2084  N   GLY H 134      83.651 207.412 142.016  1.00133.64           N  
ATOM   2085  CA  GLY H 134      83.547 208.419 140.978  1.00123.97           C  
ATOM   2086  C   GLY H 134      82.252 209.198 141.080  1.00136.45           C  
ATOM   2087  O   GLY H 134      82.237 210.425 140.943  1.00119.47           O  
ATOM   2088  N   THR H 135      81.158 208.485 141.328  1.00136.68           N  
ATOM   2089  CA  THR H 135      79.834 209.068 141.483  1.00111.80           C  
ATOM   2090  C   THR H 135      79.399 208.957 142.938  1.00101.84           C  
ATOM   2091  O   THR H 135      79.625 207.930 143.585  1.00107.49           O  
ATOM   2092  CB  THR H 135      78.818 208.362 140.580  1.00108.08           C  
ATOM   2093  OG1 THR H 135      79.284 208.383 139.224  1.00101.66           O  
ATOM   2094  CG2 THR H 135      77.464 209.048 140.657  1.00114.47           C  
ATOM   2095  N   ALA H 136      78.778 210.017 143.452  1.00100.82           N  
ATOM   2096  CA  ALA H 136      78.316 210.045 144.832  1.00107.72           C  
ATOM   2097  C   ALA H 136      76.800 210.170 144.865  1.00 99.70           C  
ATOM   2098  O   ALA H 136      76.196 210.782 143.985  1.00108.25           O  
ATOM   2099  CB  ALA H 136      78.956 211.199 145.611  1.00 99.47           C  
ATOM   2100  N   ALA H 137      76.184 209.584 145.887  1.00 97.52           N  
ATOM   2101  CA  ALA H 137      74.735 209.580 146.026  1.00103.68           C  
ATOM   2102  C   ALA H 137      74.329 210.296 147.305  1.00 98.27           C  
ATOM   2103  O   ALA H 137      74.995 210.168 148.339  1.00105.34           O  
ATOM   2104  CB  ALA H 137      74.184 208.150 146.031  1.00122.50           C  
ATOM   2105  N   LEU H 138      73.236 211.053 147.230  1.00 86.46           N  
ATOM   2106  CA  LEU H 138      72.686 211.721 148.402  1.00 80.80           C  
ATOM   2107  C   LEU H 138      71.178 211.807 148.232  1.00 92.04           C  
ATOM   2108  O   LEU H 138      70.649 211.605 147.138  1.00101.56           O  
ATOM   2109  CB  LEU H 138      73.311 213.106 148.603  1.00 87.60           C  
ATOM   2110  CG  LEU H 138      73.170 214.106 147.453  1.00 88.82           C  
ATOM   2111  CD1 LEU H 138      71.941 214.982 147.643  1.00 82.24           C  
ATOM   2112  CD2 LEU H 138      74.427 214.952 147.315  1.00 98.79           C  
ATOM   2113  N   GLY H 139      70.479 212.099 149.321  1.00 94.13           N  
ATOM   2114  CA  GLY H 139      69.036 212.169 149.213  1.00 93.01           C  
ATOM   2115  C   GLY H 139      68.409 212.852 150.405  1.00100.78           C  
ATOM   2116  O   GLY H 139      69.092 213.452 151.236  1.00110.30           O  
ATOM   2117  N   CYS H 140      67.080 212.770 150.462  1.00 97.83           N  
ATOM   2118  CA  CYS H 140      66.328 213.230 151.619  1.00 96.41           C  
ATOM   2119  C   CYS H 140      65.124 212.320 151.824  1.00 80.97           C  
ATOM   2120  O   CYS H 140      64.583 211.740 150.873  1.00 77.47           O  
ATOM   2121  CB  CYS H 140      65.900 214.707 151.489  1.00 89.11           C  
ATOM   2122  SG  CYS H 140      64.494 215.083 150.414  1.00130.07           S  
ATOM   2123  N   LEU H 141      64.723 212.200 153.089  1.00 86.83           N  
ATOM   2124  CA  LEU H 141      63.740 211.226 153.542  1.00 84.43           C  
ATOM   2125  C   LEU H 141      62.498 211.944 154.051  1.00 93.58           C  
ATOM   2126  O   LEU H 141      62.592 212.814 154.925  1.00 85.57           O  
ATOM   2127  CB  LEU H 141      64.329 210.341 154.645  1.00 76.86           C  
ATOM   2128  CG  LEU H 141      63.379 209.382 155.363  1.00 82.72           C  
ATOM   2129  CD1 LEU H 141      62.799 208.371 154.387  1.00 94.73           C  
ATOM   2130  CD2 LEU H 141      64.087 208.680 156.514  1.00 95.17           C  
ATOM   2131  N   VAL H 142      61.343 211.569 153.511  1.00 97.09           N  
ATOM   2132  CA  VAL H 142      60.051 212.136 153.881  1.00 87.72           C  
ATOM   2133  C   VAL H 142      59.293 211.044 154.626  1.00 87.98           C  
ATOM   2134  O   VAL H 142      58.798 210.090 154.016  1.00 92.46           O  
ATOM   2135  CB  VAL H 142      59.274 212.629 152.655  1.00 86.91           C  
ATOM   2136  CG1 VAL H 142      57.990 213.323 153.079  1.00 84.14           C  
ATOM   2137  CG2 VAL H 142      60.143 213.554 151.810  1.00 77.68           C  
ATOM   2138  N   LYS H 143      59.190 211.178 155.946  1.00 83.48           N  
ATOM   2139  CA  LYS H 143      58.719 210.100 156.804  1.00 96.73           C  
ATOM   2140  C   LYS H 143      57.483 210.519 157.589  1.00 95.42           C  
ATOM   2141  O   LYS H 143      57.398 211.651 158.080  1.00 87.71           O  
ATOM   2142  CB  LYS H 143      59.829 209.664 157.768  1.00 96.70           C  
ATOM   2143  CG  LYS H 143      59.490 208.465 158.637  1.00104.45           C  
ATOM   2144  CD  LYS H 143      60.747 207.891 159.278  1.00119.73           C  
ATOM   2145  CE  LYS H 143      60.416 206.819 160.304  1.00128.43           C  
ATOM   2146  NZ  LYS H 143      59.611 205.714 159.718  1.00 96.56           N  
ATOM   2147  N   ASP H 144      56.525 209.595 157.693  1.00101.33           N  
ATOM   2148  CA  ASP H 144      55.378 209.715 158.591  1.00 91.83           C  
ATOM   2149  C   ASP H 144      54.482 210.895 158.202  1.00 89.80           C  
ATOM   2150  O   ASP H 144      54.365 211.892 158.917  1.00 95.39           O  
ATOM   2151  CB  ASP H 144      55.842 209.842 160.047  1.00102.87           C  
ATOM   2152  CG  ASP H 144      56.517 208.586 160.553  1.00115.39           C  
ATOM   2153  OD1 ASP H 144      56.304 207.515 159.949  1.00114.19           O  
ATOM   2154  OD2 ASP H 144      57.256 208.669 161.555  1.00127.11           O  
ATOM   2155  N   TYR H 145      53.834 210.745 157.049  1.00 87.89           N  
ATOM   2156  CA  TYR H 145      52.870 211.726 156.575  1.00 85.38           C  
ATOM   2157  C   TYR H 145      51.601 211.020 156.117  1.00 73.52           C  
ATOM   2158  O   TYR H 145      51.585 209.810 155.876  1.00 64.49           O  
ATOM   2159  CB  TYR H 145      53.440 212.586 155.436  1.00 92.26           C  
ATOM   2160  CG  TYR H 145      53.659 211.840 154.140  1.00 88.64           C  
ATOM   2161  CD1 TYR H 145      52.647 211.740 153.194  1.00 93.08           C  
ATOM   2162  CD2 TYR H 145      54.880 211.243 153.858  1.00 97.07           C  
ATOM   2163  CE1 TYR H 145      52.842 211.061 152.006  1.00 87.99           C  
ATOM   2164  CE2 TYR H 145      55.084 210.562 152.672  1.00108.42           C  
ATOM   2165  CZ  TYR H 145      54.062 210.474 151.750  1.00 97.34           C  
ATOM   2166  OH  TYR H 145      54.259 209.798 150.567  1.00 97.66           O  
ATOM   2167  N   PHE H 146      50.532 211.803 156.000  1.00 77.95           N  
ATOM   2168  CA  PHE H 146      49.214 211.301 155.640  1.00 78.05           C  
ATOM   2169  C   PHE H 146      48.283 212.480 155.383  1.00 80.48           C  
ATOM   2170  O   PHE H 146      48.262 213.434 156.171  1.00 92.82           O  
ATOM   2171  CB  PHE H 146      48.665 210.403 156.751  1.00 65.29           C  
ATOM   2172  CG  PHE H 146      47.444 209.622 156.359  1.00 70.43           C  
ATOM   2173  CD1 PHE H 146      46.193 210.214 156.373  1.00 83.59           C  
ATOM   2174  CD2 PHE H 146      47.546 208.291 155.989  1.00 81.11           C  
ATOM   2175  CE1 PHE H 146      45.068 209.497 156.015  1.00 93.21           C  
ATOM   2176  CE2 PHE H 146      46.424 207.569 155.632  1.00 90.80           C  
ATOM   2177  CZ  PHE H 146      45.184 208.173 155.645  1.00 93.83           C  
ATOM   2178  N   PRO H 147      47.502 212.464 154.293  1.00 87.35           N  
ATOM   2179  CA  PRO H 147      47.490 211.424 153.261  1.00 91.23           C  
ATOM   2180  C   PRO H 147      48.435 211.752 152.109  1.00 92.13           C  
ATOM   2181  O   PRO H 147      49.265 212.652 152.237  1.00 80.83           O  
ATOM   2182  CB  PRO H 147      46.039 211.440 152.788  1.00 73.55           C  
ATOM   2183  CG  PRO H 147      45.669 212.892 152.885  1.00 75.51           C  
ATOM   2184  CD  PRO H 147      46.427 213.450 154.076  1.00 92.04           C  
ATOM   2185  N   GLU H 148      48.313 211.023 151.003  1.00 99.33           N  
ATOM   2186  CA  GLU H 148      48.968 211.431 149.775  1.00105.80           C  
ATOM   2187  C   GLU H 148      48.266 212.664 149.211  1.00 97.25           C  
ATOM   2188  O   GLU H 148      47.125 212.959 149.575  1.00108.99           O  
ATOM   2189  CB  GLU H 148      48.947 210.297 148.751  1.00105.36           C  
ATOM   2190  CG  GLU H 148      50.002 209.218 148.961  1.00101.36           C  
ATOM   2191  CD  GLU H 148      51.252 209.453 148.130  1.00108.99           C  
ATOM   2192  OE1 GLU H 148      51.993 210.415 148.422  1.00112.52           O  
ATOM   2193  OE2 GLU H 148      51.486 208.680 147.176  1.00103.80           O  
ATOM   2194  N   PRO H 149      48.924 213.400 148.305  1.00 99.27           N  
ATOM   2195  CA  PRO H 149      50.268 213.134 147.794  1.00109.08           C  
ATOM   2196  C   PRO H 149      51.340 214.065 148.356  1.00 98.53           C  
ATOM   2197  O   PRO H 149      51.025 215.091 148.960  1.00102.27           O  
ATOM   2198  CB  PRO H 149      50.098 213.378 146.299  1.00124.46           C  
ATOM   2199  CG  PRO H 149      49.138 214.545 146.261  1.00118.56           C  
ATOM   2200  CD  PRO H 149      48.239 214.416 147.487  1.00112.52           C  
ATOM   2201  N   VAL H 150      52.601 213.694 148.146  1.00 88.01           N  
ATOM   2202  CA  VAL H 150      53.748 214.550 148.417  1.00 90.21           C  
ATOM   2203  C   VAL H 150      54.480 214.778 147.104  1.00 92.03           C  
ATOM   2204  O   VAL H 150      54.613 213.855 146.292  1.00112.37           O  
ATOM   2205  CB  VAL H 150      54.697 213.934 149.466  1.00 98.15           C  
ATOM   2206  CG1 VAL H 150      56.089 214.541 149.344  1.00 97.52           C  
ATOM   2207  CG2 VAL H 150      54.147 214.142 150.866  1.00121.04           C  
ATOM   2208  N   THR H 151      54.945 216.004 146.889  1.00 88.72           N  
ATOM   2209  CA  THR H 151      55.746 216.328 145.717  1.00 77.62           C  
ATOM   2210  C   THR H 151      57.161 216.682 146.152  1.00 85.97           C  
ATOM   2211  O   THR H 151      57.357 217.398 147.139  1.00 95.81           O  
ATOM   2212  CB  THR H 151      55.139 217.486 144.921  1.00 78.49           C  
ATOM   2213  OG1 THR H 151      55.192 218.687 145.700  1.00 97.67           O  
ATOM   2214  CG2 THR H 151      53.692 217.182 144.558  1.00 85.29           C  
ATOM   2215  N   VAL H 152      58.144 216.171 145.417  1.00 87.08           N  
ATOM   2216  CA  VAL H 152      59.551 216.398 145.719  1.00 86.37           C  
ATOM   2217  C   VAL H 152      60.232 216.912 144.461  1.00 86.13           C  
ATOM   2218  O   VAL H 152      60.175 216.262 143.410  1.00100.63           O  
ATOM   2219  CB  VAL H 152      60.252 215.125 146.223  1.00 88.65           C  
ATOM   2220  CG1 VAL H 152      61.691 215.434 146.618  1.00 95.39           C  
ATOM   2221  CG2 VAL H 152      59.488 214.517 147.389  1.00107.37           C  
ATOM   2222  N   SER H 153      60.864 218.075 144.565  1.00 85.94           N  
ATOM   2223  CA  SER H 153      61.767 218.574 143.541  1.00 96.13           C  
ATOM   2224  C   SER H 153      63.150 218.742 144.154  1.00 91.96           C  
ATOM   2225  O   SER H 153      63.335 218.620 145.367  1.00 93.98           O  
ATOM   2226  CB  SER H 153      61.270 219.899 142.947  1.00 98.41           C  
ATOM   2227  OG  SER H 153      61.271 220.930 143.919  1.00105.66           O  
ATOM   2228  N   TRP H 154      64.135 219.013 143.303  1.00 77.27           N  
ATOM   2229  CA  TRP H 154      65.500 219.245 143.753  1.00 85.79           C  
ATOM   2230  C   TRP H 154      65.985 220.572 143.193  1.00 95.85           C  
ATOM   2231  O   TRP H 154      65.906 220.806 141.983  1.00111.68           O  
ATOM   2232  CB  TRP H 154      66.430 218.102 143.332  1.00 97.87           C  
ATOM   2233  CG  TRP H 154      66.280 216.883 144.194  1.00 94.60           C  
ATOM   2234  CD1 TRP H 154      65.438 215.830 143.985  1.00 93.66           C  
ATOM   2235  CD2 TRP H 154      66.984 216.599 145.410  1.00 91.23           C  
ATOM   2236  NE1 TRP H 154      65.577 214.906 144.993  1.00 91.80           N  
ATOM   2237  CE2 TRP H 154      66.520 215.355 145.880  1.00 98.80           C  
ATOM   2238  CE3 TRP H 154      67.963 217.275 146.145  1.00 91.65           C  
ATOM   2239  CZ2 TRP H 154      67.001 214.772 147.051  1.00104.12           C  
ATOM   2240  CZ3 TRP H 154      68.440 216.695 147.308  1.00 99.17           C  
ATOM   2241  CH2 TRP H 154      67.959 215.456 147.749  1.00 99.56           C  
ATOM   2242  N   ASN H 155      66.478 221.436 144.078  1.00 91.55           N  
ATOM   2243  CA  ASN H 155      66.903 222.781 143.705  1.00 89.06           C  
ATOM   2244  C   ASN H 155      65.797 223.497 142.933  1.00107.32           C  
ATOM   2245  O   ASN H 155      66.021 224.106 141.884  1.00103.86           O  
ATOM   2246  CB  ASN H 155      68.207 222.741 142.908  1.00 99.34           C  
ATOM   2247  CG  ASN H 155      69.362 222.172 143.712  1.00 86.96           C  
ATOM   2248  OD1 ASN H 155      69.301 222.100 144.940  1.00 83.23           O  
ATOM   2249  ND2 ASN H 155      70.423 221.768 143.023  1.00 83.88           N  
ATOM   2250  N   SER H 156      64.579 223.405 143.467  1.00116.43           N  
ATOM   2251  CA  SER H 156      63.410 224.075 142.898  1.00115.56           C  
ATOM   2252  C   SER H 156      63.100 223.581 141.489  1.00101.43           C  
ATOM   2253  O   SER H 156      62.594 224.333 140.653  1.00 95.67           O  
ATOM   2254  CB  SER H 156      63.590 225.595 142.903  1.00112.06           C  
ATOM   2255  OG  SER H 156      63.717 226.083 144.227  1.00107.99           O  
ATOM   2256  N   GLY H 157      63.394 222.312 141.215  1.00 93.85           N  
ATOM   2257  CA  GLY H 157      63.125 221.729 139.919  1.00105.36           C  
ATOM   2258  C   GLY H 157      64.253 221.827 138.917  1.00113.51           C  
ATOM   2259  O   GLY H 157      64.131 221.270 137.818  1.00 99.64           O  
ATOM   2260  N   ALA H 158      65.349 222.510 139.256  1.00106.72           N  
ATOM   2261  CA  ALA H 158      66.461 222.649 138.323  1.00100.74           C  
ATOM   2262  C   ALA H 158      67.222 221.345 138.123  1.00 92.70           C  
ATOM   2263  O   ALA H 158      67.885 221.182 137.093  1.00118.26           O  
ATOM   2264  CB  ALA H 158      67.419 223.739 138.804  1.00114.70           C  
ATOM   2265  N   LEU H 159      67.144 220.418 139.075  1.00 99.13           N  
ATOM   2266  CA  LEU H 159      67.876 219.159 139.019  1.00 95.97           C  
ATOM   2267  C   LEU H 159      66.899 218.023 138.746  1.00 95.51           C  
ATOM   2268  O   LEU H 159      65.997 217.768 139.552  1.00 86.40           O  
ATOM   2269  CB  LEU H 159      68.637 218.913 140.321  1.00 89.09           C  
ATOM   2270  CG  LEU H 159      69.454 217.622 140.383  1.00101.78           C  
ATOM   2271  CD1 LEU H 159      70.403 217.541 139.200  1.00111.58           C  
ATOM   2272  CD2 LEU H 159      70.220 217.536 141.692  1.00102.78           C  
ATOM   2273  N   THR H 160      67.086 217.341 137.616  1.00104.36           N  
ATOM   2274  CA  THR H 160      66.214 216.236 137.236  1.00108.96           C  
ATOM   2275  C   THR H 160      67.026 215.019 136.807  1.00107.19           C  
ATOM   2276  O   THR H 160      66.589 213.879 136.994  1.00103.92           O  
ATOM   2277  CB  THR H 160      65.265 216.662 136.112  1.00 95.33           C  
ATOM   2278  OG1 THR H 160      66.008 217.308 135.071  1.00105.88           O  
ATOM   2279  CG2 THR H 160      64.203 217.615 136.642  1.00 99.20           C  
ATOM   2280  N   SER H 161      68.205 215.248 136.234  1.00105.73           N  
ATOM   2281  CA  SER H 161      69.050 214.143 135.801  1.00111.04           C  
ATOM   2282  C   SER H 161      69.539 213.348 137.004  1.00113.08           C  
ATOM   2283  O   SER H 161      70.022 213.920 137.987  1.00113.53           O  
ATOM   2284  CB  SER H 161      70.236 214.666 134.992  1.00105.30           C  
ATOM   2285  OG  SER H 161      69.806 215.252 133.777  1.00115.62           O  
ATOM   2286  N   GLY H 162      69.414 212.026 136.925  1.00 96.54           N  
ATOM   2287  CA  GLY H 162      69.850 211.157 137.998  1.00109.65           C  
ATOM   2288  C   GLY H 162      68.959 211.136 139.218  1.00103.68           C  
ATOM   2289  O   GLY H 162      69.362 210.584 140.248  1.00 86.88           O  
ATOM   2290  N   VAL H 163      67.763 211.710 139.139  1.00101.44           N  
ATOM   2291  CA  VAL H 163      66.852 211.770 140.275  1.00 95.48           C  
ATOM   2292  C   VAL H 163      65.961 210.536 140.268  1.00 97.96           C  
ATOM   2293  O   VAL H 163      65.414 210.156 139.225  1.00 92.43           O  
ATOM   2294  CB  VAL H 163      66.008 213.055 140.239  1.00 83.57           C  
ATOM   2295  CG1 VAL H 163      64.941 213.020 141.323  1.00 83.52           C  
ATOM   2296  CG2 VAL H 163      66.897 214.278 140.401  1.00 78.29           C  
ATOM   2297  N   HIS H 164      65.820 209.907 141.432  1.00104.31           N  
ATOM   2298  CA  HIS H 164      64.891 208.799 141.633  1.00 99.64           C  
ATOM   2299  C   HIS H 164      64.017 209.135 142.834  1.00103.11           C  
ATOM   2300  O   HIS H 164      64.507 209.185 143.967  1.00 99.45           O  
ATOM   2301  CB  HIS H 164      65.628 207.476 141.852  1.00 95.36           C  
ATOM   2302  CG  HIS H 164      66.374 206.989 140.649  1.00107.87           C  
ATOM   2303  ND1 HIS H 164      65.746 206.651 139.469  1.00114.32           N  
ATOM   2304  CD2 HIS H 164      67.695 206.770 140.447  1.00104.97           C  
ATOM   2305  CE1 HIS H 164      66.649 206.253 138.591  1.00121.35           C  
ATOM   2306  NE2 HIS H 164      67.840 206.316 139.159  1.00113.41           N  
ATOM   2307  N   THR H 165      62.734 209.382 142.585  1.00 94.55           N  
ATOM   2308  CA  THR H 165      61.752 209.573 143.643  1.00 76.77           C  
ATOM   2309  C   THR H 165      60.927 208.297 143.758  1.00 80.35           C  
ATOM   2310  O   THR H 165      60.206 207.933 142.823  1.00 82.95           O  
ATOM   2311  CB  THR H 165      60.855 210.779 143.362  1.00 82.74           C  
ATOM   2312  OG1 THR H 165      61.658 211.963 143.277  1.00 95.38           O  
ATOM   2313  CG2 THR H 165      59.833 210.951 144.476  1.00 67.22           C  
ATOM   2314  N   PHE H 166      61.044 207.620 144.894  1.00 85.81           N  
ATOM   2315  CA  PHE H 166      60.444 206.305 145.041  1.00 77.81           C  
ATOM   2316  C   PHE H 166      58.948 206.404 145.328  1.00 77.02           C  
ATOM   2317  O   PHE H 166      58.476 207.400 145.884  1.00 70.72           O  
ATOM   2318  CB  PHE H 166      61.128 205.532 146.162  1.00 83.31           C  
ATOM   2319  CG  PHE H 166      62.501 205.043 145.808  1.00 83.44           C  
ATOM   2320  CD1 PHE H 166      62.667 203.853 145.123  1.00 86.83           C  
ATOM   2321  CD2 PHE H 166      63.625 205.772 146.158  1.00 83.03           C  
ATOM   2322  CE1 PHE H 166      63.927 203.397 144.793  1.00 85.86           C  
ATOM   2323  CE2 PHE H 166      64.889 205.321 145.831  1.00 70.93           C  
ATOM   2324  CZ  PHE H 166      65.040 204.131 145.147  1.00 72.71           C  
ATOM   2325  N   PRO H 167      58.184 205.382 144.951  1.00 81.79           N  
ATOM   2326  CA  PRO H 167      56.764 205.354 145.316  1.00 89.09           C  
ATOM   2327  C   PRO H 167      56.599 205.286 146.827  1.00 94.76           C  
ATOM   2328  O   PRO H 167      57.364 204.616 147.525  1.00 96.86           O  
ATOM   2329  CB  PRO H 167      56.244 204.082 144.633  1.00 94.77           C  
ATOM   2330  CG  PRO H 167      57.256 203.768 143.567  1.00104.13           C  
ATOM   2331  CD  PRO H 167      58.568 204.232 144.116  1.00104.32           C  
ATOM   2332  N   ALA H 168      55.593 205.995 147.331  1.00 99.04           N  
ATOM   2333  CA  ALA H 168      55.328 205.987 148.761  1.00 92.00           C  
ATOM   2334  C   ALA H 168      54.971 204.582 149.229  1.00 91.64           C  
ATOM   2335  O   ALA H 168      54.333 203.805 148.514  1.00 89.23           O  
ATOM   2336  CB  ALA H 168      54.197 206.958 149.103  1.00 91.23           C  
ATOM   2337  N   VAL H 169      55.398 204.255 150.445  1.00 97.89           N  
ATOM   2338  CA  VAL H 169      55.110 202.971 151.069  1.00100.36           C  
ATOM   2339  C   VAL H 169      54.331 203.229 152.349  1.00 91.79           C  
ATOM   2340  O   VAL H 169      54.690 204.114 153.133  1.00 92.59           O  
ATOM   2341  CB  VAL H 169      56.395 202.176 151.365  1.00 94.36           C  
ATOM   2342  CG1 VAL H 169      56.077 200.966 152.230  1.00101.30           C  
ATOM   2343  CG2 VAL H 169      57.058 201.747 150.070  1.00 80.30           C  
ATOM   2344  N   LEU H 170      53.268 202.459 152.555  1.00 78.64           N  
ATOM   2345  CA  LEU H 170      52.457 202.590 153.757  1.00 81.41           C  
ATOM   2346  C   LEU H 170      53.108 201.809 154.891  1.00 95.80           C  
ATOM   2347  O   LEU H 170      53.338 200.601 154.769  1.00122.48           O  
ATOM   2348  CB  LEU H 170      51.037 202.093 153.499  1.00 98.52           C  
ATOM   2349  CG  LEU H 170      50.002 202.447 154.567  1.00 92.27           C  
ATOM   2350  CD1 LEU H 170      49.931 203.954 154.749  1.00 96.39           C  
ATOM   2351  CD2 LEU H 170      48.637 201.885 154.204  1.00 61.94           C  
ATOM   2352  N   GLN H 171      53.414 202.496 155.987  1.00 92.84           N  
ATOM   2353  CA  GLN H 171      54.000 201.842 157.144  1.00 91.51           C  
ATOM   2354  C   GLN H 171      52.914 201.161 157.973  1.00109.47           C  
ATOM   2355  O   GLN H 171      51.715 201.391 157.792  1.00107.40           O  
ATOM   2356  CB  GLN H 171      54.777 202.851 157.989  1.00 83.32           C  
ATOM   2357  CG  GLN H 171      55.888 203.556 157.229  1.00 89.70           C  
ATOM   2358  CD  GLN H 171      56.525 204.676 158.026  1.00110.05           C  
ATOM   2359  OE1 GLN H 171      57.558 204.487 158.668  1.00117.48           O  
ATOM   2360  NE2 GLN H 171      55.912 205.854 157.985  1.00115.48           N  
ATOM   2361  N   SER H 172      53.349 200.300 158.896  1.00120.79           N  
ATOM   2362  CA  SER H 172      52.397 199.602 159.754  1.00121.58           C  
ATOM   2363  C   SER H 172      51.571 200.575 160.583  1.00106.03           C  
ATOM   2364  O   SER H 172      50.447 200.253 160.983  1.00102.41           O  
ATOM   2365  CB  SER H 172      53.133 198.619 160.664  1.00115.16           C  
ATOM   2366  OG  SER H 172      54.150 199.276 161.401  1.00101.06           O  
ATOM   2367  N   SER H 173      52.106 201.769 160.846  1.00103.78           N  
ATOM   2368  CA  SER H 173      51.388 202.755 161.644  1.00102.08           C  
ATOM   2369  C   SER H 173      50.212 203.369 160.898  1.00103.30           C  
ATOM   2370  O   SER H 173      49.352 203.991 161.530  1.00109.91           O  
ATOM   2371  CB  SER H 173      52.346 203.861 162.090  1.00 97.29           C  
ATOM   2372  OG  SER H 173      52.909 204.524 160.971  1.00 97.71           O  
ATOM   2373  N   GLY H 174      50.149 203.207 159.579  1.00 88.59           N  
ATOM   2374  CA  GLY H 174      49.148 203.868 158.772  1.00 77.10           C  
ATOM   2375  C   GLY H 174      49.606 205.164 158.140  1.00 82.73           C  
ATOM   2376  O   GLY H 174      48.827 205.783 157.404  1.00100.78           O  
ATOM   2377  N   LEU H 175      50.833 205.594 158.409  1.00 75.18           N  
ATOM   2378  CA  LEU H 175      51.412 206.779 157.796  1.00 78.29           C  
ATOM   2379  C   LEU H 175      52.283 206.377 156.613  1.00 90.81           C  
ATOM   2380  O   LEU H 175      52.828 205.271 156.567  1.00 91.41           O  
ATOM   2381  CB  LEU H 175      52.247 207.569 158.806  1.00 87.31           C  
ATOM   2382  CG  LEU H 175      51.556 208.065 160.077  1.00 95.07           C  
ATOM   2383  CD1 LEU H 175      52.570 208.709 161.009  1.00115.04           C  
ATOM   2384  CD2 LEU H 175      50.443 209.043 159.737  1.00 85.00           C  
ATOM   2385  N   TYR H 176      52.412 207.289 155.657  1.00 90.33           N  
ATOM   2386  CA  TYR H 176      53.232 207.039 154.484  1.00 89.40           C  
ATOM   2387  C   TYR H 176      54.660 207.527 154.707  1.00 86.24           C  
ATOM   2388  O   TYR H 176      54.938 208.361 155.573  1.00 93.73           O  
ATOM   2389  CB  TYR H 176      52.640 207.718 153.248  1.00 86.06           C  
ATOM   2390  CG  TYR H 176      51.346 207.105 152.768  1.00 90.99           C  
ATOM   2391  CD1 TYR H 176      51.347 205.964 151.976  1.00 83.51           C  
ATOM   2392  CD2 TYR H 176      50.123 207.670 153.100  1.00101.38           C  
ATOM   2393  CE1 TYR H 176      50.166 205.401 151.533  1.00 88.38           C  
ATOM   2394  CE2 TYR H 176      48.937 207.116 152.661  1.00110.01           C  
ATOM   2395  CZ  TYR H 176      48.964 205.982 151.878  1.00102.24           C  
ATOM   2396  OH  TYR H 176      47.783 205.427 151.440  1.00 86.52           O  
ATOM   2397  N   SER H 177      55.570 206.980 153.907  1.00 83.17           N  
ATOM   2398  CA  SER H 177      56.958 207.411 153.897  1.00 93.39           C  
ATOM   2399  C   SER H 177      57.550 207.095 152.534  1.00 99.04           C  
ATOM   2400  O   SER H 177      57.177 206.110 151.891  1.00 97.97           O  
ATOM   2401  CB  SER H 177      57.779 206.736 155.002  1.00100.26           C  
ATOM   2402  OG  SER H 177      59.134 207.153 154.950  1.00112.36           O  
ATOM   2403  N   LEU H 178      58.468 207.948 152.097  1.00 90.62           N  
ATOM   2404  CA  LEU H 178      59.175 207.736 150.844  1.00 90.92           C  
ATOM   2405  C   LEU H 178      60.498 208.482 150.921  1.00 99.59           C  
ATOM   2406  O   LEU H 178      60.705 209.331 151.790  1.00 97.98           O  
ATOM   2407  CB  LEU H 178      58.342 208.193 149.639  1.00 78.57           C  
ATOM   2408  CG  LEU H 178      57.996 209.679 149.489  1.00 77.62           C  
ATOM   2409  CD1 LEU H 178      59.194 210.492 149.012  1.00 77.96           C  
ATOM   2410  CD2 LEU H 178      56.818 209.858 148.541  1.00 94.98           C  
ATOM   2411  N   SER H 179      61.394 208.146 150.001  1.00 87.87           N  
ATOM   2412  CA  SER H 179      62.685 208.801 149.890  1.00 86.59           C  
ATOM   2413  C   SER H 179      62.857 209.358 148.486  1.00 85.51           C  
ATOM   2414  O   SER H 179      62.293 208.836 147.520  1.00 87.12           O  
ATOM   2415  CB  SER H 179      63.836 207.838 150.205  1.00 86.09           C  
ATOM   2416  OG  SER H 179      63.986 207.657 151.602  1.00115.77           O  
ATOM   2417  N   SER H 180      63.637 210.430 148.380  1.00 97.88           N  
ATOM   2418  CA  SER H 180      64.049 210.962 147.090  1.00 85.24           C  
ATOM   2419  C   SER H 180      65.568 211.017 147.060  1.00 85.18           C  
ATOM   2420  O   SER H 180      66.189 211.583 147.966  1.00 93.50           O  
ATOM   2421  CB  SER H 180      63.454 212.349 146.833  1.00 92.32           C  
ATOM   2422  OG  SER H 180      63.744 212.782 145.514  1.00 96.57           O  
ATOM   2423  N   VAL H 181      66.163 210.417 146.030  1.00 88.31           N  
ATOM   2424  CA  VAL H 181      67.610 210.301 145.942  1.00100.29           C  
ATOM   2425  C   VAL H 181      68.087 210.882 144.619  1.00106.11           C  
ATOM   2426  O   VAL H 181      67.334 210.994 143.649  1.00102.08           O  
ATOM   2427  CB  VAL H 181      68.089 208.841 146.091  1.00 94.42           C  
ATOM   2428  CG1 VAL H 181      67.630 208.266 147.422  1.00 94.03           C  
ATOM   2429  CG2 VAL H 181      67.586 207.995 144.931  1.00 99.73           C  
ATOM   2430  N   VAL H 182      69.362 211.254 144.597  1.00103.64           N  
ATOM   2431  CA  VAL H 182      70.005 211.790 143.405  1.00103.61           C  
ATOM   2432  C   VAL H 182      71.479 211.418 143.448  1.00109.57           C  
ATOM   2433  O   VAL H 182      72.106 211.408 144.515  1.00106.33           O  
ATOM   2434  CB  VAL H 182      69.818 213.318 143.292  1.00 97.81           C  
ATOM   2435  CG1 VAL H 182      70.365 214.011 144.529  1.00 99.73           C  
ATOM   2436  CG2 VAL H 182      70.498 213.844 142.035  1.00112.40           C  
ATOM   2437  N   THR H 183      72.020 211.094 142.278  1.00108.49           N  
ATOM   2438  CA  THR H 183      73.442 210.844 142.103  1.00102.37           C  
ATOM   2439  C   THR H 183      74.080 212.034 141.401  1.00104.29           C  
ATOM   2440  O   THR H 183      73.536 212.560 140.425  1.00112.48           O  
ATOM   2441  CB  THR H 183      73.685 209.566 141.296  1.00100.53           C  
ATOM   2442  OG1 THR H 183      72.934 209.617 140.077  1.00111.43           O  
ATOM   2443  CG2 THR H 183      73.267 208.342 142.097  1.00107.85           C  
ATOM   2444  N   VAL H 184      75.232 212.457 141.909  1.00 99.74           N  
ATOM   2445  CA  VAL H 184      75.924 213.643 141.412  1.00109.95           C  
ATOM   2446  C   VAL H 184      77.413 213.351 141.327  1.00116.76           C  
ATOM   2447  O   VAL H 184      77.920 212.403 141.944  1.00118.13           O  
ATOM   2448  CB  VAL H 184      75.682 214.868 142.313  1.00112.49           C  
ATOM   2449  CG1 VAL H 184      74.193 215.153 142.429  1.00113.67           C  
ATOM   2450  CG2 VAL H 184      76.295 214.641 143.686  1.00106.04           C  
ATOM   2451  N   PRO H 185      78.140 214.155 140.555  1.00114.21           N  
ATOM   2452  CA  PRO H 185      79.600 214.017 140.517  1.00112.47           C  
ATOM   2453  C   PRO H 185      80.191 214.226 141.903  1.00114.18           C  
ATOM   2454  O   PRO H 185      79.880 215.203 142.589  1.00112.16           O  
ATOM   2455  CB  PRO H 185      80.037 215.115 139.540  1.00103.79           C  
ATOM   2456  CG  PRO H 185      78.814 215.414 138.724  1.00117.81           C  
ATOM   2457  CD  PRO H 185      77.655 215.211 139.650  1.00104.01           C  
ATOM   2458  N   SER H 186      81.047 213.290 142.318  1.00104.36           N  
ATOM   2459  CA  SER H 186      81.657 213.385 143.640  1.00103.05           C  
ATOM   2460  C   SER H 186      82.403 214.700 143.821  1.00101.90           C  
ATOM   2461  O   SER H 186      82.559 215.176 144.952  1.00 93.85           O  
ATOM   2462  CB  SER H 186      82.599 212.202 143.869  1.00103.83           C  
ATOM   2463  OG  SER H 186      83.144 212.226 145.177  1.00117.62           O  
ATOM   2464  N   SER H 187      82.863 215.305 142.725  1.00112.45           N  
ATOM   2465  CA  SER H 187      83.634 216.540 142.816  1.00 96.01           C  
ATOM   2466  C   SER H 187      82.767 217.753 143.125  1.00105.52           C  
ATOM   2467  O   SER H 187      83.293 218.768 143.593  1.00110.24           O  
ATOM   2468  CB  SER H 187      84.401 216.771 141.515  1.00109.34           C  
ATOM   2469  OG  SER H 187      83.517 216.829 140.409  1.00 84.14           O  
ATOM   2470  N   SER H 188      81.461 217.676 142.881  1.00115.27           N  
ATOM   2471  CA  SER H 188      80.570 218.814 143.068  1.00111.24           C  
ATOM   2472  C   SER H 188      80.036 218.929 144.490  1.00106.19           C  
ATOM   2473  O   SER H 188      79.335 219.900 144.794  1.00112.00           O  
ATOM   2474  CB  SER H 188      79.393 218.730 142.089  1.00117.22           C  
ATOM   2475  OG  SER H 188      78.518 217.666 142.423  1.00113.64           O  
ATOM   2476  N   LEU H 189      80.350 217.972 145.365  1.00107.13           N  
ATOM   2477  CA  LEU H 189      79.784 217.991 146.709  1.00114.13           C  
ATOM   2478  C   LEU H 189      80.244 219.206 147.502  1.00122.28           C  
ATOM   2479  O   LEU H 189      79.534 219.662 148.405  1.00128.43           O  
ATOM   2480  CB  LEU H 189      80.148 216.705 147.452  1.00118.77           C  
ATOM   2481  CG  LEU H 189      79.502 215.422 146.928  1.00119.43           C  
ATOM   2482  CD1 LEU H 189      79.821 214.252 147.846  1.00108.70           C  
ATOM   2483  CD2 LEU H 189      78.000 215.600 146.785  1.00120.85           C  
ATOM   2484  N   GLY H 190      81.418 219.744 147.183  1.00116.98           N  
ATOM   2485  CA  GLY H 190      81.952 220.867 147.924  1.00113.62           C  
ATOM   2486  C   GLY H 190      81.498 222.211 147.396  1.00 99.55           C  
ATOM   2487  O   GLY H 190      81.494 223.202 148.132  1.00108.17           O  
ATOM   2488  N   THR H 191      81.100 222.258 146.124  1.00108.88           N  
ATOM   2489  CA  THR H 191      80.776 223.515 145.466  1.00124.70           C  
ATOM   2490  C   THR H 191      79.296 223.703 145.171  1.00118.86           C  
ATOM   2491  O   THR H 191      78.857 224.848 145.025  1.00104.87           O  
ATOM   2492  CB  THR H 191      81.552 223.641 144.147  1.00128.80           C  
ATOM   2493  OG1 THR H 191      81.118 222.620 143.240  1.00122.88           O  
ATOM   2494  CG2 THR H 191      83.043 223.488 144.395  1.00116.92           C  
ATOM   2495  N   GLN H 192      78.522 222.627 145.075  1.00120.43           N  
ATOM   2496  CA  GLN H 192      77.114 222.710 144.710  1.00101.36           C  
ATOM   2497  C   GLN H 192      76.239 222.540 145.944  1.00112.01           C  
ATOM   2498  O   GLN H 192      76.434 221.605 146.727  1.00115.47           O  
ATOM   2499  CB  GLN H 192      76.755 221.651 143.667  1.00100.57           C  
ATOM   2500  CG  GLN H 192      75.298 221.692 143.229  1.00117.40           C  
ATOM   2501  CD  GLN H 192      74.906 223.032 142.639  1.00131.16           C  
ATOM   2502  OE1 GLN H 192      75.574 223.548 141.743  1.00145.83           O  
ATOM   2503  NE2 GLN H 192      73.822 223.608 143.145  1.00127.14           N  
ATOM   2504  N   THR H 193      75.278 223.444 146.110  1.00112.23           N  
ATOM   2505  CA  THR H 193      74.268 223.294 147.144  1.00112.25           C  
ATOM   2506  C   THR H 193      73.140 222.405 146.641  1.00106.14           C  
ATOM   2507  O   THR H 193      72.664 222.557 145.512  1.00 87.34           O  
ATOM   2508  CB  THR H 193      73.712 224.657 147.560  1.00111.45           C  
ATOM   2509  OG1 THR H 193      74.741 225.416 148.207  1.00112.98           O  
ATOM   2510  CG2 THR H 193      72.538 224.484 148.513  1.00 90.83           C  
ATOM   2511  N   TYR H 194      72.718 221.466 147.484  1.00113.02           N  
ATOM   2512  CA  TYR H 194      71.646 220.537 147.151  1.00 94.44           C  
ATOM   2513  C   TYR H 194      70.521 220.703 148.160  1.00 92.73           C  
ATOM   2514  O   TYR H 194      70.712 220.464 149.358  1.00108.85           O  
ATOM   2515  CB  TYR H 194      72.156 219.096 147.123  1.00 94.36           C  
ATOM   2516  CG  TYR H 194      73.171 218.854 146.030  1.00100.01           C  
ATOM   2517  CD1 TYR H 194      72.783 218.788 144.698  1.00 80.13           C  
ATOM   2518  CD2 TYR H 194      74.518 218.698 146.327  1.00 99.90           C  
ATOM   2519  CE1 TYR H 194      73.706 218.571 143.694  1.00 82.21           C  
ATOM   2520  CE2 TYR H 194      75.449 218.480 145.330  1.00105.70           C  
ATOM   2521  CZ  TYR H 194      75.038 218.418 144.016  1.00106.45           C  
ATOM   2522  OH  TYR H 194      75.962 218.201 143.019  1.00116.20           O  
ATOM   2523  N   ILE H 195      69.355 221.115 147.671  1.00 82.39           N  
ATOM   2524  CA  ILE H 195      68.188 221.391 148.496  1.00 97.64           C  
ATOM   2525  C   ILE H 195      67.025 220.592 147.931  1.00 89.55           C  
ATOM   2526  O   ILE H 195      66.694 220.728 146.747  1.00 94.94           O  
ATOM   2527  CB  ILE H 195      67.848 222.891 148.522  1.00 90.23           C  
ATOM   2528  CG1 ILE H 195      69.008 223.690 149.120  1.00 88.08           C  
ATOM   2529  CG2 ILE H 195      66.555 223.134 149.285  1.00 99.36           C  
ATOM   2530  CD1 ILE H 195      68.861 225.188 148.964  1.00 92.20           C  
ATOM   2531  N   CYS H 196      66.411 219.758 148.765  1.00 93.76           N  
ATOM   2532  CA  CYS H 196      65.242 218.993 148.352  1.00102.03           C  
ATOM   2533  C   CYS H 196      63.989 219.707 148.843  1.00 96.49           C  
ATOM   2534  O   CYS H 196      63.903 220.093 150.015  1.00 90.42           O  
ATOM   2535  CB  CYS H 196      65.313 217.547 148.858  1.00120.18           C  
ATOM   2536  SG  CYS H 196      64.427 217.120 150.377  1.00133.69           S  
ATOM   2537  N   ASN H 197      63.039 219.908 147.931  1.00101.82           N  
ATOM   2538  CA  ASN H 197      61.850 220.722 148.161  1.00 95.84           C  
ATOM   2539  C   ASN H 197      60.638 219.800 148.210  1.00 96.22           C  
ATOM   2540  O   ASN H 197      60.254 219.213 147.191  1.00 92.69           O  
ATOM   2541  CB  ASN H 197      61.698 221.775 147.065  1.00102.88           C  
ATOM   2542  CG  ASN H 197      63.027 222.380 146.648  1.00110.88           C  
ATOM   2543  OD1 ASN H 197      63.587 222.021 145.611  1.00100.28           O  
ATOM   2544  ND2 ASN H 197      63.541 223.296 147.460  1.00109.52           N  
ATOM   2545  N   VAL H 198      60.040 219.679 149.393  1.00103.94           N  
ATOM   2546  CA  VAL H 198      58.898 218.806 149.631  1.00 87.16           C  
ATOM   2547  C   VAL H 198      57.665 219.671 149.846  1.00 81.28           C  
ATOM   2548  O   VAL H 198      57.702 220.637 150.621  1.00 89.19           O  
ATOM   2549  CB  VAL H 198      59.135 217.883 150.838  1.00 79.93           C  
ATOM   2550  CG1 VAL H 198      57.919 217.000 151.081  1.00 85.57           C  
ATOM   2551  CG2 VAL H 198      60.383 217.039 150.627  1.00 95.49           C  
ATOM   2552  N   ASN H 199      56.576 219.322 149.163  1.00 76.47           N  
ATOM   2553  CA  ASN H 199      55.300 220.007 149.317  1.00 93.48           C  
ATOM   2554  C   ASN H 199      54.222 218.969 149.591  1.00 85.62           C  
ATOM   2555  O   ASN H 199      54.007 218.061 148.779  1.00 80.47           O  
ATOM   2556  CB  ASN H 199      54.953 220.834 148.075  1.00101.56           C  
ATOM   2557  CG  ASN H 199      53.996 221.971 148.383  1.00109.76           C  
ATOM   2558  OD1 ASN H 199      53.328 221.971 149.418  1.00109.61           O  
ATOM   2559  ND2 ASN H 199      53.927 222.948 147.487  1.00109.27           N  
ATOM   2560  N   HIS H 200      53.563 219.104 150.742  1.00 99.72           N  
ATOM   2561  CA  HIS H 200      52.444 218.260 151.164  1.00100.95           C  
ATOM   2562  C   HIS H 200      51.324 219.224 151.552  1.00 98.87           C  
ATOM   2563  O   HIS H 200      51.215 219.629 152.714  1.00101.07           O  
ATOM   2564  CB  HIS H 200      52.851 217.342 152.316  1.00 87.56           C  
ATOM   2565  CG  HIS H 200      51.751 216.454 152.808  1.00 85.29           C  
ATOM   2566  ND1 HIS H 200      51.292 216.490 154.107  1.00 98.60           N  
ATOM   2567  CD2 HIS H 200      51.026 215.497 152.181  1.00 93.76           C  
ATOM   2568  CE1 HIS H 200      50.329 215.598 154.258  1.00 91.64           C  
ATOM   2569  NE2 HIS H 200      50.148 214.982 153.104  1.00 95.49           N  
ATOM   2570  N   LYS H 201      50.505 219.602 150.571  1.00 85.59           N  
ATOM   2571  CA  LYS H 201      49.504 220.647 150.761  1.00 91.03           C  
ATOM   2572  C   LYS H 201      48.359 220.206 151.667  1.00 91.85           C  
ATOM   2573  O   LYS H 201      47.778 221.047 152.365  1.00 95.04           O  
ATOM   2574  CB  LYS H 201      48.958 221.118 149.412  1.00 96.62           C  
ATOM   2575  CG  LYS H 201      49.903 222.056 148.673  1.00112.62           C  
ATOM   2576  CD  LYS H 201      49.226 222.751 147.501  1.00106.53           C  
ATOM   2577  CE  LYS H 201      50.163 223.762 146.858  1.00 95.19           C  
ATOM   2578  NZ  LYS H 201      49.512 224.492 145.738  1.00111.86           N  
ATOM   2579  N   PRO H 202      47.985 218.922 151.683  1.00 82.75           N  
ATOM   2580  CA  PRO H 202      46.956 218.486 152.640  1.00 82.89           C  
ATOM   2581  C   PRO H 202      47.231 218.939 154.061  1.00 78.72           C  
ATOM   2582  O   PRO H 202      46.285 219.192 154.818  1.00 90.25           O  
ATOM   2583  CB  PRO H 202      46.992 216.960 152.511  1.00 73.82           C  
ATOM   2584  CG  PRO H 202      47.394 216.734 151.101  1.00 82.76           C  
ATOM   2585  CD  PRO H 202      48.369 217.832 150.766  1.00 81.79           C  
ATOM   2586  N   SER H 203      48.502 219.056 154.447  1.00 77.74           N  
ATOM   2587  CA  SER H 203      48.881 219.584 155.750  1.00 88.00           C  
ATOM   2588  C   SER H 203      49.518 220.964 155.651  1.00 85.14           C  
ATOM   2589  O   SER H 203      50.043 221.467 156.649  1.00 89.27           O  
ATOM   2590  CB  SER H 203      49.833 218.619 156.459  1.00 86.62           C  
ATOM   2591  OG  SER H 203      51.080 218.554 155.791  1.00 93.62           O  
ATOM   2592  N   ASN H 204      49.486 221.588 154.472  1.00 88.64           N  
ATOM   2593  CA  ASN H 204      50.052 222.922 154.277  1.00 87.71           C  
ATOM   2594  C   ASN H 204      51.541 222.945 154.616  1.00 94.66           C  
ATOM   2595  O   ASN H 204      52.053 223.915 155.180  1.00 94.19           O  
ATOM   2596  CB  ASN H 204      49.294 223.967 155.099  1.00 93.75           C  
ATOM   2597  CG  ASN H 204      49.622 225.389 154.682  1.00104.24           C  
ATOM   2598  OD1 ASN H 204      49.594 225.722 153.497  1.00 95.44           O  
ATOM   2599  ND2 ASN H 204      49.946 226.233 155.656  1.00109.41           N  
ATOM   2600  N   THR H 205      52.246 221.871 154.271  1.00104.79           N  
ATOM   2601  CA  THR H 205      53.660 221.729 154.596  1.00 96.04           C  
ATOM   2602  C   THR H 205      54.505 222.036 153.365  1.00 96.82           C  
ATOM   2603  O   THR H 205      54.404 221.343 152.348  1.00 82.59           O  
ATOM   2604  CB  THR H 205      53.968 220.325 155.116  1.00 94.81           C  
ATOM   2605  OG1 THR H 205      53.272 220.104 156.349  1.00 95.88           O  
ATOM   2606  CG2 THR H 205      55.464 220.161 155.347  1.00 80.90           C  
ATOM   2607  N   LYS H 206      55.326 223.078 153.460  1.00105.31           N  
ATOM   2608  CA  LYS H 206      56.349 223.386 152.469  1.00 98.13           C  
ATOM   2609  C   LYS H 206      57.695 223.359 153.174  1.00 95.50           C  
ATOM   2610  O   LYS H 206      57.925 224.143 154.101  1.00108.05           O  
ATOM   2611  CB  LYS H 206      56.110 224.753 151.822  1.00105.95           C  
ATOM   2612  CG  LYS H 206      55.082 224.765 150.705  1.00119.45           C  
ATOM   2613  CD  LYS H 206      55.042 226.133 150.043  1.00136.14           C  
ATOM   2614  CE  LYS H 206      54.271 226.100 148.737  1.00129.29           C  
ATOM   2615  NZ  LYS H 206      54.348 227.407 148.030  1.00109.94           N  
ATOM   2616  N   VAL H 207      58.581 222.461 152.747  1.00 71.38           N  
ATOM   2617  CA  VAL H 207      59.858 222.264 153.422  1.00 72.10           C  
ATOM   2618  C   VAL H 207      60.982 222.289 152.397  1.00 92.95           C  
ATOM   2619  O   VAL H 207      60.926 221.578 151.388  1.00103.73           O  
ATOM   2620  CB  VAL H 207      59.886 220.947 154.220  1.00 72.36           C  
ATOM   2621  CG1 VAL H 207      61.283 220.687 154.764  1.00 87.98           C  
ATOM   2622  CG2 VAL H 207      58.874 220.997 155.354  1.00 69.45           C  
ATOM   2623  N   ASP H 208      61.996 223.109 152.657  1.00105.67           N  
ATOM   2624  CA  ASP H 208      63.244 223.109 151.907  1.00100.84           C  
ATOM   2625  C   ASP H 208      64.328 222.540 152.810  1.00 98.67           C  
ATOM   2626  O   ASP H 208      64.559 223.062 153.906  1.00113.34           O  
ATOM   2627  CB  ASP H 208      63.614 224.519 151.444  1.00109.83           C  
ATOM   2628  CG  ASP H 208      62.550 225.142 150.567  1.00126.92           C  
ATOM   2629  OD1 ASP H 208      61.921 224.403 149.780  1.00119.53           O  
ATOM   2630  OD2 ASP H 208      62.339 226.369 150.665  1.00151.08           O  
ATOM   2631  N   LYS H 209      64.981 221.470 152.363  1.00107.07           N  
ATOM   2632  CA  LYS H 209      65.984 220.789 153.172  1.00104.54           C  
ATOM   2633  C   LYS H 209      67.352 220.927 152.520  1.00 97.83           C  
ATOM   2634  O   LYS H 209      67.544 220.512 151.370  1.00 86.96           O  
ATOM   2635  CB  LYS H 209      65.630 219.313 153.370  1.00101.53           C  
ATOM   2636  CG  LYS H 209      66.566 218.585 154.326  1.00108.48           C  
ATOM   2637  CD  LYS H 209      66.615 219.260 155.692  1.00 97.05           C  
ATOM   2638  CE  LYS H 209      65.261 219.225 156.387  1.00113.42           C  
ATOM   2639  NZ  LYS H 209      65.338 219.730 157.789  1.00130.29           N  
ATOM   2640  N   ARG H 210      68.288 221.521 153.258  1.00103.10           N  
ATOM   2641  CA  ARG H 210      69.687 221.567 152.857  1.00104.05           C  
ATOM   2642  C   ARG H 210      70.332 220.214 153.122  1.00105.60           C  
ATOM   2643  O   ARG H 210      70.151 219.631 154.195  1.00112.40           O  
ATOM   2644  CB  ARG H 210      70.421 222.662 153.628  1.00121.58           C  
ATOM   2645  CG  ARG H 210      71.875 222.840 153.235  1.00119.51           C  
ATOM   2646  CD  ARG H 210      71.978 223.318 151.802  1.00127.01           C  
ATOM   2647  NE  ARG H 210      73.335 223.719 151.452  1.00152.73           N  
ATOM   2648  CZ  ARG H 210      73.847 224.916 151.716  1.00149.13           C  
ATOM   2649  NH1 ARG H 210      73.116 225.830 152.339  1.00128.63           N  
ATOM   2650  NH2 ARG H 210      75.089 225.196 151.356  1.00156.47           N  
ATOM   2651  N   VAL H 211      71.084 219.712 152.146  1.00 96.94           N  
ATOM   2652  CA  VAL H 211      71.758 218.423 152.257  1.00115.76           C  
ATOM   2653  C   VAL H 211      73.250 218.659 152.077  1.00121.74           C  
ATOM   2654  O   VAL H 211      73.689 219.107 151.011  1.00121.09           O  
ATOM   2655  CB  VAL H 211      71.230 217.410 151.231  1.00112.84           C  
ATOM   2656  CG1 VAL H 211      71.876 216.051 151.449  1.00 94.02           C  
ATOM   2657  CG2 VAL H 211      69.717 217.305 151.328  1.00 94.27           C  
ATOM   2658  N   GLU H 212      74.023 218.356 153.110  1.00125.41           N  
ATOM   2659  CA  GLU H 212      75.450 218.628 153.133  1.00131.12           C  
ATOM   2660  C   GLU H 212      76.187 217.437 153.723  1.00123.88           C  
ATOM   2661  O   GLU H 212      75.597 216.627 154.446  1.00116.59           O  
ATOM   2662  CB  GLU H 212      75.760 219.895 153.941  1.00138.51           C  
ATOM   2663  CG  GLU H 212      75.161 219.901 155.338  1.00144.17           C  
ATOM   2664  CD  GLU H 212      75.278 221.252 156.015  1.00155.08           C  
ATOM   2665  OE1 GLU H 212      75.574 222.244 155.315  1.00163.01           O  
ATOM   2666  OE2 GLU H 212      75.076 221.322 157.245  1.00148.05           O  
ATOM   2667  N   PRO H 213      77.479 217.301 153.426  1.00127.52           N  
ATOM   2668  CA  PRO H 213      78.239 216.155 153.938  1.00122.12           C  
ATOM   2669  C   PRO H 213      78.254 216.108 155.459  1.00144.70           C  
ATOM   2670  O   PRO H 213      78.184 217.134 156.141  1.00149.31           O  
ATOM   2671  CB  PRO H 213      79.647 216.384 153.375  1.00117.39           C  
ATOM   2672  CG  PRO H 213      79.428 217.212 152.155  1.00126.84           C  
ATOM   2673  CD  PRO H 213      78.266 218.109 152.479  1.00136.51           C  
ATOM   2674  N   LYS H 214      78.363 214.887 155.985  1.00149.40           N  
ATOM   2675  CA  LYS H 214      78.359 214.671 157.428  1.00155.41           C  
ATOM   2676  C   LYS H 214      79.759 214.827 158.015  1.00155.38           C  
ATOM   2677  O   LYS H 214      79.994 215.686 158.871  1.00158.93           O  
ATOM   2678  CB  LYS H 214      77.790 213.283 157.739  1.00157.12           C  
ATOM   2679  CG  LYS H 214      77.740 212.924 159.216  1.00151.57           C  
ATOM   2680  CD  LYS H 214      76.890 211.679 159.435  1.00152.58           C  
ATOM   2681  CE  LYS H 214      76.744 211.347 160.911  1.00142.30           C  
ATOM   2682  NZ  LYS H 214      75.635 210.379 161.147  1.00109.78           N  
ATOM   2683  N   SER H 215      80.698 214.003 157.563  1.00157.86           N  
ATOM   2684  CA  SER H 215      82.074 214.074 158.040  1.00157.46           C  
ATOM   2685  C   SER H 215      83.056 214.091 156.875  1.00151.37           C  
ATOM   2686  O   SER H 215      83.890 213.195 156.742  1.00159.43           O  
ATOM   2687  CB  SER H 215      82.381 212.898 158.968  1.00140.46           C  
ATOM   2688  OG  SER H 215      81.535 212.912 160.104  1.00105.06           O  
TER    2689      SER H 215                                                      
ATOM   2690  N   ASP L   1      26.990 190.940 135.181  1.00 98.80           N  
ATOM   2691  CA  ASP L   1      27.348 191.966 134.209  1.00143.11           C  
ATOM   2692  C   ASP L   1      28.368 191.436 133.204  1.00156.39           C  
ATOM   2693  O   ASP L   1      28.556 190.226 133.079  1.00150.91           O  
ATOM   2694  CB  ASP L   1      27.887 193.207 134.923  1.00151.88           C  
ATOM   2695  CG  ASP L   1      26.929 194.380 134.851  1.00148.74           C  
ATOM   2696  OD1 ASP L   1      26.992 195.140 133.862  1.00139.31           O  
ATOM   2697  OD2 ASP L   1      26.095 194.526 135.770  1.00138.94           O  
ATOM   2698  N   LEU L   2      29.019 192.350 132.491  1.00150.70           N  
ATOM   2699  CA  LEU L   2      29.987 192.013 131.458  1.00126.08           C  
ATOM   2700  C   LEU L   2      31.404 192.103 132.012  1.00126.29           C  
ATOM   2701  O   LEU L   2      31.702 192.937 132.870  1.00138.53           O  
ATOM   2702  CB  LEU L   2      29.825 192.942 130.252  1.00136.88           C  
ATOM   2703  CG  LEU L   2      30.692 192.701 129.015  1.00128.48           C  
ATOM   2704  CD1 LEU L   2      30.017 193.282 127.787  1.00103.03           C  
ATOM   2705  CD2 LEU L   2      32.065 193.319 129.198  1.00121.13           C  
ATOM   2706  N   LEU L   3      32.280 191.235 131.509  1.00112.17           N  
ATOM   2707  CA  LEU L   3      33.640 191.125 132.019  1.00125.62           C  
ATOM   2708  C   LEU L   3      34.645 191.129 130.877  1.00119.25           C  
ATOM   2709  O   LEU L   3      34.409 190.530 129.823  1.00128.25           O  
ATOM   2710  CB  LEU L   3      33.809 189.858 132.864  1.00125.32           C  
ATOM   2711  CG  LEU L   3      33.533 190.061 134.354  1.00133.43           C  
ATOM   2712  CD1 LEU L   3      33.512 188.735 135.094  1.00161.72           C  
ATOM   2713  CD2 LEU L   3      34.584 190.988 134.940  1.00109.60           C  
ATOM   2714  N   MET L   4      35.769 191.807 131.101  1.00 99.96           N  
ATOM   2715  CA  MET L   4      36.849 191.924 130.128  1.00 92.28           C  
ATOM   2716  C   MET L   4      38.120 191.370 130.756  1.00 91.10           C  
ATOM   2717  O   MET L   4      38.543 191.839 131.818  1.00 99.60           O  
ATOM   2718  CB  MET L   4      37.043 193.382 129.703  1.00113.43           C  
ATOM   2719  CG  MET L   4      35.785 194.044 129.158  1.00131.97           C  
ATOM   2720  SD  MET L   4      35.334 193.430 127.524  1.00128.87           S  
ATOM   2721  CE  MET L   4      36.697 194.054 126.545  1.00 87.06           C  
ATOM   2722  N   THR L   5      38.725 190.378 130.105  1.00 86.29           N  
ATOM   2723  CA  THR L   5      39.882 189.671 130.645  1.00 84.07           C  
ATOM   2724  C   THR L   5      41.082 189.891 129.736  1.00 86.53           C  
ATOM   2725  O   THR L   5      41.059 189.493 128.567  1.00 75.56           O  
ATOM   2726  CB  THR L   5      39.591 188.175 130.790  1.00 71.18           C  
ATOM   2727  OG1 THR L   5      38.460 187.986 131.648  1.00 82.45           O  
ATOM   2728  CG2 THR L   5      40.795 187.448 131.378  1.00 82.64           C  
ATOM   2729  N   GLN L   6      42.127 190.514 130.273  1.00 87.50           N  
ATOM   2730  CA  GLN L   6      43.368 190.728 129.544  1.00 73.48           C  
ATOM   2731  C   GLN L   6      44.396 189.667 129.914  1.00 93.45           C  
ATOM   2732  O   GLN L   6      44.374 189.105 131.012  1.00109.77           O  
ATOM   2733  CB  GLN L   6      43.944 192.117 129.827  1.00 66.45           C  
ATOM   2734  CG  GLN L   6      43.304 193.231 129.026  1.00 68.44           C  
ATOM   2735  CD  GLN L   6      43.921 194.584 129.318  1.00 89.40           C  
ATOM   2736  OE1 GLN L   6      43.228 195.522 129.711  1.00 93.00           O  
ATOM   2737  NE2 GLN L   6      45.231 194.692 129.124  1.00 81.54           N  
ATOM   2738  N   SER L   7      45.307 189.402 128.974  1.00 85.33           N  
ATOM   2739  CA  SER L   7      46.398 188.462 129.178  1.00 84.88           C  
ATOM   2740  C   SER L   7      47.505 188.823 128.206  1.00 91.37           C  
ATOM   2741  O   SER L   7      47.212 189.094 127.033  1.00105.37           O  
ATOM   2742  CB  SER L   7      45.946 187.015 128.958  1.00100.41           C  
ATOM   2743  OG  SER L   7      45.523 186.810 127.621  1.00120.49           O  
ATOM   2744  N   PRO L   8      48.775 188.848 128.642  1.00 81.25           N  
ATOM   2745  CA  PRO L   8      49.188 188.559 130.019  1.00105.85           C  
ATOM   2746  C   PRO L   8      49.085 189.776 130.932  1.00106.57           C  
ATOM   2747  O   PRO L   8      48.740 190.864 130.472  1.00 97.99           O  
ATOM   2748  CB  PRO L   8      50.646 188.133 129.851  1.00111.18           C  
ATOM   2749  CG  PRO L   8      51.120 188.951 128.696  1.00 88.07           C  
ATOM   2750  CD  PRO L   8      49.934 189.088 127.764  1.00 84.86           C  
ATOM   2751  N   HIS L   9      49.383 189.586 132.220  1.00 99.94           N  
ATOM   2752  CA  HIS L   9      49.404 190.717 133.140  1.00100.01           C  
ATOM   2753  C   HIS L   9      50.603 191.620 132.887  1.00 90.64           C  
ATOM   2754  O   HIS L   9      50.502 192.842 133.046  1.00 86.88           O  
ATOM   2755  CB  HIS L   9      49.407 190.219 134.586  1.00108.87           C  
ATOM   2756  CG  HIS L   9      48.150 189.509 134.981  1.00132.90           C  
ATOM   2757  ND1 HIS L   9      46.928 189.782 134.404  1.00133.45           N  
ATOM   2758  CD2 HIS L   9      47.925 188.533 135.892  1.00143.69           C  
ATOM   2759  CE1 HIS L   9      46.005 189.007 134.945  1.00147.01           C  
ATOM   2760  NE2 HIS L   9      46.584 188.239 135.850  1.00158.32           N  
ATOM   2761  N   SER L  10      51.735 191.046 132.488  1.00 77.81           N  
ATOM   2762  CA  SER L  10      52.936 191.822 132.215  1.00 83.01           C  
ATOM   2763  C   SER L  10      53.826 191.031 131.270  1.00 85.57           C  
ATOM   2764  O   SER L  10      53.759 189.801 131.218  1.00 94.75           O  
ATOM   2765  CB  SER L  10      53.696 192.156 133.504  1.00 86.94           C  
ATOM   2766  OG  SER L  10      54.259 190.989 134.080  1.00101.44           O  
ATOM   2767  N   LEU L  11      54.658 191.753 130.523  1.00 76.53           N  
ATOM   2768  CA  LEU L  11      55.648 191.115 129.669  1.00 85.47           C  
ATOM   2769  C   LEU L  11      56.796 192.085 129.440  1.00 82.30           C  
ATOM   2770  O   LEU L  11      56.605 193.304 129.429  1.00 80.45           O  
ATOM   2771  CB  LEU L  11      55.052 190.671 128.327  1.00 87.87           C  
ATOM   2772  CG  LEU L  11      54.759 191.754 127.285  1.00109.35           C  
ATOM   2773  CD1 LEU L  11      54.536 191.125 125.919  1.00 89.94           C  
ATOM   2774  CD2 LEU L  11      53.554 192.588 127.690  1.00117.31           C  
ATOM   2775  N   ALA L  12      57.991 191.527 129.268  1.00 79.51           N  
ATOM   2776  CA  ALA L  12      59.189 192.290 128.951  1.00 70.78           C  
ATOM   2777  C   ALA L  12      59.683 191.863 127.577  1.00 84.81           C  
ATOM   2778  O   ALA L  12      59.774 190.664 127.293  1.00 93.51           O  
ATOM   2779  CB  ALA L  12      60.279 192.079 130.005  1.00 83.68           C  
ATOM   2780  N   VAL L  13      59.992 192.839 126.728  1.00 92.74           N  
ATOM   2781  CA  VAL L  13      60.344 192.585 125.337  1.00 84.34           C  
ATOM   2782  C   VAL L  13      61.635 193.318 125.006  1.00 84.39           C  
ATOM   2783  O   VAL L  13      61.886 194.417 125.512  1.00 91.27           O  
ATOM   2784  CB  VAL L  13      59.214 193.018 124.379  1.00 80.09           C  
ATOM   2785  CG1 VAL L  13      59.589 192.708 122.939  1.00 90.29           C  
ATOM   2786  CG2 VAL L  13      57.909 192.335 124.754  1.00 90.79           C  
ATOM   2787  N   THR L  14      62.452 192.705 124.158  1.00 80.44           N  
ATOM   2788  CA  THR L  14      63.656 193.366 123.678  1.00 81.65           C  
ATOM   2789  C   THR L  14      63.291 194.394 122.609  1.00 93.30           C  
ATOM   2790  O   THR L  14      62.474 194.110 121.729  1.00103.40           O  
ATOM   2791  CB  THR L  14      64.639 192.346 123.106  1.00 86.81           C  
ATOM   2792  OG1 THR L  14      64.938 191.358 124.100  1.00 93.00           O  
ATOM   2793  CG2 THR L  14      65.929 193.030 122.677  1.00 94.15           C  
ATOM   2794  N   PRO L  15      63.869 195.594 122.668  1.00 78.94           N  
ATOM   2795  CA  PRO L  15      63.521 196.626 121.685  1.00 87.42           C  
ATOM   2796  C   PRO L  15      63.725 196.135 120.259  1.00 98.60           C  
ATOM   2797  O   PRO L  15      64.660 195.387 119.964  1.00 95.07           O  
ATOM   2798  CB  PRO L  15      64.475 197.776 122.030  1.00 79.90           C  
ATOM   2799  CG  PRO L  15      64.785 197.575 123.477  1.00 87.78           C  
ATOM   2800  CD  PRO L  15      64.820 196.086 123.678  1.00 75.81           C  
ATOM   2801  N   GLY L  16      62.831 196.568 119.370  1.00 93.60           N  
ATOM   2802  CA  GLY L  16      62.847 196.159 117.986  1.00 99.82           C  
ATOM   2803  C   GLY L  16      61.986 194.955 117.667  1.00 92.06           C  
ATOM   2804  O   GLY L  16      61.654 194.741 116.496  1.00102.12           O  
ATOM   2805  N   GLU L  17      61.610 194.172 118.668  1.00 77.41           N  
ATOM   2806  CA  GLU L  17      60.837 192.964 118.445  1.00 84.77           C  
ATOM   2807  C   GLU L  17      59.374 193.184 118.795  1.00 88.41           C  
ATOM   2808  O   GLU L  17      59.029 194.101 119.546  1.00 94.00           O  
ATOM   2809  CB  GLU L  17      61.408 191.810 119.272  1.00 94.65           C  
ATOM   2810  CG  GLU L  17      62.898 191.615 119.062  1.00113.98           C  
ATOM   2811  CD  GLU L  17      63.316 190.165 119.154  1.00146.61           C  
ATOM   2812  OE1 GLU L  17      62.783 189.443 120.023  1.00147.87           O  
ATOM   2813  OE2 GLU L  17      64.170 189.746 118.346  1.00166.09           O  
ATOM   2814  N   PRO L  18      58.484 192.352 118.265  1.00 88.96           N  
ATOM   2815  CA  PRO L  18      57.049 192.595 118.424  1.00100.70           C  
ATOM   2816  C   PRO L  18      56.527 192.139 119.778  1.00 87.51           C  
ATOM   2817  O   PRO L  18      57.147 191.347 120.490  1.00 84.89           O  
ATOM   2818  CB  PRO L  18      56.432 191.765 117.294  1.00103.12           C  
ATOM   2819  CG  PRO L  18      57.382 190.622 117.136  1.00 99.02           C  
ATOM   2820  CD  PRO L  18      58.758 191.175 117.422  1.00 91.15           C  
ATOM   2821  N   ALA L  19      55.353 192.665 120.120  1.00 85.90           N  
ATOM   2822  CA  ALA L  19      54.630 192.287 121.324  1.00 88.46           C  
ATOM   2823  C   ALA L  19      53.171 192.049 120.968  1.00 90.16           C  
ATOM   2824  O   ALA L  19      52.618 192.730 120.100  1.00 92.31           O  
ATOM   2825  CB  ALA L  19      54.739 193.364 122.410  1.00 89.87           C  
ATOM   2826  N   SER L  20      52.553 191.077 121.635  1.00 91.35           N  
ATOM   2827  CA  SER L  20      51.159 190.728 121.393  1.00 90.13           C  
ATOM   2828  C   SER L  20      50.424 190.626 122.720  1.00 96.53           C  
ATOM   2829  O   SER L  20      50.890 189.950 123.643  1.00 97.15           O  
ATOM   2830  CB  SER L  20      51.041 189.414 120.613  1.00 90.09           C  
ATOM   2831  OG  SER L  20      51.468 189.579 119.271  1.00104.60           O  
ATOM   2832  N   ILE L  21      49.276 191.295 122.806  1.00 93.15           N  
ATOM   2833  CA  ILE L  21      48.448 191.327 124.003  1.00 90.00           C  
ATOM   2834  C   ILE L  21      47.028 190.943 123.614  1.00 99.49           C  
ATOM   2835  O   ILE L  21      46.554 191.272 122.522  1.00106.42           O  
ATOM   2836  CB  ILE L  21      48.484 192.714 124.683  1.00 78.87           C  
ATOM   2837  CG1 ILE L  21      49.917 193.055 125.103  1.00 86.20           C  
ATOM   2838  CG2 ILE L  21      47.542 192.754 125.877  1.00 93.55           C  
ATOM   2839  CD1 ILE L  21      50.089 194.469 125.617  1.00 88.60           C  
ATOM   2840  N   SER L  22      46.346 190.243 124.516  1.00 79.26           N  
ATOM   2841  CA  SER L  22      45.054 189.636 124.223  1.00 74.01           C  
ATOM   2842  C   SER L  22      43.996 190.157 125.185  1.00 87.11           C  
ATOM   2843  O   SER L  22      44.195 190.140 126.404  1.00117.03           O  
ATOM   2844  CB  SER L  22      45.140 188.111 124.312  1.00103.55           C  
ATOM   2845  OG  SER L  22      46.282 187.628 123.627  1.00120.92           O  
ATOM   2846  N   CYS L  23      42.874 190.612 124.632  1.00 69.36           N  
ATOM   2847  CA  CYS L  23      41.704 191.008 125.403  1.00 95.22           C  
ATOM   2848  C   CYS L  23      40.529 190.146 124.966  1.00 89.94           C  
ATOM   2849  O   CYS L  23      40.223 190.070 123.771  1.00 95.63           O  
ATOM   2850  CB  CYS L  23      41.381 192.490 125.200  1.00 90.09           C  
ATOM   2851  SG  CYS L  23      40.010 193.139 126.192  1.00135.87           S  
ATOM   2852  N   ARG L  24      39.881 189.494 125.927  1.00 93.70           N  
ATOM   2853  CA  ARG L  24      38.758 188.609 125.654  1.00 96.02           C  
ATOM   2854  C   ARG L  24      37.534 189.092 126.418  1.00 91.85           C  
ATOM   2855  O   ARG L  24      37.612 189.358 127.622  1.00 98.47           O  
ATOM   2856  CB  ARG L  24      39.083 187.163 126.037  1.00 98.62           C  
ATOM   2857  CG  ARG L  24      37.979 186.177 125.691  1.00 79.17           C  
ATOM   2858  CD  ARG L  24      38.339 184.766 126.119  1.00 82.45           C  
ATOM   2859  NE  ARG L  24      38.584 184.680 127.556  1.00120.17           N  
ATOM   2860  CZ  ARG L  24      37.632 184.512 128.468  1.00128.51           C  
ATOM   2861  NH1 ARG L  24      36.363 184.414 128.096  1.00132.59           N  
ATOM   2862  NH2 ARG L  24      37.949 184.445 129.754  1.00 97.14           N  
ATOM   2863  N   SER L  25      36.412 189.201 125.714  1.00 97.41           N  
ATOM   2864  CA  SER L  25      35.146 189.609 126.301  1.00107.50           C  
ATOM   2865  C   SER L  25      34.242 188.400 126.496  1.00114.57           C  
ATOM   2866  O   SER L  25      34.294 187.431 125.735  1.00117.73           O  
ATOM   2867  CB  SER L  25      34.445 190.645 125.418  1.00123.09           C  
ATOM   2868  OG  SER L  25      33.152 190.946 125.914  1.00134.13           O  
ATOM   2869  N   SER L  26      33.406 188.466 127.534  1.00116.32           N  
ATOM   2870  CA  SER L  26      32.453 187.392 127.787  1.00119.94           C  
ATOM   2871  C   SER L  26      31.292 187.410 126.802  1.00132.41           C  
ATOM   2872  O   SER L  26      30.650 186.374 126.603  1.00143.54           O  
ATOM   2873  CB  SER L  26      31.923 187.484 129.218  1.00121.63           C  
ATOM   2874  OG  SER L  26      31.283 188.728 129.444  1.00116.98           O  
ATOM   2875  N   GLN L  27      31.014 188.556 126.183  1.00132.52           N  
ATOM   2876  CA  GLN L  27      29.910 188.696 125.247  1.00131.85           C  
ATOM   2877  C   GLN L  27      30.398 189.384 123.980  1.00134.96           C  
ATOM   2878  O   GLN L  27      31.361 190.155 124.003  1.00130.90           O  
ATOM   2879  CB  GLN L  27      28.753 189.487 125.871  1.00128.79           C  
ATOM   2880  CG  GLN L  27      28.250 188.899 127.181  1.00133.37           C  
ATOM   2881  CD  GLN L  27      27.228 189.784 127.865  1.00140.48           C  
ATOM   2882  OE1 GLN L  27      26.684 190.707 127.260  1.00123.30           O  
ATOM   2883  NE2 GLN L  27      26.964 189.507 129.137  1.00156.45           N  
ATOM   2884  N   SER L  27A     29.719 189.097 122.871  1.00137.39           N  
ATOM   2885  CA  SER L  27A     30.120 189.645 121.582  1.00128.78           C  
ATOM   2886  C   SER L  27A     29.985 191.163 121.572  1.00126.37           C  
ATOM   2887  O   SER L  27A     29.029 191.724 122.114  1.00123.60           O  
ATOM   2888  CB  SER L  27A     29.275 189.036 120.462  1.00114.66           C  
ATOM   2889  OG  SER L  27A     29.633 189.576 119.202  1.00118.68           O  
ATOM   2890  N   LEU L  27B     30.953 191.829 120.942  1.00118.98           N  
ATOM   2891  CA  LEU L  27B     30.985 193.283 120.858  1.00117.68           C  
ATOM   2892  C   LEU L  27B     30.627 193.800 119.470  1.00110.59           C  
ATOM   2893  O   LEU L  27B     30.775 194.998 119.209  1.00112.15           O  
ATOM   2894  CB  LEU L  27B     32.364 193.806 121.266  1.00112.61           C  
ATOM   2895  CG  LEU L  27B     32.842 193.476 122.681  1.00106.52           C  
ATOM   2896  CD1 LEU L  27B     34.212 194.087 122.932  1.00100.81           C  
ATOM   2897  CD2 LEU L  27B     31.837 193.959 123.714  1.00 96.10           C  
ATOM   2898  N   LEU L  27C     30.162 192.930 118.577  1.00116.54           N  
ATOM   2899  CA  LEU L  27C     29.810 193.342 117.226  1.00121.56           C  
ATOM   2900  C   LEU L  27C     28.384 193.876 117.192  1.00125.36           C  
ATOM   2901  O   LEU L  27C     27.454 193.220 117.673  1.00135.78           O  
ATOM   2902  CB  LEU L  27C     29.956 192.172 116.254  1.00117.40           C  
ATOM   2903  CG  LEU L  27C     29.538 192.460 114.810  1.00115.00           C  
ATOM   2904  CD1 LEU L  27C     30.488 193.458 114.166  1.00119.91           C  
ATOM   2905  CD2 LEU L  27C     29.465 191.178 113.996  1.00130.40           C  
ATOM   2906  N   LEU L  27D     28.214 195.062 116.619  1.00114.59           N  
ATOM   2907  CA  LEU L  27D     26.912 195.697 116.497  1.00123.03           C  
ATOM   2908  C   LEU L  27D     26.451 195.685 115.044  1.00121.37           C  
ATOM   2909  O   LEU L  27D     27.196 195.328 114.127  1.00118.67           O  
ATOM   2910  CB  LEU L  27D     26.951 197.130 117.042  1.00109.67           C  
ATOM   2911  CG  LEU L  27D     27.183 197.261 118.549  1.00104.35           C  
ATOM   2912  CD1 LEU L  27D     27.021 198.705 119.001  1.00 92.69           C  
ATOM   2913  CD2 LEU L  27D     26.243 196.346 119.321  1.00113.52           C  
ATOM   2914  N   GLY L  27E     25.196 196.095 114.849  1.00119.41           N  
ATOM   2915  CA  GLY L  27E     24.558 196.013 113.546  1.00115.72           C  
ATOM   2916  C   GLY L  27E     25.294 196.735 112.438  1.00120.94           C  
ATOM   2917  O   GLY L  27E     25.130 196.381 111.265  1.00123.35           O  
ATOM   2918  N   ASN L  28      26.090 197.748 112.772  1.00126.38           N  
ATOM   2919  CA  ASN L  28      26.894 198.439 111.773  1.00133.82           C  
ATOM   2920  C   ASN L  28      28.159 197.672 111.408  1.00119.01           C  
ATOM   2921  O   ASN L  28      28.981 198.186 110.642  1.00113.50           O  
ATOM   2922  CB  ASN L  28      27.252 199.847 112.261  1.00129.80           C  
ATOM   2923  CG  ASN L  28      28.035 199.836 113.560  1.00110.44           C  
ATOM   2924  OD1 ASN L  28      28.541 198.798 113.987  1.00120.88           O  
ATOM   2925  ND2 ASN L  28      28.143 200.999 114.193  1.00 93.24           N  
ATOM   2926  N   GLY L  29      28.327 196.463 111.942  1.00124.87           N  
ATOM   2927  CA  GLY L  29      29.471 195.632 111.629  1.00132.98           C  
ATOM   2928  C   GLY L  29      30.797 196.125 112.152  1.00116.60           C  
ATOM   2929  O   GLY L  29      31.840 195.642 111.702  1.00129.84           O  
ATOM   2930  N   ARG L  30      30.793 197.079 113.075  1.00 98.58           N  
ATOM   2931  CA  ARG L  30      32.003 197.539 113.738  1.00107.21           C  
ATOM   2932  C   ARG L  30      32.022 197.025 115.171  1.00111.76           C  
ATOM   2933  O   ARG L  30      30.981 196.965 115.834  1.00113.43           O  
ATOM   2934  CB  ARG L  30      32.099 199.067 113.708  1.00114.41           C  
ATOM   2935  CG  ARG L  30      32.592 199.598 112.369  1.00105.30           C  
ATOM   2936  CD  ARG L  30      31.622 200.576 111.715  1.00120.25           C  
ATOM   2937  NE  ARG L  30      31.634 201.885 112.361  1.00147.45           N  
ATOM   2938  CZ  ARG L  30      31.343 203.026 111.744  1.00141.08           C  
ATOM   2939  NH1 ARG L  30      31.028 203.026 110.455  1.00115.23           N  
ATOM   2940  NH2 ARG L  30      31.378 204.171 112.413  1.00130.03           N  
ATOM   2941  N   ASN L  31      33.206 196.636 115.637  1.00113.84           N  
ATOM   2942  CA  ASN L  31      33.375 196.098 116.981  1.00106.19           C  
ATOM   2943  C   ASN L  31      33.763 197.227 117.928  1.00 97.58           C  
ATOM   2944  O   ASN L  31      34.742 197.942 117.687  1.00101.59           O  
ATOM   2945  CB  ASN L  31      34.425 194.987 116.992  1.00 93.21           C  
ATOM   2946  CG  ASN L  31      33.927 193.710 116.340  1.00108.09           C  
ATOM   2947  OD1 ASN L  31      33.185 192.939 116.949  1.00107.55           O  
ATOM   2948  ND2 ASN L  31      34.337 193.477 115.097  1.00116.99           N  
ATOM   2949  N   TYR L  32      32.989 197.389 119.002  1.00 77.35           N  
ATOM   2950  CA  TYR L  32      33.184 198.490 119.943  1.00 96.80           C  
ATOM   2951  C   TYR L  32      34.151 198.040 121.034  1.00 83.99           C  
ATOM   2952  O   TYR L  32      33.772 197.677 122.149  1.00 91.62           O  
ATOM   2953  CB  TYR L  32      31.844 198.951 120.504  1.00105.34           C  
ATOM   2954  CG  TYR L  32      31.043 199.766 119.514  1.00105.09           C  
ATOM   2955  CD1 TYR L  32      30.455 199.170 118.406  1.00 97.73           C  
ATOM   2956  CD2 TYR L  32      30.884 201.135 119.682  1.00108.03           C  
ATOM   2957  CE1 TYR L  32      29.728 199.914 117.496  1.00107.71           C  
ATOM   2958  CE2 TYR L  32      30.159 201.887 118.779  1.00 95.94           C  
ATOM   2959  CZ  TYR L  32      29.583 201.272 117.688  1.00 97.14           C  
ATOM   2960  OH  TYR L  32      28.859 202.017 116.786  1.00106.72           O  
ATOM   2961  N   LEU L  33      35.436 198.066 120.685  1.00 86.83           N  
ATOM   2962  CA  LEU L  33      36.516 197.692 121.588  1.00 82.85           C  
ATOM   2963  C   LEU L  33      37.681 198.642 121.356  1.00 94.18           C  
ATOM   2964  O   LEU L  33      38.123 198.814 120.216  1.00107.69           O  
ATOM   2965  CB  LEU L  33      36.947 196.236 121.361  1.00 95.99           C  
ATOM   2966  CG  LEU L  33      38.007 195.621 122.280  1.00 79.31           C  
ATOM   2967  CD1 LEU L  33      39.402 196.128 121.942  1.00 77.79           C  
ATOM   2968  CD2 LEU L  33      37.678 195.892 123.741  1.00 96.72           C  
ATOM   2969  N   ASP L  34      38.170 199.257 122.430  1.00 78.54           N  
ATOM   2970  CA  ASP L  34      39.238 200.241 122.354  1.00 81.10           C  
ATOM   2971  C   ASP L  34      40.465 199.762 123.118  1.00 71.40           C  
ATOM   2972  O   ASP L  34      40.380 198.918 124.016  1.00 88.11           O  
ATOM   2973  CB  ASP L  34      38.790 201.600 122.915  1.00 87.51           C  
ATOM   2974  CG  ASP L  34      37.607 202.181 122.167  1.00 90.85           C  
ATOM   2975  OD1 ASP L  34      37.367 201.765 121.014  1.00100.24           O  
ATOM   2976  OD2 ASP L  34      36.923 203.060 122.731  1.00 81.29           O  
ATOM   2977  N   TRP L  35      41.615 200.324 122.747  1.00 71.06           N  
ATOM   2978  CA  TRP L  35      42.880 200.095 123.434  1.00 71.50           C  
ATOM   2979  C   TRP L  35      43.462 201.433 123.867  1.00 71.10           C  
ATOM   2980  O   TRP L  35      43.566 202.362 123.057  1.00 74.67           O  
ATOM   2981  CB  TRP L  35      43.880 199.352 122.543  1.00 81.67           C  
ATOM   2982  CG  TRP L  35      43.547 197.909 122.319  1.00 78.27           C  
ATOM   2983  CD1 TRP L  35      42.908 197.376 121.239  1.00 80.38           C  
ATOM   2984  CD2 TRP L  35      43.843 196.812 123.193  1.00 77.42           C  
ATOM   2985  NE1 TRP L  35      42.785 196.015 121.386  1.00 82.59           N  
ATOM   2986  CE2 TRP L  35      43.350 195.644 122.578  1.00 78.31           C  
ATOM   2987  CE3 TRP L  35      44.474 196.704 124.437  1.00 91.15           C  
ATOM   2988  CZ2 TRP L  35      43.468 194.385 123.162  1.00 88.57           C  
ATOM   2989  CZ3 TRP L  35      44.590 195.451 125.016  1.00 94.51           C  
ATOM   2990  CH2 TRP L  35      44.090 194.309 124.378  1.00 78.41           C  
ATOM   2991  N   TYR L  36      43.846 201.518 125.140  1.00 79.04           N  
ATOM   2992  CA  TYR L  36      44.414 202.715 125.736  1.00 77.35           C  
ATOM   2993  C   TYR L  36      45.761 202.389 126.362  1.00 68.42           C  
ATOM   2994  O   TYR L  36      46.020 201.250 126.764  1.00 76.85           O  
ATOM   2995  CB  TYR L  36      43.498 203.304 126.816  1.00 67.07           C  
ATOM   2996  CG  TYR L  36      42.130 203.701 126.322  1.00 83.89           C  
ATOM   2997  CD1 TYR L  36      41.126 202.756 126.171  1.00 82.90           C  
ATOM   2998  CD2 TYR L  36      41.840 205.023 126.019  1.00 82.77           C  
ATOM   2999  CE1 TYR L  36      39.872 203.115 125.724  1.00 78.69           C  
ATOM   3000  CE2 TYR L  36      40.589 205.392 125.571  1.00 93.20           C  
ATOM   3001  CZ  TYR L  36      39.609 204.434 125.426  1.00 91.80           C  
ATOM   3002  OH  TYR L  36      38.360 204.797 124.980  1.00100.20           O  
ATOM   3003  N   VAL L  37      46.608 203.409 126.457  1.00 68.96           N  
ATOM   3004  CA  VAL L  37      47.913 203.296 127.092  1.00 75.13           C  
ATOM   3005  C   VAL L  37      48.024 204.366 128.168  1.00 85.21           C  
ATOM   3006  O   VAL L  37      47.544 205.492 127.995  1.00 86.46           O  
ATOM   3007  CB  VAL L  37      49.064 203.432 126.075  1.00 65.92           C  
ATOM   3008  CG1 VAL L  37      49.064 204.823 125.460  1.00 88.20           C  
ATOM   3009  CG2 VAL L  37      50.399 203.136 126.744  1.00 86.16           C  
ATOM   3010  N   GLN L  38      48.651 204.005 129.283  1.00 76.50           N  
ATOM   3011  CA  GLN L  38      48.928 204.915 130.387  1.00 79.62           C  
ATOM   3012  C   GLN L  38      50.419 204.828 130.677  1.00 86.50           C  
ATOM   3013  O   GLN L  38      50.904 203.797 131.160  1.00 86.19           O  
ATOM   3014  CB  GLN L  38      48.102 204.560 131.624  1.00 84.58           C  
ATOM   3015  CG  GLN L  38      48.261 205.536 132.779  1.00 95.75           C  
ATOM   3016  CD  GLN L  38      47.370 205.194 133.956  1.00 91.89           C  
ATOM   3017  OE1 GLN L  38      46.890 204.067 134.079  1.00 97.69           O  
ATOM   3018  NE2 GLN L  38      47.139 206.170 134.827  1.00 86.16           N  
ATOM   3019  N   LYS L  39      51.142 205.892 130.357  1.00100.82           N  
ATOM   3020  CA  LYS L  39      52.571 205.959 130.601  1.00101.43           C  
ATOM   3021  C   LYS L  39      52.843 206.485 132.002  1.00107.34           C  
ATOM   3022  O   LYS L  39      51.984 207.121 132.619  1.00108.53           O  
ATOM   3023  CB  LYS L  39      53.240 206.854 129.560  1.00 93.48           C  
ATOM   3024  CG  LYS L  39      53.067 206.369 128.127  1.00101.13           C  
ATOM   3025  CD  LYS L  39      53.753 207.298 127.138  1.00113.34           C  
ATOM   3026  CE  LYS L  39      53.541 206.836 125.704  1.00 78.46           C  
ATOM   3027  NZ  LYS L  39      54.089 205.471 125.468  1.00 98.02           N  
ATOM   3028  N   PRO L  40      54.034 206.225 132.537  1.00104.85           N  
ATOM   3029  CA  PRO L  40      54.335 206.649 133.910  1.00109.33           C  
ATOM   3030  C   PRO L  40      54.123 208.146 134.096  1.00106.93           C  
ATOM   3031  O   PRO L  40      54.626 208.965 133.324  1.00 97.67           O  
ATOM   3032  CB  PRO L  40      55.807 206.258 134.083  1.00102.54           C  
ATOM   3033  CG  PRO L  40      56.007 205.133 133.119  1.00 84.30           C  
ATOM   3034  CD  PRO L  40      55.137 205.455 131.937  1.00 98.24           C  
ATOM   3035  N   GLY L  41      53.364 208.494 135.134  1.00102.60           N  
ATOM   3036  CA  GLY L  41      53.133 209.878 135.493  1.00102.87           C  
ATOM   3037  C   GLY L  41      52.161 210.632 134.616  1.00109.35           C  
ATOM   3038  O   GLY L  41      52.015 211.848 134.787  1.00112.39           O  
ATOM   3039  N   GLN L  42      51.487 209.960 133.686  1.00103.19           N  
ATOM   3040  CA  GLN L  42      50.587 210.621 132.755  1.00 92.89           C  
ATOM   3041  C   GLN L  42      49.210 209.976 132.809  1.00 94.86           C  
ATOM   3042  O   GLN L  42      49.047 208.840 133.264  1.00 98.08           O  
ATOM   3043  CB  GLN L  42      51.119 210.565 131.317  1.00100.64           C  
ATOM   3044  CG  GLN L  42      52.499 211.163 131.131  1.00101.49           C  
ATOM   3045  CD  GLN L  42      52.965 211.095 129.690  1.00120.04           C  
ATOM   3046  OE1 GLN L  42      52.169 210.870 128.778  1.00106.90           O  
ATOM   3047  NE2 GLN L  42      54.262 211.285 129.479  1.00124.58           N  
ATOM   3048  N   SER L  43      48.217 210.722 132.334  1.00 87.58           N  
ATOM   3049  CA  SER L  43      46.884 210.179 132.169  1.00 74.93           C  
ATOM   3050  C   SER L  43      46.854 209.235 130.970  1.00 84.18           C  
ATOM   3051  O   SER L  43      47.720 209.298 130.095  1.00 98.13           O  
ATOM   3052  CB  SER L  43      45.870 211.304 131.975  1.00 79.90           C  
ATOM   3053  OG  SER L  43      45.886 212.204 133.069  1.00110.71           O  
ATOM   3054  N   PRO L  44      45.868 208.343 130.912  1.00 85.33           N  
ATOM   3055  CA  PRO L  44      45.748 207.460 129.749  1.00 83.10           C  
ATOM   3056  C   PRO L  44      45.547 208.261 128.471  1.00 82.40           C  
ATOM   3057  O   PRO L  44      45.129 209.421 128.488  1.00 91.88           O  
ATOM   3058  CB  PRO L  44      44.514 206.607 130.072  1.00 80.47           C  
ATOM   3059  CG  PRO L  44      44.367 206.693 131.559  1.00 75.66           C  
ATOM   3060  CD  PRO L  44      44.840 208.066 131.929  1.00 84.23           C  
ATOM   3061  N   GLN L  45      45.862 207.623 127.346  1.00 86.65           N  
ATOM   3062  CA  GLN L  45      45.650 208.220 126.036  1.00 94.28           C  
ATOM   3063  C   GLN L  45      45.243 207.135 125.051  1.00 85.07           C  
ATOM   3064  O   GLN L  45      45.779 206.024 125.078  1.00 74.50           O  
ATOM   3065  CB  GLN L  45      46.900 208.963 125.540  1.00 80.40           C  
ATOM   3066  CG  GLN L  45      48.223 208.319 125.918  1.00 91.74           C  
ATOM   3067  CD  GLN L  45      49.409 209.206 125.582  1.00 96.27           C  
ATOM   3068  OE1 GLN L  45      49.243 210.333 125.114  1.00 65.39           O  
ATOM   3069  NE2 GLN L  45      50.614 208.699 125.820  1.00 85.29           N  
ATOM   3070  N   LEU L  46      44.289 207.469 124.186  1.00 85.51           N  
ATOM   3071  CA  LEU L  46      43.697 206.481 123.294  1.00 83.63           C  
ATOM   3072  C   LEU L  46      44.707 206.004 122.259  1.00 79.90           C  
ATOM   3073  O   LEU L  46      45.415 206.809 121.644  1.00 85.65           O  
ATOM   3074  CB  LEU L  46      42.472 207.069 122.596  1.00 92.79           C  
ATOM   3075  CG  LEU L  46      41.811 206.160 121.559  1.00 70.43           C  
ATOM   3076  CD1 LEU L  46      41.228 204.920 122.222  1.00 79.39           C  
ATOM   3077  CD2 LEU L  46      40.746 206.911 120.773  1.00 89.35           C  
ATOM   3078  N   LEU L  47      44.767 204.688 122.065  1.00 84.65           N  
ATOM   3079  CA  LEU L  47      45.578 204.072 121.024  1.00 79.79           C  
ATOM   3080  C   LEU L  47      44.742 203.554 119.865  1.00 78.98           C  
ATOM   3081  O   LEU L  47      44.992 203.917 118.711  1.00 85.87           O  
ATOM   3082  CB  LEU L  47      46.414 202.924 121.608  1.00 71.84           C  
ATOM   3083  CG  LEU L  47      47.644 203.307 122.431  1.00 76.35           C  
ATOM   3084  CD1 LEU L  47      48.309 202.061 122.994  1.00104.95           C  
ATOM   3085  CD2 LEU L  47      48.620 204.107 121.584  1.00 57.88           C  
ATOM   3086  N   ILE L  48      43.747 202.714 120.141  1.00 70.81           N  
ATOM   3087  CA  ILE L  48      42.920 202.111 119.103  1.00 72.35           C  
ATOM   3088  C   ILE L  48      41.455 202.334 119.447  1.00 74.88           C  
ATOM   3089  O   ILE L  48      41.052 202.196 120.607  1.00 78.65           O  
ATOM   3090  CB  ILE L  48      43.215 200.605 118.943  1.00 62.42           C  
ATOM   3091  CG1 ILE L  48      44.695 200.377 118.628  1.00 65.13           C  
ATOM   3092  CG2 ILE L  48      42.340 200.002 117.854  1.00 67.53           C  
ATOM   3093  CD1 ILE L  48      45.137 200.966 117.305  1.00 73.02           C  
ATOM   3094  N   TYR L  49      40.659 202.678 118.437  1.00 73.40           N  
ATOM   3095  CA  TYR L  49      39.221 202.838 118.596  1.00 81.78           C  
ATOM   3096  C   TYR L  49      38.491 201.944 117.604  1.00 85.05           C  
ATOM   3097  O   TYR L  49      38.952 201.742 116.477  1.00 87.53           O  
ATOM   3098  CB  TYR L  49      38.789 204.301 118.412  1.00 96.29           C  
ATOM   3099  CG  TYR L  49      38.942 204.857 117.011  1.00102.13           C  
ATOM   3100  CD1 TYR L  49      40.115 205.486 116.616  1.00 93.56           C  
ATOM   3101  CD2 TYR L  49      37.901 204.778 116.093  1.00107.44           C  
ATOM   3102  CE1 TYR L  49      40.254 206.006 115.343  1.00106.39           C  
ATOM   3103  CE2 TYR L  49      38.031 205.295 114.819  1.00101.27           C  
ATOM   3104  CZ  TYR L  49      39.209 205.908 114.450  1.00107.98           C  
ATOM   3105  OH  TYR L  49      39.342 206.425 113.182  1.00 87.42           O  
ATOM   3106  N   LEU L  50      37.353 201.402 118.041  1.00 90.72           N  
ATOM   3107  CA  LEU L  50      36.510 200.544 117.209  1.00 84.00           C  
ATOM   3108  C   LEU L  50      37.291 199.350 116.659  1.00 85.13           C  
ATOM   3109  O   LEU L  50      37.203 199.006 115.478  1.00 95.12           O  
ATOM   3110  CB  LEU L  50      35.858 201.346 116.081  1.00 96.24           C  
ATOM   3111  CG  LEU L  50      34.739 202.277 116.553  1.00 94.18           C  
ATOM   3112  CD1 LEU L  50      34.116 203.026 115.386  1.00102.20           C  
ATOM   3113  CD2 LEU L  50      33.682 201.492 117.316  1.00 95.30           C  
ATOM   3114  N   GLY L  51      38.058 198.714 117.534  1.00 79.49           N  
ATOM   3115  CA  GLY L  51      38.697 197.439 117.207  1.00 76.60           C  
ATOM   3116  C   GLY L  51      40.012 197.428 116.461  1.00 82.93           C  
ATOM   3117  O   GLY L  51      40.977 196.809 116.919  1.00 88.26           O  
ATOM   3118  N   SER L  52      40.080 198.100 115.307  1.00 88.46           N  
ATOM   3119  CA  SER L  52      41.255 197.989 114.451  1.00 85.36           C  
ATOM   3120  C   SER L  52      41.713 199.319 113.863  1.00 85.29           C  
ATOM   3121  O   SER L  52      42.604 199.319 113.004  1.00 85.07           O  
ATOM   3122  CB  SER L  52      40.982 196.998 113.312  1.00 82.12           C  
ATOM   3123  OG  SER L  52      39.865 197.408 112.541  1.00106.50           O  
ATOM   3124  N   ASN L  53      41.153 200.445 114.293  1.00 80.94           N  
ATOM   3125  CA  ASN L  53      41.455 201.742 113.701  1.00 73.30           C  
ATOM   3126  C   ASN L  53      42.438 202.496 114.589  1.00 76.45           C  
ATOM   3127  O   ASN L  53      42.147 202.759 115.761  1.00 92.51           O  
ATOM   3128  CB  ASN L  53      40.176 202.553 113.500  1.00 84.49           C  
ATOM   3129  CG  ASN L  53      39.140 201.806 112.681  1.00 93.61           C  
ATOM   3130  OD1 ASN L  53      39.219 201.759 111.454  1.00114.14           O  
ATOM   3131  ND2 ASN L  53      38.163 201.215 113.359  1.00 88.53           N  
ATOM   3132  N   ARG L  54      43.595 202.842 114.028  1.00 78.65           N  
ATOM   3133  CA  ARG L  54      44.582 203.615 114.768  1.00 90.69           C  
ATOM   3134  C   ARG L  54      44.071 205.025 115.035  1.00 90.05           C  
ATOM   3135  O   ARG L  54      43.501 205.675 114.154  1.00 80.87           O  
ATOM   3136  CB  ARG L  54      45.903 203.675 113.999  1.00 82.25           C  
ATOM   3137  CG  ARG L  54      46.782 202.450 114.173  1.00 91.31           C  
ATOM   3138  CD  ARG L  54      48.138 202.640 113.510  1.00116.36           C  
ATOM   3139  NE  ARG L  54      48.043 202.665 112.054  1.00118.14           N  
ATOM   3140  CZ  ARG L  54      48.097 201.581 111.287  1.00119.18           C  
ATOM   3141  NH1 ARG L  54      48.243 200.384 111.839  1.00100.79           N  
ATOM   3142  NH2 ARG L  54      48.003 201.692 109.969  1.00135.06           N  
ATOM   3143  N   ALA L  55      44.278 205.495 116.261  1.00 88.82           N  
ATOM   3144  CA  ALA L  55      43.878 206.845 116.620  1.00 92.27           C  
ATOM   3145  C   ALA L  55      44.832 207.867 116.005  1.00 90.85           C  
ATOM   3146  O   ALA L  55      45.936 207.541 115.559  1.00 85.17           O  
ATOM   3147  CB  ALA L  55      43.838 207.009 118.138  1.00 97.87           C  
ATOM   3148  N   SER L  56      44.388 209.121 115.986  1.00 94.58           N  
ATOM   3149  CA  SER L  56      45.202 210.188 115.421  1.00 88.75           C  
ATOM   3150  C   SER L  56      46.519 210.313 116.177  1.00 76.02           C  
ATOM   3151  O   SER L  56      46.555 210.276 117.409  1.00 71.82           O  
ATOM   3152  CB  SER L  56      44.438 211.513 115.463  1.00105.31           C  
ATOM   3153  OG  SER L  56      45.181 212.554 114.854  1.00100.52           O  
ATOM   3154  N   GLY L  57      47.610 210.461 115.424  1.00 94.44           N  
ATOM   3155  CA  GLY L  57      48.930 210.599 115.995  1.00 86.39           C  
ATOM   3156  C   GLY L  57      49.636 209.298 116.307  1.00 79.32           C  
ATOM   3157  O   GLY L  57      50.823 209.324 116.657  1.00 61.25           O  
ATOM   3158  N   VAL L  58      48.954 208.165 116.185  1.00 84.82           N  
ATOM   3159  CA  VAL L  58      49.547 206.867 116.497  1.00 79.63           C  
ATOM   3160  C   VAL L  58      50.287 206.338 115.275  1.00 90.30           C  
ATOM   3161  O   VAL L  58      49.705 206.264 114.182  1.00 90.29           O  
ATOM   3162  CB  VAL L  58      48.475 205.873 116.964  1.00 74.02           C  
ATOM   3163  CG1 VAL L  58      49.099 204.511 117.216  1.00 67.78           C  
ATOM   3164  CG2 VAL L  58      47.779 206.400 118.210  1.00 69.75           C  
ATOM   3165  N   PRO L  59      51.555 205.955 115.405  1.00 90.70           N  
ATOM   3166  CA  PRO L  59      52.289 205.428 114.249  1.00 93.33           C  
ATOM   3167  C   PRO L  59      51.791 204.047 113.846  1.00 92.25           C  
ATOM   3168  O   PRO L  59      51.154 203.329 114.620  1.00 89.45           O  
ATOM   3169  CB  PRO L  59      53.738 205.376 114.743  1.00 82.52           C  
ATOM   3170  CG  PRO L  59      53.620 205.242 116.225  1.00 89.17           C  
ATOM   3171  CD  PRO L  59      52.397 206.028 116.612  1.00 88.76           C  
ATOM   3172  N   ASP L  60      52.103 203.677 112.602  1.00105.29           N  
ATOM   3173  CA  ASP L  60      51.598 202.433 112.028  1.00115.10           C  
ATOM   3174  C   ASP L  60      52.257 201.186 112.606  1.00111.00           C  
ATOM   3175  O   ASP L  60      51.901 200.077 112.191  1.00 94.49           O  
ATOM   3176  CB  ASP L  60      51.763 202.454 110.504  1.00131.71           C  
ATOM   3177  CG  ASP L  60      53.200 202.677 110.068  1.00137.58           C  
ATOM   3178  OD1 ASP L  60      54.122 202.402 110.865  1.00135.24           O  
ATOM   3179  OD2 ASP L  60      53.408 203.138 108.925  1.00146.20           O  
ATOM   3180  N   ARG L  61      53.202 201.328 113.540  1.00110.21           N  
ATOM   3181  CA  ARG L  61      53.761 200.150 114.196  1.00 93.78           C  
ATOM   3182  C   ARG L  61      52.711 199.432 115.029  1.00 88.51           C  
ATOM   3183  O   ARG L  61      52.814 198.220 115.250  1.00 91.71           O  
ATOM   3184  CB  ARG L  61      54.952 200.541 115.071  1.00 90.12           C  
ATOM   3185  CG  ARG L  61      56.132 201.130 114.313  1.00112.17           C  
ATOM   3186  CD  ARG L  61      57.281 201.463 115.257  1.00113.56           C  
ATOM   3187  NE  ARG L  61      56.883 202.406 116.300  1.00108.03           N  
ATOM   3188  CZ  ARG L  61      56.586 202.061 117.549  1.00 92.70           C  
ATOM   3189  NH1 ARG L  61      56.648 200.791 117.924  1.00101.92           N  
ATOM   3190  NH2 ARG L  61      56.233 202.990 118.428  1.00 88.14           N  
ATOM   3191  N   PHE L  62      51.696 200.156 115.490  1.00 97.72           N  
ATOM   3192  CA  PHE L  62      50.640 199.584 116.311  1.00 96.08           C  
ATOM   3193  C   PHE L  62      49.488 199.129 115.427  1.00 85.15           C  
ATOM   3194  O   PHE L  62      49.030 199.878 114.558  1.00 98.01           O  
ATOM   3195  CB  PHE L  62      50.149 200.603 117.338  1.00 85.27           C  
ATOM   3196  CG  PHE L  62      51.215 201.074 118.284  1.00 81.11           C  
ATOM   3197  CD1 PHE L  62      51.417 200.435 119.496  1.00 91.42           C  
ATOM   3198  CD2 PHE L  62      52.015 202.158 117.963  1.00 86.73           C  
ATOM   3199  CE1 PHE L  62      52.397 200.868 120.370  1.00 93.52           C  
ATOM   3200  CE2 PHE L  62      52.995 202.595 118.832  1.00 89.57           C  
ATOM   3201  CZ  PHE L  62      53.187 201.950 120.037  1.00 86.25           C  
ATOM   3202  N   SER L  63      49.023 197.903 115.652  1.00 70.81           N  
ATOM   3203  CA  SER L  63      47.921 197.344 114.885  1.00 82.06           C  
ATOM   3204  C   SER L  63      47.008 196.559 115.812  1.00 76.58           C  
ATOM   3205  O   SER L  63      47.472 195.918 116.757  1.00 83.49           O  
ATOM   3206  CB  SER L  63      48.427 196.435 113.758  1.00101.91           C  
ATOM   3207  OG  SER L  63      49.121 195.315 114.279  1.00 84.62           O  
ATOM   3208  N   GLY L  64      45.715 196.612 115.537  1.00 82.43           N  
ATOM   3209  CA  GLY L  64      44.729 195.849 116.287  1.00 82.55           C  
ATOM   3210  C   GLY L  64      43.967 194.920 115.363  1.00 94.90           C  
ATOM   3211  O   GLY L  64      43.677 195.275 114.220  1.00104.04           O  
ATOM   3212  N   SER L  65      43.653 193.725 115.863  1.00 88.44           N  
ATOM   3213  CA  SER L  65      42.904 192.741 115.094  1.00 87.22           C  
ATOM   3214  C   SER L  65      41.964 191.991 116.029  1.00 96.29           C  
ATOM   3215  O   SER L  65      41.968 192.199 117.246  1.00106.48           O  
ATOM   3216  CB  SER L  65      43.840 191.774 114.357  1.00 96.54           C  
ATOM   3217  OG  SER L  65      44.659 191.058 115.266  1.00108.48           O  
ATOM   3218  N   GLY L  66      41.154 191.116 115.452  1.00 97.95           N  
ATOM   3219  CA  GLY L  66      40.193 190.330 116.196  1.00 89.68           C  
ATOM   3220  C   GLY L  66      38.764 190.769 115.921  1.00 94.07           C  
ATOM   3221  O   GLY L  66      38.496 191.751 115.228  1.00 97.39           O  
ATOM   3222  N   SER L  67      37.834 190.008 116.494  1.00108.35           N  
ATOM   3223  CA  SER L  67      36.417 190.276 116.294  1.00105.74           C  
ATOM   3224  C   SER L  67      35.614 189.584 117.387  1.00109.26           C  
ATOM   3225  O   SER L  67      36.143 188.802 118.184  1.00114.80           O  
ATOM   3226  CB  SER L  67      35.958 189.820 114.905  1.00107.10           C  
ATOM   3227  OG  SER L  67      34.618 190.206 114.657  1.00121.39           O  
ATOM   3228  N   GLY L  68      34.320 189.899 117.415  1.00 98.60           N  
ATOM   3229  CA  GLY L  68      33.379 189.271 118.320  1.00110.12           C  
ATOM   3230  C   GLY L  68      33.765 189.340 119.782  1.00116.89           C  
ATOM   3231  O   GLY L  68      33.556 190.362 120.443  1.00120.63           O  
ATOM   3232  N   THR L  69      34.328 188.250 120.298  1.00113.65           N  
ATOM   3233  CA  THR L  69      34.678 188.145 121.705  1.00108.75           C  
ATOM   3234  C   THR L  69      36.176 188.038 121.946  1.00111.40           C  
ATOM   3235  O   THR L  69      36.592 187.910 123.103  1.00111.38           O  
ATOM   3236  CB  THR L  69      33.976 186.935 122.338  1.00109.93           C  
ATOM   3237  OG1 THR L  69      34.324 185.747 121.617  1.00120.35           O  
ATOM   3238  CG2 THR L  69      32.466 187.117 122.314  1.00102.75           C  
ATOM   3239  N   TYR L  70      36.998 188.083 120.900  1.00103.89           N  
ATOM   3240  CA  TYR L  70      38.440 187.948 121.060  1.00 88.22           C  
ATOM   3241  C   TYR L  70      39.148 189.009 120.233  1.00 90.05           C  
ATOM   3242  O   TYR L  70      38.908 189.126 119.028  1.00110.29           O  
ATOM   3243  CB  TYR L  70      38.919 186.551 120.655  1.00103.03           C  
ATOM   3244  CG  TYR L  70      40.279 186.211 121.214  1.00119.10           C  
ATOM   3245  CD1 TYR L  70      40.425 185.811 122.537  1.00123.71           C  
ATOM   3246  CD2 TYR L  70      41.418 186.301 120.427  1.00103.41           C  
ATOM   3247  CE1 TYR L  70      41.666 185.505 123.057  1.00113.14           C  
ATOM   3248  CE2 TYR L  70      42.664 185.996 120.939  1.00120.37           C  
ATOM   3249  CZ  TYR L  70      42.782 185.599 122.254  1.00130.69           C  
ATOM   3250  OH  TYR L  70      44.022 185.295 122.766  1.00132.44           O  
ATOM   3251  N   PHE L  71      40.025 189.772 120.882  1.00 92.51           N  
ATOM   3252  CA  PHE L  71      40.734 190.864 120.236  1.00 94.43           C  
ATOM   3253  C   PHE L  71      42.197 190.830 120.652  1.00 87.85           C  
ATOM   3254  O   PHE L  71      42.535 190.383 121.751  1.00101.53           O  
ATOM   3255  CB  PHE L  71      40.110 192.219 120.592  1.00 98.07           C  
ATOM   3256  CG  PHE L  71      38.656 192.325 120.236  1.00102.81           C  
ATOM   3257  CD1 PHE L  71      37.679 191.858 121.102  1.00 98.70           C  
ATOM   3258  CD2 PHE L  71      38.264 192.886 119.034  1.00117.61           C  
ATOM   3259  CE1 PHE L  71      36.341 191.952 120.774  1.00 95.44           C  
ATOM   3260  CE2 PHE L  71      36.928 192.984 118.701  1.00124.55           C  
ATOM   3261  CZ  PHE L  71      35.965 192.517 119.572  1.00117.42           C  
ATOM   3262  N   THR L  72      43.063 191.309 119.761  1.00 91.60           N  
ATOM   3263  CA  THR L  72      44.499 191.302 120.004  1.00 90.34           C  
ATOM   3264  C   THR L  72      45.105 192.629 119.574  1.00 83.73           C  
ATOM   3265  O   THR L  72      44.817 193.127 118.480  1.00101.23           O  
ATOM   3266  CB  THR L  72      45.187 190.152 119.259  1.00 94.46           C  
ATOM   3267  OG1 THR L  72      44.653 188.900 119.709  1.00102.93           O  
ATOM   3268  CG2 THR L  72      46.686 190.178 119.517  1.00 87.57           C  
ATOM   3269  N   LEU L  73      45.939 193.191 120.445  1.00 75.26           N  
ATOM   3270  CA  LEU L  73      46.735 194.373 120.148  1.00 80.20           C  
ATOM   3271  C   LEU L  73      48.179 193.946 119.920  1.00 89.60           C  
ATOM   3272  O   LEU L  73      48.774 193.280 120.772  1.00 92.19           O  
ATOM   3273  CB  LEU L  73      46.654 195.384 121.294  1.00 81.33           C  
ATOM   3274  CG  LEU L  73      47.543 196.626 121.219  1.00 79.09           C  
ATOM   3275  CD1 LEU L  73      47.096 197.547 120.096  1.00 88.50           C  
ATOM   3276  CD2 LEU L  73      47.541 197.359 122.552  1.00 83.54           C  
ATOM   3277  N   LYS L  74      48.735 194.324 118.774  1.00 80.48           N  
ATOM   3278  CA  LYS L  74      50.086 193.939 118.393  1.00 76.81           C  
ATOM   3279  C   LYS L  74      50.923 195.178 118.114  1.00 70.68           C  
ATOM   3280  O   LYS L  74      50.490 196.077 117.384  1.00 85.50           O  
ATOM   3281  CB  LYS L  74      50.078 193.029 117.161  1.00 67.47           C  
ATOM   3282  CG  LYS L  74      51.469 192.631 116.697  1.00 91.07           C  
ATOM   3283  CD  LYS L  74      51.422 191.745 115.465  1.00 99.34           C  
ATOM   3284  CE  LYS L  74      52.817 191.283 115.076  1.00 99.05           C  
ATOM   3285  NZ  LYS L  74      52.799 190.398 113.880  1.00112.41           N  
ATOM   3286  N   ILE L  75      52.117 195.217 118.697  1.00 76.35           N  
ATOM   3287  CA  ILE L  75      53.116 196.241 118.419  1.00 80.02           C  
ATOM   3288  C   ILE L  75      54.204 195.576 117.586  1.00 80.18           C  
ATOM   3289  O   ILE L  75      54.907 194.679 118.069  1.00 79.44           O  
ATOM   3290  CB  ILE L  75      53.687 196.849 119.707  1.00 91.20           C  
ATOM   3291  CG1 ILE L  75      52.553 197.245 120.654  1.00 80.61           C  
ATOM   3292  CG2 ILE L  75      54.551 198.056 119.384  1.00 84.02           C  
ATOM   3293  CD1 ILE L  75      53.027 197.768 121.993  1.00 83.90           C  
ATOM   3294  N   SER L  76      54.341 196.011 116.331  1.00102.61           N  
ATOM   3295  CA  SER L  76      55.249 195.335 115.410  1.00114.39           C  
ATOM   3296  C   SER L  76      56.704 195.485 115.841  1.00108.64           C  
ATOM   3297  O   SER L  76      57.485 194.531 115.748  1.00111.85           O  
ATOM   3298  CB  SER L  76      55.051 195.870 113.991  1.00102.61           C  
ATOM   3299  OG  SER L  76      55.343 197.255 113.921  1.00107.50           O  
ATOM   3300  N   ARG L  77      57.088 196.671 116.310  1.00 89.29           N  
ATOM   3301  CA  ARG L  77      58.465 196.941 116.719  1.00 88.74           C  
ATOM   3302  C   ARG L  77      58.432 197.796 117.977  1.00 94.95           C  
ATOM   3303  O   ARG L  77      58.033 198.963 117.926  1.00113.24           O  
ATOM   3304  CB  ARG L  77      59.246 197.637 115.605  1.00109.59           C  
ATOM   3305  CG  ARG L  77      60.628 198.115 116.018  1.00111.18           C  
ATOM   3306  CD  ARG L  77      61.395 198.660 114.824  1.00136.81           C  
ATOM   3307  NE  ARG L  77      60.733 199.813 114.219  1.00147.26           N  
ATOM   3308  CZ  ARG L  77      61.134 201.071 114.370  1.00144.84           C  
ATOM   3309  NH1 ARG L  77      62.204 201.344 115.105  1.00141.61           N  
ATOM   3310  NH2 ARG L  77      60.470 202.056 113.782  1.00134.69           N  
ATOM   3311  N   VAL L  78      58.857 197.221 119.098  1.00 88.19           N  
ATOM   3312  CA  VAL L  78      58.802 197.910 120.382  1.00 73.44           C  
ATOM   3313  C   VAL L  78      59.960 198.890 120.494  1.00 95.97           C  
ATOM   3314  O   VAL L  78      61.106 198.572 120.153  1.00104.79           O  
ATOM   3315  CB  VAL L  78      58.820 196.895 121.539  1.00 78.63           C  
ATOM   3316  CG1 VAL L  78      59.049 197.608 122.865  1.00 91.94           C  
ATOM   3317  CG2 VAL L  78      57.519 196.107 121.573  1.00 90.74           C  
ATOM   3318  N   GLU L  79      59.658 200.092 120.974  1.00 97.69           N  
ATOM   3319  CA  GLU L  79      60.653 201.100 121.302  1.00 88.87           C  
ATOM   3320  C   GLU L  79      60.600 201.382 122.799  1.00 93.05           C  
ATOM   3321  O   GLU L  79      59.652 201.006 123.493  1.00 99.31           O  
ATOM   3322  CB  GLU L  79      60.428 202.390 120.502  1.00 98.42           C  
ATOM   3323  CG  GLU L  79      60.554 202.221 118.997  1.00111.00           C  
ATOM   3324  CD  GLU L  79      60.443 203.538 118.253  1.00130.38           C  
ATOM   3325  OE1 GLU L  79      60.230 204.577 118.911  1.00130.67           O  
ATOM   3326  OE2 GLU L  79      60.573 203.534 117.010  1.00137.04           O  
ATOM   3327  N   ALA L  80      61.641 202.055 123.295  1.00 98.30           N  
ATOM   3328  CA  ALA L  80      61.714 202.346 124.723  1.00 91.85           C  
ATOM   3329  C   ALA L  80      60.503 203.146 125.190  1.00 98.70           C  
ATOM   3330  O   ALA L  80      60.023 202.960 126.315  1.00100.38           O  
ATOM   3331  CB  ALA L  80      63.007 203.096 125.040  1.00 86.69           C  
ATOM   3332  N   GLU L  81      59.990 204.035 124.338  1.00 95.02           N  
ATOM   3333  CA  GLU L  81      58.888 204.909 124.721  1.00 86.74           C  
ATOM   3334  C   GLU L  81      57.572 204.168 124.916  1.00 93.59           C  
ATOM   3335  O   GLU L  81      56.610 204.776 125.398  1.00110.85           O  
ATOM   3336  CB  GLU L  81      58.704 206.005 123.670  1.00108.21           C  
ATOM   3337  CG  GLU L  81      58.319 205.480 122.296  1.00120.30           C  
ATOM   3338  CD  GLU L  81      58.187 206.582 121.264  1.00152.57           C  
ATOM   3339  OE1 GLU L  81      58.244 207.770 121.649  1.00174.23           O  
ATOM   3340  OE2 GLU L  81      58.030 206.261 120.068  1.00154.34           O  
ATOM   3341  N   ASP L  82      57.500 202.885 124.560  1.00 87.82           N  
ATOM   3342  CA  ASP L  82      56.251 202.140 124.666  1.00 92.98           C  
ATOM   3343  C   ASP L  82      56.013 201.559 126.054  1.00102.06           C  
ATOM   3344  O   ASP L  82      54.936 201.001 126.294  1.00105.48           O  
ATOM   3345  CB  ASP L  82      56.221 201.013 123.630  1.00 96.68           C  
ATOM   3346  CG  ASP L  82      56.214 201.529 122.204  1.00102.95           C  
ATOM   3347  OD1 ASP L  82      55.737 202.663 121.981  1.00119.16           O  
ATOM   3348  OD2 ASP L  82      56.682 200.800 121.304  1.00 92.25           O  
ATOM   3349  N   VAL L  83      56.981 201.671 126.967  1.00 93.36           N  
ATOM   3350  CA  VAL L  83      56.809 201.126 128.308  1.00 96.83           C  
ATOM   3351  C   VAL L  83      55.600 201.766 128.972  1.00103.14           C  
ATOM   3352  O   VAL L  83      55.343 202.967 128.816  1.00106.25           O  
ATOM   3353  CB  VAL L  83      58.080 201.352 129.143  1.00111.80           C  
ATOM   3354  CG1 VAL L  83      58.329 202.842 129.340  1.00127.67           C  
ATOM   3355  CG2 VAL L  83      57.966 200.646 130.484  1.00114.82           C  
ATOM   3356  N   GLY L  84      54.849 200.969 129.721  1.00 88.56           N  
ATOM   3357  CA  GLY L  84      53.694 201.497 130.424  1.00 71.25           C  
ATOM   3358  C   GLY L  84      52.605 200.450 130.537  1.00 73.05           C  
ATOM   3359  O   GLY L  84      52.842 199.271 130.315  1.00 81.20           O  
ATOM   3360  N   PHE L  85      51.403 200.906 130.887  1.00 71.67           N  
ATOM   3361  CA  PHE L  85      50.268 200.020 131.111  1.00 73.16           C  
ATOM   3362  C   PHE L  85      49.285 200.111 129.952  1.00 68.69           C  
ATOM   3363  O   PHE L  85      49.006 201.201 129.450  1.00 70.22           O  
ATOM   3364  CB  PHE L  85      49.563 200.360 132.428  1.00 67.62           C  
ATOM   3365  CG  PHE L  85      50.326 199.929 133.646  1.00 77.83           C  
ATOM   3366  CD1 PHE L  85      51.498 200.572 134.007  1.00 81.02           C  
ATOM   3367  CD2 PHE L  85      49.876 198.879 134.428  1.00 82.97           C  
ATOM   3368  CE1 PHE L  85      52.207 200.176 135.124  1.00 73.77           C  
ATOM   3369  CE2 PHE L  85      50.579 198.478 135.547  1.00 89.91           C  
ATOM   3370  CZ  PHE L  85      51.747 199.128 135.896  1.00 85.84           C  
ATOM   3371  N   TYR L  86      48.757 198.967 129.528  1.00 60.88           N  
ATOM   3372  CA  TYR L  86      47.845 198.902 128.393  1.00 70.90           C  
ATOM   3373  C   TYR L  86      46.521 198.301 128.837  1.00 77.15           C  
ATOM   3374  O   TYR L  86      46.497 197.248 129.479  1.00 78.98           O  
ATOM   3375  CB  TYR L  86      48.456 198.086 127.252  1.00 72.87           C  
ATOM   3376  CG  TYR L  86      49.650 198.764 126.624  1.00 82.32           C  
ATOM   3377  CD1 TYR L  86      50.892 198.743 127.246  1.00 89.35           C  
ATOM   3378  CD2 TYR L  86      49.534 199.439 125.418  1.00 76.89           C  
ATOM   3379  CE1 TYR L  86      51.985 199.369 126.680  1.00 84.02           C  
ATOM   3380  CE2 TYR L  86      50.620 200.067 124.843  1.00 83.96           C  
ATOM   3381  CZ  TYR L  86      51.843 200.029 125.478  1.00 79.85           C  
ATOM   3382  OH  TYR L  86      52.929 200.654 124.909  1.00 87.64           O  
ATOM   3383  N   TYR L  87      45.422 198.970 128.495  1.00 71.77           N  
ATOM   3384  CA  TYR L  87      44.095 198.555 128.930  1.00 75.36           C  
ATOM   3385  C   TYR L  87      43.171 198.459 127.728  1.00 80.11           C  
ATOM   3386  O   TYR L  87      43.160 199.355 126.881  1.00 84.39           O  
ATOM   3387  CB  TYR L  87      43.513 199.540 129.950  1.00 61.01           C  
ATOM   3388  CG  TYR L  87      44.343 199.705 131.200  1.00 68.02           C  
ATOM   3389  CD1 TYR L  87      44.088 198.941 132.330  1.00 94.74           C  
ATOM   3390  CD2 TYR L  87      45.379 200.629 131.253  1.00 75.63           C  
ATOM   3391  CE1 TYR L  87      44.842 199.089 133.477  1.00 94.02           C  
ATOM   3392  CE2 TYR L  87      46.139 200.783 132.397  1.00 83.59           C  
ATOM   3393  CZ  TYR L  87      45.866 200.010 133.505  1.00 81.17           C  
ATOM   3394  OH  TYR L  87      46.618 200.159 134.646  1.00 70.69           O  
ATOM   3395  N   CYS L  88      42.400 197.381 127.651  1.00 71.85           N  
ATOM   3396  CA  CYS L  88      41.311 197.332 126.690  1.00 69.37           C  
ATOM   3397  C   CYS L  88      40.023 197.808 127.350  1.00 73.71           C  
ATOM   3398  O   CYS L  88      39.899 197.838 128.577  1.00 96.00           O  
ATOM   3399  CB  CYS L  88      41.129 195.924 126.119  1.00 73.54           C  
ATOM   3400  SG  CYS L  88      40.872 194.595 127.316  1.00115.72           S  
ATOM   3401  N   MET L  89      39.060 198.200 126.519  1.00 53.69           N  
ATOM   3402  CA  MET L  89      37.809 198.733 127.040  1.00 68.18           C  
ATOM   3403  C   MET L  89      36.672 198.394 126.092  1.00 72.96           C  
ATOM   3404  O   MET L  89      36.797 198.579 124.878  1.00 88.40           O  
ATOM   3405  CB  MET L  89      37.892 200.251 127.235  1.00 78.26           C  
ATOM   3406  CG  MET L  89      36.733 200.833 128.027  1.00 89.36           C  
ATOM   3407  SD  MET L  89      36.345 202.530 127.562  1.00 99.71           S  
ATOM   3408  CE  MET L  89      35.606 202.272 125.950  1.00 78.12           C  
ATOM   3409  N   GLU L  90      35.569 197.904 126.649  1.00 78.41           N  
ATOM   3410  CA  GLU L  90      34.363 197.655 125.876  1.00 86.16           C  
ATOM   3411  C   GLU L  90      33.454 198.874 125.945  1.00 87.35           C  
ATOM   3412  O   GLU L  90      33.350 199.529 126.987  1.00 97.73           O  
ATOM   3413  CB  GLU L  90      33.630 196.415 126.394  1.00 89.74           C  
ATOM   3414  CG  GLU L  90      33.050 196.555 127.797  1.00114.74           C  
ATOM   3415  CD  GLU L  90      31.683 197.217 127.807  1.00113.96           C  
ATOM   3416  OE1 GLU L  90      31.065 197.327 126.726  1.00120.31           O  
ATOM   3417  OE2 GLU L  90      31.228 197.629 128.895  1.00106.82           O  
ATOM   3418  N   ALA L  91      32.802 199.180 124.823  1.00 91.38           N  
ATOM   3419  CA  ALA L  91      31.870 200.298 124.757  1.00101.71           C  
ATOM   3420  C   ALA L  91      30.513 199.892 124.195  1.00 97.60           C  
ATOM   3421  O   ALA L  91      29.693 200.768 123.897  1.00109.78           O  
ATOM   3422  CB  ALA L  91      32.457 201.443 123.924  1.00110.30           C  
ATOM   3423  N   ARG L  92      30.253 198.591 124.043  1.00 85.52           N  
ATOM   3424  CA  ARG L  92      28.968 198.157 123.506  1.00100.16           C  
ATOM   3425  C   ARG L  92      27.815 198.583 124.405  1.00105.19           C  
ATOM   3426  O   ARG L  92      26.715 198.860 123.914  1.00109.44           O  
ATOM   3427  CB  ARG L  92      28.958 196.640 123.321  1.00 98.95           C  
ATOM   3428  CG  ARG L  92      27.869 196.141 122.386  1.00104.01           C  
ATOM   3429  CD  ARG L  92      27.448 194.727 122.736  1.00109.45           C  
ATOM   3430  NE  ARG L  92      26.620 194.693 123.938  1.00112.03           N  
ATOM   3431  CZ  ARG L  92      26.169 193.578 124.503  1.00128.14           C  
ATOM   3432  NH1 ARG L  92      26.471 192.399 123.977  1.00101.13           N  
ATOM   3433  NH2 ARG L  92      25.418 193.642 125.594  1.00134.61           N  
ATOM   3434  N   GLN L  93      28.043 198.640 125.715  1.00101.99           N  
ATOM   3435  CA  GLN L  93      27.024 199.037 126.675  1.00106.80           C  
ATOM   3436  C   GLN L  93      26.964 200.542 126.890  1.00109.18           C  
ATOM   3437  O   GLN L  93      26.311 200.988 127.839  1.00110.24           O  
ATOM   3438  CB  GLN L  93      27.262 198.346 128.019  1.00114.14           C  
ATOM   3439  CG  GLN L  93      27.153 196.837 127.982  1.00111.61           C  
ATOM   3440  CD  GLN L  93      27.235 196.223 129.364  1.00123.47           C  
ATOM   3441  OE1 GLN L  93      28.289 196.236 130.001  1.00136.35           O  
ATOM   3442  NE2 GLN L  93      26.116 195.691 129.841  1.00109.02           N  
ATOM   3443  N   THR L  94      27.638 201.328 126.047  1.00101.19           N  
ATOM   3444  CA  THR L  94      27.666 202.780 126.173  1.00120.23           C  
ATOM   3445  C   THR L  94      26.287 203.297 126.560  1.00117.67           C  
ATOM   3446  O   THR L  94      25.283 202.889 125.961  1.00112.60           O  
ATOM   3447  CB  THR L  94      28.133 203.430 124.869  1.00109.30           C  
ATOM   3448  OG1 THR L  94      29.521 203.140 124.657  1.00111.66           O  
ATOM   3449  CG2 THR L  94      27.935 204.937 124.921  1.00105.30           C  
ATOM   3450  N   PRO L  95      26.189 204.204 127.544  1.00113.49           N  
ATOM   3451  CA  PRO L  95      27.305 204.866 128.234  1.00115.04           C  
ATOM   3452  C   PRO L  95      27.980 204.063 129.355  1.00101.40           C  
ATOM   3453  O   PRO L  95      28.769 204.646 130.097  1.00 94.61           O  
ATOM   3454  CB  PRO L  95      26.648 206.125 128.827  1.00118.46           C  
ATOM   3455  CG  PRO L  95      25.268 206.200 128.215  1.00126.17           C  
ATOM   3456  CD  PRO L  95      24.897 204.790 127.926  1.00114.47           C  
ATOM   3457  N   ARG L  95A     27.687 202.771 129.488  1.00 97.51           N  
ATOM   3458  CA  ARG L  95A     28.357 201.944 130.485  1.00100.29           C  
ATOM   3459  C   ARG L  95A     29.574 201.267 129.869  1.00101.62           C  
ATOM   3460  O   ARG L  95A     29.514 200.753 128.749  1.00103.39           O  
ATOM   3461  CB  ARG L  95A     27.404 200.893 131.061  1.00115.09           C  
ATOM   3462  CG  ARG L  95A     28.078 199.899 132.002  1.00119.55           C  
ATOM   3463  CD  ARG L  95A     27.068 198.946 132.629  1.00126.99           C  
ATOM   3464  NE  ARG L  95A     26.370 199.543 133.766  1.00134.98           N  
ATOM   3465  CZ  ARG L  95A     26.544 199.173 135.031  1.00140.99           C  
ATOM   3466  NH1 ARG L  95A     27.390 198.195 135.329  1.00128.21           N  
ATOM   3467  NH2 ARG L  95A     25.866 199.773 136.000  1.00136.26           N  
ATOM   3468  N   LEU L  96      30.681 201.267 130.611  1.00108.46           N  
ATOM   3469  CA  LEU L  96      31.957 200.789 130.103  1.00 98.57           C  
ATOM   3470  C   LEU L  96      32.576 199.799 131.082  1.00 97.93           C  
ATOM   3471  O   LEU L  96      32.229 199.760 132.265  1.00101.77           O  
ATOM   3472  CB  LEU L  96      32.921 201.957 129.853  1.00 84.45           C  
ATOM   3473  CG  LEU L  96      32.317 203.137 129.088  1.00 95.04           C  
ATOM   3474  CD1 LEU L  96      33.310 204.282 128.983  1.00 74.91           C  
ATOM   3475  CD2 LEU L  96      31.852 202.702 127.707  1.00106.91           C  
ATOM   3476  N   THR L  97      33.506 198.996 130.568  1.00 89.40           N  
ATOM   3477  CA  THR L  97      34.202 197.998 131.376  1.00 90.27           C  
ATOM   3478  C   THR L  97      35.632 197.884 130.872  1.00 87.08           C  
ATOM   3479  O   THR L  97      35.850 197.624 129.685  1.00 95.10           O  
ATOM   3480  CB  THR L  97      33.499 196.639 131.306  1.00 94.54           C  
ATOM   3481  OG1 THR L  97      32.102 196.806 131.579  1.00116.19           O  
ATOM   3482  CG2 THR L  97      34.097 195.677 132.323  1.00105.19           C  
ATOM   3483  N   PHE L  98      36.597 198.076 131.768  1.00 86.67           N  
ATOM   3484  CA  PHE L  98      38.011 198.003 131.428  1.00 83.81           C  
ATOM   3485  C   PHE L  98      38.574 196.631 131.770  1.00 88.48           C  
ATOM   3486  O   PHE L  98      38.179 196.014 132.764  1.00 88.65           O  
ATOM   3487  CB  PHE L  98      38.811 199.077 132.168  1.00 79.17           C  
ATOM   3488  CG  PHE L  98      38.542 200.473 131.692  1.00 76.59           C  
ATOM   3489  CD1 PHE L  98      37.469 201.192 132.188  1.00 95.47           C  
ATOM   3490  CD2 PHE L  98      39.365 201.069 130.751  1.00 84.44           C  
ATOM   3491  CE1 PHE L  98      37.217 202.478 131.751  1.00 89.52           C  
ATOM   3492  CE2 PHE L  98      39.119 202.355 130.310  1.00 97.51           C  
ATOM   3493  CZ  PHE L  98      38.043 203.061 130.811  1.00 85.15           C  
ATOM   3494  N   GLY L  99      39.499 196.160 130.940  1.00 82.09           N  
ATOM   3495  CA  GLY L  99      40.277 194.992 131.284  1.00 80.64           C  
ATOM   3496  C   GLY L  99      41.239 195.283 132.420  1.00 83.58           C  
ATOM   3497  O   GLY L  99      41.493 196.429 132.792  1.00 84.09           O  
ATOM   3498  N   GLY L 100      41.786 194.206 132.986  1.00 86.74           N  
ATOM   3499  CA  GLY L 100      42.677 194.344 134.125  1.00 98.97           C  
ATOM   3500  C   GLY L 100      43.944 195.117 133.830  1.00 86.46           C  
ATOM   3501  O   GLY L 100      44.563 195.654 134.756  1.00 78.67           O  
ATOM   3502  N   GLY L 101      44.345 195.190 132.568  1.00 73.92           N  
ATOM   3503  CA  GLY L 101      45.554 195.887 132.193  1.00 70.51           C  
ATOM   3504  C   GLY L 101      46.743 194.949 132.069  1.00 79.81           C  
ATOM   3505  O   GLY L 101      46.787 193.862 132.650  1.00 77.33           O  
ATOM   3506  N   THR L 102      47.726 195.388 131.287  1.00 84.13           N  
ATOM   3507  CA  THR L 102      48.934 194.619 131.029  1.00 83.71           C  
ATOM   3508  C   THR L 102      50.135 195.543 131.134  1.00 78.95           C  
ATOM   3509  O   THR L 102      50.154 196.614 130.519  1.00 74.44           O  
ATOM   3510  CB  THR L 102      48.897 193.962 129.644  1.00 87.06           C  
ATOM   3511  OG1 THR L 102      47.860 192.973 129.606  1.00 95.53           O  
ATOM   3512  CG2 THR L 102      50.235 193.308 129.329  1.00 86.41           C  
ATOM   3513  N   LYS L 103      51.129 195.127 131.912  1.00 75.10           N  
ATOM   3514  CA  LYS L 103      52.339 195.909 132.122  1.00 82.83           C  
ATOM   3515  C   LYS L 103      53.352 195.570 131.034  1.00 82.87           C  
ATOM   3516  O   LYS L 103      53.725 194.404 130.865  1.00 87.29           O  
ATOM   3517  CB  LYS L 103      52.917 195.636 133.509  1.00 90.73           C  
ATOM   3518  CG  LYS L 103      54.117 196.489 133.882  1.00 88.47           C  
ATOM   3519  CD  LYS L 103      54.563 196.179 135.301  1.00120.62           C  
ATOM   3520  CE  LYS L 103      55.729 197.053 135.728  1.00149.20           C  
ATOM   3521  NZ  LYS L 103      56.126 196.779 137.137  1.00170.07           N  
ATOM   3522  N   LEU L 104      53.788 196.588 130.298  1.00 67.29           N  
ATOM   3523  CA  LEU L 104      54.786 196.449 129.244  1.00 84.91           C  
ATOM   3524  C   LEU L 104      56.089 197.068 129.732  1.00 80.02           C  
ATOM   3525  O   LEU L 104      56.183 198.294 129.893  1.00 88.77           O  
ATOM   3526  CB  LEU L 104      54.325 197.104 127.945  1.00 93.61           C  
ATOM   3527  CG  LEU L 104      55.367 197.027 126.825  1.00102.69           C  
ATOM   3528  CD1 LEU L 104      55.654 195.577 126.466  1.00 87.55           C  
ATOM   3529  CD2 LEU L 104      54.934 197.814 125.596  1.00 97.65           C  
ATOM   3530  N   GLU L 105      57.079 196.210 129.966  1.00 78.17           N  
ATOM   3531  CA  GLU L 105      58.426 196.570 130.375  1.00 92.59           C  
ATOM   3532  C   GLU L 105      59.394 196.320 129.225  1.00 92.41           C  
ATOM   3533  O   GLU L 105      59.111 195.551 128.302  1.00 85.50           O  
ATOM   3534  CB  GLU L 105      58.855 195.761 131.606  1.00106.57           C  
ATOM   3535  CG  GLU L 105      57.925 195.893 132.802  1.00119.33           C  
ATOM   3536  CD  GLU L 105      58.239 194.890 133.896  1.00156.44           C  
ATOM   3537  OE1 GLU L 105      58.443 193.700 133.573  1.00159.54           O  
ATOM   3538  OE2 GLU L 105      58.290 195.291 135.079  1.00150.74           O  
ATOM   3539  N   ILE L 106      60.551 196.974 129.295  1.00 97.11           N  
ATOM   3540  CA  ILE L 106      61.564 196.914 128.247  1.00 81.40           C  
ATOM   3541  C   ILE L 106      62.758 196.125 128.766  1.00 81.58           C  
ATOM   3542  O   ILE L 106      63.222 196.353 129.890  1.00 93.84           O  
ATOM   3543  CB  ILE L 106      61.990 198.321 127.794  1.00 95.06           C  
ATOM   3544  CG1 ILE L 106      60.780 199.099 127.274  1.00110.77           C  
ATOM   3545  CG2 ILE L 106      63.069 198.233 126.726  1.00 89.94           C  
ATOM   3546  CD1 ILE L 106      60.064 198.418 126.128  1.00114.60           C  
ATOM   3547  N   ARG L 107      63.258 195.206 127.944  1.00 77.43           N  
ATOM   3548  CA  ARG L 107      64.389 194.365 128.309  1.00 75.18           C  
ATOM   3549  C   ARG L 107      65.702 194.999 127.871  1.00 81.01           C  
ATOM   3550  O   ARG L 107      65.785 195.619 126.806  1.00 95.71           O  
ATOM   3551  CB  ARG L 107      64.259 192.978 127.679  1.00 74.16           C  
ATOM   3552  CG  ARG L 107      63.219 192.079 128.322  1.00 85.95           C  
ATOM   3553  CD  ARG L 107      63.378 190.664 127.800  1.00 94.79           C  
ATOM   3554  NE  ARG L 107      64.780 190.256 127.828  1.00115.37           N  
ATOM   3555  CZ  ARG L 107      65.292 189.382 128.688  1.00111.30           C  
ATOM   3556  NH1 ARG L 107      64.513 188.801 129.590  1.00103.45           N  
ATOM   3557  NH2 ARG L 107      66.582 189.081 128.638  1.00100.16           N  
ATOM   3558  N   ARG L 108      66.731 194.830 128.697  1.00 66.25           N  
ATOM   3559  CA  ARG L 108      68.072 195.290 128.370  1.00 80.16           C  
ATOM   3560  C   ARG L 108      69.075 194.313 128.969  1.00 81.26           C  
ATOM   3561  O   ARG L 108      68.705 193.294 129.560  1.00 80.56           O  
ATOM   3562  CB  ARG L 108      68.309 196.718 128.871  1.00 86.51           C  
ATOM   3563  CG  ARG L 108      68.063 196.915 130.357  1.00 71.13           C  
ATOM   3564  CD  ARG L 108      68.914 198.052 130.887  1.00 67.05           C  
ATOM   3565  NE  ARG L 108      70.334 197.715 130.840  1.00 69.31           N  
ATOM   3566  CZ  ARG L 108      71.319 198.606 130.888  1.00 75.36           C  
ATOM   3567  NH1 ARG L 108      71.042 199.900 130.973  1.00 61.93           N  
ATOM   3568  NH2 ARG L 108      72.581 198.203 130.840  1.00 90.70           N  
ATOM   3569  N   THR L 109      70.357 194.628 128.805  1.00 85.28           N  
ATOM   3570  CA  THR L 109      71.409 193.782 129.348  1.00 83.46           C  
ATOM   3571  C   THR L 109      71.416 193.847 130.871  1.00 95.85           C  
ATOM   3572  O   THR L 109      70.981 194.829 131.478  1.00 97.29           O  
ATOM   3573  CB  THR L 109      72.776 194.202 128.805  1.00 94.58           C  
ATOM   3574  OG1 THR L 109      73.050 195.557 129.183  1.00 94.75           O  
ATOM   3575  CG2 THR L 109      72.806 194.087 127.287  1.00 78.31           C  
ATOM   3576  N   VAL L 110      71.916 192.775 131.490  1.00105.55           N  
ATOM   3577  CA  VAL L 110      72.004 192.737 132.943  1.00 98.99           C  
ATOM   3578  C   VAL L 110      72.895 193.869 133.432  1.00 98.66           C  
ATOM   3579  O   VAL L 110      73.965 194.137 132.869  1.00103.07           O  
ATOM   3580  CB  VAL L 110      72.530 191.372 133.418  1.00 90.14           C  
ATOM   3581  CG1 VAL L 110      72.803 191.402 134.913  1.00 92.86           C  
ATOM   3582  CG2 VAL L 110      71.536 190.273 133.075  1.00 85.04           C  
ATOM   3583  N   ALA L 111      72.452 194.543 134.490  1.00 96.08           N  
ATOM   3584  CA  ALA L 111      73.189 195.651 135.085  1.00 87.05           C  
ATOM   3585  C   ALA L 111      73.249 195.440 136.589  1.00 94.31           C  
ATOM   3586  O   ALA L 111      72.207 195.347 137.246  1.00 85.26           O  
ATOM   3587  CB  ALA L 111      72.535 196.995 134.752  1.00 78.58           C  
ATOM   3588  N   ALA L 112      74.461 195.355 137.127  1.00 97.62           N  
ATOM   3589  CA  ALA L 112      74.618 195.180 138.562  1.00 87.60           C  
ATOM   3590  C   ALA L 112      74.255 196.472 139.289  1.00 96.79           C  
ATOM   3591  O   ALA L 112      74.528 197.567 138.788  1.00 98.19           O  
ATOM   3592  CB  ALA L 112      76.051 194.773 138.903  1.00 85.79           C  
ATOM   3593  N   PRO L 113      73.641 196.381 140.464  1.00 93.43           N  
ATOM   3594  CA  PRO L 113      73.269 197.592 141.198  1.00 90.43           C  
ATOM   3595  C   PRO L 113      74.461 198.236 141.885  1.00 91.57           C  
ATOM   3596  O   PRO L 113      75.396 197.565 142.330  1.00 88.59           O  
ATOM   3597  CB  PRO L 113      72.261 197.076 142.232  1.00 91.73           C  
ATOM   3598  CG  PRO L 113      72.703 195.672 142.486  1.00 84.52           C  
ATOM   3599  CD  PRO L 113      73.215 195.156 141.164  1.00 89.90           C  
ATOM   3600  N   SER L 114      74.417 199.563 141.964  1.00 95.44           N  
ATOM   3601  CA  SER L 114      75.345 200.314 142.799  1.00 88.21           C  
ATOM   3602  C   SER L 114      74.717 200.474 144.178  1.00 92.46           C  
ATOM   3603  O   SER L 114      73.647 201.075 144.309  1.00 84.86           O  
ATOM   3604  CB  SER L 114      75.665 201.675 142.182  1.00 73.72           C  
ATOM   3605  OG  SER L 114      76.364 201.529 140.959  1.00 96.36           O  
ATOM   3606  N   VAL L 115      75.372 199.932 145.199  1.00 91.32           N  
ATOM   3607  CA  VAL L 115      74.797 199.842 146.537  1.00 85.41           C  
ATOM   3608  C   VAL L 115      75.369 200.949 147.410  1.00 86.66           C  
ATOM   3609  O   VAL L 115      76.585 201.181 147.421  1.00 93.49           O  
ATOM   3610  CB  VAL L 115      75.055 198.461 147.160  1.00 64.61           C  
ATOM   3611  CG1 VAL L 115      74.377 198.360 148.519  1.00 82.96           C  
ATOM   3612  CG2 VAL L 115      74.566 197.363 146.225  1.00 70.68           C  
ATOM   3613  N   PHE L 116      74.491 201.629 148.145  1.00 76.01           N  
ATOM   3614  CA  PHE L 116      74.879 202.646 149.109  1.00 95.15           C  
ATOM   3615  C   PHE L 116      74.091 202.431 150.392  1.00 96.93           C  
ATOM   3616  O   PHE L 116      73.001 201.859 150.374  1.00101.18           O  
ATOM   3617  CB  PHE L 116      74.631 204.062 148.567  1.00104.35           C  
ATOM   3618  CG  PHE L 116      75.223 204.303 147.208  1.00104.79           C  
ATOM   3619  CD1 PHE L 116      74.515 203.981 146.062  1.00 97.91           C  
ATOM   3620  CD2 PHE L 116      76.487 204.853 147.075  1.00116.53           C  
ATOM   3621  CE1 PHE L 116      75.057 204.200 144.809  1.00118.72           C  
ATOM   3622  CE2 PHE L 116      77.034 205.075 145.826  1.00114.12           C  
ATOM   3623  CZ  PHE L 116      76.319 204.749 144.691  1.00119.60           C  
ATOM   3624  N   ILE L 117      74.651 202.878 151.512  1.00101.52           N  
ATOM   3625  CA  ILE L 117      73.977 202.776 152.800  1.00 93.82           C  
ATOM   3626  C   ILE L 117      74.071 204.122 153.503  1.00 95.55           C  
ATOM   3627  O   ILE L 117      75.139 204.743 153.529  1.00104.81           O  
ATOM   3628  CB  ILE L 117      74.564 201.657 153.681  1.00 84.12           C  
ATOM   3629  CG1 ILE L 117      73.677 201.440 154.910  1.00 94.27           C  
ATOM   3630  CG2 ILE L 117      75.992 201.989 154.092  1.00112.75           C  
ATOM   3631  CD1 ILE L 117      73.988 200.177 155.677  1.00109.44           C  
ATOM   3632  N   PHE L 118      72.950 204.570 154.059  1.00 91.63           N  
ATOM   3633  CA  PHE L 118      72.846 205.844 154.752  1.00 95.03           C  
ATOM   3634  C   PHE L 118      72.371 205.599 156.176  1.00 95.09           C  
ATOM   3635  O   PHE L 118      71.278 205.034 156.375  1.00 88.84           O  
ATOM   3636  CB  PHE L 118      71.885 206.787 154.027  1.00 87.14           C  
ATOM   3637  CG  PHE L 118      72.332 207.158 152.646  1.00101.90           C  
ATOM   3638  CD1 PHE L 118      73.325 208.103 152.459  1.00 97.65           C  
ATOM   3639  CD2 PHE L 118      71.757 206.567 151.534  1.00106.00           C  
ATOM   3640  CE1 PHE L 118      73.741 208.450 151.190  1.00 97.14           C  
ATOM   3641  CE2 PHE L 118      72.167 206.910 150.261  1.00110.57           C  
ATOM   3642  CZ  PHE L 118      73.161 207.853 150.089  1.00107.70           C  
ATOM   3643  N   PRO L 119      73.151 205.986 157.181  1.00 92.93           N  
ATOM   3644  CA  PRO L 119      72.705 205.862 158.566  1.00101.54           C  
ATOM   3645  C   PRO L 119      71.705 206.951 158.903  1.00100.23           C  
ATOM   3646  O   PRO L 119      71.549 207.921 158.146  1.00 87.60           O  
ATOM   3647  CB  PRO L 119      74.003 206.033 159.366  1.00100.53           C  
ATOM   3648  CG  PRO L 119      74.839 206.923 158.503  1.00 92.47           C  
ATOM   3649  CD  PRO L 119      74.515 206.537 157.082  1.00101.52           C  
ATOM   3650  N   PRO L 120      71.007 206.830 160.029  1.00101.14           N  
ATOM   3651  CA  PRO L 120      70.087 207.894 160.435  1.00 92.20           C  
ATOM   3652  C   PRO L 120      70.843 209.143 160.854  1.00 95.72           C  
ATOM   3653  O   PRO L 120      71.949 209.080 161.397  1.00 86.28           O  
ATOM   3654  CB  PRO L 120      69.331 207.277 161.616  1.00100.88           C  
ATOM   3655  CG  PRO L 120      70.284 206.272 162.175  1.00 92.61           C  
ATOM   3656  CD  PRO L 120      71.033 205.718 160.994  1.00 90.82           C  
ATOM   3657  N   SER L 121      70.231 210.292 160.589  1.00 89.12           N  
ATOM   3658  CA  SER L 121      70.816 211.561 160.987  1.00 86.13           C  
ATOM   3659  C   SER L 121      70.610 211.795 162.478  1.00104.13           C  
ATOM   3660  O   SER L 121      69.663 211.288 163.085  1.00118.19           O  
ATOM   3661  CB  SER L 121      70.197 212.713 160.194  1.00111.90           C  
ATOM   3662  OG  SER L 121      68.822 212.860 160.502  1.00102.59           O  
ATOM   3663  N   ASP L 122      71.522 212.567 163.071  1.00113.98           N  
ATOM   3664  CA  ASP L 122      71.329 212.995 164.452  1.00124.70           C  
ATOM   3665  C   ASP L 122      69.998 213.718 164.609  1.00117.28           C  
ATOM   3666  O   ASP L 122      69.314 213.573 165.632  1.00121.35           O  
ATOM   3667  CB  ASP L 122      72.491 213.889 164.885  1.00140.36           C  
ATOM   3668  CG  ASP L 122      72.486 214.176 166.374  1.00161.01           C  
ATOM   3669  OD1 ASP L 122      71.589 213.667 167.078  1.00155.35           O  
ATOM   3670  OD2 ASP L 122      73.382 214.910 166.840  1.00174.34           O  
ATOM   3671  N   GLU L 123      69.607 214.488 163.590  1.00 87.71           N  
ATOM   3672  CA  GLU L 123      68.354 215.233 163.647  1.00 93.88           C  
ATOM   3673  C   GLU L 123      67.169 214.297 163.853  1.00110.88           C  
ATOM   3674  O   GLU L 123      66.287 214.566 164.676  1.00126.18           O  
ATOM   3675  CB  GLU L 123      68.179 216.056 162.372  1.00112.36           C  
ATOM   3676  CG  GLU L 123      67.012 217.028 162.410  1.00124.48           C  
ATOM   3677  CD  GLU L 123      66.856 217.801 161.115  1.00134.98           C  
ATOM   3678  OE1 GLU L 123      67.440 217.378 160.094  1.00124.13           O  
ATOM   3679  OE2 GLU L 123      66.153 218.833 161.117  1.00147.45           O  
ATOM   3680  N   GLN L 124      67.126 213.191 163.106  1.00106.48           N  
ATOM   3681  CA  GLN L 124      66.059 212.218 163.317  1.00 97.53           C  
ATOM   3682  C   GLN L 124      66.196 211.545 164.675  1.00101.71           C  
ATOM   3683  O   GLN L 124      65.196 211.320 165.367  1.00104.63           O  
ATOM   3684  CB  GLN L 124      66.056 211.169 162.206  1.00101.80           C  
ATOM   3685  CG  GLN L 124      64.937 210.142 162.355  1.00106.44           C  
ATOM   3686  CD  GLN L 124      65.031 209.005 161.355  1.00107.33           C  
ATOM   3687  OE1 GLN L 124      66.109 208.692 160.849  1.00 98.55           O  
ATOM   3688  NE2 GLN L 124      63.896 208.377 161.066  1.00 94.98           N  
ATOM   3689  N   LEU L 125      67.428 211.216 165.070  1.00 97.25           N  
ATOM   3690  CA  LEU L 125      67.642 210.548 166.349  1.00 95.94           C  
ATOM   3691  C   LEU L 125      67.076 211.367 167.500  1.00 97.74           C  
ATOM   3692  O   LEU L 125      66.581 210.805 168.485  1.00106.27           O  
ATOM   3693  CB  LEU L 125      69.131 210.279 166.556  1.00104.68           C  
ATOM   3694  CG  LEU L 125      69.726 209.164 165.694  1.00 91.62           C  
ATOM   3695  CD1 LEU L 125      71.242 209.145 165.808  1.00106.29           C  
ATOM   3696  CD2 LEU L 125      69.139 207.817 166.090  1.00 96.79           C  
ATOM   3697  N   LYS L 126      67.143 212.697 167.399  1.00 92.47           N  
ATOM   3698  CA  LYS L 126      66.542 213.544 168.425  1.00105.24           C  
ATOM   3699  C   LYS L 126      65.092 213.149 168.676  1.00108.75           C  
ATOM   3700  O   LYS L 126      64.685 212.910 169.818  1.00108.04           O  
ATOM   3701  CB  LYS L 126      66.625 215.014 168.014  1.00 89.72           C  
ATOM   3702  CG  LYS L 126      68.029 215.547 167.814  1.00104.03           C  
ATOM   3703  CD  LYS L 126      67.976 216.987 167.331  1.00118.27           C  
ATOM   3704  CE  LYS L 126      69.360 217.532 167.039  1.00119.93           C  
ATOM   3705  NZ  LYS L 126      69.293 218.914 166.493  1.00117.84           N  
ATOM   3706  N   SER L 127      64.300 213.070 167.609  1.00 94.94           N  
ATOM   3707  CA  SER L 127      62.875 212.755 167.659  1.00103.09           C  
ATOM   3708  C   SER L 127      62.585 211.322 168.102  1.00104.29           C  
ATOM   3709  O   SER L 127      61.412 210.924 168.071  1.00100.94           O  
ATOM   3710  CB  SER L 127      62.244 213.020 166.291  1.00110.83           C  
ATOM   3711  OG  SER L 127      63.006 212.427 165.254  1.00109.53           O  
ATOM   3712  N   GLY L 128      63.584 210.539 168.500  1.00 99.71           N  
ATOM   3713  CA  GLY L 128      63.348 209.222 169.053  1.00104.34           C  
ATOM   3714  C   GLY L 128      63.256 208.089 168.057  1.00 98.40           C  
ATOM   3715  O   GLY L 128      62.897 206.972 168.450  1.00 85.21           O  
ATOM   3716  N   THR L 129      63.568 208.329 166.785  1.00 99.53           N  
ATOM   3717  CA  THR L 129      63.498 207.297 165.762  1.00103.10           C  
ATOM   3718  C   THR L 129      64.782 207.286 164.945  1.00100.22           C  
ATOM   3719  O   THR L 129      65.479 208.299 164.835  1.00 99.92           O  
ATOM   3720  CB  THR L 129      62.291 207.499 164.833  1.00117.51           C  
ATOM   3721  OG1 THR L 129      62.292 208.838 164.323  1.00123.90           O  
ATOM   3722  CG2 THR L 129      60.995 207.246 165.586  1.00 96.42           C  
ATOM   3723  N   ALA L 130      65.086 206.123 164.373  1.00 99.95           N  
ATOM   3724  CA  ALA L 130      66.292 205.932 163.576  1.00103.17           C  
ATOM   3725  C   ALA L 130      65.945 205.088 162.360  1.00106.74           C  
ATOM   3726  O   ALA L 130      65.516 203.939 162.503  1.00102.99           O  
ATOM   3727  CB  ALA L 130      67.400 205.263 164.396  1.00 83.29           C  
ATOM   3728  N   SER L 131      66.127 205.658 161.173  1.00 98.30           N  
ATOM   3729  CA  SER L 131      65.872 204.971 159.915  1.00 91.98           C  
ATOM   3730  C   SER L 131      67.182 204.805 159.157  1.00101.39           C  
ATOM   3731  O   SER L 131      67.899 205.784 158.926  1.00109.85           O  
ATOM   3732  CB  SER L 131      64.859 205.741 159.063  1.00 84.15           C  
ATOM   3733  OG  SER L 131      63.603 205.826 159.714  1.00 91.49           O  
ATOM   3734  N   VAL L 132      67.491 203.567 158.781  1.00 97.61           N  
ATOM   3735  CA  VAL L 132      68.684 203.236 158.010  1.00100.94           C  
ATOM   3736  C   VAL L 132      68.240 202.862 156.604  1.00102.13           C  
ATOM   3737  O   VAL L 132      67.323 202.048 156.436  1.00104.34           O  
ATOM   3738  CB  VAL L 132      69.474 202.088 158.664  1.00 95.79           C  
ATOM   3739  CG1 VAL L 132      70.840 201.942 158.012  1.00 93.77           C  
ATOM   3740  CG2 VAL L 132      69.605 202.319 160.163  1.00 94.46           C  
ATOM   3741  N   VAL L 133      68.882 203.449 155.595  1.00 99.06           N  
ATOM   3742  CA  VAL L 133      68.445 203.289 154.212  1.00 79.98           C  
ATOM   3743  C   VAL L 133      69.525 202.572 153.413  1.00 82.62           C  
ATOM   3744  O   VAL L 133      70.712 202.886 153.529  1.00 87.53           O  
ATOM   3745  CB  VAL L 133      68.096 204.645 153.565  1.00 82.14           C  
ATOM   3746  CG1 VAL L 133      67.721 204.455 152.102  1.00 88.76           C  
ATOM   3747  CG2 VAL L 133      66.959 205.312 154.325  1.00 88.45           C  
ATOM   3748  N   CYS L 134      69.104 201.605 152.602  1.00 96.36           N  
ATOM   3749  CA  CYS L 134      69.982 200.863 151.705  1.00 88.37           C  
ATOM   3750  C   CYS L 134      69.468 201.069 150.287  1.00 82.17           C  
ATOM   3751  O   CYS L 134      68.306 200.766 149.997  1.00 83.87           O  
ATOM   3752  CB  CYS L 134      70.013 199.377 152.075  1.00102.33           C  
ATOM   3753  SG  CYS L 134      71.282 198.358 151.264  1.00120.42           S  
ATOM   3754  N   LEU L 135      70.323 201.596 149.415  1.00 83.31           N  
ATOM   3755  CA  LEU L 135      69.942 201.980 148.063  1.00 76.88           C  
ATOM   3756  C   LEU L 135      70.636 201.090 147.041  1.00 79.99           C  
ATOM   3757  O   LEU L 135      71.860 200.921 147.084  1.00 83.31           O  
ATOM   3758  CB  LEU L 135      70.291 203.445 147.792  1.00 85.85           C  
ATOM   3759  CG  LEU L 135      70.217 203.869 146.322  1.00109.85           C  
ATOM   3760  CD1 LEU L 135      68.793 203.757 145.802  1.00 90.72           C  
ATOM   3761  CD2 LEU L 135      70.754 205.279 146.130  1.00118.42           C  
ATOM   3762  N   LEU L 136      69.847 200.534 146.126  1.00 79.30           N  
ATOM   3763  CA  LEU L 136      70.338 199.821 144.953  1.00 84.99           C  
ATOM   3764  C   LEU L 136      70.019 200.666 143.727  1.00 98.11           C  
ATOM   3765  O   LEU L 136      68.846 200.884 143.409  1.00105.42           O  
ATOM   3766  CB  LEU L 136      69.696 198.438 144.835  1.00 73.97           C  
ATOM   3767  CG  LEU L 136      70.122 197.361 145.836  1.00 77.64           C  
ATOM   3768  CD1 LEU L 136      69.811 197.770 147.269  1.00 89.07           C  
ATOM   3769  CD2 LEU L 136      69.457 196.035 145.500  1.00 94.22           C  
ATOM   3770  N   ASN L 137      71.055 201.134 143.041  1.00 92.82           N  
ATOM   3771  CA  ASN L 137      70.912 202.136 141.995  1.00 93.73           C  
ATOM   3772  C   ASN L 137      71.233 201.534 140.633  1.00 97.10           C  
ATOM   3773  O   ASN L 137      72.272 200.883 140.465  1.00107.00           O  
ATOM   3774  CB  ASN L 137      71.822 203.335 142.271  1.00 94.90           C  
ATOM   3775  CG  ASN L 137      71.276 204.625 141.697  1.00107.94           C  
ATOM   3776  OD1 ASN L 137      70.655 204.633 140.635  1.00123.26           O  
ATOM   3777  ND2 ASN L 137      71.498 205.727 142.404  1.00115.10           N  
ATOM   3778  N   ASN L 138      70.332 201.748 139.674  1.00106.47           N  
ATOM   3779  CA  ASN L 138      70.551 201.432 138.263  1.00108.57           C  
ATOM   3780  C   ASN L 138      71.016 199.985 138.079  1.00 96.89           C  
ATOM   3781  O   ASN L 138      72.177 199.698 137.787  1.00 88.57           O  
ATOM   3782  CB  ASN L 138      71.549 202.418 137.649  1.00107.80           C  
ATOM   3783  CG  ASN L 138      71.094 203.858 137.779  1.00 99.88           C  
ATOM   3784  OD1 ASN L 138      69.896 204.137 137.828  1.00 96.34           O  
ATOM   3785  ND2 ASN L 138      72.048 204.779 137.839  1.00 97.47           N  
ATOM   3786  N   PHE L 139      70.058 199.075 138.241  1.00 90.30           N  
ATOM   3787  CA  PHE L 139      70.300 197.650 138.078  1.00 84.99           C  
ATOM   3788  C   PHE L 139      69.213 197.041 137.204  1.00 86.47           C  
ATOM   3789  O   PHE L 139      68.125 197.600 137.045  1.00 82.02           O  
ATOM   3790  CB  PHE L 139      70.348 196.926 139.431  1.00 88.90           C  
ATOM   3791  CG  PHE L 139      69.047 196.958 140.181  1.00 91.28           C  
ATOM   3792  CD1 PHE L 139      68.757 198.000 141.045  1.00106.03           C  
ATOM   3793  CD2 PHE L 139      68.112 195.949 140.019  1.00 82.22           C  
ATOM   3794  CE1 PHE L 139      67.560 198.035 141.735  1.00102.12           C  
ATOM   3795  CE2 PHE L 139      66.914 195.978 140.706  1.00 80.75           C  
ATOM   3796  CZ  PHE L 139      66.637 197.022 141.565  1.00 93.54           C  
ATOM   3797  N   TYR L 140      69.524 195.874 136.635  1.00 89.09           N  
ATOM   3798  CA  TYR L 140      68.564 195.119 135.843  1.00 88.75           C  
ATOM   3799  C   TYR L 140      69.033 193.678 135.783  1.00 89.98           C  
ATOM   3800  O   TYR L 140      70.243 193.444 135.656  1.00 80.62           O  
ATOM   3801  CB  TYR L 140      68.421 195.690 134.427  1.00 78.03           C  
ATOM   3802  CG  TYR L 140      67.325 195.029 133.624  1.00 88.88           C  
ATOM   3803  CD1 TYR L 140      67.582 193.899 132.860  1.00 83.03           C  
ATOM   3804  CD2 TYR L 140      66.029 195.528 133.640  1.00 91.96           C  
ATOM   3805  CE1 TYR L 140      66.582 193.288 132.129  1.00 95.72           C  
ATOM   3806  CE2 TYR L 140      65.022 194.925 132.912  1.00 79.20           C  
ATOM   3807  CZ  TYR L 140      65.304 193.806 132.159  1.00 84.82           C  
ATOM   3808  OH  TYR L 140      64.304 193.201 131.433  1.00 88.20           O  
ATOM   3809  N   PRO L 141      68.127 192.690 135.866  1.00 87.87           N  
ATOM   3810  CA  PRO L 141      66.677 192.882 135.993  1.00 83.22           C  
ATOM   3811  C   PRO L 141      66.257 193.380 137.376  1.00 90.40           C  
ATOM   3812  O   PRO L 141      67.112 193.601 138.233  1.00 91.58           O  
ATOM   3813  CB  PRO L 141      66.118 191.484 135.721  1.00 78.28           C  
ATOM   3814  CG  PRO L 141      67.206 190.563 136.141  1.00 81.92           C  
ATOM   3815  CD  PRO L 141      68.490 191.263 135.798  1.00 82.41           C  
ATOM   3816  N   ARG L 142      64.946 193.538 137.587  1.00 90.99           N  
ATOM   3817  CA  ARG L 142      64.457 194.181 138.803  1.00 99.01           C  
ATOM   3818  C   ARG L 142      64.544 193.275 140.025  1.00106.90           C  
ATOM   3819  O   ARG L 142      64.633 193.777 141.152  1.00114.89           O  
ATOM   3820  CB  ARG L 142      63.013 194.653 138.607  1.00 84.84           C  
ATOM   3821  CG  ARG L 142      61.951 193.580 138.807  1.00105.16           C  
ATOM   3822  CD  ARG L 142      60.564 194.145 138.531  1.00119.72           C  
ATOM   3823  NE  ARG L 142      59.500 193.210 138.887  1.00139.08           N  
ATOM   3824  CZ  ARG L 142      58.844 193.231 140.043  1.00145.75           C  
ATOM   3825  NH1 ARG L 142      59.141 194.142 140.960  1.00152.40           N  
ATOM   3826  NH2 ARG L 142      57.889 192.342 140.283  1.00157.94           N  
ATOM   3827  N   GLU L 143      64.514 191.956 139.838  1.00101.62           N  
ATOM   3828  CA  GLU L 143      64.539 191.046 140.976  1.00110.15           C  
ATOM   3829  C   GLU L 143      65.824 191.223 141.778  1.00111.74           C  
ATOM   3830  O   GLU L 143      66.925 191.243 141.221  1.00108.58           O  
ATOM   3831  CB  GLU L 143      64.393 189.597 140.503  1.00 99.57           C  
ATOM   3832  CG  GLU L 143      65.365 189.178 139.408  1.00134.05           C  
ATOM   3833  CD  GLU L 143      66.734 188.805 139.944  1.00138.26           C  
ATOM   3834  OE1 GLU L 143      66.809 188.267 141.069  1.00125.05           O  
ATOM   3835  OE2 GLU L 143      67.737 189.061 139.244  1.00127.10           O  
ATOM   3836  N   ALA L 144      65.676 191.364 143.093  1.00 95.93           N  
ATOM   3837  CA  ALA L 144      66.807 191.525 143.995  1.00 96.11           C  
ATOM   3838  C   ALA L 144      66.312 191.333 145.417  1.00116.62           C  
ATOM   3839  O   ALA L 144      65.203 191.757 145.750  1.00125.84           O  
ATOM   3840  CB  ALA L 144      67.461 192.905 143.840  1.00 99.09           C  
ATOM   3841  N   LYS L 145      67.129 190.691 146.247  1.00107.81           N  
ATOM   3842  CA  LYS L 145      66.783 190.463 147.643  1.00103.09           C  
ATOM   3843  C   LYS L 145      67.708 191.273 148.538  1.00106.61           C  
ATOM   3844  O   LYS L 145      68.934 191.186 148.412  1.00104.06           O  
ATOM   3845  CB  LYS L 145      66.867 188.980 148.007  1.00111.91           C  
ATOM   3846  CG  LYS L 145      66.421 188.691 149.435  1.00132.76           C  
ATOM   3847  CD  LYS L 145      66.471 187.209 149.742  1.00118.36           C  
ATOM   3848  CE  LYS L 145      67.894 186.691 149.686  1.00117.79           C  
ATOM   3849  NZ  LYS L 145      67.932 185.207 149.658  1.00119.20           N  
ATOM   3850  N   VAL L 146      67.120 192.057 149.435  1.00103.28           N  
ATOM   3851  CA  VAL L 146      67.866 192.850 150.404  1.00 97.79           C  
ATOM   3852  C   VAL L 146      67.524 192.328 151.791  1.00 94.39           C  
ATOM   3853  O   VAL L 146      66.346 192.276 152.166  1.00104.81           O  
ATOM   3854  CB  VAL L 146      67.549 194.349 150.286  1.00 96.69           C  
ATOM   3855  CG1 VAL L 146      68.357 195.142 151.301  1.00102.86           C  
ATOM   3856  CG2 VAL L 146      67.829 194.841 148.874  1.00103.36           C  
ATOM   3857  N   GLN L 147      68.546 191.933 152.543  1.00100.75           N  
ATOM   3858  CA  GLN L 147      68.383 191.460 153.909  1.00106.52           C  
ATOM   3859  C   GLN L 147      69.131 192.378 154.862  1.00103.90           C  
ATOM   3860  O   GLN L 147      70.275 192.757 154.600  1.00101.30           O  
ATOM   3861  CB  GLN L 147      68.893 190.027 154.071  1.00105.24           C  
ATOM   3862  CG  GLN L 147      67.997 188.973 153.457  1.00118.19           C  
ATOM   3863  CD  GLN L 147      68.459 187.571 153.785  1.00124.58           C  
ATOM   3864  OE1 GLN L 147      69.657 187.292 153.820  1.00121.54           O  
ATOM   3865  NE2 GLN L 147      67.508 186.681 154.039  1.00132.07           N  
ATOM   3866  N   TRP L 148      68.489 192.728 155.969  1.00 97.71           N  
ATOM   3867  CA  TRP L 148      69.103 193.568 156.984  1.00 92.52           C  
ATOM   3868  C   TRP L 148      69.695 192.705 158.089  1.00 93.05           C  
ATOM   3869  O   TRP L 148      69.119 191.684 158.475  1.00 87.68           O  
ATOM   3870  CB  TRP L 148      68.092 194.557 157.564  1.00 91.87           C  
ATOM   3871  CG  TRP L 148      67.813 195.702 156.643  1.00 93.80           C  
ATOM   3872  CD1 TRP L 148      66.728 195.858 155.830  1.00 87.74           C  
ATOM   3873  CD2 TRP L 148      68.646 196.846 156.425  1.00100.40           C  
ATOM   3874  NE1 TRP L 148      66.831 197.034 155.126  1.00 92.32           N  
ATOM   3875  CE2 TRP L 148      68.000 197.659 155.473  1.00 97.78           C  
ATOM   3876  CE3 TRP L 148      69.875 197.264 156.946  1.00 97.90           C  
ATOM   3877  CZ2 TRP L 148      68.540 198.865 155.031  1.00102.04           C  
ATOM   3878  CZ3 TRP L 148      70.409 198.462 156.506  1.00103.22           C  
ATOM   3879  CH2 TRP L 148      69.742 199.248 155.558  1.00 97.75           C  
ATOM   3880  N   LYS L 149      70.860 193.118 158.584  1.00 95.75           N  
ATOM   3881  CA  LYS L 149      71.547 192.418 159.662  1.00 91.59           C  
ATOM   3882  C   LYS L 149      72.051 193.454 160.654  1.00 91.27           C  
ATOM   3883  O   LYS L 149      72.780 194.378 160.275  1.00 89.65           O  
ATOM   3884  CB  LYS L 149      72.704 191.567 159.127  1.00 92.26           C  
ATOM   3885  CG  LYS L 149      72.281 190.532 158.094  1.00101.68           C  
ATOM   3886  CD  LYS L 149      73.474 189.792 157.504  1.00126.35           C  
ATOM   3887  CE  LYS L 149      73.898 188.619 158.373  1.00119.69           C  
ATOM   3888  NZ  LYS L 149      74.899 187.761 157.677  1.00137.51           N  
ATOM   3889  N   VAL L 150      71.648 193.305 161.913  1.00 95.66           N  
ATOM   3890  CA  VAL L 150      72.055 194.188 163.000  1.00 98.60           C  
ATOM   3891  C   VAL L 150      72.889 193.363 163.969  1.00102.47           C  
ATOM   3892  O   VAL L 150      72.379 192.418 164.584  1.00 97.42           O  
ATOM   3893  CB  VAL L 150      70.846 194.817 163.709  1.00 91.70           C  
ATOM   3894  CG1 VAL L 150      71.304 195.815 164.763  1.00 90.17           C  
ATOM   3895  CG2 VAL L 150      69.928 195.483 162.697  1.00 88.35           C  
ATOM   3896  N   ASP L 151      74.165 193.720 164.108  1.00104.18           N  
ATOM   3897  CA  ASP L 151      75.111 192.924 164.890  1.00105.14           C  
ATOM   3898  C   ASP L 151      75.079 191.465 164.446  1.00101.67           C  
ATOM   3899  O   ASP L 151      75.093 190.539 165.260  1.00 96.37           O  
ATOM   3900  CB  ASP L 151      74.837 193.050 166.389  1.00106.87           C  
ATOM   3901  CG  ASP L 151      75.337 194.361 166.964  1.00111.62           C  
ATOM   3902  OD1 ASP L 151      76.235 194.977 166.352  1.00114.99           O  
ATOM   3903  OD2 ASP L 151      74.837 194.771 168.033  1.00 91.09           O  
ATOM   3904  N   ASN L 152      75.024 191.263 163.130  1.00110.56           N  
ATOM   3905  CA  ASN L 152      74.996 189.955 162.484  1.00114.11           C  
ATOM   3906  C   ASN L 152      73.709 189.189 162.758  1.00102.28           C  
ATOM   3907  O   ASN L 152      73.636 187.990 162.462  1.00113.14           O  
ATOM   3908  CB  ASN L 152      76.198 189.097 162.895  1.00119.01           C  
ATOM   3909  CG  ASN L 152      76.595 188.102 161.822  1.00136.70           C  
ATOM   3910  OD1 ASN L 152      76.376 188.334 160.632  1.00144.14           O  
ATOM   3911  ND2 ASN L 152      77.183 186.986 162.237  1.00146.20           N  
ATOM   3912  N   ALA L 153      72.691 189.840 163.313  1.00 88.69           N  
ATOM   3913  CA  ALA L 153      71.397 189.217 163.559  1.00 93.65           C  
ATOM   3914  C   ALA L 153      70.449 189.596 162.428  1.00 93.55           C  
ATOM   3915  O   ALA L 153      70.204 190.784 162.191  1.00 99.73           O  
ATOM   3916  CB  ALA L 153      70.829 189.648 164.911  1.00119.45           C  
ATOM   3917  N   LEU L 154      69.921 188.591 161.734  1.00110.39           N  
ATOM   3918  CA  LEU L 154      69.055 188.847 160.590  1.00112.47           C  
ATOM   3919  C   LEU L 154      67.742 189.475 161.043  1.00105.80           C  
ATOM   3920  O   LEU L 154      67.106 189.000 161.989  1.00118.88           O  
ATOM   3921  CB  LEU L 154      68.786 187.553 159.826  1.00 99.71           C  
ATOM   3922  CG  LEU L 154      67.911 187.698 158.580  1.00101.62           C  
ATOM   3923  CD1 LEU L 154      68.548 188.658 157.587  1.00110.68           C  
ATOM   3924  CD2 LEU L 154      67.660 186.344 157.937  1.00119.84           C  
ATOM   3925  N   GLN L 155      67.332 190.536 160.356  1.00 89.70           N  
ATOM   3926  CA  GLN L 155      66.132 191.283 160.698  1.00 90.71           C  
ATOM   3927  C   GLN L 155      64.952 190.844 159.841  1.00 88.30           C  
ATOM   3928  O   GLN L 155      65.115 190.400 158.702  1.00101.25           O  
ATOM   3929  CB  GLN L 155      66.364 192.785 160.528  1.00100.23           C  
ATOM   3930  CG  GLN L 155      67.397 193.350 161.483  1.00 90.69           C  
ATOM   3931  CD  GLN L 155      67.059 193.058 162.931  1.00 90.90           C  
ATOM   3932  OE1 GLN L 155      66.129 193.637 163.493  1.00 97.59           O  
ATOM   3933  NE2 GLN L 155      67.809 192.146 163.541  1.00 98.07           N  
ATOM   3934  N   SER L 156      63.754 190.976 160.407  1.00 94.64           N  
ATOM   3935  CA  SER L 156      62.524 190.643 159.704  1.00 83.62           C  
ATOM   3936  C   SER L 156      61.379 191.443 160.304  1.00 97.67           C  
ATOM   3937  O   SER L 156      61.278 191.575 161.527  1.00 80.53           O  
ATOM   3938  CB  SER L 156      62.220 189.141 159.779  1.00 85.46           C  
ATOM   3939  OG  SER L 156      62.034 188.721 161.120  1.00104.01           O  
ATOM   3940  N   GLY L 157      60.524 191.980 159.435  1.00104.31           N  
ATOM   3941  CA  GLY L 157      59.350 192.710 159.861  1.00 90.60           C  
ATOM   3942  C   GLY L 157      59.564 194.176 160.168  1.00 88.57           C  
ATOM   3943  O   GLY L 157      58.585 194.880 160.447  1.00 86.26           O  
ATOM   3944  N   ASN L 158      60.805 194.664 160.124  1.00 92.62           N  
ATOM   3945  CA  ASN L 158      61.106 196.052 160.458  1.00 85.54           C  
ATOM   3946  C   ASN L 158      61.723 196.809 159.286  1.00 78.26           C  
ATOM   3947  O   ASN L 158      62.361 197.847 159.490  1.00 71.56           O  
ATOM   3948  CB  ASN L 158      62.028 196.117 161.677  1.00 90.10           C  
ATOM   3949  CG  ASN L 158      63.245 195.225 161.535  1.00 91.38           C  
ATOM   3950  OD1 ASN L 158      63.485 194.650 160.473  1.00 87.82           O  
ATOM   3951  ND2 ASN L 158      64.025 195.111 162.604  1.00 76.39           N  
ATOM   3952  N   SER L 159      61.544 196.316 158.063  1.00 81.53           N  
ATOM   3953  CA  SER L 159      62.068 196.975 156.877  1.00 91.55           C  
ATOM   3954  C   SER L 159      61.001 196.980 155.793  1.00 90.86           C  
ATOM   3955  O   SER L 159      60.127 196.110 155.757  1.00 86.79           O  
ATOM   3956  CB  SER L 159      63.338 196.289 156.357  1.00 91.05           C  
ATOM   3957  OG  SER L 159      63.067 194.963 155.935  1.00104.59           O  
ATOM   3958  N   GLN L 160      61.079 197.972 154.908  1.00 93.43           N  
ATOM   3959  CA  GLN L 160      60.154 198.079 153.789  1.00 82.74           C  
ATOM   3960  C   GLN L 160      60.914 198.507 152.545  1.00 75.54           C  
ATOM   3961  O   GLN L 160      61.843 199.314 152.624  1.00 77.95           O  
ATOM   3962  CB  GLN L 160      59.024 199.073 154.081  1.00 80.95           C  
ATOM   3963  CG  GLN L 160      58.055 198.615 155.155  1.00 97.88           C  
ATOM   3964  CD  GLN L 160      56.860 199.537 155.290  1.00115.13           C  
ATOM   3965  OE1 GLN L 160      56.993 200.687 155.709  1.00117.68           O  
ATOM   3966  NE2 GLN L 160      55.684 199.037 154.928  1.00119.53           N  
ATOM   3967  N   GLU L 161      60.512 197.972 151.397  1.00 66.69           N  
ATOM   3968  CA  GLU L 161      61.180 198.251 150.137  1.00 66.37           C  
ATOM   3969  C   GLU L 161      60.250 198.996 149.189  1.00 83.92           C  
ATOM   3970  O   GLU L 161      59.030 198.806 149.204  1.00 88.77           O  
ATOM   3971  CB  GLU L 161      61.668 196.959 149.474  1.00 67.49           C  
ATOM   3972  CG  GLU L 161      62.665 196.176 150.310  1.00100.67           C  
ATOM   3973  CD  GLU L 161      63.140 194.914 149.619  1.00134.92           C  
ATOM   3974  OE1 GLU L 161      63.248 194.920 148.375  1.00132.28           O  
ATOM   3975  OE2 GLU L 161      63.398 193.913 150.321  1.00139.46           O  
ATOM   3976  N   SER L 162      60.846 199.855 148.366  1.00 83.38           N  
ATOM   3977  CA  SER L 162      60.140 200.561 147.309  1.00 85.19           C  
ATOM   3978  C   SER L 162      61.022 200.561 146.072  1.00 84.59           C  
ATOM   3979  O   SER L 162      62.225 200.808 146.165  1.00 75.48           O  
ATOM   3980  CB  SER L 162      59.795 201.999 147.719  1.00 78.46           C  
ATOM   3981  OG  SER L 162      59.070 202.663 146.698  1.00 92.16           O  
ATOM   3982  N   VAL L 163      60.431 200.272 144.916  1.00 74.71           N  
ATOM   3983  CA  VAL L 163      61.182 200.149 143.674  1.00 83.17           C  
ATOM   3984  C   VAL L 163      60.598 201.101 142.641  1.00 93.02           C  
ATOM   3985  O   VAL L 163      59.375 201.212 142.503  1.00 95.08           O  
ATOM   3986  CB  VAL L 163      61.175 198.700 143.144  1.00 82.10           C  
ATOM   3987  CG1 VAL L 163      59.761 198.272 142.784  1.00110.78           C  
ATOM   3988  CG2 VAL L 163      62.105 198.568 141.947  1.00 79.31           C  
ATOM   3989  N   THR L 164      61.477 201.786 141.917  1.00 95.34           N  
ATOM   3990  CA  THR L 164      61.044 202.699 140.873  1.00 90.20           C  
ATOM   3991  C   THR L 164      60.566 201.926 139.647  1.00101.94           C  
ATOM   3992  O   THR L 164      60.920 200.763 139.432  1.00109.69           O  
ATOM   3993  CB  THR L 164      62.184 203.635 140.469  1.00 82.78           C  
ATOM   3994  OG1 THR L 164      63.292 202.860 139.994  1.00 87.16           O  
ATOM   3995  CG2 THR L 164      62.632 204.474 141.655  1.00 85.53           C  
ATOM   3996  N   GLU L 165      59.742 202.589 138.842  1.00110.52           N  
ATOM   3997  CA  GLU L 165      59.438 202.072 137.519  1.00112.66           C  
ATOM   3998  C   GLU L 165      60.696 202.107 136.656  1.00100.93           C  
ATOM   3999  O   GLU L 165      61.621 202.889 136.893  1.00 97.91           O  
ATOM   4000  CB  GLU L 165      58.322 202.884 136.862  1.00100.19           C  
ATOM   4001  CG  GLU L 165      56.951 202.729 137.507  1.00133.21           C  
ATOM   4002  CD  GLU L 165      56.264 201.432 137.122  1.00156.34           C  
ATOM   4003  OE1 GLU L 165      56.573 200.385 137.730  1.00157.53           O  
ATOM   4004  OE2 GLU L 165      55.419 201.459 136.201  1.00152.77           O  
ATOM   4005  N   GLN L 166      60.730 201.240 135.648  1.00 99.71           N  
ATOM   4006  CA  GLN L 166      61.902 201.171 134.786  1.00104.71           C  
ATOM   4007  C   GLN L 166      62.167 202.526 134.144  1.00113.02           C  
ATOM   4008  O   GLN L 166      61.270 203.137 133.555  1.00107.87           O  
ATOM   4009  CB  GLN L 166      61.714 200.101 133.711  1.00 96.62           C  
ATOM   4010  CG  GLN L 166      62.970 199.833 132.898  1.00 94.07           C  
ATOM   4011  CD  GLN L 166      62.836 198.627 131.992  1.00100.34           C  
ATOM   4012  OE1 GLN L 166      61.731 198.246 131.605  1.00 96.67           O  
ATOM   4013  NE2 GLN L 166      63.965 198.015 131.652  1.00100.57           N  
ATOM   4014  N   ASP L 167      63.406 203.001 134.271  1.00113.73           N  
ATOM   4015  CA  ASP L 167      63.803 204.277 133.686  1.00111.63           C  
ATOM   4016  C   ASP L 167      63.603 204.252 132.175  1.00136.90           C  
ATOM   4017  O   ASP L 167      64.327 203.549 131.459  1.00137.63           O  
ATOM   4018  CB  ASP L 167      65.260 204.592 134.027  1.00119.94           C  
ATOM   4019  CG  ASP L 167      65.631 206.030 133.717  1.00141.93           C  
ATOM   4020  OD1 ASP L 167      65.276 206.920 134.518  1.00160.38           O  
ATOM   4021  OD2 ASP L 167      66.272 206.269 132.672  1.00145.08           O  
ATOM   4022  N   SER L 168      62.639 205.028 131.683  1.00151.75           N  
ATOM   4023  CA  SER L 168      62.245 204.984 130.281  1.00145.60           C  
ATOM   4024  C   SER L 168      63.354 205.502 129.374  1.00145.13           C  
ATOM   4025  O   SER L 168      63.133 205.730 128.179  1.00132.99           O  
ATOM   4026  CB  SER L 168      60.962 205.791 130.067  1.00131.22           C  
ATOM   4027  OG  SER L 168      61.111 207.107 130.569  1.00143.96           O  
ATOM   4028  N   LYS L 169      64.551 205.687 129.920  1.00144.24           N  
ATOM   4029  CA  LYS L 169      65.680 206.161 129.130  1.00149.21           C  
ATOM   4030  C   LYS L 169      66.864 205.210 129.172  1.00143.33           C  
ATOM   4031  O   LYS L 169      67.414 204.873 128.118  1.00146.40           O  
ATOM   4032  CB  LYS L 169      66.098 207.561 129.600  1.00140.69           C  
ATOM   4033  CG  LYS L 169      64.968 208.581 129.557  1.00134.14           C  
ATOM   4034  CD  LYS L 169      65.470 209.996 129.804  1.00131.26           C  
ATOM   4035  CE  LYS L 169      64.305 210.971 129.898  1.00139.30           C  
ATOM   4036  NZ  LYS L 169      64.747 212.389 130.003  1.00163.73           N  
ATOM   4037  N   ASP L 170      67.283 204.767 130.359  1.00124.32           N  
ATOM   4038  CA  ASP L 170      68.359 203.791 130.474  1.00101.23           C  
ATOM   4039  C   ASP L 170      67.859 202.400 130.829  1.00105.73           C  
ATOM   4040  O   ASP L 170      68.667 201.468 130.912  1.00104.55           O  
ATOM   4041  CB  ASP L 170      69.405 204.244 131.505  1.00112.57           C  
ATOM   4042  CG  ASP L 170      68.840 204.367 132.911  1.00128.44           C  
ATOM   4043  OD1 ASP L 170      68.064 203.486 133.337  1.00128.19           O  
ATOM   4044  OD2 ASP L 170      69.199 205.342 133.603  1.00139.68           O  
ATOM   4045  N   SER L 171      66.557 202.238 131.056  1.00115.27           N  
ATOM   4046  CA  SER L 171      65.922 200.940 131.255  1.00106.38           C  
ATOM   4047  C   SER L 171      66.362 200.245 132.537  1.00 97.29           C  
ATOM   4048  O   SER L 171      66.235 199.022 132.650  1.00 99.73           O  
ATOM   4049  CB  SER L 171      66.176 200.015 130.059  1.00100.49           C  
ATOM   4050  OG  SER L 171      65.717 200.599 128.853  1.00107.53           O  
ATOM   4051  N   THR L 172      66.876 200.983 133.513  1.00 92.49           N  
ATOM   4052  CA  THR L 172      67.287 200.400 134.780  1.00 90.77           C  
ATOM   4053  C   THR L 172      66.254 200.693 135.864  1.00 92.35           C  
ATOM   4054  O   THR L 172      65.353 201.518 135.699  1.00 91.72           O  
ATOM   4055  CB  THR L 172      68.660 200.930 135.206  1.00101.04           C  
ATOM   4056  OG1 THR L 172      68.592 202.351 135.378  1.00125.24           O  
ATOM   4057  CG2 THR L 172      69.711 200.597 134.158  1.00101.89           C  
ATOM   4058  N   TYR L 173      66.399 199.995 136.986  1.00 87.29           N  
ATOM   4059  CA  TYR L 173      65.579 200.215 138.165  1.00 89.60           C  
ATOM   4060  C   TYR L 173      66.427 200.771 139.300  1.00 98.61           C  
ATOM   4061  O   TYR L 173      67.657 200.662 139.306  1.00102.27           O  
ATOM   4062  CB  TYR L 173      64.903 198.919 138.632  1.00 73.73           C  
ATOM   4063  CG  TYR L 173      63.948 198.298 137.639  1.00 68.79           C  
ATOM   4064  CD1 TYR L 173      62.622 198.707 137.570  1.00 72.67           C  
ATOM   4065  CD2 TYR L 173      64.367 197.287 136.786  1.00 75.77           C  
ATOM   4066  CE1 TYR L 173      61.745 198.134 136.669  1.00 85.00           C  
ATOM   4067  CE2 TYR L 173      63.498 196.708 135.882  1.00 85.17           C  
ATOM   4068  CZ  TYR L 173      62.188 197.135 135.827  1.00 95.24           C  
ATOM   4069  OH  TYR L 173      61.319 196.560 134.928  1.00 91.86           O  
ATOM   4070  N   SER L 174      65.744 201.378 140.265  1.00 86.03           N  
ATOM   4071  CA  SER L 174      66.333 201.748 141.542  1.00 88.38           C  
ATOM   4072  C   SER L 174      65.399 201.289 142.650  1.00 82.94           C  
ATOM   4073  O   SER L 174      64.175 201.290 142.491  1.00 90.79           O  
ATOM   4074  CB  SER L 174      66.587 203.258 141.644  1.00 93.29           C  
ATOM   4075  OG  SER L 174      67.624 203.659 140.764  1.00 91.93           O  
ATOM   4076  N   LEU L 175      65.987 200.881 143.771  1.00 80.79           N  
ATOM   4077  CA  LEU L 175      65.227 200.309 144.870  1.00 79.42           C  
ATOM   4078  C   LEU L 175      65.794 200.804 146.190  1.00 76.23           C  
ATOM   4079  O   LEU L 175      67.006 200.984 146.329  1.00 76.98           O  
ATOM   4080  CB  LEU L 175      65.250 198.775 144.821  1.00 80.97           C  
ATOM   4081  CG  LEU L 175      64.507 198.017 145.922  1.00 80.62           C  
ATOM   4082  CD1 LEU L 175      64.036 196.668 145.408  1.00 84.46           C  
ATOM   4083  CD2 LEU L 175      65.391 197.833 147.146  1.00 71.13           C  
ATOM   4084  N   SER L 176      64.907 201.028 147.152  1.00 72.97           N  
ATOM   4085  CA  SER L 176      65.273 201.455 148.491  1.00 75.00           C  
ATOM   4086  C   SER L 176      64.712 200.466 149.501  1.00 73.66           C  
ATOM   4087  O   SER L 176      63.576 200.000 149.364  1.00 72.57           O  
ATOM   4088  CB  SER L 176      64.745 202.861 148.793  1.00 90.85           C  
ATOM   4089  OG  SER L 176      63.335 202.852 148.938  1.00 99.79           O  
ATOM   4090  N   SER L 177      65.520 200.141 150.505  1.00 75.32           N  
ATOM   4091  CA  SER L 177      65.099 199.316 151.630  1.00 91.63           C  
ATOM   4092  C   SER L 177      65.360 200.103 152.904  1.00 90.01           C  
ATOM   4093  O   SER L 177      66.494 200.519 153.158  1.00 81.29           O  
ATOM   4094  CB  SER L 177      65.843 197.980 151.652  1.00 88.71           C  
ATOM   4095  OG  SER L 177      65.389 197.165 152.718  1.00100.01           O  
ATOM   4096  N   THR L 178      64.315 200.312 153.699  1.00 92.26           N  
ATOM   4097  CA  THR L 178      64.390 201.149 154.888  1.00 84.31           C  
ATOM   4098  C   THR L 178      64.132 200.295 156.120  1.00 90.45           C  
ATOM   4099  O   THR L 178      63.086 199.643 156.223  1.00 91.13           O  
ATOM   4100  CB  THR L 178      63.389 202.304 154.811  1.00 98.14           C  
ATOM   4101  OG1 THR L 178      63.603 203.039 153.600  1.00 90.86           O  
ATOM   4102  CG2 THR L 178      63.566 203.240 155.998  1.00101.31           C  
ATOM   4103  N   LEU L 179      65.093 200.294 157.039  1.00 96.21           N  
ATOM   4104  CA  LEU L 179      64.969 199.633 158.331  1.00 91.21           C  
ATOM   4105  C   LEU L 179      64.682 200.698 159.381  1.00 85.39           C  
ATOM   4106  O   LEU L 179      65.469 201.636 159.547  1.00 95.99           O  
ATOM   4107  CB  LEU L 179      66.248 198.866 158.669  1.00 90.27           C  
ATOM   4108  CG  LEU L 179      66.330 198.164 160.025  1.00 81.62           C  
ATOM   4109  CD1 LEU L 179      65.421 196.950 160.052  1.00 89.88           C  
ATOM   4110  CD2 LEU L 179      67.766 197.772 160.338  1.00 84.29           C  
ATOM   4111  N   THR L 180      63.557 200.564 160.077  1.00 82.58           N  
ATOM   4112  CA  THR L 180      63.115 201.559 161.046  1.00 90.85           C  
ATOM   4113  C   THR L 180      63.200 200.972 162.448  1.00 90.93           C  
ATOM   4114  O   THR L 180      62.608 199.923 162.725  1.00 89.88           O  
ATOM   4115  CB  THR L 180      61.692 202.028 160.745  1.00 93.35           C  
ATOM   4116  OG1 THR L 180      61.620 202.502 159.395  1.00108.98           O  
ATOM   4117  CG2 THR L 180      61.298 203.155 161.688  1.00 72.36           C  
ATOM   4118  N   LEU L 181      63.933 201.653 163.325  1.00 78.71           N  
ATOM   4119  CA  LEU L 181      64.097 201.243 164.709  1.00 90.01           C  
ATOM   4120  C   LEU L 181      63.863 202.442 165.617  1.00 98.32           C  
ATOM   4121  O   LEU L 181      63.942 203.596 165.189  1.00 95.55           O  
ATOM   4122  CB  LEU L 181      65.496 200.664 164.962  1.00 80.98           C  
ATOM   4123  CG  LEU L 181      65.939 199.517 164.053  1.00 87.22           C  
ATOM   4124  CD1 LEU L 181      67.443 199.318 164.141  1.00 83.84           C  
ATOM   4125  CD2 LEU L 181      65.207 198.234 164.413  1.00 97.92           C  
ATOM   4126  N   SER L 182      63.566 202.156 166.881  1.00 83.04           N  
ATOM   4127  CA  SER L 182      63.480 203.217 167.870  1.00 78.71           C  
ATOM   4128  C   SER L 182      64.881 203.688 168.251  1.00 98.18           C  
ATOM   4129  O   SER L 182      65.882 203.004 168.018  1.00 99.24           O  
ATOM   4130  CB  SER L 182      62.725 202.740 169.110  1.00 83.41           C  
ATOM   4131  OG  SER L 182      63.409 201.674 169.745  1.00102.20           O  
ATOM   4132  N   LYS L 183      64.946 204.884 168.840  1.00 97.90           N  
ATOM   4133  CA  LYS L 183      66.238 205.437 169.235  1.00 92.49           C  
ATOM   4134  C   LYS L 183      66.958 204.508 170.205  1.00 99.10           C  
ATOM   4135  O   LYS L 183      68.152 204.226 170.045  1.00 94.57           O  
ATOM   4136  CB  LYS L 183      66.051 206.823 169.852  1.00 96.29           C  
ATOM   4137  CG  LYS L 183      67.342 207.448 170.358  1.00 94.22           C  
ATOM   4138  CD  LYS L 183      67.083 208.771 171.060  1.00106.86           C  
ATOM   4139  CE  LYS L 183      68.359 209.326 171.673  1.00124.29           C  
ATOM   4140  NZ  LYS L 183      68.113 210.598 172.407  1.00118.55           N  
ATOM   4141  N   ALA L 184      66.243 204.018 171.220  1.00 93.14           N  
ATOM   4142  CA  ALA L 184      66.856 203.116 172.190  1.00 97.21           C  
ATOM   4143  C   ALA L 184      67.371 201.852 171.512  1.00103.32           C  
ATOM   4144  O   ALA L 184      68.530 201.458 171.699  1.00106.00           O  
ATOM   4145  CB  ALA L 184      65.852 202.771 173.290  1.00105.92           C  
ATOM   4146  N   ASP L 185      66.520 201.201 170.715  1.00101.29           N  
ATOM   4147  CA  ASP L 185      66.948 200.000 170.006  1.00106.96           C  
ATOM   4148  C   ASP L 185      68.162 200.279 169.131  1.00 98.80           C  
ATOM   4149  O   ASP L 185      69.112 199.487 169.103  1.00 88.46           O  
ATOM   4150  CB  ASP L 185      65.800 199.442 169.166  1.00106.50           C  
ATOM   4151  CG  ASP L 185      64.714 198.808 170.011  1.00116.80           C  
ATOM   4152  OD1 ASP L 185      65.002 198.427 171.165  1.00125.14           O  
ATOM   4153  OD2 ASP L 185      63.573 198.685 169.517  1.00113.12           O  
ATOM   4154  N   TYR L 186      68.153 201.401 168.407  1.00 99.74           N  
ATOM   4155  CA  TYR L 186      69.295 201.733 167.561  1.00 99.70           C  
ATOM   4156  C   TYR L 186      70.564 201.889 168.387  1.00 97.32           C  
ATOM   4157  O   TYR L 186      71.642 201.445 167.973  1.00 98.34           O  
ATOM   4158  CB  TYR L 186      69.018 203.007 166.764  1.00 97.50           C  
ATOM   4159  CG  TYR L 186      70.205 203.462 165.945  1.00 93.69           C  
ATOM   4160  CD1 TYR L 186      70.597 202.764 164.811  1.00 90.81           C  
ATOM   4161  CD2 TYR L 186      70.937 204.586 166.308  1.00 84.79           C  
ATOM   4162  CE1 TYR L 186      71.683 203.172 164.060  1.00 98.22           C  
ATOM   4163  CE2 TYR L 186      72.024 205.002 165.562  1.00 85.10           C  
ATOM   4164  CZ  TYR L 186      72.393 204.291 164.440  1.00 97.92           C  
ATOM   4165  OH  TYR L 186      73.475 204.700 163.694  1.00103.86           O  
ATOM   4166  N   GLU L 187      70.460 202.520 169.554  1.00 90.24           N  
ATOM   4167  CA  GLU L 187      71.619 202.715 170.414  1.00 97.63           C  
ATOM   4168  C   GLU L 187      71.991 201.465 171.201  1.00 98.42           C  
ATOM   4169  O   GLU L 187      73.017 201.469 171.889  1.00102.61           O  
ATOM   4170  CB  GLU L 187      71.368 203.888 171.366  1.00102.14           C  
ATOM   4171  CG  GLU L 187      71.229 205.220 170.643  1.00106.22           C  
ATOM   4172  CD  GLU L 187      70.854 206.363 171.565  1.00138.81           C  
ATOM   4173  OE1 GLU L 187      70.581 206.106 172.757  1.00148.71           O  
ATOM   4174  OE2 GLU L 187      70.831 207.520 171.095  1.00151.24           O  
ATOM   4175  N   LYS L 188      71.194 200.397 171.111  1.00 93.54           N  
ATOM   4176  CA  LYS L 188      71.552 199.141 171.758  1.00 86.34           C  
ATOM   4177  C   LYS L 188      72.559 198.325 170.957  1.00 87.92           C  
ATOM   4178  O   LYS L 188      73.193 197.427 171.522  1.00 91.67           O  
ATOM   4179  CB  LYS L 188      70.302 198.293 172.002  1.00 86.07           C  
ATOM   4180  CG  LYS L 188      69.370 198.836 173.069  1.00109.98           C  
ATOM   4181  CD  LYS L 188      68.093 198.016 173.141  1.00107.92           C  
ATOM   4182  CE  LYS L 188      67.105 198.623 174.120  1.00 99.31           C  
ATOM   4183  NZ  LYS L 188      65.780 197.946 174.067  1.00 87.78           N  
ATOM   4184  N   HIS L 189      72.726 198.610 169.666  1.00 92.84           N  
ATOM   4185  CA  HIS L 189      73.564 197.800 168.792  1.00 80.72           C  
ATOM   4186  C   HIS L 189      74.605 198.674 168.104  1.00 86.01           C  
ATOM   4187  O   HIS L 189      74.516 199.905 168.096  1.00 94.46           O  
ATOM   4188  CB  HIS L 189      72.717 197.044 167.760  1.00 80.27           C  
ATOM   4189  CG  HIS L 189      71.662 196.176 168.372  1.00 87.99           C  
ATOM   4190  ND1 HIS L 189      71.959 195.127 169.215  1.00 79.57           N  
ATOM   4191  CD2 HIS L 189      70.312 196.206 168.271  1.00100.04           C  
ATOM   4192  CE1 HIS L 189      70.838 194.546 169.605  1.00 87.39           C  
ATOM   4193  NE2 HIS L 189      69.824 195.182 169.046  1.00 87.38           N  
ATOM   4194  N   LYS L 190      75.600 198.012 167.513  1.00 81.11           N  
ATOM   4195  CA  LYS L 190      76.793 198.669 166.993  1.00 86.93           C  
ATOM   4196  C   LYS L 190      76.952 198.515 165.489  1.00106.18           C  
ATOM   4197  O   LYS L 190      77.105 199.518 164.782  1.00110.57           O  
ATOM   4198  CB  LYS L 190      78.034 198.119 167.719  1.00 98.11           C  
ATOM   4199  CG  LYS L 190      79.369 198.580 167.160  1.00 95.29           C  
ATOM   4200  CD  LYS L 190      80.518 198.004 167.975  1.00110.09           C  
ATOM   4201  CE  LYS L 190      81.858 198.248 167.305  1.00117.04           C  
ATOM   4202  NZ  LYS L 190      82.968 197.618 168.070  1.00116.78           N  
ATOM   4203  N   VAL L 191      76.916 197.289 164.974  1.00119.41           N  
ATOM   4204  CA  VAL L 191      77.194 197.011 163.568  1.00110.15           C  
ATOM   4205  C   VAL L 191      75.880 196.897 162.810  1.00104.61           C  
ATOM   4206  O   VAL L 191      75.001 196.111 163.187  1.00104.23           O  
ATOM   4207  CB  VAL L 191      78.030 195.730 163.412  1.00102.47           C  
ATOM   4208  CG1 VAL L 191      78.360 195.486 161.948  1.00 84.76           C  
ATOM   4209  CG2 VAL L 191      79.298 195.823 164.246  1.00112.30           C  
ATOM   4210  N   TYR L 192      75.747 197.672 161.734  1.00 98.72           N  
ATOM   4211  CA  TYR L 192      74.559 197.648 160.889  1.00100.53           C  
ATOM   4212  C   TYR L 192      74.971 197.357 159.453  1.00102.07           C  
ATOM   4213  O   TYR L 192      75.920 197.961 158.944  1.00103.96           O  
ATOM   4214  CB  TYR L 192      73.801 198.976 160.970  1.00103.56           C  
ATOM   4215  CG  TYR L 192      73.124 199.213 162.302  1.00 95.75           C  
ATOM   4216  CD1 TYR L 192      73.867 199.497 163.441  1.00 97.70           C  
ATOM   4217  CD2 TYR L 192      71.742 199.157 162.420  1.00 87.80           C  
ATOM   4218  CE1 TYR L 192      73.252 199.714 164.660  1.00 98.91           C  
ATOM   4219  CE2 TYR L 192      71.119 199.374 163.633  1.00 79.80           C  
ATOM   4220  CZ  TYR L 192      71.878 199.652 164.750  1.00 96.54           C  
ATOM   4221  OH  TYR L 192      71.258 199.868 165.959  1.00106.63           O  
ATOM   4222  N   ALA L 193      74.262 196.436 158.802  1.00107.60           N  
ATOM   4223  CA  ALA L 193      74.635 196.030 157.454  1.00109.26           C  
ATOM   4224  C   ALA L 193      73.396 195.666 156.649  1.00108.86           C  
ATOM   4225  O   ALA L 193      72.441 195.101 157.189  1.00 89.23           O  
ATOM   4226  CB  ALA L 193      75.603 194.840 157.484  1.00 85.26           C  
ATOM   4227  N   CYS L 194      73.418 195.998 155.358  1.00119.21           N  
ATOM   4228  CA  CYS L 194      72.464 195.465 154.396  1.00118.31           C  
ATOM   4229  C   CYS L 194      73.201 194.594 153.387  1.00107.90           C  
ATOM   4230  O   CYS L 194      74.291 194.944 152.915  1.00100.08           O  
ATOM   4231  CB  CYS L 194      71.664 196.569 153.676  1.00103.77           C  
ATOM   4232  SG  CYS L 194      72.571 197.837 152.754  1.00144.41           S  
ATOM   4233  N   GLU L 195      72.591 193.453 153.078  1.00109.79           N  
ATOM   4234  CA  GLU L 195      73.166 192.407 152.244  1.00105.73           C  
ATOM   4235  C   GLU L 195      72.292 192.261 151.008  1.00 99.54           C  
ATOM   4236  O   GLU L 195      71.089 192.000 151.123  1.00 95.49           O  
ATOM   4237  CB  GLU L 195      73.248 191.091 153.021  1.00117.97           C  
ATOM   4238  CG  GLU L 195      73.978 189.962 152.321  1.00136.44           C  
ATOM   4239  CD  GLU L 195      73.956 188.678 153.133  1.00160.17           C  
ATOM   4240  OE1 GLU L 195      72.969 188.458 153.867  1.00143.88           O  
ATOM   4241  OE2 GLU L 195      74.926 187.896 153.047  1.00185.37           O  
ATOM   4242  N   VAL L 196      72.895 192.430 149.835  1.00113.85           N  
ATOM   4243  CA  VAL L 196      72.176 192.495 148.569  1.00108.18           C  
ATOM   4244  C   VAL L 196      72.528 191.273 147.733  1.00111.41           C  
ATOM   4245  O   VAL L 196      73.711 190.958 147.543  1.00102.22           O  
ATOM   4246  CB  VAL L 196      72.500 193.791 147.806  1.00 98.74           C  
ATOM   4247  CG1 VAL L 196      71.871 193.761 146.424  1.00 90.79           C  
ATOM   4248  CG2 VAL L 196      72.017 195.001 148.592  1.00123.05           C  
ATOM   4249  N   THR L 197      71.498 190.592 147.236  1.00113.21           N  
ATOM   4250  CA  THR L 197      71.633 189.480 146.304  1.00 93.60           C  
ATOM   4251  C   THR L 197      70.944 189.867 145.004  1.00 95.51           C  
ATOM   4252  O   THR L 197      69.756 190.214 145.007  1.00 86.26           O  
ATOM   4253  CB  THR L 197      71.020 188.198 146.874  1.00110.87           C  
ATOM   4254  OG1 THR L 197      71.633 187.888 148.132  1.00124.30           O  
ATOM   4255  CG2 THR L 197      71.231 187.035 145.914  1.00107.33           C  
ATOM   4256  N   HIS L 198      71.689 189.813 143.901  1.00110.33           N  
ATOM   4257  CA  HIS L 198      71.158 190.166 142.593  1.00102.60           C  
ATOM   4258  C   HIS L 198      71.814 189.294 141.533  1.00 91.42           C  
ATOM   4259  O   HIS L 198      72.926 188.792 141.714  1.00 91.90           O  
ATOM   4260  CB  HIS L 198      71.375 191.650 142.269  1.00101.40           C  
ATOM   4261  CG  HIS L 198      70.774 192.076 140.966  1.00 95.17           C  
ATOM   4262  ND1 HIS L 198      71.493 192.113 139.791  1.00 89.25           N  
ATOM   4263  CD2 HIS L 198      69.518 192.473 140.650  1.00 86.66           C  
ATOM   4264  CE1 HIS L 198      70.708 192.517 138.808  1.00 80.45           C  
ATOM   4265  NE2 HIS L 198      69.504 192.743 139.303  1.00 75.84           N  
ATOM   4266  N   GLN L 199      71.102 189.123 140.417  1.00 83.87           N  
ATOM   4267  CA  GLN L 199      71.567 188.237 139.357  1.00 96.58           C  
ATOM   4268  C   GLN L 199      72.884 188.722 138.768  1.00 96.81           C  
ATOM   4269  O   GLN L 199      73.739 187.915 138.384  1.00 90.21           O  
ATOM   4270  CB  GLN L 199      70.494 188.130 138.277  1.00101.69           C  
ATOM   4271  CG  GLN L 199      70.861 187.282 137.078  1.00113.91           C  
ATOM   4272  CD  GLN L 199      69.751 187.248 136.046  1.00119.21           C  
ATOM   4273  OE1 GLN L 199      68.626 187.677 136.312  1.00128.20           O  
ATOM   4274  NE2 GLN L 199      70.061 186.743 134.859  1.00119.72           N  
ATOM   4275  N   GLY L 200      73.068 190.039 138.693  1.00 92.83           N  
ATOM   4276  CA  GLY L 200      74.265 190.597 138.098  1.00101.07           C  
ATOM   4277  C   GLY L 200      75.509 190.475 138.949  1.00104.49           C  
ATOM   4278  O   GLY L 200      76.607 190.723 138.440  1.00103.58           O  
ATOM   4279  N   LEU L 201      75.369 190.103 140.218  1.00102.81           N  
ATOM   4280  CA  LEU L 201      76.494 189.991 141.133  1.00117.38           C  
ATOM   4281  C   LEU L 201      76.927 188.536 141.261  1.00122.96           C  
ATOM   4282  O   LEU L 201      76.090 187.632 141.341  1.00115.66           O  
ATOM   4283  CB  LEU L 201      76.131 190.552 142.510  1.00119.82           C  
ATOM   4284  CG  LEU L 201      75.707 192.022 142.530  1.00103.88           C  
ATOM   4285  CD1 LEU L 201      75.243 192.441 143.918  1.00117.36           C  
ATOM   4286  CD2 LEU L 201      76.844 192.911 142.050  1.00 88.16           C  
ATOM   4287  N   SER L 202      78.244 188.318 141.280  1.00127.48           N  
ATOM   4288  CA  SER L 202      78.770 186.967 141.431  1.00120.85           C  
ATOM   4289  C   SER L 202      78.517 186.402 142.822  1.00135.77           C  
ATOM   4290  O   SER L 202      78.611 185.184 143.010  1.00141.09           O  
ATOM   4291  CB  SER L 202      80.268 186.949 141.122  1.00123.67           C  
ATOM   4292  OG  SER L 202      80.978 187.820 141.984  1.00132.13           O  
ATOM   4293  N   SER L 203      78.203 187.252 143.792  1.00137.42           N  
ATOM   4294  CA  SER L 203      77.852 186.825 145.139  1.00127.71           C  
ATOM   4295  C   SER L 203      77.291 188.030 145.889  1.00130.07           C  
ATOM   4296  O   SER L 203      77.501 189.172 145.471  1.00139.48           O  
ATOM   4297  CB  SER L 203      79.065 186.241 145.882  1.00128.80           C  
ATOM   4298  OG  SER L 203      80.018 187.245 146.182  1.00129.74           O  
ATOM   4299  N   PRO L 204      76.576 187.796 146.989  1.00125.60           N  
ATOM   4300  CA  PRO L 204      75.947 188.910 147.711  1.00128.96           C  
ATOM   4301  C   PRO L 204      76.972 189.937 148.170  1.00116.27           C  
ATOM   4302  O   PRO L 204      78.100 189.600 148.537  1.00100.70           O  
ATOM   4303  CB  PRO L 204      75.267 188.220 148.900  1.00124.57           C  
ATOM   4304  CG  PRO L 204      75.057 186.810 148.446  1.00125.58           C  
ATOM   4305  CD  PRO L 204      76.238 186.490 147.579  1.00111.11           C  
ATOM   4306  N   VAL L 205      76.562 191.204 148.150  1.00118.92           N  
ATOM   4307  CA  VAL L 205      77.407 192.324 148.551  1.00121.46           C  
ATOM   4308  C   VAL L 205      76.864 192.892 149.853  1.00122.98           C  
ATOM   4309  O   VAL L 205      75.663 193.161 149.966  1.00128.77           O  
ATOM   4310  CB  VAL L 205      77.460 193.411 147.463  1.00102.53           C  
ATOM   4311  CG1 VAL L 205      78.299 194.591 147.932  1.00118.03           C  
ATOM   4312  CG2 VAL L 205      78.009 192.840 146.166  1.00123.40           C  
ATOM   4313  N   THR L 206      77.743 193.087 150.829  1.00105.84           N  
ATOM   4314  CA  THR L 206      77.352 193.583 152.141  1.00 98.41           C  
ATOM   4315  C   THR L 206      77.929 194.973 152.368  1.00106.83           C  
ATOM   4316  O   THR L 206      79.140 195.177 152.227  1.00110.84           O  
ATOM   4317  CB  THR L 206      77.822 192.640 153.250  1.00 93.70           C  
ATOM   4318  OG1 THR L 206      77.205 191.357 153.085  1.00104.85           O  
ATOM   4319  CG2 THR L 206      77.456 193.204 154.614  1.00 90.74           C  
ATOM   4320  N   LYS L 207      77.063 195.921 152.715  1.00105.96           N  
ATOM   4321  CA  LYS L 207      77.483 197.234 153.181  1.00 99.28           C  
ATOM   4322  C   LYS L 207      77.152 197.361 154.662  1.00112.13           C  
ATOM   4323  O   LYS L 207      76.173 196.785 155.142  1.00121.38           O  
ATOM   4324  CB  LYS L 207      76.801 198.355 152.390  1.00 98.32           C  
ATOM   4325  CG  LYS L 207      77.144 198.372 150.907  1.00118.73           C  
ATOM   4326  CD  LYS L 207      78.635 198.570 150.680  1.00136.01           C  
ATOM   4327  CE  LYS L 207      78.959 198.664 149.197  1.00129.83           C  
ATOM   4328  NZ  LYS L 207      80.425 198.740 148.941  1.00141.79           N  
ATOM   4329  N   SER L 208      77.974 198.111 155.392  1.00111.88           N  
ATOM   4330  CA  SER L 208      77.811 198.173 156.838  1.00111.99           C  
ATOM   4331  C   SER L 208      78.476 199.428 157.386  1.00106.84           C  
ATOM   4332  O   SER L 208      79.189 200.144 156.678  1.00122.31           O  
ATOM   4333  CB  SER L 208      78.378 196.916 157.509  1.00 93.28           C  
ATOM   4334  OG  SER L 208      79.440 196.366 156.748  1.00 98.63           O  
ATOM   4335  N   PHE L 209      78.216 199.687 158.664  1.00 88.64           N  
ATOM   4336  CA  PHE L 209      78.864 200.763 159.401  1.00100.70           C  
ATOM   4337  C   PHE L 209      78.708 200.479 160.888  1.00121.70           C  
ATOM   4338  O   PHE L 209      77.896 199.645 161.303  1.00128.89           O  
ATOM   4339  CB  PHE L 209      78.292 202.140 159.031  1.00100.83           C  
ATOM   4340  CG  PHE L 209      76.853 202.335 159.424  1.00 96.80           C  
ATOM   4341  CD1 PHE L 209      75.845 202.225 158.482  1.00107.79           C  
ATOM   4342  CD2 PHE L 209      76.510 202.647 160.730  1.00114.89           C  
ATOM   4343  CE1 PHE L 209      74.522 202.410 158.837  1.00110.72           C  
ATOM   4344  CE2 PHE L 209      75.190 202.830 161.092  1.00118.97           C  
ATOM   4345  CZ  PHE L 209      74.195 202.713 160.144  1.00106.13           C  
ATOM   4346  N   ASN L 210      79.505 201.185 161.684  1.00118.65           N  
ATOM   4347  CA  ASN L 210      79.475 201.079 163.135  1.00102.36           C  
ATOM   4348  C   ASN L 210      78.898 202.358 163.721  1.00 96.11           C  
ATOM   4349  O   ASN L 210      79.316 203.461 163.352  1.00105.52           O  
ATOM   4350  CB  ASN L 210      80.873 200.825 163.701  1.00102.90           C  
ATOM   4351  CG  ASN L 210      81.332 199.395 163.505  1.00105.96           C  
ATOM   4352  OD1 ASN L 210      80.945 198.730 162.544  1.00103.30           O  
ATOM   4353  ND2 ASN L 210      82.159 198.912 164.422  1.00121.80           N  
ATOM   4354  N   ARG L 211      77.948 202.205 164.634  1.00101.84           N  
ATOM   4355  CA  ARG L 211      77.295 203.340 165.267  1.00106.02           C  
ATOM   4356  C   ARG L 211      78.230 204.032 166.254  1.00107.44           C  
ATOM   4357  O   ARG L 211      78.884 205.021 165.918  1.00 88.88           O  
ATOM   4358  CB  ARG L 211      76.021 202.880 165.972  1.00 88.45           C  
ATOM   4359  CG  ARG L 211      75.193 203.995 166.576  1.00 84.76           C  
ATOM   4360  CD  ARG L 211      74.081 203.417 167.426  1.00 94.27           C  
ATOM   4361  NE  ARG L 211      74.603 202.409 168.342  1.00 91.33           N  
ATOM   4362  CZ  ARG L 211      75.057 202.675 169.561  1.00102.41           C  
ATOM   4363  NH1 ARG L 211      75.044 203.919 170.018  1.00109.35           N  
ATOM   4364  NH2 ARG L 211      75.520 201.696 170.325  1.00 99.49           N  
TER    4365      ARG L 211                                                      
END
