# Supplementary material for: Structural analysis of glycoproteins: building N-linked glycans with Coot
Source: Acta Crystallogr D Struct Biol. 2018 Apr 6;74(Pt 4):256–63. doi: 10.1107/S2059798318005119 (PMC5892875; doi:10.1107/S2059798318005119)
Supplement: Supplementary file 1 [file d-74-00256-sup1.tgz › results-pdb5vgj.ent-WTA.pdb]

HEADER    VIRAL PROTEIN/IMMUNE SYSTEM             11-APR-17   5VGJ              
TITLE     CRYSTAL STRUCTURE OF THE HUMAN FAB VRC38.01, AN HIV-1 V1V2-DIRECTED   
TITLE    2 NEUTRALIZING ANTIBODY ISOLATED FROM DONOR N90, BOUND TO A SCAFFOLDED 
TITLE    3 WITO V1V2 DOMAIN                                                     
COMPND    MOL_ID: 1;                                                            
COMPND   2 MOLECULE: 1FD6-V1V2-WITO;                                            
COMPND   3 CHAIN: G;                                                            
COMPND   4 ENGINEERED: YES;                                                     
COMPND   5 MOL_ID: 2;                                                           
COMPND   6 MOLECULE: VRC38.01 FAB HEAVY CHAIN;                                  
COMPND   7 CHAIN: H;                                                            
COMPND   8 ENGINEERED: YES;                                                     
COMPND   9 MOL_ID: 3;                                                           
COMPND  10 MOLECULE: VRC38.01 FAB LIGHT CHAIN;                                  
COMPND  11 CHAIN: L;                                                            
COMPND  12 ENGINEERED: YES                                                      
SOURCE    MOL_ID: 1;                                                            
SOURCE   2 ORGANISM_SCIENTIFIC: HUMAN IMMUNODEFICIENCY VIRUS 1;                 
SOURCE   3 ORGANISM_TAXID: 11676;                                               
SOURCE   4 STRAIN: WITO;                                                        
SOURCE   5 EXPRESSION_SYSTEM: HOMO SAPIENS;                                     
SOURCE   6 EXPRESSION_SYSTEM_COMMON: HUMAN;                                     
SOURCE   7 EXPRESSION_SYSTEM_TAXID: 9606;                                       
SOURCE   8 EXPRESSION_SYSTEM_CELL_LINE: HEK293 GNTI-;                           
SOURCE   9 MOL_ID: 2;                                                           
SOURCE  10 ORGANISM_SCIENTIFIC: HOMO SAPIENS;                                   
SOURCE  11 ORGANISM_COMMON: HUMAN;                                              
SOURCE  12 ORGANISM_TAXID: 9606;                                                
SOURCE  13 EXPRESSION_SYSTEM: HOMO SAPIENS;                                     
SOURCE  14 EXPRESSION_SYSTEM_COMMON: HUMAN;                                     
SOURCE  15 EXPRESSION_SYSTEM_TAXID: 9606;                                       
SOURCE  16 EXPRESSION_SYSTEM_CELL_LINE: HEK293;                                 
SOURCE  17 MOL_ID: 3;                                                           
SOURCE  18 ORGANISM_SCIENTIFIC: HOMO SAPIENS;                                   
SOURCE  19 ORGANISM_COMMON: HUMAN;                                              
SOURCE  20 ORGANISM_TAXID: 9606;                                                
SOURCE  21 EXPRESSION_SYSTEM: HOMO SAPIENS;                                     
SOURCE  22 EXPRESSION_SYSTEM_COMMON: HUMAN;                                     
SOURCE  23 EXPRESSION_SYSTEM_TAXID: 9606;                                       
SOURCE  24 EXPRESSION_SYSTEM_CELL_LINE: HEK293                                  
KEYWDS    FAB, HIV-1, V1V2, ENV, ANTIBODY, ENVELOPE, NEUTRALIZING,              
KEYWDS   2 IMM SYSTEM, WITO, 1FD6,                                              
KEYWDS   3 VIRAL PROTEIN-IMMUNE SYSTEM COMPLEX                                  
EXPDTA    X-RAY DIFFRACTION                                                     
AUTHOR    J.GORMAN,J.LI,P.D.KWONG                                               
REVDAT   1   31-MAY-17 5VGJ    0                                                
JRNL        AUTH   E.M.CALE,J.GORMAN,N.A.RADAKOVICH,E.T.CROOKS,K.OSAWA,T.TONG,  
JRNL        AUTH 2 J.LI,R.NAGARAJAN,G.OZOROWSKI,D.R.AMBROZAK,M.ASOKAN,          
JRNL        AUTH 3 R.T.BAILER,A.K.BENNICI,X.CHEN,N.A.DORIA-ROSE,A.DRUZ,Y.FENG,  
JRNL        AUTH 4 M.G.JOYCE,M.K.LOUDER,S.O'DELL,C.OLIVER,M.PANCERA,M.CONNORS,  
JRNL        AUTH 5 T.J.HOPE,T.B.KEPLER,R.T.WYATT,A.B.WARD,I.S.GEORGIEV,         
JRNL        AUTH 6 P.D.KWONG,J.R.MASCOLA,J.M.BINLEY                             
JRNL        TITL   VIRUS-LIKE PARTICLES IDENTIFY AN HIV V1V2 APEX-BINDING       
JRNL        TITL 2 NEUTRALIZING ANTIBODY THAT LACKS A PROTRUDING LOOP.          
JRNL        REF    IMMUNITY                      V.  46   777 2017              
JRNL        REFN                   ISSN 1097-4180                               
JRNL        PMID   28514685                                                     
JRNL        DOI    10.1016/J.IMMUNI.2017.04.011                                 
REMARK   2                                                                      
REMARK   2 RESOLUTION.    3.46 ANGSTROMS.                                       
REMARK   3                                                                      
REMARK   3 REFINEMENT.                                                          
REMARK   3   PROGRAM     : PHENIX (DEV_2776: ???)                               
REMARK   3   AUTHORS     : PAUL ADAMS,PAVEL AFONINE,VINCENT CHEN,IAN            
REMARK   3               : DAVIS,KRESHNA GOPAL,RALF GROSSE-KUNSTLEVE,           
REMARK   3               : LI-WEI HUNG,ROBERT IMMORMINO,TOM IOERGER,            
REMARK   3               : AIRLIE MCCOY,ERIK MCKEE,NIGEL MORIARTY,              
REMARK   3               : REETAL PAI,RANDY READ,JANE RICHARDSON,               
REMARK   3               : DAVID RICHARDSON,TOD ROMO,JIM SACCHETTINI,           
REMARK   3               : NICHOLAS SAUTER,JACOB SMITH,LAURENT                  
REMARK   3               : STORONI,TOM TERWILLIGER,PETER ZWART                  
REMARK   3                                                                      
REMARK   3    REFINEMENT TARGET : ML                                            
REMARK   3                                                                      
REMARK   3  DATA USED IN REFINEMENT.                                            
REMARK   3   RESOLUTION RANGE HIGH (ANGSTROMS) : 3.46                           
REMARK   3   RESOLUTION RANGE LOW  (ANGSTROMS) : 37.61                          
REMARK   3   MIN(FOBS/SIGMA_FOBS)              : 1.340                          
REMARK   3   COMPLETENESS FOR RANGE        (%) : 90.1                           
REMARK   3   NUMBER OF REFLECTIONS             : 10431                          
REMARK   3                                                                      
REMARK   3  FIT TO DATA USED IN REFINEMENT.                                     
REMARK   3   R VALUE     (WORKING + TEST SET) : 0.217                           
REMARK   3   R VALUE            (WORKING SET) : 0.214                           
REMARK   3   FREE R VALUE                     : 0.273                           
REMARK   3   FREE R VALUE TEST SET SIZE   (%) : 4.900                           
REMARK   3   FREE R VALUE TEST SET COUNT      : 511                             
REMARK   3                                                                      
REMARK   3  FIT TO DATA USED IN REFINEMENT (IN BINS).                           
REMARK   3   BIN  RESOLUTION RANGE  COMPL.    NWORK NFREE   RWORK  RFREE        
REMARK   3     1 37.6166 -  5.4821    1.00     2844   146  0.2113 0.2691        
REMARK   3     2  5.4821 -  4.3534    0.98     2688   138  0.2031 0.2516        
REMARK   3     3  4.3534 -  3.8037    0.94     2547   137  0.2217 0.2879        
REMARK   3     4  3.8037 -  3.4562    0.68     1841    90  0.2501 0.3307        
REMARK   3                                                                      
REMARK   3  BULK SOLVENT MODELLING.                                             
REMARK   3   METHOD USED        : FLAT BULK SOLVENT MODEL                       
REMARK   3   SOLVENT RADIUS     : 1.11                                          
REMARK   3   SHRINKAGE RADIUS   : 0.90                                          
REMARK   3   K_SOL              : NULL                                          
REMARK   3   B_SOL              : NULL                                          
REMARK   3                                                                      
REMARK   3  ERROR ESTIMATES.                                                    
REMARK   3   COORDINATE ERROR (MAXIMUM-LIKELIHOOD BASED)     : 0.370            
REMARK   3   PHASE ERROR (DEGREES, MAXIMUM-LIKELIHOOD BASED) : 33.780           
REMARK   3                                                                      
REMARK   3  B VALUES.                                                           
REMARK   3   FROM WILSON PLOT           (A**2) : 106.1                          
REMARK   3   MEAN B VALUE      (OVERALL, A**2) : NULL                           
REMARK   3   OVERALL ANISOTROPIC B VALUE.                                       
REMARK   3    B11 (A**2) : NULL                                                 
REMARK   3    B22 (A**2) : NULL                                                 
REMARK   3    B33 (A**2) : NULL                                                 
REMARK   3    B12 (A**2) : NULL                                                 
REMARK   3    B13 (A**2) : NULL                                                 
REMARK   3    B23 (A**2) : NULL                                                 
REMARK   3                                                                      
REMARK   3  TWINNING INFORMATION.                                               
REMARK   3   FRACTION: NULL                                                     
REMARK   3   OPERATOR: NULL                                                     
REMARK   3                                                                      
REMARK   3  DEVIATIONS FROM IDEAL VALUES.                                       
REMARK   3                 RMSD          COUNT                                  
REMARK   3   BOND      :  0.003           4635                                  
REMARK   3   ANGLE     :  0.632           6329                                  
REMARK   3   CHIRALITY :  0.042            773                                  
REMARK   3   PLANARITY :  0.003            767                                  
REMARK   3   DIHEDRAL  : 12.643           1751                                  
REMARK   3                                                                      
REMARK   3  TLS DETAILS                                                         
REMARK   3   NUMBER OF TLS GROUPS  : NULL                                       
REMARK   3                                                                      
REMARK   3  NCS DETAILS                                                         
REMARK   3   NUMBER OF NCS GROUPS : NULL                                        
REMARK   3                                                                      
REMARK   3  OTHER REFINEMENT REMARKS: NULL                                      
REMARK   4                                                                      
REMARK   4 5VGJ COMPLIES WITH FORMAT V. 3.30, 13-JUL-11                         
REMARK 100                                                                      
REMARK 100 THIS ENTRY HAS BEEN PROCESSED BY RCSB ON 13-APR-17.                  
REMARK 100 THE DEPOSITION ID IS D_1000227372.                                   
REMARK 200                                                                      
REMARK 200 EXPERIMENTAL DETAILS                                                 
REMARK 200  EXPERIMENT TYPE                : X-RAY DIFFRACTION                  
REMARK 200  DATE OF DATA COLLECTION        : 13-JUL-15                          
REMARK 200  TEMPERATURE           (KELVIN) : 100                                
REMARK 200  PH                             : 6.5                                
REMARK 200  NUMBER OF CRYSTALS USED        : 1                                  
REMARK 200                                                                      
REMARK 200  SYNCHROTRON              (Y/N) : Y                                  
REMARK 200  RADIATION SOURCE               : APS                                
REMARK 200  BEAMLINE                       : 22-ID                              
REMARK 200  X-RAY GENERATOR MODEL          : NULL                               
REMARK 200  MONOCHROMATIC OR LAUE    (M/L) : M                                  
REMARK 200  WAVELENGTH OR RANGE        (A) : 1.0                                
REMARK 200  MONOCHROMATOR                  : NULL                               
REMARK 200  OPTICS                         : NULL                               
REMARK 200                                                                      
REMARK 200  DETECTOR TYPE                  : CCD                                
REMARK 200  DETECTOR MANUFACTURER          : MARMOSAIC 300 MM CCD               
REMARK 200  INTENSITY-INTEGRATION SOFTWARE : HKL-2000                           
REMARK 200  DATA SCALING SOFTWARE          : HKL-2000, HKL                      
REMARK 200                                                                      
REMARK 200  NUMBER OF UNIQUE REFLECTIONS   : 10463                              
REMARK 200  RESOLUTION RANGE HIGH      (A) : 3.450                              
REMARK 200  RESOLUTION RANGE LOW       (A) : 50.000                             
REMARK 200  REJECTION CRITERIA  (SIGMA(I)) : NULL                               
REMARK 200                                                                      
REMARK 200 OVERALL.                                                             
REMARK 200  COMPLETENESS FOR RANGE     (%) : 90.7                               
REMARK 200  DATA REDUNDANCY                : 3.100                              
REMARK 200  R MERGE                    (I) : 0.20900                            
REMARK 200  R SYM                      (I) : NULL                               
REMARK 200  <I/SIGMA(I)> FOR THE DATA SET  : 10.2000                            
REMARK 200                                                                      
REMARK 200 IN THE HIGHEST RESOLUTION SHELL.                                     
REMARK 200  HIGHEST RESOLUTION SHELL, RANGE HIGH (A) : 3.45                     
REMARK 200  HIGHEST RESOLUTION SHELL, RANGE LOW  (A) : 3.53                     
REMARK 200  COMPLETENESS FOR SHELL     (%) : 52.3                               
REMARK 200  DATA REDUNDANCY IN SHELL       : 1.40                               
REMARK 200  R MERGE FOR SHELL          (I) : 0.31800                            
REMARK 200  R SYM FOR SHELL            (I) : NULL                               
REMARK 200  <I/SIGMA(I)> FOR SHELL         : NULL                               
REMARK 200                                                                      
REMARK 200 DIFFRACTION PROTOCOL: SINGLE WAVELENGTH                              
REMARK 200 METHOD USED TO DETERMINE THE STRUCTURE: MOLECULAR REPLACEMENT        
REMARK 200 SOFTWARE USED: PHENIX                                                
REMARK 200 STARTING MODEL: 5EWI                                                 
REMARK 200                                                                      
REMARK 200 REMARK: NULL                                                         
REMARK 280                                                                      
REMARK 280 CRYSTAL                                                              
REMARK 280 SOLVENT CONTENT, VS   (%): 63.00                                     
REMARK 280 MATTHEWS COEFFICIENT, VM (ANGSTROMS**3/DA): 3.32                     
REMARK 280                                                                      
REMARK 280 CRYSTALLIZATION CONDITIONS: 27% ISOPROPANOL, 0.1M IMIDAZOLE PH 6.5   
REMARK 280  AND 10% PEG8000 WERE FLASH-FROZEN IN LIQUID NITROGEN IN MOTHER      
REMARK 280  LIQUOR SUPPLEMENTED WITH 20% 2-METHYL-2,4-PENTANEDIAL (MPD).,       
REMARK 280  VAPOR DIFFUSION, HANGING DROP, TEMPERATURE 293K                     
REMARK 290                                                                      
REMARK 290 CRYSTALLOGRAPHIC SYMMETRY                                            
REMARK 290 SYMMETRY OPERATORS FOR SPACE GROUP: P 32 2 1                         
REMARK 290                                                                      
REMARK 290      SYMOP   SYMMETRY                                                
REMARK 290     NNNMMM   OPERATOR                                                
REMARK 290       1555   X,Y,Z                                                   
REMARK 290       2555   -Y,X-Y,Z+2/3                                            
REMARK 290       3555   -X+Y,-X,Z+1/3                                           
REMARK 290       4555   Y,X,-Z                                                  
REMARK 290       5555   X-Y,-Y,-Z+1/3                                           
REMARK 290       6555   -X,-X+Y,-Z+2/3                                          
REMARK 290                                                                      
REMARK 290     WHERE NNN -> OPERATOR NUMBER                                     
REMARK 290           MMM -> TRANSLATION VECTOR                                  
REMARK 290                                                                      
REMARK 290 CRYSTALLOGRAPHIC SYMMETRY TRANSFORMATIONS                            
REMARK 290 THE FOLLOWING TRANSFORMATIONS OPERATE ON THE ATOM/HETATM             
REMARK 290 RECORDS IN THIS ENTRY TO PRODUCE CRYSTALLOGRAPHICALLY                
REMARK 290 RELATED MOLECULES.                                                   
REMARK 290   SMTRY1   1  1.000000  0.000000  0.000000        0.00000            
REMARK 290   SMTRY2   1  0.000000  1.000000  0.000000        0.00000            
REMARK 290   SMTRY3   1  0.000000  0.000000  1.000000        0.00000            
REMARK 290   SMTRY1   2 -0.500000 -0.866025  0.000000        0.00000            
REMARK 290   SMTRY2   2  0.866025 -0.500000  0.000000        0.00000            
REMARK 290   SMTRY3   2  0.000000  0.000000  1.000000       86.57133            
REMARK 290   SMTRY1   3 -0.500000  0.866025  0.000000        0.00000            
REMARK 290   SMTRY2   3 -0.866025 -0.500000  0.000000        0.00000            
REMARK 290   SMTRY3   3  0.000000  0.000000  1.000000       43.28567            
REMARK 290   SMTRY1   4 -0.500000  0.866025  0.000000        0.00000            
REMARK 290   SMTRY2   4  0.866025  0.500000  0.000000        0.00000            
REMARK 290   SMTRY3   4  0.000000  0.000000 -1.000000        0.00000            
REMARK 290   SMTRY1   5  1.000000  0.000000  0.000000        0.00000            
REMARK 290   SMTRY2   5  0.000000 -1.000000  0.000000        0.00000            
REMARK 290   SMTRY3   5  0.000000  0.000000 -1.000000       43.28567            
REMARK 290   SMTRY1   6 -0.500000 -0.866025  0.000000        0.00000            
REMARK 290   SMTRY2   6 -0.866025  0.500000  0.000000        0.00000            
REMARK 290   SMTRY3   6  0.000000  0.000000 -1.000000       86.57133            
REMARK 290                                                                      
REMARK 290 REMARK: NULL                                                         
REMARK 300                                                                      
REMARK 300 BIOMOLECULE: 1                                                       
REMARK 300 SEE REMARK 350 FOR THE AUTHOR PROVIDED AND/OR PROGRAM                
REMARK 300 GENERATED ASSEMBLY INFORMATION FOR THE STRUCTURE IN                  
REMARK 300 THIS ENTRY. THE REMARK MAY ALSO PROVIDE INFORMATION ON               
REMARK 300 BURIED SURFACE AREA.                                                 
REMARK 350                                                                      
REMARK 350 COORDINATES FOR A COMPLETE MULTIMER REPRESENTING THE KNOWN           
REMARK 350 BIOLOGICALLY SIGNIFICANT OLIGOMERIZATION STATE OF THE                
REMARK 350 MOLECULE CAN BE GENERATED BY APPLYING BIOMT TRANSFORMATIONS          
REMARK 350 GIVEN BELOW.  BOTH NON-CRYSTALLOGRAPHIC AND                          
REMARK 350 CRYSTALLOGRAPHIC OPERATIONS ARE GIVEN.                               
REMARK 350                                                                      
REMARK 350 BIOMOLECULE: 1                                                       
REMARK 350 AUTHOR DETERMINED BIOLOGICAL UNIT: TRIMERIC                          
REMARK 350 SOFTWARE DETERMINED QUATERNARY STRUCTURE: TRIMERIC                   
REMARK 350 SOFTWARE USED: PISA                                                  
REMARK 350 TOTAL BURIED SURFACE AREA: 9460 ANGSTROM**2                          
REMARK 350 SURFACE AREA OF THE COMPLEX: 29090 ANGSTROM**2                       
REMARK 350 CHANGE IN SOLVENT FREE ENERGY: 41.0 KCAL/MOL                         
REMARK 350 APPLY THE FOLLOWING TO CHAINS: G, H, L                               
REMARK 350   BIOMT1   1  1.000000  0.000000  0.000000        0.00000            
REMARK 350   BIOMT2   1  0.000000  1.000000  0.000000        0.00000            
REMARK 350   BIOMT3   1  0.000000  0.000000  1.000000        0.00000            
REMARK 465                                                                      
REMARK 465 MISSING RESIDUES                                                     
REMARK 465 THE FOLLOWING RESIDUES WERE NOT LOCATED IN THE                       
REMARK 465 EXPERIMENT. (M=MODEL NUMBER; RES=RESIDUE NAME; C=CHAIN               
REMARK 465 IDENTIFIER; SSSEQ=SEQUENCE NUMBER; I=INSERTION CODE.)                
REMARK 465                                                                      
REMARK 465   M RES C SSSEQI                                                     
REMARK 465     SER G   140                                                      
REMARK 465     THR G   141                                                      
REMARK 465     ASN G   142                                                      
REMARK 465     GLY G   143                                                      
REMARK 465     SER G   144                                                      
REMARK 465     THR G   145                                                      
REMARK 465     ALA G   146                                                      
REMARK 465     ASN G   147                                                      
REMARK 465     VAL G   148                                                      
REMARK 465     THR G   149                                                      
REMARK 465     GLY G   185A                                                     
REMARK 465     LYS G   185B                                                     
REMARK 465     ASN G   185C                                                     
REMARK 465     THR G   185D                                                     
REMARK 465     GLN G   246                                                      
REMARK 465     LYS H   129                                                      
REMARK 465     SER H   130                                                      
REMARK 465     CYS H   216                                                      
REMARK 465     ASP H   217                                                      
REMARK 465     LYS H   218                                                      
REMARK 465     GLY H   219                                                      
REMARK 465     LEU H   220                                                      
REMARK 465     GLU H   221                                                      
REMARK 465     VAL H   222                                                      
REMARK 465     LEU H   223                                                      
REMARK 465     PHE H   224                                                      
REMARK 465     GLN H   225                                                      
REMARK 465     GLY L   212                                                      
REMARK 465     GLU L   213                                                      
REMARK 465     CYS L   214                                                      
REMARK 500                                                                      
REMARK 500 GEOMETRY AND STEREOCHEMISTRY                                         
REMARK 500 SUBTOPIC: CLOSE CONTACTS IN SAME ASYMMETRIC UNIT                     
REMARK 500                                                                      
REMARK 500 THE FOLLOWING ATOMS ARE IN CLOSE CONTACT.                            
REMARK 500                                                                      
REMARK 500  ATM1  RES C  SSEQI   ATM2  RES C  SSEQI           DISTANCE          
REMARK 500   OD1  ASP H    33     OG   SER H    98              2.12            
REMARK 500   C4   NAG G  1650     C1   NAG G  1651              2.14            
REMARK 500   OD1  ASP H    61     NZ   LYS H    64              2.16            
REMARK 500   OE2  GLU H    27     O3   MAN G  1605              2.18            
REMARK 500                                                                      
REMARK 500 REMARK: NULL                                                         
REMARK 500                                                                      
REMARK 500 GEOMETRY AND STEREOCHEMISTRY                                         
REMARK 500 SUBTOPIC: TORSION ANGLES                                             
REMARK 500                                                                      
REMARK 500 TORSION ANGLES OUTSIDE THE EXPECTED RAMACHANDRAN REGIONS:            
REMARK 500 (M=MODEL NUMBER; RES=RESIDUE NAME; C=CHAIN IDENTIFIER;               
REMARK 500 SSEQ=SEQUENCE NUMBER; I=INSERTION CODE).                             
REMARK 500                                                                      
REMARK 500 STANDARD TABLE:                                                      
REMARK 500 FORMAT:(10X,I3,1X,A3,1X,A1,I4,A1,4X,F7.2,3X,F7.2)                    
REMARK 500                                                                      
REMARK 500 EXPECTED VALUES: GJ KLEYWEGT AND TA JONES (1996). PHI/PSI-           
REMARK 500 CHOLOGY: RAMACHANDRAN REVISITED. STRUCTURE 4, 1395 - 1400            
REMARK 500                                                                      
REMARK 500  M RES CSSEQI        PSI       PHI                                   
REMARK 500    THR G 135     -165.60    -75.74                                   
REMARK 500    GLU G 152       59.84   -108.89                                   
REMARK 500    GLU G 153       17.53   -143.53                                   
REMARK 500    THR G 165D    -149.35     64.09                                   
REMARK 500    ARG G 166      156.10     80.40                                   
REMARK 500    THR G 189       31.27   -140.28                                   
REMARK 500    ASP H 144       68.31     64.28                                   
REMARK 500    PHE H 146      133.95   -171.18                                   
REMARK 500    THR H 160      -30.99   -132.13                                   
REMARK 500    SER L 127        5.48    -67.56                                   
REMARK 500    ASN L 138       74.37     52.08                                   
REMARK 500    SER L 168       11.31    -67.28                                   
REMARK 500                                                                      
REMARK 500 REMARK: NULL                                                         
REMARK 800                                                                      
REMARK 800 SITE                                                                 
REMARK 800 SITE_IDENTIFIER: AC1                                                 
REMARK 800 EVIDENCE_CODE: SOFTWARE                                              
REMARK 800 SITE_DESCRIPTION: binding site for Mono-Saccharide NAG G 1330        
REMARK 800  bound to ASN G 133                                                  
REMARK 800                                                                      
REMARK 800 SITE_IDENTIFIER: AC2                                                 
REMARK 800 EVIDENCE_CODE: SOFTWARE                                              
REMARK 800 SITE_DESCRIPTION: binding site for Poly-Saccharide residues NAG G    
REMARK 800  1560 through MAN G 1566 bound to ASN G 156                          
REMARK 800                                                                      
REMARK 800 SITE_IDENTIFIER: AC3                                                 
REMARK 800 EVIDENCE_CODE: SOFTWARE                                              
REMARK 800 SITE_DESCRIPTION: binding site for Poly-Saccharide residues NAG G    
REMARK 800  1600 through MAN G 1606 bound to ASN G 160                          
REMARK 800                                                                      
REMARK 800 SITE_IDENTIFIER: AC4                                                 
REMARK 800 EVIDENCE_CODE: SOFTWARE                                              
REMARK 800 SITE_DESCRIPTION: binding site for Poly-Saccharide residues NAG G    
REMARK 800  1650 through MAN G 1654 bound to ASN G 165B                         
REMARK 900                                                                      
REMARK 900 RELATED ENTRIES                                                      
REMARK 900 RELATED ID: 5EWI   RELATED DB: PDB                                   
REMARK 900 UNBOUND FAB                                                          
DBREF  5VGJ G  118   246  PDB    5VGJ     5VGJ           118    246             
DBREF  5VGJ H    1   225  PDB    5VGJ     5VGJ             1    225             
DBREF  5VGJ L    1   214  PDB    5VGJ     5VGJ             1    214             
SEQRES   1 G  134  MET THR THR PHE LYS LEU ALA ALA CYS VAL THR LEU HIS          
SEQRES   2 G  134  CYS THR ASN VAL THR ILE SER SER THR ASN GLY SER THR          
SEQRES   3 G  134  ALA ASN VAL THR MET ARG GLU GLU MET LYS ASN CYS SER          
SEQRES   4 G  134  PHE ASN THR THR THR VAL ILE GLY ASN SER THR GLY ARG          
SEQRES   5 G  134  ASP LYS ILE GLN LYS GLU TYR ALA LEU PHE TYR LYS LEU          
SEQRES   6 G  134  ASP ILE VAL PRO ILE GLU GLY LYS ASN THR ASN THR GLY          
SEQRES   7 G  134  TYR ARG LEU ILE ASN CYS GLN THR THR THR THR GLU ALA          
SEQRES   8 G  134  VAL ASP ALA ALA THR ALA ALA LYS VAL PHE LYS GLN TYR          
SEQRES   9 G  134  ALA ASN ASP ASN GLY ILE ASP GLY GLU TRP THR TYR ASP          
SEQRES  10 G  134  ASP ALA THR LYS THR PHE THR VAL THR GLU GLY LEU GLU          
SEQRES  11 G  134  VAL LEU PHE GLN                                              
SEQRES   1 H  236  GLU VAL GLN LEU VAL GLU SER GLY GLY LYS LEU VAL GLN          
SEQRES   2 H  236  PRO GLY GLY SER LEU ARG LEU SER CYS GLU ALA SER GLY          
SEQRES   3 H  236  GLU SER VAL GLY ASP ASN ASP MET HIS TRP VAL ARG GLN          
SEQRES   4 H  236  VAL ALA GLY LYS GLY LEU GLU TRP VAL SER SER ILE GLY          
SEQRES   5 H  236  SER SER GLY ASP THR TYR TYR ILE ASP ALA VAL LYS GLY          
SEQRES   6 H  236  ARG PHE THR VAL SER ARG ASP LYS GLY ARG ASN SER VAL          
SEQRES   7 H  236  TYR LEU GLN MET LYS THR LEU THR VAL GLY ASP THR GLY          
SEQRES   8 H  236  VAL TYR PHE CYS VAL ARG GLY PRO GLU SER GLY TRP PHE          
SEQRES   9 H  236  TYR HIS TYR TYR TRP GLY LEU GLY VAL TRP GLY ARG GLY          
SEQRES  10 H  236  THR THR VAL THR VAL SER SER ALA SER THR LYS GLY PRO          
SEQRES  11 H  236  SER VAL PHE PRO LEU ALA PRO SER SER LYS SER THR SER          
SEQRES  12 H  236  GLY GLY THR ALA ALA LEU GLY CYS LEU VAL LYS ASP TYR          
SEQRES  13 H  236  PHE PRO GLU PRO VAL THR VAL SER TRP ASN SER GLY ALA          
SEQRES  14 H  236  LEU THR SER GLY VAL HIS THR PHE PRO ALA VAL LEU GLN          
SEQRES  15 H  236  SER SER GLY LEU TYR SER LEU SER SER VAL VAL THR VAL          
SEQRES  16 H  236  PRO SER SER SER LEU GLY THR GLN THR TYR ILE CYS ASN          
SEQRES  17 H  236  VAL ASN HIS LYS PRO SER ASN THR LYS VAL ASP LYS ARG          
SEQRES  18 H  236  VAL GLU PRO LYS SER CYS ASP LYS GLY LEU GLU VAL LEU          
SEQRES  19 H  236  PHE GLN                                                      
SEQRES   1 L  220  ASP LEU LEU MET THR GLN SER PRO HIS SER LEU ALA VAL          
SEQRES   2 L  220  THR PRO GLY GLU PRO ALA SER ILE SER CYS ARG SER SER          
SEQRES   3 L  220  GLN SER LEU LEU LEU GLY ASN GLY ARG ASN TYR LEU ASP          
SEQRES   4 L  220  TRP TYR VAL GLN LYS PRO GLY GLN SER PRO GLN LEU LEU          
SEQRES   5 L  220  ILE TYR LEU GLY SER ASN ARG ALA SER GLY VAL PRO ASP          
SEQRES   6 L  220  ARG PHE SER GLY SER GLY SER GLY THR TYR PHE THR LEU          
SEQRES   7 L  220  LYS ILE SER ARG VAL GLU ALA GLU ASP VAL GLY PHE TYR          
SEQRES   8 L  220  TYR CYS MET GLU ALA ARG GLN THR PRO ARG LEU THR PHE          
SEQRES   9 L  220  GLY GLY GLY THR LYS LEU GLU ILE ARG ARG THR VAL ALA          
SEQRES  10 L  220  ALA PRO SER VAL PHE ILE PHE PRO PRO SER ASP GLU GLN          
SEQRES  11 L  220  LEU LYS SER GLY THR ALA SER VAL VAL CYS LEU LEU ASN          
SEQRES  12 L  220  ASN PHE TYR PRO ARG GLU ALA LYS VAL GLN TRP LYS VAL          
SEQRES  13 L  220  ASP ASN ALA LEU GLN SER GLY ASN SER GLN GLU SER VAL          
SEQRES  14 L  220  THR GLU GLN ASP SER LYS ASP SER THR TYR SER LEU SER          
SEQRES  15 L  220  SER THR LEU THR LEU SER LYS ALA ASP TYR GLU LYS HIS          
SEQRES  16 L  220  LYS VAL TYR ALA CYS GLU VAL THR HIS GLN GLY LEU SER          
SEQRES  17 L  220  SER PRO VAL THR LYS SER PHE ASN ARG GLY GLU CYS              
HET    NAG  G1330      27                                                       
HET    NAG  G1560      26                                                       
HET    NAG  G1561      26                                                       
HET    BMA  G1562      19                                                       
HET    MAN  G1563      21                                                       
HET    MAN  G1564      19                                                       
HET    MAN  G1565      21                                                       
HET    MAN  G1566      21                                                       
HET    NAG  G1600      26                                                       
HET    NAG  G1601      26                                                       
HET    BMA  G1602      19                                                       
HET    MAN  G1603      21                                                       
HET    MAN  G1604      18                                                       
HET    MAN  G1605      21                                                       
HET    MAN  G1606      21                                                       
HET    NAG  G1650      26                                                       
HET    NAG  G1651      26                                                       
HET    BMA  G1652      19                                                       
HET    MAN  G1653      21                                                       
HET    MAN  G1654      21                                                       
HETNAM     NAG N-ACETYL-D-GLUCOSAMINE                                           
HETNAM     BMA BETA-D-MANNOSE                                                   
HETNAM     MAN ALPHA-D-MANNOSE                                                  
FORMUL   4  NAG    7(C8 H15 N O6)                                               
FORMUL   5  BMA    3(C6 H12 O6)                                                 
FORMUL   5  MAN    10(C6 H12 O6)                                                
HELIX    1 AA1 ASP G  205  ASN G  220  1                                  16    
HELIX    2 AA2 ASP H   61  LYS H   64  5                                   4    
HELIX    3 AA3 THR H   83  THR H   87  5                                   5    
HELIX    4 AA4 SER H  187  GLY H  190  5                                   4    
HELIX    5 AA5 LYS H  201  ASN H  204  5                                   4    
HELIX    6 AA6 GLU L   79  VAL L   83  5                                   5    
HELIX    7 AA7 SER L  121  SER L  127  1                                   7    
HELIX    8 AA8 LYS L  183  HIS L  189  1                                   7    
SHEET    1 AA1 4 THR G 200  ALA G 203  0                                        
SHEET    2 AA1 4 THR G 119  CYS G 126 -1  N  THR G 119   O  ALA G 203           
SHEET    3 AA1 4 THR G 234  THR G 238  1  O  VAL G 237   N  ALA G 124           
SHEET    4 AA1 4 GLU G 225  ASP G 229 -1  N  ASP G 229   O  THR G 234           
SHEET    1 AA2 3 HIS G 130  THR G 132  0                                        
SHEET    2 AA2 3 MET G 154  THR G 161 -1  O  ASN G 156   N  THR G 132           
SHEET    3 AA2 3 GLN G 170  TYR G 177 -1  O  GLN G 170   N  THR G 161           
SHEET    1 AA3 2 ILE G 181  ILE G 184  0                                        
SHEET    2 AA3 2 GLY G 190  LEU G 193 -1  O  ARG G 192   N  VAL G 182           
SHEET    1 AA4 4 GLN H   3  SER H   7  0                                        
SHEET    2 AA4 4 LEU H  18  SER H  25 -1  O  SER H  21   N  SER H   7           
SHEET    3 AA4 4 SER H  77  MET H  82 -1  O  MET H  82   N  LEU H  18           
SHEET    4 AA4 4 PHE H  67  ASP H  72 -1  N  SER H  70   O  TYR H  79           
SHEET    1 AA5 6 LEU H  11  VAL H  12  0                                        
SHEET    2 AA5 6 THR H 107  VAL H 111  1  O  THR H 110   N  VAL H  12           
SHEET    3 AA5 6 GLY H  88  GLU H  97 -1  N  TYR H  90   O  THR H 107           
SHEET    4 AA5 6 ASN H  32  VAL H  40 -1  N  ASP H  33   O  GLY H  95           
SHEET    5 AA5 6 LYS H  43  ILE H  51 -1  O  VAL H  48   N  TRP H  36           
SHEET    6 AA5 6 THR H  57  TYR H  59 -1  O  TYR H  58   N  SER H  50           
SHEET    1 AA6 4 LEU H  11  VAL H  12  0                                        
SHEET    2 AA6 4 THR H 107  VAL H 111  1  O  THR H 110   N  VAL H  12           
SHEET    3 AA6 4 GLY H  88  GLU H  97 -1  N  TYR H  90   O  THR H 107           
SHEET    4 AA6 4 VAL H 102  TRP H 103 -1  O  VAL H 102   N  ARG H  94           
SHEET    1 AA7 4 SER H 120  LEU H 124  0                                        
SHEET    2 AA7 4 THR H 135  TYR H 145 -1  O  LYS H 143   N  SER H 120           
SHEET    3 AA7 4 TYR H 176  PRO H 185 -1  O  TYR H 176   N  TYR H 145           
SHEET    4 AA7 4 VAL H 163  THR H 165 -1  N  HIS H 164   O  VAL H 181           
SHEET    1 AA8 4 SER H 120  LEU H 124  0                                        
SHEET    2 AA8 4 THR H 135  TYR H 145 -1  O  LYS H 143   N  SER H 120           
SHEET    3 AA8 4 TYR H 176  PRO H 185 -1  O  TYR H 176   N  TYR H 145           
SHEET    4 AA8 4 VAL H 169  LEU H 170 -1  N  VAL H 169   O  SER H 177           
SHEET    1 AA9 3 THR H 151  TRP H 154  0                                        
SHEET    2 AA9 3 TYR H 194  HIS H 200 -1  O  ASN H 197   N  SER H 153           
SHEET    3 AA9 3 THR H 205  VAL H 211 -1  O  THR H 205   N  HIS H 200           
SHEET    1 AB1 4 MET L   4  SER L   7  0                                        
SHEET    2 AB1 4 ALA L  19  SER L  25 -1  O  ARG L  24   N  THR L   5           
SHEET    3 AB1 4 TYR L  70  ILE L  75 -1  O  PHE L  71   N  CYS L  23           
SHEET    4 AB1 4 PHE L  62  SER L  67 -1  N  SER L  63   O  LYS L  74           
SHEET    1 AB2 6 SER L  10  VAL L  13  0                                        
SHEET    2 AB2 6 THR L 102  ILE L 106  1  O  GLU L 105   N  LEU L  11           
SHEET    3 AB2 6 GLY L  84  GLU L  90 -1  N  GLY L  84   O  LEU L 104           
SHEET    4 AB2 6 LEU L  33  GLN L  38 -1  N  TYR L  36   O  TYR L  87           
SHEET    5 AB2 6 GLN L  45  TYR L  49 -1  O  LEU L  47   N  TRP L  35           
SHEET    6 AB2 6 ASN L  53  ARG L  54 -1  O  ASN L  53   N  TYR L  49           
SHEET    1 AB3 4 SER L  10  VAL L  13  0                                        
SHEET    2 AB3 4 THR L 102  ILE L 106  1  O  GLU L 105   N  LEU L  11           
SHEET    3 AB3 4 GLY L  84  GLU L  90 -1  N  GLY L  84   O  LEU L 104           
SHEET    4 AB3 4 THR L  97  PHE L  98 -1  O  THR L  97   N  GLU L  90           
SHEET    1 AB4 4 SER L 114  PHE L 118  0                                        
SHEET    2 AB4 4 THR L 129  PHE L 139 -1  O  VAL L 133   N  PHE L 118           
SHEET    3 AB4 4 TYR L 173  SER L 182 -1  O  LEU L 175   N  LEU L 136           
SHEET    4 AB4 4 SER L 159  VAL L 163 -1  N  GLN L 160   O  THR L 178           
SHEET    1 AB5 4 ALA L 153  LEU L 154  0                                        
SHEET    2 AB5 4 ALA L 144  VAL L 150 -1  N  VAL L 150   O  ALA L 153           
SHEET    3 AB5 4 VAL L 191  HIS L 198 -1  O  GLU L 195   N  GLN L 147           
SHEET    4 AB5 4 VAL L 205  ASN L 210 -1  O  VAL L 205   N  VAL L 196           
LINK         C1  NAG G 246                 ND2 ASN G 156     1555   1555        
LINK         O4  NAG G 246                 C1  NAG G 247     1555   1555        
CISPEP   1 PHE H  146    PRO H  147          0        -2.79                     
CISPEP   2 GLU H  148    PRO H  149          0         0.08                     
CISPEP   3 SER L    7    PRO L    8          0        -0.58                     
CISPEP   4 THR L   94    PRO L   95          0         5.99                     
CISPEP   5 TYR L  140    PRO L  141          0         1.01                     
SSBOND   1 CYS G  126    CYS G  196                          1555   1555  2.03  
SSBOND   2 CYS G  131    CYS G  157                          1555   1555  2.03  
SSBOND   3 CYS H   22    CYS H   92                          1555   1555  2.03  
SSBOND   4 CYS H  140    CYS H  196                          1555   1555  2.04  
SSBOND   5 CYS L   23    CYS L   88                          1555   1555  2.03  
SSBOND   6 CYS L  134    CYS L  194                          1555   1555  2.04  
SITE     1 AC1  4 ASN G 133  GLU G 152  ASN L  28  GLY L  29                    
SITE     1 AC2 15 VAL G 134  THR G 135  ASN G 156  TYR G 173                    
SITE     2 AC2 15 SER H  53  SER H  54  ASP H  56  TYR H  58                    
SITE     3 AC2 15 SER H  98  GLY H  99  TRP H 100  PHE H 100A                   
SITE     4 AC2 15 HIS H 100C GLN L  93  THR L  94                               
SITE     1 AC3 14 THR G 128  ASN G 160  GLY G 240  GLU H   1                    
SITE     2 AC3 14 GLU H  27  ASN H  32  ARG H  94  GLY H  95                    
SITE     3 AC3 14 PRO H  96  GLU H  97  TYR H 100D TRP H 100F                   
SITE     4 AC3 14 GLY H 100G TYR L  49                                          
SITE     1 AC4  9 ILE G 165  ASN G 165B PHE G 245  LYS H  10                    
SITE     2 AC4  9 ARG H  19  SER H  21  GLU H  23  SER H  77                    
SITE     3 AC4  9 TYR H  79                                                     
CRYST1  106.572  106.572  129.857  90.00  90.00 120.00 P 32 2 1      6          
ORIGX1      1.000000  0.000000  0.000000        0.00000                         
ORIGX2      0.000000  1.000000  0.000000        0.00000                         
ORIGX3      0.000000  0.000000  1.000000        0.00000                         
SCALE1      0.009383  0.005417  0.000000        0.00000                         
SCALE2      0.000000  0.010835  0.000000        0.00000                         
SCALE3      0.000000  0.000000  0.007701        0.00000                         
ATOM      1  N   MET G 118      24.359 230.582  74.453  1.00131.06           N  
ATOM      2  CA  MET G 118      25.137 230.021  75.551  1.00123.89           C  
ATOM      3  C   MET G 118      24.544 228.703  76.036  1.00119.80           C  
ATOM      4  O   MET G 118      23.341 228.471  75.918  1.00101.30           O  
ATOM      5  CB  MET G 118      25.219 231.013  76.714  1.00120.83           C  
ATOM      6  CG  MET G 118      25.981 232.289  76.398  1.00129.03           C  
ATOM      7  SD  MET G 118      26.141 233.360  77.841  1.00161.07           S  
ATOM      8  CE  MET G 118      27.091 234.716  77.159  1.00152.02           C  
ATOM      9  N   THR G 119      25.399 227.843  76.581  1.00121.60           N  
ATOM     10  CA  THR G 119      24.948 226.584  77.148  1.00115.70           C  
ATOM     11  C   THR G 119      24.324 226.819  78.522  1.00114.13           C  
ATOM     12  O   THR G 119      24.542 227.849  79.165  1.00108.02           O  
ATOM     13  CB  THR G 119      26.109 225.595  77.260  1.00113.56           C  
ATOM     14  OG1 THR G 119      26.972 225.739  76.125  1.00 92.54           O  
ATOM     15  CG2 THR G 119      25.588 224.166  77.308  1.00100.73           C  
ATOM     16  N   THR G 120      23.535 225.846  78.968  1.00109.87           N  
ATOM     17  CA  THR G 120      22.844 225.918  80.250  1.00106.53           C  
ATOM     18  C   THR G 120      23.459 224.896  81.197  1.00103.07           C  
ATOM     19  O   THR G 120      23.490 223.700  80.889  1.00 99.71           O  
ATOM     20  CB  THR G 120      21.346 225.666  80.082  1.00102.65           C  
ATOM     21  OG1 THR G 120      20.815 226.575  79.109  1.00 84.04           O  
ATOM     22  CG2 THR G 120      20.623 225.872  81.404  1.00109.46           C  
ATOM     23  N   PHE G 121      23.940 225.367  82.344  1.00102.72           N  
ATOM     24  CA  PHE G 121      24.651 224.534  83.301  1.00 92.77           C  
ATOM     25  C   PHE G 121      23.834 224.362  84.575  1.00 86.73           C  
ATOM     26  O   PHE G 121      23.063 225.243  84.967  1.00 84.79           O  
ATOM     27  CB  PHE G 121      26.019 225.135  83.639  1.00 95.50           C  
ATOM     28  CG  PHE G 121      26.950 225.217  82.463  1.00100.59           C  
ATOM     29  CD1 PHE G 121      26.788 226.200  81.501  1.00107.89           C  
ATOM     30  CD2 PHE G 121      27.991 224.315  82.322  1.00 94.90           C  
ATOM     31  CE1 PHE G 121      27.642 226.280  80.418  1.00 97.50           C  
ATOM     32  CE2 PHE G 121      28.850 224.390  81.242  1.00 95.38           C  
ATOM     33  CZ  PHE G 121      28.675 225.374  80.289  1.00104.73           C  
ATOM     34  N   LYS G 122      24.021 223.215  85.221  1.00 85.16           N  
ATOM     35  CA  LYS G 122      23.285 222.845  86.418  1.00 82.41           C  
ATOM     36  C   LYS G 122      24.216 222.805  87.624  1.00 91.27           C  
ATOM     37  O   LYS G 122      25.435 222.662  87.495  1.00 84.07           O  
ATOM     38  CB  LYS G 122      22.602 221.486  86.236  1.00 76.53           C  
ATOM     39  CG  LYS G 122      21.774 221.386  84.967  1.00 90.21           C  
ATOM     40  CD  LYS G 122      21.294 219.967  84.721  1.00 98.73           C  
ATOM     41  CE  LYS G 122      20.511 219.881  83.422  1.00129.34           C  
ATOM     42  NZ  LYS G 122      21.300 220.419  82.279  1.00105.11           N  
ATOM     43  N   LEU G 123      23.617 222.931  88.807  1.00 99.96           N  
ATOM     44  CA  LEU G 123      24.355 222.903  90.071  1.00 83.30           C  
ATOM     45  C   LEU G 123      23.532 222.103  91.076  1.00 85.53           C  
ATOM     46  O   LEU G 123      22.605 222.638  91.693  1.00104.08           O  
ATOM     47  CB  LEU G 123      24.636 224.310  90.581  1.00 78.54           C  
ATOM     48  CG  LEU G 123      25.158 224.404  92.016  1.00 83.97           C  
ATOM     49  CD1 LEU G 123      26.448 223.614  92.174  1.00 93.49           C  
ATOM     50  CD2 LEU G 123      25.361 225.856  92.423  1.00 92.97           C  
ATOM     51  N   ALA G 124      23.873 220.828  91.238  1.00 90.68           N  
ATOM     52  CA  ALA G 124      23.205 219.961  92.201  1.00100.32           C  
ATOM     53  C   ALA G 124      23.888 220.101  93.556  1.00103.79           C  
ATOM     54  O   ALA G 124      25.096 219.866  93.675  1.00111.68           O  
ATOM     55  CB  ALA G 124      23.228 218.508  91.730  1.00 81.13           C  
ATOM     56  N   ALA G 125      23.118 220.484  94.570  1.00102.51           N  
ATOM     57  CA  ALA G 125      23.624 220.689  95.925  1.00102.23           C  
ATOM     58  C   ALA G 125      23.111 219.550  96.800  1.00107.18           C  
ATOM     59  O   ALA G 125      21.985 219.600  97.304  1.00110.85           O  
ATOM     60  CB  ALA G 125      23.195 222.049  96.467  1.00 89.50           C  
ATOM     61  N   CYS G 126      23.940 218.528  96.979  1.00109.44           N  
ATOM     62  CA  CYS G 126      23.587 217.363  97.775  1.00120.53           C  
ATOM     63  C   CYS G 126      24.158 217.485  99.183  1.00125.99           C  
ATOM     64  O   CYS G 126      25.140 218.191  99.425  1.00129.50           O  
ATOM     65  CB  CYS G 126      24.096 216.079  97.115  1.00127.05           C  
ATOM     66  SG  CYS G 126      23.526 215.817  95.419  1.00152.87           S  
ATOM     67  N   VAL G 127      23.523 216.782 100.116  1.00117.94           N  
ATOM     68  CA  VAL G 127      23.949 216.744 101.509  1.00124.80           C  
ATOM     69  C   VAL G 127      24.611 215.400 101.776  1.00125.17           C  
ATOM     70  O   VAL G 127      24.112 214.353 101.345  1.00117.82           O  
ATOM     71  CB  VAL G 127      22.770 216.975 102.474  1.00116.95           C  
ATOM     72  CG1 VAL G 127      23.271 217.053 103.907  1.00110.87           C  
ATOM     73  CG2 VAL G 127      22.012 218.238 102.097  1.00118.76           C  
ATOM     74  N   THR G 128      25.734 215.430 102.489  1.00116.05           N  
ATOM     75  CA  THR G 128      26.467 214.210 102.797  1.00107.59           C  
ATOM     76  C   THR G 128      25.724 213.414 103.863  1.00111.61           C  
ATOM     77  O   THR G 128      25.481 213.914 104.967  1.00126.61           O  
ATOM     78  CB  THR G 128      27.880 214.545 103.269  1.00112.56           C  
ATOM     79  OG1 THR G 128      28.454 215.530 102.402  1.00118.76           O  
ATOM     80  CG2 THR G 128      28.753 213.300 103.255  1.00 95.64           C  
ATOM     81  N   LEU G 129      25.361 212.177 103.535  1.00105.91           N  
ATOM     82  CA  LEU G 129      24.661 211.286 104.450  1.00107.59           C  
ATOM     83  C   LEU G 129      25.608 210.190 104.914  1.00109.83           C  
ATOM     84  O   LEU G 129      26.339 209.612 104.101  1.00124.00           O  
ATOM     85  CB  LEU G 129      23.430 210.667 103.784  1.00104.58           C  
ATOM     86  CG  LEU G 129      22.117 211.447 103.848  1.00111.66           C  
ATOM     87  CD1 LEU G 129      22.261 212.791 103.161  1.00105.33           C  
ATOM     88  CD2 LEU G 129      20.993 210.637 103.222  1.00 96.22           C  
ATOM     89  N   HIS G 130      25.601 209.910 106.215  1.00112.36           N  
ATOM     90  CA  HIS G 130      26.383 208.815 106.783  1.00121.20           C  
ATOM     91  C   HIS G 130      25.412 207.690 107.110  1.00124.25           C  
ATOM     92  O   HIS G 130      24.744 207.705 108.151  1.00120.40           O  
ATOM     93  CB  HIS G 130      27.168 209.258 108.011  1.00116.18           C  
ATOM     94  CG  HIS G 130      28.096 208.208 108.542  1.00126.84           C  
ATOM     95  ND1 HIS G 130      27.680 207.213 109.400  1.00124.82           N  
ATOM     96  CD2 HIS G 130      29.417 207.996 108.332  1.00135.60           C  
ATOM     97  CE1 HIS G 130      28.706 206.435 109.699  1.00121.93           C  
ATOM     98  NE2 HIS G 130      29.771 206.889 109.064  1.00143.78           N  
ATOM     99  N   CYS G 131      25.327 206.724 106.203  1.00124.93           N  
ATOM    100  CA  CYS G 131      24.385 205.624 106.309  1.00134.96           C  
ATOM    101  C   CYS G 131      25.040 204.398 106.927  1.00125.73           C  
ATOM    102  O   CYS G 131      26.235 204.141 106.758  1.00129.14           O  
ATOM    103  CB  CYS G 131      23.811 205.254 104.941  1.00126.97           C  
ATOM    104  SG  CYS G 131      22.636 206.443 104.258  1.00154.39           S  
ATOM    105  N   THR G 132      24.218 203.649 107.650  1.00124.49           N  
ATOM    106  CA  THR G 132      24.564 202.370 108.234  1.00136.44           C  
ATOM    107  C   THR G 132      23.353 201.452 108.173  1.00131.78           C  
ATOM    108  O   THR G 132      22.198 201.889 108.056  1.00120.46           O  
ATOM    109  CB  THR G 132      25.048 202.499 109.687  1.00129.19           C  
ATOM    110  OG1 THR G 132      24.070 203.192 110.473  1.00137.27           O  
ATOM    111  CG2 THR G 132      26.370 203.240 109.744  1.00129.78           C  
ATOM    112  N   ASN G 133      23.674 200.158 108.203  1.00131.60           N  
ATOM    113  CA  ASN G 133      22.699 199.093 108.354  1.00124.12           C  
ATOM    114  C   ASN G 133      21.781 199.387 109.527  1.00142.26           C  
ATOM    115  O   ASN G 133      22.186 199.966 110.538  1.00147.95           O  
ATOM    116  CB  ASN G 133      23.404 197.746 108.572  1.00133.91           C  
ATOM    117  CG  ASN G 133      23.847 197.098 107.271  1.00147.50           C  
ATOM    118  OD1 ASN G 133      23.918 197.760 106.237  1.00124.54           O  
ATOM    119  ND2 ASN G 133      24.145 195.803 107.308  1.00165.69           N  
ATOM    120  N   VAL G 134      20.524 198.990 109.373  1.00144.85           N  
ATOM    121  CA  VAL G 134      19.582 199.119 110.464  1.00152.52           C  
ATOM    122  C   VAL G 134      19.955 198.127 111.557  1.00153.46           C  
ATOM    123  O   VAL G 134      20.573 197.083 111.304  1.00156.69           O  
ATOM    124  CB  VAL G 134      18.150 198.899 109.952  1.00144.96           C  
ATOM    125  CG1 VAL G 134      17.744 200.047 109.036  1.00123.59           C  
ATOM    126  CG2 VAL G 134      18.061 197.578 109.213  1.00145.52           C  
ATOM    127  N   THR G 135      19.598 198.467 112.788  1.00141.63           N  
ATOM    128  CA  THR G 135      19.927 197.642 113.939  1.00145.26           C  
ATOM    129  C   THR G 135      19.004 196.424 113.973  1.00155.92           C  
ATOM    130  O   THR G 135      18.322 196.098 112.997  1.00157.55           O  
ATOM    131  CB  THR G 135      19.842 198.466 115.218  1.00142.13           C  
ATOM    132  OG1 THR G 135      20.189 197.647 116.342  1.00152.23           O  
ATOM    133  CG2 THR G 135      18.433 199.014 115.410  1.00136.52           C  
ATOM    134  N   ILE G 136      18.977 195.735 115.113  1.00164.02           N  
ATOM    135  CA  ILE G 136      18.125 194.562 115.261  1.00163.10           C  
ATOM    136  C   ILE G 136      16.667 194.995 115.300  1.00167.29           C  
ATOM    137  O   ILE G 136      16.287 195.891 116.066  1.00159.86           O  
ATOM    138  CB  ILE G 136      18.504 193.778 116.526  1.00150.40           C  
ATOM    139  CG1 ILE G 136      18.541 194.715 117.736  1.00139.53           C  
ATOM    140  CG2 ILE G 136      19.838 193.068 116.337  1.00139.54           C  
ATOM    141  CD1 ILE G 136      18.341 194.013 119.060  1.00114.05           C  
ATOM    142  N   SER G 137      15.843 194.359 114.475  1.00165.16           N  
ATOM    143  CA  SER G 137      14.418 194.661 114.432  1.00155.42           C  
ATOM    144  C   SER G 137      13.630 193.489 113.858  1.00148.02           C  
ATOM    145  O   SER G 137      12.619 193.074 114.423  1.00149.22           O  
ATOM    146  CB  SER G 137      14.161 195.925 113.609  1.00145.69           C  
ATOM    147  OG  SER G 137      14.778 197.054 114.202  1.00138.73           O  
ATOM    148  N   MET G 150      11.129 190.883 108.557  1.00125.19           N  
ATOM    149  CA  MET G 150      12.266 191.783 108.400  1.00150.57           C  
ATOM    150  C   MET G 150      12.341 192.361 106.995  1.00163.43           C  
ATOM    151  O   MET G 150      12.089 191.666 106.010  1.00141.34           O  
ATOM    152  CB  MET G 150      13.575 191.059 108.711  1.00139.62           C  
ATOM    153  CG  MET G 150      13.935 190.001 107.677  1.00148.13           C  
ATOM    154  SD  MET G 150      15.670 189.511 107.718  1.00138.73           S  
ATOM    155  CE  MET G 150      15.671 188.139 106.563  1.00113.64           C  
ATOM    156  N   ARG G 151      12.701 193.637 106.911  1.00174.17           N  
ATOM    157  CA  ARG G 151      12.988 194.308 105.646  1.00173.27           C  
ATOM    158  C   ARG G 151      14.424 194.812 105.745  1.00175.93           C  
ATOM    159  O   ARG G 151      14.695 195.805 106.428  1.00164.76           O  
ATOM    160  CB  ARG G 151      12.001 195.441 105.380  1.00169.37           C  
ATOM    161  CG  ARG G 151      11.969 195.932 103.936  1.00156.76           C  
ATOM    162  CD  ARG G 151      11.063 197.145 103.796  1.00168.17           C  
ATOM    163  NE  ARG G 151      10.588 197.341 102.429  1.00179.69           N  
ATOM    164  CZ  ARG G 151       9.716 198.279 102.077  1.00168.21           C  
ATOM    165  NH1 ARG G 151       9.229 199.106 102.992  1.00159.22           N  
ATOM    166  NH2 ARG G 151       9.329 198.392 100.813  1.00148.20           N  
ATOM    167  N   GLU G 152      15.347 194.111 105.089  1.00175.56           N  
ATOM    168  CA  GLU G 152      16.753 194.489 105.153  1.00173.13           C  
ATOM    169  C   GLU G 152      17.224 195.069 103.826  1.00167.92           C  
ATOM    170  O   GLU G 152      18.128 194.530 103.182  1.00153.94           O  
ATOM    171  CB  GLU G 152      17.617 193.294 105.564  1.00178.27           C  
ATOM    172  CG  GLU G 152      17.894 193.225 107.063  1.00172.15           C  
ATOM    173  CD  GLU G 152      19.195 193.910 107.453  1.00171.09           C  
ATOM    174  OE1 GLU G 152      20.245 193.558 106.877  1.00157.81           O  
ATOM    175  OE2 GLU G 152      19.169 194.800 108.330  1.00173.03           O  
ATOM    176  N   GLU G 153      16.587 196.161 103.402  1.00172.61           N  
ATOM    177  CA  GLU G 153      17.149 197.004 102.353  1.00163.75           C  
ATOM    178  C   GLU G 153      16.855 198.475 102.617  1.00156.12           C  
ATOM    179  O   GLU G 153      16.946 199.281 101.687  1.00144.19           O  
ATOM    180  CB  GLU G 153      16.628 196.607 100.965  1.00157.18           C  
ATOM    181  CG  GLU G 153      17.546 195.655 100.229  1.00166.42           C  
ATOM    182  CD  GLU G 153      17.226 195.563  98.753  1.00183.02           C  
ATOM    183  OE1 GLU G 153      16.350 196.318  98.283  1.00185.36           O  
ATOM    184  OE2 GLU G 153      17.855 194.736  98.060  1.00184.15           O  
ATOM    185  N   MET G 154      16.489 198.842 103.842  1.00149.65           N  
ATOM    186  CA  MET G 154      16.351 200.229 104.252  1.00139.06           C  
ATOM    187  C   MET G 154      17.626 200.656 104.975  1.00135.69           C  
ATOM    188  O   MET G 154      18.522 199.846 105.221  1.00139.42           O  
ATOM    189  CB  MET G 154      15.130 200.397 105.150  1.00141.27           C  
ATOM    190  CG  MET G 154      13.839 200.091 104.452  1.00159.01           C  
ATOM    191  SD  MET G 154      12.422 200.282 105.540  1.00190.19           S  
ATOM    192  CE  MET G 154      12.540 202.022 105.941  1.00154.84           C  
ATOM    193  N   LYS G 155      17.759 201.940 105.281  1.00129.26           N  
ATOM    194  CA  LYS G 155      19.050 202.436 105.756  1.00127.10           C  
ATOM    195  C   LYS G 155      18.917 203.397 106.924  1.00124.26           C  
ATOM    196  O   LYS G 155      17.822 203.810 107.259  1.00130.42           O  
ATOM    197  CB  LYS G 155      19.830 203.086 104.614  1.00116.67           C  
ATOM    198  CG  LYS G 155      20.422 202.088 103.634  1.00110.61           C  
ATOM    199  CD  LYS G 155      21.348 201.114 104.344  1.00114.84           C  
ATOM    200  CE  LYS G 155      21.970 200.129 103.370  1.00 99.87           C  
ATOM    201  NZ  LYS G 155      22.885 199.179 104.061  1.00130.47           N  
ATOM    202  N   ASN G 156      20.040 203.735 107.544  1.00118.14           N  
ATOM    203  CA  ASN G 156      20.032 204.658 108.666  1.00115.83           C  
ATOM    204  C   ASN G 156      21.092 205.723 108.452  1.00120.46           C  
ATOM    205  O   ASN G 156      22.279 205.479 108.659  1.00130.85           O  
ATOM    206  CB  ASN G 156      20.291 203.912 109.972  1.00129.21           C  
ATOM    207  CG  ASN G 156      19.591 204.550 111.151  1.00137.10           C  
ATOM    208  OD1 ASN G 156      18.596 205.250 110.986  1.00141.04           O  
ATOM    209  ND2 ASN G 156      20.105 204.308 112.347  1.00137.07           N  
ATOM    210  N   CYS G 157      20.662 206.903 108.024  1.00113.66           N  
ATOM    211  CA  CYS G 157      21.598 207.935 107.600  1.00114.12           C  
ATOM    212  C   CYS G 157      21.516 209.138 108.529  1.00112.02           C  
ATOM    213  O   CYS G 157      20.464 209.763 108.653  1.00117.95           O  
ATOM    214  CB  CYS G 157      21.291 208.367 106.164  1.00131.89           C  
ATOM    215  SG  CYS G 157      22.708 208.350 105.037  1.00170.94           S  
ATOM    216  N   SER G 158      22.626 209.460 109.182  1.00115.34           N  
ATOM    217  CA  SER G 158      22.749 210.729 109.878  1.00106.03           C  
ATOM    218  C   SER G 158      23.265 211.808 108.935  1.00101.31           C  
ATOM    219  O   SER G 158      23.832 211.532 107.873  1.00100.48           O  
ATOM    220  CB  SER G 158      23.677 210.604 111.090  1.00111.78           C  
ATOM    221  OG  SER G 158      25.037 210.717 110.711  1.00113.30           O  
ATOM    222  N   PHE G 159      23.054 213.051 109.351  1.00 91.94           N  
ATOM    223  CA  PHE G 159      23.442 214.236 108.603  1.00102.27           C  
ATOM    224  C   PHE G 159      23.333 215.421 109.550  1.00 99.32           C  
ATOM    225  O   PHE G 159      22.790 215.316 110.655  1.00 94.32           O  
ATOM    226  CB  PHE G 159      22.566 214.435 107.365  1.00 98.71           C  
ATOM    227  CG  PHE G 159      21.109 214.612 107.678  1.00 90.45           C  
ATOM    228  CD1 PHE G 159      20.592 215.868 107.950  1.00 94.28           C  
ATOM    229  CD2 PHE G 159      20.256 213.522 107.703  1.00 95.46           C  
ATOM    230  CE1 PHE G 159      19.253 216.033 108.240  1.00109.18           C  
ATOM    231  CE2 PHE G 159      18.915 213.681 107.991  1.00100.84           C  
ATOM    232  CZ  PHE G 159      18.412 214.938 108.261  1.00109.38           C  
ATOM    233  N   ASN G 160      23.847 216.556 109.093  1.00107.01           N  
ATOM    234  CA  ASN G 160      23.905 217.769 109.888  1.00 99.68           C  
ATOM    235  C   ASN G 160      22.989 218.835 109.302  1.00106.27           C  
ATOM    236  O   ASN G 160      22.753 218.883 108.091  1.00110.76           O  
ATOM    237  CB  ASN G 160      25.338 218.296 109.971  1.00109.61           C  
ATOM    238  CG  ASN G 160      26.259 217.350 110.711  1.00117.30           C  
ATOM    239  OD1 ASN G 160      25.812 216.395 111.346  1.00105.67           O  
ATOM    240  ND2 ASN G 160      27.555 217.613 110.634  1.00131.41           N  
ATOM    241  N   THR G 161      22.479 219.693 110.181  1.00116.12           N  
ATOM    242  CA  THR G 161      21.519 220.714 109.797  1.00108.11           C  
ATOM    243  C   THR G 161      21.653 221.907 110.730  1.00102.42           C  
ATOM    244  O   THR G 161      21.997 221.761 111.906  1.00118.10           O  
ATOM    245  CB  THR G 161      20.082 220.182 109.838  1.00108.34           C  
ATOM    246  OG1 THR G 161      19.163 221.276 109.736  1.00 98.91           O  
ATOM    247  CG2 THR G 161      19.831 219.435 111.140  1.00107.85           C  
ATOM    248  N   THR G 162      21.376 223.090 110.187  1.00101.16           N  
ATOM    249  CA  THR G 162      21.333 224.322 110.957  1.00122.57           C  
ATOM    250  C   THR G 162      20.248 225.214 110.369  1.00119.94           C  
ATOM    251  O   THR G 162      19.588 224.860 109.388  1.00117.67           O  
ATOM    252  CB  THR G 162      22.693 225.034 110.966  1.00121.67           C  
ATOM    253  OG1 THR G 162      22.630 226.177 111.828  1.00135.49           O  
ATOM    254  CG2 THR G 162      23.070 225.488 109.562  1.00105.18           C  
ATOM    255  N   THR G 163      20.061 226.380 110.981  1.00126.16           N  
ATOM    256  CA  THR G 163      19.069 227.341 110.515  1.00123.66           C  
ATOM    257  C   THR G 163      19.529 228.733 110.919  1.00128.65           C  
ATOM    258  O   THR G 163      19.843 228.963 112.091  1.00140.07           O  
ATOM    259  CB  THR G 163      17.684 227.037 111.100  1.00125.02           C  
ATOM    260  OG1 THR G 163      17.398 225.640 110.961  1.00115.50           O  
ATOM    261  CG2 THR G 163      16.614 227.838 110.374  1.00122.40           C  
ATOM    262  N   VAL G 164      19.568 229.653 109.954  1.00109.32           N  
ATOM    263  CA  VAL G 164      20.106 230.992 110.148  1.00122.11           C  
ATOM    264  C   VAL G 164      19.128 232.013 109.567  1.00124.71           C  
ATOM    265  O   VAL G 164      18.104 231.661 108.983  1.00104.04           O  
ATOM    266  CB  VAL G 164      21.504 231.151 109.517  1.00121.94           C  
ATOM    267  CG1 VAL G 164      22.485 230.174 110.147  1.00127.81           C  
ATOM    268  CG2 VAL G 164      21.426 230.939 108.015  1.00116.72           C  
ATOM    269  N   ILE G 165      19.460 233.292 109.740  1.00141.70           N  
ATOM    270  CA  ILE G 165      18.659 234.411 109.256  1.00143.53           C  
ATOM    271  C   ILE G 165      19.516 235.192 108.274  1.00142.18           C  
ATOM    272  O   ILE G 165      20.688 235.466 108.550  1.00133.38           O  
ATOM    273  CB  ILE G 165      18.163 235.305 110.406  1.00144.76           C  
ATOM    274  CG1 ILE G 165      19.157 235.288 111.567  1.00142.13           C  
ATOM    275  CG2 ILE G 165      16.797 234.857 110.869  1.00145.64           C  
ATOM    276  CD1 ILE G 165      18.641 235.994 112.810  1.00123.09           C  
ATOM    277  N   GLY G 165A     18.935 235.528 107.122  1.00146.24           N  
ATOM    278  CA  GLY G 165A     19.752 235.827 105.956  1.00136.16           C  
ATOM    279  C   GLY G 165A     20.424 237.179 106.015  1.00157.31           C  
ATOM    280  O   GLY G 165A     21.543 237.347 105.523  1.00155.39           O  
ATOM    281  N   ASN G 165B     19.757 238.163 106.606  1.00159.60           N  
ATOM    282  CA  ASN G 165B     20.303 239.508 106.586  1.00159.09           C  
ATOM    283  C   ASN G 165B     21.069 239.863 107.847  1.00168.34           C  
ATOM    284  O   ASN G 165B     21.990 240.685 107.787  1.00172.36           O  
ATOM    285  CB  ASN G 165B     19.190 240.536 106.380  1.00157.24           C  
ATOM    286  CG  ASN G 165B     18.151 240.477 107.467  1.00166.25           C  
ATOM    287  OD1 ASN G 165B     18.459 240.664 108.642  1.00175.89           O  
ATOM    288  ND2 ASN G 165B     16.907 240.213 107.084  1.00167.91           N  
ATOM    289  N   SER G 165C     20.702 239.288 108.991  1.00182.96           N  
ATOM    290  CA  SER G 165C     21.510 239.485 110.187  1.00196.29           C  
ATOM    291  C   SER G 165C     22.793 238.672 110.103  1.00194.66           C  
ATOM    292  O   SER G 165C     23.875 239.165 110.442  1.00193.33           O  
ATOM    293  CB  SER G 165C     20.708 239.107 111.433  1.00175.32           C  
ATOM    294  OG  SER G 165C     19.488 239.824 111.477  1.00173.25           O  
ATOM    295  N   THR G 165D     22.693 237.431 109.626  1.00189.65           N  
ATOM    296  CA  THR G 165D     23.829 236.523 109.548  1.00182.62           C  
ATOM    297  C   THR G 165D     24.370 236.181 110.931  1.00189.06           C  
ATOM    298  O   THR G 165D     23.610 236.121 111.904  1.00181.13           O  
ATOM    299  CB  THR G 165D     24.933 237.126 108.678  1.00169.38           C  
ATOM    300  OG1 THR G 165D     25.404 238.343 109.267  1.00179.28           O  
ATOM    301  CG2 THR G 165D     24.379 237.427 107.304  1.00163.62           C  
ATOM    302  N   GLY G 165E     25.679 235.924 111.021  1.00181.41           N  
ATOM    303  CA  GLY G 165E     26.346 235.608 112.262  1.00178.89           C  
ATOM    304  C   GLY G 165E     26.626 234.130 112.477  1.00179.20           C  
ATOM    305  O   GLY G 165E     27.597 233.790 113.163  1.00169.06           O  
ATOM    306  N   ARG G 166      25.789 233.248 111.925  1.00176.36           N  
ATOM    307  CA  ARG G 166      25.970 231.804 112.042  1.00163.94           C  
ATOM    308  C   ARG G 166      25.466 231.283 113.384  1.00167.37           C  
ATOM    309  O   ARG G 166      25.400 232.032 114.365  1.00164.04           O  
ATOM    310  CB  ARG G 166      27.437 231.426 111.834  1.00151.36           C  
ATOM    311  CG  ARG G 166      27.990 231.909 110.506  1.00141.43           C  
ATOM    312  CD  ARG G 166      29.436 231.510 110.320  1.00151.31           C  
ATOM    313  NE  ARG G 166      29.572 230.248 109.603  1.00164.48           N  
ATOM    314  CZ  ARG G 166      30.740 229.744 109.224  1.00156.83           C  
ATOM    315  NH1 ARG G 166      31.854 230.403 109.503  1.00147.37           N  
ATOM    316  NH2 ARG G 166      30.795 228.591 108.570  1.00140.21           N  
ATOM    317  N   ASP G 167      25.118 229.999 113.437  1.00168.57           N  
ATOM    318  CA  ASP G 167      24.427 229.443 114.590  1.00163.15           C  
ATOM    319  C   ASP G 167      24.889 228.008 114.816  1.00152.35           C  
ATOM    320  O   ASP G 167      25.556 227.405 113.972  1.00143.10           O  
ATOM    321  CB  ASP G 167      22.908 229.518 114.395  1.00155.51           C  
ATOM    322  CG  ASP G 167      22.189 230.064 115.611  1.00148.90           C  
ATOM    323  OD1 ASP G 167      21.877 229.271 116.523  1.00139.26           O  
ATOM    324  OD2 ASP G 167      21.951 231.290 115.662  1.00145.19           O  
ATOM    325  N   LYS G 168      24.517 227.466 115.974  1.00140.14           N  
ATOM    326  CA  LYS G 168      24.934 226.125 116.361  1.00120.86           C  
ATOM    327  C   LYS G 168      24.310 225.072 115.449  1.00115.19           C  
ATOM    328  O   LYS G 168      23.170 225.205 114.995  1.00115.68           O  
ATOM    329  CB  LYS G 168      24.553 225.854 117.816  1.00122.56           C  
ATOM    330  CG  LYS G 168      25.016 224.513 118.349  1.00122.27           C  
ATOM    331  CD  LYS G 168      23.857 223.753 118.963  1.00 99.90           C  
ATOM    332  CE  LYS G 168      24.283 222.360 119.383  1.00 89.84           C  
ATOM    333  NZ  LYS G 168      23.115 221.459 119.570  1.00 87.97           N  
ATOM    334  N   ILE G 169      25.070 224.009 115.198  1.00106.45           N  
ATOM    335  CA  ILE G 169      24.695 222.970 114.245  1.00 98.89           C  
ATOM    336  C   ILE G 169      24.095 221.794 115.001  1.00 98.11           C  
ATOM    337  O   ILE G 169      24.745 221.206 115.874  1.00115.46           O  
ATOM    338  CB  ILE G 169      25.899 222.518 113.405  1.00101.54           C  
ATOM    339  CG1 ILE G 169      26.355 223.633 112.463  1.00119.70           C  
ATOM    340  CG2 ILE G 169      25.554 221.266 112.623  1.00 97.86           C  
ATOM    341  CD1 ILE G 169      27.242 224.665 113.118  1.00107.88           C  
ATOM    342  N   GLN G 170      22.861 221.444 114.655  1.00101.37           N  
ATOM    343  CA  GLN G 170      22.197 220.262 115.181  1.00106.51           C  
ATOM    344  C   GLN G 170      22.403 219.082 114.239  1.00 97.37           C  
ATOM    345  O   GLN G 170      22.571 219.251 113.029  1.00113.76           O  
ATOM    346  CB  GLN G 170      20.702 220.531 115.371  1.00111.63           C  
ATOM    347  CG  GLN G 170      19.826 219.285 115.396  1.00113.19           C  
ATOM    348  CD  GLN G 170      18.346 219.617 115.428  1.00124.85           C  
ATOM    349  OE1 GLN G 170      17.887 220.377 116.280  1.00132.98           O  
ATOM    350  NE2 GLN G 170      17.592 219.054 114.490  1.00118.81           N  
ATOM    351  N   LYS G 171      22.398 217.881 114.807  1.00 98.40           N  
ATOM    352  CA  LYS G 171      22.507 216.649 114.041  1.00 89.25           C  
ATOM    353  C   LYS G 171      21.153 215.953 113.982  1.00 96.79           C  
ATOM    354  O   LYS G 171      20.276 216.183 114.819  1.00111.26           O  
ATOM    355  CB  LYS G 171      23.555 215.712 114.651  1.00 74.66           C  
ATOM    356  CG  LYS G 171      24.959 216.287 114.664  1.00 89.45           C  
ATOM    357  CD  LYS G 171      25.953 215.296 115.240  1.00 83.06           C  
ATOM    358  CE  LYS G 171      27.353 215.885 115.279  1.00 92.14           C  
ATOM    359  NZ  LYS G 171      28.343 214.925 115.839  1.00109.38           N  
ATOM    360  N   GLU G 172      20.988 215.094 112.978  1.00103.44           N  
ATOM    361  CA  GLU G 172      19.708 214.420 112.801  1.00109.81           C  
ATOM    362  C   GLU G 172      19.917 213.147 111.995  1.00107.94           C  
ATOM    363  O   GLU G 172      20.884 213.020 111.241  1.00111.73           O  
ATOM    364  CB  GLU G 172      18.692 215.344 112.121  1.00114.15           C  
ATOM    365  CG  GLU G 172      17.260 214.847 112.154  1.00135.16           C  
ATOM    366  CD  GLU G 172      16.268 215.928 111.773  1.00159.74           C  
ATOM    367  OE1 GLU G 172      16.552 217.116 112.037  1.00151.54           O  
ATOM    368  OE2 GLU G 172      15.208 215.592 111.206  1.00172.07           O  
ATOM    369  N   TYR G 173      18.994 212.201 112.168  1.00 94.73           N  
ATOM    370  CA  TYR G 173      19.042 210.923 111.473  1.00 94.87           C  
ATOM    371  C   TYR G 173      17.668 210.605 110.897  1.00118.82           C  
ATOM    372  O   TYR G 173      16.645 211.119 111.356  1.00122.78           O  
ATOM    373  CB  TYR G 173      19.498 209.788 112.404  1.00116.10           C  
ATOM    374  CG  TYR G 173      18.368 209.106 113.142  1.00125.71           C  
ATOM    375  CD1 TYR G 173      17.755 209.712 114.231  1.00129.92           C  
ATOM    376  CD2 TYR G 173      17.918 207.851 112.752  1.00118.32           C  
ATOM    377  CE1 TYR G 173      16.722 209.090 114.906  1.00126.41           C  
ATOM    378  CE2 TYR G 173      16.887 207.221 113.422  1.00122.26           C  
ATOM    379  CZ  TYR G 173      16.293 207.845 114.498  1.00126.39           C  
ATOM    380  OH  TYR G 173      15.266 207.220 115.167  1.00124.49           O  
ATOM    381  N   ALA G 174      17.655 209.748 109.880  1.00127.47           N  
ATOM    382  CA  ALA G 174      16.412 209.343 109.235  1.00117.56           C  
ATOM    383  C   ALA G 174      16.649 208.022 108.519  1.00120.42           C  
ATOM    384  O   ALA G 174      17.777 207.533 108.435  1.00121.02           O  
ATOM    385  CB  ALA G 174      15.907 210.417 108.266  1.00120.39           C  
ATOM    386  N   LEU G 175      15.569 207.444 108.003  1.00122.97           N  
ATOM    387  CA  LEU G 175      15.636 206.166 107.309  1.00125.60           C  
ATOM    388  C   LEU G 175      15.211 206.328 105.859  1.00136.32           C  
ATOM    389  O   LEU G 175      14.266 207.066 105.555  1.00133.29           O  
ATOM    390  CB  LEU G 175      14.758 205.110 107.984  1.00117.50           C  
ATOM    391  CG  LEU G 175      15.355 204.438 109.221  1.00110.91           C  
ATOM    392  CD1 LEU G 175      15.388 205.403 110.396  1.00117.46           C  
ATOM    393  CD2 LEU G 175      14.587 203.172 109.571  1.00120.01           C  
ATOM    394  N   PHE G 176      15.910 205.628 104.967  1.00138.16           N  
ATOM    395  CA  PHE G 176      15.566 205.670 103.545  1.00144.93           C  
ATOM    396  C   PHE G 176      15.697 204.264 102.972  1.00142.69           C  
ATOM    397  O   PHE G 176      15.815 203.282 103.707  1.00133.68           O  
ATOM    398  CB  PHE G 176      16.441 206.668 102.774  1.00142.73           C  
ATOM    399  CG  PHE G 176      16.596 207.997 103.450  1.00132.57           C  
ATOM    400  CD1 PHE G 176      15.596 208.952 103.378  1.00134.93           C  
ATOM    401  CD2 PHE G 176      17.752 208.293 104.148  1.00126.60           C  
ATOM    402  CE1 PHE G 176      15.745 210.177 104.001  1.00136.21           C  
ATOM    403  CE2 PHE G 176      17.908 209.513 104.772  1.00146.01           C  
ATOM    404  CZ  PHE G 176      16.904 210.457 104.699  1.00150.02           C  
ATOM    405  N   TYR G 177      15.671 204.166 101.644  1.00146.14           N  
ATOM    406  CA  TYR G 177      15.868 202.907 100.943  1.00141.18           C  
ATOM    407  C   TYR G 177      17.128 202.992 100.091  1.00127.34           C  
ATOM    408  O   TYR G 177      17.602 204.081  99.756  1.00127.22           O  
ATOM    409  CB  TYR G 177      14.663 202.559 100.057  1.00130.13           C  
ATOM    410  CG  TYR G 177      13.326 202.726 100.742  1.00145.11           C  
ATOM    411  CD1 TYR G 177      12.819 201.736 101.573  1.00146.63           C  
ATOM    412  CD2 TYR G 177      12.567 203.874 100.553  1.00136.18           C  
ATOM    413  CE1 TYR G 177      11.597 201.886 102.200  1.00149.41           C  
ATOM    414  CE2 TYR G 177      11.344 204.033 101.175  1.00142.35           C  
ATOM    415  CZ  TYR G 177      10.864 203.036 101.998  1.00147.73           C  
ATOM    416  OH  TYR G 177       9.646 203.190 102.619  1.00123.10           O  
ATOM    417  N   LYS G 178      17.670 201.823  99.737  1.00119.19           N  
ATOM    418  CA  LYS G 178      18.867 201.784  98.903  1.00127.26           C  
ATOM    419  C   LYS G 178      18.651 202.439  97.545  1.00136.11           C  
ATOM    420  O   LYS G 178      19.629 202.743  96.853  1.00120.27           O  
ATOM    421  CB  LYS G 178      19.330 200.339  98.707  1.00121.12           C  
ATOM    422  CG  LYS G 178      19.932 199.700  99.946  1.00128.15           C  
ATOM    423  CD  LYS G 178      20.409 198.286  99.653  1.00121.58           C  
ATOM    424  CE  LYS G 178      21.128 197.684 100.849  1.00124.39           C  
ATOM    425  NZ  LYS G 178      21.568 196.287 100.586  1.00111.64           N  
ATOM    426  N   LEU G 179      17.397 202.663  97.149  1.00141.78           N  
ATOM    427  CA  LEU G 179      17.114 203.237  95.838  1.00134.92           C  
ATOM    428  C   LEU G 179      17.364 204.741  95.823  1.00140.92           C  
ATOM    429  O   LEU G 179      18.076 205.252  94.952  1.00143.80           O  
ATOM    430  CB  LEU G 179      15.671 202.926  95.439  1.00124.08           C  
ATOM    431  CG  LEU G 179      15.250 201.470  95.643  1.00123.39           C  
ATOM    432  CD1 LEU G 179      13.795 201.263  95.252  1.00131.38           C  
ATOM    433  CD2 LEU G 179      16.160 200.535  94.861  1.00116.48           C  
ATOM    434  N   ASP G 180      16.784 205.464  96.783  1.00128.98           N  
ATOM    435  CA  ASP G 180      16.945 206.911  96.852  1.00136.18           C  
ATOM    436  C   ASP G 180      18.373 207.338  97.165  1.00131.06           C  
ATOM    437  O   ASP G 180      18.679 208.530  97.058  1.00128.70           O  
ATOM    438  CB  ASP G 180      16.003 207.491  97.908  1.00137.26           C  
ATOM    439  CG  ASP G 180      14.545 207.223  97.600  1.00142.66           C  
ATOM    440  OD1 ASP G 180      14.208 206.067  97.269  1.00153.34           O  
ATOM    441  OD2 ASP G 180      13.733 208.167  97.702  1.00127.59           O  
ATOM    442  N   ILE G 181      19.246 206.408  97.542  1.00127.72           N  
ATOM    443  CA  ILE G 181      20.583 206.726  98.027  1.00125.97           C  
ATOM    444  C   ILE G 181      21.606 206.269  96.997  1.00109.97           C  
ATOM    445  O   ILE G 181      21.545 205.134  96.508  1.00105.46           O  
ATOM    446  CB  ILE G 181      20.851 206.075  99.394  1.00129.72           C  
ATOM    447  CG1 ILE G 181      19.757 206.471 100.388  1.00125.18           C  
ATOM    448  CG2 ILE G 181      22.220 206.478  99.916  1.00121.32           C  
ATOM    449  CD1 ILE G 181      19.915 205.845 101.753  1.00127.89           C  
ATOM    450  N   VAL G 182      22.547 207.156  96.672  1.00 96.87           N  
ATOM    451  CA  VAL G 182      23.659 206.844  95.788  1.00105.75           C  
ATOM    452  C   VAL G 182      24.943 207.260  96.495  1.00106.16           C  
ATOM    453  O   VAL G 182      25.084 208.424  96.881  1.00112.83           O  
ATOM    454  CB  VAL G 182      23.549 207.551  94.426  1.00112.33           C  
ATOM    455  CG1 VAL G 182      24.774 207.252  93.573  1.00 90.19           C  
ATOM    456  CG2 VAL G 182      22.278 207.128  93.709  1.00113.73           C  
ATOM    457  N   PRO G 183      25.894 206.357  96.705  1.00106.76           N  
ATOM    458  CA  PRO G 183      27.173 206.755  97.293  1.00104.88           C  
ATOM    459  C   PRO G 183      28.120 207.305  96.239  1.00103.11           C  
ATOM    460  O   PRO G 183      27.975 207.064  95.039  1.00117.33           O  
ATOM    461  CB  PRO G 183      27.708 205.444  97.877  1.00114.46           C  
ATOM    462  CG  PRO G 183      27.173 204.406  96.945  1.00 98.41           C  
ATOM    463  CD  PRO G 183      25.811 204.900  96.501  1.00 95.87           C  
ATOM    464  N   ILE G 184      29.101 208.066  96.713  1.00 97.69           N  
ATOM    465  CA  ILE G 184      30.210 208.518  95.883  1.00122.10           C  
ATOM    466  C   ILE G 184      31.392 207.600  96.162  1.00125.91           C  
ATOM    467  O   ILE G 184      31.914 207.567  97.284  1.00124.48           O  
ATOM    468  CB  ILE G 184      30.563 209.989  96.154  1.00117.65           C  
ATOM    469  CG1 ILE G 184      31.726 210.430  95.262  1.00113.82           C  
ATOM    470  CG2 ILE G 184      30.896 210.207  97.621  1.00103.26           C  
ATOM    471  CD1 ILE G 184      31.432 210.331  93.780  1.00105.98           C  
ATOM    472  N   GLU G 185      31.801 206.840  95.152  1.00135.10           N  
ATOM    473  CA  GLU G 185      32.865 205.857  95.317  1.00136.36           C  
ATOM    474  C   GLU G 185      34.223 206.528  95.493  1.00135.63           C  
ATOM    475  O   GLU G 185      34.305 207.714  95.813  1.00125.57           O  
ATOM    476  CB  GLU G 185      32.903 204.901  94.120  1.00145.45           C  
ATOM    477  CG  GLU G 185      31.628 204.094  93.914  1.00151.39           C  
ATOM    478  CD  GLU G 185      30.533 204.887  93.223  1.00148.70           C  
ATOM    479  OE1 GLU G 185      30.805 206.025  92.787  1.00144.38           O  
ATOM    480  OE2 GLU G 185      29.401 204.369  93.113  1.00142.41           O  
ATOM    481  N   ASN G 188      36.375 205.733 100.195  1.00117.33           N  
ATOM    482  CA  ASN G 188      35.320 206.739 100.250  1.00140.96           C  
ATOM    483  C   ASN G 188      33.946 206.078 100.264  1.00140.81           C  
ATOM    484  O   ASN G 188      33.645 205.234  99.420  1.00130.69           O  
ATOM    485  CB  ASN G 188      35.434 207.700  99.065  1.00141.25           C  
ATOM    486  CG  ASN G 188      36.830 208.271  98.912  1.00134.40           C  
ATOM    487  OD1 ASN G 188      37.604 208.314  99.868  1.00124.57           O  
ATOM    488  ND2 ASN G 188      37.159 208.713  97.703  1.00132.89           N  
ATOM    489  N   THR G 189      33.110 206.468 101.230  1.00151.78           N  
ATOM    490  CA  THR G 189      31.791 205.868 101.385  1.00151.55           C  
ATOM    491  C   THR G 189      30.736 206.908 101.744  1.00140.75           C  
ATOM    492  O   THR G 189      29.768 206.599 102.448  1.00135.03           O  
ATOM    493  CB  THR G 189      31.811 204.762 102.444  1.00145.63           C  
ATOM    494  OG1 THR G 189      32.479 205.236 103.620  1.00115.04           O  
ATOM    495  CG2 THR G 189      32.532 203.531 101.915  1.00128.74           C  
ATOM    496  N   GLY G 190      30.903 208.141 101.273  1.00134.30           N  
ATOM    497  CA  GLY G 190      29.923 209.180 101.517  1.00119.31           C  
ATOM    498  C   GLY G 190      28.722 209.070 100.601  1.00131.13           C  
ATOM    499  O   GLY G 190      28.853 209.182  99.379  1.00144.96           O  
ATOM    500  N   TYR G 191      27.547 208.847 101.178  1.00107.51           N  
ATOM    501  CA  TYR G 191      26.332 208.677 100.398  1.00107.39           C  
ATOM    502  C   TYR G 191      25.663 210.024 100.138  1.00113.54           C  
ATOM    503  O   TYR G 191      26.058 211.063 100.672  1.00121.27           O  
ATOM    504  CB  TYR G 191      25.369 207.727 101.110  1.00106.70           C  
ATOM    505  CG  TYR G 191      25.892 206.314 101.217  1.00106.53           C  
ATOM    506  CD1 TYR G 191      26.816 205.969 102.193  1.00125.54           C  
ATOM    507  CD2 TYR G 191      25.464 205.326 100.341  1.00101.24           C  
ATOM    508  CE1 TYR G 191      27.301 204.680 102.294  1.00134.04           C  
ATOM    509  CE2 TYR G 191      25.942 204.033 100.434  1.00112.83           C  
ATOM    510  CZ  TYR G 191      26.860 203.716 101.413  1.00126.16           C  
ATOM    511  OH  TYR G 191      27.341 202.430 101.512  1.00131.18           O  
ATOM    512  N   ARG G 192      24.634 209.994  99.297  1.00112.04           N  
ATOM    513  CA  ARG G 192      23.892 211.197  98.949  1.00111.91           C  
ATOM    514  C   ARG G 192      22.534 210.780  98.405  1.00117.08           C  
ATOM    515  O   ARG G 192      22.265 209.596  98.192  1.00118.87           O  
ATOM    516  CB  ARG G 192      24.651 212.047  97.926  1.00119.21           C  
ATOM    517  CG  ARG G 192      24.634 211.466  96.522  1.00118.90           C  
ATOM    518  CD  ARG G 192      25.257 212.419  95.519  1.00131.52           C  
ATOM    519  NE  ARG G 192      24.837 212.116  94.155  1.00130.97           N  
ATOM    520  CZ  ARG G 192      23.722 212.581  93.601  1.00135.42           C  
ATOM    521  NH1 ARG G 192      22.914 213.369  94.297  1.00143.81           N  
ATOM    522  NH2 ARG G 192      23.412 212.257  92.353  1.00149.78           N  
ATOM    523  N   LEU G 193      21.678 211.773  98.185  1.00114.50           N  
ATOM    524  CA  LEU G 193      20.390 211.513  97.566  1.00120.83           C  
ATOM    525  C   LEU G 193      20.562 211.301  96.066  1.00129.29           C  
ATOM    526  O   LEU G 193      21.589 211.645  95.474  1.00133.43           O  
ATOM    527  CB  LEU G 193      19.418 212.664  97.828  1.00128.06           C  
ATOM    528  CG  LEU G 193      19.215 213.055  99.293  1.00121.80           C  
ATOM    529  CD1 LEU G 193      19.845 214.409  99.574  1.00124.98           C  
ATOM    530  CD2 LEU G 193      17.738 213.060  99.653  1.00 87.89           C  
ATOM    531  N   ILE G 194      19.536 210.715  95.450  1.00130.81           N  
ATOM    532  CA  ILE G 194      19.601 210.466  94.014  1.00133.24           C  
ATOM    533  C   ILE G 194      19.232 211.720  93.232  1.00141.22           C  
ATOM    534  O   ILE G 194      19.700 211.912  92.104  1.00140.16           O  
ATOM    535  CB  ILE G 194      18.700 209.278  93.640  1.00133.79           C  
ATOM    536  CG1 ILE G 194      19.207 208.602  92.365  1.00130.32           C  
ATOM    537  CG2 ILE G 194      17.265 209.742  93.463  1.00127.00           C  
ATOM    538  CD1 ILE G 194      18.546 207.268  92.078  1.00136.93           C  
ATOM    539  N   ASN G 195      18.403 212.590  93.807  1.00140.62           N  
ATOM    540  CA  ASN G 195      18.037 213.856  93.183  1.00133.80           C  
ATOM    541  C   ASN G 195      18.121 214.951  94.234  1.00130.89           C  
ATOM    542  O   ASN G 195      17.400 214.906  95.235  1.00116.85           O  
ATOM    543  CB  ASN G 195      16.632 213.788  92.578  1.00138.79           C  
ATOM    544  CG  ASN G 195      16.522 212.750  91.478  1.00153.27           C  
ATOM    545  OD1 ASN G 195      15.631 211.901  91.495  1.00150.18           O  
ATOM    546  ND2 ASN G 195      17.432 212.814  90.513  1.00146.27           N  
ATOM    547  N   CYS G 196      18.991 215.933  94.006  1.00129.34           N  
ATOM    548  CA  CYS G 196      19.267 216.984  94.972  1.00115.43           C  
ATOM    549  C   CYS G 196      18.703 218.320  94.485  1.00111.52           C  
ATOM    550  O   CYS G 196      17.988 218.393  93.479  1.00111.76           O  
ATOM    551  CB  CYS G 196      20.772 217.064  95.231  1.00123.67           C  
ATOM    552  SG  CYS G 196      21.534 215.468  95.602  1.00160.71           S  
ATOM    553  N   GLN G 197      19.030 219.387  95.211  1.00135.72           N  
ATOM    554  CA  GLN G 197      18.520 220.723  94.907  1.00134.64           C  
ATOM    555  C   GLN G 197      19.326 221.317  93.761  1.00120.38           C  
ATOM    556  O   GLN G 197      20.430 221.832  93.958  1.00116.45           O  
ATOM    557  CB  GLN G 197      18.575 221.612  96.143  1.00138.54           C  
ATOM    558  CG  GLN G 197      17.449 221.353  97.123  1.00149.99           C  
ATOM    559  CD  GLN G 197      16.085 221.574  96.499  1.00166.33           C  
ATOM    560  OE1 GLN G 197      15.966 221.778  95.290  1.00159.77           O  
ATOM    561  NE2 GLN G 197      15.046 221.539  97.324  1.00173.20           N  
ATOM    562  N   THR G 198      18.761 221.258  92.557  1.00114.47           N  
ATOM    563  CA  THR G 198      19.425 221.750  91.362  1.00102.28           C  
ATOM    564  C   THR G 198      19.170 223.244  91.180  1.00106.55           C  
ATOM    565  O   THR G 198      18.237 223.821  91.741  1.00111.31           O  
ATOM    566  CB  THR G 198      18.947 220.986  90.126  1.00101.97           C  
ATOM    567  OG1 THR G 198      17.538 221.189  89.953  1.00102.47           O  
ATOM    568  CG2 THR G 198      19.222 219.494  90.273  1.00 96.10           C  
ATOM    569  N   THR G 199      20.030 223.870  90.384  1.00 97.11           N  
ATOM    570  CA  THR G 199      19.909 225.288  90.075  1.00 99.37           C  
ATOM    571  C   THR G 199      20.807 225.559  88.882  1.00 98.16           C  
ATOM    572  O   THR G 199      21.975 225.158  88.888  1.00 98.88           O  
ATOM    573  CB  THR G 199      20.303 226.171  91.266  1.00 93.73           C  
ATOM    574  OG1 THR G 199      20.465 227.525  90.823  1.00104.69           O  
ATOM    575  CG2 THR G 199      21.605 225.688  91.889  1.00 84.45           C  
ATOM    576  N   THR G 200      20.262 226.223  87.867  1.00102.54           N  
ATOM    577  CA  THR G 200      20.895 226.326  86.561  1.00 96.39           C  
ATOM    578  C   THR G 200      21.165 227.780  86.191  1.00 90.05           C  
ATOM    579  O   THR G 200      20.655 228.718  86.809  1.00 93.24           O  
ATOM    580  CB  THR G 200      20.029 225.667  85.477  1.00 96.30           C  
ATOM    581  OG1 THR G 200      18.683 226.154  85.563  1.00 97.27           O  
ATOM    582  CG2 THR G 200      20.032 224.156  85.638  1.00106.00           C  
ATOM    583  N   THR G 201      21.984 227.943  85.154  1.00 90.50           N  
ATOM    584  CA  THR G 201      22.310 229.246  84.587  1.00100.13           C  
ATOM    585  C   THR G 201      22.712 229.045  83.128  1.00111.63           C  
ATOM    586  O   THR G 201      22.611 227.941  82.584  1.00119.81           O  
ATOM    587  CB  THR G 201      23.415 229.939  85.395  1.00106.40           C  
ATOM    588  OG1 THR G 201      23.633 231.256  84.874  1.00121.03           O  
ATOM    589  CG2 THR G 201      24.712 229.148  85.314  1.00 91.81           C  
ATOM    590  N   GLU G 202      23.175 230.120  82.492  1.00101.97           N  
ATOM    591  CA  GLU G 202      23.545 230.105  81.081  1.00100.44           C  
ATOM    592  C   GLU G 202      24.885 230.807  80.919  1.00109.59           C  
ATOM    593  O   GLU G 202      25.004 231.998  81.223  1.00113.81           O  
ATOM    594  CB  GLU G 202      22.466 230.782  80.229  1.00120.93           C  
ATOM    595  CG  GLU G 202      21.062 230.270  80.518  1.00122.47           C  
ATOM    596  CD  GLU G 202      19.980 231.102  79.857  1.00144.17           C  
ATOM    597  OE1 GLU G 202      20.239 231.671  78.776  1.00138.34           O  
ATOM    598  OE2 GLU G 202      18.870 231.191  80.425  1.00133.77           O  
ATOM    599  N   ALA G 203      25.888 230.071  80.442  1.00111.05           N  
ATOM    600  CA  ALA G 203      27.239 230.594  80.299  1.00115.35           C  
ATOM    601  C   ALA G 203      27.849 230.081  79.002  1.00120.87           C  
ATOM    602  O   ALA G 203      27.262 229.258  78.294  1.00136.82           O  
ATOM    603  CB  ALA G 203      28.118 230.209  81.496  1.00107.38           C  
ATOM    604  N   VAL G 204      29.049 230.574  78.698  1.00110.41           N  
ATOM    605  CA  VAL G 204      29.721 230.200  77.456  1.00109.41           C  
ATOM    606  C   VAL G 204      30.393 228.840  77.596  1.00110.85           C  
ATOM    607  O   VAL G 204      30.066 227.889  76.876  1.00105.00           O  
ATOM    608  CB  VAL G 204      30.731 231.287  77.043  1.00107.79           C  
ATOM    609  CG1 VAL G 204      31.650 230.773  75.947  1.00 98.82           C  
ATOM    610  CG2 VAL G 204      29.999 232.538  76.582  1.00 95.52           C  
ATOM    611  N   ASP G 205      31.339 228.728  78.520  1.00109.66           N  
ATOM    612  CA  ASP G 205      32.082 227.496  78.741  1.00101.10           C  
ATOM    613  C   ASP G 205      31.963 227.086  80.208  1.00108.80           C  
ATOM    614  O   ASP G 205      31.217 227.688  80.986  1.00112.89           O  
ATOM    615  CB  ASP G 205      33.543 227.661  78.313  1.00110.42           C  
ATOM    616  CG  ASP G 205      34.322 228.573  79.243  1.00111.57           C  
ATOM    617  OD1 ASP G 205      33.723 229.534  79.767  1.00117.91           O  
ATOM    618  OD2 ASP G 205      35.530 228.327  79.450  1.00101.49           O  
ATOM    619  N   ALA G 206      32.705 226.041  80.582  1.00105.95           N  
ATOM    620  CA  ALA G 206      32.688 225.571  81.962  1.00 92.49           C  
ATOM    621  C   ALA G 206      33.462 226.504  82.888  1.00111.59           C  
ATOM    622  O   ALA G 206      33.099 226.652  84.061  1.00116.14           O  
ATOM    623  CB  ALA G 206      33.258 224.155  82.039  1.00 73.35           C  
ATOM    624  N   ALA G 207      34.521 227.142  82.383  1.00114.46           N  
ATOM    625  CA  ALA G 207      35.358 227.976  83.239  1.00112.49           C  
ATOM    626  C   ALA G 207      34.585 229.150  83.826  1.00118.40           C  
ATOM    627  O   ALA G 207      34.870 229.578  84.950  1.00119.88           O  
ATOM    628  CB  ALA G 207      36.573 228.480  82.459  1.00113.52           C  
ATOM    629  N   THR G 208      33.612 229.689  83.087  1.00105.80           N  
ATOM    630  CA  THR G 208      32.845 230.827  83.587  1.00111.22           C  
ATOM    631  C   THR G 208      31.771 230.378  84.572  1.00108.34           C  
ATOM    632  O   THR G 208      31.638 230.947  85.663  1.00118.02           O  
ATOM    633  CB  THR G 208      32.219 231.593  82.420  1.00120.43           C  
ATOM    634  OG1 THR G 208      33.234 231.923  81.463  1.00108.36           O  
ATOM    635  CG2 THR G 208      31.564 232.876  82.915  1.00144.55           C  
ATOM    636  N   ALA G 209      30.995 229.356  84.202  1.00 91.31           N  
ATOM    637  CA  ALA G 209      30.020 228.795  85.128  1.00109.26           C  
ATOM    638  C   ALA G 209      30.673 228.315  86.416  1.00117.21           C  
ATOM    639  O   ALA G 209      30.003 228.252  87.452  1.00113.87           O  
ATOM    640  CB  ALA G 209      29.259 227.647  84.463  1.00104.10           C  
ATOM    641  N   ALA G 210      31.961 227.969  86.374  1.00108.01           N  
ATOM    642  CA  ALA G 210      32.681 227.634  87.596  1.00 89.01           C  
ATOM    643  C   ALA G 210      32.730 228.830  88.538  1.00 96.64           C  
ATOM    644  O   ALA G 210      32.285 228.753  89.688  1.00105.53           O  
ATOM    645  CB  ALA G 210      34.092 227.149  87.258  1.00 97.77           C  
ATOM    646  N   LYS G 211      33.268 229.954  88.059  1.00 93.51           N  
ATOM    647  CA  LYS G 211      33.322 231.159  88.881  1.00103.73           C  
ATOM    648  C   LYS G 211      31.932 231.554  89.364  1.00107.56           C  
ATOM    649  O   LYS G 211      31.722 231.808  90.557  1.00113.44           O  
ATOM    650  CB  LYS G 211      33.965 232.301  88.092  1.00 97.87           C  
ATOM    651  CG  LYS G 211      35.348 231.979  87.544  1.00 99.14           C  
ATOM    652  CD  LYS G 211      35.988 233.194  86.889  1.00115.37           C  
ATOM    653  CE  LYS G 211      37.397 232.883  86.409  1.00120.88           C  
ATOM    654  NZ  LYS G 211      38.081 234.091  85.870  1.00110.92           N  
ATOM    655  N   VAL G 212      30.963 231.599  88.447  1.00 93.59           N  
ATOM    656  CA  VAL G 212      29.610 232.012  88.812  1.00 96.39           C  
ATOM    657  C   VAL G 212      29.056 231.121  89.917  1.00100.08           C  
ATOM    658  O   VAL G 212      28.578 231.603  90.951  1.00100.25           O  
ATOM    659  CB  VAL G 212      28.696 232.006  87.575  1.00 99.42           C  
ATOM    660  CG1 VAL G 212      27.244 232.160  87.993  1.00105.85           C  
ATOM    661  CG2 VAL G 212      29.097 233.115  86.623  1.00119.54           C  
ATOM    662  N   PHE G 213      29.111 229.804  89.714  1.00 93.33           N  
ATOM    663  CA  PHE G 213      28.485 228.890  90.664  1.00 98.58           C  
ATOM    664  C   PHE G 213      29.219 228.875  91.997  1.00106.13           C  
ATOM    665  O   PHE G 213      28.590 228.748  93.054  1.00105.71           O  
ATOM    666  CB  PHE G 213      28.414 227.485  90.073  1.00 98.48           C  
ATOM    667  CG  PHE G 213      27.165 227.229  89.286  1.00 98.06           C  
ATOM    668  CD1 PHE G 213      25.979 227.859  89.623  1.00105.04           C  
ATOM    669  CD2 PHE G 213      27.177 226.364  88.206  1.00101.38           C  
ATOM    670  CE1 PHE G 213      24.826 227.627  88.900  1.00 92.27           C  
ATOM    671  CE2 PHE G 213      26.028 226.129  87.479  1.00 94.21           C  
ATOM    672  CZ  PHE G 213      24.851 226.761  87.826  1.00 89.41           C  
ATOM    673  N   LYS G 214      30.546 228.994  91.976  1.00 98.46           N  
ATOM    674  CA  LYS G 214      31.289 229.028  93.229  1.00 94.56           C  
ATOM    675  C   LYS G 214      30.952 230.285  94.019  1.00109.66           C  
ATOM    676  O   LYS G 214      30.729 230.230  95.234  1.00106.95           O  
ATOM    677  CB  LYS G 214      32.788 228.930  92.957  1.00 99.82           C  
ATOM    678  CG  LYS G 214      33.168 227.700  92.149  1.00110.97           C  
ATOM    679  CD  LYS G 214      34.526 227.152  92.554  1.00126.26           C  
ATOM    680  CE  LYS G 214      34.876 225.895  91.766  1.00125.36           C  
ATOM    681  NZ  LYS G 214      34.196 224.669  92.279  1.00109.73           N  
ATOM    682  N   GLN G 215      30.895 231.433  93.339  1.00104.65           N  
ATOM    683  CA  GLN G 215      30.451 232.654  94.002  1.00102.23           C  
ATOM    684  C   GLN G 215      29.062 232.467  94.598  1.00 99.22           C  
ATOM    685  O   GLN G 215      28.813 232.825  95.757  1.00107.20           O  
ATOM    686  CB  GLN G 215      30.463 233.820  93.014  1.00104.75           C  
ATOM    687  CG  GLN G 215      30.063 235.150  93.626  1.00107.21           C  
ATOM    688  CD  GLN G 215      31.015 235.593  94.718  1.00120.14           C  
ATOM    689  OE1 GLN G 215      32.186 235.214  94.729  1.00130.65           O  
ATOM    690  NE2 GLN G 215      30.514 236.396  95.648  1.00123.87           N  
ATOM    691  N   TYR G 216      28.143 231.896  93.815  1.00 92.23           N  
ATOM    692  CA  TYR G 216      26.790 231.647  94.302  1.00 94.07           C  
ATOM    693  C   TYR G 216      26.804 230.799  95.567  1.00 97.34           C  
ATOM    694  O   TYR G 216      26.076 231.084  96.526  1.00 94.70           O  
ATOM    695  CB  TYR G 216      25.967 230.969  93.205  1.00 85.72           C  
ATOM    696  CG  TYR G 216      24.560 230.599  93.615  1.00 90.31           C  
ATOM    697  CD1 TYR G 216      23.540 231.540  93.594  1.00 93.10           C  
ATOM    698  CD2 TYR G 216      24.248 229.306  94.010  1.00 82.49           C  
ATOM    699  CE1 TYR G 216      22.251 231.207  93.964  1.00102.71           C  
ATOM    700  CE2 TYR G 216      22.962 228.962  94.381  1.00 89.71           C  
ATOM    701  CZ  TYR G 216      21.967 229.916  94.356  1.00102.45           C  
ATOM    702  OH  TYR G 216      20.685 229.577  94.725  1.00103.96           O  
ATOM    703  N   ALA G 217      27.632 229.752  95.589  1.00 99.48           N  
ATOM    704  CA  ALA G 217      27.689 228.873  96.752  1.00102.08           C  
ATOM    705  C   ALA G 217      28.316 229.567  97.953  1.00110.22           C  
ATOM    706  O   ALA G 217      27.957 229.266  99.098  1.00100.09           O  
ATOM    707  CB  ALA G 217      28.462 227.600  96.408  1.00103.96           C  
ATOM    708  N   ASN G 218      29.253 230.489  97.719  1.00109.31           N  
ATOM    709  CA  ASN G 218      29.831 231.240  98.828  1.00108.60           C  
ATOM    710  C   ASN G 218      28.853 232.268  99.380  1.00111.50           C  
ATOM    711  O   ASN G 218      28.919 232.608 100.566  1.00111.97           O  
ATOM    712  CB  ASN G 218      31.125 231.923  98.385  1.00115.52           C  
ATOM    713  CG  ASN G 218      32.221 230.932  98.052  1.00119.63           C  
ATOM    714  OD1 ASN G 218      32.227 229.804  98.544  1.00119.37           O  
ATOM    715  ND2 ASN G 218      33.163 231.353  97.215  1.00113.32           N  
ATOM    716  N   ASP G 219      27.944 232.775  98.542  1.00112.86           N  
ATOM    717  CA  ASP G 219      26.943 233.724  99.021  1.00110.87           C  
ATOM    718  C   ASP G 219      25.834 233.030  99.804  1.00114.81           C  
ATOM    719  O   ASP G 219      25.340 233.576 100.797  1.00108.78           O  
ATOM    720  CB  ASP G 219      26.349 234.504  97.847  1.00112.67           C  
ATOM    721  CG  ASP G 219      27.274 235.591  97.343  1.00128.48           C  
ATOM    722  OD1 ASP G 219      28.063 236.120  98.154  1.00116.45           O  
ATOM    723  OD2 ASP G 219      27.210 235.922  96.140  1.00124.94           O  
ATOM    724  N   ASN G 220      25.431 231.833  99.378  1.00116.92           N  
ATOM    725  CA  ASN G 220      24.319 231.121  99.994  1.00112.24           C  
ATOM    726  C   ASN G 220      24.779 230.023 100.947  1.00122.43           C  
ATOM    727  O   ASN G 220      23.985 229.144 101.299  1.00113.31           O  
ATOM    728  CB  ASN G 220      23.407 230.546  98.911  1.00111.47           C  
ATOM    729  CG  ASN G 220      22.782 231.625  98.053  1.00118.25           C  
ATOM    730  OD1 ASN G 220      23.066 231.731  96.860  1.00110.69           O  
ATOM    731  ND2 ASN G 220      21.930 232.443  98.661  1.00115.59           N  
ATOM    732  N   GLY G 221      26.042 230.056 101.365  1.00127.54           N  
ATOM    733  CA  GLY G 221      26.539 229.176 102.407  1.00121.13           C  
ATOM    734  C   GLY G 221      26.646 227.709 102.045  1.00120.60           C  
ATOM    735  O   GLY G 221      26.191 226.849 102.806  1.00103.63           O  
ATOM    736  N   ILE G 222      27.253 227.403 100.902  1.00129.49           N  
ATOM    737  CA  ILE G 222      27.476 226.027 100.472  1.00123.34           C  
ATOM    738  C   ILE G 222      28.961 225.855 100.191  1.00121.14           C  
ATOM    739  O   ILE G 222      29.525 226.561  99.346  1.00115.49           O  
ATOM    740  CB  ILE G 222      26.648 225.668  99.230  1.00121.39           C  
ATOM    741  CG1 ILE G 222      25.335 226.448  99.218  1.00125.79           C  
ATOM    742  CG2 ILE G 222      26.381 224.167  99.189  1.00123.04           C  
ATOM    743  CD1 ILE G 222      24.806 226.710  97.826  1.00104.34           C  
ATOM    744  N   ASP G 223      29.590 224.925 100.903  1.00120.84           N  
ATOM    745  CA  ASP G 223      30.954 224.502 100.633  1.00126.59           C  
ATOM    746  C   ASP G 223      31.016 222.994 100.800  1.00122.95           C  
ATOM    747  O   ASP G 223      30.381 222.443 101.703  1.00127.20           O  
ATOM    748  CB  ASP G 223      31.962 225.176 101.574  1.00144.95           C  
ATOM    749  CG  ASP G 223      32.129 226.654 101.292  1.00147.89           C  
ATOM    750  OD1 ASP G 223      32.328 227.016 100.112  1.00144.02           O  
ATOM    751  OD2 ASP G 223      32.057 227.454 102.249  1.00132.96           O  
ATOM    752  N   GLY G 224      31.766 222.327  99.931  1.00103.05           N  
ATOM    753  CA  GLY G 224      31.899 220.886 100.073  1.00 99.06           C  
ATOM    754  C   GLY G 224      32.535 220.240  98.862  1.00109.06           C  
ATOM    755  O   GLY G 224      33.398 220.828  98.201  1.00 96.16           O  
ATOM    756  N   GLU G 225      32.094 219.018  98.587  1.00114.33           N  
ATOM    757  CA  GLU G 225      32.664 218.186  97.532  1.00108.87           C  
ATOM    758  C   GLU G 225      32.240 218.731  96.175  1.00 96.25           C  
ATOM    759  O   GLU G 225      31.115 218.506  95.719  1.00104.27           O  
ATOM    760  CB  GLU G 225      32.224 216.741  97.724  1.00130.24           C  
ATOM    761  CG  GLU G 225      32.491 216.232  99.134  1.00144.75           C  
ATOM    762  CD  GLU G 225      31.696 214.990  99.476  1.00159.56           C  
ATOM    763  OE1 GLU G 225      31.264 214.281  98.543  1.00162.32           O  
ATOM    764  OE2 GLU G 225      31.498 214.724 100.681  1.00156.04           O  
ATOM    765  N   TRP G 226      33.150 219.461  95.531  1.00 92.00           N  
ATOM    766  CA  TRP G 226      32.931 219.995  94.195  1.00 92.40           C  
ATOM    767  C   TRP G 226      33.357 218.969  93.153  1.00 85.92           C  
ATOM    768  O   TRP G 226      34.476 218.450  93.204  1.00 90.72           O  
ATOM    769  CB  TRP G 226      33.710 221.297  93.994  1.00102.37           C  
ATOM    770  CG  TRP G 226      33.088 222.482  94.652  1.00 97.89           C  
ATOM    771  CD1 TRP G 226      33.496 223.091  95.801  1.00116.42           C  
ATOM    772  CD2 TRP G 226      31.939 223.204  94.199  1.00100.59           C  
ATOM    773  NE1 TRP G 226      32.671 224.150  96.093  1.00133.08           N  
ATOM    774  CE2 TRP G 226      31.706 224.240  95.124  1.00124.89           C  
ATOM    775  CE3 TRP G 226      31.083 223.075  93.101  1.00105.83           C  
ATOM    776  CZ2 TRP G 226      30.653 225.142  94.985  1.00128.36           C  
ATOM    777  CZ3 TRP G 226      30.039 223.970  92.964  1.00118.16           C  
ATOM    778  CH2 TRP G 226      29.833 224.990  93.901  1.00118.05           C  
ATOM    779  N   THR G 227      32.461 218.681  92.214  1.00 96.34           N  
ATOM    780  CA  THR G 227      32.760 217.779  91.113  1.00102.46           C  
ATOM    781  C   THR G 227      31.944 218.216  89.908  1.00 96.25           C  
ATOM    782  O   THR G 227      30.796 218.643  90.052  1.00 98.99           O  
ATOM    783  CB  THR G 227      32.454 216.321  91.476  1.00 97.68           C  
ATOM    784  OG1 THR G 227      31.247 216.261  92.246  1.00 92.58           O  
ATOM    785  CG2 THR G 227      33.599 215.723  92.282  1.00 79.86           C  
ATOM    786  N   TYR G 228      32.545 218.124  88.725  1.00 92.21           N  
ATOM    787  CA  TYR G 228      31.926 218.603  87.494  1.00 93.79           C  
ATOM    788  C   TYR G 228      31.767 217.443  86.520  1.00 88.07           C  
ATOM    789  O   TYR G 228      32.759 216.918  86.003  1.00 94.23           O  
ATOM    790  CB  TYR G 228      32.744 219.727  86.864  1.00 89.81           C  
ATOM    791  CG  TYR G 228      32.301 220.045  85.459  1.00 80.86           C  
ATOM    792  CD1 TYR G 228      30.999 220.454  85.202  1.00 88.99           C  
ATOM    793  CD2 TYR G 228      33.175 219.926  84.388  1.00 81.16           C  
ATOM    794  CE1 TYR G 228      30.581 220.739  83.919  1.00 87.05           C  
ATOM    795  CE2 TYR G 228      32.766 220.212  83.101  1.00103.20           C  
ATOM    796  CZ  TYR G 228      31.468 220.617  82.872  1.00 86.56           C  
ATOM    797  OH  TYR G 228      31.055 220.903  81.592  1.00 81.02           O  
ATOM    798  N   ASP G 229      30.521 217.054  86.270  1.00 79.07           N  
ATOM    799  CA  ASP G 229      30.192 216.096  85.222  1.00 92.12           C  
ATOM    800  C   ASP G 229      29.937 216.874  83.936  1.00 99.24           C  
ATOM    801  O   ASP G 229      28.930 217.584  83.818  1.00 92.67           O  
ATOM    802  CB  ASP G 229      28.980 215.255  85.615  1.00 95.86           C  
ATOM    803  CG  ASP G 229      28.721 214.114  84.648  1.00 98.37           C  
ATOM    804  OD1 ASP G 229      28.883 214.313  83.425  1.00 92.30           O  
ATOM    805  OD2 ASP G 229      28.359 213.013  85.113  1.00111.36           O  
ATOM    806  N   ASP G 230      30.861 216.752  82.981  1.00 93.61           N  
ATOM    807  CA  ASP G 230      30.723 217.434  81.701  1.00 94.81           C  
ATOM    808  C   ASP G 230      29.695 216.762  80.800  1.00 96.70           C  
ATOM    809  O   ASP G 230      29.034 217.443  80.007  1.00 91.08           O  
ATOM    810  CB  ASP G 230      32.079 217.497  80.994  1.00101.92           C  
ATOM    811  CG  ASP G 230      31.964 217.939  79.549  1.00101.21           C  
ATOM    812  OD1 ASP G 230      31.385 219.017  79.299  1.00100.42           O  
ATOM    813  OD2 ASP G 230      32.458 217.211  78.663  1.00100.53           O  
ATOM    814  N   ALA G 231      29.544 215.440  80.905  1.00 93.19           N  
ATOM    815  CA  ALA G 231      28.581 214.731  80.070  1.00 83.73           C  
ATOM    816  C   ALA G 231      27.152 215.191  80.318  1.00 86.13           C  
ATOM    817  O   ALA G 231      26.271 214.916  79.496  1.00 93.07           O  
ATOM    818  CB  ALA G 231      28.691 213.223  80.303  1.00 83.63           C  
ATOM    819  N   THR G 232      26.900 215.878  81.433  1.00 96.92           N  
ATOM    820  CA  THR G 232      25.582 216.415  81.729  1.00 88.66           C  
ATOM    821  C   THR G 232      25.611 217.889  82.107  1.00 91.95           C  
ATOM    822  O   THR G 232      24.558 218.447  82.434  1.00 88.78           O  
ATOM    823  CB  THR G 232      24.914 215.615  82.859  1.00 83.17           C  
ATOM    824  OG1 THR G 232      25.759 215.618  84.018  1.00 84.44           O  
ATOM    825  CG2 THR G 232      24.664 214.179  82.420  1.00 70.77           C  
ATOM    826  N   LYS G 233      26.777 218.535  82.068  1.00 92.59           N  
ATOM    827  CA  LYS G 233      26.898 219.951  82.411  1.00 94.90           C  
ATOM    828  C   LYS G 233      26.399 220.214  83.829  1.00 97.35           C  
ATOM    829  O   LYS G 233      25.687 221.188  84.086  1.00 89.75           O  
ATOM    830  CB  LYS G 233      26.151 220.828  81.404  1.00 92.86           C  
ATOM    831  CG  LYS G 233      26.355 220.421  79.954  1.00100.11           C  
ATOM    832  CD  LYS G 233      27.825 220.423  79.576  1.00100.07           C  
ATOM    833  CE  LYS G 233      28.022 219.940  78.149  1.00101.89           C  
ATOM    834  NZ  LYS G 233      29.461 219.867  77.777  1.00103.53           N  
ATOM    835  N   THR G 234      26.772 219.340  84.760  1.00 99.05           N  
ATOM    836  CA  THR G 234      26.291 219.419  86.132  1.00 83.14           C  
ATOM    837  C   THR G 234      27.456 219.618  87.090  1.00 83.83           C  
ATOM    838  O   THR G 234      28.517 219.009  86.929  1.00 86.70           O  
ATOM    839  CB  THR G 234      25.514 218.157  86.525  1.00 75.45           C  
ATOM    840  OG1 THR G 234      24.475 217.915  85.568  1.00 91.37           O  
ATOM    841  CG2 THR G 234      24.893 218.325  87.905  1.00 86.14           C  
ATOM    842  N   PHE G 235      27.251 220.476  88.085  1.00 89.14           N  
ATOM    843  CA  PHE G 235      28.210 220.692  89.164  1.00 92.92           C  
ATOM    844  C   PHE G 235      27.605 220.117  90.439  1.00 90.76           C  
ATOM    845  O   PHE G 235      26.770 220.756  91.086  1.00 98.41           O  
ATOM    846  CB  PHE G 235      28.546 222.173  89.321  1.00 80.96           C  
ATOM    847  CG  PHE G 235      29.455 222.703  88.253  1.00 82.16           C  
ATOM    848  CD1 PHE G 235      28.942 223.136  87.043  1.00 85.35           C  
ATOM    849  CD2 PHE G 235      30.824 222.767  88.457  1.00 88.61           C  
ATOM    850  CE1 PHE G 235      29.776 223.624  86.056  1.00 97.39           C  
ATOM    851  CE2 PHE G 235      31.664 223.254  87.473  1.00 76.15           C  
ATOM    852  CZ  PHE G 235      31.139 223.683  86.271  1.00 94.41           C  
ATOM    853  N   THR G 236      28.017 218.902  90.787  1.00 79.78           N  
ATOM    854  CA  THR G 236      27.572 218.254  92.013  1.00 90.77           C  
ATOM    855  C   THR G 236      28.485 218.679  93.156  1.00 91.36           C  
ATOM    856  O   THR G 236      29.697 218.439  93.114  1.00 95.46           O  
ATOM    857  CB  THR G 236      27.572 216.733  91.861  1.00 92.86           C  
ATOM    858  OG1 THR G 236      26.706 216.359  90.783  1.00100.19           O  
ATOM    859  CG2 THR G 236      27.086 216.074  93.143  1.00 94.08           C  
ATOM    860  N   VAL G 237      27.903 219.321  94.164  1.00 89.46           N  
ATOM    861  CA  VAL G 237      28.616 219.732  95.367  1.00 91.70           C  
ATOM    862  C   VAL G 237      27.914 219.096  96.555  1.00 97.28           C  
ATOM    863  O   VAL G 237      26.724 219.347  96.788  1.00 98.13           O  
ATOM    864  CB  VAL G 237      28.667 221.262  95.510  1.00 91.09           C  
ATOM    865  CG1 VAL G 237      27.284 221.858  95.300  1.00104.44           C  
ATOM    866  CG2 VAL G 237      29.216 221.649  96.876  1.00 96.55           C  
ATOM    867  N   THR G 238      28.641 218.263  97.295  1.00108.78           N  
ATOM    868  CA  THR G 238      28.091 217.607  98.474  1.00115.58           C  
ATOM    869  C   THR G 238      28.402 218.447  99.707  1.00119.07           C  
ATOM    870  O   THR G 238      29.552 218.837  99.927  1.00111.65           O  
ATOM    871  CB  THR G 238      28.659 216.196  98.627  1.00118.16           C  
ATOM    872  OG1 THR G 238      28.818 215.605  97.331  1.00115.30           O  
ATOM    873  CG2 THR G 238      27.714 215.334  99.450  1.00127.87           C  
ATOM    874  N   GLU G 239      27.375 218.720 100.511  1.00115.68           N  
ATOM    875  CA  GLU G 239      27.488 219.722 101.564  1.00120.16           C  
ATOM    876  C   GLU G 239      27.984 219.148 102.887  1.00129.92           C  
ATOM    877  O   GLU G 239      28.880 219.722 103.514  1.00136.27           O  
ATOM    878  CB  GLU G 239      26.137 220.413 101.775  1.00120.35           C  
ATOM    879  CG  GLU G 239      25.616 221.169 100.563  1.00112.89           C  
ATOM    880  CD  GLU G 239      24.463 222.093 100.910  1.00117.56           C  
ATOM    881  OE1 GLU G 239      24.701 223.109 101.598  1.00120.46           O  
ATOM    882  OE2 GLU G 239      23.318 221.796 100.509  1.00107.56           O  
ATOM    883  N   GLY G 240      27.417 218.028 103.328  1.00115.00           N  
ATOM    884  CA  GLY G 240      27.659 217.589 104.687  1.00107.47           C  
ATOM    885  C   GLY G 240      27.018 218.481 105.723  1.00114.67           C  
ATOM    886  O   GLY G 240      27.402 218.440 106.895  1.00109.40           O  
ATOM    887  N   LEU G 241      26.047 219.291 105.312  1.00135.28           N  
ATOM    888  CA  LEU G 241      25.368 220.261 106.158  1.00121.36           C  
ATOM    889  C   LEU G 241      24.118 220.709 105.417  1.00112.60           C  
ATOM    890  O   LEU G 241      24.018 220.558 104.196  1.00126.43           O  
ATOM    891  CB  LEU G 241      26.273 221.455 106.483  1.00 98.69           C  
ATOM    892  CG  LEU G 241      25.695 222.613 107.299  1.00103.72           C  
ATOM    893  CD1 LEU G 241      25.261 222.139 108.675  1.00 96.80           C  
ATOM    894  CD2 LEU G 241      26.709 223.743 107.414  1.00 96.86           C  
ATOM    895  N   GLU G 242      23.159 221.253 106.165  1.00 99.87           N  
ATOM    896  CA  GLU G 242      21.914 221.744 105.570  1.00 96.27           C  
ATOM    897  C   GLU G 242      21.531 223.049 106.259  1.00104.78           C  
ATOM    898  O   GLU G 242      20.902 223.037 107.321  1.00124.31           O  
ATOM    899  CB  GLU G 242      20.795 220.716 105.679  1.00112.83           C  
ATOM    900  CG  GLU G 242      19.491 221.185 105.049  1.00130.67           C  
ATOM    901  CD  GLU G 242      18.384 220.155 105.142  1.00152.02           C  
ATOM    902  OE1 GLU G 242      18.603 219.096 105.766  1.00152.32           O  
ATOM    903  OE2 GLU G 242      17.294 220.406 104.588  1.00171.75           O  
ATOM    904  N   VAL G 243      21.905 224.167 105.647  1.00 90.40           N  
ATOM    905  CA  VAL G 243      21.502 225.476 106.143  1.00107.95           C  
ATOM    906  C   VAL G 243      20.065 225.751 105.725  1.00 94.40           C  
ATOM    907  O   VAL G 243      19.570 225.224 104.721  1.00 83.86           O  
ATOM    908  CB  VAL G 243      22.458 226.572 105.632  1.00 99.69           C  
ATOM    909  CG1 VAL G 243      23.878 226.301 106.104  1.00 75.56           C  
ATOM    910  CG2 VAL G 243      22.399 226.661 104.114  1.00123.18           C  
ATOM    911  N   LEU G 244      19.382 226.582 106.508  1.00101.36           N  
ATOM    912  CA  LEU G 244      18.009 226.966 106.223  1.00108.91           C  
ATOM    913  C   LEU G 244      17.810 228.418 106.631  1.00117.42           C  
ATOM    914  O   LEU G 244      18.582 228.976 107.414  1.00124.65           O  
ATOM    915  CB  LEU G 244      17.005 226.056 106.946  1.00115.07           C  
ATOM    916  CG  LEU G 244      17.024 224.582 106.532  1.00 97.30           C  
ATOM    917  CD1 LEU G 244      16.110 223.757 107.423  1.00100.55           C  
ATOM    918  CD2 LEU G 244      16.632 224.426 105.069  1.00 97.86           C  
ATOM    919  N   PHE G 245      16.763 229.026 106.086  1.00111.98           N  
ATOM    920  CA  PHE G 245      16.505 230.443 106.312  1.00116.89           C  
ATOM    921  C   PHE G 245      15.093 230.673 106.837  1.00122.08           C  
ATOM    922  O   PHE G 245      14.741 231.786 107.227  1.00123.47           O  
ATOM    923  CB  PHE G 245      16.725 231.234 105.020  1.00110.81           C  
ATOM    924  CG  PHE G 245      18.080 231.026 104.405  1.00113.02           C  
ATOM    925  CD1 PHE G 245      18.327 229.925 103.600  1.00113.47           C  
ATOM    926  CD2 PHE G 245      19.105 231.930 104.627  1.00121.21           C  
ATOM    927  CE1 PHE G 245      19.571 229.729 103.033  1.00113.01           C  
ATOM    928  CE2 PHE G 245      20.352 231.739 104.061  1.00115.26           C  
ATOM    929  CZ  PHE G 245      20.584 230.637 103.262  1.00108.95           C  
TER     930      PHE G 245                                                      
HETATM  931  C1  NAG G 246      19.536 204.853 113.553  1.00161.60           C  
HETATM  932  C2  NAG G 246      19.084 203.704 114.454  1.00161.60           C  
HETATM  933  C3  NAG G 246      18.562 204.259 115.774  1.00161.60           C  
HETATM  934  C4  NAG G 246      19.627 205.123 116.431  1.00161.60           C  
HETATM  935  C5  NAG G 246      20.051 206.221 115.460  1.00161.60           C  
HETATM  936  O5  NAG G 246      20.509 205.642 114.222  1.00161.60           O  
HETATM  937  N2  NAG G 246      18.043 202.933 113.809  1.00161.60           N  
HETATM  938  C7  NAG G 246      18.247 201.703 113.342  1.00161.60           C  
HETATM  939  C8  NAG G 246      17.025 200.955 112.908  1.00161.60           C  
HETATM  940  O7  NAG G 246      19.371 201.219 113.262  1.00161.60           O  
HETATM  941  O3  NAG G 246      18.185 203.185 116.624  1.00161.60           O  
HETATM  942  O4  NAG G 246      19.067 205.708 117.603  1.00161.60           O  
HETATM  943  C6  NAG G 246      21.179 207.077 115.985  1.00161.60           C  
HETATM  944  O6  NAG G 246      20.776 207.867 117.097  1.00161.60           O  
HETATM  945  C1  NAG G 247      19.782 205.317 118.789  1.00161.60           C  
HETATM  946  C2  NAG G 247      19.393 206.281 119.909  1.00161.60           C  
HETATM  947  C3  NAG G 247      20.159 205.920 121.177  1.00161.60           C  
HETATM  948  C4  NAG G 247      19.880 204.470 121.540  1.00161.60           C  
HETATM  949  C5  NAG G 247      20.254 203.574 120.364  1.00161.60           C  
HETATM  950  O5  NAG G 247      19.525 203.979 119.188  1.00161.60           O  
HETATM  951  N2  NAG G 247      19.611 207.660 119.527  1.00161.60           N  
HETATM  952  C7  NAG G 247      18.607 208.525 119.379  1.00161.60           C  
HETATM  953  C8  NAG G 247      17.231 207.976 119.601  1.00161.60           C  
HETATM  954  O7  NAG G 247      18.799 209.698 119.077  1.00161.60           O  
HETATM  955  O3  NAG G 247      19.761 206.790 122.225  1.00161.60           O  
HETATM  956  O4  NAG G 247      20.671 204.111 122.668  1.00161.60           O  
HETATM  957  C6  NAG G 247      19.920 202.121 120.603  1.00161.60           C  
HETATM  958  O6  NAG G 247      18.511 201.927 120.686  1.00161.60           O  
ATOM    970  N   GLU H   1      40.362 223.184 121.705  1.00148.61           N  
ATOM    971  CA  GLU H   1      41.082 222.218 122.524  1.00145.11           C  
ATOM    972  C   GLU H   1      40.492 222.170 123.927  1.00137.63           C  
ATOM    973  O   GLU H   1      40.562 223.150 124.666  1.00135.24           O  
ATOM    974  CB  GLU H   1      42.569 222.568 122.593  1.00136.23           C  
ATOM    975  CG  GLU H   1      43.440 221.442 123.124  1.00144.10           C  
ATOM    976  CD  GLU H   1      44.298 221.866 124.298  1.00142.96           C  
ATOM    977  OE1 GLU H   1      44.297 223.069 124.634  1.00135.22           O  
ATOM    978  OE2 GLU H   1      44.971 220.994 124.886  1.00126.60           O  
ATOM    979  N   VAL H   2      39.914 221.032 124.292  1.00129.71           N  
ATOM    980  CA  VAL H   2      39.312 220.880 125.610  1.00127.16           C  
ATOM    981  C   VAL H   2      40.385 220.519 126.627  1.00140.52           C  
ATOM    982  O   VAL H   2      41.354 219.813 126.326  1.00137.96           O  
ATOM    983  CB  VAL H   2      38.196 219.818 125.586  1.00116.21           C  
ATOM    984  CG1 VAL H   2      37.218 220.048 126.731  1.00113.27           C  
ATOM    985  CG2 VAL H   2      37.487 219.823 124.250  1.00137.62           C  
ATOM    986  N   GLN H   3      40.204 221.011 127.848  1.00138.88           N  
ATOM    987  CA  GLN H   3      41.014 220.631 128.996  1.00123.11           C  
ATOM    988  C   GLN H   3      40.076 220.345 130.155  1.00114.30           C  
ATOM    989  O   GLN H   3      39.152 221.124 130.414  1.00109.29           O  
ATOM    990  CB  GLN H   3      42.014 221.726 129.383  1.00124.22           C  
ATOM    991  CG  GLN H   3      43.301 221.715 128.580  1.00128.88           C  
ATOM    992  CD  GLN H   3      44.480 222.243 129.372  1.00147.14           C  
ATOM    993  OE1 GLN H   3      45.206 223.126 128.914  1.00129.36           O  
ATOM    994  NE2 GLN H   3      44.682 221.699 130.568  1.00140.25           N  
ATOM    995  N   LEU H   4      40.303 219.229 130.837  1.00 96.64           N  
ATOM    996  CA  LEU H   4      39.502 218.833 131.985  1.00108.42           C  
ATOM    997  C   LEU H   4      40.334 218.991 133.247  1.00116.89           C  
ATOM    998  O   LEU H   4      41.492 218.562 133.286  1.00115.25           O  
ATOM    999  CB  LEU H   4      39.018 217.388 131.850  1.00 89.62           C  
ATOM   1000  CG  LEU H   4      38.151 217.069 130.634  1.00 92.36           C  
ATOM   1001  CD1 LEU H   4      37.689 215.623 130.671  1.00100.08           C  
ATOM   1002  CD2 LEU H   4      36.966 218.008 130.593  1.00 83.19           C  
ATOM   1003  N   VAL H   5      39.752 219.609 134.271  1.00116.67           N  
ATOM   1004  CA  VAL H   5      40.413 219.749 135.563  1.00103.90           C  
ATOM   1005  C   VAL H   5      39.443 219.270 136.634  1.00109.00           C  
ATOM   1006  O   VAL H   5      38.409 219.908 136.870  1.00109.40           O  
ATOM   1007  CB  VAL H   5      40.865 221.189 135.840  1.00 97.82           C  
ATOM   1008  CG1 VAL H   5      42.158 221.188 136.641  1.00123.96           C  
ATOM   1009  CG2 VAL H   5      41.039 221.954 134.541  1.00100.51           C  
ATOM   1010  N   GLU H   6      39.765 218.149 137.273  1.00104.80           N  
ATOM   1011  CA  GLU H   6      38.994 217.674 138.411  1.00117.91           C  
ATOM   1012  C   GLU H   6      39.512 218.320 139.689  1.00124.98           C  
ATOM   1013  O   GLU H   6      40.685 218.689 139.790  1.00124.00           O  
ATOM   1014  CB  GLU H   6      39.068 216.150 138.534  1.00113.18           C  
ATOM   1015  CG  GLU H   6      38.762 215.397 137.250  1.00115.31           C  
ATOM   1016  CD  GLU H   6      40.015 215.005 136.490  1.00118.88           C  
ATOM   1017  OE1 GLU H   6      39.995 213.956 135.812  1.00111.18           O  
ATOM   1018  OE2 GLU H   6      41.024 215.737 136.577  1.00124.52           O  
ATOM   1019  N   SER H   7      38.621 218.459 140.667  1.00117.80           N  
ATOM   1020  CA  SER H   7      38.992 219.045 141.948  1.00114.19           C  
ATOM   1021  C   SER H   7      38.015 218.558 143.007  1.00129.88           C  
ATOM   1022  O   SER H   7      36.993 217.942 142.700  1.00125.18           O  
ATOM   1023  CB  SER H   7      39.013 220.576 141.878  1.00131.63           C  
ATOM   1024  OG  SER H   7      37.730 221.089 141.568  1.00146.08           O  
ATOM   1025  N   GLY H   8      38.346 218.839 144.266  1.00140.71           N  
ATOM   1026  CA  GLY H   8      37.510 218.484 145.389  1.00140.35           C  
ATOM   1027  C   GLY H   8      37.971 217.271 146.171  1.00132.70           C  
ATOM   1028  O   GLY H   8      37.522 217.080 147.308  1.00133.12           O  
ATOM   1029  N   GLY H   9      38.845 216.447 145.600  1.00136.77           N  
ATOM   1030  CA  GLY H   9      39.339 215.278 146.300  1.00116.68           C  
ATOM   1031  C   GLY H   9      40.129 215.626 147.545  1.00120.11           C  
ATOM   1032  O   GLY H   9      41.005 216.494 147.507  1.00114.31           O  
ATOM   1033  N   LYS H  10      39.831 214.956 148.654  1.00124.77           N  
ATOM   1034  CA  LYS H  10      40.501 215.229 149.919  1.00111.35           C  
ATOM   1035  C   LYS H  10      40.268 214.049 150.855  1.00102.68           C  
ATOM   1036  O   LYS H  10      39.567 213.091 150.519  1.00 87.90           O  
ATOM   1037  CB  LYS H  10      40.000 216.536 150.540  1.00103.81           C  
ATOM   1038  CG  LYS H  10      38.534 216.499 150.946  1.00105.20           C  
ATOM   1039  CD  LYS H  10      38.158 217.685 151.821  1.00112.50           C  
ATOM   1040  CE  LYS H  10      38.190 218.991 151.045  1.00112.85           C  
ATOM   1041  NZ  LYS H  10      37.805 220.148 151.903  1.00129.56           N  
ATOM   1042  N   LEU H  11      40.867 214.131 152.040  1.00119.65           N  
ATOM   1043  CA  LEU H  11      40.668 213.121 153.070  1.00109.13           C  
ATOM   1044  C   LEU H  11      39.324 213.342 153.752  1.00107.79           C  
ATOM   1045  O   LEU H  11      38.985 214.471 154.122  1.00109.99           O  
ATOM   1046  CB  LEU H  11      41.802 213.176 154.094  1.00 91.73           C  
ATOM   1047  CG  LEU H  11      41.677 212.279 155.326  1.00105.87           C  
ATOM   1048  CD1 LEU H  11      41.618 210.814 154.923  1.00107.05           C  
ATOM   1049  CD2 LEU H  11      42.829 212.527 156.288  1.00102.39           C  
ATOM   1050  N   VAL H  12      38.559 212.266 153.915  1.00100.45           N  
ATOM   1051  CA  VAL H  12      37.225 212.340 154.500  1.00106.14           C  
ATOM   1052  C   VAL H  12      37.010 211.132 155.400  1.00126.57           C  
ATOM   1053  O   VAL H  12      37.468 210.026 155.096  1.00117.44           O  
ATOM   1054  CB  VAL H  12      36.132 212.413 153.415  1.00103.95           C  
ATOM   1055  CG1 VAL H  12      36.226 211.212 152.489  1.00103.52           C  
ATOM   1056  CG2 VAL H  12      34.755 212.494 154.056  1.00120.75           C  
ATOM   1057  N   GLN H  13      36.309 211.348 156.510  1.00129.87           N  
ATOM   1058  CA  GLN H  13      35.996 210.263 157.423  1.00110.26           C  
ATOM   1059  C   GLN H  13      35.062 209.255 156.754  1.00105.87           C  
ATOM   1060  O   GLN H  13      34.244 209.620 155.906  1.00111.66           O  
ATOM   1061  CB  GLN H  13      35.338 210.805 158.689  1.00112.47           C  
ATOM   1062  CG  GLN H  13      36.251 211.642 159.567  1.00133.40           C  
ATOM   1063  CD  GLN H  13      37.148 210.794 160.444  1.00133.85           C  
ATOM   1064  OE1 GLN H  13      36.975 209.579 160.537  1.00128.63           O  
ATOM   1065  NE2 GLN H  13      38.112 211.432 161.098  1.00127.75           N  
ATOM   1066  N   PRO H  14      35.169 207.976 157.114  1.00 92.12           N  
ATOM   1067  CA  PRO H  14      34.180 207.000 156.643  1.00 97.66           C  
ATOM   1068  C   PRO H  14      32.777 207.414 157.060  1.00101.42           C  
ATOM   1069  O   PRO H  14      32.551 207.874 158.181  1.00102.41           O  
ATOM   1070  CB  PRO H  14      34.616 205.698 157.324  1.00 82.92           C  
ATOM   1071  CG  PRO H  14      36.078 205.881 157.573  1.00108.49           C  
ATOM   1072  CD  PRO H  14      36.252 207.342 157.885  1.00105.95           C  
ATOM   1073  N   GLY H  15      31.828 207.248 156.139  1.00101.14           N  
ATOM   1074  CA  GLY H  15      30.473 207.708 156.348  1.00103.46           C  
ATOM   1075  C   GLY H  15      30.233 209.162 156.010  1.00107.41           C  
ATOM   1076  O   GLY H  15      29.079 209.607 156.047  1.00101.34           O  
ATOM   1077  N   GLY H  16      31.277 209.918 155.682  1.00104.94           N  
ATOM   1078  CA  GLY H  16      31.134 211.312 155.322  1.00101.11           C  
ATOM   1079  C   GLY H  16      30.737 211.491 153.869  1.00118.97           C  
ATOM   1080  O   GLY H  16      30.450 210.540 153.139  1.00123.56           O  
ATOM   1081  N   SER H  17      30.731 212.753 153.445  1.00113.64           N  
ATOM   1082  CA  SER H  17      30.321 213.126 152.100  1.00125.98           C  
ATOM   1083  C   SER H  17      31.394 213.997 151.460  1.00132.09           C  
ATOM   1084  O   SER H  17      32.193 214.639 152.146  1.00127.27           O  
ATOM   1085  CB  SER H  17      28.976 213.867 152.111  1.00136.69           C  
ATOM   1086  OG  SER H  17      27.987 213.114 152.792  1.00139.52           O  
ATOM   1087  N   LEU H  18      31.403 214.012 150.128  1.00124.06           N  
ATOM   1088  CA  LEU H  18      32.392 214.788 149.393  1.00119.23           C  
ATOM   1089  C   LEU H  18      31.863 215.082 147.997  1.00114.16           C  
ATOM   1090  O   LEU H  18      31.138 214.274 147.411  1.00 98.07           O  
ATOM   1091  CB  LEU H  18      33.733 214.051 149.314  1.00122.32           C  
ATOM   1092  CG  LEU H  18      34.879 214.830 148.668  1.00115.54           C  
ATOM   1093  CD1 LEU H  18      35.187 216.088 149.464  1.00108.44           C  
ATOM   1094  CD2 LEU H  18      36.116 213.957 148.540  1.00124.00           C  
ATOM   1095  N   ARG H  19      32.249 216.241 147.467  1.00124.30           N  
ATOM   1096  CA  ARG H  19      31.760 216.741 146.187  1.00117.29           C  
ATOM   1097  C   ARG H  19      32.943 216.939 145.249  1.00116.52           C  
ATOM   1098  O   ARG H  19      33.855 217.714 145.552  1.00114.51           O  
ATOM   1099  CB  ARG H  19      30.994 218.051 146.386  1.00123.13           C  
ATOM   1100  CG  ARG H  19      30.401 218.677 145.134  1.00104.93           C  
ATOM   1101  CD  ARG H  19      29.611 219.924 145.516  1.00127.98           C  
ATOM   1102  NE  ARG H  19      28.885 220.519 144.396  1.00131.42           N  
ATOM   1103  CZ  ARG H  19      29.217 221.667 143.815  1.00132.78           C  
ATOM   1104  NH1 ARG H  19      30.267 222.352 144.247  1.00118.26           N  
ATOM   1105  NH2 ARG H  19      28.495 222.135 142.806  1.00136.18           N  
ATOM   1106  N   LEU H  20      32.927 216.239 144.117  1.00121.79           N  
ATOM   1107  CA  LEU H  20      33.986 216.323 143.122  1.00119.76           C  
ATOM   1108  C   LEU H  20      33.531 217.155 141.929  1.00114.31           C  
ATOM   1109  O   LEU H  20      32.340 217.215 141.608  1.00 95.22           O  
ATOM   1110  CB  LEU H  20      34.407 214.930 142.651  1.00104.26           C  
ATOM   1111  CG  LEU H  20      34.953 213.964 143.704  1.00103.98           C  
ATOM   1112  CD1 LEU H  20      35.499 212.719 143.026  1.00 90.04           C  
ATOM   1113  CD2 LEU H  20      36.024 214.629 144.556  1.00113.54           C  
ATOM   1114  N   SER H  21      34.498 217.782 141.259  1.00118.38           N  
ATOM   1115  CA  SER H  21      34.223 218.710 140.175  1.00105.14           C  
ATOM   1116  C   SER H  21      35.076 218.382 138.959  1.00111.70           C  
ATOM   1117  O   SER H  21      36.223 217.941 139.079  1.00116.57           O  
ATOM   1118  CB  SER H  21      34.489 220.154 140.606  1.00115.24           C  
ATOM   1119  OG  SER H  21      34.239 220.308 141.990  1.00145.48           O  
ATOM   1120  N   CYS H  22      34.497 218.607 137.783  1.00118.23           N  
ATOM   1121  CA  CYS H  22      35.198 218.510 136.508  1.00110.90           C  
ATOM   1122  C   CYS H  22      34.894 219.788 135.741  1.00100.69           C  
ATOM   1123  O   CYS H  22      33.740 220.032 135.365  1.00 96.31           O  
ATOM   1124  CB  CYS H  22      34.773 217.268 135.721  1.00112.97           C  
ATOM   1125  SG  CYS H  22      35.757 216.945 134.224  1.00139.78           S  
ATOM   1126  N   GLU H  23      35.918 220.615 135.548  1.00104.86           N  
ATOM   1127  CA  GLU H  23      35.793 221.873 134.827  1.00119.79           C  
ATOM   1128  C   GLU H  23      36.353 221.700 133.424  1.00129.85           C  
ATOM   1129  O   GLU H  23      37.471 221.196 133.252  1.00129.01           O  
ATOM   1130  CB  GLU H  23      36.521 223.006 135.552  1.00137.96           C  
ATOM   1131  CG  GLU H  23      36.272 224.378 134.938  1.00151.83           C  
ATOM   1132  CD  GLU H  23      37.016 225.491 135.651  1.00169.56           C  
ATOM   1133  OE1 GLU H  23      37.811 225.188 136.564  1.00195.45           O  
ATOM   1134  OE2 GLU H  23      36.806 226.670 135.297  1.00149.86           O  
ATOM   1135  N   ALA H  24      35.569 222.110 132.430  1.00138.62           N  
ATOM   1136  CA  ALA H  24      35.946 222.018 131.027  1.00132.51           C  
ATOM   1137  C   ALA H  24      36.342 223.396 130.515  1.00139.88           C  
ATOM   1138  O   ALA H  24      35.601 224.368 130.697  1.00133.81           O  
ATOM   1139  CB  ALA H  24      34.795 221.454 130.192  1.00109.05           C  
ATOM   1140  N   SER H  25      37.507 223.475 129.875  1.00128.31           N  
ATOM   1141  CA  SER H  25      38.027 224.726 129.338  1.00134.61           C  
ATOM   1142  C   SER H  25      38.338 224.554 127.860  1.00128.14           C  
ATOM   1143  O   SER H  25      38.948 223.558 127.465  1.00128.99           O  
ATOM   1144  CB  SER H  25      39.284 225.167 130.096  1.00130.77           C  
ATOM   1145  OG  SER H  25      40.076 226.044 129.314  1.00138.04           O  
ATOM   1146  N   GLY H  26      37.918 225.521 127.045  1.00126.01           N  
ATOM   1147  CA  GLY H  26      38.242 225.546 125.637  1.00135.08           C  
ATOM   1148  C   GLY H  26      37.129 225.098 124.712  1.00132.42           C  
ATOM   1149  O   GLY H  26      37.208 225.357 123.506  1.00127.25           O  
ATOM   1150  N   GLU H  27      36.099 224.439 125.235  1.00120.97           N  
ATOM   1151  CA  GLU H  27      34.990 223.981 124.408  1.00106.05           C  
ATOM   1152  C   GLU H  27      33.811 223.645 125.309  1.00103.90           C  
ATOM   1153  O   GLU H  27      33.952 223.505 126.526  1.00125.22           O  
ATOM   1154  CB  GLU H  27      35.389 222.772 123.556  1.00127.23           C  
ATOM   1155  CG  GLU H  27      35.978 223.137 122.206  1.00150.20           C  
ATOM   1156  CD  GLU H  27      36.752 221.996 121.585  1.00153.52           C  
ATOM   1157  OE1 GLU H  27      36.402 220.826 121.849  1.00150.11           O  
ATOM   1158  OE2 GLU H  27      37.718 222.268 120.842  1.00160.99           O  
ATOM   1159  N   SER H  28      32.638 223.529 124.691  1.00 83.24           N  
ATOM   1160  CA  SER H  28      31.437 223.084 125.381  1.00108.53           C  
ATOM   1161  C   SER H  28      31.342 221.566 125.302  1.00115.99           C  
ATOM   1162  O   SER H  28      31.485 220.984 124.222  1.00121.43           O  
ATOM   1163  CB  SER H  28      30.187 223.725 124.777  1.00113.33           C  
ATOM   1164  OG  SER H  28      29.006 223.251 125.405  1.00104.26           O  
ATOM   1165  N   VAL H  29      31.115 220.932 126.448  1.00107.51           N  
ATOM   1166  CA  VAL H  29      30.887 219.497 126.524  1.00113.16           C  
ATOM   1167  C   VAL H  29      29.417 219.193 126.808  1.00111.74           C  
ATOM   1168  O   VAL H  29      29.086 218.111 127.289  1.00 96.33           O  
ATOM   1169  CB  VAL H  29      31.805 218.847 127.572  1.00109.73           C  
ATOM   1170  CG1 VAL H  29      33.262 219.080 127.213  1.00109.21           C  
ATOM   1171  CG2 VAL H  29      31.503 219.405 128.951  1.00127.24           C  
ATOM   1172  N   GLY H  30      28.528 220.140 126.497  1.00118.64           N  
ATOM   1173  CA  GLY H  30      27.135 220.005 126.889  1.00132.38           C  
ATOM   1174  C   GLY H  30      26.431 218.812 126.271  1.00120.18           C  
ATOM   1175  O   GLY H  30      25.545 218.222 126.894  1.00127.99           O  
ATOM   1176  N   ASP H  31      26.802 218.444 125.047  1.00124.07           N  
ATOM   1177  CA  ASP H  31      26.160 217.348 124.334  1.00141.22           C  
ATOM   1178  C   ASP H  31      26.935 216.040 124.438  1.00131.63           C  
ATOM   1179  O   ASP H  31      26.591 215.071 123.752  1.00129.19           O  
ATOM   1180  CB  ASP H  31      25.962 217.721 122.862  1.00139.83           C  
ATOM   1181  CG  ASP H  31      24.898 218.784 122.670  1.00125.94           C  
ATOM   1182  OD1 ASP H  31      24.153 219.057 123.634  1.00146.53           O  
ATOM   1183  OD2 ASP H  31      24.808 219.349 121.560  1.00 97.10           O  
ATOM   1184  N   ASN H  32      27.959 215.986 125.282  1.00118.23           N  
ATOM   1185  CA  ASN H  32      28.816 214.817 125.398  1.00107.93           C  
ATOM   1186  C   ASN H  32      28.464 213.997 126.630  1.00113.30           C  
ATOM   1187  O   ASN H  32      28.051 214.532 127.663  1.00134.95           O  
ATOM   1188  CB  ASN H  32      30.289 215.225 125.474  1.00101.53           C  
ATOM   1189  CG  ASN H  32      30.826 215.721 124.153  1.00102.89           C  
ATOM   1190  OD1 ASN H  32      30.842 216.922 123.885  1.00106.48           O  
ATOM   1191  ND2 ASN H  32      31.276 214.796 123.318  1.00115.98           N  
ATOM   1192  N   ASP H  33      28.634 212.684 126.509  1.00 93.41           N  
ATOM   1193  CA  ASP H  33      28.661 211.832 127.687  1.00 98.10           C  
ATOM   1194  C   ASP H  33      29.924 212.122 128.486  1.00112.17           C  
ATOM   1195  O   ASP H  33      31.011 212.280 127.923  1.00117.74           O  
ATOM   1196  CB  ASP H  33      28.621 210.356 127.291  1.00 91.34           C  
ATOM   1197  CG  ASP H  33      27.329 209.968 126.598  1.00113.12           C  
ATOM   1198  OD1 ASP H  33      26.290 210.608 126.862  1.00124.61           O  
ATOM   1199  OD2 ASP H  33      27.354 209.014 125.792  1.00120.75           O  
ATOM   1200  N   MET H  34      29.780 212.210 129.804  1.00100.46           N  
ATOM   1201  CA  MET H  34      30.911 212.430 130.692  1.00 86.10           C  
ATOM   1202  C   MET H  34      31.004 211.273 131.674  1.00 89.75           C  
ATOM   1203  O   MET H  34      29.990 210.822 132.214  1.00102.85           O  
ATOM   1204  CB  MET H  34      30.786 213.762 131.435  1.00109.96           C  
ATOM   1205  CG  MET H  34      30.773 214.977 130.517  1.00114.76           C  
ATOM   1206  SD  MET H  34      32.246 215.102 129.479  1.00128.53           S  
ATOM   1207  CE  MET H  34      33.513 215.410 130.708  1.00112.62           C  
ATOM   1208  N   HIS H  35      32.223 210.791 131.899  1.00 85.42           N  
ATOM   1209  CA  HIS H  35      32.447 209.574 132.662  1.00 96.90           C  
ATOM   1210  C   HIS H  35      33.345 209.840 133.863  1.00 93.12           C  
ATOM   1211  O   HIS H  35      34.221 210.709 133.829  1.00 81.77           O  
ATOM   1212  CB  HIS H  35      33.075 208.486 131.784  1.00 92.42           C  
ATOM   1213  CG  HIS H  35      32.256 208.134 130.582  1.00 96.13           C  
ATOM   1214  ND1 HIS H  35      31.313 207.129 130.592  1.00101.49           N  
ATOM   1215  CD2 HIS H  35      32.236 208.655 129.332  1.00 93.76           C  
ATOM   1216  CE1 HIS H  35      30.749 207.045 129.400  1.00 89.22           C  
ATOM   1217  NE2 HIS H  35      31.291 207.960 128.617  1.00 91.66           N  
ATOM   1218  N   TRP H  36      33.111 209.074 134.927  1.00 93.55           N  
ATOM   1219  CA  TRP H  36      33.952 209.072 136.117  1.00 92.21           C  
ATOM   1220  C   TRP H  36      34.559 207.686 136.272  1.00 97.08           C  
ATOM   1221  O   TRP H  36      33.825 206.695 136.396  1.00 89.14           O  
ATOM   1222  CB  TRP H  36      33.154 209.456 137.365  1.00 84.99           C  
ATOM   1223  CG  TRP H  36      32.766 210.900 137.407  1.00 83.84           C  
ATOM   1224  CD1 TRP H  36      31.557 211.435 137.072  1.00 92.45           C  
ATOM   1225  CD2 TRP H  36      33.595 211.998 137.806  1.00 76.43           C  
ATOM   1226  NE1 TRP H  36      31.580 212.798 137.240  1.00 85.78           N  
ATOM   1227  CE2 TRP H  36      32.820 213.169 137.689  1.00 78.02           C  
ATOM   1228  CE3 TRP H  36      34.916 212.104 138.251  1.00 85.30           C  
ATOM   1229  CZ2 TRP H  36      33.323 214.430 138.002  1.00 86.68           C  
ATOM   1230  CZ3 TRP H  36      35.413 213.356 138.561  1.00 82.85           C  
ATOM   1231  CH2 TRP H  36      34.619 214.502 138.434  1.00 82.65           C  
ATOM   1232  N   VAL H  37      35.891 207.623 136.267  1.00 90.92           N  
ATOM   1233  CA  VAL H  37      36.640 206.371 136.320  1.00 83.79           C  
ATOM   1234  C   VAL H  37      37.721 206.504 137.382  1.00 91.23           C  
ATOM   1235  O   VAL H  37      38.448 207.500 137.403  1.00 88.39           O  
ATOM   1236  CB  VAL H  37      37.274 206.032 134.957  1.00 87.01           C  
ATOM   1237  CG1 VAL H  37      38.093 204.753 135.053  1.00 93.62           C  
ATOM   1238  CG2 VAL H  37      36.206 205.915 133.882  1.00102.15           C  
ATOM   1239  N   ARG H  38      37.848 205.502 138.246  1.00 91.05           N  
ATOM   1240  CA  ARG H  38      38.803 205.578 139.342  1.00 87.18           C  
ATOM   1241  C   ARG H  38      39.942 204.583 139.151  1.00 80.49           C  
ATOM   1242  O   ARG H  38      39.836 203.606 138.405  1.00 82.16           O  
ATOM   1243  CB  ARG H  38      38.120 205.338 140.692  1.00103.66           C  
ATOM   1244  CG  ARG H  38      37.839 203.886 141.008  1.00114.86           C  
ATOM   1245  CD  ARG H  38      37.253 203.754 142.401  1.00109.67           C  
ATOM   1246  NE  ARG H  38      36.873 202.380 142.710  1.00122.25           N  
ATOM   1247  CZ  ARG H  38      36.218 202.018 143.807  1.00126.28           C  
ATOM   1248  NH1 ARG H  38      35.865 202.930 144.703  1.00129.57           N  
ATOM   1249  NH2 ARG H  38      35.912 200.744 144.008  1.00135.21           N  
ATOM   1250  N   GLN H  39      41.040 204.855 139.855  1.00 88.16           N  
ATOM   1251  CA  GLN H  39      42.278 204.098 139.743  1.00 93.34           C  
ATOM   1252  C   GLN H  39      42.959 204.092 141.103  1.00 94.47           C  
ATOM   1253  O   GLN H  39      43.143 205.153 141.709  1.00 89.16           O  
ATOM   1254  CB  GLN H  39      43.197 204.711 138.679  1.00 99.04           C  
ATOM   1255  CG  GLN H  39      44.582 204.094 138.600  1.00101.68           C  
ATOM   1256  CD  GLN H  39      45.366 204.588 137.399  1.00 92.30           C  
ATOM   1257  OE1 GLN H  39      45.845 205.722 137.378  1.00 94.79           O  
ATOM   1258  NE2 GLN H  39      45.493 203.738 136.387  1.00 89.82           N  
ATOM   1259  N   VAL H  40      43.323 202.904 141.579  1.00 88.58           N  
ATOM   1260  CA  VAL H  40      43.951 202.734 142.885  1.00104.23           C  
ATOM   1261  C   VAL H  40      45.447 202.535 142.688  1.00112.57           C  
ATOM   1262  O   VAL H  40      45.870 201.689 141.890  1.00101.10           O  
ATOM   1263  CB  VAL H  40      43.337 201.550 143.651  1.00 95.26           C  
ATOM   1264  CG1 VAL H  40      43.987 201.407 145.021  1.00 86.55           C  
ATOM   1265  CG2 VAL H  40      41.833 201.727 143.781  1.00104.52           C  
ATOM   1266  N   ALA H  41      46.247 203.316 143.415  1.00106.62           N  
ATOM   1267  CA  ALA H  41      47.703 203.184 143.391  1.00 94.10           C  
ATOM   1268  C   ALA H  41      48.257 203.325 141.974  1.00113.53           C  
ATOM   1269  O   ALA H  41      49.163 202.595 141.567  1.00 95.86           O  
ATOM   1270  CB  ALA H  41      48.143 201.859 144.018  1.00 91.82           C  
ATOM   1271  N   GLY H  42      47.705 204.273 141.217  1.00125.45           N  
ATOM   1272  CA  GLY H  42      48.153 204.544 139.862  1.00113.14           C  
ATOM   1273  C   GLY H  42      48.212 203.314 138.983  1.00102.62           C  
ATOM   1274  O   GLY H  42      49.010 203.250 138.043  1.00 99.89           O  
ATOM   1275  N   LYS H  43      47.357 202.333 139.270  1.00 94.47           N  
ATOM   1276  CA  LYS H  43      47.421 201.035 138.612  1.00 94.74           C  
ATOM   1277  C   LYS H  43      46.025 200.435 138.559  1.00 94.72           C  
ATOM   1278  O   LYS H  43      45.350 200.336 139.587  1.00112.45           O  
ATOM   1279  CB  LYS H  43      48.391 200.110 139.361  1.00110.93           C  
ATOM   1280  CG  LYS H  43      48.702 198.792 138.679  1.00102.83           C  
ATOM   1281  CD  LYS H  43      49.811 198.077 139.438  1.00116.98           C  
ATOM   1282  CE  LYS H  43      50.212 196.770 138.779  1.00152.39           C  
ATOM   1283  NZ  LYS H  43      51.422 196.198 139.434  1.00150.69           N  
ATOM   1284  N   GLY H  44      45.601 200.045 137.367  1.00 82.16           N  
ATOM   1285  CA  GLY H  44      44.250 199.532 137.181  1.00 79.61           C  
ATOM   1286  C   GLY H  44      43.236 200.638 136.981  1.00 84.22           C  
ATOM   1287  O   GLY H  44      43.348 201.736 137.525  1.00 90.79           O  
ATOM   1288  N   LEU H  45      42.210 200.332 136.190  1.00 73.48           N  
ATOM   1289  CA  LEU H  45      41.174 201.296 135.838  1.00 68.25           C  
ATOM   1290  C   LEU H  45      39.801 200.668 136.020  1.00 82.27           C  
ATOM   1291  O   LEU H  45      39.568 199.540 135.575  1.00 85.90           O  
ATOM   1292  CB  LEU H  45      41.346 201.790 134.399  1.00 86.04           C  
ATOM   1293  CG  LEU H  45      42.569 202.672 134.143  1.00 97.78           C  
ATOM   1294  CD1 LEU H  45      42.705 202.967 132.660  1.00 73.55           C  
ATOM   1295  CD2 LEU H  45      42.478 203.966 134.942  1.00 92.90           C  
ATOM   1296  N   GLU H  46      38.899 201.402 136.672  1.00 81.89           N  
ATOM   1297  CA  GLU H  46      37.530 200.962 136.902  1.00 86.00           C  
ATOM   1298  C   GLU H  46      36.578 202.088 136.532  1.00 90.82           C  
ATOM   1299  O   GLU H  46      36.600 203.152 137.160  1.00 93.92           O  
ATOM   1300  CB  GLU H  46      37.315 200.553 138.363  1.00 92.88           C  
ATOM   1301  CG  GLU H  46      35.887 200.140 138.674  1.00101.30           C  
ATOM   1302  CD  GLU H  46      35.664 199.867 140.148  1.00117.15           C  
ATOM   1303  OE1 GLU H  46      36.217 200.614 140.983  1.00129.63           O  
ATOM   1304  OE2 GLU H  46      34.939 198.903 140.473  1.00137.76           O  
ATOM   1305  N   TRP H  47      35.746 201.855 135.521  1.00 72.38           N  
ATOM   1306  CA  TRP H  47      34.680 202.797 135.210  1.00 86.45           C  
ATOM   1307  C   TRP H  47      33.682 202.827 136.359  1.00 92.64           C  
ATOM   1308  O   TRP H  47      33.227 201.780 136.828  1.00 88.80           O  
ATOM   1309  CB  TRP H  47      33.983 202.414 133.907  1.00103.57           C  
ATOM   1310  CG  TRP H  47      32.825 203.307 133.583  1.00 96.32           C  
ATOM   1311  CD1 TRP H  47      32.864 204.482 132.890  1.00 94.38           C  
ATOM   1312  CD2 TRP H  47      31.455 203.104 133.950  1.00 93.62           C  
ATOM   1313  NE1 TRP H  47      31.604 205.021 132.800  1.00 91.97           N  
ATOM   1314  CE2 TRP H  47      30.721 204.194 133.443  1.00 92.94           C  
ATOM   1315  CE3 TRP H  47      30.778 202.106 134.657  1.00 96.44           C  
ATOM   1316  CZ2 TRP H  47      29.344 204.314 133.619  1.00105.54           C  
ATOM   1317  CZ3 TRP H  47      29.412 202.227 134.831  1.00104.78           C  
ATOM   1318  CH2 TRP H  47      28.710 203.322 134.315  1.00108.67           C  
ATOM   1319  N   VAL H  48      33.344 204.029 136.817  1.00 93.96           N  
ATOM   1320  CA  VAL H  48      32.510 204.217 138.001  1.00105.96           C  
ATOM   1321  C   VAL H  48      31.117 204.714 137.630  1.00103.72           C  
ATOM   1322  O   VAL H  48      30.115 204.078 137.962  1.00103.56           O  
ATOM   1323  CB  VAL H  48      33.191 205.160 139.018  1.00101.68           C  
ATOM   1324  CG1 VAL H  48      32.227 205.510 140.139  1.00 95.35           C  
ATOM   1325  CG2 VAL H  48      34.447 204.509 139.574  1.00 95.48           C  
ATOM   1326  N   SER H  49      31.031 205.852 136.944  1.00 98.82           N  
ATOM   1327  CA  SER H  49      29.724 206.418 136.638  1.00113.64           C  
ATOM   1328  C   SER H  49      29.782 207.158 135.310  1.00126.13           C  
ATOM   1329  O   SER H  49      30.842 207.298 134.696  1.00120.41           O  
ATOM   1330  CB  SER H  49      29.244 207.353 137.754  1.00112.99           C  
ATOM   1331  OG  SER H  49      30.058 208.510 137.837  1.00105.30           O  
ATOM   1332  N   SER H  50      28.617 207.629 134.868  1.00123.70           N  
ATOM   1333  CA  SER H  50      28.549 208.429 133.653  1.00108.76           C  
ATOM   1334  C   SER H  50      27.231 209.187 133.625  1.00114.03           C  
ATOM   1335  O   SER H  50      26.242 208.764 134.229  1.00135.20           O  
ATOM   1336  CB  SER H  50      28.692 207.564 132.396  1.00102.50           C  
ATOM   1337  OG  SER H  50      27.575 206.707 132.236  1.00107.73           O  
ATOM   1338  N   ILE H  51      27.233 210.313 132.917  1.00 73.82           N  
ATOM   1339  CA  ILE H  51      26.046 211.133 132.724  1.00 87.85           C  
ATOM   1340  C   ILE H  51      25.973 211.536 131.259  1.00115.97           C  
ATOM   1341  O   ILE H  51      26.995 211.858 130.640  1.00127.90           O  
ATOM   1342  CB  ILE H  51      26.051 212.382 133.631  1.00117.24           C  
ATOM   1343  CG1 ILE H  51      24.739 213.154 133.478  1.00120.34           C  
ATOM   1344  CG2 ILE H  51      27.242 213.272 133.306  1.00115.58           C  
ATOM   1345  CD1 ILE H  51      24.575 214.285 134.468  1.00118.80           C  
ATOM   1346  N   GLY H  52      24.759 211.510 130.704  1.00124.03           N  
ATOM   1347  CA  GLY H  52      24.543 211.889 129.325  1.00119.85           C  
ATOM   1348  C   GLY H  52      24.206 213.361 129.175  1.00122.03           C  
ATOM   1349  O   GLY H  52      24.062 214.104 130.145  1.00130.02           O  
ATOM   1350  N   SER H  53      24.081 213.782 127.915  1.00127.45           N  
ATOM   1351  CA  SER H  53      23.761 215.176 127.632  1.00130.17           C  
ATOM   1352  C   SER H  53      22.421 215.574 128.240  1.00135.40           C  
ATOM   1353  O   SER H  53      22.252 216.711 128.699  1.00124.93           O  
ATOM   1354  CB  SER H  53      23.757 215.415 126.122  1.00128.97           C  
ATOM   1355  OG  SER H  53      23.357 216.740 125.817  1.00138.58           O  
ATOM   1356  N   SER H  54      21.459 214.653 128.258  1.00129.58           N  
ATOM   1357  CA  SER H  54      20.106 214.936 128.721  1.00122.77           C  
ATOM   1358  C   SER H  54      19.929 214.731 130.220  1.00134.01           C  
ATOM   1359  O   SER H  54      18.796 214.790 130.710  1.00140.80           O  
ATOM   1360  CB  SER H  54      19.099 214.067 127.963  1.00125.62           C  
ATOM   1361  OG  SER H  54      19.303 212.693 128.241  1.00139.14           O  
ATOM   1362  N   GLY H  55      21.009 214.488 130.958  1.00132.40           N  
ATOM   1363  CA  GLY H  55      20.923 214.290 132.387  1.00123.63           C  
ATOM   1364  C   GLY H  55      20.712 212.860 132.832  1.00130.48           C  
ATOM   1365  O   GLY H  55      20.713 212.601 134.043  1.00133.28           O  
ATOM   1366  N   ASP H  56      20.521 211.926 131.904  1.00124.81           N  
ATOM   1367  CA  ASP H  56      20.432 210.521 132.275  1.00130.12           C  
ATOM   1368  C   ASP H  56      21.750 210.061 132.887  1.00130.10           C  
ATOM   1369  O   ASP H  56      22.831 210.399 132.398  1.00126.49           O  
ATOM   1370  CB  ASP H  56      20.081 209.668 131.055  1.00118.03           C  
ATOM   1371  CG  ASP H  56      20.951 209.981 129.854  1.00142.01           C  
ATOM   1372  OD1 ASP H  56      21.166 211.179 129.569  1.00139.58           O  
ATOM   1373  OD2 ASP H  56      21.424 209.031 129.196  1.00148.98           O  
ATOM   1374  N   THR H  57      21.657 209.291 133.967  1.00133.58           N  
ATOM   1375  CA  THR H  57      22.823 208.892 134.740  1.00131.40           C  
ATOM   1376  C   THR H  57      22.938 207.374 134.797  1.00124.39           C  
ATOM   1377  O   THR H  57      21.951 206.646 134.656  1.00117.10           O  
ATOM   1378  CB  THR H  57      22.764 209.464 136.162  1.00142.15           C  
ATOM   1379  OG1 THR H  57      21.568 209.013 136.810  1.00155.51           O  
ATOM   1380  CG2 THR H  57      22.771 210.985 136.123  1.00130.44           C  
ATOM   1381  N   TYR H  58      24.168 206.905 135.008  1.00119.68           N  
ATOM   1382  CA  TYR H  58      24.469 205.481 135.034  1.00112.33           C  
ATOM   1383  C   TYR H  58      25.558 205.219 136.064  1.00126.09           C  
ATOM   1384  O   TYR H  58      26.541 205.964 136.144  1.00114.52           O  
ATOM   1385  CB  TYR H  58      24.912 204.980 133.654  1.00125.96           C  
ATOM   1386  CG  TYR H  58      23.968 205.366 132.539  1.00138.46           C  
ATOM   1387  CD1 TYR H  58      24.076 206.598 131.908  1.00133.41           C  
ATOM   1388  CD2 TYR H  58      22.964 204.502 132.122  1.00137.04           C  
ATOM   1389  CE1 TYR H  58      23.214 206.959 130.892  1.00130.38           C  
ATOM   1390  CE2 TYR H  58      22.097 204.854 131.105  1.00136.78           C  
ATOM   1391  CZ  TYR H  58      22.227 206.084 130.494  1.00142.02           C  
ATOM   1392  OH  TYR H  58      21.366 206.439 129.481  1.00148.98           O  
ATOM   1393  N   TYR H  59      25.380 204.147 136.837  1.00129.86           N  
ATOM   1394  CA  TYR H  59      26.275 203.813 137.934  1.00117.94           C  
ATOM   1395  C   TYR H  59      26.565 202.319 137.933  1.00117.32           C  
ATOM   1396  O   TYR H  59      25.791 201.513 137.412  1.00115.30           O  
ATOM   1397  CB  TYR H  59      25.677 204.203 139.294  1.00104.35           C  
ATOM   1398  CG  TYR H  59      25.189 205.630 139.382  1.00104.57           C  
ATOM   1399  CD1 TYR H  59      26.034 206.647 139.803  1.00121.71           C  
ATOM   1400  CD2 TYR H  59      23.880 205.958 139.054  1.00101.19           C  
ATOM   1401  CE1 TYR H  59      25.591 207.952 139.889  1.00115.01           C  
ATOM   1402  CE2 TYR H  59      23.429 207.262 139.136  1.00109.48           C  
ATOM   1403  CZ  TYR H  59      24.289 208.255 139.555  1.00116.36           C  
ATOM   1404  OH  TYR H  59      23.847 209.555 139.640  1.00128.05           O  
ATOM   1405  N   ILE H  60      27.697 201.958 138.535  1.00127.57           N  
ATOM   1406  CA  ILE H  60      27.958 200.560 138.848  1.00124.14           C  
ATOM   1407  C   ILE H  60      27.165 200.165 140.090  1.00128.34           C  
ATOM   1408  O   ILE H  60      26.786 201.003 140.913  1.00125.51           O  
ATOM   1409  CB  ILE H  60      29.463 200.299 139.038  1.00113.83           C  
ATOM   1410  CG1 ILE H  60      30.022 201.190 140.150  1.00112.34           C  
ATOM   1411  CG2 ILE H  60      30.209 200.524 137.733  1.00121.55           C  
ATOM   1412  CD1 ILE H  60      31.469 200.905 140.496  1.00120.35           C  
ATOM   1413  N   ASP H  61      26.908 198.863 140.224  1.00133.84           N  
ATOM   1414  CA  ASP H  61      26.074 198.393 141.325  1.00127.58           C  
ATOM   1415  C   ASP H  61      26.696 198.693 142.684  1.00131.83           C  
ATOM   1416  O   ASP H  61      25.972 198.958 143.650  1.00116.13           O  
ATOM   1417  CB  ASP H  61      25.813 196.893 141.185  1.00111.55           C  
ATOM   1418  CG  ASP H  61      24.965 196.562 139.974  1.00132.01           C  
ATOM   1419  OD1 ASP H  61      24.206 197.442 139.518  1.00145.01           O  
ATOM   1420  OD2 ASP H  61      25.054 195.417 139.482  1.00136.35           O  
ATOM   1421  N   ALA H  62      28.028 198.662 142.781  1.00129.45           N  
ATOM   1422  CA  ALA H  62      28.687 198.827 144.072  1.00116.51           C  
ATOM   1423  C   ALA H  62      28.479 200.212 144.670  1.00125.18           C  
ATOM   1424  O   ALA H  62      28.617 200.371 145.888  1.00145.95           O  
ATOM   1425  CB  ALA H  62      30.184 198.542 143.941  1.00110.70           C  
ATOM   1426  N   VAL H  63      28.164 201.215 143.852  1.00118.02           N  
ATOM   1427  CA  VAL H  63      27.937 202.573 144.327  1.00127.28           C  
ATOM   1428  C   VAL H  63      26.507 203.037 144.107  1.00122.08           C  
ATOM   1429  O   VAL H  63      26.172 204.168 144.475  1.00109.21           O  
ATOM   1430  CB  VAL H  63      28.922 203.570 143.681  1.00127.17           C  
ATOM   1431  CG1 VAL H  63      30.353 203.072 143.822  1.00137.56           C  
ATOM   1432  CG2 VAL H  63      28.564 203.806 142.221  1.00126.67           C  
ATOM   1433  N   LYS H  64      25.653 202.200 143.519  1.00118.18           N  
ATOM   1434  CA  LYS H  64      24.269 202.581 143.276  1.00122.22           C  
ATOM   1435  C   LYS H  64      23.610 203.048 144.566  1.00125.51           C  
ATOM   1436  O   LYS H  64      23.844 202.488 145.640  1.00131.15           O  
ATOM   1437  CB  LYS H  64      23.496 201.401 142.685  1.00117.52           C  
ATOM   1438  CG  LYS H  64      22.824 201.699 141.356  1.00119.98           C  
ATOM   1439  CD  LYS H  64      22.550 200.418 140.590  1.00125.79           C  
ATOM   1440  CE  LYS H  64      23.086 200.510 139.172  1.00127.77           C  
ATOM   1441  NZ  LYS H  64      23.311 199.165 138.576  1.00122.60           N  
ATOM   1442  N   GLY H  65      22.785 204.087 144.455  1.00120.72           N  
ATOM   1443  CA  GLY H  65      22.084 204.626 145.600  1.00130.54           C  
ATOM   1444  C   GLY H  65      22.920 205.452 146.549  1.00115.79           C  
ATOM   1445  O   GLY H  65      22.349 206.167 147.383  1.00 96.71           O  
ATOM   1446  N   ARG H  66      24.249 205.386 146.461  1.00121.72           N  
ATOM   1447  CA  ARG H  66      25.127 206.166 147.323  1.00115.78           C  
ATOM   1448  C   ARG H  66      25.787 207.341 146.620  1.00129.15           C  
ATOM   1449  O   ARG H  66      26.044 208.360 147.263  1.00118.86           O  
ATOM   1450  CB  ARG H  66      26.220 205.271 147.926  1.00110.08           C  
ATOM   1451  CG  ARG H  66      25.684 204.114 148.754  1.00123.04           C  
ATOM   1452  CD  ARG H  66      26.789 203.414 149.535  1.00127.27           C  
ATOM   1453  NE  ARG H  66      27.854 202.913 148.671  1.00117.04           N  
ATOM   1454  CZ  ARG H  66      29.062 203.460 148.579  1.00124.95           C  
ATOM   1455  NH1 ARG H  66      29.367 204.527 149.305  1.00118.82           N  
ATOM   1456  NH2 ARG H  66      29.969 202.935 147.766  1.00117.24           N  
ATOM   1457  N   PHE H  67      26.065 207.225 145.325  1.00137.52           N  
ATOM   1458  CA  PHE H  67      26.656 208.299 144.542  1.00126.24           C  
ATOM   1459  C   PHE H  67      25.608 208.924 143.631  1.00123.21           C  
ATOM   1460  O   PHE H  67      24.710 208.242 143.128  1.00115.21           O  
ATOM   1461  CB  PHE H  67      27.830 207.793 143.697  1.00110.62           C  
ATOM   1462  CG  PHE H  67      29.048 207.434 144.499  1.00121.18           C  
ATOM   1463  CD1 PHE H  67      29.112 207.713 145.854  1.00136.77           C  
ATOM   1464  CD2 PHE H  67      30.136 206.827 143.894  1.00109.42           C  
ATOM   1465  CE1 PHE H  67      30.234 207.384 146.592  1.00132.63           C  
ATOM   1466  CE2 PHE H  67      31.261 206.497 144.625  1.00115.78           C  
ATOM   1467  CZ  PHE H  67      31.310 206.776 145.976  1.00125.39           C  
ATOM   1468  N   THR H  68      25.733 210.232 143.420  1.00124.76           N  
ATOM   1469  CA  THR H  68      24.845 210.948 142.514  1.00129.35           C  
ATOM   1470  C   THR H  68      25.669 211.905 141.669  1.00126.75           C  
ATOM   1471  O   THR H  68      26.477 212.668 142.204  1.00118.81           O  
ATOM   1472  CB  THR H  68      23.759 211.715 143.278  1.00135.41           C  
ATOM   1473  OG1 THR H  68      22.949 212.447 142.350  1.00153.31           O  
ATOM   1474  CG2 THR H  68      24.385 212.681 144.272  1.00138.00           C  
ATOM   1475  N   VAL H  69      25.466 211.861 140.357  1.00131.22           N  
ATOM   1476  CA  VAL H  69      26.203 212.704 139.426  1.00130.58           C  
ATOM   1477  C   VAL H  69      25.270 213.782 138.895  1.00130.13           C  
ATOM   1478  O   VAL H  69      24.057 213.577 138.764  1.00112.69           O  
ATOM   1479  CB  VAL H  69      26.808 211.888 138.265  1.00128.95           C  
ATOM   1480  CG1 VAL H  69      27.896 212.688 137.564  1.00118.39           C  
ATOM   1481  CG2 VAL H  69      27.348 210.560 138.771  1.00132.85           C  
ATOM   1482  N   SER H  70      25.845 214.942 138.590  1.00125.13           N  
ATOM   1483  CA  SER H  70      25.088 216.049 138.025  1.00115.36           C  
ATOM   1484  C   SER H  70      25.999 216.828 137.086  1.00123.33           C  
ATOM   1485  O   SER H  70      27.183 216.515 136.937  1.00134.01           O  
ATOM   1486  CB  SER H  70      24.516 216.950 139.124  1.00138.45           C  
ATOM   1487  OG  SER H  70      25.553 217.531 139.895  1.00131.27           O  
ATOM   1488  N   ARG H  71      25.436 217.848 136.445  1.00118.39           N  
ATOM   1489  CA  ARG H  71      26.214 218.694 135.554  1.00120.46           C  
ATOM   1490  C   ARG H  71      25.580 220.074 135.490  1.00126.32           C  
ATOM   1491  O   ARG H  71      24.398 220.256 135.795  1.00125.96           O  
ATOM   1492  CB  ARG H  71      26.327 218.086 134.150  1.00124.23           C  
ATOM   1493  CG  ARG H  71      25.025 218.043 133.368  1.00136.61           C  
ATOM   1494  CD  ARG H  71      25.195 217.230 132.094  1.00135.22           C  
ATOM   1495  NE  ARG H  71      26.330 217.693 131.298  1.00104.62           N  
ATOM   1496  CZ  ARG H  71      26.853 217.018 130.280  1.00103.25           C  
ATOM   1497  NH1 ARG H  71      26.348 215.843 129.930  1.00 95.00           N  
ATOM   1498  NH2 ARG H  71      27.886 217.516 129.613  1.00 93.44           N  
ATOM   1499  N   ASP H  72      26.394 221.049 135.092  1.00127.71           N  
ATOM   1500  CA  ASP H  72      25.967 222.438 134.932  1.00132.49           C  
ATOM   1501  C   ASP H  72      26.497 222.913 133.582  1.00132.24           C  
ATOM   1502  O   ASP H  72      27.693 223.187 133.438  1.00133.98           O  
ATOM   1503  CB  ASP H  72      26.477 223.308 136.076  1.00148.52           C  
ATOM   1504  CG  ASP H  72      25.897 224.710 136.050  1.00152.00           C  
ATOM   1505  OD1 ASP H  72      25.502 225.178 134.962  1.00149.99           O  
ATOM   1506  OD2 ASP H  72      25.840 225.346 137.124  1.00158.22           O  
ATOM   1507  N   LYS H  73      25.605 222.998 132.592  1.00131.97           N  
ATOM   1508  CA  LYS H  73      26.028 223.396 131.254  1.00136.91           C  
ATOM   1509  C   LYS H  73      26.348 224.883 131.184  1.00133.44           C  
ATOM   1510  O   LYS H  73      27.208 225.293 130.396  1.00131.02           O  
ATOM   1511  CB  LYS H  73      24.954 223.020 130.234  1.00128.14           C  
ATOM   1512  CG  LYS H  73      24.711 221.520 130.147  1.00124.17           C  
ATOM   1513  CD  LYS H  73      23.710 221.166 129.061  1.00125.06           C  
ATOM   1514  CE  LYS H  73      23.573 219.658 128.919  1.00117.06           C  
ATOM   1515  NZ  LYS H  73      22.628 219.278 127.832  1.00152.58           N  
ATOM   1516  N   GLY H  74      25.673 225.704 131.991  1.00132.75           N  
ATOM   1517  CA  GLY H  74      26.041 227.106 132.070  1.00127.90           C  
ATOM   1518  C   GLY H  74      27.444 227.309 132.602  1.00133.24           C  
ATOM   1519  O   GLY H  74      28.145 228.236 132.186  1.00110.03           O  
ATOM   1520  N   ARG H  75      27.874 226.451 133.525  1.00143.33           N  
ATOM   1521  CA  ARG H  75      29.236 226.461 134.036  1.00150.54           C  
ATOM   1522  C   ARG H  75      30.154 225.509 133.280  1.00146.61           C  
ATOM   1523  O   ARG H  75      31.356 225.474 133.564  1.00138.97           O  
ATOM   1524  CB  ARG H  75      29.247 226.105 135.528  1.00148.35           C  
ATOM   1525  CG  ARG H  75      28.645 227.162 136.445  1.00152.53           C  
ATOM   1526  CD  ARG H  75      28.658 226.689 137.893  1.00155.79           C  
ATOM   1527  NE  ARG H  75      28.251 227.732 138.830  1.00154.50           N  
ATOM   1528  CZ  ARG H  75      26.996 227.950 139.209  1.00158.84           C  
ATOM   1529  NH1 ARG H  75      26.015 227.198 138.728  1.00149.56           N  
ATOM   1530  NH2 ARG H  75      26.720 228.922 140.069  1.00160.80           N  
ATOM   1531  N   ASN H  76      29.619 224.739 132.334  1.00146.62           N  
ATOM   1532  CA  ASN H  76      30.406 223.788 131.552  1.00142.23           C  
ATOM   1533  C   ASN H  76      31.178 222.841 132.470  1.00137.55           C  
ATOM   1534  O   ASN H  76      32.369 222.584 132.285  1.00137.18           O  
ATOM   1535  CB  ASN H  76      31.350 224.521 130.596  1.00144.59           C  
ATOM   1536  CG  ASN H  76      31.840 223.637 129.465  1.00136.60           C  
ATOM   1537  OD1 ASN H  76      31.206 222.639 129.122  1.00132.27           O  
ATOM   1538  ND2 ASN H  76      32.972 224.004 128.874  1.00122.30           N  
ATOM   1539  N   SER H  77      30.480 222.315 133.476  1.00125.98           N  
ATOM   1540  CA  SER H  77      31.117 221.495 134.496  1.00114.70           C  
ATOM   1541  C   SER H  77      30.264 220.270 134.792  1.00111.69           C  
ATOM   1542  O   SER H  77      29.087 220.199 134.428  1.00110.45           O  
ATOM   1543  CB  SER H  77      31.355 222.287 135.790  1.00126.74           C  
ATOM   1544  OG  SER H  77      32.238 223.374 135.573  1.00144.11           O  
ATOM   1545  N   VAL H  78      30.882 219.298 135.462  1.00102.97           N  
ATOM   1546  CA  VAL H  78      30.194 218.108 135.947  1.00 93.55           C  
ATOM   1547  C   VAL H  78      30.573 217.911 137.407  1.00112.85           C  
ATOM   1548  O   VAL H  78      31.665 218.290 137.837  1.00124.13           O  
ATOM   1549  CB  VAL H  78      30.538 216.855 135.110  1.00117.18           C  
ATOM   1550  CG1 VAL H  78      29.857 215.621 135.686  1.00109.41           C  
ATOM   1551  CG2 VAL H  78      30.134 217.061 133.658  1.00122.36           C  
ATOM   1552  N   TYR H  79      29.662 217.326 138.180  1.00120.78           N  
ATOM   1553  CA  TYR H  79      29.865 217.181 139.614  1.00110.55           C  
ATOM   1554  C   TYR H  79      29.493 215.779 140.068  1.00100.62           C  
ATOM   1555  O   TYR H  79      28.618 215.129 139.486  1.00102.49           O  
ATOM   1556  CB  TYR H  79      29.048 218.208 140.402  1.00102.06           C  
ATOM   1557  CG  TYR H  79      29.271 219.632 139.956  1.00106.06           C  
ATOM   1558  CD1 TYR H  79      30.421 220.321 140.317  1.00107.07           C  
ATOM   1559  CD2 TYR H  79      28.331 220.289 139.176  1.00106.69           C  
ATOM   1560  CE1 TYR H  79      30.628 221.624 139.911  1.00122.52           C  
ATOM   1561  CE2 TYR H  79      28.528 221.591 138.767  1.00109.41           C  
ATOM   1562  CZ  TYR H  79      29.678 222.254 139.137  1.00118.81           C  
ATOM   1563  OH  TYR H  79      29.876 223.553 138.730  1.00134.64           O  
ATOM   1564  N   LEU H  80      30.162 215.327 141.128  1.00 94.82           N  
ATOM   1565  CA  LEU H  80      29.925 214.011 141.713  1.00105.83           C  
ATOM   1566  C   LEU H  80      29.747 214.167 143.218  1.00108.43           C  
ATOM   1567  O   LEU H  80      30.724 214.376 143.943  1.00 95.34           O  
ATOM   1568  CB  LEU H  80      31.075 213.054 141.402  1.00 99.19           C  
ATOM   1569  CG  LEU H  80      30.874 211.617 141.885  1.00110.22           C  
ATOM   1570  CD1 LEU H  80      29.704 210.979 141.155  1.00110.99           C  
ATOM   1571  CD2 LEU H  80      32.139 210.793 141.704  1.00110.64           C  
ATOM   1572  N   GLN H  81      28.506 214.061 143.685  1.00115.98           N  
ATOM   1573  CA  GLN H  81      28.202 214.098 145.110  1.00116.00           C  
ATOM   1574  C   GLN H  81      28.212 212.676 145.658  1.00126.56           C  
ATOM   1575  O   GLN H  81      27.489 211.805 145.159  1.00107.97           O  
ATOM   1576  CB  GLN H  81      26.851 214.766 145.359  1.00123.52           C  
ATOM   1577  CG  GLN H  81      26.466 214.854 146.827  1.00133.88           C  
ATOM   1578  CD  GLN H  81      27.413 215.726 147.627  1.00141.25           C  
ATOM   1579  OE1 GLN H  81      27.550 216.921 147.363  1.00132.25           O  
ATOM   1580  NE2 GLN H  81      28.077 215.130 148.612  1.00144.47           N  
ATOM   1581  N   MET H  82      29.027 212.447 146.685  1.00137.82           N  
ATOM   1582  CA  MET H  82      29.207 211.133 147.287  1.00128.51           C  
ATOM   1583  C   MET H  82      28.856 211.207 148.766  1.00124.78           C  
ATOM   1584  O   MET H  82      29.272 212.141 149.460  1.00119.50           O  
ATOM   1585  CB  MET H  82      30.646 210.642 147.101  1.00122.86           C  
ATOM   1586  CG  MET H  82      31.100 210.575 145.648  1.00126.88           C  
ATOM   1587  SD  MET H  82      32.830 210.096 145.464  1.00126.51           S  
ATOM   1588  CE  MET H  82      33.653 211.518 146.177  1.00121.42           C  
ATOM   1589  N   LYS H  82A     28.087 210.228 149.241  1.00125.71           N  
ATOM   1590  CA  LYS H  82A     27.676 210.158 150.635  1.00126.98           C  
ATOM   1591  C   LYS H  82A     27.934 208.758 151.176  1.00127.06           C  
ATOM   1592  O   LYS H  82A     28.128 207.803 150.420  1.00129.84           O  
ATOM   1593  CB  LYS H  82A     26.194 210.519 150.810  1.00125.51           C  
ATOM   1594  CG  LYS H  82A     25.843 211.940 150.404  1.00128.09           C  
ATOM   1595  CD  LYS H  82A     24.403 212.263 150.766  1.00125.36           C  
ATOM   1596  CE  LYS H  82A     24.042 213.694 150.409  1.00139.75           C  
ATOM   1597  NZ  LYS H  82A     24.079 213.927 148.940  1.00175.11           N  
ATOM   1598  N   THR H  82B     27.924 208.650 152.502  1.00118.10           N  
ATOM   1599  CA  THR H  82B     28.181 207.393 153.204  1.00121.93           C  
ATOM   1600  C   THR H  82B     29.375 206.667 152.587  1.00115.16           C  
ATOM   1601  O   THR H  82B     29.300 205.510 152.170  1.00111.16           O  
ATOM   1602  CB  THR H  82B     26.939 206.503 153.210  1.00119.50           C  
ATOM   1603  OG1 THR H  82B     26.515 206.260 151.863  1.00133.79           O  
ATOM   1604  CG2 THR H  82B     25.808 207.171 153.980  1.00106.02           C  
ATOM   1605  N   LEU H  82C     30.493 207.384 152.534  1.00103.37           N  
ATOM   1606  CA  LEU H  82C     31.694 206.860 151.902  1.00114.25           C  
ATOM   1607  C   LEU H  82C     32.292 205.722 152.720  1.00113.39           C  
ATOM   1608  O   LEU H  82C     32.137 205.651 153.943  1.00121.40           O  
ATOM   1609  CB  LEU H  82C     32.723 207.974 151.717  1.00103.77           C  
ATOM   1610  CG  LEU H  82C     32.353 209.011 150.655  1.00102.07           C  
ATOM   1611  CD1 LEU H  82C     33.208 210.260 150.794  1.00113.81           C  
ATOM   1612  CD2 LEU H  82C     32.493 208.413 149.262  1.00 99.86           C  
ATOM   1613  N   THR H  83      32.981 204.822 152.025  1.00100.84           N  
ATOM   1614  CA  THR H  83      33.629 203.671 152.632  1.00102.92           C  
ATOM   1615  C   THR H  83      35.080 203.617 152.171  1.00 99.33           C  
ATOM   1616  O   THR H  83      35.483 204.303 151.228  1.00104.16           O  
ATOM   1617  CB  THR H  83      32.903 202.366 152.276  1.00105.24           C  
ATOM   1618  OG1 THR H  83      32.936 202.170 150.857  1.00 91.97           O  
ATOM   1619  CG2 THR H  83      31.454 202.418 152.740  1.00 99.18           C  
ATOM   1620  N   VAL H  84      35.874 202.788 152.855  1.00100.54           N  
ATOM   1621  CA  VAL H  84      37.282 202.652 152.493  1.00109.07           C  
ATOM   1622  C   VAL H  84      37.427 202.113 151.077  1.00113.31           C  
ATOM   1623  O   VAL H  84      38.413 202.408 150.390  1.00108.72           O  
ATOM   1624  CB  VAL H  84      38.015 201.762 153.515  1.00 99.96           C  
ATOM   1625  CG1 VAL H  84      38.034 202.432 154.879  1.00110.22           C  
ATOM   1626  CG2 VAL H  84      37.356 200.395 153.597  1.00103.21           C  
ATOM   1627  N   GLY H  85      36.459 201.322 150.615  1.00115.99           N  
ATOM   1628  CA  GLY H  85      36.487 200.824 149.252  1.00121.43           C  
ATOM   1629  C   GLY H  85      36.344 201.894 148.191  1.00107.40           C  
ATOM   1630  O   GLY H  85      36.522 201.595 147.005  1.00 92.95           O  
ATOM   1631  N   ASP H  86      36.029 203.125 148.586  1.00110.88           N  
ATOM   1632  CA  ASP H  86      35.902 204.240 147.660  1.00104.03           C  
ATOM   1633  C   ASP H  86      37.186 205.048 147.526  1.00 97.44           C  
ATOM   1634  O   ASP H  86      37.236 205.973 146.709  1.00 93.34           O  
ATOM   1635  CB  ASP H  86      34.759 205.159 148.100  1.00105.27           C  
ATOM   1636  CG  ASP H  86      33.425 204.444 148.149  1.00119.98           C  
ATOM   1637  OD1 ASP H  86      33.128 203.673 147.212  1.00121.71           O  
ATOM   1638  OD2 ASP H  86      32.678 204.647 149.129  1.00129.97           O  
ATOM   1639  N   THR H  87      38.216 204.729 148.307  1.00102.49           N  
ATOM   1640  CA  THR H  87      39.490 205.424 148.184  1.00106.99           C  
ATOM   1641  C   THR H  87      40.097 205.180 146.808  1.00105.95           C  
ATOM   1642  O   THR H  87      40.020 204.075 146.263  1.00112.68           O  
ATOM   1643  CB  THR H  87      40.459 204.958 149.274  1.00107.92           C  
ATOM   1644  OG1 THR H  87      39.990 205.391 150.557  1.00113.65           O  
ATOM   1645  CG2 THR H  87      41.853 205.521 149.028  1.00 98.97           C  
ATOM   1646  N   GLY H  88      40.699 206.215 146.250  1.00 97.33           N  
ATOM   1647  CA  GLY H  88      41.340 206.107 144.955  1.00100.42           C  
ATOM   1648  C   GLY H  88      41.368 207.450 144.256  1.00108.85           C  
ATOM   1649  O   GLY H  88      40.843 208.447 144.744  1.00114.55           O  
ATOM   1650  N   VAL H  89      42.007 207.451 143.088  1.00112.03           N  
ATOM   1651  CA  VAL H  89      42.089 208.633 142.239  1.00101.76           C  
ATOM   1652  C   VAL H  89      40.932 208.604 141.252  1.00 86.82           C  
ATOM   1653  O   VAL H  89      40.624 207.563 140.665  1.00 85.80           O  
ATOM   1654  CB  VAL H  89      43.444 208.696 141.512  1.00 99.12           C  
ATOM   1655  CG1 VAL H  89      43.466 209.855 140.529  1.00 99.95           C  
ATOM   1656  CG2 VAL H  89      44.574 208.826 142.520  1.00 91.13           C  
ATOM   1657  N   TYR H  90      40.283 209.748 141.067  1.00 79.02           N  
ATOM   1658  CA  TYR H  90      39.097 209.839 140.227  1.00 91.87           C  
ATOM   1659  C   TYR H  90      39.386 210.742 139.038  1.00 98.77           C  
ATOM   1660  O   TYR H  90      39.746 211.913 139.210  1.00 94.87           O  
ATOM   1661  CB  TYR H  90      37.897 210.337 141.033  1.00 86.24           C  
ATOM   1662  CG  TYR H  90      37.299 209.250 141.896  1.00 79.69           C  
ATOM   1663  CD1 TYR H  90      37.906 208.870 143.085  1.00 85.09           C  
ATOM   1664  CD2 TYR H  90      36.143 208.586 141.510  1.00 85.91           C  
ATOM   1665  CE1 TYR H  90      37.371 207.869 143.872  1.00 98.92           C  
ATOM   1666  CE2 TYR H  90      35.599 207.584 142.291  1.00 91.89           C  
ATOM   1667  CZ  TYR H  90      36.218 207.230 143.471  1.00 85.50           C  
ATOM   1668  OH  TYR H  90      35.683 206.233 144.254  1.00 76.35           O  
ATOM   1669  N   PHE H  91      39.246 210.179 137.842  1.00100.79           N  
ATOM   1670  CA  PHE H  91      39.402 210.877 136.578  1.00 89.47           C  
ATOM   1671  C   PHE H  91      38.038 211.132 135.955  1.00 86.15           C  
ATOM   1672  O   PHE H  91      37.131 210.293 136.039  1.00 80.71           O  
ATOM   1673  CB  PHE H  91      40.252 210.070 135.591  1.00 77.31           C  
ATOM   1674  CG  PHE H  91      41.668 209.861 136.030  1.00 86.77           C  
ATOM   1675  CD1 PHE H  91      42.625 210.838 135.814  1.00 90.80           C  
ATOM   1676  CD2 PHE H  91      42.050 208.677 136.638  1.00 89.84           C  
ATOM   1677  CE1 PHE H  91      43.932 210.645 136.210  1.00 85.72           C  
ATOM   1678  CE2 PHE H  91      43.356 208.478 137.035  1.00105.60           C  
ATOM   1679  CZ  PHE H  91      44.299 209.463 136.821  1.00107.92           C  
ATOM   1680  N   CYS H  92      37.917 212.293 135.323  1.00 94.71           N  
ATOM   1681  CA  CYS H  92      36.757 212.685 134.539  1.00 85.76           C  
ATOM   1682  C   CYS H  92      37.141 212.627 133.067  1.00102.51           C  
ATOM   1683  O   CYS H  92      38.175 213.175 132.672  1.00105.48           O  
ATOM   1684  CB  CYS H  92      36.306 214.092 134.940  1.00 84.50           C  
ATOM   1685  SG  CYS H  92      35.327 215.016 133.745  1.00133.53           S  
ATOM   1686  N   VAL H  93      36.324 211.952 132.260  1.00 99.75           N  
ATOM   1687  CA  VAL H  93      36.677 211.640 130.880  1.00 77.03           C  
ATOM   1688  C   VAL H  93      35.550 212.086 129.960  1.00 88.71           C  
ATOM   1689  O   VAL H  93      34.378 211.788 130.216  1.00 93.18           O  
ATOM   1690  CB  VAL H  93      36.964 210.138 130.693  1.00 68.28           C  
ATOM   1691  CG1 VAL H  93      37.564 209.880 129.319  1.00 83.55           C  
ATOM   1692  CG2 VAL H  93      37.882 209.627 131.797  1.00 84.27           C  
ATOM   1693  N   ARG H  94      35.909 212.787 128.887  1.00 95.94           N  
ATOM   1694  CA  ARG H  94      34.942 213.240 127.896  1.00 92.23           C  
ATOM   1695  C   ARG H  94      34.669 212.118 126.902  1.00 90.13           C  
ATOM   1696  O   ARG H  94      35.584 211.658 126.209  1.00 95.16           O  
ATOM   1697  CB  ARG H  94      35.464 214.481 127.175  1.00 98.47           C  
ATOM   1698  CG  ARG H  94      34.529 215.022 126.105  1.00103.21           C  
ATOM   1699  CD  ARG H  94      35.265 215.944 125.147  1.00 92.43           C  
ATOM   1700  NE  ARG H  94      34.348 216.694 124.294  1.00115.90           N  
ATOM   1701  CZ  ARG H  94      34.724 217.402 123.234  1.00139.73           C  
ATOM   1702  NH1 ARG H  94      36.003 217.451 122.886  1.00139.22           N  
ATOM   1703  NH2 ARG H  94      33.821 218.057 122.517  1.00136.39           N  
ATOM   1704  N   GLY H  95      33.416 211.678 126.829  1.00 87.72           N  
ATOM   1705  CA  GLY H  95      33.033 210.623 125.923  1.00 94.16           C  
ATOM   1706  C   GLY H  95      32.405 211.156 124.652  1.00105.89           C  
ATOM   1707  O   GLY H  95      32.403 212.363 124.388  1.00104.55           O  
ATOM   1708  N   PRO H  96      31.859 210.260 123.835  1.00101.68           N  
ATOM   1709  CA  PRO H  96      31.206 210.689 122.594  1.00101.05           C  
ATOM   1710  C   PRO H  96      29.914 211.437 122.886  1.00 94.01           C  
ATOM   1711  O   PRO H  96      29.423 211.483 124.015  1.00103.63           O  
ATOM   1712  CB  PRO H  96      30.938 209.371 121.863  1.00119.46           C  
ATOM   1713  CG  PRO H  96      30.814 208.365 122.963  1.00113.70           C  
ATOM   1714  CD  PRO H  96      31.793 208.800 124.021  1.00105.65           C  
ATOM   1715  N   GLU H  97      29.361 212.037 121.836  1.00101.76           N  
ATOM   1716  CA  GLU H  97      28.081 212.719 121.967  1.00106.27           C  
ATOM   1717  C   GLU H  97      26.982 211.700 122.245  1.00 93.15           C  
ATOM   1718  O   GLU H  97      26.915 210.650 121.599  1.00 84.16           O  
ATOM   1719  CB  GLU H  97      27.774 213.526 120.707  1.00119.77           C  
ATOM   1720  CG  GLU H  97      28.778 214.643 120.454  1.00125.26           C  
ATOM   1721  CD  GLU H  97      28.220 215.757 119.591  1.00137.65           C  
ATOM   1722  OE1 GLU H  97      27.179 215.544 118.935  1.00148.56           O  
ATOM   1723  OE2 GLU H  97      28.823 216.851 119.576  1.00123.30           O  
ATOM   1724  N   SER H  98      26.125 212.012 123.213  1.00104.59           N  
ATOM   1725  CA  SER H  98      25.170 211.034 123.721  1.00109.62           C  
ATOM   1726  C   SER H  98      24.234 210.546 122.621  1.00 97.77           C  
ATOM   1727  O   SER H  98      23.665 211.343 121.870  1.00 92.42           O  
ATOM   1728  CB  SER H  98      24.363 211.644 124.867  1.00118.20           C  
ATOM   1729  OG  SER H  98      25.219 212.146 125.879  1.00115.12           O  
ATOM   1730  N   GLY H  99      24.074 209.223 122.535  1.00 95.52           N  
ATOM   1731  CA  GLY H  99      23.100 208.610 121.655  1.00103.17           C  
ATOM   1732  C   GLY H  99      23.530 208.410 120.218  1.00113.37           C  
ATOM   1733  O   GLY H  99      22.815 207.735 119.466  1.00105.59           O  
ATOM   1734  N   TRP H 100      24.670 208.959 119.806  1.00116.16           N  
ATOM   1735  CA  TRP H 100      25.099 208.915 118.414  1.00107.00           C  
ATOM   1736  C   TRP H 100      26.192 207.886 118.161  1.00103.10           C  
ATOM   1737  O   TRP H 100      26.726 207.825 117.048  1.00104.22           O  
ATOM   1738  CB  TRP H 100      25.570 210.300 117.971  1.00101.71           C  
ATOM   1739  CG  TRP H 100      24.488 211.329 118.039  1.00110.34           C  
ATOM   1740  CD1 TRP H 100      24.253 212.211 119.054  1.00118.47           C  
ATOM   1741  CD2 TRP H 100      23.477 211.572 117.055  1.00114.17           C  
ATOM   1742  NE1 TRP H 100      23.162 212.993 118.759  1.00111.00           N  
ATOM   1743  CE2 TRP H 100      22.668 212.620 117.536  1.00116.16           C  
ATOM   1744  CE3 TRP H 100      23.180 211.008 115.811  1.00108.09           C  
ATOM   1745  CZ2 TRP H 100      21.582 213.115 116.818  1.00133.71           C  
ATOM   1746  CZ3 TRP H 100      22.102 211.500 115.099  1.00117.90           C  
ATOM   1747  CH2 TRP H 100      21.316 212.543 115.604  1.00129.35           C  
ATOM   1748  N   PHE H 100A     26.525 207.068 119.161  1.00105.66           N  
ATOM   1749  CA  PHE H 100A     27.665 206.166 119.036  1.00102.15           C  
ATOM   1750  C   PHE H 100A     27.478 205.168 117.900  1.00 95.82           C  
ATOM   1751  O   PHE H 100A     28.465 204.664 117.352  1.00 92.06           O  
ATOM   1752  CB  PHE H 100A     27.895 205.432 120.356  1.00118.76           C  
ATOM   1753  CG  PHE H 100A     26.877 204.367 120.639  1.00114.69           C  
ATOM   1754  CD1 PHE H 100A     25.560 204.704 120.903  1.00 95.31           C  
ATOM   1755  CD2 PHE H 100A     27.235 203.030 120.639  1.00117.17           C  
ATOM   1756  CE1 PHE H 100A     24.619 203.727 121.159  1.00 90.55           C  
ATOM   1757  CE2 PHE H 100A     26.298 202.047 120.896  1.00109.58           C  
ATOM   1758  CZ  PHE H 100A     24.988 202.397 121.157  1.00105.76           C  
ATOM   1759  N   TYR H 100B     26.230 204.870 117.531  1.00106.29           N  
ATOM   1760  CA  TYR H 100B     25.984 203.921 116.451  1.00 97.99           C  
ATOM   1761  C   TYR H 100B     26.454 204.452 115.103  1.00 98.68           C  
ATOM   1762  O   TYR H 100B     26.668 203.658 114.181  1.00 97.87           O  
ATOM   1763  CB  TYR H 100B     24.495 203.570 116.393  1.00 90.63           C  
ATOM   1764  CG  TYR H 100B     24.136 202.477 115.406  1.00 94.45           C  
ATOM   1765  CD1 TYR H 100B     24.331 201.136 115.718  1.00106.99           C  
ATOM   1766  CD2 TYR H 100B     23.580 202.784 114.170  1.00121.56           C  
ATOM   1767  CE1 TYR H 100B     23.995 200.134 114.822  1.00108.65           C  
ATOM   1768  CE2 TYR H 100B     23.241 201.789 113.269  1.00135.19           C  
ATOM   1769  CZ  TYR H 100B     23.450 200.466 113.600  1.00125.66           C  
ATOM   1770  OH  TYR H 100B     23.114 199.474 112.706  1.00132.86           O  
ATOM   1771  N   HIS H 100C     26.624 205.766 114.973  1.00100.88           N  
ATOM   1772  CA  HIS H 100C     27.117 206.394 113.752  1.00105.28           C  
ATOM   1773  C   HIS H 100C     28.493 207.017 113.905  1.00107.00           C  
ATOM   1774  O   HIS H 100C     29.343 206.845 113.029  1.00119.07           O  
ATOM   1775  CB  HIS H 100C     26.141 207.475 113.279  1.00121.33           C  
ATOM   1776  CG  HIS H 100C     24.785 206.952 112.934  1.00118.22           C  
ATOM   1777  ND1 HIS H 100C     24.495 206.390 111.711  1.00119.80           N  
ATOM   1778  CD2 HIS H 100C     23.641 206.901 113.654  1.00125.89           C  
ATOM   1779  CE1 HIS H 100C     23.229 206.015 111.691  1.00128.00           C  
ATOM   1780  NE2 HIS H 100C     22.688 206.314 112.858  1.00120.23           N  
ATOM   1781  N   TYR H 100D     28.732 207.745 114.994  1.00 93.15           N  
ATOM   1782  CA  TYR H 100D     29.988 208.455 115.210  1.00115.00           C  
ATOM   1783  C   TYR H 100D     30.560 208.041 116.559  1.00114.49           C  
ATOM   1784  O   TYR H 100D     30.046 208.450 117.605  1.00108.83           O  
ATOM   1785  CB  TYR H 100D     29.784 209.972 115.163  1.00118.31           C  
ATOM   1786  CG  TYR H 100D     29.080 210.494 113.929  1.00105.20           C  
ATOM   1787  CD1 TYR H 100D     29.707 210.490 112.691  1.00115.62           C  
ATOM   1788  CD2 TYR H 100D     27.796 211.020 114.011  1.00103.63           C  
ATOM   1789  CE1 TYR H 100D     29.069 210.978 111.564  1.00134.38           C  
ATOM   1790  CE2 TYR H 100D     27.151 211.511 112.890  1.00115.10           C  
ATOM   1791  CZ  TYR H 100D     27.791 211.488 111.669  1.00134.36           C  
ATOM   1792  OH  TYR H 100D     27.150 211.976 110.553  1.00132.78           O  
ATOM   1793  N   TYR H 100E     31.622 207.237 116.539  1.00106.44           N  
ATOM   1794  CA  TYR H 100E     32.374 206.921 117.749  1.00 90.37           C  
ATOM   1795  C   TYR H 100E     33.857 207.002 117.432  1.00 94.35           C  
ATOM   1796  O   TYR H 100E     34.333 206.330 116.512  1.00 98.36           O  
ATOM   1797  CB  TYR H 100E     32.019 205.537 118.301  1.00 91.15           C  
ATOM   1798  CG  TYR H 100E     32.803 205.187 119.546  1.00116.31           C  
ATOM   1799  CD1 TYR H 100E     32.825 206.048 120.635  1.00121.85           C  
ATOM   1800  CD2 TYR H 100E     33.523 204.003 119.634  1.00119.19           C  
ATOM   1801  CE1 TYR H 100E     33.541 205.743 121.776  1.00112.35           C  
ATOM   1802  CE2 TYR H 100E     34.242 203.687 120.773  1.00116.80           C  
ATOM   1803  CZ  TYR H 100E     34.247 204.561 121.840  1.00114.37           C  
ATOM   1804  OH  TYR H 100E     34.959 204.254 122.976  1.00116.70           O  
ATOM   1805  N   TRP H 100F     34.586 207.818 118.196  1.00113.29           N  
ATOM   1806  CA  TRP H 100F     36.010 208.039 117.968  1.00113.60           C  
ATOM   1807  C   TRP H 100F     36.843 207.756 119.212  1.00117.47           C  
ATOM   1808  O   TRP H 100F     38.001 208.179 119.289  1.00125.40           O  
ATOM   1809  CB  TRP H 100F     36.256 209.469 117.483  1.00113.84           C  
ATOM   1810  CG  TRP H 100F     35.300 209.917 116.421  1.00126.79           C  
ATOM   1811  CD1 TRP H 100F     34.320 210.859 116.544  1.00139.44           C  
ATOM   1812  CD2 TRP H 100F     35.225 209.436 115.074  1.00120.50           C  
ATOM   1813  NE1 TRP H 100F     33.644 210.998 115.357  1.00126.81           N  
ATOM   1814  CE2 TRP H 100F     34.179 210.135 114.438  1.00111.51           C  
ATOM   1815  CE3 TRP H 100F     35.941 208.484 114.343  1.00115.29           C  
ATOM   1816  CZ2 TRP H 100F     33.833 209.913 113.107  1.00107.87           C  
ATOM   1817  CZ3 TRP H 100F     35.596 208.265 113.021  1.00116.98           C  
ATOM   1818  CH2 TRP H 100F     34.551 208.976 112.418  1.00119.58           C  
ATOM   1819  N   GLY H 100G     36.280 207.050 120.186  1.00 99.35           N  
ATOM   1820  CA  GLY H 100G     36.996 206.751 121.409  1.00 99.12           C  
ATOM   1821  C   GLY H 100G     36.849 207.838 122.453  1.00104.89           C  
ATOM   1822  O   GLY H 100G     36.234 208.889 122.244  1.00112.58           O  
ATOM   1823  N   LEU H 100H     37.434 207.565 123.616  1.00101.61           N  
ATOM   1824  CA  LEU H 100H     37.439 208.495 124.742  1.00116.04           C  
ATOM   1825  C   LEU H 100H     38.689 209.365 124.629  1.00114.14           C  
ATOM   1826  O   LEU H 100H     39.782 208.958 125.030  1.00109.62           O  
ATOM   1827  CB  LEU H 100H     37.392 207.734 126.064  1.00111.91           C  
ATOM   1828  CG  LEU H 100H     36.130 206.894 126.276  1.00 93.14           C  
ATOM   1829  CD1 LEU H 100H     36.283 206.010 127.499  1.00104.09           C  
ATOM   1830  CD2 LEU H 100H     34.902 207.782 126.406  1.00117.40           C  
ATOM   1831  N   GLY H 101      38.522 210.572 124.095  1.00 92.54           N  
ATOM   1832  CA  GLY H 101      39.658 211.407 123.762  1.00117.75           C  
ATOM   1833  C   GLY H 101      40.287 212.169 124.910  1.00123.68           C  
ATOM   1834  O   GLY H 101      41.516 212.214 125.015  1.00148.43           O  
ATOM   1835  N   VAL H 102      39.474 212.773 125.776  1.00 92.13           N  
ATOM   1836  CA  VAL H 102      39.935 213.778 126.734  1.00101.85           C  
ATOM   1837  C   VAL H 102      39.813 213.225 128.148  1.00100.40           C  
ATOM   1838  O   VAL H 102      38.743 212.753 128.552  1.00105.23           O  
ATOM   1839  CB  VAL H 102      39.146 215.091 126.582  1.00106.09           C  
ATOM   1840  CG1 VAL H 102      39.687 216.170 127.519  1.00103.01           C  
ATOM   1841  CG2 VAL H 102      39.201 215.561 125.139  1.00122.26           C  
ATOM   1842  N   TRP H 103      40.910 213.293 128.897  1.00101.75           N  
ATOM   1843  CA  TRP H 103      40.962 212.883 130.289  1.00 92.01           C  
ATOM   1844  C   TRP H 103      41.418 214.053 131.146  1.00102.78           C  
ATOM   1845  O   TRP H 103      42.211 214.892 130.709  1.00119.51           O  
ATOM   1846  CB  TRP H 103      41.920 211.705 130.492  1.00 75.44           C  
ATOM   1847  CG  TRP H 103      41.488 210.443 129.827  1.00 82.32           C  
ATOM   1848  CD1 TRP H 103      41.336 210.231 128.489  1.00 93.25           C  
ATOM   1849  CD2 TRP H 103      41.175 209.202 130.468  1.00 79.70           C  
ATOM   1850  NE1 TRP H 103      40.936 208.938 128.257  1.00 84.33           N  
ATOM   1851  CE2 TRP H 103      40.830 208.285 129.457  1.00 91.25           C  
ATOM   1852  CE3 TRP H 103      41.147 208.780 131.800  1.00 90.43           C  
ATOM   1853  CZ2 TRP H 103      40.462 206.972 129.736  1.00 98.88           C  
ATOM   1854  CZ3 TRP H 103      40.782 207.476 132.074  1.00 77.87           C  
ATOM   1855  CH2 TRP H 103      40.444 206.587 131.048  1.00 72.92           C  
ATOM   1856  N   GLY H 104      40.911 214.103 132.375  1.00 98.92           N  
ATOM   1857  CA  GLY H 104      41.346 215.098 133.328  1.00 97.14           C  
ATOM   1858  C   GLY H 104      42.632 214.695 134.021  1.00 99.65           C  
ATOM   1859  O   GLY H 104      43.208 213.634 133.782  1.00116.72           O  
ATOM   1860  N   ARG H 105      43.092 215.581 134.906  1.00 94.42           N  
ATOM   1861  CA  ARG H 105      44.298 215.304 135.676  1.00111.18           C  
ATOM   1862  C   ARG H 105      44.051 214.298 136.789  1.00115.30           C  
ATOM   1863  O   ARG H 105      44.993 213.627 137.224  1.00 93.36           O  
ATOM   1864  CB  ARG H 105      44.852 216.598 136.271  1.00117.33           C  
ATOM   1865  CG  ARG H 105      45.214 217.660 135.250  1.00114.64           C  
ATOM   1866  CD  ARG H 105      46.494 217.310 134.513  1.00138.46           C  
ATOM   1867  NE  ARG H 105      46.885 218.367 133.585  1.00153.68           N  
ATOM   1868  CZ  ARG H 105      47.535 219.469 133.942  1.00153.39           C  
ATOM   1869  NH1 ARG H 105      47.866 219.663 135.212  1.00168.97           N  
ATOM   1870  NH2 ARG H 105      47.851 220.380 133.032  1.00140.74           N  
ATOM   1871  N   GLY H 106      42.817 214.180 137.253  1.00116.05           N  
ATOM   1872  CA  GLY H 106      42.490 213.316 138.373  1.00 90.70           C  
ATOM   1873  C   GLY H 106      42.505 214.061 139.692  1.00102.13           C  
ATOM   1874  O   GLY H 106      43.220 215.045 139.883  1.00102.87           O  
ATOM   1875  N   THR H 107      41.683 213.583 140.623  1.00107.76           N  
ATOM   1876  CA  THR H 107      41.639 214.119 141.977  1.00 89.15           C  
ATOM   1877  C   THR H 107      41.689 212.966 142.968  1.00101.59           C  
ATOM   1878  O   THR H 107      41.034 211.939 142.770  1.00 87.46           O  
ATOM   1879  CB  THR H 107      40.380 214.965 142.213  1.00 83.61           C  
ATOM   1880  OG1 THR H 107      40.496 215.655 143.462  1.00 88.29           O  
ATOM   1881  CG2 THR H 107      39.140 214.084 142.243  1.00101.37           C  
ATOM   1882  N   THR H 108      42.466 213.136 144.034  1.00116.27           N  
ATOM   1883  CA  THR H 108      42.739 212.053 144.969  1.00103.62           C  
ATOM   1884  C   THR H 108      41.712 212.039 146.095  1.00109.69           C  
ATOM   1885  O   THR H 108      41.482 213.062 146.749  1.00115.21           O  
ATOM   1886  CB  THR H 108      44.150 212.182 145.545  1.00108.07           C  
ATOM   1887  OG1 THR H 108      45.103 212.202 144.474  1.00102.84           O  
ATOM   1888  CG2 THR H 108      44.457 211.010 146.464  1.00132.29           C  
ATOM   1889  N   VAL H 109      41.103 210.876 146.318  1.00106.18           N  
ATOM   1890  CA  VAL H 109      40.128 210.672 147.384  1.00111.71           C  
ATOM   1891  C   VAL H 109      40.685 209.634 148.348  1.00114.19           C  
ATOM   1892  O   VAL H 109      41.100 208.548 147.926  1.00115.03           O  
ATOM   1893  CB  VAL H 109      38.762 210.225 146.831  1.00101.70           C  
ATOM   1894  CG1 VAL H 109      37.822 209.864 147.970  1.00 97.70           C  
ATOM   1895  CG2 VAL H 109      38.156 211.317 145.962  1.00 88.71           C  
ATOM   1896  N   THR H 110      40.692 209.968 149.637  1.00102.31           N  
ATOM   1897  CA  THR H 110      41.192 209.079 150.679  1.00102.19           C  
ATOM   1898  C   THR H 110      40.130 208.954 151.760  1.00108.26           C  
ATOM   1899  O   THR H 110      39.764 209.951 152.391  1.00119.50           O  
ATOM   1900  CB  THR H 110      42.504 209.601 151.273  1.00108.40           C  
ATOM   1901  OG1 THR H 110      43.460 209.799 150.224  1.00111.20           O  
ATOM   1902  CG2 THR H 110      43.066 208.607 152.280  1.00112.37           C  
ATOM   1903  N   VAL H 111      39.637 207.738 151.969  1.00 98.08           N  
ATOM   1904  CA  VAL H 111      38.610 207.461 152.966  1.00107.33           C  
ATOM   1905  C   VAL H 111      39.291 206.797 154.155  1.00116.22           C  
ATOM   1906  O   VAL H 111      39.712 205.637 154.076  1.00 99.43           O  
ATOM   1907  CB  VAL H 111      37.491 206.580 152.396  1.00106.61           C  
ATOM   1908  CG1 VAL H 111      36.385 206.400 153.425  1.00107.61           C  
ATOM   1909  CG2 VAL H 111      36.942 207.183 151.112  1.00109.48           C  
ATOM   1910  N   SER H 112      39.399 207.527 155.262  1.00118.75           N  
ATOM   1911  CA  SER H 112      40.090 207.022 156.438  1.00115.67           C  
ATOM   1912  C   SER H 112      39.727 207.881 157.638  1.00121.45           C  
ATOM   1913  O   SER H 112      39.396 209.061 157.495  1.00114.72           O  
ATOM   1914  CB  SER H 112      41.609 207.011 156.229  1.00101.39           C  
ATOM   1915  OG  SER H 112      42.289 206.676 157.426  1.00117.36           O  
ATOM   1916  N   SER H 113      39.789 207.273 158.820  1.00123.50           N  
ATOM   1917  CA  SER H 113      39.613 207.996 160.072  1.00126.12           C  
ATOM   1918  C   SER H 113      40.923 208.551 160.610  1.00122.44           C  
ATOM   1919  O   SER H 113      40.928 209.164 161.683  1.00110.44           O  
ATOM   1920  CB  SER H 113      38.967 207.089 161.125  1.00110.34           C  
ATOM   1921  OG  SER H 113      39.834 206.029 161.488  1.00129.90           O  
ATOM   1922  N   ALA H 114      42.027 208.350 159.896  1.00120.62           N  
ATOM   1923  CA  ALA H 114      43.311 208.877 160.328  1.00115.99           C  
ATOM   1924  C   ALA H 114      43.360 210.388 160.139  1.00109.58           C  
ATOM   1925  O   ALA H 114      42.706 210.950 159.257  1.00108.89           O  
ATOM   1926  CB  ALA H 114      44.449 208.213 159.554  1.00 98.66           C  
ATOM   1927  N   SER H 115      44.149 211.045 160.982  1.00107.83           N  
ATOM   1928  CA  SER H 115      44.270 212.492 160.929  1.00101.80           C  
ATOM   1929  C   SER H 115      45.302 212.910 159.888  1.00 89.66           C  
ATOM   1930  O   SER H 115      46.239 212.171 159.577  1.00 87.66           O  
ATOM   1931  CB  SER H 115      44.665 213.048 162.298  1.00134.05           C  
ATOM   1932  OG  SER H 115      43.750 212.643 163.301  1.00139.01           O  
ATOM   1933  N   THR H 116      45.113 214.109 159.343  1.00 97.01           N  
ATOM   1934  CA  THR H 116      46.132 214.702 158.491  1.00 84.62           C  
ATOM   1935  C   THR H 116      47.402 214.928 159.299  1.00 67.42           C  
ATOM   1936  O   THR H 116      47.355 215.453 160.415  1.00 83.58           O  
ATOM   1937  CB  THR H 116      45.637 216.025 157.904  1.00 87.09           C  
ATOM   1938  OG1 THR H 116      44.512 215.786 157.050  1.00 84.64           O  
ATOM   1939  CG2 THR H 116      46.742 216.704 157.108  1.00 76.29           C  
ATOM   1940  N   LYS H 117      48.540 214.523 158.741  1.00 68.73           N  
ATOM   1941  CA  LYS H 117      49.822 214.680 159.418  1.00 85.77           C  
ATOM   1942  C   LYS H 117      50.874 215.098 158.405  1.00 93.45           C  
ATOM   1943  O   LYS H 117      51.074 214.414 157.396  1.00 87.27           O  
ATOM   1944  CB  LYS H 117      50.248 213.390 160.124  1.00 77.80           C  
ATOM   1945  CG  LYS H 117      51.586 213.513 160.839  1.00 86.99           C  
ATOM   1946  CD  LYS H 117      51.997 212.210 161.500  1.00 97.68           C  
ATOM   1947  CE  LYS H 117      53.352 212.348 162.177  1.00 99.05           C  
ATOM   1948  NZ  LYS H 117      53.342 213.405 163.226  1.00103.65           N  
ATOM   1949  N   GLY H 118      51.540 216.217 158.676  1.00 94.63           N  
ATOM   1950  CA  GLY H 118      52.661 216.643 157.880  1.00 89.90           C  
ATOM   1951  C   GLY H 118      53.857 215.748 158.122  1.00 95.38           C  
ATOM   1952  O   GLY H 118      54.025 215.177 159.204  1.00116.43           O  
ATOM   1953  N   PRO H 119      54.710 215.603 157.116  1.00 87.24           N  
ATOM   1954  CA  PRO H 119      55.855 214.701 157.242  1.00 90.40           C  
ATOM   1955  C   PRO H 119      57.015 215.353 157.978  1.00 90.85           C  
ATOM   1956  O   PRO H 119      57.103 216.574 158.115  1.00101.69           O  
ATOM   1957  CB  PRO H 119      56.228 214.417 155.785  1.00113.83           C  
ATOM   1958  CG  PRO H 119      55.884 215.698 155.089  1.00107.99           C  
ATOM   1959  CD  PRO H 119      54.647 216.229 155.783  1.00 98.48           C  
ATOM   1960  N   SER H 120      57.907 214.498 158.468  1.00100.83           N  
ATOM   1961  CA  SER H 120      59.219 214.916 158.938  1.00107.67           C  
ATOM   1962  C   SER H 120      60.222 214.637 157.827  1.00101.77           C  
ATOM   1963  O   SER H 120      60.212 213.552 157.239  1.00103.82           O  
ATOM   1964  CB  SER H 120      59.613 214.178 160.218  1.00111.66           C  
ATOM   1965  OG  SER H 120      58.716 214.465 161.278  1.00116.98           O  
ATOM   1966  N   VAL H 121      61.067 215.617 157.525  1.00 90.36           N  
ATOM   1967  CA  VAL H 121      62.017 215.520 156.422  1.00 87.35           C  
ATOM   1968  C   VAL H 121      63.421 215.526 157.005  1.00 93.16           C  
ATOM   1969  O   VAL H 121      63.822 216.494 157.665  1.00102.78           O  
ATOM   1970  CB  VAL H 121      61.834 216.659 155.407  1.00 79.77           C  
ATOM   1971  CG1 VAL H 121      62.837 216.527 154.269  1.00 87.74           C  
ATOM   1972  CG2 VAL H 121      60.411 216.662 154.872  1.00 88.49           C  
ATOM   1973  N   PHE H 122      64.166 214.451 156.762  1.00 91.85           N  
ATOM   1974  CA  PHE H 122      65.510 214.337 157.295  1.00 97.80           C  
ATOM   1975  C   PHE H 122      66.521 214.206 156.165  1.00 94.94           C  
ATOM   1976  O   PHE H 122      66.230 213.570 155.147  1.00100.46           O  
ATOM   1977  CB  PHE H 122      65.632 213.127 158.226  1.00 99.62           C  
ATOM   1978  CG  PHE H 122      64.541 213.037 159.247  1.00102.56           C  
ATOM   1979  CD1 PHE H 122      64.608 213.774 160.416  1.00115.17           C  
ATOM   1980  CD2 PHE H 122      63.447 212.214 159.040  1.00100.77           C  
ATOM   1981  CE1 PHE H 122      63.605 213.693 161.360  1.00113.48           C  
ATOM   1982  CE2 PHE H 122      62.441 212.128 159.981  1.00 98.37           C  
ATOM   1983  CZ  PHE H 122      62.520 212.869 161.142  1.00101.50           C  
ATOM   1984  N   PRO H 123      67.708 214.787 156.311  1.00 97.14           N  
ATOM   1985  CA  PRO H 123      68.712 214.662 155.252  1.00 95.21           C  
ATOM   1986  C   PRO H 123      69.313 213.264 155.212  1.00109.35           C  
ATOM   1987  O   PRO H 123      69.580 212.650 156.247  1.00106.33           O  
ATOM   1988  CB  PRO H 123      69.763 215.710 155.633  1.00101.57           C  
ATOM   1989  CG  PRO H 123      69.638 215.830 157.113  1.00119.44           C  
ATOM   1990  CD  PRO H 123      68.174 215.643 157.416  1.00120.49           C  
ATOM   1991  N   LEU H 124      69.507 212.761 153.996  1.00 99.00           N  
ATOM   1992  CA  LEU H 124      70.326 211.583 153.733  1.00101.31           C  
ATOM   1993  C   LEU H 124      71.639 212.098 153.153  1.00100.92           C  
ATOM   1994  O   LEU H 124      71.834 212.156 151.937  1.00 91.06           O  
ATOM   1995  CB  LEU H 124      69.627 210.608 152.786  1.00102.30           C  
ATOM   1996  CG  LEU H 124      68.358 209.952 153.324  1.00 98.14           C  
ATOM   1997  CD1 LEU H 124      67.732 209.041 152.280  1.00 87.27           C  
ATOM   1998  CD2 LEU H 124      68.691 209.178 154.582  1.00 84.15           C  
ATOM   1999  N   ALA H 125      72.542 212.485 154.048  1.00107.01           N  
ATOM   2000  CA  ALA H 125      73.759 213.190 153.699  1.00 95.17           C  
ATOM   2001  C   ALA H 125      74.771 212.262 153.036  1.00 87.03           C  
ATOM   2002  O   ALA H 125      74.850 211.074 153.362  1.00 90.07           O  
ATOM   2003  CB  ALA H 125      74.383 213.819 154.938  1.00104.08           C  
ATOM   2004  N   PRO H 126      75.565 212.793 152.111  1.00 89.15           N  
ATOM   2005  CA  PRO H 126      76.610 211.982 151.481  1.00 84.53           C  
ATOM   2006  C   PRO H 126      77.573 211.440 152.524  1.00 98.67           C  
ATOM   2007  O   PRO H 126      77.992 212.148 153.443  1.00112.77           O  
ATOM   2008  CB  PRO H 126      77.297 212.967 150.528  1.00 88.18           C  
ATOM   2009  CG  PRO H 126      76.280 214.051 150.301  1.00 96.14           C  
ATOM   2010  CD  PRO H 126      75.545 214.172 151.598  1.00106.62           C  
ATOM   2011  N   SER H 127      77.913 210.167 152.379  1.00 91.17           N  
ATOM   2012  CA  SER H 127      78.751 209.467 153.336  1.00104.04           C  
ATOM   2013  C   SER H 127      80.100 209.144 152.712  1.00106.98           C  
ATOM   2014  O   SER H 127      80.275 209.201 151.491  1.00100.65           O  
ATOM   2015  CB  SER H 127      78.071 208.176 153.808  1.00112.74           C  
ATOM   2016  OG  SER H 127      78.552 207.785 155.080  1.00120.55           O  
ATOM   2017  N   SER H 128      81.066 208.811 153.569  1.00117.05           N  
ATOM   2018  CA  SER H 128      82.293 208.212 153.060  1.00124.02           C  
ATOM   2019  C   SER H 128      81.971 206.950 152.275  1.00121.33           C  
ATOM   2020  O   SER H 128      82.564 206.691 151.221  1.00123.50           O  
ATOM   2021  CB  SER H 128      83.252 207.900 154.208  1.00119.86           C  
ATOM   2022  OG  SER H 128      83.285 206.509 154.478  1.00101.59           O  
ATOM   2023  N   THR H 131      79.835 206.217 150.157  1.00125.63           N  
ATOM   2024  CA  THR H 131      78.988 206.605 149.037  1.00123.25           C  
ATOM   2025  C   THR H 131      79.869 207.225 147.961  1.00123.00           C  
ATOM   2026  O   THR H 131      79.796 208.429 147.697  1.00124.24           O  
ATOM   2027  CB  THR H 131      77.890 207.578 149.481  1.00115.69           C  
ATOM   2028  OG1 THR H 131      76.972 206.903 150.351  1.00110.27           O  
ATOM   2029  CG2 THR H 131      77.126 208.108 148.279  1.00113.90           C  
ATOM   2030  N   SER H 132      80.719 206.405 147.346  1.00120.96           N  
ATOM   2031  CA  SER H 132      81.721 206.886 146.409  1.00135.02           C  
ATOM   2032  C   SER H 132      81.892 205.871 145.286  1.00141.89           C  
ATOM   2033  O   SER H 132      81.208 204.844 145.233  1.00137.46           O  
ATOM   2034  CB  SER H 132      83.052 207.157 147.121  1.00118.35           C  
ATOM   2035  OG  SER H 132      82.908 208.176 148.094  1.00102.45           O  
ATOM   2036  N   GLY H 133      82.829 206.167 144.391  1.00135.91           N  
ATOM   2037  CA  GLY H 133      83.027 205.389 143.185  1.00119.09           C  
ATOM   2038  C   GLY H 133      82.949 206.282 141.965  1.00129.62           C  
ATOM   2039  O   GLY H 133      82.257 205.966 140.993  1.00137.41           O  
ATOM   2040  N   GLY H 134      83.651 207.412 142.016  1.00133.64           N  
ATOM   2041  CA  GLY H 134      83.547 208.419 140.978  1.00123.97           C  
ATOM   2042  C   GLY H 134      82.252 209.198 141.080  1.00136.45           C  
ATOM   2043  O   GLY H 134      82.237 210.425 140.943  1.00119.47           O  
ATOM   2044  N   THR H 135      81.158 208.485 141.328  1.00136.68           N  
ATOM   2045  CA  THR H 135      79.834 209.068 141.483  1.00111.80           C  
ATOM   2046  C   THR H 135      79.399 208.957 142.938  1.00101.84           C  
ATOM   2047  O   THR H 135      79.625 207.930 143.585  1.00107.49           O  
ATOM   2048  CB  THR H 135      78.818 208.362 140.580  1.00108.08           C  
ATOM   2049  OG1 THR H 135      79.284 208.383 139.224  1.00101.66           O  
ATOM   2050  CG2 THR H 135      77.464 209.048 140.657  1.00114.47           C  
ATOM   2051  N   ALA H 136      78.778 210.017 143.452  1.00100.82           N  
ATOM   2052  CA  ALA H 136      78.316 210.045 144.832  1.00107.72           C  
ATOM   2053  C   ALA H 136      76.800 210.170 144.865  1.00 99.70           C  
ATOM   2054  O   ALA H 136      76.196 210.782 143.985  1.00108.25           O  
ATOM   2055  CB  ALA H 136      78.956 211.199 145.611  1.00 99.47           C  
ATOM   2056  N   ALA H 137      76.184 209.584 145.887  1.00 97.52           N  
ATOM   2057  CA  ALA H 137      74.735 209.580 146.026  1.00103.68           C  
ATOM   2058  C   ALA H 137      74.329 210.296 147.305  1.00 98.27           C  
ATOM   2059  O   ALA H 137      74.995 210.168 148.339  1.00105.34           O  
ATOM   2060  CB  ALA H 137      74.184 208.150 146.031  1.00122.50           C  
ATOM   2061  N   LEU H 138      73.236 211.053 147.230  1.00 86.46           N  
ATOM   2062  CA  LEU H 138      72.686 211.721 148.402  1.00 80.80           C  
ATOM   2063  C   LEU H 138      71.178 211.807 148.232  1.00 92.04           C  
ATOM   2064  O   LEU H 138      70.649 211.605 147.138  1.00101.56           O  
ATOM   2065  CB  LEU H 138      73.311 213.106 148.603  1.00 87.60           C  
ATOM   2066  CG  LEU H 138      73.170 214.106 147.453  1.00 88.82           C  
ATOM   2067  CD1 LEU H 138      71.941 214.982 147.643  1.00 82.24           C  
ATOM   2068  CD2 LEU H 138      74.427 214.952 147.315  1.00 98.79           C  
ATOM   2069  N   GLY H 139      70.479 212.099 149.321  1.00 94.13           N  
ATOM   2070  CA  GLY H 139      69.036 212.169 149.213  1.00 93.01           C  
ATOM   2071  C   GLY H 139      68.409 212.852 150.405  1.00100.78           C  
ATOM   2072  O   GLY H 139      69.092 213.452 151.236  1.00110.30           O  
ATOM   2073  N   CYS H 140      67.080 212.770 150.462  1.00 97.83           N  
ATOM   2074  CA  CYS H 140      66.328 213.230 151.619  1.00 96.41           C  
ATOM   2075  C   CYS H 140      65.124 212.320 151.824  1.00 80.97           C  
ATOM   2076  O   CYS H 140      64.583 211.740 150.873  1.00 77.47           O  
ATOM   2077  CB  CYS H 140      65.900 214.707 151.489  1.00 89.11           C  
ATOM   2078  SG  CYS H 140      64.494 215.083 150.414  1.00130.07           S  
ATOM   2079  N   LEU H 141      64.723 212.200 153.089  1.00 86.83           N  
ATOM   2080  CA  LEU H 141      63.740 211.226 153.542  1.00 84.43           C  
ATOM   2081  C   LEU H 141      62.498 211.944 154.051  1.00 93.58           C  
ATOM   2082  O   LEU H 141      62.592 212.814 154.925  1.00 85.57           O  
ATOM   2083  CB  LEU H 141      64.329 210.341 154.645  1.00 76.86           C  
ATOM   2084  CG  LEU H 141      63.379 209.382 155.363  1.00 82.72           C  
ATOM   2085  CD1 LEU H 141      62.799 208.371 154.387  1.00 94.73           C  
ATOM   2086  CD2 LEU H 141      64.087 208.680 156.514  1.00 95.17           C  
ATOM   2087  N   VAL H 142      61.343 211.569 153.511  1.00 97.09           N  
ATOM   2088  CA  VAL H 142      60.051 212.136 153.881  1.00 87.72           C  
ATOM   2089  C   VAL H 142      59.293 211.044 154.626  1.00 87.98           C  
ATOM   2090  O   VAL H 142      58.798 210.090 154.016  1.00 92.46           O  
ATOM   2091  CB  VAL H 142      59.274 212.629 152.655  1.00 86.91           C  
ATOM   2092  CG1 VAL H 142      57.990 213.323 153.079  1.00 84.14           C  
ATOM   2093  CG2 VAL H 142      60.143 213.554 151.810  1.00 77.68           C  
ATOM   2094  N   LYS H 143      59.190 211.178 155.946  1.00 83.48           N  
ATOM   2095  CA  LYS H 143      58.719 210.100 156.804  1.00 96.73           C  
ATOM   2096  C   LYS H 143      57.483 210.519 157.589  1.00 95.42           C  
ATOM   2097  O   LYS H 143      57.398 211.651 158.080  1.00 87.71           O  
ATOM   2098  CB  LYS H 143      59.829 209.664 157.768  1.00 96.70           C  
ATOM   2099  CG  LYS H 143      59.490 208.465 158.637  1.00104.45           C  
ATOM   2100  CD  LYS H 143      60.747 207.891 159.278  1.00119.73           C  
ATOM   2101  CE  LYS H 143      60.416 206.819 160.304  1.00128.43           C  
ATOM   2102  NZ  LYS H 143      59.611 205.714 159.718  1.00 96.56           N  
ATOM   2103  N   ASP H 144      56.525 209.595 157.693  1.00101.33           N  
ATOM   2104  CA  ASP H 144      55.378 209.715 158.591  1.00 91.83           C  
ATOM   2105  C   ASP H 144      54.482 210.895 158.202  1.00 89.80           C  
ATOM   2106  O   ASP H 144      54.365 211.892 158.917  1.00 95.39           O  
ATOM   2107  CB  ASP H 144      55.842 209.842 160.047  1.00102.87           C  
ATOM   2108  CG  ASP H 144      56.517 208.586 160.553  1.00115.39           C  
ATOM   2109  OD1 ASP H 144      56.304 207.515 159.949  1.00114.19           O  
ATOM   2110  OD2 ASP H 144      57.256 208.669 161.555  1.00127.11           O  
ATOM   2111  N   TYR H 145      53.834 210.745 157.049  1.00 87.89           N  
ATOM   2112  CA  TYR H 145      52.870 211.726 156.575  1.00 85.38           C  
ATOM   2113  C   TYR H 145      51.601 211.020 156.117  1.00 73.52           C  
ATOM   2114  O   TYR H 145      51.585 209.810 155.876  1.00 64.49           O  
ATOM   2115  CB  TYR H 145      53.440 212.586 155.436  1.00 92.26           C  
ATOM   2116  CG  TYR H 145      53.659 211.840 154.140  1.00 88.64           C  
ATOM   2117  CD1 TYR H 145      52.647 211.740 153.194  1.00 93.08           C  
ATOM   2118  CD2 TYR H 145      54.880 211.243 153.858  1.00 97.07           C  
ATOM   2119  CE1 TYR H 145      52.842 211.061 152.006  1.00 87.99           C  
ATOM   2120  CE2 TYR H 145      55.084 210.562 152.672  1.00108.42           C  
ATOM   2121  CZ  TYR H 145      54.062 210.474 151.750  1.00 97.34           C  
ATOM   2122  OH  TYR H 145      54.259 209.798 150.567  1.00 97.66           O  
ATOM   2123  N   PHE H 146      50.532 211.803 156.000  1.00 77.95           N  
ATOM   2124  CA  PHE H 146      49.214 211.301 155.640  1.00 78.05           C  
ATOM   2125  C   PHE H 146      48.283 212.480 155.383  1.00 80.48           C  
ATOM   2126  O   PHE H 146      48.262 213.434 156.171  1.00 92.82           O  
ATOM   2127  CB  PHE H 146      48.665 210.403 156.751  1.00 65.29           C  
ATOM   2128  CG  PHE H 146      47.444 209.622 156.359  1.00 70.43           C  
ATOM   2129  CD1 PHE H 146      46.193 210.214 156.373  1.00 83.59           C  
ATOM   2130  CD2 PHE H 146      47.546 208.291 155.989  1.00 81.11           C  
ATOM   2131  CE1 PHE H 146      45.068 209.497 156.015  1.00 93.21           C  
ATOM   2132  CE2 PHE H 146      46.424 207.569 155.632  1.00 90.80           C  
ATOM   2133  CZ  PHE H 146      45.184 208.173 155.645  1.00 93.83           C  
ATOM   2134  N   PRO H 147      47.502 212.464 154.293  1.00 87.35           N  
ATOM   2135  CA  PRO H 147      47.490 211.424 153.261  1.00 91.23           C  
ATOM   2136  C   PRO H 147      48.435 211.752 152.109  1.00 92.13           C  
ATOM   2137  O   PRO H 147      49.265 212.652 152.237  1.00 80.83           O  
ATOM   2138  CB  PRO H 147      46.039 211.440 152.788  1.00 73.55           C  
ATOM   2139  CG  PRO H 147      45.669 212.892 152.885  1.00 75.51           C  
ATOM   2140  CD  PRO H 147      46.427 213.450 154.076  1.00 92.04           C  
ATOM   2141  N   GLU H 148      48.313 211.023 151.003  1.00 99.33           N  
ATOM   2142  CA  GLU H 148      48.968 211.431 149.775  1.00105.80           C  
ATOM   2143  C   GLU H 148      48.266 212.664 149.211  1.00 97.25           C  
ATOM   2144  O   GLU H 148      47.125 212.959 149.575  1.00108.99           O  
ATOM   2145  CB  GLU H 148      48.947 210.297 148.751  1.00105.36           C  
ATOM   2146  CG  GLU H 148      50.002 209.218 148.961  1.00101.36           C  
ATOM   2147  CD  GLU H 148      51.252 209.453 148.130  1.00108.99           C  
ATOM   2148  OE1 GLU H 148      51.993 210.415 148.422  1.00112.52           O  
ATOM   2149  OE2 GLU H 148      51.486 208.680 147.176  1.00103.80           O  
ATOM   2150  N   PRO H 149      48.924 213.400 148.305  1.00 99.27           N  
ATOM   2151  CA  PRO H 149      50.268 213.134 147.794  1.00109.08           C  
ATOM   2152  C   PRO H 149      51.340 214.065 148.356  1.00 98.53           C  
ATOM   2153  O   PRO H 149      51.025 215.091 148.960  1.00102.27           O  
ATOM   2154  CB  PRO H 149      50.098 213.378 146.299  1.00124.46           C  
ATOM   2155  CG  PRO H 149      49.138 214.545 146.261  1.00118.56           C  
ATOM   2156  CD  PRO H 149      48.239 214.416 147.487  1.00112.52           C  
ATOM   2157  N   VAL H 150      52.601 213.694 148.146  1.00 88.01           N  
ATOM   2158  CA  VAL H 150      53.748 214.550 148.417  1.00 90.21           C  
ATOM   2159  C   VAL H 150      54.480 214.778 147.104  1.00 92.03           C  
ATOM   2160  O   VAL H 150      54.613 213.855 146.292  1.00112.37           O  
ATOM   2161  CB  VAL H 150      54.697 213.934 149.466  1.00 98.15           C  
ATOM   2162  CG1 VAL H 150      56.089 214.541 149.344  1.00 97.52           C  
ATOM   2163  CG2 VAL H 150      54.147 214.142 150.866  1.00121.04           C  
ATOM   2164  N   THR H 151      54.945 216.004 146.889  1.00 88.72           N  
ATOM   2165  CA  THR H 151      55.746 216.328 145.717  1.00 77.62           C  
ATOM   2166  C   THR H 151      57.161 216.682 146.152  1.00 85.97           C  
ATOM   2167  O   THR H 151      57.357 217.398 147.139  1.00 95.81           O  
ATOM   2168  CB  THR H 151      55.139 217.486 144.921  1.00 78.49           C  
ATOM   2169  OG1 THR H 151      55.192 218.687 145.700  1.00 97.67           O  
ATOM   2170  CG2 THR H 151      53.692 217.182 144.558  1.00 85.29           C  
ATOM   2171  N   VAL H 152      58.144 216.171 145.417  1.00 87.08           N  
ATOM   2172  CA  VAL H 152      59.551 216.398 145.719  1.00 86.37           C  
ATOM   2173  C   VAL H 152      60.232 216.912 144.461  1.00 86.13           C  
ATOM   2174  O   VAL H 152      60.175 216.262 143.410  1.00100.63           O  
ATOM   2175  CB  VAL H 152      60.252 215.125 146.223  1.00 88.65           C  
ATOM   2176  CG1 VAL H 152      61.691 215.434 146.618  1.00 95.39           C  
ATOM   2177  CG2 VAL H 152      59.488 214.517 147.389  1.00107.37           C  
ATOM   2178  N   SER H 153      60.864 218.075 144.565  1.00 85.94           N  
ATOM   2179  CA  SER H 153      61.767 218.574 143.541  1.00 96.13           C  
ATOM   2180  C   SER H 153      63.150 218.742 144.154  1.00 91.96           C  
ATOM   2181  O   SER H 153      63.335 218.620 145.367  1.00 93.98           O  
ATOM   2182  CB  SER H 153      61.270 219.899 142.947  1.00 98.41           C  
ATOM   2183  OG  SER H 153      61.271 220.930 143.919  1.00105.66           O  
ATOM   2184  N   TRP H 154      64.135 219.013 143.303  1.00 77.27           N  
ATOM   2185  CA  TRP H 154      65.500 219.245 143.753  1.00 85.79           C  
ATOM   2186  C   TRP H 154      65.985 220.572 143.193  1.00 95.85           C  
ATOM   2187  O   TRP H 154      65.906 220.806 141.983  1.00111.68           O  
ATOM   2188  CB  TRP H 154      66.430 218.102 143.332  1.00 97.87           C  
ATOM   2189  CG  TRP H 154      66.280 216.883 144.194  1.00 94.60           C  
ATOM   2190  CD1 TRP H 154      65.438 215.830 143.985  1.00 93.66           C  
ATOM   2191  CD2 TRP H 154      66.984 216.599 145.410  1.00 91.23           C  
ATOM   2192  NE1 TRP H 154      65.577 214.906 144.993  1.00 91.80           N  
ATOM   2193  CE2 TRP H 154      66.520 215.355 145.880  1.00 98.80           C  
ATOM   2194  CE3 TRP H 154      67.963 217.275 146.145  1.00 91.65           C  
ATOM   2195  CZ2 TRP H 154      67.001 214.772 147.051  1.00104.12           C  
ATOM   2196  CZ3 TRP H 154      68.440 216.695 147.308  1.00 99.17           C  
ATOM   2197  CH2 TRP H 154      67.959 215.456 147.749  1.00 99.56           C  
ATOM   2198  N   ASN H 155      66.478 221.436 144.078  1.00 91.55           N  
ATOM   2199  CA  ASN H 155      66.903 222.781 143.705  1.00 89.06           C  
ATOM   2200  C   ASN H 155      65.797 223.497 142.933  1.00107.32           C  
ATOM   2201  O   ASN H 155      66.021 224.106 141.884  1.00103.86           O  
ATOM   2202  CB  ASN H 155      68.207 222.741 142.908  1.00 99.34           C  
ATOM   2203  CG  ASN H 155      69.362 222.172 143.712  1.00 86.96           C  
ATOM   2204  OD1 ASN H 155      69.301 222.100 144.940  1.00 83.23           O  
ATOM   2205  ND2 ASN H 155      70.423 221.768 143.023  1.00 83.88           N  
ATOM   2206  N   SER H 156      64.579 223.405 143.467  1.00116.43           N  
ATOM   2207  CA  SER H 156      63.410 224.075 142.898  1.00115.56           C  
ATOM   2208  C   SER H 156      63.100 223.581 141.489  1.00101.43           C  
ATOM   2209  O   SER H 156      62.594 224.333 140.653  1.00 95.67           O  
ATOM   2210  CB  SER H 156      63.590 225.595 142.903  1.00112.06           C  
ATOM   2211  OG  SER H 156      63.717 226.083 144.227  1.00107.99           O  
ATOM   2212  N   GLY H 157      63.394 222.312 141.215  1.00 93.85           N  
ATOM   2213  CA  GLY H 157      63.125 221.729 139.919  1.00105.36           C  
ATOM   2214  C   GLY H 157      64.253 221.827 138.917  1.00113.51           C  
ATOM   2215  O   GLY H 157      64.131 221.270 137.818  1.00 99.64           O  
ATOM   2216  N   ALA H 158      65.349 222.510 139.256  1.00106.72           N  
ATOM   2217  CA  ALA H 158      66.461 222.649 138.323  1.00100.74           C  
ATOM   2218  C   ALA H 158      67.222 221.345 138.123  1.00 92.70           C  
ATOM   2219  O   ALA H 158      67.885 221.182 137.093  1.00118.26           O  
ATOM   2220  CB  ALA H 158      67.419 223.739 138.804  1.00114.70           C  
ATOM   2221  N   LEU H 159      67.144 220.418 139.075  1.00 99.13           N  
ATOM   2222  CA  LEU H 159      67.876 219.159 139.019  1.00 95.97           C  
ATOM   2223  C   LEU H 159      66.899 218.023 138.746  1.00 95.51           C  
ATOM   2224  O   LEU H 159      65.997 217.768 139.552  1.00 86.40           O  
ATOM   2225  CB  LEU H 159      68.637 218.913 140.321  1.00 89.09           C  
ATOM   2226  CG  LEU H 159      69.454 217.622 140.383  1.00101.78           C  
ATOM   2227  CD1 LEU H 159      70.403 217.541 139.200  1.00111.58           C  
ATOM   2228  CD2 LEU H 159      70.220 217.536 141.692  1.00102.78           C  
ATOM   2229  N   THR H 160      67.086 217.341 137.616  1.00104.36           N  
ATOM   2230  CA  THR H 160      66.214 216.236 137.236  1.00108.96           C  
ATOM   2231  C   THR H 160      67.026 215.019 136.807  1.00107.19           C  
ATOM   2232  O   THR H 160      66.589 213.879 136.994  1.00103.92           O  
ATOM   2233  CB  THR H 160      65.265 216.662 136.112  1.00 95.33           C  
ATOM   2234  OG1 THR H 160      66.008 217.308 135.071  1.00105.88           O  
ATOM   2235  CG2 THR H 160      64.203 217.615 136.642  1.00 99.20           C  
ATOM   2236  N   SER H 161      68.205 215.248 136.234  1.00105.73           N  
ATOM   2237  CA  SER H 161      69.050 214.143 135.801  1.00111.04           C  
ATOM   2238  C   SER H 161      69.539 213.348 137.004  1.00113.08           C  
ATOM   2239  O   SER H 161      70.022 213.920 137.987  1.00113.53           O  
ATOM   2240  CB  SER H 161      70.236 214.666 134.992  1.00105.30           C  
ATOM   2241  OG  SER H 161      69.806 215.252 133.777  1.00115.62           O  
ATOM   2242  N   GLY H 162      69.414 212.026 136.925  1.00 96.54           N  
ATOM   2243  CA  GLY H 162      69.850 211.157 137.998  1.00109.65           C  
ATOM   2244  C   GLY H 162      68.959 211.136 139.218  1.00103.68           C  
ATOM   2245  O   GLY H 162      69.362 210.584 140.248  1.00 86.88           O  
ATOM   2246  N   VAL H 163      67.763 211.710 139.139  1.00101.44           N  
ATOM   2247  CA  VAL H 163      66.852 211.770 140.275  1.00 95.48           C  
ATOM   2248  C   VAL H 163      65.961 210.536 140.268  1.00 97.96           C  
ATOM   2249  O   VAL H 163      65.414 210.156 139.225  1.00 92.43           O  
ATOM   2250  CB  VAL H 163      66.008 213.055 140.239  1.00 83.57           C  
ATOM   2251  CG1 VAL H 163      64.941 213.020 141.323  1.00 83.52           C  
ATOM   2252  CG2 VAL H 163      66.897 214.278 140.401  1.00 78.29           C  
ATOM   2253  N   HIS H 164      65.820 209.907 141.432  1.00104.31           N  
ATOM   2254  CA  HIS H 164      64.891 208.799 141.633  1.00 99.64           C  
ATOM   2255  C   HIS H 164      64.017 209.135 142.834  1.00103.11           C  
ATOM   2256  O   HIS H 164      64.507 209.185 143.967  1.00 99.45           O  
ATOM   2257  CB  HIS H 164      65.628 207.476 141.852  1.00 95.36           C  
ATOM   2258  CG  HIS H 164      66.374 206.989 140.649  1.00107.87           C  
ATOM   2259  ND1 HIS H 164      65.746 206.651 139.469  1.00114.32           N  
ATOM   2260  CD2 HIS H 164      67.695 206.770 140.447  1.00104.97           C  
ATOM   2261  CE1 HIS H 164      66.649 206.253 138.591  1.00121.35           C  
ATOM   2262  NE2 HIS H 164      67.840 206.316 139.159  1.00113.41           N  
ATOM   2263  N   THR H 165      62.734 209.382 142.585  1.00 94.55           N  
ATOM   2264  CA  THR H 165      61.752 209.573 143.643  1.00 76.77           C  
ATOM   2265  C   THR H 165      60.927 208.297 143.758  1.00 80.35           C  
ATOM   2266  O   THR H 165      60.206 207.933 142.823  1.00 82.95           O  
ATOM   2267  CB  THR H 165      60.855 210.779 143.362  1.00 82.74           C  
ATOM   2268  OG1 THR H 165      61.658 211.963 143.277  1.00 95.38           O  
ATOM   2269  CG2 THR H 165      59.833 210.951 144.476  1.00 67.22           C  
ATOM   2270  N   PHE H 166      61.044 207.620 144.894  1.00 85.81           N  
ATOM   2271  CA  PHE H 166      60.444 206.305 145.041  1.00 77.81           C  
ATOM   2272  C   PHE H 166      58.948 206.404 145.328  1.00 77.02           C  
ATOM   2273  O   PHE H 166      58.476 207.400 145.884  1.00 70.72           O  
ATOM   2274  CB  PHE H 166      61.128 205.532 146.162  1.00 83.31           C  
ATOM   2275  CG  PHE H 166      62.501 205.043 145.808  1.00 83.44           C  
ATOM   2276  CD1 PHE H 166      62.667 203.853 145.123  1.00 86.83           C  
ATOM   2277  CD2 PHE H 166      63.625 205.772 146.158  1.00 83.03           C  
ATOM   2278  CE1 PHE H 166      63.927 203.397 144.793  1.00 85.86           C  
ATOM   2279  CE2 PHE H 166      64.889 205.321 145.831  1.00 70.93           C  
ATOM   2280  CZ  PHE H 166      65.040 204.131 145.147  1.00 72.71           C  
ATOM   2281  N   PRO H 167      58.184 205.382 144.951  1.00 81.79           N  
ATOM   2282  CA  PRO H 167      56.764 205.354 145.316  1.00 89.09           C  
ATOM   2283  C   PRO H 167      56.599 205.286 146.827  1.00 94.76           C  
ATOM   2284  O   PRO H 167      57.364 204.616 147.525  1.00 96.86           O  
ATOM   2285  CB  PRO H 167      56.244 204.082 144.633  1.00 94.77           C  
ATOM   2286  CG  PRO H 167      57.256 203.768 143.567  1.00104.13           C  
ATOM   2287  CD  PRO H 167      58.568 204.232 144.116  1.00104.32           C  
ATOM   2288  N   ALA H 168      55.593 205.995 147.331  1.00 99.04           N  
ATOM   2289  CA  ALA H 168      55.328 205.987 148.761  1.00 92.00           C  
ATOM   2290  C   ALA H 168      54.971 204.582 149.229  1.00 91.64           C  
ATOM   2291  O   ALA H 168      54.333 203.805 148.514  1.00 89.23           O  
ATOM   2292  CB  ALA H 168      54.197 206.958 149.103  1.00 91.23           C  
ATOM   2293  N   VAL H 169      55.398 204.255 150.445  1.00 97.89           N  
ATOM   2294  CA  VAL H 169      55.110 202.971 151.069  1.00100.36           C  
ATOM   2295  C   VAL H 169      54.331 203.229 152.349  1.00 91.79           C  
ATOM   2296  O   VAL H 169      54.690 204.114 153.133  1.00 92.59           O  
ATOM   2297  CB  VAL H 169      56.395 202.176 151.365  1.00 94.36           C  
ATOM   2298  CG1 VAL H 169      56.077 200.966 152.230  1.00101.30           C  
ATOM   2299  CG2 VAL H 169      57.058 201.747 150.070  1.00 80.30           C  
ATOM   2300  N   LEU H 170      53.268 202.459 152.555  1.00 78.64           N  
ATOM   2301  CA  LEU H 170      52.457 202.590 153.757  1.00 81.41           C  
ATOM   2302  C   LEU H 170      53.108 201.809 154.891  1.00 95.80           C  
ATOM   2303  O   LEU H 170      53.338 200.601 154.769  1.00122.48           O  
ATOM   2304  CB  LEU H 170      51.037 202.093 153.499  1.00 98.52           C  
ATOM   2305  CG  LEU H 170      50.002 202.447 154.567  1.00 92.27           C  
ATOM   2306  CD1 LEU H 170      49.931 203.954 154.749  1.00 96.39           C  
ATOM   2307  CD2 LEU H 170      48.637 201.885 154.204  1.00 61.94           C  
ATOM   2308  N   GLN H 171      53.414 202.496 155.987  1.00 92.84           N  
ATOM   2309  CA  GLN H 171      54.000 201.842 157.144  1.00 91.51           C  
ATOM   2310  C   GLN H 171      52.914 201.161 157.973  1.00109.47           C  
ATOM   2311  O   GLN H 171      51.715 201.391 157.792  1.00107.40           O  
ATOM   2312  CB  GLN H 171      54.777 202.851 157.989  1.00 83.32           C  
ATOM   2313  CG  GLN H 171      55.888 203.556 157.229  1.00 89.70           C  
ATOM   2314  CD  GLN H 171      56.525 204.676 158.026  1.00110.05           C  
ATOM   2315  OE1 GLN H 171      57.558 204.487 158.668  1.00117.48           O  
ATOM   2316  NE2 GLN H 171      55.912 205.854 157.985  1.00115.48           N  
ATOM   2317  N   SER H 172      53.349 200.300 158.896  1.00120.79           N  
ATOM   2318  CA  SER H 172      52.397 199.602 159.754  1.00121.58           C  
ATOM   2319  C   SER H 172      51.571 200.575 160.583  1.00106.03           C  
ATOM   2320  O   SER H 172      50.447 200.253 160.983  1.00102.41           O  
ATOM   2321  CB  SER H 172      53.133 198.619 160.664  1.00115.16           C  
ATOM   2322  OG  SER H 172      54.150 199.276 161.401  1.00101.06           O  
ATOM   2323  N   SER H 173      52.106 201.769 160.846  1.00103.78           N  
ATOM   2324  CA  SER H 173      51.388 202.755 161.644  1.00102.08           C  
ATOM   2325  C   SER H 173      50.212 203.369 160.898  1.00103.30           C  
ATOM   2326  O   SER H 173      49.352 203.991 161.530  1.00109.91           O  
ATOM   2327  CB  SER H 173      52.346 203.861 162.090  1.00 97.29           C  
ATOM   2328  OG  SER H 173      52.909 204.524 160.971  1.00 97.71           O  
ATOM   2329  N   GLY H 174      50.149 203.207 159.579  1.00 88.59           N  
ATOM   2330  CA  GLY H 174      49.148 203.868 158.772  1.00 77.10           C  
ATOM   2331  C   GLY H 174      49.606 205.164 158.140  1.00 82.73           C  
ATOM   2332  O   GLY H 174      48.827 205.783 157.404  1.00100.78           O  
ATOM   2333  N   LEU H 175      50.833 205.594 158.409  1.00 75.18           N  
ATOM   2334  CA  LEU H 175      51.412 206.779 157.796  1.00 78.29           C  
ATOM   2335  C   LEU H 175      52.283 206.377 156.613  1.00 90.81           C  
ATOM   2336  O   LEU H 175      52.828 205.271 156.567  1.00 91.41           O  
ATOM   2337  CB  LEU H 175      52.247 207.569 158.806  1.00 87.31           C  
ATOM   2338  CG  LEU H 175      51.556 208.065 160.077  1.00 95.07           C  
ATOM   2339  CD1 LEU H 175      52.570 208.709 161.009  1.00115.04           C  
ATOM   2340  CD2 LEU H 175      50.443 209.043 159.737  1.00 85.00           C  
ATOM   2341  N   TYR H 176      52.412 207.289 155.657  1.00 90.33           N  
ATOM   2342  CA  TYR H 176      53.232 207.039 154.484  1.00 89.40           C  
ATOM   2343  C   TYR H 176      54.660 207.527 154.707  1.00 86.24           C  
ATOM   2344  O   TYR H 176      54.938 208.361 155.573  1.00 93.73           O  
ATOM   2345  CB  TYR H 176      52.640 207.718 153.248  1.00 86.06           C  
ATOM   2346  CG  TYR H 176      51.346 207.105 152.768  1.00 90.99           C  
ATOM   2347  CD1 TYR H 176      51.347 205.964 151.976  1.00 83.51           C  
ATOM   2348  CD2 TYR H 176      50.123 207.670 153.100  1.00101.38           C  
ATOM   2349  CE1 TYR H 176      50.166 205.401 151.533  1.00 88.38           C  
ATOM   2350  CE2 TYR H 176      48.937 207.116 152.661  1.00110.01           C  
ATOM   2351  CZ  TYR H 176      48.964 205.982 151.878  1.00102.24           C  
ATOM   2352  OH  TYR H 176      47.783 205.427 151.440  1.00 86.52           O  
ATOM   2353  N   SER H 177      55.570 206.980 153.907  1.00 83.17           N  
ATOM   2354  CA  SER H 177      56.958 207.411 153.897  1.00 93.39           C  
ATOM   2355  C   SER H 177      57.550 207.095 152.534  1.00 99.04           C  
ATOM   2356  O   SER H 177      57.177 206.110 151.891  1.00 97.97           O  
ATOM   2357  CB  SER H 177      57.779 206.736 155.002  1.00100.26           C  
ATOM   2358  OG  SER H 177      59.134 207.153 154.950  1.00112.36           O  
ATOM   2359  N   LEU H 178      58.468 207.948 152.097  1.00 90.62           N  
ATOM   2360  CA  LEU H 178      59.175 207.736 150.844  1.00 90.92           C  
ATOM   2361  C   LEU H 178      60.498 208.482 150.921  1.00 99.59           C  
ATOM   2362  O   LEU H 178      60.705 209.331 151.790  1.00 97.98           O  
ATOM   2363  CB  LEU H 178      58.342 208.193 149.639  1.00 78.57           C  
ATOM   2364  CG  LEU H 178      57.996 209.679 149.489  1.00 77.62           C  
ATOM   2365  CD1 LEU H 178      59.194 210.492 149.012  1.00 77.96           C  
ATOM   2366  CD2 LEU H 178      56.818 209.858 148.541  1.00 94.98           C  
ATOM   2367  N   SER H 179      61.394 208.146 150.001  1.00 87.87           N  
ATOM   2368  CA  SER H 179      62.685 208.801 149.890  1.00 86.59           C  
ATOM   2369  C   SER H 179      62.857 209.358 148.486  1.00 85.51           C  
ATOM   2370  O   SER H 179      62.293 208.836 147.520  1.00 87.12           O  
ATOM   2371  CB  SER H 179      63.836 207.838 150.205  1.00 86.09           C  
ATOM   2372  OG  SER H 179      63.986 207.657 151.602  1.00115.77           O  
ATOM   2373  N   SER H 180      63.637 210.430 148.380  1.00 97.88           N  
ATOM   2374  CA  SER H 180      64.049 210.962 147.090  1.00 85.24           C  
ATOM   2375  C   SER H 180      65.568 211.017 147.060  1.00 85.18           C  
ATOM   2376  O   SER H 180      66.189 211.583 147.966  1.00 93.50           O  
ATOM   2377  CB  SER H 180      63.454 212.349 146.833  1.00 92.32           C  
ATOM   2378  OG  SER H 180      63.744 212.782 145.514  1.00 96.57           O  
ATOM   2379  N   VAL H 181      66.163 210.417 146.030  1.00 88.31           N  
ATOM   2380  CA  VAL H 181      67.610 210.301 145.942  1.00100.29           C  
ATOM   2381  C   VAL H 181      68.087 210.882 144.619  1.00106.11           C  
ATOM   2382  O   VAL H 181      67.334 210.994 143.649  1.00102.08           O  
ATOM   2383  CB  VAL H 181      68.089 208.841 146.091  1.00 94.42           C  
ATOM   2384  CG1 VAL H 181      67.630 208.266 147.422  1.00 94.03           C  
ATOM   2385  CG2 VAL H 181      67.586 207.995 144.931  1.00 99.73           C  
ATOM   2386  N   VAL H 182      69.362 211.254 144.597  1.00103.64           N  
ATOM   2387  CA  VAL H 182      70.005 211.790 143.405  1.00103.61           C  
ATOM   2388  C   VAL H 182      71.479 211.418 143.448  1.00109.57           C  
ATOM   2389  O   VAL H 182      72.106 211.408 144.515  1.00106.33           O  
ATOM   2390  CB  VAL H 182      69.818 213.318 143.292  1.00 97.81           C  
ATOM   2391  CG1 VAL H 182      70.365 214.011 144.529  1.00 99.73           C  
ATOM   2392  CG2 VAL H 182      70.498 213.844 142.035  1.00112.40           C  
ATOM   2393  N   THR H 183      72.020 211.094 142.278  1.00108.49           N  
ATOM   2394  CA  THR H 183      73.442 210.844 142.103  1.00102.37           C  
ATOM   2395  C   THR H 183      74.080 212.034 141.401  1.00104.29           C  
ATOM   2396  O   THR H 183      73.536 212.560 140.425  1.00112.48           O  
ATOM   2397  CB  THR H 183      73.685 209.566 141.296  1.00100.53           C  
ATOM   2398  OG1 THR H 183      72.934 209.617 140.077  1.00111.43           O  
ATOM   2399  CG2 THR H 183      73.267 208.342 142.097  1.00107.85           C  
ATOM   2400  N   VAL H 184      75.232 212.457 141.909  1.00 99.74           N  
ATOM   2401  CA  VAL H 184      75.924 213.643 141.412  1.00109.95           C  
ATOM   2402  C   VAL H 184      77.413 213.351 141.327  1.00116.76           C  
ATOM   2403  O   VAL H 184      77.920 212.403 141.944  1.00118.13           O  
ATOM   2404  CB  VAL H 184      75.682 214.868 142.313  1.00112.49           C  
ATOM   2405  CG1 VAL H 184      74.193 215.153 142.429  1.00113.67           C  
ATOM   2406  CG2 VAL H 184      76.295 214.641 143.686  1.00106.04           C  
ATOM   2407  N   PRO H 185      78.140 214.155 140.555  1.00114.21           N  
ATOM   2408  CA  PRO H 185      79.600 214.017 140.517  1.00112.47           C  
ATOM   2409  C   PRO H 185      80.191 214.226 141.903  1.00114.18           C  
ATOM   2410  O   PRO H 185      79.880 215.203 142.589  1.00112.16           O  
ATOM   2411  CB  PRO H 185      80.037 215.115 139.540  1.00103.79           C  
ATOM   2412  CG  PRO H 185      78.814 215.414 138.724  1.00117.81           C  
ATOM   2413  CD  PRO H 185      77.655 215.211 139.650  1.00104.01           C  
ATOM   2414  N   SER H 186      81.047 213.290 142.318  1.00104.36           N  
ATOM   2415  CA  SER H 186      81.657 213.385 143.640  1.00103.05           C  
ATOM   2416  C   SER H 186      82.403 214.700 143.821  1.00101.90           C  
ATOM   2417  O   SER H 186      82.559 215.176 144.952  1.00 93.85           O  
ATOM   2418  CB  SER H 186      82.599 212.202 143.869  1.00103.83           C  
ATOM   2419  OG  SER H 186      83.144 212.226 145.177  1.00117.62           O  
ATOM   2420  N   SER H 187      82.863 215.305 142.725  1.00112.45           N  
ATOM   2421  CA  SER H 187      83.634 216.540 142.816  1.00 96.01           C  
ATOM   2422  C   SER H 187      82.767 217.753 143.125  1.00105.52           C  
ATOM   2423  O   SER H 187      83.293 218.768 143.593  1.00110.24           O  
ATOM   2424  CB  SER H 187      84.401 216.771 141.515  1.00109.34           C  
ATOM   2425  OG  SER H 187      83.517 216.829 140.409  1.00 84.14           O  
ATOM   2426  N   SER H 188      81.461 217.676 142.881  1.00115.27           N  
ATOM   2427  CA  SER H 188      80.570 218.814 143.068  1.00111.24           C  
ATOM   2428  C   SER H 188      80.036 218.929 144.490  1.00106.19           C  
ATOM   2429  O   SER H 188      79.335 219.900 144.794  1.00112.00           O  
ATOM   2430  CB  SER H 188      79.393 218.730 142.089  1.00117.22           C  
ATOM   2431  OG  SER H 188      78.518 217.666 142.423  1.00113.64           O  
ATOM   2432  N   LEU H 189      80.350 217.972 145.365  1.00107.13           N  
ATOM   2433  CA  LEU H 189      79.784 217.991 146.709  1.00114.13           C  
ATOM   2434  C   LEU H 189      80.244 219.206 147.502  1.00122.28           C  
ATOM   2435  O   LEU H 189      79.534 219.662 148.405  1.00128.43           O  
ATOM   2436  CB  LEU H 189      80.148 216.705 147.452  1.00118.77           C  
ATOM   2437  CG  LEU H 189      79.502 215.422 146.928  1.00119.43           C  
ATOM   2438  CD1 LEU H 189      79.821 214.252 147.846  1.00108.70           C  
ATOM   2439  CD2 LEU H 189      78.000 215.600 146.785  1.00120.85           C  
ATOM   2440  N   GLY H 190      81.418 219.744 147.183  1.00116.98           N  
ATOM   2441  CA  GLY H 190      81.952 220.867 147.924  1.00113.62           C  
ATOM   2442  C   GLY H 190      81.498 222.211 147.396  1.00 99.55           C  
ATOM   2443  O   GLY H 190      81.494 223.202 148.132  1.00108.17           O  
ATOM   2444  N   THR H 191      81.100 222.258 146.124  1.00108.88           N  
ATOM   2445  CA  THR H 191      80.776 223.515 145.466  1.00124.70           C  
ATOM   2446  C   THR H 191      79.296 223.703 145.171  1.00118.86           C  
ATOM   2447  O   THR H 191      78.857 224.848 145.025  1.00104.87           O  
ATOM   2448  CB  THR H 191      81.552 223.641 144.147  1.00128.80           C  
ATOM   2449  OG1 THR H 191      81.118 222.620 143.240  1.00122.88           O  
ATOM   2450  CG2 THR H 191      83.043 223.488 144.395  1.00116.92           C  
ATOM   2451  N   GLN H 192      78.522 222.627 145.075  1.00120.43           N  
ATOM   2452  CA  GLN H 192      77.114 222.710 144.710  1.00101.36           C  
ATOM   2453  C   GLN H 192      76.239 222.540 145.944  1.00112.01           C  
ATOM   2454  O   GLN H 192      76.434 221.605 146.727  1.00115.47           O  
ATOM   2455  CB  GLN H 192      76.755 221.651 143.667  1.00100.57           C  
ATOM   2456  CG  GLN H 192      75.298 221.692 143.229  1.00117.40           C  
ATOM   2457  CD  GLN H 192      74.906 223.032 142.639  1.00131.16           C  
ATOM   2458  OE1 GLN H 192      75.574 223.548 141.743  1.00145.83           O  
ATOM   2459  NE2 GLN H 192      73.822 223.608 143.145  1.00127.14           N  
ATOM   2460  N   THR H 193      75.278 223.444 146.110  1.00112.23           N  
ATOM   2461  CA  THR H 193      74.268 223.294 147.144  1.00112.25           C  
ATOM   2462  C   THR H 193      73.140 222.405 146.641  1.00106.14           C  
ATOM   2463  O   THR H 193      72.664 222.557 145.512  1.00 87.34           O  
ATOM   2464  CB  THR H 193      73.712 224.657 147.560  1.00111.45           C  
ATOM   2465  OG1 THR H 193      74.741 225.416 148.207  1.00112.98           O  
ATOM   2466  CG2 THR H 193      72.538 224.484 148.513  1.00 90.83           C  
ATOM   2467  N   TYR H 194      72.718 221.466 147.484  1.00113.02           N  
ATOM   2468  CA  TYR H 194      71.646 220.537 147.151  1.00 94.44           C  
ATOM   2469  C   TYR H 194      70.521 220.703 148.160  1.00 92.73           C  
ATOM   2470  O   TYR H 194      70.712 220.464 149.358  1.00108.85           O  
ATOM   2471  CB  TYR H 194      72.156 219.096 147.123  1.00 94.36           C  
ATOM   2472  CG  TYR H 194      73.171 218.854 146.030  1.00100.01           C  
ATOM   2473  CD1 TYR H 194      72.783 218.788 144.698  1.00 80.13           C  
ATOM   2474  CD2 TYR H 194      74.518 218.698 146.327  1.00 99.90           C  
ATOM   2475  CE1 TYR H 194      73.706 218.571 143.694  1.00 82.21           C  
ATOM   2476  CE2 TYR H 194      75.449 218.480 145.330  1.00105.70           C  
ATOM   2477  CZ  TYR H 194      75.038 218.418 144.016  1.00106.45           C  
ATOM   2478  OH  TYR H 194      75.962 218.201 143.019  1.00116.20           O  
ATOM   2479  N   ILE H 195      69.355 221.115 147.671  1.00 82.39           N  
ATOM   2480  CA  ILE H 195      68.188 221.391 148.496  1.00 97.64           C  
ATOM   2481  C   ILE H 195      67.025 220.592 147.931  1.00 89.55           C  
ATOM   2482  O   ILE H 195      66.694 220.728 146.747  1.00 94.94           O  
ATOM   2483  CB  ILE H 195      67.848 222.891 148.522  1.00 90.23           C  
ATOM   2484  CG1 ILE H 195      69.008 223.690 149.120  1.00 88.08           C  
ATOM   2485  CG2 ILE H 195      66.555 223.134 149.285  1.00 99.36           C  
ATOM   2486  CD1 ILE H 195      68.861 225.188 148.964  1.00 92.20           C  
ATOM   2487  N   CYS H 196      66.411 219.758 148.765  1.00 93.76           N  
ATOM   2488  CA  CYS H 196      65.242 218.993 148.352  1.00102.03           C  
ATOM   2489  C   CYS H 196      63.989 219.707 148.843  1.00 96.49           C  
ATOM   2490  O   CYS H 196      63.903 220.093 150.015  1.00 90.42           O  
ATOM   2491  CB  CYS H 196      65.313 217.547 148.858  1.00120.18           C  
ATOM   2492  SG  CYS H 196      64.427 217.120 150.377  1.00133.69           S  
ATOM   2493  N   ASN H 197      63.039 219.908 147.931  1.00101.82           N  
ATOM   2494  CA  ASN H 197      61.850 220.722 148.161  1.00 95.84           C  
ATOM   2495  C   ASN H 197      60.638 219.800 148.210  1.00 96.22           C  
ATOM   2496  O   ASN H 197      60.254 219.213 147.191  1.00 92.69           O  
ATOM   2497  CB  ASN H 197      61.698 221.775 147.065  1.00102.88           C  
ATOM   2498  CG  ASN H 197      63.027 222.380 146.648  1.00110.88           C  
ATOM   2499  OD1 ASN H 197      63.587 222.021 145.611  1.00100.28           O  
ATOM   2500  ND2 ASN H 197      63.541 223.296 147.460  1.00109.52           N  
ATOM   2501  N   VAL H 198      60.040 219.679 149.393  1.00103.94           N  
ATOM   2502  CA  VAL H 198      58.898 218.806 149.631  1.00 87.16           C  
ATOM   2503  C   VAL H 198      57.665 219.671 149.846  1.00 81.28           C  
ATOM   2504  O   VAL H 198      57.702 220.637 150.621  1.00 89.19           O  
ATOM   2505  CB  VAL H 198      59.135 217.883 150.838  1.00 79.93           C  
ATOM   2506  CG1 VAL H 198      57.919 217.000 151.081  1.00 85.57           C  
ATOM   2507  CG2 VAL H 198      60.383 217.039 150.627  1.00 95.49           C  
ATOM   2508  N   ASN H 199      56.576 219.322 149.163  1.00 76.47           N  
ATOM   2509  CA  ASN H 199      55.300 220.007 149.317  1.00 93.48           C  
ATOM   2510  C   ASN H 199      54.222 218.969 149.591  1.00 85.62           C  
ATOM   2511  O   ASN H 199      54.007 218.061 148.779  1.00 80.47           O  
ATOM   2512  CB  ASN H 199      54.953 220.834 148.075  1.00101.56           C  
ATOM   2513  CG  ASN H 199      53.996 221.971 148.383  1.00109.76           C  
ATOM   2514  OD1 ASN H 199      53.328 221.971 149.418  1.00109.61           O  
ATOM   2515  ND2 ASN H 199      53.927 222.948 147.487  1.00109.27           N  
ATOM   2516  N   HIS H 200      53.563 219.104 150.742  1.00 99.72           N  
ATOM   2517  CA  HIS H 200      52.444 218.260 151.164  1.00100.95           C  
ATOM   2518  C   HIS H 200      51.324 219.224 151.552  1.00 98.87           C  
ATOM   2519  O   HIS H 200      51.215 219.629 152.714  1.00101.07           O  
ATOM   2520  CB  HIS H 200      52.851 217.342 152.316  1.00 87.56           C  
ATOM   2521  CG  HIS H 200      51.751 216.454 152.808  1.00 85.29           C  
ATOM   2522  ND1 HIS H 200      51.292 216.490 154.107  1.00 98.60           N  
ATOM   2523  CD2 HIS H 200      51.026 215.497 152.181  1.00 93.76           C  
ATOM   2524  CE1 HIS H 200      50.329 215.598 154.258  1.00 91.64           C  
ATOM   2525  NE2 HIS H 200      50.148 214.982 153.104  1.00 95.49           N  
ATOM   2526  N   LYS H 201      50.505 219.602 150.571  1.00 85.59           N  
ATOM   2527  CA  LYS H 201      49.504 220.647 150.761  1.00 91.03           C  
ATOM   2528  C   LYS H 201      48.359 220.206 151.667  1.00 91.85           C  
ATOM   2529  O   LYS H 201      47.778 221.047 152.365  1.00 95.04           O  
ATOM   2530  CB  LYS H 201      48.958 221.118 149.412  1.00 96.62           C  
ATOM   2531  CG  LYS H 201      49.903 222.056 148.673  1.00112.62           C  
ATOM   2532  CD  LYS H 201      49.226 222.751 147.501  1.00106.53           C  
ATOM   2533  CE  LYS H 201      50.163 223.762 146.858  1.00 95.19           C  
ATOM   2534  NZ  LYS H 201      49.512 224.492 145.738  1.00111.86           N  
ATOM   2535  N   PRO H 202      47.985 218.922 151.683  1.00 82.75           N  
ATOM   2536  CA  PRO H 202      46.956 218.486 152.640  1.00 82.89           C  
ATOM   2537  C   PRO H 202      47.231 218.939 154.061  1.00 78.72           C  
ATOM   2538  O   PRO H 202      46.285 219.192 154.818  1.00 90.25           O  
ATOM   2539  CB  PRO H 202      46.992 216.960 152.511  1.00 73.82           C  
ATOM   2540  CG  PRO H 202      47.394 216.734 151.101  1.00 82.76           C  
ATOM   2541  CD  PRO H 202      48.369 217.832 150.766  1.00 81.79           C  
ATOM   2542  N   SER H 203      48.502 219.056 154.447  1.00 77.74           N  
ATOM   2543  CA  SER H 203      48.881 219.584 155.750  1.00 88.00           C  
ATOM   2544  C   SER H 203      49.518 220.964 155.651  1.00 85.14           C  
ATOM   2545  O   SER H 203      50.043 221.467 156.649  1.00 89.27           O  
ATOM   2546  CB  SER H 203      49.833 218.619 156.459  1.00 86.62           C  
ATOM   2547  OG  SER H 203      51.080 218.554 155.791  1.00 93.62           O  
ATOM   2548  N   ASN H 204      49.486 221.588 154.472  1.00 88.64           N  
ATOM   2549  CA  ASN H 204      50.052 222.922 154.277  1.00 87.71           C  
ATOM   2550  C   ASN H 204      51.541 222.945 154.616  1.00 94.66           C  
ATOM   2551  O   ASN H 204      52.053 223.915 155.180  1.00 94.19           O  
ATOM   2552  CB  ASN H 204      49.294 223.967 155.099  1.00 93.75           C  
ATOM   2553  CG  ASN H 204      49.622 225.389 154.682  1.00104.24           C  
ATOM   2554  OD1 ASN H 204      49.594 225.722 153.497  1.00 95.44           O  
ATOM   2555  ND2 ASN H 204      49.946 226.233 155.656  1.00109.41           N  
ATOM   2556  N   THR H 205      52.246 221.871 154.271  1.00104.79           N  
ATOM   2557  CA  THR H 205      53.660 221.729 154.596  1.00 96.04           C  
ATOM   2558  C   THR H 205      54.505 222.036 153.365  1.00 96.82           C  
ATOM   2559  O   THR H 205      54.404 221.343 152.348  1.00 82.59           O  
ATOM   2560  CB  THR H 205      53.968 220.325 155.116  1.00 94.81           C  
ATOM   2561  OG1 THR H 205      53.272 220.104 156.349  1.00 95.88           O  
ATOM   2562  CG2 THR H 205      55.464 220.161 155.347  1.00 80.90           C  
ATOM   2563  N   LYS H 206      55.326 223.078 153.460  1.00105.31           N  
ATOM   2564  CA  LYS H 206      56.349 223.386 152.469  1.00 98.13           C  
ATOM   2565  C   LYS H 206      57.695 223.359 153.174  1.00 95.50           C  
ATOM   2566  O   LYS H 206      57.925 224.143 154.101  1.00108.05           O  
ATOM   2567  CB  LYS H 206      56.110 224.753 151.822  1.00105.95           C  
ATOM   2568  CG  LYS H 206      55.082 224.765 150.705  1.00119.45           C  
ATOM   2569  CD  LYS H 206      55.042 226.133 150.043  1.00136.14           C  
ATOM   2570  CE  LYS H 206      54.271 226.100 148.737  1.00129.29           C  
ATOM   2571  NZ  LYS H 206      54.348 227.407 148.030  1.00109.94           N  
ATOM   2572  N   VAL H 207      58.581 222.461 152.747  1.00 71.38           N  
ATOM   2573  CA  VAL H 207      59.858 222.264 153.422  1.00 72.10           C  
ATOM   2574  C   VAL H 207      60.982 222.289 152.397  1.00 92.95           C  
ATOM   2575  O   VAL H 207      60.926 221.578 151.388  1.00103.73           O  
ATOM   2576  CB  VAL H 207      59.886 220.947 154.220  1.00 72.36           C  
ATOM   2577  CG1 VAL H 207      61.283 220.687 154.764  1.00 87.98           C  
ATOM   2578  CG2 VAL H 207      58.874 220.997 155.354  1.00 69.45           C  
ATOM   2579  N   ASP H 208      61.996 223.109 152.657  1.00105.67           N  
ATOM   2580  CA  ASP H 208      63.244 223.109 151.907  1.00100.84           C  
ATOM   2581  C   ASP H 208      64.328 222.540 152.810  1.00 98.67           C  
ATOM   2582  O   ASP H 208      64.559 223.062 153.906  1.00113.34           O  
ATOM   2583  CB  ASP H 208      63.614 224.519 151.444  1.00109.83           C  
ATOM   2584  CG  ASP H 208      62.550 225.142 150.567  1.00126.92           C  
ATOM   2585  OD1 ASP H 208      61.921 224.403 149.780  1.00119.53           O  
ATOM   2586  OD2 ASP H 208      62.339 226.369 150.665  1.00151.08           O  
ATOM   2587  N   LYS H 209      64.981 221.470 152.363  1.00107.07           N  
ATOM   2588  CA  LYS H 209      65.984 220.789 153.172  1.00104.54           C  
ATOM   2589  C   LYS H 209      67.352 220.927 152.520  1.00 97.83           C  
ATOM   2590  O   LYS H 209      67.544 220.512 151.370  1.00 86.96           O  
ATOM   2591  CB  LYS H 209      65.630 219.313 153.370  1.00101.53           C  
ATOM   2592  CG  LYS H 209      66.566 218.585 154.326  1.00108.48           C  
ATOM   2593  CD  LYS H 209      66.615 219.260 155.692  1.00 97.05           C  
ATOM   2594  CE  LYS H 209      65.261 219.225 156.387  1.00113.42           C  
ATOM   2595  NZ  LYS H 209      65.338 219.730 157.789  1.00130.29           N  
ATOM   2596  N   ARG H 210      68.288 221.521 153.258  1.00103.10           N  
ATOM   2597  CA  ARG H 210      69.687 221.567 152.857  1.00104.05           C  
ATOM   2598  C   ARG H 210      70.332 220.214 153.122  1.00105.60           C  
ATOM   2599  O   ARG H 210      70.151 219.631 154.195  1.00112.40           O  
ATOM   2600  CB  ARG H 210      70.421 222.662 153.628  1.00121.58           C  
ATOM   2601  CG  ARG H 210      71.875 222.840 153.235  1.00119.51           C  
ATOM   2602  CD  ARG H 210      71.978 223.318 151.802  1.00127.01           C  
ATOM   2603  NE  ARG H 210      73.335 223.719 151.452  1.00152.73           N  
ATOM   2604  CZ  ARG H 210      73.847 224.916 151.716  1.00149.13           C  
ATOM   2605  NH1 ARG H 210      73.116 225.830 152.339  1.00128.63           N  
ATOM   2606  NH2 ARG H 210      75.089 225.196 151.356  1.00156.47           N  
ATOM   2607  N   VAL H 211      71.084 219.712 152.146  1.00 96.94           N  
ATOM   2608  CA  VAL H 211      71.758 218.423 152.257  1.00115.76           C  
ATOM   2609  C   VAL H 211      73.250 218.659 152.077  1.00121.74           C  
ATOM   2610  O   VAL H 211      73.689 219.107 151.011  1.00121.09           O  
ATOM   2611  CB  VAL H 211      71.230 217.410 151.231  1.00112.84           C  
ATOM   2612  CG1 VAL H 211      71.876 216.051 151.449  1.00 94.02           C  
ATOM   2613  CG2 VAL H 211      69.717 217.305 151.328  1.00 94.27           C  
ATOM   2614  N   GLU H 212      74.023 218.356 153.110  1.00125.41           N  
ATOM   2615  CA  GLU H 212      75.450 218.628 153.133  1.00131.12           C  
ATOM   2616  C   GLU H 212      76.187 217.437 153.723  1.00123.88           C  
ATOM   2617  O   GLU H 212      75.597 216.627 154.446  1.00116.59           O  
ATOM   2618  CB  GLU H 212      75.760 219.895 153.941  1.00138.51           C  
ATOM   2619  CG  GLU H 212      75.161 219.901 155.338  1.00144.17           C  
ATOM   2620  CD  GLU H 212      75.278 221.252 156.015  1.00155.08           C  
ATOM   2621  OE1 GLU H 212      75.574 222.244 155.315  1.00163.01           O  
ATOM   2622  OE2 GLU H 212      75.076 221.322 157.245  1.00148.05           O  
ATOM   2623  N   PRO H 213      77.479 217.301 153.426  1.00127.52           N  
ATOM   2624  CA  PRO H 213      78.239 216.155 153.938  1.00122.12           C  
ATOM   2625  C   PRO H 213      78.254 216.108 155.459  1.00144.70           C  
ATOM   2626  O   PRO H 213      78.184 217.134 156.141  1.00149.31           O  
ATOM   2627  CB  PRO H 213      79.647 216.384 153.375  1.00117.39           C  
ATOM   2628  CG  PRO H 213      79.428 217.212 152.155  1.00126.84           C  
ATOM   2629  CD  PRO H 213      78.266 218.109 152.479  1.00136.51           C  
ATOM   2630  N   LYS H 214      78.363 214.887 155.985  1.00149.40           N  
ATOM   2631  CA  LYS H 214      78.359 214.671 157.428  1.00155.41           C  
ATOM   2632  C   LYS H 214      79.759 214.827 158.015  1.00155.38           C  
ATOM   2633  O   LYS H 214      79.994 215.686 158.871  1.00158.93           O  
ATOM   2634  CB  LYS H 214      77.790 213.283 157.739  1.00157.12           C  
ATOM   2635  CG  LYS H 214      77.740 212.924 159.216  1.00151.57           C  
ATOM   2636  CD  LYS H 214      76.890 211.679 159.435  1.00152.58           C  
ATOM   2637  CE  LYS H 214      76.744 211.347 160.911  1.00142.30           C  
ATOM   2638  NZ  LYS H 214      75.635 210.379 161.147  1.00109.78           N  
ATOM   2639  N   SER H 215      80.698 214.003 157.563  1.00157.86           N  
ATOM   2640  CA  SER H 215      82.074 214.074 158.040  1.00157.46           C  
ATOM   2641  C   SER H 215      83.056 214.091 156.875  1.00151.37           C  
ATOM   2642  O   SER H 215      83.890 213.195 156.742  1.00159.43           O  
ATOM   2643  CB  SER H 215      82.381 212.898 158.968  1.00140.46           C  
ATOM   2644  OG  SER H 215      81.535 212.912 160.104  1.00105.06           O  
TER    2645      SER H 215                                                      
ATOM   2646  N   ASP L   1      26.990 190.940 135.181  1.00 98.80           N  
ATOM   2647  CA  ASP L   1      27.348 191.966 134.209  1.00143.11           C  
ATOM   2648  C   ASP L   1      28.368 191.436 133.204  1.00156.39           C  
ATOM   2649  O   ASP L   1      28.556 190.226 133.079  1.00150.91           O  
ATOM   2650  CB  ASP L   1      27.887 193.207 134.923  1.00151.88           C  
ATOM   2651  CG  ASP L   1      26.929 194.380 134.851  1.00148.74           C  
ATOM   2652  OD1 ASP L   1      26.992 195.140 133.862  1.00139.31           O  
ATOM   2653  OD2 ASP L   1      26.095 194.526 135.770  1.00138.94           O  
ATOM   2654  N   LEU L   2      29.019 192.350 132.491  1.00150.70           N  
ATOM   2655  CA  LEU L   2      29.987 192.013 131.458  1.00126.08           C  
ATOM   2656  C   LEU L   2      31.404 192.103 132.012  1.00126.29           C  
ATOM   2657  O   LEU L   2      31.702 192.937 132.870  1.00138.53           O  
ATOM   2658  CB  LEU L   2      29.825 192.942 130.252  1.00136.88           C  
ATOM   2659  CG  LEU L   2      30.692 192.701 129.015  1.00128.48           C  
ATOM   2660  CD1 LEU L   2      30.017 193.282 127.787  1.00103.03           C  
ATOM   2661  CD2 LEU L   2      32.065 193.319 129.198  1.00121.13           C  
ATOM   2662  N   LEU L   3      32.280 191.235 131.509  1.00112.17           N  
ATOM   2663  CA  LEU L   3      33.640 191.125 132.019  1.00125.62           C  
ATOM   2664  C   LEU L   3      34.645 191.129 130.877  1.00119.25           C  
ATOM   2665  O   LEU L   3      34.409 190.530 129.823  1.00128.25           O  
ATOM   2666  CB  LEU L   3      33.809 189.858 132.864  1.00125.32           C  
ATOM   2667  CG  LEU L   3      33.533 190.061 134.354  1.00133.43           C  
ATOM   2668  CD1 LEU L   3      33.512 188.735 135.094  1.00161.72           C  
ATOM   2669  CD2 LEU L   3      34.584 190.988 134.940  1.00109.60           C  
ATOM   2670  N   MET L   4      35.769 191.807 131.101  1.00 99.96           N  
ATOM   2671  CA  MET L   4      36.849 191.924 130.128  1.00 92.28           C  
ATOM   2672  C   MET L   4      38.120 191.370 130.756  1.00 91.10           C  
ATOM   2673  O   MET L   4      38.543 191.839 131.818  1.00 99.60           O  
ATOM   2674  CB  MET L   4      37.043 193.382 129.703  1.00113.43           C  
ATOM   2675  CG  MET L   4      35.785 194.044 129.158  1.00131.97           C  
ATOM   2676  SD  MET L   4      35.334 193.430 127.524  1.00128.87           S  
ATOM   2677  CE  MET L   4      36.697 194.054 126.545  1.00 87.06           C  
ATOM   2678  N   THR L   5      38.725 190.378 130.105  1.00 86.29           N  
ATOM   2679  CA  THR L   5      39.882 189.671 130.645  1.00 84.07           C  
ATOM   2680  C   THR L   5      41.082 189.891 129.736  1.00 86.53           C  
ATOM   2681  O   THR L   5      41.059 189.493 128.567  1.00 75.56           O  
ATOM   2682  CB  THR L   5      39.591 188.175 130.790  1.00 71.18           C  
ATOM   2683  OG1 THR L   5      38.460 187.986 131.648  1.00 82.45           O  
ATOM   2684  CG2 THR L   5      40.795 187.448 131.378  1.00 82.64           C  
ATOM   2685  N   GLN L   6      42.127 190.514 130.273  1.00 87.50           N  
ATOM   2686  CA  GLN L   6      43.368 190.728 129.544  1.00 73.48           C  
ATOM   2687  C   GLN L   6      44.396 189.667 129.914  1.00 93.45           C  
ATOM   2688  O   GLN L   6      44.374 189.105 131.012  1.00109.77           O  
ATOM   2689  CB  GLN L   6      43.944 192.117 129.827  1.00 66.45           C  
ATOM   2690  CG  GLN L   6      43.304 193.231 129.026  1.00 68.44           C  
ATOM   2691  CD  GLN L   6      43.921 194.584 129.318  1.00 89.40           C  
ATOM   2692  OE1 GLN L   6      43.228 195.522 129.711  1.00 93.00           O  
ATOM   2693  NE2 GLN L   6      45.231 194.692 129.124  1.00 81.54           N  
ATOM   2694  N   SER L   7      45.307 189.402 128.974  1.00 85.33           N  
ATOM   2695  CA  SER L   7      46.398 188.462 129.178  1.00 84.88           C  
ATOM   2696  C   SER L   7      47.505 188.823 128.206  1.00 91.37           C  
ATOM   2697  O   SER L   7      47.212 189.094 127.033  1.00105.37           O  
ATOM   2698  CB  SER L   7      45.946 187.015 128.958  1.00100.41           C  
ATOM   2699  OG  SER L   7      45.523 186.810 127.621  1.00120.49           O  
ATOM   2700  N   PRO L   8      48.775 188.848 128.642  1.00 81.25           N  
ATOM   2701  CA  PRO L   8      49.188 188.559 130.019  1.00105.85           C  
ATOM   2702  C   PRO L   8      49.085 189.776 130.932  1.00106.57           C  
ATOM   2703  O   PRO L   8      48.740 190.864 130.472  1.00 97.99           O  
ATOM   2704  CB  PRO L   8      50.646 188.133 129.851  1.00111.18           C  
ATOM   2705  CG  PRO L   8      51.120 188.951 128.696  1.00 88.07           C  
ATOM   2706  CD  PRO L   8      49.934 189.088 127.764  1.00 84.86           C  
ATOM   2707  N   HIS L   9      49.383 189.586 132.220  1.00 99.94           N  
ATOM   2708  CA  HIS L   9      49.404 190.717 133.140  1.00100.01           C  
ATOM   2709  C   HIS L   9      50.603 191.620 132.887  1.00 90.64           C  
ATOM   2710  O   HIS L   9      50.502 192.842 133.046  1.00 86.88           O  
ATOM   2711  CB  HIS L   9      49.407 190.219 134.586  1.00108.87           C  
ATOM   2712  CG  HIS L   9      48.150 189.509 134.981  1.00132.90           C  
ATOM   2713  ND1 HIS L   9      46.928 189.782 134.404  1.00133.45           N  
ATOM   2714  CD2 HIS L   9      47.925 188.533 135.892  1.00143.69           C  
ATOM   2715  CE1 HIS L   9      46.005 189.007 134.945  1.00147.01           C  
ATOM   2716  NE2 HIS L   9      46.584 188.239 135.850  1.00158.32           N  
ATOM   2717  N   SER L  10      51.735 191.046 132.488  1.00 77.81           N  
ATOM   2718  CA  SER L  10      52.936 191.822 132.215  1.00 83.01           C  
ATOM   2719  C   SER L  10      53.826 191.031 131.270  1.00 85.57           C  
ATOM   2720  O   SER L  10      53.759 189.801 131.218  1.00 94.75           O  
ATOM   2721  CB  SER L  10      53.696 192.156 133.504  1.00 86.94           C  
ATOM   2722  OG  SER L  10      54.259 190.989 134.080  1.00101.44           O  
ATOM   2723  N   LEU L  11      54.658 191.753 130.523  1.00 76.53           N  
ATOM   2724  CA  LEU L  11      55.648 191.115 129.669  1.00 85.47           C  
ATOM   2725  C   LEU L  11      56.796 192.085 129.440  1.00 82.30           C  
ATOM   2726  O   LEU L  11      56.605 193.304 129.429  1.00 80.45           O  
ATOM   2727  CB  LEU L  11      55.052 190.671 128.327  1.00 87.87           C  
ATOM   2728  CG  LEU L  11      54.759 191.754 127.285  1.00109.35           C  
ATOM   2729  CD1 LEU L  11      54.536 191.125 125.919  1.00 89.94           C  
ATOM   2730  CD2 LEU L  11      53.554 192.588 127.690  1.00117.31           C  
ATOM   2731  N   ALA L  12      57.991 191.527 129.268  1.00 79.51           N  
ATOM   2732  CA  ALA L  12      59.189 192.290 128.951  1.00 70.78           C  
ATOM   2733  C   ALA L  12      59.683 191.863 127.577  1.00 84.81           C  
ATOM   2734  O   ALA L  12      59.774 190.664 127.293  1.00 93.51           O  
ATOM   2735  CB  ALA L  12      60.279 192.079 130.005  1.00 83.68           C  
ATOM   2736  N   VAL L  13      59.992 192.839 126.728  1.00 92.74           N  
ATOM   2737  CA  VAL L  13      60.344 192.585 125.337  1.00 84.34           C  
ATOM   2738  C   VAL L  13      61.635 193.318 125.006  1.00 84.39           C  
ATOM   2739  O   VAL L  13      61.886 194.417 125.512  1.00 91.27           O  
ATOM   2740  CB  VAL L  13      59.214 193.018 124.379  1.00 80.09           C  
ATOM   2741  CG1 VAL L  13      59.589 192.708 122.939  1.00 90.29           C  
ATOM   2742  CG2 VAL L  13      57.909 192.335 124.754  1.00 90.79           C  
ATOM   2743  N   THR L  14      62.452 192.705 124.158  1.00 80.44           N  
ATOM   2744  CA  THR L  14      63.656 193.366 123.678  1.00 81.65           C  
ATOM   2745  C   THR L  14      63.291 194.394 122.609  1.00 93.30           C  
ATOM   2746  O   THR L  14      62.474 194.110 121.729  1.00103.40           O  
ATOM   2747  CB  THR L  14      64.639 192.346 123.106  1.00 86.81           C  
ATOM   2748  OG1 THR L  14      64.938 191.358 124.100  1.00 93.00           O  
ATOM   2749  CG2 THR L  14      65.929 193.030 122.677  1.00 94.15           C  
ATOM   2750  N   PRO L  15      63.869 195.594 122.668  1.00 78.94           N  
ATOM   2751  CA  PRO L  15      63.521 196.626 121.685  1.00 87.42           C  
ATOM   2752  C   PRO L  15      63.725 196.135 120.259  1.00 98.60           C  
ATOM   2753  O   PRO L  15      64.660 195.387 119.964  1.00 95.07           O  
ATOM   2754  CB  PRO L  15      64.475 197.776 122.030  1.00 79.90           C  
ATOM   2755  CG  PRO L  15      64.785 197.575 123.477  1.00 87.78           C  
ATOM   2756  CD  PRO L  15      64.820 196.086 123.678  1.00 75.81           C  
ATOM   2757  N   GLY L  16      62.831 196.568 119.370  1.00 93.60           N  
ATOM   2758  CA  GLY L  16      62.847 196.159 117.986  1.00 99.82           C  
ATOM   2759  C   GLY L  16      61.986 194.955 117.667  1.00 92.06           C  
ATOM   2760  O   GLY L  16      61.654 194.741 116.496  1.00102.12           O  
ATOM   2761  N   GLU L  17      61.610 194.172 118.668  1.00 77.41           N  
ATOM   2762  CA  GLU L  17      60.837 192.964 118.445  1.00 84.77           C  
ATOM   2763  C   GLU L  17      59.374 193.184 118.795  1.00 88.41           C  
ATOM   2764  O   GLU L  17      59.029 194.101 119.546  1.00 94.00           O  
ATOM   2765  CB  GLU L  17      61.408 191.810 119.272  1.00 94.65           C  
ATOM   2766  CG  GLU L  17      62.898 191.615 119.062  1.00113.98           C  
ATOM   2767  CD  GLU L  17      63.316 190.165 119.154  1.00146.61           C  
ATOM   2768  OE1 GLU L  17      62.783 189.443 120.023  1.00147.87           O  
ATOM   2769  OE2 GLU L  17      64.170 189.746 118.346  1.00166.09           O  
ATOM   2770  N   PRO L  18      58.484 192.352 118.265  1.00 88.96           N  
ATOM   2771  CA  PRO L  18      57.049 192.595 118.424  1.00100.70           C  
ATOM   2772  C   PRO L  18      56.527 192.139 119.778  1.00 87.51           C  
ATOM   2773  O   PRO L  18      57.147 191.347 120.490  1.00 84.89           O  
ATOM   2774  CB  PRO L  18      56.432 191.765 117.294  1.00103.12           C  
ATOM   2775  CG  PRO L  18      57.382 190.622 117.136  1.00 99.02           C  
ATOM   2776  CD  PRO L  18      58.758 191.175 117.422  1.00 91.15           C  
ATOM   2777  N   ALA L  19      55.353 192.665 120.120  1.00 85.90           N  
ATOM   2778  CA  ALA L  19      54.630 192.287 121.324  1.00 88.46           C  
ATOM   2779  C   ALA L  19      53.171 192.049 120.968  1.00 90.16           C  
ATOM   2780  O   ALA L  19      52.618 192.730 120.100  1.00 92.31           O  
ATOM   2781  CB  ALA L  19      54.739 193.364 122.410  1.00 89.87           C  
ATOM   2782  N   SER L  20      52.553 191.077 121.635  1.00 91.35           N  
ATOM   2783  CA  SER L  20      51.159 190.728 121.393  1.00 90.13           C  
ATOM   2784  C   SER L  20      50.424 190.626 122.720  1.00 96.53           C  
ATOM   2785  O   SER L  20      50.890 189.950 123.643  1.00 97.15           O  
ATOM   2786  CB  SER L  20      51.041 189.414 120.613  1.00 90.09           C  
ATOM   2787  OG  SER L  20      51.468 189.579 119.271  1.00104.60           O  
ATOM   2788  N   ILE L  21      49.276 191.295 122.806  1.00 93.15           N  
ATOM   2789  CA  ILE L  21      48.448 191.327 124.003  1.00 90.00           C  
ATOM   2790  C   ILE L  21      47.028 190.943 123.614  1.00 99.49           C  
ATOM   2791  O   ILE L  21      46.554 191.272 122.522  1.00106.42           O  
ATOM   2792  CB  ILE L  21      48.484 192.714 124.683  1.00 78.87           C  
ATOM   2793  CG1 ILE L  21      49.917 193.055 125.103  1.00 86.20           C  
ATOM   2794  CG2 ILE L  21      47.542 192.754 125.877  1.00 93.55           C  
ATOM   2795  CD1 ILE L  21      50.089 194.469 125.617  1.00 88.60           C  
ATOM   2796  N   SER L  22      46.346 190.243 124.516  1.00 79.26           N  
ATOM   2797  CA  SER L  22      45.054 189.636 124.223  1.00 74.01           C  
ATOM   2798  C   SER L  22      43.996 190.157 125.185  1.00 87.11           C  
ATOM   2799  O   SER L  22      44.195 190.140 126.404  1.00117.03           O  
ATOM   2800  CB  SER L  22      45.140 188.111 124.312  1.00103.55           C  
ATOM   2801  OG  SER L  22      46.282 187.628 123.627  1.00120.92           O  
ATOM   2802  N   CYS L  23      42.874 190.612 124.632  1.00 69.36           N  
ATOM   2803  CA  CYS L  23      41.704 191.008 125.403  1.00 95.22           C  
ATOM   2804  C   CYS L  23      40.529 190.146 124.966  1.00 89.94           C  
ATOM   2805  O   CYS L  23      40.223 190.070 123.771  1.00 95.63           O  
ATOM   2806  CB  CYS L  23      41.381 192.490 125.200  1.00 90.09           C  
ATOM   2807  SG  CYS L  23      40.010 193.139 126.192  1.00135.87           S  
ATOM   2808  N   ARG L  24      39.881 189.494 125.927  1.00 93.70           N  
ATOM   2809  CA  ARG L  24      38.758 188.609 125.654  1.00 96.02           C  
ATOM   2810  C   ARG L  24      37.534 189.092 126.418  1.00 91.85           C  
ATOM   2811  O   ARG L  24      37.612 189.358 127.622  1.00 98.47           O  
ATOM   2812  CB  ARG L  24      39.083 187.163 126.037  1.00 98.62           C  
ATOM   2813  CG  ARG L  24      37.979 186.177 125.691  1.00 79.17           C  
ATOM   2814  CD  ARG L  24      38.339 184.766 126.119  1.00 82.45           C  
ATOM   2815  NE  ARG L  24      38.584 184.680 127.556  1.00120.17           N  
ATOM   2816  CZ  ARG L  24      37.632 184.512 128.468  1.00128.51           C  
ATOM   2817  NH1 ARG L  24      36.363 184.414 128.096  1.00132.59           N  
ATOM   2818  NH2 ARG L  24      37.949 184.445 129.754  1.00 97.14           N  
ATOM   2819  N   SER L  25      36.412 189.201 125.714  1.00 97.41           N  
ATOM   2820  CA  SER L  25      35.146 189.609 126.301  1.00107.50           C  
ATOM   2821  C   SER L  25      34.242 188.400 126.496  1.00114.57           C  
ATOM   2822  O   SER L  25      34.294 187.431 125.735  1.00117.73           O  
ATOM   2823  CB  SER L  25      34.445 190.645 125.418  1.00123.09           C  
ATOM   2824  OG  SER L  25      33.152 190.946 125.914  1.00134.13           O  
ATOM   2825  N   SER L  26      33.406 188.466 127.534  1.00116.32           N  
ATOM   2826  CA  SER L  26      32.453 187.392 127.787  1.00119.94           C  
ATOM   2827  C   SER L  26      31.292 187.410 126.802  1.00132.41           C  
ATOM   2828  O   SER L  26      30.650 186.374 126.603  1.00143.54           O  
ATOM   2829  CB  SER L  26      31.923 187.484 129.218  1.00121.63           C  
ATOM   2830  OG  SER L  26      31.283 188.728 129.444  1.00116.98           O  
ATOM   2831  N   GLN L  27      31.014 188.556 126.183  1.00132.52           N  
ATOM   2832  CA  GLN L  27      29.910 188.696 125.247  1.00131.85           C  
ATOM   2833  C   GLN L  27      30.398 189.384 123.980  1.00134.96           C  
ATOM   2834  O   GLN L  27      31.361 190.155 124.003  1.00130.90           O  
ATOM   2835  CB  GLN L  27      28.753 189.487 125.871  1.00128.79           C  
ATOM   2836  CG  GLN L  27      28.250 188.899 127.181  1.00133.37           C  
ATOM   2837  CD  GLN L  27      27.228 189.784 127.865  1.00140.48           C  
ATOM   2838  OE1 GLN L  27      26.684 190.707 127.260  1.00123.30           O  
ATOM   2839  NE2 GLN L  27      26.964 189.507 129.137  1.00156.45           N  
ATOM   2840  N   SER L  27A     29.719 189.097 122.871  1.00137.39           N  
ATOM   2841  CA  SER L  27A     30.120 189.645 121.582  1.00128.78           C  
ATOM   2842  C   SER L  27A     29.985 191.163 121.572  1.00126.37           C  
ATOM   2843  O   SER L  27A     29.029 191.724 122.114  1.00123.60           O  
ATOM   2844  CB  SER L  27A     29.275 189.036 120.462  1.00114.66           C  
ATOM   2845  OG  SER L  27A     29.633 189.576 119.202  1.00118.68           O  
ATOM   2846  N   LEU L  27B     30.953 191.829 120.942  1.00118.98           N  
ATOM   2847  CA  LEU L  27B     30.985 193.283 120.858  1.00117.68           C  
ATOM   2848  C   LEU L  27B     30.627 193.800 119.470  1.00110.59           C  
ATOM   2849  O   LEU L  27B     30.775 194.998 119.209  1.00112.15           O  
ATOM   2850  CB  LEU L  27B     32.364 193.806 121.266  1.00112.61           C  
ATOM   2851  CG  LEU L  27B     32.842 193.476 122.681  1.00106.52           C  
ATOM   2852  CD1 LEU L  27B     34.212 194.087 122.932  1.00100.81           C  
ATOM   2853  CD2 LEU L  27B     31.837 193.959 123.714  1.00 96.10           C  
ATOM   2854  N   LEU L  27C     30.162 192.930 118.577  1.00116.54           N  
ATOM   2855  CA  LEU L  27C     29.810 193.342 117.226  1.00121.56           C  
ATOM   2856  C   LEU L  27C     28.384 193.876 117.192  1.00125.36           C  
ATOM   2857  O   LEU L  27C     27.454 193.220 117.673  1.00135.78           O  
ATOM   2858  CB  LEU L  27C     29.956 192.172 116.254  1.00117.40           C  
ATOM   2859  CG  LEU L  27C     29.538 192.460 114.810  1.00115.00           C  
ATOM   2860  CD1 LEU L  27C     30.488 193.458 114.166  1.00119.91           C  
ATOM   2861  CD2 LEU L  27C     29.465 191.178 113.996  1.00130.40           C  
ATOM   2862  N   LEU L  27D     28.214 195.062 116.619  1.00114.59           N  
ATOM   2863  CA  LEU L  27D     26.912 195.697 116.497  1.00123.03           C  
ATOM   2864  C   LEU L  27D     26.451 195.685 115.044  1.00121.37           C  
ATOM   2865  O   LEU L  27D     27.196 195.328 114.127  1.00118.67           O  
ATOM   2866  CB  LEU L  27D     26.951 197.130 117.042  1.00109.67           C  
ATOM   2867  CG  LEU L  27D     27.183 197.261 118.549  1.00104.35           C  
ATOM   2868  CD1 LEU L  27D     27.021 198.705 119.001  1.00 92.69           C  
ATOM   2869  CD2 LEU L  27D     26.243 196.346 119.321  1.00113.52           C  
ATOM   2870  N   GLY L  27E     25.196 196.095 114.849  1.00119.41           N  
ATOM   2871  CA  GLY L  27E     24.558 196.013 113.546  1.00115.72           C  
ATOM   2872  C   GLY L  27E     25.294 196.735 112.438  1.00120.94           C  
ATOM   2873  O   GLY L  27E     25.130 196.381 111.265  1.00123.35           O  
ATOM   2874  N   ASN L  28      26.090 197.748 112.772  1.00126.38           N  
ATOM   2875  CA  ASN L  28      26.894 198.439 111.773  1.00133.82           C  
ATOM   2876  C   ASN L  28      28.159 197.672 111.408  1.00119.01           C  
ATOM   2877  O   ASN L  28      28.981 198.186 110.642  1.00113.50           O  
ATOM   2878  CB  ASN L  28      27.252 199.847 112.261  1.00129.80           C  
ATOM   2879  CG  ASN L  28      28.035 199.836 113.560  1.00110.44           C  
ATOM   2880  OD1 ASN L  28      28.541 198.798 113.987  1.00120.88           O  
ATOM   2881  ND2 ASN L  28      28.143 200.999 114.193  1.00 93.24           N  
ATOM   2882  N   GLY L  29      28.327 196.463 111.942  1.00124.87           N  
ATOM   2883  CA  GLY L  29      29.471 195.632 111.629  1.00132.98           C  
ATOM   2884  C   GLY L  29      30.797 196.125 112.152  1.00116.60           C  
ATOM   2885  O   GLY L  29      31.840 195.642 111.702  1.00129.84           O  
ATOM   2886  N   ARG L  30      30.793 197.079 113.075  1.00 98.58           N  
ATOM   2887  CA  ARG L  30      32.003 197.539 113.738  1.00107.21           C  
ATOM   2888  C   ARG L  30      32.022 197.025 115.171  1.00111.76           C  
ATOM   2889  O   ARG L  30      30.981 196.965 115.834  1.00113.43           O  
ATOM   2890  CB  ARG L  30      32.099 199.067 113.708  1.00114.41           C  
ATOM   2891  CG  ARG L  30      32.592 199.598 112.369  1.00105.30           C  
ATOM   2892  CD  ARG L  30      31.622 200.576 111.715  1.00120.25           C  
ATOM   2893  NE  ARG L  30      31.634 201.885 112.361  1.00147.45           N  
ATOM   2894  CZ  ARG L  30      31.343 203.026 111.744  1.00141.08           C  
ATOM   2895  NH1 ARG L  30      31.028 203.026 110.455  1.00115.23           N  
ATOM   2896  NH2 ARG L  30      31.378 204.171 112.413  1.00130.03           N  
ATOM   2897  N   ASN L  31      33.206 196.636 115.637  1.00113.84           N  
ATOM   2898  CA  ASN L  31      33.375 196.098 116.981  1.00106.19           C  
ATOM   2899  C   ASN L  31      33.763 197.227 117.928  1.00 97.58           C  
ATOM   2900  O   ASN L  31      34.742 197.942 117.687  1.00101.59           O  
ATOM   2901  CB  ASN L  31      34.425 194.987 116.992  1.00 93.21           C  
ATOM   2902  CG  ASN L  31      33.927 193.710 116.340  1.00108.09           C  
ATOM   2903  OD1 ASN L  31      33.185 192.939 116.949  1.00107.55           O  
ATOM   2904  ND2 ASN L  31      34.337 193.477 115.097  1.00116.99           N  
ATOM   2905  N   TYR L  32      32.989 197.389 119.002  1.00 77.35           N  
ATOM   2906  CA  TYR L  32      33.184 198.490 119.943  1.00 96.80           C  
ATOM   2907  C   TYR L  32      34.151 198.040 121.034  1.00 83.99           C  
ATOM   2908  O   TYR L  32      33.772 197.677 122.149  1.00 91.62           O  
ATOM   2909  CB  TYR L  32      31.844 198.951 120.504  1.00105.34           C  
ATOM   2910  CG  TYR L  32      31.043 199.766 119.514  1.00105.09           C  
ATOM   2911  CD1 TYR L  32      30.455 199.170 118.406  1.00 97.73           C  
ATOM   2912  CD2 TYR L  32      30.884 201.135 119.682  1.00108.03           C  
ATOM   2913  CE1 TYR L  32      29.728 199.914 117.496  1.00107.71           C  
ATOM   2914  CE2 TYR L  32      30.159 201.887 118.779  1.00 95.94           C  
ATOM   2915  CZ  TYR L  32      29.583 201.272 117.688  1.00 97.14           C  
ATOM   2916  OH  TYR L  32      28.859 202.017 116.786  1.00106.72           O  
ATOM   2917  N   LEU L  33      35.436 198.066 120.685  1.00 86.83           N  
ATOM   2918  CA  LEU L  33      36.516 197.692 121.588  1.00 82.85           C  
ATOM   2919  C   LEU L  33      37.681 198.642 121.356  1.00 94.18           C  
ATOM   2920  O   LEU L  33      38.123 198.814 120.216  1.00107.69           O  
ATOM   2921  CB  LEU L  33      36.947 196.236 121.361  1.00 95.99           C  
ATOM   2922  CG  LEU L  33      38.007 195.621 122.280  1.00 79.31           C  
ATOM   2923  CD1 LEU L  33      39.402 196.128 121.942  1.00 77.79           C  
ATOM   2924  CD2 LEU L  33      37.678 195.892 123.741  1.00 96.72           C  
ATOM   2925  N   ASP L  34      38.170 199.257 122.430  1.00 78.54           N  
ATOM   2926  CA  ASP L  34      39.238 200.241 122.354  1.00 81.10           C  
ATOM   2927  C   ASP L  34      40.465 199.762 123.118  1.00 71.40           C  
ATOM   2928  O   ASP L  34      40.380 198.918 124.016  1.00 88.11           O  
ATOM   2929  CB  ASP L  34      38.790 201.600 122.915  1.00 87.51           C  
ATOM   2930  CG  ASP L  34      37.607 202.181 122.167  1.00 90.85           C  
ATOM   2931  OD1 ASP L  34      37.367 201.765 121.014  1.00100.24           O  
ATOM   2932  OD2 ASP L  34      36.923 203.060 122.731  1.00 81.29           O  
ATOM   2933  N   TRP L  35      41.615 200.324 122.747  1.00 71.06           N  
ATOM   2934  CA  TRP L  35      42.880 200.095 123.434  1.00 71.50           C  
ATOM   2935  C   TRP L  35      43.462 201.433 123.867  1.00 71.10           C  
ATOM   2936  O   TRP L  35      43.566 202.362 123.057  1.00 74.67           O  
ATOM   2937  CB  TRP L  35      43.880 199.352 122.543  1.00 81.67           C  
ATOM   2938  CG  TRP L  35      43.547 197.909 122.319  1.00 78.27           C  
ATOM   2939  CD1 TRP L  35      42.908 197.376 121.239  1.00 80.38           C  
ATOM   2940  CD2 TRP L  35      43.843 196.812 123.193  1.00 77.42           C  
ATOM   2941  NE1 TRP L  35      42.785 196.015 121.386  1.00 82.59           N  
ATOM   2942  CE2 TRP L  35      43.350 195.644 122.578  1.00 78.31           C  
ATOM   2943  CE3 TRP L  35      44.474 196.704 124.437  1.00 91.15           C  
ATOM   2944  CZ2 TRP L  35      43.468 194.385 123.162  1.00 88.57           C  
ATOM   2945  CZ3 TRP L  35      44.590 195.451 125.016  1.00 94.51           C  
ATOM   2946  CH2 TRP L  35      44.090 194.309 124.378  1.00 78.41           C  
ATOM   2947  N   TYR L  36      43.846 201.518 125.140  1.00 79.04           N  
ATOM   2948  CA  TYR L  36      44.414 202.715 125.736  1.00 77.35           C  
ATOM   2949  C   TYR L  36      45.761 202.389 126.362  1.00 68.42           C  
ATOM   2950  O   TYR L  36      46.020 201.250 126.764  1.00 76.85           O  
ATOM   2951  CB  TYR L  36      43.498 203.304 126.816  1.00 67.07           C  
ATOM   2952  CG  TYR L  36      42.130 203.701 126.322  1.00 83.89           C  
ATOM   2953  CD1 TYR L  36      41.126 202.756 126.171  1.00 82.90           C  
ATOM   2954  CD2 TYR L  36      41.840 205.023 126.019  1.00 82.77           C  
ATOM   2955  CE1 TYR L  36      39.872 203.115 125.724  1.00 78.69           C  
ATOM   2956  CE2 TYR L  36      40.589 205.392 125.571  1.00 93.20           C  
ATOM   2957  CZ  TYR L  36      39.609 204.434 125.426  1.00 91.80           C  
ATOM   2958  OH  TYR L  36      38.360 204.797 124.980  1.00100.20           O  
ATOM   2959  N   VAL L  37      46.608 203.409 126.457  1.00 68.96           N  
ATOM   2960  CA  VAL L  37      47.913 203.296 127.092  1.00 75.13           C  
ATOM   2961  C   VAL L  37      48.024 204.366 128.168  1.00 85.21           C  
ATOM   2962  O   VAL L  37      47.544 205.492 127.995  1.00 86.46           O  
ATOM   2963  CB  VAL L  37      49.064 203.432 126.075  1.00 65.92           C  
ATOM   2964  CG1 VAL L  37      49.064 204.823 125.460  1.00 88.20           C  
ATOM   2965  CG2 VAL L  37      50.399 203.136 126.744  1.00 86.16           C  
ATOM   2966  N   GLN L  38      48.651 204.005 129.283  1.00 76.50           N  
ATOM   2967  CA  GLN L  38      48.928 204.915 130.387  1.00 79.62           C  
ATOM   2968  C   GLN L  38      50.419 204.828 130.677  1.00 86.50           C  
ATOM   2969  O   GLN L  38      50.904 203.797 131.160  1.00 86.19           O  
ATOM   2970  CB  GLN L  38      48.102 204.560 131.624  1.00 84.58           C  
ATOM   2971  CG  GLN L  38      48.261 205.536 132.779  1.00 95.75           C  
ATOM   2972  CD  GLN L  38      47.370 205.194 133.956  1.00 91.89           C  
ATOM   2973  OE1 GLN L  38      46.890 204.067 134.079  1.00 97.69           O  
ATOM   2974  NE2 GLN L  38      47.139 206.170 134.827  1.00 86.16           N  
ATOM   2975  N   LYS L  39      51.142 205.892 130.357  1.00100.82           N  
ATOM   2976  CA  LYS L  39      52.571 205.959 130.601  1.00101.43           C  
ATOM   2977  C   LYS L  39      52.843 206.485 132.002  1.00107.34           C  
ATOM   2978  O   LYS L  39      51.984 207.121 132.619  1.00108.53           O  
ATOM   2979  CB  LYS L  39      53.240 206.854 129.560  1.00 93.48           C  
ATOM   2980  CG  LYS L  39      53.067 206.369 128.127  1.00101.13           C  
ATOM   2981  CD  LYS L  39      53.753 207.298 127.138  1.00113.34           C  
ATOM   2982  CE  LYS L  39      53.541 206.836 125.704  1.00 78.46           C  
ATOM   2983  NZ  LYS L  39      54.089 205.471 125.468  1.00 98.02           N  
ATOM   2984  N   PRO L  40      54.034 206.225 132.537  1.00104.85           N  
ATOM   2985  CA  PRO L  40      54.335 206.649 133.910  1.00109.33           C  
ATOM   2986  C   PRO L  40      54.123 208.146 134.096  1.00106.93           C  
ATOM   2987  O   PRO L  40      54.626 208.965 133.324  1.00 97.67           O  
ATOM   2988  CB  PRO L  40      55.807 206.258 134.083  1.00102.54           C  
ATOM   2989  CG  PRO L  40      56.007 205.133 133.119  1.00 84.30           C  
ATOM   2990  CD  PRO L  40      55.137 205.455 131.937  1.00 98.24           C  
ATOM   2991  N   GLY L  41      53.364 208.494 135.134  1.00102.60           N  
ATOM   2992  CA  GLY L  41      53.133 209.878 135.493  1.00102.87           C  
ATOM   2993  C   GLY L  41      52.161 210.632 134.616  1.00109.35           C  
ATOM   2994  O   GLY L  41      52.015 211.848 134.787  1.00112.39           O  
ATOM   2995  N   GLN L  42      51.487 209.960 133.686  1.00103.19           N  
ATOM   2996  CA  GLN L  42      50.587 210.621 132.755  1.00 92.89           C  
ATOM   2997  C   GLN L  42      49.210 209.976 132.809  1.00 94.86           C  
ATOM   2998  O   GLN L  42      49.047 208.840 133.264  1.00 98.08           O  
ATOM   2999  CB  GLN L  42      51.119 210.565 131.317  1.00100.64           C  
ATOM   3000  CG  GLN L  42      52.499 211.163 131.131  1.00101.49           C  
ATOM   3001  CD  GLN L  42      52.965 211.095 129.690  1.00120.04           C  
ATOM   3002  OE1 GLN L  42      52.169 210.870 128.778  1.00106.90           O  
ATOM   3003  NE2 GLN L  42      54.262 211.285 129.479  1.00124.58           N  
ATOM   3004  N   SER L  43      48.217 210.722 132.334  1.00 87.58           N  
ATOM   3005  CA  SER L  43      46.884 210.179 132.169  1.00 74.93           C  
ATOM   3006  C   SER L  43      46.854 209.235 130.970  1.00 84.18           C  
ATOM   3007  O   SER L  43      47.720 209.298 130.095  1.00 98.13           O  
ATOM   3008  CB  SER L  43      45.870 211.304 131.975  1.00 79.90           C  
ATOM   3009  OG  SER L  43      45.886 212.204 133.069  1.00110.71           O  
ATOM   3010  N   PRO L  44      45.868 208.343 130.912  1.00 85.33           N  
ATOM   3011  CA  PRO L  44      45.748 207.460 129.749  1.00 83.10           C  
ATOM   3012  C   PRO L  44      45.547 208.261 128.471  1.00 82.40           C  
ATOM   3013  O   PRO L  44      45.129 209.421 128.488  1.00 91.88           O  
ATOM   3014  CB  PRO L  44      44.514 206.607 130.072  1.00 80.47           C  
ATOM   3015  CG  PRO L  44      44.367 206.693 131.559  1.00 75.66           C  
ATOM   3016  CD  PRO L  44      44.840 208.066 131.929  1.00 84.23           C  
ATOM   3017  N   GLN L  45      45.862 207.623 127.346  1.00 86.65           N  
ATOM   3018  CA  GLN L  45      45.650 208.220 126.036  1.00 94.28           C  
ATOM   3019  C   GLN L  45      45.243 207.135 125.051  1.00 85.07           C  
ATOM   3020  O   GLN L  45      45.779 206.024 125.078  1.00 74.50           O  
ATOM   3021  CB  GLN L  45      46.900 208.963 125.540  1.00 80.40           C  
ATOM   3022  CG  GLN L  45      48.223 208.319 125.918  1.00 91.74           C  
ATOM   3023  CD  GLN L  45      49.409 209.206 125.582  1.00 96.27           C  
ATOM   3024  OE1 GLN L  45      49.243 210.333 125.114  1.00 65.39           O  
ATOM   3025  NE2 GLN L  45      50.614 208.699 125.820  1.00 85.29           N  
ATOM   3026  N   LEU L  46      44.289 207.469 124.186  1.00 85.51           N  
ATOM   3027  CA  LEU L  46      43.697 206.481 123.294  1.00 83.63           C  
ATOM   3028  C   LEU L  46      44.707 206.004 122.259  1.00 79.90           C  
ATOM   3029  O   LEU L  46      45.415 206.809 121.644  1.00 85.65           O  
ATOM   3030  CB  LEU L  46      42.472 207.069 122.596  1.00 92.79           C  
ATOM   3031  CG  LEU L  46      41.811 206.160 121.559  1.00 70.43           C  
ATOM   3032  CD1 LEU L  46      41.228 204.920 122.222  1.00 79.39           C  
ATOM   3033  CD2 LEU L  46      40.746 206.911 120.773  1.00 89.35           C  
ATOM   3034  N   LEU L  47      44.767 204.688 122.065  1.00 84.65           N  
ATOM   3035  CA  LEU L  47      45.578 204.072 121.024  1.00 79.79           C  
ATOM   3036  C   LEU L  47      44.742 203.554 119.865  1.00 78.98           C  
ATOM   3037  O   LEU L  47      44.992 203.917 118.711  1.00 85.87           O  
ATOM   3038  CB  LEU L  47      46.414 202.924 121.608  1.00 71.84           C  
ATOM   3039  CG  LEU L  47      47.644 203.307 122.431  1.00 76.35           C  
ATOM   3040  CD1 LEU L  47      48.309 202.061 122.994  1.00104.95           C  
ATOM   3041  CD2 LEU L  47      48.620 204.107 121.584  1.00 57.88           C  
ATOM   3042  N   ILE L  48      43.747 202.714 120.141  1.00 70.81           N  
ATOM   3043  CA  ILE L  48      42.920 202.111 119.103  1.00 72.35           C  
ATOM   3044  C   ILE L  48      41.455 202.334 119.447  1.00 74.88           C  
ATOM   3045  O   ILE L  48      41.052 202.196 120.607  1.00 78.65           O  
ATOM   3046  CB  ILE L  48      43.215 200.605 118.943  1.00 62.42           C  
ATOM   3047  CG1 ILE L  48      44.695 200.377 118.628  1.00 65.13           C  
ATOM   3048  CG2 ILE L  48      42.340 200.002 117.854  1.00 67.53           C  
ATOM   3049  CD1 ILE L  48      45.137 200.966 117.305  1.00 73.02           C  
ATOM   3050  N   TYR L  49      40.659 202.678 118.437  1.00 73.40           N  
ATOM   3051  CA  TYR L  49      39.221 202.838 118.596  1.00 81.78           C  
ATOM   3052  C   TYR L  49      38.491 201.944 117.604  1.00 85.05           C  
ATOM   3053  O   TYR L  49      38.952 201.742 116.477  1.00 87.53           O  
ATOM   3054  CB  TYR L  49      38.789 204.301 118.412  1.00 96.29           C  
ATOM   3055  CG  TYR L  49      38.942 204.857 117.011  1.00102.13           C  
ATOM   3056  CD1 TYR L  49      40.115 205.486 116.616  1.00 93.56           C  
ATOM   3057  CD2 TYR L  49      37.901 204.778 116.093  1.00107.44           C  
ATOM   3058  CE1 TYR L  49      40.254 206.006 115.343  1.00106.39           C  
ATOM   3059  CE2 TYR L  49      38.031 205.295 114.819  1.00101.27           C  
ATOM   3060  CZ  TYR L  49      39.209 205.908 114.450  1.00107.98           C  
ATOM   3061  OH  TYR L  49      39.342 206.425 113.182  1.00 87.42           O  
ATOM   3062  N   LEU L  50      37.353 201.402 118.041  1.00 90.72           N  
ATOM   3063  CA  LEU L  50      36.510 200.544 117.209  1.00 84.00           C  
ATOM   3064  C   LEU L  50      37.291 199.350 116.659  1.00 85.13           C  
ATOM   3065  O   LEU L  50      37.203 199.006 115.478  1.00 95.12           O  
ATOM   3066  CB  LEU L  50      35.858 201.346 116.081  1.00 96.24           C  
ATOM   3067  CG  LEU L  50      34.739 202.277 116.553  1.00 94.18           C  
ATOM   3068  CD1 LEU L  50      34.116 203.026 115.386  1.00102.20           C  
ATOM   3069  CD2 LEU L  50      33.682 201.492 117.316  1.00 95.30           C  
ATOM   3070  N   GLY L  51      38.058 198.714 117.534  1.00 79.49           N  
ATOM   3071  CA  GLY L  51      38.697 197.439 117.207  1.00 76.60           C  
ATOM   3072  C   GLY L  51      40.012 197.428 116.461  1.00 82.93           C  
ATOM   3073  O   GLY L  51      40.977 196.809 116.919  1.00 88.26           O  
ATOM   3074  N   SER L  52      40.080 198.100 115.307  1.00 88.46           N  
ATOM   3075  CA  SER L  52      41.255 197.989 114.451  1.00 85.36           C  
ATOM   3076  C   SER L  52      41.713 199.319 113.863  1.00 85.29           C  
ATOM   3077  O   SER L  52      42.604 199.319 113.004  1.00 85.07           O  
ATOM   3078  CB  SER L  52      40.982 196.998 113.312  1.00 82.12           C  
ATOM   3079  OG  SER L  52      39.865 197.408 112.541  1.00106.50           O  
ATOM   3080  N   ASN L  53      41.153 200.445 114.293  1.00 80.94           N  
ATOM   3081  CA  ASN L  53      41.455 201.742 113.701  1.00 73.30           C  
ATOM   3082  C   ASN L  53      42.438 202.496 114.589  1.00 76.45           C  
ATOM   3083  O   ASN L  53      42.147 202.759 115.761  1.00 92.51           O  
ATOM   3084  CB  ASN L  53      40.176 202.553 113.500  1.00 84.49           C  
ATOM   3085  CG  ASN L  53      39.140 201.806 112.681  1.00 93.61           C  
ATOM   3086  OD1 ASN L  53      39.219 201.759 111.454  1.00114.14           O  
ATOM   3087  ND2 ASN L  53      38.163 201.215 113.359  1.00 88.53           N  
ATOM   3088  N   ARG L  54      43.595 202.842 114.028  1.00 78.65           N  
ATOM   3089  CA  ARG L  54      44.582 203.615 114.768  1.00 90.69           C  
ATOM   3090  C   ARG L  54      44.071 205.025 115.035  1.00 90.05           C  
ATOM   3091  O   ARG L  54      43.501 205.675 114.154  1.00 80.87           O  
ATOM   3092  CB  ARG L  54      45.903 203.675 113.999  1.00 82.25           C  
ATOM   3093  CG  ARG L  54      46.782 202.450 114.173  1.00 91.31           C  
ATOM   3094  CD  ARG L  54      48.138 202.640 113.510  1.00116.36           C  
ATOM   3095  NE  ARG L  54      48.043 202.665 112.054  1.00118.14           N  
ATOM   3096  CZ  ARG L  54      48.097 201.581 111.287  1.00119.18           C  
ATOM   3097  NH1 ARG L  54      48.243 200.384 111.839  1.00100.79           N  
ATOM   3098  NH2 ARG L  54      48.003 201.692 109.969  1.00135.06           N  
ATOM   3099  N   ALA L  55      44.278 205.495 116.261  1.00 88.82           N  
ATOM   3100  CA  ALA L  55      43.878 206.845 116.620  1.00 92.27           C  
ATOM   3101  C   ALA L  55      44.832 207.867 116.005  1.00 90.85           C  
ATOM   3102  O   ALA L  55      45.936 207.541 115.559  1.00 85.17           O  
ATOM   3103  CB  ALA L  55      43.838 207.009 118.138  1.00 97.87           C  
ATOM   3104  N   SER L  56      44.388 209.121 115.986  1.00 94.58           N  
ATOM   3105  CA  SER L  56      45.202 210.188 115.421  1.00 88.75           C  
ATOM   3106  C   SER L  56      46.519 210.313 116.177  1.00 76.02           C  
ATOM   3107  O   SER L  56      46.555 210.276 117.409  1.00 71.82           O  
ATOM   3108  CB  SER L  56      44.438 211.513 115.463  1.00105.31           C  
ATOM   3109  OG  SER L  56      45.181 212.554 114.854  1.00100.52           O  
ATOM   3110  N   GLY L  57      47.610 210.461 115.424  1.00 94.44           N  
ATOM   3111  CA  GLY L  57      48.930 210.599 115.995  1.00 86.39           C  
ATOM   3112  C   GLY L  57      49.636 209.298 116.307  1.00 79.32           C  
ATOM   3113  O   GLY L  57      50.823 209.324 116.657  1.00 61.25           O  
ATOM   3114  N   VAL L  58      48.954 208.165 116.185  1.00 84.82           N  
ATOM   3115  CA  VAL L  58      49.547 206.867 116.497  1.00 79.63           C  
ATOM   3116  C   VAL L  58      50.287 206.338 115.275  1.00 90.30           C  
ATOM   3117  O   VAL L  58      49.705 206.264 114.182  1.00 90.29           O  
ATOM   3118  CB  VAL L  58      48.475 205.873 116.964  1.00 74.02           C  
ATOM   3119  CG1 VAL L  58      49.099 204.511 117.216  1.00 67.78           C  
ATOM   3120  CG2 VAL L  58      47.779 206.400 118.210  1.00 69.75           C  
ATOM   3121  N   PRO L  59      51.555 205.955 115.405  1.00 90.70           N  
ATOM   3122  CA  PRO L  59      52.289 205.428 114.249  1.00 93.33           C  
ATOM   3123  C   PRO L  59      51.791 204.047 113.846  1.00 92.25           C  
ATOM   3124  O   PRO L  59      51.154 203.329 114.620  1.00 89.45           O  
ATOM   3125  CB  PRO L  59      53.738 205.376 114.743  1.00 82.52           C  
ATOM   3126  CG  PRO L  59      53.620 205.242 116.225  1.00 89.17           C  
ATOM   3127  CD  PRO L  59      52.397 206.028 116.612  1.00 88.76           C  
ATOM   3128  N   ASP L  60      52.103 203.677 112.602  1.00105.29           N  
ATOM   3129  CA  ASP L  60      51.598 202.433 112.028  1.00115.10           C  
ATOM   3130  C   ASP L  60      52.257 201.186 112.606  1.00111.00           C  
ATOM   3131  O   ASP L  60      51.901 200.077 112.191  1.00 94.49           O  
ATOM   3132  CB  ASP L  60      51.763 202.454 110.504  1.00131.71           C  
ATOM   3133  CG  ASP L  60      53.200 202.677 110.068  1.00137.58           C  
ATOM   3134  OD1 ASP L  60      54.122 202.402 110.865  1.00135.24           O  
ATOM   3135  OD2 ASP L  60      53.408 203.138 108.925  1.00146.20           O  
ATOM   3136  N   ARG L  61      53.202 201.328 113.540  1.00110.21           N  
ATOM   3137  CA  ARG L  61      53.761 200.150 114.196  1.00 93.78           C  
ATOM   3138  C   ARG L  61      52.711 199.432 115.029  1.00 88.51           C  
ATOM   3139  O   ARG L  61      52.814 198.220 115.250  1.00 91.71           O  
ATOM   3140  CB  ARG L  61      54.952 200.541 115.071  1.00 90.12           C  
ATOM   3141  CG  ARG L  61      56.132 201.130 114.313  1.00112.17           C  
ATOM   3142  CD  ARG L  61      57.281 201.463 115.257  1.00113.56           C  
ATOM   3143  NE  ARG L  61      56.883 202.406 116.300  1.00108.03           N  
ATOM   3144  CZ  ARG L  61      56.586 202.061 117.549  1.00 92.70           C  
ATOM   3145  NH1 ARG L  61      56.648 200.791 117.924  1.00101.92           N  
ATOM   3146  NH2 ARG L  61      56.233 202.990 118.428  1.00 88.14           N  
ATOM   3147  N   PHE L  62      51.696 200.156 115.490  1.00 97.72           N  
ATOM   3148  CA  PHE L  62      50.640 199.584 116.311  1.00 96.08           C  
ATOM   3149  C   PHE L  62      49.488 199.129 115.427  1.00 85.15           C  
ATOM   3150  O   PHE L  62      49.030 199.878 114.558  1.00 98.01           O  
ATOM   3151  CB  PHE L  62      50.149 200.603 117.338  1.00 85.27           C  
ATOM   3152  CG  PHE L  62      51.215 201.074 118.284  1.00 81.11           C  
ATOM   3153  CD1 PHE L  62      51.417 200.435 119.496  1.00 91.42           C  
ATOM   3154  CD2 PHE L  62      52.015 202.158 117.963  1.00 86.73           C  
ATOM   3155  CE1 PHE L  62      52.397 200.868 120.370  1.00 93.52           C  
ATOM   3156  CE2 PHE L  62      52.995 202.595 118.832  1.00 89.57           C  
ATOM   3157  CZ  PHE L  62      53.187 201.950 120.037  1.00 86.25           C  
ATOM   3158  N   SER L  63      49.023 197.903 115.652  1.00 70.81           N  
ATOM   3159  CA  SER L  63      47.921 197.344 114.885  1.00 82.06           C  
ATOM   3160  C   SER L  63      47.008 196.559 115.812  1.00 76.58           C  
ATOM   3161  O   SER L  63      47.472 195.918 116.757  1.00 83.49           O  
ATOM   3162  CB  SER L  63      48.427 196.435 113.758  1.00101.91           C  
ATOM   3163  OG  SER L  63      49.121 195.315 114.279  1.00 84.62           O  
ATOM   3164  N   GLY L  64      45.715 196.612 115.537  1.00 82.43           N  
ATOM   3165  CA  GLY L  64      44.729 195.849 116.287  1.00 82.55           C  
ATOM   3166  C   GLY L  64      43.967 194.920 115.363  1.00 94.90           C  
ATOM   3167  O   GLY L  64      43.677 195.275 114.220  1.00104.04           O  
ATOM   3168  N   SER L  65      43.653 193.725 115.863  1.00 88.44           N  
ATOM   3169  CA  SER L  65      42.904 192.741 115.094  1.00 87.22           C  
ATOM   3170  C   SER L  65      41.964 191.991 116.029  1.00 96.29           C  
ATOM   3171  O   SER L  65      41.968 192.199 117.246  1.00106.48           O  
ATOM   3172  CB  SER L  65      43.840 191.774 114.357  1.00 96.54           C  
ATOM   3173  OG  SER L  65      44.659 191.058 115.266  1.00108.48           O  
ATOM   3174  N   GLY L  66      41.154 191.116 115.452  1.00 97.95           N  
ATOM   3175  CA  GLY L  66      40.193 190.330 116.196  1.00 89.68           C  
ATOM   3176  C   GLY L  66      38.764 190.769 115.921  1.00 94.07           C  
ATOM   3177  O   GLY L  66      38.496 191.751 115.228  1.00 97.39           O  
ATOM   3178  N   SER L  67      37.834 190.008 116.494  1.00108.35           N  
ATOM   3179  CA  SER L  67      36.417 190.276 116.294  1.00105.74           C  
ATOM   3180  C   SER L  67      35.614 189.584 117.387  1.00109.26           C  
ATOM   3181  O   SER L  67      36.143 188.802 118.184  1.00114.80           O  
ATOM   3182  CB  SER L  67      35.958 189.820 114.905  1.00107.10           C  
ATOM   3183  OG  SER L  67      34.618 190.206 114.657  1.00121.39           O  
ATOM   3184  N   GLY L  68      34.320 189.899 117.415  1.00 98.60           N  
ATOM   3185  CA  GLY L  68      33.379 189.271 118.320  1.00110.12           C  
ATOM   3186  C   GLY L  68      33.765 189.340 119.782  1.00116.89           C  
ATOM   3187  O   GLY L  68      33.556 190.362 120.443  1.00120.63           O  
ATOM   3188  N   THR L  69      34.328 188.250 120.298  1.00113.65           N  
ATOM   3189  CA  THR L  69      34.678 188.145 121.705  1.00108.75           C  
ATOM   3190  C   THR L  69      36.176 188.038 121.946  1.00111.40           C  
ATOM   3191  O   THR L  69      36.592 187.910 123.103  1.00111.38           O  
ATOM   3192  CB  THR L  69      33.976 186.935 122.338  1.00109.93           C  
ATOM   3193  OG1 THR L  69      34.324 185.747 121.617  1.00120.35           O  
ATOM   3194  CG2 THR L  69      32.466 187.117 122.314  1.00102.75           C  
ATOM   3195  N   TYR L  70      36.998 188.083 120.900  1.00103.89           N  
ATOM   3196  CA  TYR L  70      38.440 187.948 121.060  1.00 88.22           C  
ATOM   3197  C   TYR L  70      39.148 189.009 120.233  1.00 90.05           C  
ATOM   3198  O   TYR L  70      38.908 189.126 119.028  1.00110.29           O  
ATOM   3199  CB  TYR L  70      38.919 186.551 120.655  1.00103.03           C  
ATOM   3200  CG  TYR L  70      40.279 186.211 121.214  1.00119.10           C  
ATOM   3201  CD1 TYR L  70      40.425 185.811 122.537  1.00123.71           C  
ATOM   3202  CD2 TYR L  70      41.418 186.301 120.427  1.00103.41           C  
ATOM   3203  CE1 TYR L  70      41.666 185.505 123.057  1.00113.14           C  
ATOM   3204  CE2 TYR L  70      42.664 185.996 120.939  1.00120.37           C  
ATOM   3205  CZ  TYR L  70      42.782 185.599 122.254  1.00130.69           C  
ATOM   3206  OH  TYR L  70      44.022 185.295 122.766  1.00132.44           O  
ATOM   3207  N   PHE L  71      40.025 189.772 120.882  1.00 92.51           N  
ATOM   3208  CA  PHE L  71      40.734 190.864 120.236  1.00 94.43           C  
ATOM   3209  C   PHE L  71      42.197 190.830 120.652  1.00 87.85           C  
ATOM   3210  O   PHE L  71      42.535 190.383 121.751  1.00101.53           O  
ATOM   3211  CB  PHE L  71      40.110 192.219 120.592  1.00 98.07           C  
ATOM   3212  CG  PHE L  71      38.656 192.325 120.236  1.00102.81           C  
ATOM   3213  CD1 PHE L  71      37.679 191.858 121.102  1.00 98.70           C  
ATOM   3214  CD2 PHE L  71      38.264 192.886 119.034  1.00117.61           C  
ATOM   3215  CE1 PHE L  71      36.341 191.952 120.774  1.00 95.44           C  
ATOM   3216  CE2 PHE L  71      36.928 192.984 118.701  1.00124.55           C  
ATOM   3217  CZ  PHE L  71      35.965 192.517 119.572  1.00117.42           C  
ATOM   3218  N   THR L  72      43.063 191.309 119.761  1.00 91.60           N  
ATOM   3219  CA  THR L  72      44.499 191.302 120.004  1.00 90.34           C  
ATOM   3220  C   THR L  72      45.105 192.629 119.574  1.00 83.73           C  
ATOM   3221  O   THR L  72      44.817 193.127 118.480  1.00101.23           O  
ATOM   3222  CB  THR L  72      45.187 190.152 119.259  1.00 94.46           C  
ATOM   3223  OG1 THR L  72      44.653 188.900 119.709  1.00102.93           O  
ATOM   3224  CG2 THR L  72      46.686 190.178 119.517  1.00 87.57           C  
ATOM   3225  N   LEU L  73      45.939 193.191 120.445  1.00 75.26           N  
ATOM   3226  CA  LEU L  73      46.735 194.373 120.148  1.00 80.20           C  
ATOM   3227  C   LEU L  73      48.179 193.946 119.920  1.00 89.60           C  
ATOM   3228  O   LEU L  73      48.774 193.280 120.772  1.00 92.19           O  
ATOM   3229  CB  LEU L  73      46.654 195.384 121.294  1.00 81.33           C  
ATOM   3230  CG  LEU L  73      47.543 196.626 121.219  1.00 79.09           C  
ATOM   3231  CD1 LEU L  73      47.096 197.547 120.096  1.00 88.50           C  
ATOM   3232  CD2 LEU L  73      47.541 197.359 122.552  1.00 83.54           C  
ATOM   3233  N   LYS L  74      48.735 194.324 118.774  1.00 80.48           N  
ATOM   3234  CA  LYS L  74      50.086 193.939 118.393  1.00 76.81           C  
ATOM   3235  C   LYS L  74      50.923 195.178 118.114  1.00 70.68           C  
ATOM   3236  O   LYS L  74      50.490 196.077 117.384  1.00 85.50           O  
ATOM   3237  CB  LYS L  74      50.078 193.029 117.161  1.00 67.47           C  
ATOM   3238  CG  LYS L  74      51.469 192.631 116.697  1.00 91.07           C  
ATOM   3239  CD  LYS L  74      51.422 191.745 115.465  1.00 99.34           C  
ATOM   3240  CE  LYS L  74      52.817 191.283 115.076  1.00 99.05           C  
ATOM   3241  NZ  LYS L  74      52.799 190.398 113.880  1.00112.41           N  
ATOM   3242  N   ILE L  75      52.117 195.217 118.697  1.00 76.35           N  
ATOM   3243  CA  ILE L  75      53.116 196.241 118.419  1.00 80.02           C  
ATOM   3244  C   ILE L  75      54.204 195.576 117.586  1.00 80.18           C  
ATOM   3245  O   ILE L  75      54.907 194.679 118.069  1.00 79.44           O  
ATOM   3246  CB  ILE L  75      53.687 196.849 119.707  1.00 91.20           C  
ATOM   3247  CG1 ILE L  75      52.553 197.245 120.654  1.00 80.61           C  
ATOM   3248  CG2 ILE L  75      54.551 198.056 119.384  1.00 84.02           C  
ATOM   3249  CD1 ILE L  75      53.027 197.768 121.993  1.00 83.90           C  
ATOM   3250  N   SER L  76      54.341 196.011 116.331  1.00102.61           N  
ATOM   3251  CA  SER L  76      55.249 195.335 115.410  1.00114.39           C  
ATOM   3252  C   SER L  76      56.704 195.485 115.841  1.00108.64           C  
ATOM   3253  O   SER L  76      57.485 194.531 115.748  1.00111.85           O  
ATOM   3254  CB  SER L  76      55.051 195.870 113.991  1.00102.61           C  
ATOM   3255  OG  SER L  76      55.343 197.255 113.921  1.00107.50           O  
ATOM   3256  N   ARG L  77      57.088 196.671 116.310  1.00 89.29           N  
ATOM   3257  CA  ARG L  77      58.465 196.941 116.719  1.00 88.74           C  
ATOM   3258  C   ARG L  77      58.432 197.796 117.977  1.00 94.95           C  
ATOM   3259  O   ARG L  77      58.033 198.963 117.926  1.00113.24           O  
ATOM   3260  CB  ARG L  77      59.246 197.637 115.605  1.00109.59           C  
ATOM   3261  CG  ARG L  77      60.628 198.115 116.018  1.00111.18           C  
ATOM   3262  CD  ARG L  77      61.395 198.660 114.824  1.00136.81           C  
ATOM   3263  NE  ARG L  77      60.733 199.813 114.219  1.00147.26           N  
ATOM   3264  CZ  ARG L  77      61.134 201.071 114.370  1.00144.84           C  
ATOM   3265  NH1 ARG L  77      62.204 201.344 115.105  1.00141.61           N  
ATOM   3266  NH2 ARG L  77      60.470 202.056 113.782  1.00134.69           N  
ATOM   3267  N   VAL L  78      58.857 197.221 119.098  1.00 88.19           N  
ATOM   3268  CA  VAL L  78      58.802 197.910 120.382  1.00 73.44           C  
ATOM   3269  C   VAL L  78      59.960 198.890 120.494  1.00 95.97           C  
ATOM   3270  O   VAL L  78      61.106 198.572 120.153  1.00104.79           O  
ATOM   3271  CB  VAL L  78      58.820 196.895 121.539  1.00 78.63           C  
ATOM   3272  CG1 VAL L  78      59.049 197.608 122.865  1.00 91.94           C  
ATOM   3273  CG2 VAL L  78      57.519 196.107 121.573  1.00 90.74           C  
ATOM   3274  N   GLU L  79      59.658 200.092 120.974  1.00 97.69           N  
ATOM   3275  CA  GLU L  79      60.653 201.100 121.302  1.00 88.87           C  
ATOM   3276  C   GLU L  79      60.600 201.382 122.799  1.00 93.05           C  
ATOM   3277  O   GLU L  79      59.652 201.006 123.493  1.00 99.31           O  
ATOM   3278  CB  GLU L  79      60.428 202.390 120.502  1.00 98.42           C  
ATOM   3279  CG  GLU L  79      60.554 202.221 118.997  1.00111.00           C  
ATOM   3280  CD  GLU L  79      60.443 203.538 118.253  1.00130.38           C  
ATOM   3281  OE1 GLU L  79      60.230 204.577 118.911  1.00130.67           O  
ATOM   3282  OE2 GLU L  79      60.573 203.534 117.010  1.00137.04           O  
ATOM   3283  N   ALA L  80      61.641 202.055 123.295  1.00 98.30           N  
ATOM   3284  CA  ALA L  80      61.714 202.346 124.723  1.00 91.85           C  
ATOM   3285  C   ALA L  80      60.503 203.146 125.190  1.00 98.70           C  
ATOM   3286  O   ALA L  80      60.023 202.960 126.315  1.00100.38           O  
ATOM   3287  CB  ALA L  80      63.007 203.096 125.040  1.00 86.69           C  
ATOM   3288  N   GLU L  81      59.990 204.035 124.338  1.00 95.02           N  
ATOM   3289  CA  GLU L  81      58.888 204.909 124.721  1.00 86.74           C  
ATOM   3290  C   GLU L  81      57.572 204.168 124.916  1.00 93.59           C  
ATOM   3291  O   GLU L  81      56.610 204.776 125.398  1.00110.85           O  
ATOM   3292  CB  GLU L  81      58.704 206.005 123.670  1.00108.21           C  
ATOM   3293  CG  GLU L  81      58.319 205.480 122.296  1.00120.30           C  
ATOM   3294  CD  GLU L  81      58.187 206.582 121.264  1.00152.57           C  
ATOM   3295  OE1 GLU L  81      58.244 207.770 121.649  1.00174.23           O  
ATOM   3296  OE2 GLU L  81      58.030 206.261 120.068  1.00154.34           O  
ATOM   3297  N   ASP L  82      57.500 202.885 124.560  1.00 87.82           N  
ATOM   3298  CA  ASP L  82      56.251 202.140 124.666  1.00 92.98           C  
ATOM   3299  C   ASP L  82      56.013 201.559 126.054  1.00102.06           C  
ATOM   3300  O   ASP L  82      54.936 201.001 126.294  1.00105.48           O  
ATOM   3301  CB  ASP L  82      56.221 201.013 123.630  1.00 96.68           C  
ATOM   3302  CG  ASP L  82      56.214 201.529 122.204  1.00102.95           C  
ATOM   3303  OD1 ASP L  82      55.737 202.663 121.981  1.00119.16           O  
ATOM   3304  OD2 ASP L  82      56.682 200.800 121.304  1.00 92.25           O  
ATOM   3305  N   VAL L  83      56.981 201.671 126.967  1.00 93.36           N  
ATOM   3306  CA  VAL L  83      56.809 201.126 128.308  1.00 96.83           C  
ATOM   3307  C   VAL L  83      55.600 201.766 128.972  1.00103.14           C  
ATOM   3308  O   VAL L  83      55.343 202.967 128.816  1.00106.25           O  
ATOM   3309  CB  VAL L  83      58.080 201.352 129.143  1.00111.80           C  
ATOM   3310  CG1 VAL L  83      58.329 202.842 129.340  1.00127.67           C  
ATOM   3311  CG2 VAL L  83      57.966 200.646 130.484  1.00114.82           C  
ATOM   3312  N   GLY L  84      54.849 200.969 129.721  1.00 88.56           N  
ATOM   3313  CA  GLY L  84      53.694 201.497 130.424  1.00 71.25           C  
ATOM   3314  C   GLY L  84      52.605 200.450 130.537  1.00 73.05           C  
ATOM   3315  O   GLY L  84      52.842 199.271 130.315  1.00 81.20           O  
ATOM   3316  N   PHE L  85      51.403 200.906 130.887  1.00 71.67           N  
ATOM   3317  CA  PHE L  85      50.268 200.020 131.111  1.00 73.16           C  
ATOM   3318  C   PHE L  85      49.285 200.111 129.952  1.00 68.69           C  
ATOM   3319  O   PHE L  85      49.006 201.201 129.450  1.00 70.22           O  
ATOM   3320  CB  PHE L  85      49.563 200.360 132.428  1.00 67.62           C  
ATOM   3321  CG  PHE L  85      50.326 199.929 133.646  1.00 77.83           C  
ATOM   3322  CD1 PHE L  85      51.498 200.572 134.007  1.00 81.02           C  
ATOM   3323  CD2 PHE L  85      49.876 198.879 134.428  1.00 82.97           C  
ATOM   3324  CE1 PHE L  85      52.207 200.176 135.124  1.00 73.77           C  
ATOM   3325  CE2 PHE L  85      50.579 198.478 135.547  1.00 89.91           C  
ATOM   3326  CZ  PHE L  85      51.747 199.128 135.896  1.00 85.84           C  
ATOM   3327  N   TYR L  86      48.757 198.967 129.528  1.00 60.88           N  
ATOM   3328  CA  TYR L  86      47.845 198.902 128.393  1.00 70.90           C  
ATOM   3329  C   TYR L  86      46.521 198.301 128.837  1.00 77.15           C  
ATOM   3330  O   TYR L  86      46.497 197.248 129.479  1.00 78.98           O  
ATOM   3331  CB  TYR L  86      48.456 198.086 127.252  1.00 72.87           C  
ATOM   3332  CG  TYR L  86      49.650 198.764 126.624  1.00 82.32           C  
ATOM   3333  CD1 TYR L  86      50.892 198.743 127.246  1.00 89.35           C  
ATOM   3334  CD2 TYR L  86      49.534 199.439 125.418  1.00 76.89           C  
ATOM   3335  CE1 TYR L  86      51.985 199.369 126.680  1.00 84.02           C  
ATOM   3336  CE2 TYR L  86      50.620 200.067 124.843  1.00 83.96           C  
ATOM   3337  CZ  TYR L  86      51.843 200.029 125.478  1.00 79.85           C  
ATOM   3338  OH  TYR L  86      52.929 200.654 124.909  1.00 87.64           O  
ATOM   3339  N   TYR L  87      45.422 198.970 128.495  1.00 71.77           N  
ATOM   3340  CA  TYR L  87      44.095 198.555 128.930  1.00 75.36           C  
ATOM   3341  C   TYR L  87      43.171 198.459 127.728  1.00 80.11           C  
ATOM   3342  O   TYR L  87      43.160 199.355 126.881  1.00 84.39           O  
ATOM   3343  CB  TYR L  87      43.513 199.540 129.950  1.00 61.01           C  
ATOM   3344  CG  TYR L  87      44.343 199.705 131.200  1.00 68.02           C  
ATOM   3345  CD1 TYR L  87      44.088 198.941 132.330  1.00 94.74           C  
ATOM   3346  CD2 TYR L  87      45.379 200.629 131.253  1.00 75.63           C  
ATOM   3347  CE1 TYR L  87      44.842 199.089 133.477  1.00 94.02           C  
ATOM   3348  CE2 TYR L  87      46.139 200.783 132.397  1.00 83.59           C  
ATOM   3349  CZ  TYR L  87      45.866 200.010 133.505  1.00 81.17           C  
ATOM   3350  OH  TYR L  87      46.618 200.159 134.646  1.00 70.69           O  
ATOM   3351  N   CYS L  88      42.400 197.381 127.651  1.00 71.85           N  
ATOM   3352  CA  CYS L  88      41.311 197.332 126.690  1.00 69.37           C  
ATOM   3353  C   CYS L  88      40.023 197.808 127.350  1.00 73.71           C  
ATOM   3354  O   CYS L  88      39.899 197.838 128.577  1.00 96.00           O  
ATOM   3355  CB  CYS L  88      41.129 195.924 126.119  1.00 73.54           C  
ATOM   3356  SG  CYS L  88      40.872 194.595 127.316  1.00115.72           S  
ATOM   3357  N   MET L  89      39.060 198.200 126.519  1.00 53.69           N  
ATOM   3358  CA  MET L  89      37.809 198.733 127.040  1.00 68.18           C  
ATOM   3359  C   MET L  89      36.672 198.394 126.092  1.00 72.96           C  
ATOM   3360  O   MET L  89      36.797 198.579 124.878  1.00 88.40           O  
ATOM   3361  CB  MET L  89      37.892 200.251 127.235  1.00 78.26           C  
ATOM   3362  CG  MET L  89      36.733 200.833 128.027  1.00 89.36           C  
ATOM   3363  SD  MET L  89      36.345 202.530 127.562  1.00 99.71           S  
ATOM   3364  CE  MET L  89      35.606 202.272 125.950  1.00 78.12           C  
ATOM   3365  N   GLU L  90      35.569 197.904 126.649  1.00 78.41           N  
ATOM   3366  CA  GLU L  90      34.363 197.655 125.876  1.00 86.16           C  
ATOM   3367  C   GLU L  90      33.454 198.874 125.945  1.00 87.35           C  
ATOM   3368  O   GLU L  90      33.350 199.529 126.987  1.00 97.73           O  
ATOM   3369  CB  GLU L  90      33.630 196.415 126.394  1.00 89.74           C  
ATOM   3370  CG  GLU L  90      33.050 196.555 127.797  1.00114.74           C  
ATOM   3371  CD  GLU L  90      31.683 197.217 127.807  1.00113.96           C  
ATOM   3372  OE1 GLU L  90      31.065 197.327 126.726  1.00120.31           O  
ATOM   3373  OE2 GLU L  90      31.228 197.629 128.895  1.00106.82           O  
ATOM   3374  N   ALA L  91      32.802 199.180 124.823  1.00 91.38           N  
ATOM   3375  CA  ALA L  91      31.870 200.298 124.757  1.00101.71           C  
ATOM   3376  C   ALA L  91      30.513 199.892 124.195  1.00 97.60           C  
ATOM   3377  O   ALA L  91      29.693 200.768 123.897  1.00109.78           O  
ATOM   3378  CB  ALA L  91      32.457 201.443 123.924  1.00110.30           C  
ATOM   3379  N   ARG L  92      30.253 198.591 124.043  1.00 85.52           N  
ATOM   3380  CA  ARG L  92      28.968 198.157 123.506  1.00100.16           C  
ATOM   3381  C   ARG L  92      27.815 198.583 124.405  1.00105.19           C  
ATOM   3382  O   ARG L  92      26.715 198.860 123.914  1.00109.44           O  
ATOM   3383  CB  ARG L  92      28.958 196.640 123.321  1.00 98.95           C  
ATOM   3384  CG  ARG L  92      27.869 196.141 122.386  1.00104.01           C  
ATOM   3385  CD  ARG L  92      27.448 194.727 122.736  1.00109.45           C  
ATOM   3386  NE  ARG L  92      26.620 194.693 123.938  1.00112.03           N  
ATOM   3387  CZ  ARG L  92      26.169 193.578 124.503  1.00128.14           C  
ATOM   3388  NH1 ARG L  92      26.471 192.399 123.977  1.00101.13           N  
ATOM   3389  NH2 ARG L  92      25.418 193.642 125.594  1.00134.61           N  
ATOM   3390  N   GLN L  93      28.043 198.640 125.715  1.00101.99           N  
ATOM   3391  CA  GLN L  93      27.024 199.037 126.675  1.00106.80           C  
ATOM   3392  C   GLN L  93      26.964 200.542 126.890  1.00109.18           C  
ATOM   3393  O   GLN L  93      26.311 200.988 127.839  1.00110.24           O  
ATOM   3394  CB  GLN L  93      27.262 198.346 128.019  1.00114.14           C  
ATOM   3395  CG  GLN L  93      27.153 196.837 127.982  1.00111.61           C  
ATOM   3396  CD  GLN L  93      27.235 196.223 129.364  1.00123.47           C  
ATOM   3397  OE1 GLN L  93      28.289 196.236 130.001  1.00136.35           O  
ATOM   3398  NE2 GLN L  93      26.116 195.691 129.841  1.00109.02           N  
ATOM   3399  N   THR L  94      27.638 201.328 126.047  1.00101.19           N  
ATOM   3400  CA  THR L  94      27.666 202.780 126.173  1.00120.23           C  
ATOM   3401  C   THR L  94      26.287 203.297 126.560  1.00117.67           C  
ATOM   3402  O   THR L  94      25.283 202.889 125.961  1.00112.60           O  
ATOM   3403  CB  THR L  94      28.133 203.430 124.869  1.00109.30           C  
ATOM   3404  OG1 THR L  94      29.521 203.140 124.657  1.00111.66           O  
ATOM   3405  CG2 THR L  94      27.935 204.937 124.921  1.00105.30           C  
ATOM   3406  N   PRO L  95      26.189 204.204 127.544  1.00113.49           N  
ATOM   3407  CA  PRO L  95      27.305 204.866 128.234  1.00115.04           C  
ATOM   3408  C   PRO L  95      27.980 204.063 129.355  1.00101.40           C  
ATOM   3409  O   PRO L  95      28.769 204.646 130.097  1.00 94.61           O  
ATOM   3410  CB  PRO L  95      26.648 206.125 128.827  1.00118.46           C  
ATOM   3411  CG  PRO L  95      25.268 206.200 128.215  1.00126.17           C  
ATOM   3412  CD  PRO L  95      24.897 204.790 127.926  1.00114.47           C  
ATOM   3413  N   ARG L  95A     27.687 202.771 129.488  1.00 97.51           N  
ATOM   3414  CA  ARG L  95A     28.357 201.944 130.485  1.00100.29           C  
ATOM   3415  C   ARG L  95A     29.574 201.267 129.869  1.00101.62           C  
ATOM   3416  O   ARG L  95A     29.514 200.753 128.749  1.00103.39           O  
ATOM   3417  CB  ARG L  95A     27.404 200.893 131.061  1.00115.09           C  
ATOM   3418  CG  ARG L  95A     28.078 199.899 132.002  1.00119.55           C  
ATOM   3419  CD  ARG L  95A     27.068 198.946 132.629  1.00126.99           C  
ATOM   3420  NE  ARG L  95A     26.370 199.543 133.766  1.00134.98           N  
ATOM   3421  CZ  ARG L  95A     26.544 199.173 135.031  1.00140.99           C  
ATOM   3422  NH1 ARG L  95A     27.390 198.195 135.329  1.00128.21           N  
ATOM   3423  NH2 ARG L  95A     25.866 199.773 136.000  1.00136.26           N  
ATOM   3424  N   LEU L  96      30.681 201.267 130.611  1.00108.46           N  
ATOM   3425  CA  LEU L  96      31.957 200.789 130.103  1.00 98.57           C  
ATOM   3426  C   LEU L  96      32.576 199.799 131.082  1.00 97.93           C  
ATOM   3427  O   LEU L  96      32.229 199.760 132.265  1.00101.77           O  
ATOM   3428  CB  LEU L  96      32.921 201.957 129.853  1.00 84.45           C  
ATOM   3429  CG  LEU L  96      32.317 203.137 129.088  1.00 95.04           C  
ATOM   3430  CD1 LEU L  96      33.310 204.282 128.983  1.00 74.91           C  
ATOM   3431  CD2 LEU L  96      31.852 202.702 127.707  1.00106.91           C  
ATOM   3432  N   THR L  97      33.506 198.996 130.568  1.00 89.40           N  
ATOM   3433  CA  THR L  97      34.202 197.998 131.376  1.00 90.27           C  
ATOM   3434  C   THR L  97      35.632 197.884 130.872  1.00 87.08           C  
ATOM   3435  O   THR L  97      35.850 197.624 129.685  1.00 95.10           O  
ATOM   3436  CB  THR L  97      33.499 196.639 131.306  1.00 94.54           C  
ATOM   3437  OG1 THR L  97      32.102 196.806 131.579  1.00116.19           O  
ATOM   3438  CG2 THR L  97      34.097 195.677 132.323  1.00105.19           C  
ATOM   3439  N   PHE L  98      36.597 198.076 131.768  1.00 86.67           N  
ATOM   3440  CA  PHE L  98      38.011 198.003 131.428  1.00 83.81           C  
ATOM   3441  C   PHE L  98      38.574 196.631 131.770  1.00 88.48           C  
ATOM   3442  O   PHE L  98      38.179 196.014 132.764  1.00 88.65           O  
ATOM   3443  CB  PHE L  98      38.811 199.077 132.168  1.00 79.17           C  
ATOM   3444  CG  PHE L  98      38.542 200.473 131.692  1.00 76.59           C  
ATOM   3445  CD1 PHE L  98      37.469 201.192 132.188  1.00 95.47           C  
ATOM   3446  CD2 PHE L  98      39.365 201.069 130.751  1.00 84.44           C  
ATOM   3447  CE1 PHE L  98      37.217 202.478 131.751  1.00 89.52           C  
ATOM   3448  CE2 PHE L  98      39.119 202.355 130.310  1.00 97.51           C  
ATOM   3449  CZ  PHE L  98      38.043 203.061 130.811  1.00 85.15           C  
ATOM   3450  N   GLY L  99      39.499 196.160 130.940  1.00 82.09           N  
ATOM   3451  CA  GLY L  99      40.277 194.992 131.284  1.00 80.64           C  
ATOM   3452  C   GLY L  99      41.239 195.283 132.420  1.00 83.58           C  
ATOM   3453  O   GLY L  99      41.493 196.429 132.792  1.00 84.09           O  
ATOM   3454  N   GLY L 100      41.786 194.206 132.986  1.00 86.74           N  
ATOM   3455  CA  GLY L 100      42.677 194.344 134.125  1.00 98.97           C  
ATOM   3456  C   GLY L 100      43.944 195.117 133.830  1.00 86.46           C  
ATOM   3457  O   GLY L 100      44.563 195.654 134.756  1.00 78.67           O  
ATOM   3458  N   GLY L 101      44.345 195.190 132.568  1.00 73.92           N  
ATOM   3459  CA  GLY L 101      45.554 195.887 132.193  1.00 70.51           C  
ATOM   3460  C   GLY L 101      46.743 194.949 132.069  1.00 79.81           C  
ATOM   3461  O   GLY L 101      46.787 193.862 132.650  1.00 77.33           O  
ATOM   3462  N   THR L 102      47.726 195.388 131.287  1.00 84.13           N  
ATOM   3463  CA  THR L 102      48.934 194.619 131.029  1.00 83.71           C  
ATOM   3464  C   THR L 102      50.135 195.543 131.134  1.00 78.95           C  
ATOM   3465  O   THR L 102      50.154 196.614 130.519  1.00 74.44           O  
ATOM   3466  CB  THR L 102      48.897 193.962 129.644  1.00 87.06           C  
ATOM   3467  OG1 THR L 102      47.860 192.973 129.606  1.00 95.53           O  
ATOM   3468  CG2 THR L 102      50.235 193.308 129.329  1.00 86.41           C  
ATOM   3469  N   LYS L 103      51.129 195.127 131.912  1.00 75.10           N  
ATOM   3470  CA  LYS L 103      52.339 195.909 132.122  1.00 82.83           C  
ATOM   3471  C   LYS L 103      53.352 195.570 131.034  1.00 82.87           C  
ATOM   3472  O   LYS L 103      53.725 194.404 130.865  1.00 87.29           O  
ATOM   3473  CB  LYS L 103      52.917 195.636 133.509  1.00 90.73           C  
ATOM   3474  CG  LYS L 103      54.117 196.489 133.882  1.00 88.47           C  
ATOM   3475  CD  LYS L 103      54.563 196.179 135.301  1.00120.62           C  
ATOM   3476  CE  LYS L 103      55.729 197.053 135.728  1.00149.20           C  
ATOM   3477  NZ  LYS L 103      56.126 196.779 137.137  1.00170.07           N  
ATOM   3478  N   LEU L 104      53.788 196.588 130.298  1.00 67.29           N  
ATOM   3479  CA  LEU L 104      54.786 196.449 129.244  1.00 84.91           C  
ATOM   3480  C   LEU L 104      56.089 197.068 129.732  1.00 80.02           C  
ATOM   3481  O   LEU L 104      56.183 198.294 129.893  1.00 88.77           O  
ATOM   3482  CB  LEU L 104      54.325 197.104 127.945  1.00 93.61           C  
ATOM   3483  CG  LEU L 104      55.367 197.027 126.825  1.00102.69           C  
ATOM   3484  CD1 LEU L 104      55.654 195.577 126.466  1.00 87.55           C  
ATOM   3485  CD2 LEU L 104      54.934 197.814 125.596  1.00 97.65           C  
ATOM   3486  N   GLU L 105      57.079 196.210 129.966  1.00 78.17           N  
ATOM   3487  CA  GLU L 105      58.426 196.570 130.375  1.00 92.59           C  
ATOM   3488  C   GLU L 105      59.394 196.320 129.225  1.00 92.41           C  
ATOM   3489  O   GLU L 105      59.111 195.551 128.302  1.00 85.50           O  
ATOM   3490  CB  GLU L 105      58.855 195.761 131.606  1.00106.57           C  
ATOM   3491  CG  GLU L 105      57.925 195.893 132.802  1.00119.33           C  
ATOM   3492  CD  GLU L 105      58.239 194.890 133.896  1.00156.44           C  
ATOM   3493  OE1 GLU L 105      58.443 193.700 133.573  1.00159.54           O  
ATOM   3494  OE2 GLU L 105      58.290 195.291 135.079  1.00150.74           O  
ATOM   3495  N   ILE L 106      60.551 196.974 129.295  1.00 97.11           N  
ATOM   3496  CA  ILE L 106      61.564 196.914 128.247  1.00 81.40           C  
ATOM   3497  C   ILE L 106      62.758 196.125 128.766  1.00 81.58           C  
ATOM   3498  O   ILE L 106      63.222 196.353 129.890  1.00 93.84           O  
ATOM   3499  CB  ILE L 106      61.990 198.321 127.794  1.00 95.06           C  
ATOM   3500  CG1 ILE L 106      60.780 199.099 127.274  1.00110.77           C  
ATOM   3501  CG2 ILE L 106      63.069 198.233 126.726  1.00 89.94           C  
ATOM   3502  CD1 ILE L 106      60.064 198.418 126.128  1.00114.60           C  
ATOM   3503  N   ARG L 107      63.258 195.206 127.944  1.00 77.43           N  
ATOM   3504  CA  ARG L 107      64.389 194.365 128.309  1.00 75.18           C  
ATOM   3505  C   ARG L 107      65.702 194.999 127.871  1.00 81.01           C  
ATOM   3506  O   ARG L 107      65.785 195.619 126.806  1.00 95.71           O  
ATOM   3507  CB  ARG L 107      64.259 192.978 127.679  1.00 74.16           C  
ATOM   3508  CG  ARG L 107      63.219 192.079 128.322  1.00 85.95           C  
ATOM   3509  CD  ARG L 107      63.378 190.664 127.800  1.00 94.79           C  
ATOM   3510  NE  ARG L 107      64.780 190.256 127.828  1.00115.37           N  
ATOM   3511  CZ  ARG L 107      65.292 189.382 128.688  1.00111.30           C  
ATOM   3512  NH1 ARG L 107      64.513 188.801 129.590  1.00103.45           N  
ATOM   3513  NH2 ARG L 107      66.582 189.081 128.638  1.00100.16           N  
ATOM   3514  N   ARG L 108      66.731 194.830 128.697  1.00 66.25           N  
ATOM   3515  CA  ARG L 108      68.072 195.290 128.370  1.00 80.16           C  
ATOM   3516  C   ARG L 108      69.075 194.313 128.969  1.00 81.26           C  
ATOM   3517  O   ARG L 108      68.705 193.294 129.560  1.00 80.56           O  
ATOM   3518  CB  ARG L 108      68.309 196.718 128.871  1.00 86.51           C  
ATOM   3519  CG  ARG L 108      68.063 196.915 130.357  1.00 71.13           C  
ATOM   3520  CD  ARG L 108      68.914 198.052 130.887  1.00 67.05           C  
ATOM   3521  NE  ARG L 108      70.334 197.715 130.840  1.00 69.31           N  
ATOM   3522  CZ  ARG L 108      71.319 198.606 130.888  1.00 75.36           C  
ATOM   3523  NH1 ARG L 108      71.042 199.900 130.973  1.00 61.93           N  
ATOM   3524  NH2 ARG L 108      72.581 198.203 130.840  1.00 90.70           N  
ATOM   3525  N   THR L 109      70.357 194.628 128.805  1.00 85.28           N  
ATOM   3526  CA  THR L 109      71.409 193.782 129.348  1.00 83.46           C  
ATOM   3527  C   THR L 109      71.416 193.847 130.871  1.00 95.85           C  
ATOM   3528  O   THR L 109      70.981 194.829 131.478  1.00 97.29           O  
ATOM   3529  CB  THR L 109      72.776 194.202 128.805  1.00 94.58           C  
ATOM   3530  OG1 THR L 109      73.050 195.557 129.183  1.00 94.75           O  
ATOM   3531  CG2 THR L 109      72.806 194.087 127.287  1.00 78.31           C  
ATOM   3532  N   VAL L 110      71.916 192.775 131.490  1.00105.55           N  
ATOM   3533  CA  VAL L 110      72.004 192.737 132.943  1.00 98.99           C  
ATOM   3534  C   VAL L 110      72.895 193.869 133.432  1.00 98.66           C  
ATOM   3535  O   VAL L 110      73.965 194.137 132.869  1.00103.07           O  
ATOM   3536  CB  VAL L 110      72.530 191.372 133.418  1.00 90.14           C  
ATOM   3537  CG1 VAL L 110      72.803 191.402 134.913  1.00 92.86           C  
ATOM   3538  CG2 VAL L 110      71.536 190.273 133.075  1.00 85.04           C  
ATOM   3539  N   ALA L 111      72.452 194.543 134.490  1.00 96.08           N  
ATOM   3540  CA  ALA L 111      73.189 195.651 135.085  1.00 87.05           C  
ATOM   3541  C   ALA L 111      73.249 195.440 136.589  1.00 94.31           C  
ATOM   3542  O   ALA L 111      72.207 195.347 137.246  1.00 85.26           O  
ATOM   3543  CB  ALA L 111      72.535 196.995 134.752  1.00 78.58           C  
ATOM   3544  N   ALA L 112      74.461 195.355 137.127  1.00 97.62           N  
ATOM   3545  CA  ALA L 112      74.618 195.180 138.562  1.00 87.60           C  
ATOM   3546  C   ALA L 112      74.255 196.472 139.289  1.00 96.79           C  
ATOM   3547  O   ALA L 112      74.528 197.567 138.788  1.00 98.19           O  
ATOM   3548  CB  ALA L 112      76.051 194.773 138.903  1.00 85.79           C  
ATOM   3549  N   PRO L 113      73.641 196.381 140.464  1.00 93.43           N  
ATOM   3550  CA  PRO L 113      73.269 197.592 141.198  1.00 90.43           C  
ATOM   3551  C   PRO L 113      74.461 198.236 141.885  1.00 91.57           C  
ATOM   3552  O   PRO L 113      75.396 197.565 142.330  1.00 88.59           O  
ATOM   3553  CB  PRO L 113      72.261 197.076 142.232  1.00 91.73           C  
ATOM   3554  CG  PRO L 113      72.703 195.672 142.486  1.00 84.52           C  
ATOM   3555  CD  PRO L 113      73.215 195.156 141.164  1.00 89.90           C  
ATOM   3556  N   SER L 114      74.417 199.563 141.964  1.00 95.44           N  
ATOM   3557  CA  SER L 114      75.345 200.314 142.799  1.00 88.21           C  
ATOM   3558  C   SER L 114      74.717 200.474 144.178  1.00 92.46           C  
ATOM   3559  O   SER L 114      73.647 201.075 144.309  1.00 84.86           O  
ATOM   3560  CB  SER L 114      75.665 201.675 142.182  1.00 73.72           C  
ATOM   3561  OG  SER L 114      76.364 201.529 140.959  1.00 96.36           O  
ATOM   3562  N   VAL L 115      75.372 199.932 145.199  1.00 91.32           N  
ATOM   3563  CA  VAL L 115      74.797 199.842 146.537  1.00 85.41           C  
ATOM   3564  C   VAL L 115      75.369 200.949 147.410  1.00 86.66           C  
ATOM   3565  O   VAL L 115      76.585 201.181 147.421  1.00 93.49           O  
ATOM   3566  CB  VAL L 115      75.055 198.461 147.160  1.00 64.61           C  
ATOM   3567  CG1 VAL L 115      74.377 198.360 148.519  1.00 82.96           C  
ATOM   3568  CG2 VAL L 115      74.566 197.363 146.225  1.00 70.68           C  
ATOM   3569  N   PHE L 116      74.491 201.629 148.145  1.00 76.01           N  
ATOM   3570  CA  PHE L 116      74.879 202.646 149.109  1.00 95.15           C  
ATOM   3571  C   PHE L 116      74.091 202.431 150.392  1.00 96.93           C  
ATOM   3572  O   PHE L 116      73.001 201.859 150.374  1.00101.18           O  
ATOM   3573  CB  PHE L 116      74.631 204.062 148.567  1.00104.35           C  
ATOM   3574  CG  PHE L 116      75.223 204.303 147.208  1.00104.79           C  
ATOM   3575  CD1 PHE L 116      74.515 203.981 146.062  1.00 97.91           C  
ATOM   3576  CD2 PHE L 116      76.487 204.853 147.075  1.00116.53           C  
ATOM   3577  CE1 PHE L 116      75.057 204.200 144.809  1.00118.72           C  
ATOM   3578  CE2 PHE L 116      77.034 205.075 145.826  1.00114.12           C  
ATOM   3579  CZ  PHE L 116      76.319 204.749 144.691  1.00119.60           C  
ATOM   3580  N   ILE L 117      74.651 202.878 151.512  1.00101.52           N  
ATOM   3581  CA  ILE L 117      73.977 202.776 152.800  1.00 93.82           C  
ATOM   3582  C   ILE L 117      74.071 204.122 153.503  1.00 95.55           C  
ATOM   3583  O   ILE L 117      75.139 204.743 153.529  1.00104.81           O  
ATOM   3584  CB  ILE L 117      74.564 201.657 153.681  1.00 84.12           C  
ATOM   3585  CG1 ILE L 117      73.677 201.440 154.910  1.00 94.27           C  
ATOM   3586  CG2 ILE L 117      75.992 201.989 154.092  1.00112.75           C  
ATOM   3587  CD1 ILE L 117      73.988 200.177 155.677  1.00109.44           C  
ATOM   3588  N   PHE L 118      72.950 204.570 154.059  1.00 91.63           N  
ATOM   3589  CA  PHE L 118      72.846 205.844 154.752  1.00 95.03           C  
ATOM   3590  C   PHE L 118      72.371 205.599 156.176  1.00 95.09           C  
ATOM   3591  O   PHE L 118      71.278 205.034 156.375  1.00 88.84           O  
ATOM   3592  CB  PHE L 118      71.885 206.787 154.027  1.00 87.14           C  
ATOM   3593  CG  PHE L 118      72.332 207.158 152.646  1.00101.90           C  
ATOM   3594  CD1 PHE L 118      73.325 208.103 152.459  1.00 97.65           C  
ATOM   3595  CD2 PHE L 118      71.757 206.567 151.534  1.00106.00           C  
ATOM   3596  CE1 PHE L 118      73.741 208.450 151.190  1.00 97.14           C  
ATOM   3597  CE2 PHE L 118      72.167 206.910 150.261  1.00110.57           C  
ATOM   3598  CZ  PHE L 118      73.161 207.853 150.089  1.00107.70           C  
ATOM   3599  N   PRO L 119      73.151 205.986 157.181  1.00 92.93           N  
ATOM   3600  CA  PRO L 119      72.705 205.862 158.566  1.00101.54           C  
ATOM   3601  C   PRO L 119      71.705 206.951 158.903  1.00100.23           C  
ATOM   3602  O   PRO L 119      71.549 207.921 158.146  1.00 87.60           O  
ATOM   3603  CB  PRO L 119      74.003 206.033 159.366  1.00100.53           C  
ATOM   3604  CG  PRO L 119      74.839 206.923 158.503  1.00 92.47           C  
ATOM   3605  CD  PRO L 119      74.515 206.537 157.082  1.00101.52           C  
ATOM   3606  N   PRO L 120      71.007 206.830 160.029  1.00101.14           N  
ATOM   3607  CA  PRO L 120      70.087 207.894 160.435  1.00 92.20           C  
ATOM   3608  C   PRO L 120      70.843 209.143 160.854  1.00 95.72           C  
ATOM   3609  O   PRO L 120      71.949 209.080 161.397  1.00 86.28           O  
ATOM   3610  CB  PRO L 120      69.331 207.277 161.616  1.00100.88           C  
ATOM   3611  CG  PRO L 120      70.284 206.272 162.175  1.00 92.61           C  
ATOM   3612  CD  PRO L 120      71.033 205.718 160.994  1.00 90.82           C  
ATOM   3613  N   SER L 121      70.231 210.292 160.589  1.00 89.12           N  
ATOM   3614  CA  SER L 121      70.816 211.561 160.987  1.00 86.13           C  
ATOM   3615  C   SER L 121      70.610 211.795 162.478  1.00104.13           C  
ATOM   3616  O   SER L 121      69.663 211.288 163.085  1.00118.19           O  
ATOM   3617  CB  SER L 121      70.197 212.713 160.194  1.00111.90           C  
ATOM   3618  OG  SER L 121      68.822 212.860 160.502  1.00102.59           O  
ATOM   3619  N   ASP L 122      71.522 212.567 163.071  1.00113.98           N  
ATOM   3620  CA  ASP L 122      71.329 212.995 164.452  1.00124.70           C  
ATOM   3621  C   ASP L 122      69.998 213.718 164.609  1.00117.28           C  
ATOM   3622  O   ASP L 122      69.314 213.573 165.632  1.00121.35           O  
ATOM   3623  CB  ASP L 122      72.491 213.889 164.885  1.00140.36           C  
ATOM   3624  CG  ASP L 122      72.486 214.176 166.374  1.00161.01           C  
ATOM   3625  OD1 ASP L 122      71.589 213.667 167.078  1.00155.35           O  
ATOM   3626  OD2 ASP L 122      73.382 214.910 166.840  1.00174.34           O  
ATOM   3627  N   GLU L 123      69.607 214.488 163.590  1.00 87.71           N  
ATOM   3628  CA  GLU L 123      68.354 215.233 163.647  1.00 93.88           C  
ATOM   3629  C   GLU L 123      67.169 214.297 163.853  1.00110.88           C  
ATOM   3630  O   GLU L 123      66.287 214.566 164.676  1.00126.18           O  
ATOM   3631  CB  GLU L 123      68.179 216.056 162.372  1.00112.36           C  
ATOM   3632  CG  GLU L 123      67.012 217.028 162.410  1.00124.48           C  
ATOM   3633  CD  GLU L 123      66.856 217.801 161.115  1.00134.98           C  
ATOM   3634  OE1 GLU L 123      67.440 217.378 160.094  1.00124.13           O  
ATOM   3635  OE2 GLU L 123      66.153 218.833 161.117  1.00147.45           O  
ATOM   3636  N   GLN L 124      67.126 213.191 163.106  1.00106.48           N  
ATOM   3637  CA  GLN L 124      66.059 212.218 163.317  1.00 97.53           C  
ATOM   3638  C   GLN L 124      66.196 211.545 164.675  1.00101.71           C  
ATOM   3639  O   GLN L 124      65.196 211.320 165.367  1.00104.63           O  
ATOM   3640  CB  GLN L 124      66.056 211.169 162.206  1.00101.80           C  
ATOM   3641  CG  GLN L 124      64.937 210.142 162.355  1.00106.44           C  
ATOM   3642  CD  GLN L 124      65.031 209.005 161.355  1.00107.33           C  
ATOM   3643  OE1 GLN L 124      66.109 208.692 160.849  1.00 98.55           O  
ATOM   3644  NE2 GLN L 124      63.896 208.377 161.066  1.00 94.98           N  
ATOM   3645  N   LEU L 125      67.428 211.216 165.070  1.00 97.25           N  
ATOM   3646  CA  LEU L 125      67.642 210.548 166.349  1.00 95.94           C  
ATOM   3647  C   LEU L 125      67.076 211.367 167.500  1.00 97.74           C  
ATOM   3648  O   LEU L 125      66.581 210.805 168.485  1.00106.27           O  
ATOM   3649  CB  LEU L 125      69.131 210.279 166.556  1.00104.68           C  
ATOM   3650  CG  LEU L 125      69.726 209.164 165.694  1.00 91.62           C  
ATOM   3651  CD1 LEU L 125      71.242 209.145 165.808  1.00106.29           C  
ATOM   3652  CD2 LEU L 125      69.139 207.817 166.090  1.00 96.79           C  
ATOM   3653  N   LYS L 126      67.143 212.697 167.399  1.00 92.47           N  
ATOM   3654  CA  LYS L 126      66.542 213.544 168.425  1.00105.24           C  
ATOM   3655  C   LYS L 126      65.092 213.149 168.676  1.00108.75           C  
ATOM   3656  O   LYS L 126      64.685 212.910 169.818  1.00108.04           O  
ATOM   3657  CB  LYS L 126      66.625 215.014 168.014  1.00 89.72           C  
ATOM   3658  CG  LYS L 126      68.029 215.547 167.814  1.00104.03           C  
ATOM   3659  CD  LYS L 126      67.976 216.987 167.331  1.00118.27           C  
ATOM   3660  CE  LYS L 126      69.360 217.532 167.039  1.00119.93           C  
ATOM   3661  NZ  LYS L 126      69.293 218.914 166.493  1.00117.84           N  
ATOM   3662  N   SER L 127      64.300 213.070 167.609  1.00 94.94           N  
ATOM   3663  CA  SER L 127      62.875 212.755 167.659  1.00103.09           C  
ATOM   3664  C   SER L 127      62.585 211.322 168.102  1.00104.29           C  
ATOM   3665  O   SER L 127      61.412 210.924 168.071  1.00100.94           O  
ATOM   3666  CB  SER L 127      62.244 213.020 166.291  1.00110.83           C  
ATOM   3667  OG  SER L 127      63.006 212.427 165.254  1.00109.53           O  
ATOM   3668  N   GLY L 128      63.584 210.539 168.500  1.00 99.71           N  
ATOM   3669  CA  GLY L 128      63.348 209.222 169.053  1.00104.34           C  
ATOM   3670  C   GLY L 128      63.256 208.089 168.057  1.00 98.40           C  
ATOM   3671  O   GLY L 128      62.897 206.972 168.450  1.00 85.21           O  
ATOM   3672  N   THR L 129      63.568 208.329 166.785  1.00 99.53           N  
ATOM   3673  CA  THR L 129      63.498 207.297 165.762  1.00103.10           C  
ATOM   3674  C   THR L 129      64.782 207.286 164.945  1.00100.22           C  
ATOM   3675  O   THR L 129      65.479 208.299 164.835  1.00 99.92           O  
ATOM   3676  CB  THR L 129      62.291 207.499 164.833  1.00117.51           C  
ATOM   3677  OG1 THR L 129      62.292 208.838 164.323  1.00123.90           O  
ATOM   3678  CG2 THR L 129      60.995 207.246 165.586  1.00 96.42           C  
ATOM   3679  N   ALA L 130      65.086 206.123 164.373  1.00 99.95           N  
ATOM   3680  CA  ALA L 130      66.292 205.932 163.576  1.00103.17           C  
ATOM   3681  C   ALA L 130      65.945 205.088 162.360  1.00106.74           C  
ATOM   3682  O   ALA L 130      65.516 203.939 162.503  1.00102.99           O  
ATOM   3683  CB  ALA L 130      67.400 205.263 164.396  1.00 83.29           C  
ATOM   3684  N   SER L 131      66.127 205.658 161.173  1.00 98.30           N  
ATOM   3685  CA  SER L 131      65.872 204.971 159.915  1.00 91.98           C  
ATOM   3686  C   SER L 131      67.182 204.805 159.157  1.00101.39           C  
ATOM   3687  O   SER L 131      67.899 205.784 158.926  1.00109.85           O  
ATOM   3688  CB  SER L 131      64.859 205.741 159.063  1.00 84.15           C  
ATOM   3689  OG  SER L 131      63.603 205.826 159.714  1.00 91.49           O  
ATOM   3690  N   VAL L 132      67.491 203.567 158.781  1.00 97.61           N  
ATOM   3691  CA  VAL L 132      68.684 203.236 158.010  1.00100.94           C  
ATOM   3692  C   VAL L 132      68.240 202.862 156.604  1.00102.13           C  
ATOM   3693  O   VAL L 132      67.323 202.048 156.436  1.00104.34           O  
ATOM   3694  CB  VAL L 132      69.474 202.088 158.664  1.00 95.79           C  
ATOM   3695  CG1 VAL L 132      70.840 201.942 158.012  1.00 93.77           C  
ATOM   3696  CG2 VAL L 132      69.605 202.319 160.163  1.00 94.46           C  
ATOM   3697  N   VAL L 133      68.882 203.449 155.595  1.00 99.06           N  
ATOM   3698  CA  VAL L 133      68.445 203.289 154.212  1.00 79.98           C  
ATOM   3699  C   VAL L 133      69.525 202.572 153.413  1.00 82.62           C  
ATOM   3700  O   VAL L 133      70.712 202.886 153.529  1.00 87.53           O  
ATOM   3701  CB  VAL L 133      68.096 204.645 153.565  1.00 82.14           C  
ATOM   3702  CG1 VAL L 133      67.721 204.455 152.102  1.00 88.76           C  
ATOM   3703  CG2 VAL L 133      66.959 205.312 154.325  1.00 88.45           C  
ATOM   3704  N   CYS L 134      69.104 201.605 152.602  1.00 96.36           N  
ATOM   3705  CA  CYS L 134      69.982 200.863 151.705  1.00 88.37           C  
ATOM   3706  C   CYS L 134      69.468 201.069 150.287  1.00 82.17           C  
ATOM   3707  O   CYS L 134      68.306 200.766 149.997  1.00 83.87           O  
ATOM   3708  CB  CYS L 134      70.013 199.377 152.075  1.00102.33           C  
ATOM   3709  SG  CYS L 134      71.282 198.358 151.264  1.00120.42           S  
ATOM   3710  N   LEU L 135      70.323 201.596 149.415  1.00 83.31           N  
ATOM   3711  CA  LEU L 135      69.942 201.980 148.063  1.00 76.88           C  
ATOM   3712  C   LEU L 135      70.636 201.090 147.041  1.00 79.99           C  
ATOM   3713  O   LEU L 135      71.860 200.921 147.084  1.00 83.31           O  
ATOM   3714  CB  LEU L 135      70.291 203.445 147.792  1.00 85.85           C  
ATOM   3715  CG  LEU L 135      70.217 203.869 146.322  1.00109.85           C  
ATOM   3716  CD1 LEU L 135      68.793 203.757 145.802  1.00 90.72           C  
ATOM   3717  CD2 LEU L 135      70.754 205.279 146.130  1.00118.42           C  
ATOM   3718  N   LEU L 136      69.847 200.534 146.126  1.00 79.30           N  
ATOM   3719  CA  LEU L 136      70.338 199.821 144.953  1.00 84.99           C  
ATOM   3720  C   LEU L 136      70.019 200.666 143.727  1.00 98.11           C  
ATOM   3721  O   LEU L 136      68.846 200.884 143.409  1.00105.42           O  
ATOM   3722  CB  LEU L 136      69.696 198.438 144.835  1.00 73.97           C  
ATOM   3723  CG  LEU L 136      70.122 197.361 145.836  1.00 77.64           C  
ATOM   3724  CD1 LEU L 136      69.811 197.770 147.269  1.00 89.07           C  
ATOM   3725  CD2 LEU L 136      69.457 196.035 145.500  1.00 94.22           C  
ATOM   3726  N   ASN L 137      71.055 201.134 143.041  1.00 92.82           N  
ATOM   3727  CA  ASN L 137      70.912 202.136 141.995  1.00 93.73           C  
ATOM   3728  C   ASN L 137      71.233 201.534 140.633  1.00 97.10           C  
ATOM   3729  O   ASN L 137      72.272 200.883 140.465  1.00107.00           O  
ATOM   3730  CB  ASN L 137      71.822 203.335 142.271  1.00 94.90           C  
ATOM   3731  CG  ASN L 137      71.276 204.625 141.697  1.00107.94           C  
ATOM   3732  OD1 ASN L 137      70.655 204.633 140.635  1.00123.26           O  
ATOM   3733  ND2 ASN L 137      71.498 205.727 142.404  1.00115.10           N  
ATOM   3734  N   ASN L 138      70.332 201.748 139.674  1.00106.47           N  
ATOM   3735  CA  ASN L 138      70.551 201.432 138.263  1.00108.57           C  
ATOM   3736  C   ASN L 138      71.016 199.985 138.079  1.00 96.89           C  
ATOM   3737  O   ASN L 138      72.177 199.698 137.787  1.00 88.57           O  
ATOM   3738  CB  ASN L 138      71.549 202.418 137.649  1.00107.80           C  
ATOM   3739  CG  ASN L 138      71.094 203.858 137.779  1.00 99.88           C  
ATOM   3740  OD1 ASN L 138      69.896 204.137 137.828  1.00 96.34           O  
ATOM   3741  ND2 ASN L 138      72.048 204.779 137.839  1.00 97.47           N  
ATOM   3742  N   PHE L 139      70.058 199.075 138.241  1.00 90.30           N  
ATOM   3743  CA  PHE L 139      70.300 197.650 138.078  1.00 84.99           C  
ATOM   3744  C   PHE L 139      69.213 197.041 137.204  1.00 86.47           C  
ATOM   3745  O   PHE L 139      68.125 197.600 137.045  1.00 82.02           O  
ATOM   3746  CB  PHE L 139      70.348 196.926 139.431  1.00 88.90           C  
ATOM   3747  CG  PHE L 139      69.047 196.958 140.181  1.00 91.28           C  
ATOM   3748  CD1 PHE L 139      68.757 198.000 141.045  1.00106.03           C  
ATOM   3749  CD2 PHE L 139      68.112 195.949 140.019  1.00 82.22           C  
ATOM   3750  CE1 PHE L 139      67.560 198.035 141.735  1.00102.12           C  
ATOM   3751  CE2 PHE L 139      66.914 195.978 140.706  1.00 80.75           C  
ATOM   3752  CZ  PHE L 139      66.637 197.022 141.565  1.00 93.54           C  
ATOM   3753  N   TYR L 140      69.524 195.874 136.635  1.00 89.09           N  
ATOM   3754  CA  TYR L 140      68.564 195.119 135.843  1.00 88.75           C  
ATOM   3755  C   TYR L 140      69.033 193.678 135.783  1.00 89.98           C  
ATOM   3756  O   TYR L 140      70.243 193.444 135.656  1.00 80.62           O  
ATOM   3757  CB  TYR L 140      68.421 195.690 134.427  1.00 78.03           C  
ATOM   3758  CG  TYR L 140      67.325 195.029 133.624  1.00 88.88           C  
ATOM   3759  CD1 TYR L 140      67.582 193.899 132.860  1.00 83.03           C  
ATOM   3760  CD2 TYR L 140      66.029 195.528 133.640  1.00 91.96           C  
ATOM   3761  CE1 TYR L 140      66.582 193.288 132.129  1.00 95.72           C  
ATOM   3762  CE2 TYR L 140      65.022 194.925 132.912  1.00 79.20           C  
ATOM   3763  CZ  TYR L 140      65.304 193.806 132.159  1.00 84.82           C  
ATOM   3764  OH  TYR L 140      64.304 193.201 131.433  1.00 88.20           O  
ATOM   3765  N   PRO L 141      68.127 192.690 135.866  1.00 87.87           N  
ATOM   3766  CA  PRO L 141      66.677 192.882 135.993  1.00 83.22           C  
ATOM   3767  C   PRO L 141      66.257 193.380 137.376  1.00 90.40           C  
ATOM   3768  O   PRO L 141      67.112 193.601 138.233  1.00 91.58           O  
ATOM   3769  CB  PRO L 141      66.118 191.484 135.721  1.00 78.28           C  
ATOM   3770  CG  PRO L 141      67.206 190.563 136.141  1.00 81.92           C  
ATOM   3771  CD  PRO L 141      68.490 191.263 135.798  1.00 82.41           C  
ATOM   3772  N   ARG L 142      64.946 193.538 137.587  1.00 90.99           N  
ATOM   3773  CA  ARG L 142      64.457 194.181 138.803  1.00 99.01           C  
ATOM   3774  C   ARG L 142      64.544 193.275 140.025  1.00106.90           C  
ATOM   3775  O   ARG L 142      64.633 193.777 141.152  1.00114.89           O  
ATOM   3776  CB  ARG L 142      63.013 194.653 138.607  1.00 84.84           C  
ATOM   3777  CG  ARG L 142      61.951 193.580 138.807  1.00105.16           C  
ATOM   3778  CD  ARG L 142      60.564 194.145 138.531  1.00119.72           C  
ATOM   3779  NE  ARG L 142      59.500 193.210 138.887  1.00139.08           N  
ATOM   3780  CZ  ARG L 142      58.844 193.231 140.043  1.00145.75           C  
ATOM   3781  NH1 ARG L 142      59.141 194.142 140.960  1.00152.40           N  
ATOM   3782  NH2 ARG L 142      57.889 192.342 140.283  1.00157.94           N  
ATOM   3783  N   GLU L 143      64.514 191.956 139.838  1.00101.62           N  
ATOM   3784  CA  GLU L 143      64.539 191.046 140.976  1.00110.15           C  
ATOM   3785  C   GLU L 143      65.824 191.223 141.778  1.00111.74           C  
ATOM   3786  O   GLU L 143      66.925 191.243 141.221  1.00108.58           O  
ATOM   3787  CB  GLU L 143      64.393 189.597 140.503  1.00 99.57           C  
ATOM   3788  CG  GLU L 143      65.365 189.178 139.408  1.00134.05           C  
ATOM   3789  CD  GLU L 143      66.734 188.805 139.944  1.00138.26           C  
ATOM   3790  OE1 GLU L 143      66.809 188.267 141.069  1.00125.05           O  
ATOM   3791  OE2 GLU L 143      67.737 189.061 139.244  1.00127.10           O  
ATOM   3792  N   ALA L 144      65.676 191.364 143.093  1.00 95.93           N  
ATOM   3793  CA  ALA L 144      66.807 191.525 143.995  1.00 96.11           C  
ATOM   3794  C   ALA L 144      66.312 191.333 145.417  1.00116.62           C  
ATOM   3795  O   ALA L 144      65.203 191.757 145.750  1.00125.84           O  
ATOM   3796  CB  ALA L 144      67.461 192.905 143.840  1.00 99.09           C  
ATOM   3797  N   LYS L 145      67.129 190.691 146.247  1.00107.81           N  
ATOM   3798  CA  LYS L 145      66.783 190.463 147.643  1.00103.09           C  
ATOM   3799  C   LYS L 145      67.708 191.273 148.538  1.00106.61           C  
ATOM   3800  O   LYS L 145      68.934 191.186 148.412  1.00104.06           O  
ATOM   3801  CB  LYS L 145      66.867 188.980 148.007  1.00111.91           C  
ATOM   3802  CG  LYS L 145      66.421 188.691 149.435  1.00132.76           C  
ATOM   3803  CD  LYS L 145      66.471 187.209 149.742  1.00118.36           C  
ATOM   3804  CE  LYS L 145      67.894 186.691 149.686  1.00117.79           C  
ATOM   3805  NZ  LYS L 145      67.932 185.207 149.658  1.00119.20           N  
ATOM   3806  N   VAL L 146      67.120 192.057 149.435  1.00103.28           N  
ATOM   3807  CA  VAL L 146      67.866 192.850 150.404  1.00 97.79           C  
ATOM   3808  C   VAL L 146      67.524 192.328 151.791  1.00 94.39           C  
ATOM   3809  O   VAL L 146      66.346 192.276 152.166  1.00104.81           O  
ATOM   3810  CB  VAL L 146      67.549 194.349 150.286  1.00 96.69           C  
ATOM   3811  CG1 VAL L 146      68.357 195.142 151.301  1.00102.86           C  
ATOM   3812  CG2 VAL L 146      67.829 194.841 148.874  1.00103.36           C  
ATOM   3813  N   GLN L 147      68.546 191.933 152.543  1.00100.75           N  
ATOM   3814  CA  GLN L 147      68.383 191.460 153.909  1.00106.52           C  
ATOM   3815  C   GLN L 147      69.131 192.378 154.862  1.00103.90           C  
ATOM   3816  O   GLN L 147      70.275 192.757 154.600  1.00101.30           O  
ATOM   3817  CB  GLN L 147      68.893 190.027 154.071  1.00105.24           C  
ATOM   3818  CG  GLN L 147      67.997 188.973 153.457  1.00118.19           C  
ATOM   3819  CD  GLN L 147      68.459 187.571 153.785  1.00124.58           C  
ATOM   3820  OE1 GLN L 147      69.657 187.292 153.820  1.00121.54           O  
ATOM   3821  NE2 GLN L 147      67.508 186.681 154.039  1.00132.07           N  
ATOM   3822  N   TRP L 148      68.489 192.728 155.969  1.00 97.71           N  
ATOM   3823  CA  TRP L 148      69.103 193.568 156.984  1.00 92.52           C  
ATOM   3824  C   TRP L 148      69.695 192.705 158.089  1.00 93.05           C  
ATOM   3825  O   TRP L 148      69.119 191.684 158.475  1.00 87.68           O  
ATOM   3826  CB  TRP L 148      68.092 194.557 157.564  1.00 91.87           C  
ATOM   3827  CG  TRP L 148      67.813 195.702 156.643  1.00 93.80           C  
ATOM   3828  CD1 TRP L 148      66.728 195.858 155.830  1.00 87.74           C  
ATOM   3829  CD2 TRP L 148      68.646 196.846 156.425  1.00100.40           C  
ATOM   3830  NE1 TRP L 148      66.831 197.034 155.126  1.00 92.32           N  
ATOM   3831  CE2 TRP L 148      68.000 197.659 155.473  1.00 97.78           C  
ATOM   3832  CE3 TRP L 148      69.875 197.264 156.946  1.00 97.90           C  
ATOM   3833  CZ2 TRP L 148      68.540 198.865 155.031  1.00102.04           C  
ATOM   3834  CZ3 TRP L 148      70.409 198.462 156.506  1.00103.22           C  
ATOM   3835  CH2 TRP L 148      69.742 199.248 155.558  1.00 97.75           C  
ATOM   3836  N   LYS L 149      70.860 193.118 158.584  1.00 95.75           N  
ATOM   3837  CA  LYS L 149      71.547 192.418 159.662  1.00 91.59           C  
ATOM   3838  C   LYS L 149      72.051 193.454 160.654  1.00 91.27           C  
ATOM   3839  O   LYS L 149      72.780 194.378 160.275  1.00 89.65           O  
ATOM   3840  CB  LYS L 149      72.704 191.567 159.127  1.00 92.26           C  
ATOM   3841  CG  LYS L 149      72.281 190.532 158.094  1.00101.68           C  
ATOM   3842  CD  LYS L 149      73.474 189.792 157.504  1.00126.35           C  
ATOM   3843  CE  LYS L 149      73.898 188.619 158.373  1.00119.69           C  
ATOM   3844  NZ  LYS L 149      74.899 187.761 157.677  1.00137.51           N  
ATOM   3845  N   VAL L 150      71.648 193.305 161.913  1.00 95.66           N  
ATOM   3846  CA  VAL L 150      72.055 194.188 163.000  1.00 98.60           C  
ATOM   3847  C   VAL L 150      72.889 193.363 163.969  1.00102.47           C  
ATOM   3848  O   VAL L 150      72.379 192.418 164.584  1.00 97.42           O  
ATOM   3849  CB  VAL L 150      70.846 194.817 163.709  1.00 91.70           C  
ATOM   3850  CG1 VAL L 150      71.304 195.815 164.763  1.00 90.17           C  
ATOM   3851  CG2 VAL L 150      69.928 195.483 162.697  1.00 88.35           C  
ATOM   3852  N   ASP L 151      74.165 193.720 164.108  1.00104.18           N  
ATOM   3853  CA  ASP L 151      75.111 192.924 164.890  1.00105.14           C  
ATOM   3854  C   ASP L 151      75.079 191.465 164.446  1.00101.67           C  
ATOM   3855  O   ASP L 151      75.093 190.539 165.260  1.00 96.37           O  
ATOM   3856  CB  ASP L 151      74.837 193.050 166.389  1.00106.87           C  
ATOM   3857  CG  ASP L 151      75.337 194.361 166.964  1.00111.62           C  
ATOM   3858  OD1 ASP L 151      76.235 194.977 166.352  1.00114.99           O  
ATOM   3859  OD2 ASP L 151      74.837 194.771 168.033  1.00 91.09           O  
ATOM   3860  N   ASN L 152      75.024 191.263 163.130  1.00110.56           N  
ATOM   3861  CA  ASN L 152      74.996 189.955 162.484  1.00114.11           C  
ATOM   3862  C   ASN L 152      73.709 189.189 162.758  1.00102.28           C  
ATOM   3863  O   ASN L 152      73.636 187.990 162.462  1.00113.14           O  
ATOM   3864  CB  ASN L 152      76.198 189.097 162.895  1.00119.01           C  
ATOM   3865  CG  ASN L 152      76.595 188.102 161.822  1.00136.70           C  
ATOM   3866  OD1 ASN L 152      76.376 188.334 160.632  1.00144.14           O  
ATOM   3867  ND2 ASN L 152      77.183 186.986 162.237  1.00146.20           N  
ATOM   3868  N   ALA L 153      72.691 189.840 163.313  1.00 88.69           N  
ATOM   3869  CA  ALA L 153      71.397 189.217 163.559  1.00 93.65           C  
ATOM   3870  C   ALA L 153      70.449 189.596 162.428  1.00 93.55           C  
ATOM   3871  O   ALA L 153      70.204 190.784 162.191  1.00 99.73           O  
ATOM   3872  CB  ALA L 153      70.829 189.648 164.911  1.00119.45           C  
ATOM   3873  N   LEU L 154      69.921 188.591 161.734  1.00110.39           N  
ATOM   3874  CA  LEU L 154      69.055 188.847 160.590  1.00112.47           C  
ATOM   3875  C   LEU L 154      67.742 189.475 161.043  1.00105.80           C  
ATOM   3876  O   LEU L 154      67.106 189.000 161.989  1.00118.88           O  
ATOM   3877  CB  LEU L 154      68.786 187.553 159.826  1.00 99.71           C  
ATOM   3878  CG  LEU L 154      67.911 187.698 158.580  1.00101.62           C  
ATOM   3879  CD1 LEU L 154      68.548 188.658 157.587  1.00110.68           C  
ATOM   3880  CD2 LEU L 154      67.660 186.344 157.937  1.00119.84           C  
ATOM   3881  N   GLN L 155      67.332 190.536 160.356  1.00 89.70           N  
ATOM   3882  CA  GLN L 155      66.132 191.283 160.698  1.00 90.71           C  
ATOM   3883  C   GLN L 155      64.952 190.844 159.841  1.00 88.30           C  
ATOM   3884  O   GLN L 155      65.115 190.400 158.702  1.00101.25           O  
ATOM   3885  CB  GLN L 155      66.364 192.785 160.528  1.00100.23           C  
ATOM   3886  CG  GLN L 155      67.397 193.350 161.483  1.00 90.69           C  
ATOM   3887  CD  GLN L 155      67.059 193.058 162.931  1.00 90.90           C  
ATOM   3888  OE1 GLN L 155      66.129 193.637 163.493  1.00 97.59           O  
ATOM   3889  NE2 GLN L 155      67.809 192.146 163.541  1.00 98.07           N  
ATOM   3890  N   SER L 156      63.754 190.976 160.407  1.00 94.64           N  
ATOM   3891  CA  SER L 156      62.524 190.643 159.704  1.00 83.62           C  
ATOM   3892  C   SER L 156      61.379 191.443 160.304  1.00 97.67           C  
ATOM   3893  O   SER L 156      61.278 191.575 161.527  1.00 80.53           O  
ATOM   3894  CB  SER L 156      62.220 189.141 159.779  1.00 85.46           C  
ATOM   3895  OG  SER L 156      62.034 188.721 161.120  1.00104.01           O  
ATOM   3896  N   GLY L 157      60.524 191.980 159.435  1.00104.31           N  
ATOM   3897  CA  GLY L 157      59.350 192.710 159.861  1.00 90.60           C  
ATOM   3898  C   GLY L 157      59.564 194.176 160.168  1.00 88.57           C  
ATOM   3899  O   GLY L 157      58.585 194.880 160.447  1.00 86.26           O  
ATOM   3900  N   ASN L 158      60.805 194.664 160.124  1.00 92.62           N  
ATOM   3901  CA  ASN L 158      61.106 196.052 160.458  1.00 85.54           C  
ATOM   3902  C   ASN L 158      61.723 196.809 159.286  1.00 78.26           C  
ATOM   3903  O   ASN L 158      62.361 197.847 159.490  1.00 71.56           O  
ATOM   3904  CB  ASN L 158      62.028 196.117 161.677  1.00 90.10           C  
ATOM   3905  CG  ASN L 158      63.245 195.225 161.535  1.00 91.38           C  
ATOM   3906  OD1 ASN L 158      63.485 194.650 160.473  1.00 87.82           O  
ATOM   3907  ND2 ASN L 158      64.025 195.111 162.604  1.00 76.39           N  
ATOM   3908  N   SER L 159      61.544 196.316 158.063  1.00 81.53           N  
ATOM   3909  CA  SER L 159      62.068 196.975 156.877  1.00 91.55           C  
ATOM   3910  C   SER L 159      61.001 196.980 155.793  1.00 90.86           C  
ATOM   3911  O   SER L 159      60.127 196.110 155.757  1.00 86.79           O  
ATOM   3912  CB  SER L 159      63.338 196.289 156.357  1.00 91.05           C  
ATOM   3913  OG  SER L 159      63.067 194.963 155.935  1.00104.59           O  
ATOM   3914  N   GLN L 160      61.079 197.972 154.908  1.00 93.43           N  
ATOM   3915  CA  GLN L 160      60.154 198.079 153.789  1.00 82.74           C  
ATOM   3916  C   GLN L 160      60.914 198.507 152.545  1.00 75.54           C  
ATOM   3917  O   GLN L 160      61.843 199.314 152.624  1.00 77.95           O  
ATOM   3918  CB  GLN L 160      59.024 199.073 154.081  1.00 80.95           C  
ATOM   3919  CG  GLN L 160      58.055 198.615 155.155  1.00 97.88           C  
ATOM   3920  CD  GLN L 160      56.860 199.537 155.290  1.00115.13           C  
ATOM   3921  OE1 GLN L 160      56.993 200.687 155.709  1.00117.68           O  
ATOM   3922  NE2 GLN L 160      55.684 199.037 154.928  1.00119.53           N  
ATOM   3923  N   GLU L 161      60.512 197.972 151.397  1.00 66.69           N  
ATOM   3924  CA  GLU L 161      61.180 198.251 150.137  1.00 66.37           C  
ATOM   3925  C   GLU L 161      60.250 198.996 149.189  1.00 83.92           C  
ATOM   3926  O   GLU L 161      59.030 198.806 149.204  1.00 88.77           O  
ATOM   3927  CB  GLU L 161      61.668 196.959 149.474  1.00 67.49           C  
ATOM   3928  CG  GLU L 161      62.665 196.176 150.310  1.00100.67           C  
ATOM   3929  CD  GLU L 161      63.140 194.914 149.619  1.00134.92           C  
ATOM   3930  OE1 GLU L 161      63.248 194.920 148.375  1.00132.28           O  
ATOM   3931  OE2 GLU L 161      63.398 193.913 150.321  1.00139.46           O  
ATOM   3932  N   SER L 162      60.846 199.855 148.366  1.00 83.38           N  
ATOM   3933  CA  SER L 162      60.140 200.561 147.309  1.00 85.19           C  
ATOM   3934  C   SER L 162      61.022 200.561 146.072  1.00 84.59           C  
ATOM   3935  O   SER L 162      62.225 200.808 146.165  1.00 75.48           O  
ATOM   3936  CB  SER L 162      59.795 201.999 147.719  1.00 78.46           C  
ATOM   3937  OG  SER L 162      59.070 202.663 146.698  1.00 92.16           O  
ATOM   3938  N   VAL L 163      60.431 200.272 144.916  1.00 74.71           N  
ATOM   3939  CA  VAL L 163      61.182 200.149 143.674  1.00 83.17           C  
ATOM   3940  C   VAL L 163      60.598 201.101 142.641  1.00 93.02           C  
ATOM   3941  O   VAL L 163      59.375 201.212 142.503  1.00 95.08           O  
ATOM   3942  CB  VAL L 163      61.175 198.700 143.144  1.00 82.10           C  
ATOM   3943  CG1 VAL L 163      59.761 198.272 142.784  1.00110.78           C  
ATOM   3944  CG2 VAL L 163      62.105 198.568 141.947  1.00 79.31           C  
ATOM   3945  N   THR L 164      61.477 201.786 141.917  1.00 95.34           N  
ATOM   3946  CA  THR L 164      61.044 202.699 140.873  1.00 90.20           C  
ATOM   3947  C   THR L 164      60.566 201.926 139.647  1.00101.94           C  
ATOM   3948  O   THR L 164      60.920 200.763 139.432  1.00109.69           O  
ATOM   3949  CB  THR L 164      62.184 203.635 140.469  1.00 82.78           C  
ATOM   3950  OG1 THR L 164      63.292 202.860 139.994  1.00 87.16           O  
ATOM   3951  CG2 THR L 164      62.632 204.474 141.655  1.00 85.53           C  
ATOM   3952  N   GLU L 165      59.742 202.589 138.842  1.00110.52           N  
ATOM   3953  CA  GLU L 165      59.438 202.072 137.519  1.00112.66           C  
ATOM   3954  C   GLU L 165      60.696 202.107 136.656  1.00100.93           C  
ATOM   3955  O   GLU L 165      61.621 202.889 136.893  1.00 97.91           O  
ATOM   3956  CB  GLU L 165      58.322 202.884 136.862  1.00100.19           C  
ATOM   3957  CG  GLU L 165      56.951 202.729 137.507  1.00133.21           C  
ATOM   3958  CD  GLU L 165      56.264 201.432 137.122  1.00156.34           C  
ATOM   3959  OE1 GLU L 165      56.573 200.385 137.730  1.00157.53           O  
ATOM   3960  OE2 GLU L 165      55.419 201.459 136.201  1.00152.77           O  
ATOM   3961  N   GLN L 166      60.730 201.240 135.648  1.00 99.71           N  
ATOM   3962  CA  GLN L 166      61.902 201.171 134.786  1.00104.71           C  
ATOM   3963  C   GLN L 166      62.167 202.526 134.144  1.00113.02           C  
ATOM   3964  O   GLN L 166      61.270 203.137 133.555  1.00107.87           O  
ATOM   3965  CB  GLN L 166      61.714 200.101 133.711  1.00 96.62           C  
ATOM   3966  CG  GLN L 166      62.970 199.833 132.898  1.00 94.07           C  
ATOM   3967  CD  GLN L 166      62.836 198.627 131.992  1.00100.34           C  
ATOM   3968  OE1 GLN L 166      61.731 198.246 131.605  1.00 96.67           O  
ATOM   3969  NE2 GLN L 166      63.965 198.015 131.652  1.00100.57           N  
ATOM   3970  N   ASP L 167      63.406 203.001 134.271  1.00113.73           N  
ATOM   3971  CA  ASP L 167      63.803 204.277 133.686  1.00111.63           C  
ATOM   3972  C   ASP L 167      63.603 204.252 132.175  1.00136.90           C  
ATOM   3973  O   ASP L 167      64.327 203.549 131.459  1.00137.63           O  
ATOM   3974  CB  ASP L 167      65.260 204.592 134.027  1.00119.94           C  
ATOM   3975  CG  ASP L 167      65.631 206.030 133.717  1.00141.93           C  
ATOM   3976  OD1 ASP L 167      65.276 206.920 134.518  1.00160.38           O  
ATOM   3977  OD2 ASP L 167      66.272 206.269 132.672  1.00145.08           O  
ATOM   3978  N   SER L 168      62.639 205.028 131.683  1.00151.75           N  
ATOM   3979  CA  SER L 168      62.245 204.984 130.281  1.00145.60           C  
ATOM   3980  C   SER L 168      63.354 205.502 129.374  1.00145.13           C  
ATOM   3981  O   SER L 168      63.133 205.730 128.179  1.00132.99           O  
ATOM   3982  CB  SER L 168      60.962 205.791 130.067  1.00131.22           C  
ATOM   3983  OG  SER L 168      61.111 207.107 130.569  1.00143.96           O  
ATOM   3984  N   LYS L 169      64.551 205.687 129.920  1.00144.24           N  
ATOM   3985  CA  LYS L 169      65.680 206.161 129.130  1.00149.21           C  
ATOM   3986  C   LYS L 169      66.864 205.210 129.172  1.00143.33           C  
ATOM   3987  O   LYS L 169      67.414 204.873 128.118  1.00146.40           O  
ATOM   3988  CB  LYS L 169      66.098 207.561 129.600  1.00140.69           C  
ATOM   3989  CG  LYS L 169      64.968 208.581 129.557  1.00134.14           C  
ATOM   3990  CD  LYS L 169      65.470 209.996 129.804  1.00131.26           C  
ATOM   3991  CE  LYS L 169      64.305 210.971 129.898  1.00139.30           C  
ATOM   3992  NZ  LYS L 169      64.747 212.389 130.003  1.00163.73           N  
ATOM   3993  N   ASP L 170      67.283 204.767 130.359  1.00124.32           N  
ATOM   3994  CA  ASP L 170      68.359 203.791 130.474  1.00101.23           C  
ATOM   3995  C   ASP L 170      67.859 202.400 130.829  1.00105.73           C  
ATOM   3996  O   ASP L 170      68.667 201.468 130.912  1.00104.55           O  
ATOM   3997  CB  ASP L 170      69.405 204.244 131.505  1.00112.57           C  
ATOM   3998  CG  ASP L 170      68.840 204.367 132.911  1.00128.44           C  
ATOM   3999  OD1 ASP L 170      68.064 203.486 133.337  1.00128.19           O  
ATOM   4000  OD2 ASP L 170      69.199 205.342 133.603  1.00139.68           O  
ATOM   4001  N   SER L 171      66.557 202.238 131.056  1.00115.27           N  
ATOM   4002  CA  SER L 171      65.922 200.940 131.255  1.00106.38           C  
ATOM   4003  C   SER L 171      66.362 200.245 132.537  1.00 97.29           C  
ATOM   4004  O   SER L 171      66.235 199.022 132.650  1.00 99.73           O  
ATOM   4005  CB  SER L 171      66.176 200.015 130.059  1.00100.49           C  
ATOM   4006  OG  SER L 171      65.717 200.599 128.853  1.00107.53           O  
ATOM   4007  N   THR L 172      66.876 200.983 133.513  1.00 92.49           N  
ATOM   4008  CA  THR L 172      67.287 200.400 134.780  1.00 90.77           C  
ATOM   4009  C   THR L 172      66.254 200.693 135.864  1.00 92.35           C  
ATOM   4010  O   THR L 172      65.353 201.518 135.699  1.00 91.72           O  
ATOM   4011  CB  THR L 172      68.660 200.930 135.206  1.00101.04           C  
ATOM   4012  OG1 THR L 172      68.592 202.351 135.378  1.00125.24           O  
ATOM   4013  CG2 THR L 172      69.711 200.597 134.158  1.00101.89           C  
ATOM   4014  N   TYR L 173      66.399 199.995 136.986  1.00 87.29           N  
ATOM   4015  CA  TYR L 173      65.579 200.215 138.165  1.00 89.60           C  
ATOM   4016  C   TYR L 173      66.427 200.771 139.300  1.00 98.61           C  
ATOM   4017  O   TYR L 173      67.657 200.662 139.306  1.00102.27           O  
ATOM   4018  CB  TYR L 173      64.903 198.919 138.632  1.00 73.73           C  
ATOM   4019  CG  TYR L 173      63.948 198.298 137.639  1.00 68.79           C  
ATOM   4020  CD1 TYR L 173      62.622 198.707 137.570  1.00 72.67           C  
ATOM   4021  CD2 TYR L 173      64.367 197.287 136.786  1.00 75.77           C  
ATOM   4022  CE1 TYR L 173      61.745 198.134 136.669  1.00 85.00           C  
ATOM   4023  CE2 TYR L 173      63.498 196.708 135.882  1.00 85.17           C  
ATOM   4024  CZ  TYR L 173      62.188 197.135 135.827  1.00 95.24           C  
ATOM   4025  OH  TYR L 173      61.319 196.560 134.928  1.00 91.86           O  
ATOM   4026  N   SER L 174      65.744 201.378 140.265  1.00 86.03           N  
ATOM   4027  CA  SER L 174      66.333 201.748 141.542  1.00 88.38           C  
ATOM   4028  C   SER L 174      65.399 201.289 142.650  1.00 82.94           C  
ATOM   4029  O   SER L 174      64.175 201.290 142.491  1.00 90.79           O  
ATOM   4030  CB  SER L 174      66.587 203.258 141.644  1.00 93.29           C  
ATOM   4031  OG  SER L 174      67.624 203.659 140.764  1.00 91.93           O  
ATOM   4032  N   LEU L 175      65.987 200.881 143.771  1.00 80.79           N  
ATOM   4033  CA  LEU L 175      65.227 200.309 144.870  1.00 79.42           C  
ATOM   4034  C   LEU L 175      65.794 200.804 146.190  1.00 76.23           C  
ATOM   4035  O   LEU L 175      67.006 200.984 146.329  1.00 76.98           O  
ATOM   4036  CB  LEU L 175      65.250 198.775 144.821  1.00 80.97           C  
ATOM   4037  CG  LEU L 175      64.507 198.017 145.922  1.00 80.62           C  
ATOM   4038  CD1 LEU L 175      64.036 196.668 145.408  1.00 84.46           C  
ATOM   4039  CD2 LEU L 175      65.391 197.833 147.146  1.00 71.13           C  
ATOM   4040  N   SER L 176      64.907 201.028 147.152  1.00 72.97           N  
ATOM   4041  CA  SER L 176      65.273 201.455 148.491  1.00 75.00           C  
ATOM   4042  C   SER L 176      64.712 200.466 149.501  1.00 73.66           C  
ATOM   4043  O   SER L 176      63.576 200.000 149.364  1.00 72.57           O  
ATOM   4044  CB  SER L 176      64.745 202.861 148.793  1.00 90.85           C  
ATOM   4045  OG  SER L 176      63.335 202.852 148.938  1.00 99.79           O  
ATOM   4046  N   SER L 177      65.520 200.141 150.505  1.00 75.32           N  
ATOM   4047  CA  SER L 177      65.099 199.316 151.630  1.00 91.63           C  
ATOM   4048  C   SER L 177      65.360 200.103 152.904  1.00 90.01           C  
ATOM   4049  O   SER L 177      66.494 200.519 153.158  1.00 81.29           O  
ATOM   4050  CB  SER L 177      65.843 197.980 151.652  1.00 88.71           C  
ATOM   4051  OG  SER L 177      65.389 197.165 152.718  1.00100.01           O  
ATOM   4052  N   THR L 178      64.315 200.312 153.699  1.00 92.26           N  
ATOM   4053  CA  THR L 178      64.390 201.149 154.888  1.00 84.31           C  
ATOM   4054  C   THR L 178      64.132 200.295 156.120  1.00 90.45           C  
ATOM   4055  O   THR L 178      63.086 199.643 156.223  1.00 91.13           O  
ATOM   4056  CB  THR L 178      63.389 202.304 154.811  1.00 98.14           C  
ATOM   4057  OG1 THR L 178      63.603 203.039 153.600  1.00 90.86           O  
ATOM   4058  CG2 THR L 178      63.566 203.240 155.998  1.00101.31           C  
ATOM   4059  N   LEU L 179      65.093 200.294 157.039  1.00 96.21           N  
ATOM   4060  CA  LEU L 179      64.969 199.633 158.331  1.00 91.21           C  
ATOM   4061  C   LEU L 179      64.682 200.698 159.381  1.00 85.39           C  
ATOM   4062  O   LEU L 179      65.469 201.636 159.547  1.00 95.99           O  
ATOM   4063  CB  LEU L 179      66.248 198.866 158.669  1.00 90.27           C  
ATOM   4064  CG  LEU L 179      66.330 198.164 160.025  1.00 81.62           C  
ATOM   4065  CD1 LEU L 179      65.421 196.950 160.052  1.00 89.88           C  
ATOM   4066  CD2 LEU L 179      67.766 197.772 160.338  1.00 84.29           C  
ATOM   4067  N   THR L 180      63.557 200.564 160.077  1.00 82.58           N  
ATOM   4068  CA  THR L 180      63.115 201.559 161.046  1.00 90.85           C  
ATOM   4069  C   THR L 180      63.200 200.972 162.448  1.00 90.93           C  
ATOM   4070  O   THR L 180      62.608 199.923 162.725  1.00 89.88           O  
ATOM   4071  CB  THR L 180      61.692 202.028 160.745  1.00 93.35           C  
ATOM   4072  OG1 THR L 180      61.620 202.502 159.395  1.00108.98           O  
ATOM   4073  CG2 THR L 180      61.298 203.155 161.688  1.00 72.36           C  
ATOM   4074  N   LEU L 181      63.933 201.653 163.325  1.00 78.71           N  
ATOM   4075  CA  LEU L 181      64.097 201.243 164.709  1.00 90.01           C  
ATOM   4076  C   LEU L 181      63.863 202.442 165.617  1.00 98.32           C  
ATOM   4077  O   LEU L 181      63.942 203.596 165.189  1.00 95.55           O  
ATOM   4078  CB  LEU L 181      65.496 200.664 164.962  1.00 80.98           C  
ATOM   4079  CG  LEU L 181      65.939 199.517 164.053  1.00 87.22           C  
ATOM   4080  CD1 LEU L 181      67.443 199.318 164.141  1.00 83.84           C  
ATOM   4081  CD2 LEU L 181      65.207 198.234 164.413  1.00 97.92           C  
ATOM   4082  N   SER L 182      63.566 202.156 166.881  1.00 83.04           N  
ATOM   4083  CA  SER L 182      63.480 203.217 167.870  1.00 78.71           C  
ATOM   4084  C   SER L 182      64.881 203.688 168.251  1.00 98.18           C  
ATOM   4085  O   SER L 182      65.882 203.004 168.018  1.00 99.24           O  
ATOM   4086  CB  SER L 182      62.725 202.740 169.110  1.00 83.41           C  
ATOM   4087  OG  SER L 182      63.409 201.674 169.745  1.00102.20           O  
ATOM   4088  N   LYS L 183      64.946 204.884 168.840  1.00 97.90           N  
ATOM   4089  CA  LYS L 183      66.238 205.437 169.235  1.00 92.49           C  
ATOM   4090  C   LYS L 183      66.958 204.508 170.205  1.00 99.10           C  
ATOM   4091  O   LYS L 183      68.152 204.226 170.045  1.00 94.57           O  
ATOM   4092  CB  LYS L 183      66.051 206.823 169.852  1.00 96.29           C  
ATOM   4093  CG  LYS L 183      67.342 207.448 170.358  1.00 94.22           C  
ATOM   4094  CD  LYS L 183      67.083 208.771 171.060  1.00106.86           C  
ATOM   4095  CE  LYS L 183      68.359 209.326 171.673  1.00124.29           C  
ATOM   4096  NZ  LYS L 183      68.113 210.598 172.407  1.00118.55           N  
ATOM   4097  N   ALA L 184      66.243 204.018 171.220  1.00 93.14           N  
ATOM   4098  CA  ALA L 184      66.856 203.116 172.190  1.00 97.21           C  
ATOM   4099  C   ALA L 184      67.371 201.852 171.512  1.00103.32           C  
ATOM   4100  O   ALA L 184      68.530 201.458 171.699  1.00106.00           O  
ATOM   4101  CB  ALA L 184      65.852 202.771 173.290  1.00105.92           C  
ATOM   4102  N   ASP L 185      66.520 201.201 170.715  1.00101.29           N  
ATOM   4103  CA  ASP L 185      66.948 200.000 170.006  1.00106.96           C  
ATOM   4104  C   ASP L 185      68.162 200.279 169.131  1.00 98.80           C  
ATOM   4105  O   ASP L 185      69.112 199.487 169.103  1.00 88.46           O  
ATOM   4106  CB  ASP L 185      65.800 199.442 169.166  1.00106.50           C  
ATOM   4107  CG  ASP L 185      64.714 198.808 170.011  1.00116.80           C  
ATOM   4108  OD1 ASP L 185      65.002 198.427 171.165  1.00125.14           O  
ATOM   4109  OD2 ASP L 185      63.573 198.685 169.517  1.00113.12           O  
ATOM   4110  N   TYR L 186      68.153 201.401 168.407  1.00 99.74           N  
ATOM   4111  CA  TYR L 186      69.295 201.733 167.561  1.00 99.70           C  
ATOM   4112  C   TYR L 186      70.564 201.889 168.387  1.00 97.32           C  
ATOM   4113  O   TYR L 186      71.642 201.445 167.973  1.00 98.34           O  
ATOM   4114  CB  TYR L 186      69.018 203.007 166.764  1.00 97.50           C  
ATOM   4115  CG  TYR L 186      70.205 203.462 165.945  1.00 93.69           C  
ATOM   4116  CD1 TYR L 186      70.597 202.764 164.811  1.00 90.81           C  
ATOM   4117  CD2 TYR L 186      70.937 204.586 166.308  1.00 84.79           C  
ATOM   4118  CE1 TYR L 186      71.683 203.172 164.060  1.00 98.22           C  
ATOM   4119  CE2 TYR L 186      72.024 205.002 165.562  1.00 85.10           C  
ATOM   4120  CZ  TYR L 186      72.393 204.291 164.440  1.00 97.92           C  
ATOM   4121  OH  TYR L 186      73.475 204.700 163.694  1.00103.86           O  
ATOM   4122  N   GLU L 187      70.460 202.520 169.554  1.00 90.24           N  
ATOM   4123  CA  GLU L 187      71.619 202.715 170.414  1.00 97.63           C  
ATOM   4124  C   GLU L 187      71.991 201.465 171.201  1.00 98.42           C  
ATOM   4125  O   GLU L 187      73.017 201.469 171.889  1.00102.61           O  
ATOM   4126  CB  GLU L 187      71.368 203.888 171.366  1.00102.14           C  
ATOM   4127  CG  GLU L 187      71.229 205.220 170.643  1.00106.22           C  
ATOM   4128  CD  GLU L 187      70.854 206.363 171.565  1.00138.81           C  
ATOM   4129  OE1 GLU L 187      70.581 206.106 172.757  1.00148.71           O  
ATOM   4130  OE2 GLU L 187      70.831 207.520 171.095  1.00151.24           O  
ATOM   4131  N   LYS L 188      71.194 200.397 171.111  1.00 93.54           N  
ATOM   4132  CA  LYS L 188      71.552 199.141 171.758  1.00 86.34           C  
ATOM   4133  C   LYS L 188      72.559 198.325 170.957  1.00 87.92           C  
ATOM   4134  O   LYS L 188      73.193 197.427 171.522  1.00 91.67           O  
ATOM   4135  CB  LYS L 188      70.302 198.293 172.002  1.00 86.07           C  
ATOM   4136  CG  LYS L 188      69.370 198.836 173.069  1.00109.98           C  
ATOM   4137  CD  LYS L 188      68.093 198.016 173.141  1.00107.92           C  
ATOM   4138  CE  LYS L 188      67.105 198.623 174.120  1.00 99.31           C  
ATOM   4139  NZ  LYS L 188      65.780 197.946 174.067  1.00 87.78           N  
ATOM   4140  N   HIS L 189      72.726 198.610 169.666  1.00 92.84           N  
ATOM   4141  CA  HIS L 189      73.564 197.800 168.792  1.00 80.72           C  
ATOM   4142  C   HIS L 189      74.605 198.674 168.104  1.00 86.01           C  
ATOM   4143  O   HIS L 189      74.516 199.905 168.096  1.00 94.46           O  
ATOM   4144  CB  HIS L 189      72.717 197.044 167.760  1.00 80.27           C  
ATOM   4145  CG  HIS L 189      71.662 196.176 168.372  1.00 87.99           C  
ATOM   4146  ND1 HIS L 189      71.959 195.127 169.215  1.00 79.57           N  
ATOM   4147  CD2 HIS L 189      70.312 196.206 168.271  1.00100.04           C  
ATOM   4148  CE1 HIS L 189      70.838 194.546 169.605  1.00 87.39           C  
ATOM   4149  NE2 HIS L 189      69.824 195.182 169.046  1.00 87.38           N  
ATOM   4150  N   LYS L 190      75.600 198.012 167.513  1.00 81.11           N  
ATOM   4151  CA  LYS L 190      76.793 198.669 166.993  1.00 86.93           C  
ATOM   4152  C   LYS L 190      76.952 198.515 165.489  1.00106.18           C  
ATOM   4153  O   LYS L 190      77.105 199.518 164.782  1.00110.57           O  
ATOM   4154  CB  LYS L 190      78.034 198.119 167.719  1.00 98.11           C  
ATOM   4155  CG  LYS L 190      79.369 198.580 167.160  1.00 95.29           C  
ATOM   4156  CD  LYS L 190      80.518 198.004 167.975  1.00110.09           C  
ATOM   4157  CE  LYS L 190      81.858 198.248 167.305  1.00117.04           C  
ATOM   4158  NZ  LYS L 190      82.968 197.618 168.070  1.00116.78           N  
ATOM   4159  N   VAL L 191      76.916 197.289 164.974  1.00119.41           N  
ATOM   4160  CA  VAL L 191      77.194 197.011 163.568  1.00110.15           C  
ATOM   4161  C   VAL L 191      75.880 196.897 162.810  1.00104.61           C  
ATOM   4162  O   VAL L 191      75.001 196.111 163.187  1.00104.23           O  
ATOM   4163  CB  VAL L 191      78.030 195.730 163.412  1.00102.47           C  
ATOM   4164  CG1 VAL L 191      78.360 195.486 161.948  1.00 84.76           C  
ATOM   4165  CG2 VAL L 191      79.298 195.823 164.246  1.00112.30           C  
ATOM   4166  N   TYR L 192      75.747 197.672 161.734  1.00 98.72           N  
ATOM   4167  CA  TYR L 192      74.559 197.648 160.889  1.00100.53           C  
ATOM   4168  C   TYR L 192      74.971 197.357 159.453  1.00102.07           C  
ATOM   4169  O   TYR L 192      75.920 197.961 158.944  1.00103.96           O  
ATOM   4170  CB  TYR L 192      73.801 198.976 160.970  1.00103.56           C  
ATOM   4171  CG  TYR L 192      73.124 199.213 162.302  1.00 95.75           C  
ATOM   4172  CD1 TYR L 192      73.867 199.497 163.441  1.00 97.70           C  
ATOM   4173  CD2 TYR L 192      71.742 199.157 162.420  1.00 87.80           C  
ATOM   4174  CE1 TYR L 192      73.252 199.714 164.660  1.00 98.91           C  
ATOM   4175  CE2 TYR L 192      71.119 199.374 163.633  1.00 79.80           C  
ATOM   4176  CZ  TYR L 192      71.878 199.652 164.750  1.00 96.54           C  
ATOM   4177  OH  TYR L 192      71.258 199.868 165.959  1.00106.63           O  
ATOM   4178  N   ALA L 193      74.262 196.436 158.802  1.00107.60           N  
ATOM   4179  CA  ALA L 193      74.635 196.030 157.454  1.00109.26           C  
ATOM   4180  C   ALA L 193      73.396 195.666 156.649  1.00108.86           C  
ATOM   4181  O   ALA L 193      72.441 195.101 157.189  1.00 89.23           O  
ATOM   4182  CB  ALA L 193      75.603 194.840 157.484  1.00 85.26           C  
ATOM   4183  N   CYS L 194      73.418 195.998 155.358  1.00119.21           N  
ATOM   4184  CA  CYS L 194      72.464 195.465 154.396  1.00118.31           C  
ATOM   4185  C   CYS L 194      73.201 194.594 153.387  1.00107.90           C  
ATOM   4186  O   CYS L 194      74.291 194.944 152.915  1.00100.08           O  
ATOM   4187  CB  CYS L 194      71.664 196.569 153.676  1.00103.77           C  
ATOM   4188  SG  CYS L 194      72.571 197.837 152.754  1.00144.41           S  
ATOM   4189  N   GLU L 195      72.591 193.453 153.078  1.00109.79           N  
ATOM   4190  CA  GLU L 195      73.166 192.407 152.244  1.00105.73           C  
ATOM   4191  C   GLU L 195      72.292 192.261 151.008  1.00 99.54           C  
ATOM   4192  O   GLU L 195      71.089 192.000 151.123  1.00 95.49           O  
ATOM   4193  CB  GLU L 195      73.248 191.091 153.021  1.00117.97           C  
ATOM   4194  CG  GLU L 195      73.978 189.962 152.321  1.00136.44           C  
ATOM   4195  CD  GLU L 195      73.956 188.678 153.133  1.00160.17           C  
ATOM   4196  OE1 GLU L 195      72.969 188.458 153.867  1.00143.88           O  
ATOM   4197  OE2 GLU L 195      74.926 187.896 153.047  1.00185.37           O  
ATOM   4198  N   VAL L 196      72.895 192.430 149.835  1.00113.85           N  
ATOM   4199  CA  VAL L 196      72.176 192.495 148.569  1.00108.18           C  
ATOM   4200  C   VAL L 196      72.528 191.273 147.733  1.00111.41           C  
ATOM   4201  O   VAL L 196      73.711 190.958 147.543  1.00102.22           O  
ATOM   4202  CB  VAL L 196      72.500 193.791 147.806  1.00 98.74           C  
ATOM   4203  CG1 VAL L 196      71.871 193.761 146.424  1.00 90.79           C  
ATOM   4204  CG2 VAL L 196      72.017 195.001 148.592  1.00123.05           C  
ATOM   4205  N   THR L 197      71.498 190.592 147.236  1.00113.21           N  
ATOM   4206  CA  THR L 197      71.633 189.480 146.304  1.00 93.60           C  
ATOM   4207  C   THR L 197      70.944 189.867 145.004  1.00 95.51           C  
ATOM   4208  O   THR L 197      69.756 190.214 145.007  1.00 86.26           O  
ATOM   4209  CB  THR L 197      71.020 188.198 146.874  1.00110.87           C  
ATOM   4210  OG1 THR L 197      71.633 187.888 148.132  1.00124.30           O  
ATOM   4211  CG2 THR L 197      71.231 187.035 145.914  1.00107.33           C  
ATOM   4212  N   HIS L 198      71.689 189.813 143.901  1.00110.33           N  
ATOM   4213  CA  HIS L 198      71.158 190.166 142.593  1.00102.60           C  
ATOM   4214  C   HIS L 198      71.814 189.294 141.533  1.00 91.42           C  
ATOM   4215  O   HIS L 198      72.926 188.792 141.714  1.00 91.90           O  
ATOM   4216  CB  HIS L 198      71.375 191.650 142.269  1.00101.40           C  
ATOM   4217  CG  HIS L 198      70.774 192.076 140.966  1.00 95.17           C  
ATOM   4218  ND1 HIS L 198      71.493 192.113 139.791  1.00 89.25           N  
ATOM   4219  CD2 HIS L 198      69.518 192.473 140.650  1.00 86.66           C  
ATOM   4220  CE1 HIS L 198      70.708 192.517 138.808  1.00 80.45           C  
ATOM   4221  NE2 HIS L 198      69.504 192.743 139.303  1.00 75.84           N  
ATOM   4222  N   GLN L 199      71.102 189.123 140.417  1.00 83.87           N  
ATOM   4223  CA  GLN L 199      71.567 188.237 139.357  1.00 96.58           C  
ATOM   4224  C   GLN L 199      72.884 188.722 138.768  1.00 96.81           C  
ATOM   4225  O   GLN L 199      73.739 187.915 138.384  1.00 90.21           O  
ATOM   4226  CB  GLN L 199      70.494 188.130 138.277  1.00101.69           C  
ATOM   4227  CG  GLN L 199      70.861 187.282 137.078  1.00113.91           C  
ATOM   4228  CD  GLN L 199      69.751 187.248 136.046  1.00119.21           C  
ATOM   4229  OE1 GLN L 199      68.626 187.677 136.312  1.00128.20           O  
ATOM   4230  NE2 GLN L 199      70.061 186.743 134.859  1.00119.72           N  
ATOM   4231  N   GLY L 200      73.068 190.039 138.693  1.00 92.83           N  
ATOM   4232  CA  GLY L 200      74.265 190.597 138.098  1.00101.07           C  
ATOM   4233  C   GLY L 200      75.509 190.475 138.949  1.00104.49           C  
ATOM   4234  O   GLY L 200      76.607 190.723 138.440  1.00103.58           O  
ATOM   4235  N   LEU L 201      75.369 190.103 140.218  1.00102.81           N  
ATOM   4236  CA  LEU L 201      76.494 189.991 141.133  1.00117.38           C  
ATOM   4237  C   LEU L 201      76.927 188.536 141.261  1.00122.96           C  
ATOM   4238  O   LEU L 201      76.090 187.632 141.341  1.00115.66           O  
ATOM   4239  CB  LEU L 201      76.131 190.552 142.510  1.00119.82           C  
ATOM   4240  CG  LEU L 201      75.707 192.022 142.530  1.00103.88           C  
ATOM   4241  CD1 LEU L 201      75.243 192.441 143.918  1.00117.36           C  
ATOM   4242  CD2 LEU L 201      76.844 192.911 142.050  1.00 88.16           C  
ATOM   4243  N   SER L 202      78.244 188.318 141.280  1.00127.48           N  
ATOM   4244  CA  SER L 202      78.770 186.967 141.431  1.00120.85           C  
ATOM   4245  C   SER L 202      78.517 186.402 142.822  1.00135.77           C  
ATOM   4246  O   SER L 202      78.611 185.184 143.010  1.00141.09           O  
ATOM   4247  CB  SER L 202      80.268 186.949 141.122  1.00123.67           C  
ATOM   4248  OG  SER L 202      80.978 187.820 141.984  1.00132.13           O  
ATOM   4249  N   SER L 203      78.203 187.252 143.792  1.00137.42           N  
ATOM   4250  CA  SER L 203      77.852 186.825 145.139  1.00127.71           C  
ATOM   4251  C   SER L 203      77.291 188.030 145.889  1.00130.07           C  
ATOM   4252  O   SER L 203      77.501 189.172 145.471  1.00139.48           O  
ATOM   4253  CB  SER L 203      79.065 186.241 145.882  1.00128.80           C  
ATOM   4254  OG  SER L 203      80.018 187.245 146.182  1.00129.74           O  
ATOM   4255  N   PRO L 204      76.576 187.796 146.989  1.00125.60           N  
ATOM   4256  CA  PRO L 204      75.947 188.910 147.711  1.00128.96           C  
ATOM   4257  C   PRO L 204      76.972 189.937 148.170  1.00116.27           C  
ATOM   4258  O   PRO L 204      78.100 189.600 148.537  1.00100.70           O  
ATOM   4259  CB  PRO L 204      75.267 188.220 148.900  1.00124.57           C  
ATOM   4260  CG  PRO L 204      75.057 186.810 148.446  1.00125.58           C  
ATOM   4261  CD  PRO L 204      76.238 186.490 147.579  1.00111.11           C  
ATOM   4262  N   VAL L 205      76.562 191.204 148.150  1.00118.92           N  
ATOM   4263  CA  VAL L 205      77.407 192.324 148.551  1.00121.46           C  
ATOM   4264  C   VAL L 205      76.864 192.892 149.853  1.00122.98           C  
ATOM   4265  O   VAL L 205      75.663 193.161 149.966  1.00128.77           O  
ATOM   4266  CB  VAL L 205      77.460 193.411 147.463  1.00102.53           C  
ATOM   4267  CG1 VAL L 205      78.299 194.591 147.932  1.00118.03           C  
ATOM   4268  CG2 VAL L 205      78.009 192.840 146.166  1.00123.40           C  
ATOM   4269  N   THR L 206      77.743 193.087 150.829  1.00105.84           N  
ATOM   4270  CA  THR L 206      77.352 193.583 152.141  1.00 98.41           C  
ATOM   4271  C   THR L 206      77.929 194.973 152.368  1.00106.83           C  
ATOM   4272  O   THR L 206      79.140 195.177 152.227  1.00110.84           O  
ATOM   4273  CB  THR L 206      77.822 192.640 153.250  1.00 93.70           C  
ATOM   4274  OG1 THR L 206      77.205 191.357 153.085  1.00104.85           O  
ATOM   4275  CG2 THR L 206      77.456 193.204 154.614  1.00 90.74           C  
ATOM   4276  N   LYS L 207      77.063 195.921 152.715  1.00105.96           N  
ATOM   4277  CA  LYS L 207      77.483 197.234 153.181  1.00 99.28           C  
ATOM   4278  C   LYS L 207      77.152 197.361 154.662  1.00112.13           C  
ATOM   4279  O   LYS L 207      76.173 196.785 155.142  1.00121.38           O  
ATOM   4280  CB  LYS L 207      76.801 198.355 152.390  1.00 98.32           C  
ATOM   4281  CG  LYS L 207      77.144 198.372 150.907  1.00118.73           C  
ATOM   4282  CD  LYS L 207      78.635 198.570 150.680  1.00136.01           C  
ATOM   4283  CE  LYS L 207      78.959 198.664 149.197  1.00129.83           C  
ATOM   4284  NZ  LYS L 207      80.425 198.740 148.941  1.00141.79           N  
ATOM   4285  N   SER L 208      77.974 198.111 155.392  1.00111.88           N  
ATOM   4286  CA  SER L 208      77.811 198.173 156.838  1.00111.99           C  
ATOM   4287  C   SER L 208      78.476 199.428 157.386  1.00106.84           C  
ATOM   4288  O   SER L 208      79.189 200.144 156.678  1.00122.31           O  
ATOM   4289  CB  SER L 208      78.378 196.916 157.509  1.00 93.28           C  
ATOM   4290  OG  SER L 208      79.440 196.366 156.748  1.00 98.63           O  
ATOM   4291  N   PHE L 209      78.216 199.687 158.664  1.00 88.64           N  
ATOM   4292  CA  PHE L 209      78.864 200.763 159.401  1.00100.70           C  
ATOM   4293  C   PHE L 209      78.708 200.479 160.888  1.00121.70           C  
ATOM   4294  O   PHE L 209      77.896 199.645 161.303  1.00128.89           O  
ATOM   4295  CB  PHE L 209      78.292 202.140 159.031  1.00100.83           C  
ATOM   4296  CG  PHE L 209      76.853 202.335 159.424  1.00 96.80           C  
ATOM   4297  CD1 PHE L 209      75.845 202.225 158.482  1.00107.79           C  
ATOM   4298  CD2 PHE L 209      76.510 202.647 160.730  1.00114.89           C  
ATOM   4299  CE1 PHE L 209      74.522 202.410 158.837  1.00110.72           C  
ATOM   4300  CE2 PHE L 209      75.190 202.830 161.092  1.00118.97           C  
ATOM   4301  CZ  PHE L 209      74.195 202.713 160.144  1.00106.13           C  
ATOM   4302  N   ASN L 210      79.505 201.185 161.684  1.00118.65           N  
ATOM   4303  CA  ASN L 210      79.475 201.079 163.135  1.00102.36           C  
ATOM   4304  C   ASN L 210      78.898 202.358 163.721  1.00 96.11           C  
ATOM   4305  O   ASN L 210      79.316 203.461 163.352  1.00105.52           O  
ATOM   4306  CB  ASN L 210      80.873 200.825 163.701  1.00102.90           C  
ATOM   4307  CG  ASN L 210      81.332 199.395 163.505  1.00105.96           C  
ATOM   4308  OD1 ASN L 210      80.945 198.730 162.544  1.00103.30           O  
ATOM   4309  ND2 ASN L 210      82.159 198.912 164.422  1.00121.80           N  
ATOM   4310  N   ARG L 211      77.948 202.205 164.634  1.00101.84           N  
ATOM   4311  CA  ARG L 211      77.295 203.340 165.267  1.00106.02           C  
ATOM   4312  C   ARG L 211      78.230 204.032 166.254  1.00107.44           C  
ATOM   4313  O   ARG L 211      78.884 205.021 165.918  1.00 88.88           O  
ATOM   4314  CB  ARG L 211      76.021 202.880 165.972  1.00 88.45           C  
ATOM   4315  CG  ARG L 211      75.193 203.995 166.576  1.00 84.76           C  
ATOM   4316  CD  ARG L 211      74.081 203.417 167.426  1.00 94.27           C  
ATOM   4317  NE  ARG L 211      74.603 202.409 168.342  1.00 91.33           N  
ATOM   4318  CZ  ARG L 211      75.057 202.675 169.561  1.00102.41           C  
ATOM   4319  NH1 ARG L 211      75.044 203.919 170.018  1.00109.35           N  
ATOM   4320  NH2 ARG L 211      75.520 201.696 170.325  1.00 99.49           N  
TER    4321      ARG L 211                                                      
END
