# Supplementary material for: Structural analysis of glycoproteins: building N-linked glycans with Coot
Source: Acta Crystallogr D Struct Biol. 2018 Apr 6;74(Pt 4):256–63. doi: 10.1107/S2059798318005119 (PMC5892875; doi:10.1107/S2059798318005119)
Supplement: Supplementary file 1 [file d-74-00256-sup1.tgz › results-pdb5vh5.ent-LMA.pdb]

HEADER    IMMUNE SYSTEM                           12-APR-17   5VH5              
TITLE     CRYSTAL STRUCTURE OF FC FRAGMENT OF ANTI-TNFA ANTIBODY INFLIXIMAB     
COMPND    MOL_ID: 1;                                                            
COMPND   2 MOLECULE: INFLIXIMAB FC;                                             
COMPND   3 CHAIN: A;                                                            
COMPND   4 ENGINEERED: YES                                                      
SOURCE    MOL_ID: 1;                                                            
SOURCE   2 ORGANISM_SCIENTIFIC: MUS MUSCULUS, HOMO SAPIENS;                     
SOURCE   3 ORGANISM_TAXID: 10090, 9606;                                         
SOURCE   4 EXPRESSION_SYSTEM: CRICETULUS GRISEUS;                               
SOURCE   5 EXPRESSION_SYSTEM_TAXID: 10029                                       
KEYWDS    ANTIBODY, FC, BIOSIMILAR, INFLIXIMAB, TNFA, ANTI-TNFA,                
KEYWDS   2 IMMUN                                                                
EXPDTA    X-RAY DIFFRACTION                                                     
AUTHOR    S.J.MAYCLIN,T.E.EDWARDS,T.F.LERCH,H.CONLAN,P.SHARPE                   
REVDAT   2   07-JUN-17 5VH5    1       JRNL                                     
REVDAT   1 2 03-MAY-17 5VH5    0                                                
JRNL        AUTH   T.F.LERCH,P.SHARPE,S.J.MAYCLIN,T.E.EDWARDS,E.LEE,H.D.CONLON, 
JRNL        AUTH 2 S.POLLECK,J.C.ROUSE,Y.LUO,Q.ZOU                              
JRNL        TITL   INFLIXIMAB CRYSTAL STRUCTURES REVEAL INSIGHTS INTO           
JRNL        TITL 2 SELF-ASSOCIATION.                                            
JRNL        REF    MABS                                     1 2017              
JRNL        REFN                   ESSN 1942-0870                               
JRNL        PMID   28421849                                                     
JRNL        DOI    10.1080/19420862.2017.1320463                                
REMARK   2                                                                      
REMARK   2 RESOLUTION.    1.75 ANGSTROMS.                                       
REMARK   3                                                                      
REMARK   3 REFINEMENT.                                                          
REMARK   3   PROGRAM     : PHENIX DEV_2229                                      
REMARK   3   AUTHORS     : PAUL ADAMS,PAVEL AFONINE,VINCENT CHEN,IAN            
REMARK   3               : DAVIS,KRESHNA GOPAL,RALF GROSSE-KUNSTLEVE,           
REMARK   3               : LI-WEI HUNG,ROBERT IMMORMINO,TOM IOERGER,            
REMARK   3               : AIRLIE MCCOY,ERIK MCKEE,NIGEL MORIARTY,              
REMARK   3               : REETAL PAI,RANDY READ,JANE RICHARDSON,               
REMARK   3               : DAVID RICHARDSON,TOD ROMO,JIM SACCHETTINI,           
REMARK   3               : NICHOLAS SAUTER,JACOB SMITH,LAURENT                  
REMARK   3               : STORONI,TOM TERWILLIGER,PETER ZWART                  
REMARK   3                                                                      
REMARK   3    REFINEMENT TARGET : NULL                                          
REMARK   3                                                                      
REMARK   3  DATA USED IN REFINEMENT.                                            
REMARK   3   RESOLUTION RANGE HIGH (ANGSTROMS) : 1.75                           
REMARK   3   RESOLUTION RANGE LOW  (ANGSTROMS) : 33.26                          
REMARK   3   MIN(FOBS/SIGMA_FOBS)              : 1.350                          
REMARK   3   COMPLETENESS FOR RANGE        (%) : 99.9                           
REMARK   3   NUMBER OF REFLECTIONS             : 28932                          
REMARK   3                                                                      
REMARK   3  FIT TO DATA USED IN REFINEMENT.                                     
REMARK   3   R VALUE     (WORKING + TEST SET) : 0.192                           
REMARK   3   R VALUE            (WORKING SET) : 0.190                           
REMARK   3   FREE R VALUE                     : 0.228                           
REMARK   3   FREE R VALUE TEST SET SIZE   (%) : 5.000                           
REMARK   3   FREE R VALUE TEST SET COUNT      : 1447                            
REMARK   3                                                                      
REMARK   3  FIT TO DATA USED IN REFINEMENT (IN BINS).                           
REMARK   3   BIN  RESOLUTION RANGE  COMPL.    NWORK NFREE   RWORK  RFREE        
REMARK   3     1 33.2701 -  3.7686    0.99     2875   151  0.1692 0.1771        
REMARK   3     2  3.7686 -  2.9919    1.00     2788   147  0.1833 0.2349        
REMARK   3     3  2.9919 -  2.6139    1.00     2759   146  0.2007 0.2572        
REMARK   3     4  2.6139 -  2.3750    1.00     2734   143  0.2009 0.2696        
REMARK   3     5  2.3750 -  2.2048    1.00     2751   145  0.2013 0.2271        
REMARK   3     6  2.2048 -  2.0748    1.00     2721   143  0.1997 0.2327        
REMARK   3     7  2.0748 -  1.9709    1.00     2722   144  0.1957 0.2504        
REMARK   3     8  1.9709 -  1.8851    1.00     2712   142  0.2107 0.2945        
REMARK   3     9  1.8851 -  1.8125    1.00     2702   142  0.2323 0.2723        
REMARK   3    10  1.8125 -  1.7500    1.00     2721   144  0.2502 0.2949        
REMARK   3                                                                      
REMARK   3  BULK SOLVENT MODELLING.                                             
REMARK   3   METHOD USED        : NULL                                          
REMARK   3   SOLVENT RADIUS     : 1.11                                          
REMARK   3   SHRINKAGE RADIUS   : 0.90                                          
REMARK   3   K_SOL              : NULL                                          
REMARK   3   B_SOL              : NULL                                          
REMARK   3                                                                      
REMARK   3  ERROR ESTIMATES.                                                    
REMARK   3   COORDINATE ERROR (MAXIMUM-LIKELIHOOD BASED)     : 0.230            
REMARK   3   PHASE ERROR (DEGREES, MAXIMUM-LIKELIHOOD BASED) : 21.740           
REMARK   3                                                                      
REMARK   3  B VALUES.                                                           
REMARK   3   FROM WILSON PLOT           (A**2) : 24.97                          
REMARK   3   MEAN B VALUE      (OVERALL, A**2) : 39.71                          
REMARK   3   OVERALL ANISOTROPIC B VALUE.                                       
REMARK   3    B11 (A**2) : NULL                                                 
REMARK   3    B22 (A**2) : NULL                                                 
REMARK   3    B33 (A**2) : NULL                                                 
REMARK   3    B12 (A**2) : NULL                                                 
REMARK   3    B13 (A**2) : NULL                                                 
REMARK   3    B23 (A**2) : NULL                                                 
REMARK   3                                                                      
REMARK   3  TWINNING INFORMATION.                                               
REMARK   3   FRACTION: NULL                                                     
REMARK   3   OPERATOR: NULL                                                     
REMARK   3                                                                      
REMARK   3  DEVIATIONS FROM IDEAL VALUES.                                       
REMARK   3                 RMSD          COUNT                                  
REMARK   3   BOND      :  0.007           1778                                  
REMARK   3   ANGLE     :  0.856           2444                                  
REMARK   3   CHIRALITY :  0.054            298                                  
REMARK   3   PLANARITY :  0.005            300                                  
REMARK   3   DIHEDRAL  : 14.136           1083                                  
REMARK   3                                                                      
REMARK   3  TLS DETAILS                                                         
REMARK   3   NUMBER OF TLS GROUPS  : 3                                          
REMARK   3   TLS GROUP : 1                                                      
REMARK   3    SELECTION: CHAIN 'A' AND (RESID 241 THROUGH 282 )                 
REMARK   3    ORIGIN FOR THE GROUP (A):   9.5077  23.1671  -4.9949              
REMARK   3    T TENSOR                                                          
REMARK   3      T11:   0.3558 T22:   0.3922                                     
REMARK   3      T33:   0.5922 T12:  -0.0353                                     
REMARK   3      T13:  -0.0785 T23:  -0.4033                                     
REMARK   3    L TENSOR                                                          
REMARK   3      L11:   1.0512 L22:   0.0357                                     
REMARK   3      L33:   0.5316 L12:  -0.1409                                     
REMARK   3      L13:  -0.1782 L23:  -0.0122                                     
REMARK   3    S TENSOR                                                          
REMARK   3      S11:   0.0178 S12:  -0.9470 S13:   1.0742                       
REMARK   3      S21:   0.3783 S22:   0.0909 S23:  -0.1310                       
REMARK   3      S31:  -0.3553 S32:   0.1597 S33:  -0.0040                       
REMARK   3   TLS GROUP : 2                                                      
REMARK   3    SELECTION: CHAIN 'A' AND (RESID 283 THROUGH 339 )                 
REMARK   3    ORIGIN FOR THE GROUP (A):   6.4226  25.8396  -5.9977              
REMARK   3    T TENSOR                                                          
REMARK   3      T11:   0.4062 T22:   0.0466                                     
REMARK   3      T33:   0.6004 T12:   0.0041                                     
REMARK   3      T13:  -0.1017 T23:  -0.5735                                     
REMARK   3    L TENSOR                                                          
REMARK   3      L11:   0.8813 L22:   0.7832                                     
REMARK   3      L33:   0.3772 L12:  -0.0228                                     
REMARK   3      L13:   0.0627 L23:   0.4832                                     
REMARK   3    S TENSOR                                                          
REMARK   3      S11:  -0.0399 S12:  -0.5832 S13:   1.3562                       
REMARK   3      S21:   0.2857 S22:   0.3673 S23:  -0.3550                       
REMARK   3      S31:  -0.4249 S32:  -0.1622 S33:   1.2996                       
REMARK   3   TLS GROUP : 3                                                      
REMARK   3    SELECTION: CHAIN 'A' AND (RESID 340 THROUGH 446 )                 
REMARK   3    ORIGIN FOR THE GROUP (A):  18.9534  -5.5661 -12.3139              
REMARK   3    T TENSOR                                                          
REMARK   3      T11:   0.2012 T22:   0.2940                                     
REMARK   3      T33:   0.3208 T12:   0.0078                                     
REMARK   3      T13:  -0.0057 T23:   0.1432                                     
REMARK   3    L TENSOR                                                          
REMARK   3      L11:   1.3350 L22:   0.6399                                     
REMARK   3      L33:   0.4958 L12:   0.6357                                     
REMARK   3      L13:  -0.3997 L23:   0.1509                                     
REMARK   3    S TENSOR                                                          
REMARK   3      S11:   0.0192 S12:  -0.5087 S13:  -0.9233                       
REMARK   3      S21:   0.0900 S22:  -0.0472 S23:  -0.0304                       
REMARK   3      S31:   0.0722 S32:   0.1249 S33:  -0.0693                       
REMARK   3                                                                      
REMARK   3  NCS DETAILS                                                         
REMARK   3   NUMBER OF NCS GROUPS : NULL                                        
REMARK   3                                                                      
REMARK   3  OTHER REFINEMENT REMARKS: NULL                                      
REMARK   4                                                                      
REMARK   4 5VH5 COMPLIES WITH FORMAT V. 3.30, 13-JUL-11                         
REMARK 100                                                                      
REMARK 100 THIS ENTRY HAS BEEN PROCESSED BY RCSB ON 21-APR-17.                  
REMARK 100 THE DEPOSITION ID IS D_1000227427.                                   
REMARK 200                                                                      
REMARK 200 EXPERIMENTAL DETAILS                                                 
REMARK 200  EXPERIMENT TYPE                : X-RAY DIFFRACTION                  
REMARK 200  DATE OF DATA COLLECTION        : 22-OCT-15                          
REMARK 200  TEMPERATURE           (KELVIN) : 100                                
REMARK 200  PH                             : NULL                               
REMARK 200  NUMBER OF CRYSTALS USED        : 1                                  
REMARK 200                                                                      
REMARK 200  SYNCHROTRON              (Y/N) : Y                                  
REMARK 200  RADIATION SOURCE               : APS                                
REMARK 200  BEAMLINE                       : 21-ID-F                            
REMARK 200  X-RAY GENERATOR MODEL          : NULL                               
REMARK 200  MONOCHROMATIC OR LAUE    (M/L) : M                                  
REMARK 200  WAVELENGTH OR RANGE        (A) : 0.97872                            
REMARK 200  MONOCHROMATOR                  : DIAMOND [111]                      
REMARK 200  OPTICS                         : NULL                               
REMARK 200                                                                      
REMARK 200  DETECTOR TYPE                  : CCD                                
REMARK 200  DETECTOR MANUFACTURER          : RAYONIX MX-225                     
REMARK 200  INTENSITY-INTEGRATION SOFTWARE : XDS                                
REMARK 200  DATA SCALING SOFTWARE          : XSCALE                             
REMARK 200                                                                      
REMARK 200  NUMBER OF UNIQUE REFLECTIONS   : 28936                              
REMARK 200  RESOLUTION RANGE HIGH      (A) : 1.750                              
REMARK 200  RESOLUTION RANGE LOW       (A) : 33.264                             
REMARK 200  REJECTION CRITERIA  (SIGMA(I)) : -3.000                             
REMARK 200                                                                      
REMARK 200 OVERALL.                                                             
REMARK 200  COMPLETENESS FOR RANGE     (%) : 99.8                               
REMARK 200  DATA REDUNDANCY                : 5.985                              
REMARK 200  R MERGE                    (I) : 0.05500                            
REMARK 200  R SYM                      (I) : NULL                               
REMARK 200  <I/SIGMA(I)> FOR THE DATA SET  : 17.5400                            
REMARK 200                                                                      
REMARK 200 IN THE HIGHEST RESOLUTION SHELL.                                     
REMARK 200  HIGHEST RESOLUTION SHELL, RANGE HIGH (A) : 1.75                     
REMARK 200  HIGHEST RESOLUTION SHELL, RANGE LOW  (A) : 1.80                     
REMARK 200  COMPLETENESS FOR SHELL     (%) : 100.0                              
REMARK 200  DATA REDUNDANCY IN SHELL       : 6.15                               
REMARK 200  R MERGE FOR SHELL          (I) : 0.54400                            
REMARK 200  R SYM FOR SHELL            (I) : NULL                               
REMARK 200  <I/SIGMA(I)> FOR SHELL         : 3.320                              
REMARK 200                                                                      
REMARK 200 DIFFRACTION PROTOCOL: SINGLE WAVELENGTH                              
REMARK 200 METHOD USED TO DETERMINE THE STRUCTURE: MOLECULAR REPLACEMENT        
REMARK 200 SOFTWARE USED: PHASER                                                
REMARK 200 STARTING MODEL: 4CDH                                                 
REMARK 200                                                                      
REMARK 200 REMARK: NULL                                                         
REMARK 280                                                                      
REMARK 280 CRYSTAL                                                              
REMARK 280 SOLVENT CONTENT, VS   (%): 50.58                                     
REMARK 280 MATTHEWS COEFFICIENT, VM (ANGSTROMS**3/DA): 2.49                     
REMARK 280                                                                      
REMARK 280 CRYSTALLIZATION CONDITIONS: JCSG+ E7 (266855E7): 10% PROPANOL-2,     
REMARK 280  200MM ZINC ACETATE, 100MM SODIUM CACODYLATE PH6.5: PROTEIN CONC.    
REMARK 280  10MG/ML: CRYO 20% ETHYLENE GLYCOL: PUCKID SXT1-8, VAPOR             
REMARK 280  DIFFUSION, SITTING DROP, TEMPERATURE 289K                           
REMARK 290                                                                      
REMARK 290 CRYSTALLOGRAPHIC SYMMETRY                                            
REMARK 290 SYMMETRY OPERATORS FOR SPACE GROUP: C 2 2 21                         
REMARK 290                                                                      
REMARK 290      SYMOP   SYMMETRY                                                
REMARK 290     NNNMMM   OPERATOR                                                
REMARK 290       1555   X,Y,Z                                                   
REMARK 290       2555   -X,-Y,Z+1/2                                             
REMARK 290       3555   -X,Y,-Z+1/2                                             
REMARK 290       4555   X,-Y,-Z                                                 
REMARK 290       5555   X+1/2,Y+1/2,Z                                           
REMARK 290       6555   -X+1/2,-Y+1/2,Z+1/2                                     
REMARK 290       7555   -X+1/2,Y+1/2,-Z+1/2                                     
REMARK 290       8555   X+1/2,-Y+1/2,-Z                                         
REMARK 290                                                                      
REMARK 290     WHERE NNN -> OPERATOR NUMBER                                     
REMARK 290           MMM -> TRANSLATION VECTOR                                  
REMARK 290                                                                      
REMARK 290 CRYSTALLOGRAPHIC SYMMETRY TRANSFORMATIONS                            
REMARK 290 THE FOLLOWING TRANSFORMATIONS OPERATE ON THE ATOM/HETATM             
REMARK 290 RECORDS IN THIS ENTRY TO PRODUCE CRYSTALLOGRAPHICALLY                
REMARK 290 RELATED MOLECULES.                                                   
REMARK 290   SMTRY1   1  1.000000  0.000000  0.000000        0.00000            
REMARK 290   SMTRY2   1  0.000000  1.000000  0.000000        0.00000            
REMARK 290   SMTRY3   1  0.000000  0.000000  1.000000        0.00000            
REMARK 290   SMTRY1   2 -1.000000  0.000000  0.000000        0.00000            
REMARK 290   SMTRY2   2  0.000000 -1.000000  0.000000        0.00000            
REMARK 290   SMTRY3   2  0.000000  0.000000  1.000000       37.95000            
REMARK 290   SMTRY1   3 -1.000000  0.000000  0.000000        0.00000            
REMARK 290   SMTRY2   3  0.000000  1.000000  0.000000        0.00000            
REMARK 290   SMTRY3   3  0.000000  0.000000 -1.000000       37.95000            
REMARK 290   SMTRY1   4  1.000000  0.000000  0.000000        0.00000            
REMARK 290   SMTRY2   4  0.000000 -1.000000  0.000000        0.00000            
REMARK 290   SMTRY3   4  0.000000  0.000000 -1.000000        0.00000            
REMARK 290   SMTRY1   5  1.000000  0.000000  0.000000       25.08000            
REMARK 290   SMTRY2   5  0.000000  1.000000  0.000000       74.01500            
REMARK 290   SMTRY3   5  0.000000  0.000000  1.000000        0.00000            
REMARK 290   SMTRY1   6 -1.000000  0.000000  0.000000       25.08000            
REMARK 290   SMTRY2   6  0.000000 -1.000000  0.000000       74.01500            
REMARK 290   SMTRY3   6  0.000000  0.000000  1.000000       37.95000            
REMARK 290   SMTRY1   7 -1.000000  0.000000  0.000000       25.08000            
REMARK 290   SMTRY2   7  0.000000  1.000000  0.000000       74.01500            
REMARK 290   SMTRY3   7  0.000000  0.000000 -1.000000       37.95000            
REMARK 290   SMTRY1   8  1.000000  0.000000  0.000000       25.08000            
REMARK 290   SMTRY2   8  0.000000 -1.000000  0.000000       74.01500            
REMARK 290   SMTRY3   8  0.000000  0.000000 -1.000000        0.00000            
REMARK 290                                                                      
REMARK 290 REMARK: NULL                                                         
REMARK 300                                                                      
REMARK 300 BIOMOLECULE: 1                                                       
REMARK 300 SEE REMARK 350 FOR THE AUTHOR PROVIDED AND/OR PROGRAM                
REMARK 300 GENERATED ASSEMBLY INFORMATION FOR THE STRUCTURE IN                  
REMARK 300 THIS ENTRY. THE REMARK MAY ALSO PROVIDE INFORMATION ON               
REMARK 300 BURIED SURFACE AREA.                                                 
REMARK 350                                                                      
REMARK 350 COORDINATES FOR A COMPLETE MULTIMER REPRESENTING THE KNOWN           
REMARK 350 BIOLOGICALLY SIGNIFICANT OLIGOMERIZATION STATE OF THE                
REMARK 350 MOLECULE CAN BE GENERATED BY APPLYING BIOMT TRANSFORMATIONS          
REMARK 350 GIVEN BELOW.  BOTH NON-CRYSTALLOGRAPHIC AND                          
REMARK 350 CRYSTALLOGRAPHIC OPERATIONS ARE GIVEN.                               
REMARK 350                                                                      
REMARK 350 BIOMOLECULE: 1                                                       
REMARK 350 AUTHOR DETERMINED BIOLOGICAL UNIT: DIMERIC                           
REMARK 350 SOFTWARE DETERMINED QUATERNARY STRUCTURE: DIMERIC                    
REMARK 350 SOFTWARE USED: PISA                                                  
REMARK 350 TOTAL BURIED SURFACE AREA: 6960 ANGSTROM**2                          
REMARK 350 SURFACE AREA OF THE COMPLEX: 21890 ANGSTROM**2                       
REMARK 350 CHANGE IN SOLVENT FREE ENERGY: -169.0 KCAL/MOL                       
REMARK 350 APPLY THE FOLLOWING TO CHAINS: A                                     
REMARK 350   BIOMT1   1  1.000000  0.000000  0.000000        0.00000            
REMARK 350   BIOMT2   1  0.000000  1.000000  0.000000        0.00000            
REMARK 350   BIOMT3   1  0.000000  0.000000  1.000000        0.00000            
REMARK 350   BIOMT1   2 -1.000000  0.000000  0.000000        0.00000            
REMARK 350   BIOMT2   2  0.000000  1.000000  0.000000        0.00000            
REMARK 350   BIOMT3   2  0.000000  0.000000 -1.000000      -37.95000            
REMARK 375                                                                      
REMARK 375 SPECIAL POSITION                                                     
REMARK 375 THE FOLLOWING ATOMS ARE FOUND TO BE WITHIN 0.15 ANGSTROMS            
REMARK 375 OF A SYMMETRY RELATED ATOM AND ARE ASSUMED TO BE ON SPECIAL          
REMARK 375 POSITIONS.                                                           
REMARK 375                                                                      
REMARK 375 ATOM RES CSSEQI                                                      
REMARK 375      HOH A 779  LIES ON A SPECIAL POSITION.                          
REMARK 465                                                                      
REMARK 465 MISSING RESIDUES                                                     
REMARK 465 THE FOLLOWING RESIDUES WERE NOT LOCATED IN THE                       
REMARK 465 EXPERIMENT. (M=MODEL NUMBER; RES=RESIDUE NAME; C=CHAIN               
REMARK 465 IDENTIFIER; SSSEQ=SEQUENCE NUMBER; I=INSERTION CODE.)                
REMARK 465                                                                      
REMARK 465   M RES C SSSEQI                                                     
REMARK 465     MET A   196                                                      
REMARK 465     LYS A   197                                                      
REMARK 465     LYS A   198                                                      
REMARK 465     THR A   199                                                      
REMARK 465     ALA A   200                                                      
REMARK 465     ILE A   201                                                      
REMARK 465     ALA A   202                                                      
REMARK 465     ILE A   203                                                      
REMARK 465     ALA A   204                                                      
REMARK 465     VAL A   205                                                      
REMARK 465     ALA A   206                                                      
REMARK 465     LEU A   207                                                      
REMARK 465     ALA A   208                                                      
REMARK 465     GLY A   209                                                      
REMARK 465     PHE A   210                                                      
REMARK 465     ALA A   211                                                      
REMARK 465     THR A   212                                                      
REMARK 465     VAL A   213                                                      
REMARK 465     ALA A   214                                                      
REMARK 465     GLN A   215                                                      
REMARK 465     ALA A   216                                                      
REMARK 465     ASP A   217                                                      
REMARK 465     VAL A   218                                                      
REMARK 465     GLU A   219                                                      
REMARK 465     SER A   220                                                      
REMARK 465     LYS A   221                                                      
REMARK 465     SER A   222                                                      
REMARK 465     CYS A   223                                                      
REMARK 465     ASP A   224                                                      
REMARK 465     LYS A   225                                                      
REMARK 465     THR A   226                                                      
REMARK 465     HIS A   227                                                      
REMARK 465     THR A   228                                                      
REMARK 465     CYS A   229                                                      
REMARK 465     PRO A   230                                                      
REMARK 465     PRO A   231                                                      
REMARK 465     CYS A   232                                                      
REMARK 465     PRO A   233                                                      
REMARK 465     ALA A   234                                                      
REMARK 465     PRO A   235                                                      
REMARK 465     GLU A   236                                                      
REMARK 465     LEU A   237                                                      
REMARK 465     LEU A   238                                                      
REMARK 465     GLY A   239                                                      
REMARK 465     GLY A   240                                                      
REMARK 465     PRO A   448                                                      
REMARK 465     GLY A   449                                                      
REMARK 465     LYS A   450                                                      
REMARK 470                                                                      
REMARK 470 MISSING ATOM                                                         
REMARK 470 THE FOLLOWING RESIDUES HAVE MISSING ATOMS (M=MODEL NUMBER;           
REMARK 470 RES=RESIDUE NAME; C=CHAIN IDENTIFIER; SSEQ=SEQUENCE NUMBER;          
REMARK 470 I=INSERTION CODE):                                                   
REMARK 470   M RES CSSEQI  ATOMS                                                
REMARK 470     LYS A 249    CG   CD   CE   NZ                                   
REMARK 470     GLU A 272    CG   CD   OE1  OE2                                  
REMARK 470     ASP A 273    CG   OD1  OD2                                       
REMARK 470     GLU A 275    CG   CD   OE1  OE2                                  
REMARK 470     LYS A 291    CG   CD   CE   NZ                                   
REMARK 470     ARG A 295    CG   CD   NE   CZ   NH1  NH2                        
REMARK 470     GLU A 296    CG   CD   OE1  OE2                                  
REMARK 470     TYR A 303    CG   CD1  CD2  CE1  CE2  CZ   OH                    
REMARK 470     LYS A 329    CG   CD   CE   NZ                                   
REMARK 470     LEU A 331    CG   CD1  CD2                                       
REMARK 470     ARG A 358    CG   CD   NE   CZ   NH1  NH2                        
REMARK 470     LYS A 363    CG   CD   CE   NZ                                   
REMARK 470     ASN A 364    CG   OD1  ND2                                       
REMARK 470     LYS A 417    CG   CD   CE   NZ                                   
REMARK 470     LYS A 442    CG   CD   CE   NZ                                   
REMARK 470     SER A 447    OG                                                  
REMARK 500                                                                      
REMARK 500 GEOMETRY AND STEREOCHEMISTRY                                         
REMARK 500 SUBTOPIC: CLOSE CONTACTS IN SAME ASYMMETRIC UNIT                     
REMARK 500                                                                      
REMARK 500 THE FOLLOWING ATOMS ARE IN CLOSE CONTACT.                            
REMARK 500                                                                      
REMARK 500  ATM1  RES C  SSEQI   ATM2  RES C  SSEQI           DISTANCE          
REMARK 500   O3   BMA A   507     O5   MAN A   511              1.55            
REMARK 500   O    HOH A   630     O    HOH A   752              2.00            
REMARK 500   O3   GAL A   510     O    HOH A   601              2.10            
REMARK 500   O    HOH A   603     O    HOH A   680              2.10            
REMARK 500   O    LEU A   361     O    HOH A   602              2.13            
REMARK 500   O    HOH A   746     O    HOH A   751              2.13            
REMARK 500   ND1  HIS A   436     O    HOH A   603              2.14            
REMARK 500   NZ   LYS A   343     O    HOH A   604              2.14            
REMARK 500   O    HOH A   635     O    HOH A   749              2.14            
REMARK 500   O    HOH A   606     O    HOH A   608              2.17            
REMARK 500   NE2  HIS A   271     O    HOH A   605              2.17            
REMARK 500   O    HOH A   647     O    HOH A   691              2.19            
REMARK 500                                                                      
REMARK 500 REMARK: NULL                                                         
REMARK 500                                                                      
REMARK 500 GEOMETRY AND STEREOCHEMISTRY                                         
REMARK 500 SUBTOPIC: CLOSE CONTACTS                                             
REMARK 500                                                                      
REMARK 500 THE FOLLOWING ATOMS THAT ARE RELATED BY CRYSTALLOGRAPHIC             
REMARK 500 SYMMETRY ARE IN CLOSE CONTACT.  AN ATOM LOCATED WITHIN 0.15          
REMARK 500 ANGSTROMS OF A SYMMETRY RELATED ATOM IS ASSUMED TO BE ON A           
REMARK 500 SPECIAL POSITION AND IS, THEREFORE, LISTED IN REMARK 375             
REMARK 500 INSTEAD OF REMARK 500.  ATOMS WITH NON-BLANK ALTERNATE               
REMARK 500 LOCATION INDICATORS ARE NOT INCLUDED IN THE CALCULATIONS.            
REMARK 500                                                                      
REMARK 500 DISTANCE CUTOFF:                                                     
REMARK 500 2.2 ANGSTROMS FOR CONTACTS NOT INVOLVING HYDROGEN ATOMS              
REMARK 500 1.6 ANGSTROMS FOR CONTACTS INVOLVING HYDROGEN ATOMS                  
REMARK 500                                                                      
REMARK 500  ATM1  RES C  SSEQI   ATM2  RES C  SSEQI  SSYMOP   DISTANCE          
REMARK 500   O    HOH A   617     O    HOH A   617     4555     2.09            
REMARK 500   O    HOH A   735     O    HOH A   751     3654     2.15            
REMARK 500                                                                      
REMARK 500 REMARK: NULL                                                         
REMARK 500                                                                      
REMARK 500 GEOMETRY AND STEREOCHEMISTRY                                         
REMARK 500 SUBTOPIC: TORSION ANGLES                                             
REMARK 500                                                                      
REMARK 500 TORSION ANGLES OUTSIDE THE EXPECTED RAMACHANDRAN REGIONS:            
REMARK 500 (M=MODEL NUMBER; RES=RESIDUE NAME; C=CHAIN IDENTIFIER;               
REMARK 500 SSEQ=SEQUENCE NUMBER; I=INSERTION CODE).                             
REMARK 500                                                                      
REMARK 500 STANDARD TABLE:                                                      
REMARK 500 FORMAT:(10X,I3,1X,A3,1X,A1,I4,A1,4X,F7.2,3X,F7.2)                    
REMARK 500                                                                      
REMARK 500 EXPECTED VALUES: GJ KLEYWEGT AND TA JONES (1996). PHI/PSI-           
REMARK 500 CHOLOGY: RAMACHANDRAN REVISITED. STRUCTURE 4, 1395 - 1400            
REMARK 500                                                                      
REMARK 500  M RES CSSEQI        PSI       PHI                                   
REMARK 500    HIS A 271       25.88    -79.35                                   
REMARK 500    ASP A 273       78.55   -115.35                                   
REMARK 500    ASN A 437       18.64     57.60                                   
REMARK 500                                                                      
REMARK 500 REMARK: NULL                                                         
REMARK 525                                                                      
REMARK 525 SOLVENT                                                              
REMARK 525                                                                      
REMARK 525 THE SOLVENT MOLECULES HAVE CHAIN IDENTIFIERS THAT                    
REMARK 525 INDICATE THE POLYMER CHAIN WITH WHICH THEY ARE MOST                  
REMARK 525 CLOSELY ASSOCIATED. THE REMARK LISTS ALL THE SOLVENT                 
REMARK 525 MOLECULES WHICH ARE MORE THAN 5A AWAY FROM THE                       
REMARK 525 NEAREST POLYMER CHAIN (M = MODEL NUMBER;                             
REMARK 525 RES=RESIDUE NAME; C=CHAIN IDENTIFIER; SSEQ=SEQUENCE                  
REMARK 525 NUMBER; I=INSERTION CODE):                                           
REMARK 525                                                                      
REMARK 525  M RES CSSEQI                                                        
REMARK 525    HOH A 788        DISTANCE =  6.55 ANGSTROMS                       
REMARK 620                                                                      
REMARK 620 METAL COORDINATION                                                   
REMARK 620 (M=MODEL NUMBER; RES=RESIDUE NAME; C=CHAIN IDENTIFIER;               
REMARK 620 SSEQ=SEQUENCE NUMBER; I=INSERTION CODE):                             
REMARK 620                                                                      
REMARK 620 COORDINATION ANGLES FOR:  M RES CSSEQI METAL                         
REMARK 620                              ZN A 502  ZN                            
REMARK 620 N RES CSSEQI ATOM                                                    
REMARK 620 1 HIS A 288   ND1                                                    
REMARK 620 2 HOH A 754   O   127.4                                              
REMARK 620 3 HIS A 271   NE2 154.4  70.8                                        
REMARK 620 4 HOH A 605   O   102.3 123.9  54.5                                  
REMARK 620 N                    1     2     3                                   
REMARK 620                                                                      
REMARK 620 COORDINATION ANGLES FOR:  M RES CSSEQI METAL                         
REMARK 620                              ZN A 501  ZN                            
REMARK 620 N RES CSSEQI ATOM                                                    
REMARK 620 1 HIS A 313   NE2                                                    
REMARK 620 2 HIS A 438   NE2 107.3                                              
REMARK 620 3 ACT A 504   O   116.8  92.6                                        
REMARK 620 4 ACT A 504   OXT  99.1 147.7  58.3                                  
REMARK 620 5 HOH A 630   O   117.3 109.4 110.3  72.9                            
REMARK 620 N                    1     2     3     4                             
REMARK 620                                                                      
REMARK 620 COORDINATION ANGLES FOR:  M RES CSSEQI METAL                         
REMARK 620                              ZN A 503  ZN                            
REMARK 620 N RES CSSEQI ATOM                                                    
REMARK 620 1 GLU A 321   OE1                                                    
REMARK 620 2 GLU A 321   OE2  59.9                                              
REMARK 620 3 GLU A 321   OE1   0.0  59.9                                        
REMARK 620 4 GLU A 321   OE2  59.9   0.0  59.9                                  
REMARK 620 5 HOH A 732   O    86.8 132.1  86.8 132.1                            
REMARK 620 N                    1     2     3     4                             
REMARK 800                                                                      
REMARK 800 SITE                                                                 
REMARK 800 SITE_IDENTIFIER: AC1                                                 
REMARK 800 EVIDENCE_CODE: SOFTWARE                                              
REMARK 800 SITE_DESCRIPTION: binding site for residue ZN A 501                  
REMARK 800                                                                      
REMARK 800 SITE_IDENTIFIER: AC2                                                 
REMARK 800 EVIDENCE_CODE: SOFTWARE                                              
REMARK 800 SITE_DESCRIPTION: binding site for residue ZN A 502                  
REMARK 800                                                                      
REMARK 800 SITE_IDENTIFIER: AC3                                                 
REMARK 800 EVIDENCE_CODE: SOFTWARE                                              
REMARK 800 SITE_DESCRIPTION: binding site for residue ZN A 503                  
REMARK 800                                                                      
REMARK 800 SITE_IDENTIFIER: AC4                                                 
REMARK 800 EVIDENCE_CODE: SOFTWARE                                              
REMARK 800 SITE_DESCRIPTION: binding site for residue ACT A 504                 
REMARK 800                                                                      
REMARK 800 SITE_IDENTIFIER: AC5                                                 
REMARK 800 EVIDENCE_CODE: SOFTWARE                                              
REMARK 800 SITE_DESCRIPTION: binding site for Poly-Saccharide residues NAG A    
REMARK 800  505 through FUL A 512 bound to ASN A 300                            
REMARK 900                                                                      
REMARK 900 RELATED ENTRIES                                                      
REMARK 900 RELATED ID: 5VH3   RELATED DB: PDB                                   
REMARK 900 RELATED ID: 5VH4   RELATED DB: PDB                                   
DBREF  5VH5 A  196   450  PDB    5VH5     5VH5           196    450             
SEQRES   1 A  255  MET LYS LYS THR ALA ILE ALA ILE ALA VAL ALA LEU ALA          
SEQRES   2 A  255  GLY PHE ALA THR VAL ALA GLN ALA ASP VAL GLU SER LYS          
SEQRES   3 A  255  SER CYS ASP LYS THR HIS THR CYS PRO PRO CYS PRO ALA          
SEQRES   4 A  255  PRO GLU LEU LEU GLY GLY PRO SER VAL PHE LEU PHE PRO          
SEQRES   5 A  255  PRO LYS PRO LYS ASP THR LEU MET ILE SER ARG THR PRO          
SEQRES   6 A  255  GLU VAL THR CYS VAL VAL VAL ASP VAL SER HIS GLU ASP          
SEQRES   7 A  255  PRO GLU VAL LYS PHE ASN TRP TYR VAL ASP GLY VAL GLU          
SEQRES   8 A  255  VAL HIS ASN ALA LYS THR LYS PRO ARG GLU GLU GLN TYR          
SEQRES   9 A  255  ASN SER THR TYR ARG VAL VAL SER VAL LEU THR VAL LEU          
SEQRES  10 A  255  HIS GLN ASP TRP LEU ASN GLY LYS GLU TYR LYS CYS LYS          
SEQRES  11 A  255  VAL SER ASN LYS ALA LEU PRO ALA PRO ILE GLU LYS THR          
SEQRES  12 A  255  ILE SER LYS ALA LYS GLY GLN PRO ARG GLU PRO GLN VAL          
SEQRES  13 A  255  TYR THR LEU PRO PRO SER ARG ASP GLU LEU THR LYS ASN          
SEQRES  14 A  255  GLN VAL SER LEU THR CYS LEU VAL LYS GLY PHE TYR PRO          
SEQRES  15 A  255  SER ASP ILE ALA VAL GLU TRP GLU SER ASN GLY GLN PRO          
SEQRES  16 A  255  GLU ASN ASN TYR LYS THR THR PRO PRO VAL LEU ASP SER          
SEQRES  17 A  255  ASP GLY SER PHE PHE LEU TYR SER LYS LEU THR VAL ASP          
SEQRES  18 A  255  LYS SER ARG TRP GLN GLN GLY ASN VAL PHE SER CYS SER          
SEQRES  19 A  255  VAL MET HIS GLU ALA LEU HIS ASN HIS TYR THR GLN LYS          
SEQRES  20 A  255  SER LEU SER LEU SER PRO GLY LYS                              
HET     ZN  A 501       1                                                       
HET     ZN  A 502       1                                                       
HET     ZN  A 503       1                                                       
HET    ACT  A 504       4                                                       
HET    NAG  A 505      14                                                       
HET    NAG  A 506      14                                                       
HET    BMA  A 507      11                                                       
HET    MAN  A 508      11                                                       
HET    NAG  A 509      14                                                       
HET    GAL  A 510      11                                                       
HET    MAN  A 511      11                                                       
HET    FUL  A 512      10                                                       
HETNAM      ZN ZINC ION                                                         
HETNAM     ACT ACETATE ION                                                      
HETNAM     NAG N-ACETYL-D-GLUCOSAMINE                                           
HETNAM     BMA BETA-D-MANNOSE                                                   
HETNAM     MAN ALPHA-D-MANNOSE                                                  
HETNAM     GAL BETA-D-GALACTOSE                                                 
HETNAM     FUL BETA-L-FUCOSE                                                    
HETSYN     FUL 6-DEOXY-BETA-L-GALACTOSE                                         
FORMUL   2   ZN    3(ZN 2+)                                                     
FORMUL   5  ACT    C2 H3 O2 1-                                                  
FORMUL   6  NAG    3(C8 H15 N O6)                                               
FORMUL   6  BMA    C6 H12 O6                                                    
FORMUL   6  MAN    2(C6 H12 O6)                                                 
FORMUL   6  GAL    C6 H12 O6                                                    
FORMUL   6  FUL    C6 H12 O5                                                    
FORMUL   7  HOH   *188(H2 O)                                                    
HELIX    1 AA1 LYS A  249  MET A  255  1                                   7    
HELIX    2 AA2 LEU A  312  ASN A  318  1                                   7    
HELIX    3 AA3 ARG A  358  LYS A  363  5                                   6    
HELIX    4 AA4 LYS A  417  GLY A  423  1                                   7    
HELIX    5 AA5 LEU A  435  ASN A  437  5                                   3    
SHEET    1 AA1 4 SER A 242  PHE A 246  0                                        
SHEET    2 AA1 4 GLU A 261  SER A 270 -1  O  VAL A 265   N  PHE A 244           
SHEET    3 AA1 4 THR A 302  THR A 310 -1  O  TYR A 303   N  VAL A 269           
SHEET    4 AA1 4 LYS A 291  THR A 292 -1  N  LYS A 291   O  VAL A 308           
SHEET    1 AA2 4 SER A 242  PHE A 246  0                                        
SHEET    2 AA2 4 GLU A 261  SER A 270 -1  O  VAL A 265   N  PHE A 244           
SHEET    3 AA2 4 THR A 302  THR A 310 -1  O  TYR A 303   N  VAL A 269           
SHEET    4 AA2 4 GLU A 296  GLU A 297 -1  N  GLU A 296   O  ARG A 304           
SHEET    1 AA3 4 VAL A 285  VAL A 287  0                                        
SHEET    2 AA3 4 LYS A 277  VAL A 282 -1  N  VAL A 282   O  VAL A 285           
SHEET    3 AA3 4 TYR A 322  SER A 327 -1  O  LYS A 325   N  ASN A 279           
SHEET    4 AA3 4 ILE A 335  ILE A 339 -1  O  ILE A 335   N  VAL A 326           
SHEET    1 AA4 4 GLN A 350  LEU A 354  0                                        
SHEET    2 AA4 4 GLN A 365  PHE A 375 -1  O  LEU A 371   N  TYR A 352           
SHEET    3 AA4 4 PHE A 407  ASP A 416 -1  O  LEU A 413   N  LEU A 368           
SHEET    4 AA4 4 TYR A 394  THR A 396 -1  N  LYS A 395   O  LYS A 412           
SHEET    1 AA5 4 GLN A 350  LEU A 354  0                                        
SHEET    2 AA5 4 GLN A 365  PHE A 375 -1  O  LEU A 371   N  TYR A 352           
SHEET    3 AA5 4 PHE A 407  ASP A 416 -1  O  LEU A 413   N  LEU A 368           
SHEET    4 AA5 4 VAL A 400  LEU A 401 -1  N  VAL A 400   O  PHE A 408           
SHEET    1 AA6 4 GLN A 389  PRO A 390  0                                        
SHEET    2 AA6 4 ALA A 381  SER A 386 -1  N  SER A 386   O  GLN A 389           
SHEET    3 AA6 4 PHE A 426  MET A 431 -1  O  SER A 429   N  GLU A 383           
SHEET    4 AA6 4 TYR A 439  LEU A 444 -1  O  LYS A 442   N  CYS A 428           
LINK         ND1 HIS A 288                ZN    ZN A 502     1555   1555 2.210  
LINK         NE2 HIS A 313                ZN    ZN A 501     1555   1555 2.020  
LINK         OE1 GLU A 321                ZN    ZN A 503     1555   1555 2.300  
LINK         OE2 GLU A 321                ZN    ZN A 503     1555   1555 2.100  
LINK         NE2 HIS A 438                ZN    ZN A 501     1555   1555 2.080  
LINK        ZN    ZN A 501                 O   ACT A 504     1555   1555 2.040  
LINK        ZN    ZN A 501                 OXT ACT A 504     1555   1555 2.280  
LINK        ZN    ZN A 501                 O   HOH A 630     1555   1555 2.120  
LINK        ZN    ZN A 502                 O   HOH A 754     1555   1555 1.850  
LINK         NE2 HIS A 271                ZN    ZN A 502     1555   8555 2.360  
LINK         OE1 GLU A 321                ZN    ZN A 503     1555   3554 2.580  
LINK         OE2 GLU A 321                ZN    ZN A 503     1555   3554 2.010  
LINK        ZN    ZN A 502                 O   HOH A 605     1555   8455 1.780  
LINK        ZN    ZN A 503                 O   HOH A 732     1555   3554 2.490  
LINK         C1  NAG A 789                 ND2 ASN A 300     1555   1555        
LINK         O4  NAG A 789                 C1  NAG A 790     1555   1555        
LINK         O4  NAG A 790                 C1  BMA A 791     1555   1555        
LINK         O3  BMA A 791                 C1  MAN A 792     1555   1555        
LINK         O6  BMA A 791                 C1  MAN A 793     1555   1555        
LINK         O2  MAN A 793                 C1  NAG A 794     1555   1555        
LINK         O4  NAG A 794                 C1  GAL A 795     1555   1555        
LINK         O6  NAG A 789                 C1  FUC A 796     1555   1555        
CISPEP   1 TYR A  376    PRO A  377          0        -1.92                     
SSBOND   1 CYS A  264    CYS A  324                          1555   1555  2.05  
SSBOND   2 CYS A  370    CYS A  428                          1555   1555  2.02  
SITE     1 AC1  5 HIS A 313  HIS A 438  ACT A 504  HOH A 630                    
SITE     2 AC1  5 HOH A 752                                                     
SITE     1 AC2  4 HIS A 271  HIS A 288  HOH A 605  HOH A 754                    
SITE     1 AC3  2 GLU A 321  HOH A 732                                          
SITE     1 AC4  5 HIS A 313  GLN A 314  HIS A 438   ZN A 501                    
SITE     2 AC4  5 HOH A 630                                                     
SITE     1 AC5 17 PHE A 244  PHE A 246  PRO A 247  LYS A 249                    
SITE     2 AC5 17 GLU A 261  THR A 263  VAL A 267  ASP A 268                    
SITE     3 AC5 17 GLN A 298  ASN A 300  THR A 302  ARG A 304                    
SITE     4 AC5 17 ASN A 387  HOH A 601  HOH A 625  HOH A 644                    
SITE     5 AC5 17 HOH A 646                                                     
CRYST1   50.160  148.030   75.900  90.00  90.00  90.00 C 2 2 21      8          
ORIGX1      1.000000  0.000000  0.000000        0.00000                         
ORIGX2      0.000000  1.000000  0.000000        0.00000                         
ORIGX3      0.000000  0.000000  1.000000        0.00000                         
SCALE1      0.019936  0.000000  0.000000        0.00000                         
SCALE2      0.000000  0.006755  0.000000        0.00000                         
SCALE3      0.000000  0.000000  0.013175        0.00000                         
ATOM      1  N   PRO A 241      15.553  37.470 -10.635  1.00 61.86           N  
ANISOU    1  N   PRO A 241     6325   5676  11502   -549   -262  -3171       N  
ATOM      2  CA  PRO A 241      14.763  36.426  -9.974  1.00 61.24           C  
ANISOU    2  CA  PRO A 241     6325   5747  11198   -515   -278  -3167       C  
ATOM      3  C   PRO A 241      14.444  35.279 -10.924  1.00 58.35           C  
ANISOU    3  C   PRO A 241     6018   5429  10724   -476   -281  -2917       C  
ATOM      4  O   PRO A 241      13.795  35.512 -11.944  1.00 56.03           O  
ANISOU    4  O   PRO A 241     5708   5037  10543   -442   -233  -2767       O  
ATOM      5  CB  PRO A 241      13.478  37.153  -9.559  1.00 63.01           C  
ANISOU    5  CB  PRO A 241     6536   5910  11496   -485   -222  -3265       C  
ATOM      6  CG  PRO A 241      13.797  38.602  -9.642  1.00 67.08           C  
ANISOU    6  CG  PRO A 241     6965   6266  12257   -516   -189  -3383       C  
ATOM      7  CD  PRO A 241      14.823  38.744 -10.717  1.00 66.55           C  
ANISOU    7  CD  PRO A 241     6860   6118  12307   -540   -198  -3250       C  
ATOM      8  N   SER A 242      14.895  34.070 -10.592  1.00 55.69           N  
ANISOU    8  N   SER A 242     5743   5245  10172   -480   -336  -2875       N  
ATOM      9  CA  SER A 242      14.638  32.883 -11.397  1.00 53.38           C  
ANISOU    9  CA  SER A 242     5512   5011   9760   -445   -343  -2650       C  
ATOM     10  C   SER A 242      14.031  31.794 -10.522  1.00 46.99           C  
ANISOU   10  C   SER A 242     4781   4363   8710   -424   -367  -2676       C  
ATOM     11  O   SER A 242      14.299  31.719  -9.319  1.00 45.40           O  
ANISOU   11  O   SER A 242     4565   4265   8421   -442   -400  -2868       O  
ATOM     12  CB  SER A 242      15.923  32.371 -12.058  1.00 58.26           C  
ANISOU   12  CB  SER A 242     6131   5650  10357   -470   -389  -2535       C  
ATOM     13  OG  SER A 242      16.566  33.408 -12.777  1.00 61.49           O  
ANISOU   13  OG  SER A 242     6462   5916  10983   -491   -370  -2527       O  
ATOM     14  N   VAL A 243      13.218  30.937 -11.136  1.00 40.71           N  
ANISOU   14  N   VAL A 243     4040   3596   7831   -380   -349  -2499       N  
ATOM     15  CA  VAL A 243      12.503  29.891 -10.417  1.00 41.62           C  
ANISOU   15  CA  VAL A 243     4206   3852   7758   -349   -363  -2523       C  
ATOM     16  C   VAL A 243      12.935  28.539 -10.968  1.00 41.63           C  
ANISOU   16  C   VAL A 243     4269   3943   7604   -344   -400  -2337       C  
ATOM     17  O   VAL A 243      13.116  28.383 -12.180  1.00 42.65           O  
ANISOU   17  O   VAL A 243     4413   4006   7785   -336   -388  -2139       O  
ATOM     18  CB  VAL A 243      10.973  30.060 -10.525  1.00 40.24           C  
ANISOU   18  CB  VAL A 243     4042   3633   7612   -301   -303  -2496       C  
ATOM     19  CG1 VAL A 243      10.261  28.935  -9.790  1.00 37.83           C  
ANISOU   19  CG1 VAL A 243     3786   3480   7108   -268   -318  -2520       C  
ATOM     20  CG2 VAL A 243      10.547  31.402  -9.956  1.00 44.74           C  
ANISOU   20  CG2 VAL A 243     4552   4113   8333   -306   -265  -2682       C  
ATOM     21  N   PHE A 244      13.124  27.574 -10.070  1.00 36.36           N  
ANISOU   21  N   PHE A 244     3631   3435   6748   -344   -447  -2408       N  
ATOM     22  CA  PHE A 244      13.417  26.195 -10.445  1.00 34.32           C  
ANISOU   22  CA  PHE A 244     3437   3277   6326   -336   -483  -2245       C  
ATOM     23  C   PHE A 244      12.451  25.275  -9.721  1.00 35.24           C  
ANISOU   23  C   PHE A 244     3592   3523   6273   -297   -484  -2276       C  
ATOM     24  O   PHE A 244      12.201  25.442  -8.524  1.00 40.98           O  
ANISOU   24  O   PHE A 244     4294   4343   6932   -293   -492  -2468       O  
ATOM     25  CB  PHE A 244      14.872  25.865 -10.118  1.00 37.75           C  
ANISOU   25  CB  PHE A 244     3869   3794   6681   -383   -547  -2280       C  
ATOM     26  CG  PHE A 244      15.836  26.750 -10.830  1.00 38.37           C  
ANISOU   26  CG  PHE A 244     3912   3750   6918   -422   -546  -2249       C  
ATOM     27  CD1 PHE A 244      16.215  26.468 -12.131  1.00 38.64           C  
ANISOU   27  CD1 PHE A 244     3962   3717   7003   -415   -540  -2040       C  
ATOM     28  CD2 PHE A 244      16.316  27.907 -10.226  1.00 40.74           C  
ANISOU   28  CD2 PHE A 244     4145   4000   7334   -457   -547  -2440       C  
ATOM     29  CE1 PHE A 244      17.087  27.297 -12.807  1.00 45.03           C  
ANISOU   29  CE1 PHE A 244     4708   4416   7986   -437   -539  -2030       C  
ATOM     30  CE2 PHE A 244      17.187  28.743 -10.900  1.00 49.41           C  
ANISOU   30  CE2 PHE A 244     5198   4981   8596   -490   -544  -2419       C  
ATOM     31  CZ  PHE A 244      17.572  28.436 -12.193  1.00 48.60           C  
ANISOU   31  CZ  PHE A 244     5098   4815   8555   -477   -541  -2218       C  
ATOM     32  N   LEU A 245      11.886  24.320 -10.447  1.00 31.90           N  
ANISOU   32  N   LEU A 245     3228   3114   5780   -267   -472  -2088       N  
ATOM     33  CA  LEU A 245      10.856  23.463  -9.897  1.00 30.25           C  
ANISOU   33  CA  LEU A 245     3059   3014   5422   -226   -466  -2098       C  
ATOM     34  C   LEU A 245      11.359  22.035 -10.025  1.00 29.03           C  
ANISOU   34  C   LEU A 245     2963   2982   5085   -228   -514  -1972       C  
ATOM     35  O   LEU A 245      11.641  21.580 -11.134  1.00 33.77           O  
ANISOU   35  O   LEU A 245     3595   3525   5710   -231   -513  -1776       O  
ATOM     36  CB  LEU A 245       9.530  23.677 -10.637  1.00 29.36           C  
ANISOU   36  CB  LEU A 245     2960   2798   5397   -186   -400  -1992       C  
ATOM     37  CG  LEU A 245       8.314  22.952 -10.082  1.00 29.33           C  
ANISOU   37  CG  LEU A 245     2995   2890   5259   -142   -382  -2013       C  
ATOM     38  CD1 LEU A 245       8.086  23.345  -8.641  1.00 34.92           C  
ANISOU   38  CD1 LEU A 245     3670   3698   5898   -136   -389  -2253       C  
ATOM     39  CD2 LEU A 245       7.068  23.250 -10.954  1.00 28.67           C  
ANISOU   39  CD2 LEU A 245     2925   2691   5277   -109   -313  -1888       C  
ATOM     40  N   PHE A 246      11.488  21.339  -8.888  1.00 33.00           N  
ANISOU   40  N   PHE A 246     3478   3665   5397   -224   -553  -2077       N  
ATOM     41  CA  PHE A 246      12.126  20.025  -8.860  1.00 31.73           C  
ANISOU   41  CA  PHE A 246     3368   3639   5049   -232   -604  -1968       C  
ATOM     42  C   PHE A 246      11.130  18.914  -8.563  1.00 28.59           C  
ANISOU   42  C   PHE A 246     3023   3362   4477   -186   -597  -1911       C  
ATOM     43  O   PHE A 246      10.232  19.091  -7.733  1.00 28.71           O  
ANISOU   43  O   PHE A 246     3025   3443   4439   -152   -573  -2034       O  
ATOM     44  CB  PHE A 246      13.230  19.996  -7.801  1.00 31.56           C  
ANISOU   44  CB  PHE A 246     3320   3759   4914   -263   -658  -2101       C  
ATOM     45  CG  PHE A 246      14.338  20.963  -8.067  1.00 33.40           C  
ANISOU   45  CG  PHE A 246     3505   3890   5295   -313   -672  -2154       C  
ATOM     46  CD1 PHE A 246      15.413  20.598  -8.861  1.00 33.40           C  
ANISOU   46  CD1 PHE A 246     3529   3860   5302   -349   -703  -2010       C  
ATOM     47  CD2 PHE A 246      14.312  22.244  -7.524  1.00 32.39           C  
ANISOU   47  CD2 PHE A 246     3309   3701   5297   -325   -653  -2345       C  
ATOM     48  CE1 PHE A 246      16.432  21.477  -9.122  1.00 35.85           C  
ANISOU   48  CE1 PHE A 246     3797   4082   5741   -394   -714  -2053       C  
ATOM     49  CE2 PHE A 246      15.340  23.128  -7.776  1.00 39.12           C  
ANISOU   49  CE2 PHE A 246     4118   4461   6285   -372   -666  -2391       C  
ATOM     50  CZ  PHE A 246      16.398  22.748  -8.578  1.00 38.78           C  
ANISOU   50  CZ  PHE A 246     4100   4390   6244   -406   -697  -2244       C  
ATOM     51  N   PRO A 247      11.283  17.754  -9.202  1.00 24.98           N  
ANISOU   51  N   PRO A 247     2624   2943   3922   -184   -616  -1725       N  
ATOM     52  CA  PRO A 247      10.369  16.640  -8.964  1.00 23.85           C  
ANISOU   52  CA  PRO A 247     2535   2919   3609   -141   -610  -1656       C  
ATOM     53  C   PRO A 247      10.722  15.902  -7.687  1.00 24.98           C  
ANISOU   53  C   PRO A 247     2687   3290   3515   -131   -646  -1721       C  
ATOM     54  O   PRO A 247      11.771  16.166  -7.069  1.00 26.29           O  
ANISOU   54  O   PRO A 247     2821   3519   3650   -161   -682  -1807       O  
ATOM     55  CB  PRO A 247      10.594  15.747 -10.192  1.00 25.19           C  
ANISOU   55  CB  PRO A 247     2757   3035   3779   -151   -619  -1422       C  
ATOM     56  CG  PRO A 247      12.031  15.961 -10.518  1.00 25.53           C  
ANISOU   56  CG  PRO A 247     2785   3048   3868   -201   -656  -1388       C  
ATOM     57  CD  PRO A 247      12.294  17.425 -10.225  1.00 26.61           C  
ANISOU   57  CD  PRO A 247     2853   3086   4172   -219   -641  -1558       C  
ATOM     58  N   PRO A 248       9.871  14.980  -7.250  1.00 22.96           N  
ANISOU   58  N   PRO A 248     2473   3166   3087    -86   -632  -1672       N  
ATOM     59  CA  PRO A 248      10.210  14.158  -6.090  1.00 24.57           C  
ANISOU   59  CA  PRO A 248     2690   3587   3059    -69   -654  -1680       C  
ATOM     60  C   PRO A 248      11.328  13.191  -6.428  1.00 28.98           C  
ANISOU   60  C   PRO A 248     3290   4194   3527   -100   -696  -1513       C  
ATOM     61  O   PRO A 248      11.634  12.928  -7.594  1.00 25.35           O  
ANISOU   61  O   PRO A 248     2861   3624   3148   -127   -704  -1368       O  
ATOM     62  CB  PRO A 248       8.906  13.411  -5.771  1.00 27.30           C  
ANISOU   62  CB  PRO A 248     3076   4029   3269    -11   -614  -1621       C  
ATOM     63  CG  PRO A 248       8.067  13.535  -6.981  1.00 30.65           C  
ANISOU   63  CG  PRO A 248     3524   4294   3827     -4   -584  -1540       C  
ATOM     64  CD  PRO A 248       8.498  14.739  -7.732  1.00 23.87           C  
ANISOU   64  CD  PRO A 248     2620   3232   3218    -44   -586  -1610       C  
ATOM     65  N   LYS A 249      11.950  12.675  -5.376  1.00 31.42           N  
ANISOU   65  N   LYS A 249     3597   4666   3675    -94   -717  -1530       N  
ATOM     66  CA  LYS A 249      12.884  11.573  -5.540  1.00 31.36           C  
ANISOU   66  CA  LYS A 249     3639   4714   3561   -113   -744  -1352       C  
ATOM     67  C   LYS A 249      12.162  10.392  -6.180  1.00 34.74           C  
ANISOU   67  C   LYS A 249     4145   5136   3920    -89   -714  -1135       C  
ATOM     68  O   LYS A 249      11.086   9.999  -5.707  1.00 31.52           O  
ANISOU   68  O   LYS A 249     3754   4796   3426    -42   -674  -1126       O  
ATOM     69  CB  LYS A 249      13.478  11.159  -4.193  1.00 32.03           C  
ANISOU   69  CB  LYS A 249     3708   4972   3489    -97   -759  -1403       C  
ATOM     70  N   PRO A 250      12.707   9.809  -7.247  1.00 31.21           N  
ANISOU   70  N   PRO A 250     3743   4604   3510   -124   -727   -953       N  
ATOM     71  CA  PRO A 250      12.003   8.714  -7.934  1.00 28.70           C  
ANISOU   71  CA  PRO A 250     3491   4266   3149   -104   -692   -752       C  
ATOM     72  C   PRO A 250      11.568   7.571  -7.022  1.00 26.80           C  
ANISOU   72  C   PRO A 250     3266   4170   2748    -40   -655   -701       C  
ATOM     73  O   PRO A 250      10.420   7.123  -7.137  1.00 24.25           O  
ANISOU   73  O   PRO A 250     2973   3846   2396     -6   -607   -634       O  
ATOM     74  CB  PRO A 250      13.028   8.265  -8.986  1.00 33.94           C  
ANISOU   74  CB  PRO A 250     4166   4860   3869   -143   -718   -609       C  
ATOM     75  CG  PRO A 250      13.849   9.499  -9.244  1.00 30.44           C  
ANISOU   75  CG  PRO A 250     3673   4340   3555   -199   -754   -725       C  
ATOM     76  CD  PRO A 250      13.961  10.188  -7.920  1.00 34.44           C  
ANISOU   76  CD  PRO A 250     4137   4931   4018   -184   -769   -930       C  
ATOM     77  N   LYS A 251      12.424   7.105  -6.102  1.00 26.60           N  
ANISOU   77  N   LYS A 251     3211   4270   2626    -23   -667   -733       N  
ATOM     78  CA  LYS A 251      11.998   6.053  -5.180  1.00 29.35           C  
ANISOU   78  CA  LYS A 251     3551   4760   2840     34   -620   -690       C  
ATOM     79  C   LYS A 251      10.815   6.492  -4.338  1.00 23.25           C  
ANISOU   79  C   LYS A 251     2760   4054   2019     67   -592   -795       C  
ATOM     80  O   LYS A 251       9.964   5.669  -3.988  1.00 24.38           O  
ANISOU   80  O   LYS A 251     2909   4261   2092    111   -542   -720       O  
ATOM     81  CB  LYS A 251      13.141   5.640  -4.251  1.00 32.21           C  
ANISOU   81  CB  LYS A 251     3867   5258   3113     44   -641   -729       C  
ATOM     82  CG  LYS A 251      13.979   4.499  -4.770  1.00 39.37           C  
ANISOU   82  CG  LYS A 251     4792   6155   4012     45   -630   -576       C  
ATOM     83  CD  LYS A 251      15.012   4.050  -3.734  1.00 42.05           C  
ANISOU   83  CD  LYS A 251     5078   6648   4253     61   -643   -619       C  
ATOM     84  CE  LYS A 251      14.386   3.252  -2.603  1.00 42.65           C  
ANISOU   84  CE  LYS A 251     5115   6878   4211    116   -595   -613       C  
ATOM     85  NZ  LYS A 251      15.413   2.655  -1.682  1.00 46.68           N  
ANISOU   85  NZ  LYS A 251     5569   7540   4626    134   -604   -629       N  
ATOM     86  N   ASP A 252      10.750   7.779  -4.001  1.00 21.21           N  
ANISOU   86  N   ASP A 252     2475   3775   1811     46   -620   -971       N  
ATOM     87  CA  ASP A 252       9.664   8.286  -3.176  1.00 23.38           C  
ANISOU   87  CA  ASP A 252     2729   4106   2047     77   -592  -1089       C  
ATOM     88  C   ASP A 252       8.329   8.210  -3.898  1.00 23.49           C  
ANISOU   88  C   ASP A 252     2793   4030   2102     91   -548  -1008       C  
ATOM     89  O   ASP A 252       7.278   8.236  -3.249  1.00 27.63           O  
ANISOU   89  O   ASP A 252     3310   4618   2570    129   -510  -1051       O  
ATOM     90  CB  ASP A 252       9.934   9.728  -2.764  1.00 27.45           C  
ANISOU   90  CB  ASP A 252     3186   4605   2638     54   -622  -1317       C  
ATOM     91  CG  ASP A 252      10.860   9.835  -1.552  1.00 28.35           C  
ANISOU   91  CG  ASP A 252     3248   4852   2671     51   -652  -1427       C  
ATOM     92  OD1 ASP A 252      11.347   8.796  -1.059  1.00 35.78           O  
ANISOU   92  OD1 ASP A 252     4177   5920   3497     78   -650  -1342       O  
ATOM     93  OD2 ASP A 252      11.115  10.967  -1.112  1.00 31.96           O  
ANISOU   93  OD2 ASP A 252     3639   5317   3189     38   -672  -1630       O  
ATOM     94  N   THR A 253       8.341   8.147  -5.227  1.00 19.20           N  
ANISOU   94  N   THR A 253     2292   3349   1656     63   -551   -896       N  
ATOM     95  CA  THR A 253       7.079   8.034  -5.957  1.00 19.06           C  
ANISOU   95  CA  THR A 253     2302   3268   1670     87   -507   -826       C  
ATOM     96  C   THR A 253       6.630   6.600  -6.138  1.00 22.40           C  
ANISOU   96  C   THR A 253     2770   3718   2024    113   -460   -624       C  
ATOM     97  O   THR A 253       5.490   6.372  -6.556  1.00 23.82           O  
ANISOU   97  O   THR A 253     2977   3859   2215    133   -415   -554       O  
ATOM     98  CB  THR A 253       7.200   8.652  -7.349  1.00 18.29           C  
ANISOU   98  CB  THR A 253     2199   3025   1724     60   -531   -820       C  
ATOM     99  OG1 THR A 253       8.028   7.806  -8.172  1.00 19.68           O  
ANISOU   99  OG1 THR A 253     2425   3138   1914     18   -546   -624       O  
ATOM    100  CG2 THR A 253       7.820  10.011  -7.256  1.00 22.51           C  
ANISOU  100  CG2 THR A 253     2663   3506   2385     35   -572  -1031       C  
ATOM    101  N   LEU A 254       7.505   5.637  -5.896  1.00 18.10           N  
ANISOU  101  N   LEU A 254     2212   3239   1427    119   -463   -544       N  
ATOM    102  CA  LEU A 254       7.209   4.250  -6.219  1.00 18.95           C  
ANISOU  102  CA  LEU A 254     2332   3354   1515    143   -409   -374       C  
ATOM    103  C   LEU A 254       6.900   3.405  -4.990  1.00 22.24           C  
ANISOU  103  C   LEU A 254     2704   3926   1822    189   -375   -375       C  
ATOM    104  O   LEU A 254       6.572   2.224  -5.128  1.00 24.11           O  
ANISOU  104  O   LEU A 254     2933   4172   2056    208   -326   -253       O  
ATOM    105  CB  LEU A 254       8.381   3.638  -6.999  1.00 22.91           C  
ANISOU  105  CB  LEU A 254     2847   3794   2065    114   -422   -275       C  
ATOM    106  CG  LEU A 254       8.676   4.335  -8.332  1.00 19.53           C  
ANISOU  106  CG  LEU A 254     2458   3207   1756     67   -458   -245       C  
ATOM    107  CD1 LEU A 254       9.888   3.728  -9.018  1.00 22.99           C  
ANISOU  107  CD1 LEU A 254     2905   3591   2237     43   -472   -156       C  
ATOM    108  CD2 LEU A 254       7.460   4.240  -9.264  1.00 20.34           C  
ANISOU  108  CD2 LEU A 254     2593   3211   1923     73   -411   -159       C  
ATOM    109  N   MET A 255       6.996   3.972  -3.805  1.00 29.43           N  
ANISOU  109  N   MET A 255     3575   4954   2654    205   -400   -514       N  
ATOM    110  CA  MET A 255       6.746   3.244  -2.570  1.00 35.08           C  
ANISOU  110  CA  MET A 255     4238   5829   3261    248   -377   -521       C  
ATOM    111  C   MET A 255       5.666   3.998  -1.819  1.00 28.66           C  
ANISOU  111  C   MET A 255     3410   5073   2406    273   -369   -637       C  
ATOM    112  O   MET A 255       5.898   5.125  -1.371  1.00 30.26           O  
ANISOU  112  O   MET A 255     3597   5293   2606    260   -404   -799       O  
ATOM    113  CB  MET A 255       8.021   3.113  -1.748  1.00 37.25           C  
ANISOU  113  CB  MET A 255     4467   6219   3469    247   -413   -580       C  
ATOM    114  CG  MET A 255       8.907   1.977  -2.230  1.00 47.39           C  
ANISOU  114  CG  MET A 255     5753   7485   4768    239   -401   -444       C  
ATOM    115  SD  MET A 255      10.474   1.936  -1.367  1.00 56.56           S  
ANISOU  115  SD  MET A 255     6863   8773   5855    235   -446   -516       S  
ATOM    116  CE  MET A 255      11.058   3.565  -1.783  1.00 52.57           C  
ANISOU  116  CE  MET A 255     6378   8178   5419    185   -512   -665       C  
ATOM    117  N   ILE A 256       4.492   3.373  -1.700  1.00 29.58           N  
ANISOU  117  N   ILE A 256     3526   5210   2501    306   -321   -561       N  
ATOM    118  CA  ILE A 256       3.329   4.019  -1.114  1.00 31.66           C  
ANISOU  118  CA  ILE A 256     3781   5515   2732    330   -306   -653       C  
ATOM    119  C   ILE A 256       3.609   4.476   0.308  1.00 33.28           C  
ANISOU  119  C   ILE A 256     3927   5878   2841    350   -331   -807       C  
ATOM    120  O   ILE A 256       2.985   5.427   0.795  1.00 34.45           O  
ANISOU  120  O   ILE A 256     4065   6046   2978    358   -333   -943       O  
ATOM    121  CB  ILE A 256       2.122   3.055  -1.177  1.00 39.64           C  
ANISOU  121  CB  ILE A 256     4793   6536   3733    363   -253   -527       C  
ATOM    122  CG1 ILE A 256       0.836   3.759  -0.746  1.00 48.46           C  
ANISOU  122  CG1 ILE A 256     5910   7674   4826    386   -235   -610       C  
ATOM    123  CG2 ILE A 256       2.364   1.817  -0.305  1.00 37.59           C  
ANISOU  123  CG2 ILE A 256     4479   6411   3394    394   -241   -459       C  
ATOM    124  CD1 ILE A 256       0.416   4.871  -1.666  1.00 51.27           C  
ANISOU  124  CD1 ILE A 256     6320   7890   5271    361   -234   -663       C  
ATOM    125  N   SER A 257       4.564   3.842   0.983  1.00 33.08           N  
ANISOU  125  N   SER A 257     3857   5965   2748    358   -348   -796       N  
ATOM    126  CA  SER A 257       4.901   4.230   2.343  1.00 38.33           C  
ANISOU  126  CA  SER A 257     4455   6792   3316    378   -373   -941       C  
ATOM    127  C   SER A 257       5.645   5.559   2.416  1.00 37.45           C  
ANISOU  127  C   SER A 257     4336   6651   3244    344   -419  -1120       C  
ATOM    128  O   SER A 257       5.735   6.130   3.504  1.00 40.70           O  
ANISOU  128  O   SER A 257     4690   7181   3594    357   -436  -1272       O  
ATOM    129  CB  SER A 257       5.743   3.134   2.999  1.00 37.03           C  
ANISOU  129  CB  SER A 257     4242   6757   3071    398   -376   -871       C  
ATOM    130  OG  SER A 257       6.865   2.836   2.192  1.00 38.67           O  
ANISOU  130  OG  SER A 257     4476   6884   3335    365   -393   -800       O  
ATOM    131  N   ARG A 258       6.170   6.071   1.304  1.00 34.17           N  
ANISOU  131  N   ARG A 258     3967   6079   2935    298   -440  -1111       N  
ATOM    132  CA  ARG A 258       6.966   7.290   1.335  1.00 27.66           C  
ANISOU  132  CA  ARG A 258     3127   5213   2169    260   -486  -1279       C  
ATOM    133  C   ARG A 258       6.126   8.509   0.976  1.00 36.15           C  
ANISOU  133  C   ARG A 258     4226   6173   3338    245   -477  -1396       C  
ATOM    134  O   ARG A 258       4.957   8.409   0.602  1.00 40.87           O  
ANISOU  134  O   ARG A 258     4861   6719   3951    264   -437  -1336       O  
ATOM    135  CB  ARG A 258       8.160   7.166   0.394  1.00 34.88           C  
ANISOU  135  CB  ARG A 258     4068   6030   3153    217   -519  -1210       C  
ATOM    136  CG  ARG A 258       9.056   6.015   0.773  1.00 39.84           C  
ANISOU  136  CG  ARG A 258     4671   6768   3698    232   -522  -1109       C  
ATOM    137  CD  ARG A 258      10.482   6.292   0.379  1.00 51.99           C  
ANISOU  137  CD  ARG A 258     6206   8264   5284    189   -571  -1133       C  
ATOM    138  NE  ARG A 258      11.394   5.278   0.892  1.00 55.93           N  
ANISOU  138  NE  ARG A 258     6671   8884   5696    207   -573  -1061       N  
ATOM    139  CZ  ARG A 258      12.696   5.253   0.636  1.00 51.68           C  
ANISOU  139  CZ  ARG A 258     6126   8334   5177    178   -609  -1057       C  
ATOM    140  NH1 ARG A 258      13.238   6.191  -0.129  1.00 45.83           N  
ANISOU  140  NH1 ARG A 258     5406   7465   4542    126   -650  -1118       N  
ATOM    141  NH2 ARG A 258      13.450   4.285   1.139  1.00 53.34           N  
ANISOU  141  NH2 ARG A 258     6302   8660   5306    199   -604   -990       N  
ATOM    142  N   THR A 259       6.747   9.683   1.099  1.00 31.49           N  
ANISOU  142  N   THR A 259     3608   5538   2820    211   -512  -1568       N  
ATOM    143  CA  THR A 259       6.077  10.971   0.921  1.00 36.38           C  
ANISOU  143  CA  THR A 259     4186   6092   3544    214   -503  -1750       C  
ATOM    144  C   THR A 259       6.746  11.766  -0.191  1.00 34.64           C  
ANISOU  144  C   THR A 259     3960   5711   3491    169   -531  -1802       C  
ATOM    145  O   THR A 259       7.664  12.561   0.064  1.00 37.59           O  
ANISOU  145  O   THR A 259     4279   6074   3929    138   -568  -1948       O  
ATOM    146  CB  THR A 259       6.096  11.762   2.227  1.00 44.98           C  
ANISOU  146  CB  THR A 259     5195   7300   4595    229   -513  -1965       C  
ATOM    147  OG1 THR A 259       5.468  10.985   3.251  1.00 48.32           O  
ANISOU  147  OG1 THR A 259     5621   7871   4867    271   -488  -1907       O  
ATOM    148  CG2 THR A 259       5.359  13.084   2.068  1.00 49.11           C  
ANISOU  148  CG2 THR A 259     5680   7732   5249    231   -495  -2151       C  
ATOM    149  N   PRO A 260       6.317  11.601  -1.438  1.00 29.39           N  
ANISOU  149  N   PRO A 260     3345   4912   2910    162   -515  -1686       N  
ATOM    150  CA  PRO A 260       6.895  12.412  -2.512  1.00 28.38           C  
ANISOU  150  CA  PRO A 260     3205   4615   2963    119   -540  -1735       C  
ATOM    151  C   PRO A 260       6.477  13.866  -2.383  1.00 29.47           C  
ANISOU  151  C   PRO A 260     3282   4662   3255    115   -527  -1954       C  
ATOM    152  O   PRO A 260       5.363  14.186  -1.965  1.00 30.66           O  
ANISOU  152  O   PRO A 260     3422   4832   3393    152   -487  -2024       O  
ATOM    153  CB  PRO A 260       6.320  11.781  -3.783  1.00 24.94           C  
ANISOU  153  CB  PRO A 260     2835   4076   2563    123   -518  -1550       C  
ATOM    154  CG  PRO A 260       4.997  11.208  -3.327  1.00 25.87           C  
ANISOU  154  CG  PRO A 260     2982   4279   2567    175   -466  -1489       C  
ATOM    155  CD  PRO A 260       5.217  10.741  -1.914  1.00 29.57           C  
ANISOU  155  CD  PRO A 260     3432   4924   2880    194   -469  -1513       C  
ATOM    156  N   GLU A 261       7.382  14.747  -2.776  1.00 27.34           N  
ANISOU  156  N   GLU A 261     2970   4275   3141     68   -557  -2049       N  
ATOM    157  CA  GLU A 261       7.124  16.173  -2.706  1.00 28.95           C  
ANISOU  157  CA  GLU A 261     3115   4360   3525     56   -540  -2241       C  
ATOM    158  C   GLU A 261       7.787  16.856  -3.892  1.00 31.01           C  
ANISOU  158  C   GLU A 261     3366   4409   4008      6   -552  -2221       C  
ATOM    159  O   GLU A 261       8.842  16.425  -4.368  1.00 27.59           O  
ANISOU  159  O   GLU A 261     2949   3965   3570    -29   -592  -2125       O  
ATOM    160  CB  GLU A 261       7.649  16.762  -1.378  1.00 34.73           C  
ANISOU  160  CB  GLU A 261     3777   5213   4205     51   -560  -2434       C  
ATOM    161  CG  GLU A 261       9.096  16.416  -1.099  1.00 39.52           C  
ANISOU  161  CG  GLU A 261     4371   5898   4748     15   -614  -2418       C  
ATOM    162  CD  GLU A 261       9.561  16.795   0.303  1.00 45.00           C  
ANISOU  162  CD  GLU A 261     4997   6745   5354     18   -633  -2593       C  
ATOM    163  OE1 GLU A 261       8.707  16.967   1.207  1.00 45.81           O  
ANISOU  163  OE1 GLU A 261     5074   6946   5386     58   -606  -2690       O  
ATOM    164  OE2 GLU A 261      10.791  16.910   0.493  1.00 42.86           O  
ANISOU  164  OE2 GLU A 261     4698   6502   5086    -19   -675  -2630       O  
ATOM    165  N   VAL A 262       7.167  17.932  -4.354  1.00 29.63           N  
ANISOU  165  N   VAL A 262     3164   4063   4032      4   -513  -2298       N  
ATOM    166  CA  VAL A 262       7.730  18.797  -5.386  1.00 29.65           C  
ANISOU  166  CA  VAL A 262     3144   3851   4272    -41   -512  -2281       C  
ATOM    167  C   VAL A 262       8.289  20.048  -4.711  1.00 36.00           C  
ANISOU  167  C   VAL A 262     3871   4621   5184    -69   -518  -2484       C  
ATOM    168  O   VAL A 262       7.709  20.551  -3.740  1.00 34.74           O  
ANISOU  168  O   VAL A 262     3678   4530   4992    -45   -499  -2641       O  
ATOM    169  CB  VAL A 262       6.659  19.132  -6.444  1.00 31.40           C  
ANISOU  169  CB  VAL A 262     3388   3892   4652    -22   -455  -2190       C  
ATOM    170  CG1 VAL A 262       7.035  20.331  -7.253  1.00 37.60           C  
ANISOU  170  CG1 VAL A 262     4130   4463   5692    -58   -436  -2198       C  
ATOM    171  CG2 VAL A 262       6.444  17.928  -7.376  1.00 28.77           C  
ANISOU  171  CG2 VAL A 262     3123   3560   4248    -10   -459  -1973       C  
ATOM    172  N   THR A 263       9.430  20.542  -5.199  1.00 31.64           N  
ANISOU  172  N   THR A 263     3294   3972   4757   -120   -546  -2479       N  
ATOM    173  CA  THR A 263      10.157  21.626  -4.537  1.00 34.01           C  
ANISOU  173  CA  THR A 263     3522   4257   5144   -153   -560  -2667       C  
ATOM    174  C   THR A 263      10.323  22.813  -5.479  1.00 34.44           C  
ANISOU  174  C   THR A 263     3544   4077   5465   -184   -531  -2661       C  
ATOM    175  O   THR A 263      10.931  22.684  -6.545  1.00 33.16           O  
ANISOU  175  O   THR A 263     3402   3809   5387   -210   -540  -2511       O  
ATOM    176  CB  THR A 263      11.528  21.141  -4.054  1.00 34.37           C  
ANISOU  176  CB  THR A 263     3559   4433   5068   -186   -622  -2679       C  
ATOM    177  OG1 THR A 263      11.359  19.995  -3.219  1.00 33.93           O  
ANISOU  177  OG1 THR A 263     3534   4597   4760   -152   -643  -2651       O  
ATOM    178  CG2 THR A 263      12.211  22.231  -3.243  1.00 36.98           C  
ANISOU  178  CG2 THR A 263     3811   4768   5471   -217   -636  -2892       C  
ATOM    179  N   CYS A 264       9.813  23.978  -5.075  1.00 36.33           N  
ANISOU  179  N   CYS A 264     3731   4241   5831   -180   -494  -2817       N  
ATOM    180  CA  CYS A 264       9.903  25.187  -5.882  1.00 37.01           C  
ANISOU  180  CA  CYS A 264     3782   4112   6169   -205   -460  -2813       C  
ATOM    181  C   CYS A 264      10.902  26.133  -5.225  1.00 39.39           C  
ANISOU  181  C   CYS A 264     4013   4410   6543   -249   -485  -2997       C  
ATOM    182  O   CYS A 264      10.739  26.499  -4.056  1.00 41.29           O  
ANISOU  182  O   CYS A 264     4212   4750   6725   -241   -489  -3194       O  
ATOM    183  CB  CYS A 264       8.539  25.861  -6.025  1.00 37.84           C  
ANISOU  183  CB  CYS A 264     3882   4115   6381   -169   -393  -2836       C  
ATOM    184  SG  CYS A 264       8.487  27.208  -7.216  1.00 38.54           S  
ANISOU  184  SG  CYS A 264     3937   3943   6764   -190   -341  -2767       S  
ATOM    185  N   VAL A 265      11.925  26.524  -5.975  1.00 39.32           N  
ANISOU  185  N   VAL A 265     3990   4293   6658   -293   -501  -2933       N  
ATOM    186  CA  VAL A 265      13.028  27.328  -5.454  1.00 41.42           C  
ANISOU  186  CA  VAL A 265     4194   4555   6990   -341   -529  -3089       C  
ATOM    187  C   VAL A 265      13.113  28.614  -6.259  1.00 44.48           C  
ANISOU  187  C   VAL A 265     4542   4725   7633   -365   -489  -3082       C  
ATOM    188  O   VAL A 265      13.178  28.574  -7.493  1.00 40.82           O  
ANISOU  188  O   VAL A 265     4105   4139   7264   -367   -471  -2890       O  
ATOM    189  CB  VAL A 265      14.362  26.566  -5.525  1.00 40.67           C  
ANISOU  189  CB  VAL A 265     4118   4553   6783   -378   -592  -3020       C  
ATOM    190  CG1 VAL A 265      15.504  27.463  -5.017  1.00 42.95           C  
ANISOU  190  CG1 VAL A 265     4339   4830   7148   -431   -620  -3184       C  
ATOM    191  CG2 VAL A 265      14.293  25.289  -4.721  1.00 39.86           C  
ANISOU  191  CG2 VAL A 265     4053   4673   6420   -352   -630  -3013       C  
ATOM    192  N   VAL A 266      13.146  29.754  -5.567  1.00 44.86           N  
ANISOU  192  N   VAL A 266     4523   4732   7790   -382   -475  -3286       N  
ATOM    193  CA  VAL A 266      13.349  31.040  -6.213  1.00 46.07           C  
ANISOU  193  CA  VAL A 266     4632   4689   8186   -409   -440  -3299       C  
ATOM    194  C   VAL A 266      14.684  31.594  -5.733  1.00 47.94           C  
ANISOU  194  C   VAL A 266     4813   4940   8460   -467   -481  -3440       C  
ATOM    195  O   VAL A 266      14.974  31.587  -4.530  1.00 49.51           O  
ANISOU  195  O   VAL A 266     4978   5276   8556   -477   -512  -3632       O  
ATOM    196  CB  VAL A 266      12.179  32.004  -5.944  1.00 47.51           C  
ANISOU  196  CB  VAL A 266     4782   4780   8490   -381   -380  -3407       C  
ATOM    197  CG1 VAL A 266      12.003  32.260  -4.463  1.00 49.67           C  
ANISOU  197  CG1 VAL A 266     5012   5181   8678   -377   -393  -3662       C  
ATOM    198  CG2 VAL A 266      12.351  33.293  -6.727  1.00 48.63           C  
ANISOU  198  CG2 VAL A 266     4881   4714   8883   -406   -339  -3391       C  
ATOM    199  N   VAL A 267      15.526  31.990  -6.684  1.00 47.68           N  
ANISOU  199  N   VAL A 267     4774   4784   8557   -503   -484  -3333       N  
ATOM    200  CA  VAL A 267      16.838  32.550  -6.402  1.00 49.34           C  
ANISOU  200  CA  VAL A 267     4936   4989   8823   -562   -520  -3443       C  
ATOM    201  C   VAL A 267      16.899  33.951  -6.999  1.00 52.41           C  
ANISOU  201  C   VAL A 267     5274   5173   9468   -585   -475  -3469       C  
ATOM    202  O   VAL A 267      16.007  34.378  -7.733  1.00 50.36           O  
ANISOU  202  O   VAL A 267     5021   4784   9328   -554   -420  -3371       O  
ATOM    203  CB  VAL A 267      17.983  31.674  -6.942  1.00 47.96           C  
ANISOU  203  CB  VAL A 267     4801   4874   8548   -591   -573  -3292       C  
ATOM    204  CG1 VAL A 267      17.998  30.335  -6.233  1.00 46.55           C  
ANISOU  204  CG1 VAL A 267     4666   4906   8113   -571   -619  -3284       C  
ATOM    205  CG2 VAL A 267      17.839  31.491  -8.436  1.00 47.61           C  
ANISOU  205  CG2 VAL A 267     4801   4704   8585   -575   -545  -3036       C  
ATOM    206  N   ASP A 268      17.979  34.667  -6.670  1.00 52.80           N  
ANISOU  206  N   ASP A 268     5269   5198   9596   -641   -500  -3601       N  
ATOM    207  CA  ASP A 268      18.182  36.044  -7.123  1.00 56.11           C  
ANISOU  207  CA  ASP A 268     5631   5429  10258   -670   -462  -3649       C  
ATOM    208  C   ASP A 268      17.036  36.950  -6.685  1.00 58.09           C  
ANISOU  208  C   ASP A 268     5845   5601  10626   -643   -405  -3784       C  
ATOM    209  O   ASP A 268      16.671  37.902  -7.381  1.00 56.90           O  
ANISOU  209  O   ASP A 268     5665   5276  10678   -639   -352  -3745       O  
ATOM    210  CB  ASP A 268      18.386  36.113  -8.639  1.00 57.61           C  
ANISOU  210  CB  ASP A 268     5821   5480  10589   -662   -437  -3424       C  
ATOM    211  CG  ASP A 268      19.735  35.556  -9.066  1.00 62.66           C  
ANISOU  211  CG  ASP A 268     6466   6166  11175   -700   -491  -3337       C  
ATOM    212  OD1 ASP A 268      20.561  35.253  -8.178  1.00 63.92           O  
ANISOU  212  OD1 ASP A 268     6626   6453  11209   -739   -546  -3461       O  
ATOM    213  OD2 ASP A 268      19.977  35.434 -10.285  1.00 63.16           O  
ANISOU  213  OD2 ASP A 268     6531   6146  11321   -688   -480  -3145       O  
ATOM    214  N   VAL A 269      16.439  36.639  -5.537  1.00 56.88           N  
ANISOU  214  N   VAL A 269     5687   5582  10343   -619   -413  -3941       N  
ATOM    215  CA  VAL A 269      15.522  37.571  -4.904  1.00 58.90           C  
ANISOU  215  CA  VAL A 269     5898   5781  10700   -601   -367  -4115       C  
ATOM    216  C   VAL A 269      16.360  38.723  -4.369  1.00 61.84           C  
ANISOU  216  C   VAL A 269     6190   6092  11213   -657   -374  -4325       C  
ATOM    217  O   VAL A 269      17.292  38.511  -3.585  1.00 62.81           O  
ANISOU  217  O   VAL A 269     6285   6340  11238   -694   -426  -4457       O  
ATOM    218  CB  VAL A 269      14.717  36.887  -3.791  1.00 58.86           C  
ANISOU  218  CB  VAL A 269     5907   5956  10500   -559   -378  -4228       C  
ATOM    219  CG1 VAL A 269      13.758  37.867  -3.138  1.00 61.00           C  
ANISOU  219  CG1 VAL A 269     6134   6170  10873   -538   -331  -4409       C  
ATOM    220  CG2 VAL A 269      13.939  35.687  -4.355  1.00 55.89           C  
ANISOU  220  CG2 VAL A 269     5614   5641   9982   -507   -374  -4013       C  
ATOM    221  N   SER A 270      16.077  39.930  -4.845  1.00 63.24           N  
ANISOU  221  N   SER A 270     6329   6077  11622   -666   -321  -4346       N  
ATOM    222  CA  SER A 270      16.814  41.105  -4.389  1.00 70.38           C  
ANISOU  222  CA  SER A 270     7156   6903  12684   -721   -320  -4547       C  
ATOM    223  C   SER A 270      16.378  41.447  -2.973  1.00 81.54           C  
ANISOU  223  C   SER A 270     8521   8415  14046   -714   -321  -4819       C  
ATOM    224  O   SER A 270      15.210  41.776  -2.743  1.00 80.93           O  
ANISOU  224  O   SER A 270     8443   8301  14004   -671   -276  -4866       O  
ATOM    225  CB  SER A 270      16.574  42.287  -5.325  1.00 70.25           C  
ANISOU  225  CB  SER A 270     7111   6649  12930   -728   -259  -4482       C  
ATOM    226  OG  SER A 270      15.303  42.868  -5.085  1.00 73.74           O  
ANISOU  226  OG  SER A 270     7544   7024  13449   -686   -202  -4549       O  
ATOM    227  N   HIS A 271      17.309  41.380  -2.020  1.00 95.90           N  
ANISOU  227  N   HIS A 271    10296  10366  15775   -756   -372  -4999       N  
ATOM    228  CA  HIS A 271      16.937  41.630  -0.632  1.00106.23           C  
ANISOU  228  CA  HIS A 271    11554  11798  17009   -746   -377  -5258       C  
ATOM    229  C   HIS A 271      16.822  43.127  -0.357  1.00106.84           C  
ANISOU  229  C   HIS A 271    11556  11720  17317   -773   -334  -5452       C  
ATOM    230  O   HIS A 271      16.994  43.577   0.781  1.00111.01           O  
ANISOU  230  O   HIS A 271    12021  12335  17825   -790   -347  -5702       O  
ATOM    231  CB  HIS A 271      17.915  40.951   0.337  1.00110.11           C  
ANISOU  231  CB  HIS A 271    12023  12514  17298   -774   -447  -5376       C  
ATOM    232  CG  HIS A 271      19.302  41.513   0.316  1.00112.26           C  
ANISOU  232  CG  HIS A 271    12244  12745  17664   -848   -477  -5457       C  
ATOM    233  ND1 HIS A 271      20.042  41.639  -0.840  1.00110.75           N  
ANISOU  233  ND1 HIS A 271    12075  12412  17592   -884   -479  -5283       N  
ATOM    234  CD2 HIS A 271      20.098  41.946   1.321  1.00114.66           C  
ANISOU  234  CD2 HIS A 271    12474  13144  17949   -893   -509  -5691       C  
ATOM    235  CE1 HIS A 271      21.226  42.146  -0.548  1.00112.70           C  
ANISOU  235  CE1 HIS A 271    12266  12660  17894   -950   -509  -5408       C  
ATOM    236  NE2 HIS A 271      21.287  42.337   0.757  1.00116.08           N  
ANISOU  236  NE2 HIS A 271    12635  13230  18241   -958   -528  -5657       N  
ATOM    237  N   GLU A 272      16.536  43.901  -1.403  1.00100.98           N  
ANISOU  237  N   GLU A 272    10819  10752  16795   -775   -282  -5334       N  
ATOM    238  CA  GLU A 272      15.926  45.214  -1.256  1.00100.06           C  
ANISOU  238  CA  GLU A 272    10650  10475  16891   -775   -223  -5474       C  
ATOM    239  C   GLU A 272      14.406  45.090  -1.268  1.00 98.15           C  
ANISOU  239  C   GLU A 272    10447  10220  16624   -704   -176  -5424       C  
ATOM    240  O   GLU A 272      13.731  45.584  -0.360  1.00100.63           O  
ANISOU  240  O   GLU A 272    10726  10563  16946   -685   -156  -5620       O  
ATOM    241  CB  GLU A 272      16.404  46.152  -2.369  1.00100.55           C  
ANISOU  241  CB  GLU A 272    10695  10305  17206   -812   -189  -5370       C  
ATOM    242  N   ASP A 273      13.858  44.410  -2.281  1.00 92.94           N  
ANISOU  242  N   ASP A 273     9860   9525  15926   -664   -159  -5163       N  
ATOM    243  CA  ASP A 273      12.441  44.072  -2.353  1.00 91.28           C  
ANISOU  243  CA  ASP A 273     9698   9327  15656   -596   -121  -5085       C  
ATOM    244  C   ASP A 273      12.281  42.555  -2.295  1.00 88.45           C  
ANISOU  244  C   ASP A 273     9409   9159  15038   -562   -162  -4952       C  
ATOM    245  O   ASP A 273      12.073  41.911  -3.332  1.00 83.17           O  
ANISOU  245  O   ASP A 273     8801   8456  14344   -540   -155  -4705       O  
ATOM    246  CB  ASP A 273      11.815  44.636  -3.631  1.00 89.87           C  
ANISOU  246  CB  ASP A 273     9542   8939  15664   -576    -57  -4888       C  
ATOM    247  N   PRO A 274      12.375  41.945  -1.105  1.00 92.61           N  
ANISOU  247  N   PRO A 274     9926   9895  15366   -555   -206  -5107       N  
ATOM    248  CA  PRO A 274      12.430  40.482  -1.026  1.00 88.54           C  
ANISOU  248  CA  PRO A 274     9471   9567  14602   -530   -251  -4984       C  
ATOM    249  C   PRO A 274      11.089  39.838  -0.724  1.00 84.08           C  
ANISOU  249  C   PRO A 274     8955   9094  13898   -462   -230  -4946       C  
ATOM    250  O   PRO A 274      11.040  38.698  -0.248  1.00 83.72           O  
ANISOU  250  O   PRO A 274     8945   9241  13623   -438   -268  -4916       O  
ATOM    251  CB  PRO A 274      13.413  40.253   0.122  1.00 93.57           C  
ANISOU  251  CB  PRO A 274    10060  10389  15104   -565   -312  -5179       C  
ATOM    252  CG  PRO A 274      13.077  41.375   1.069  1.00 99.09           C  
ANISOU  252  CG  PRO A 274    10685  11062  15904   -571   -287  -5444       C  
ATOM    253  CD  PRO A 274      12.619  42.557   0.214  1.00 99.64           C  
ANISOU  253  CD  PRO A 274    10742  10869  16247   -576   -221  -5402       C  
ATOM    254  N   GLU A 275      10.000  40.557  -0.977  1.00 74.98           N  
ANISOU  254  N   GLU A 275     7805   7808  12877   -430   -168  -4945       N  
ATOM    255  CA  GLU A 275       8.669  40.005  -0.766  1.00 67.36           C  
ANISOU  255  CA  GLU A 275     6889   6915  11791   -365   -143  -4899       C  
ATOM    256  C   GLU A 275       8.374  38.976  -1.850  1.00 62.94           C  
ANISOU  256  C   GLU A 275     6410   6348  11156   -339   -140  -4614       C  
ATOM    257  O   GLU A 275       8.432  39.293  -3.042  1.00 61.84           O  
ANISOU  257  O   GLU A 275     6287   6042  11167   -349   -111  -4440       O  
ATOM    258  CB  GLU A 275       7.627  41.121  -0.777  1.00 68.63           C  
ANISOU  258  CB  GLU A 275     7029   6925  12122   -339    -76  -4975       C  
ATOM    259  N   VAL A 276       8.070  37.744  -1.444  1.00 65.59           N  
ANISOU  259  N   VAL A 276     6794   6870  11257   -306   -171  -4564       N  
ATOM    260  CA  VAL A 276       7.819  36.651  -2.379  1.00 63.97           C  
ANISOU  260  CA  VAL A 276     6666   6679  10959   -282   -173  -4306       C  
ATOM    261  C   VAL A 276       6.552  35.913  -1.963  1.00 60.01           C  
ANISOU  261  C   VAL A 276     6215   6294  10293   -219   -156  -4281       C  
ATOM    262  O   VAL A 276       6.388  35.547  -0.794  1.00 57.84           O  
ANISOU  262  O   VAL A 276     5927   6198   9852   -201   -181  -4432       O  
ATOM    263  CB  VAL A 276       9.018  35.682  -2.465  1.00 66.10           C  
ANISOU  263  CB  VAL A 276     6952   7066  11097   -314   -238  -4231       C  
ATOM    264  CG1 VAL A 276       9.409  35.172  -1.083  1.00 70.36           C  
ANISOU  264  CG1 VAL A 276     7466   7834  11435   -315   -290  -4415       C  
ATOM    265  CG2 VAL A 276       8.709  34.526  -3.407  1.00 63.71           C  
ANISOU  265  CG2 VAL A 276     6729   6782  10696   -287   -240  -3971       C  
ATOM    266  N   LYS A 277       5.659  35.697  -2.922  1.00 55.19           N  
ANISOU  266  N   LYS A 277     5660   5589   9722   -186   -112  -4086       N  
ATOM    267  CA  LYS A 277       4.429  34.949  -2.705  1.00 53.94           C  
ANISOU  267  CA  LYS A 277     5558   5524   9412   -127    -91  -4029       C  
ATOM    268  C   LYS A 277       4.403  33.752  -3.646  1.00 50.87           C  
ANISOU  268  C   LYS A 277     5240   5163   8926   -115   -102  -3776       C  
ATOM    269  O   LYS A 277       4.652  33.902  -4.847  1.00 49.70           O  
ANISOU  269  O   LYS A 277     5106   4875   8905   -132    -86  -3600       O  
ATOM    270  CB  LYS A 277       3.200  35.835  -2.939  1.00 54.77           C  
ANISOU  270  CB  LYS A 277     5666   5492   9652    -91    -21  -4037       C  
ATOM    271  CG  LYS A 277       1.865  35.120  -2.823  1.00 58.36           C  
ANISOU  271  CG  LYS A 277     6184   6027   9964    -28      8  -3962       C  
ATOM    272  CD  LYS A 277       0.713  36.044  -3.222  1.00 62.51           C  
ANISOU  272  CD  LYS A 277     6715   6399  10638      5     80  -3944       C  
ATOM    273  CE  LYS A 277       0.918  36.594  -4.630  1.00 63.07           C  
ANISOU  273  CE  LYS A 277     6787   6268  10910    -18    112  -3760       C  
ATOM    274  NZ  LYS A 277      -0.273  37.312  -5.159  1.00 64.30           N  
ANISOU  274  NZ  LYS A 277     6958   6288  11183     21    184  -3695       N  
ATOM    275  N   PHE A 278       4.103  32.576  -3.097  1.00 49.64           N  
ANISOU  275  N   PHE A 278     5128   5193   8542    -84   -129  -3757       N  
ATOM    276  CA  PHE A 278       3.922  31.354  -3.871  1.00 46.78           C  
ANISOU  276  CA  PHE A 278     4837   4872   8066    -67   -137  -3531       C  
ATOM    277  C   PHE A 278       2.435  31.049  -3.995  1.00 45.83           C  
ANISOU  277  C   PHE A 278     4769   4756   7888     -8    -87  -3454       C  
ATOM    278  O   PHE A 278       1.701  31.117  -3.005  1.00 54.77           O  
ANISOU  278  O   PHE A 278     5897   5988   8927     27    -75  -3593       O  
ATOM    279  CB  PHE A 278       4.613  30.160  -3.206  1.00 45.98           C  
ANISOU  279  CB  PHE A 278     4753   4982   7738    -71   -201  -3546       C  
ATOM    280  CG  PHE A 278       6.118  30.229  -3.196  1.00 46.48           C  
ANISOU  280  CG  PHE A 278     4777   5055   7826   -127   -255  -3583       C  
ATOM    281  CD1 PHE A 278       6.791  30.824  -2.143  1.00 48.86           C  
ANISOU  281  CD1 PHE A 278     5013   5429   8123   -153   -283  -3804       C  
ATOM    282  CD2 PHE A 278       6.859  29.647  -4.217  1.00 44.55           C  
ANISOU  282  CD2 PHE A 278     4565   4763   7599   -152   -277  -3393       C  
ATOM    283  CE1 PHE A 278       8.175  30.866  -2.121  1.00 49.33           C  
ANISOU  283  CE1 PHE A 278     5040   5505   8198   -204   -332  -3836       C  
ATOM    284  CE2 PHE A 278       8.242  29.684  -4.200  1.00 44.99           C  
ANISOU  284  CE2 PHE A 278     4592   4835   7668   -202   -327  -3422       C  
ATOM    285  CZ  PHE A 278       8.903  30.298  -3.147  1.00 47.39           C  
ANISOU  285  CZ  PHE A 278     4831   5207   7969   -229   -354  -3644       C  
ATOM    286  N   ASN A 279       1.994  30.725  -5.207  1.00 43.79           N  
ANISOU  286  N   ASN A 279     4560   4397   7682      3    -56  -3230       N  
ATOM    287  CA  ASN A 279       0.720  30.059  -5.429  1.00 42.28           C  
ANISOU  287  CA  ASN A 279     4432   4241   7390     56    -17  -3113       C  
ATOM    288  C   ASN A 279       1.004  28.705  -6.064  1.00 39.62           C  
ANISOU  288  C   ASN A 279     4153   3977   6924     56    -46  -2919       C  
ATOM    289  O   ASN A 279       1.869  28.603  -6.936  1.00 38.77           O  
ANISOU  289  O   ASN A 279     4041   3799   6892     19    -67  -2797       O  
ATOM    290  CB  ASN A 279      -0.205  30.870  -6.342  1.00 42.22           C  
ANISOU  290  CB  ASN A 279     4434   4056   7551     75     52  -3008       C  
ATOM    291  CG  ASN A 279      -0.480  32.266  -5.804  1.00 44.90           C  
ANISOU  291  CG  ASN A 279     4718   4304   8037     76     84  -3192       C  
ATOM    292  OD1 ASN A 279       0.269  33.203  -6.075  1.00 50.02           O  
ANISOU  292  OD1 ASN A 279     5312   4835   8858     35     81  -3239       O  
ATOM    293  ND2 ASN A 279      -1.559  32.406  -5.036  1.00 49.55           N  
ANISOU  293  ND2 ASN A 279     5320   4949   8558    123    115  -3297       N  
ATOM    294  N   TRP A 280       0.283  27.672  -5.626  1.00 38.53           N  
ANISOU  294  N   TRP A 280     4066   3983   6589     98    -46  -2890       N  
ATOM    295  CA  TRP A 280       0.429  26.323  -6.168  1.00 36.04           C  
ANISOU  295  CA  TRP A 280     3810   3744   6140    103    -70  -2711       C  
ATOM    296  C   TRP A 280      -0.889  25.871  -6.784  1.00 34.47           C  
ANISOU  296  C   TRP A 280     3674   3517   5906    150    -14  -2554       C  
ATOM    297  O   TRP A 280      -1.968  26.154  -6.249  1.00 35.82           O  
ANISOU  297  O   TRP A 280     3856   3713   6043    194     28  -2626       O  
ATOM    298  CB  TRP A 280       0.838  25.317  -5.092  1.00 36.02           C  
ANISOU  298  CB  TRP A 280     3817   3966   5904    111   -124  -2797       C  
ATOM    299  CG  TRP A 280       2.252  25.404  -4.620  1.00 36.99           C  
ANISOU  299  CG  TRP A 280     3892   4147   6016     64   -187  -2899       C  
ATOM    300  CD1 TRP A 280       2.725  26.144  -3.591  1.00 39.35           C  
ANISOU  300  CD1 TRP A 280     4127   4499   6324     48   -208  -3111       C  
ATOM    301  CD2 TRP A 280       3.372  24.665  -5.134  1.00 35.61           C  
ANISOU  301  CD2 TRP A 280     3731   3997   5804     29   -237  -2789       C  
ATOM    302  NE1 TRP A 280       4.077  25.942  -3.435  1.00 39.56           N  
ANISOU  302  NE1 TRP A 280     4128   4580   6324      4   -266  -3140       N  
ATOM    303  CE2 TRP A 280       4.498  25.035  -4.372  1.00 42.12           C  
ANISOU  303  CE2 TRP A 280     4500   4887   6618     -7   -286  -2942       C  
ATOM    304  CE3 TRP A 280       3.530  23.739  -6.168  1.00 34.25           C  
ANISOU  304  CE3 TRP A 280     3612   3796   5607     26   -246  -2576       C  
ATOM    305  CZ2 TRP A 280       5.764  24.507  -4.609  1.00 39.31           C  
ANISOU  305  CZ2 TRP A 280     4145   4570   6222    -46   -341  -2884       C  
ATOM    306  CZ3 TRP A 280       4.794  23.217  -6.405  1.00 36.42           C  
ANISOU  306  CZ3 TRP A 280     3885   4106   5845    -13   -302  -2522       C  
ATOM    307  CH2 TRP A 280       5.893  23.604  -5.629  1.00 36.35           C  
ANISOU  307  CH2 TRP A 280     3826   4164   5823    -48   -349  -2673       C  
ATOM    308  N   TYR A 281      -0.799  25.145  -7.894  1.00 32.23           N  
ANISOU  308  N   TYR A 281     3432   3190   5625    144    -12  -2340       N  
ATOM    309  CA  TYR A 281      -1.986  24.633  -8.573  1.00 31.48           C  
ANISOU  309  CA  TYR A 281     3399   3073   5490    185     40  -2171       C  
ATOM    310  C   TYR A 281      -1.751  23.187  -8.969  1.00 31.91           C  
ANISOU  310  C   TYR A 281     3506   3219   5398    188     12  -2020       C  
ATOM    311  O   TYR A 281      -0.654  22.832  -9.409  1.00 30.82           O  
ANISOU  311  O   TYR A 281     3358   3075   5278    148    -35  -1959       O  
ATOM    312  CB  TYR A 281      -2.320  25.456  -9.822  1.00 30.25           C  
ANISOU  312  CB  TYR A 281     3233   2736   5524    175     88  -2025       C  
ATOM    313  CG  TYR A 281      -2.315  26.940  -9.566  1.00 32.65           C  
ANISOU  313  CG  TYR A 281     3477   2930   5998    163    111  -2164       C  
ATOM    314  CD1 TYR A 281      -1.133  27.673  -9.602  1.00 34.27           C  
ANISOU  314  CD1 TYR A 281     3621   3070   6331    114     77  -2239       C  
ATOM    315  CD2 TYR A 281      -3.498  27.609  -9.269  1.00 36.75           C  
ANISOU  315  CD2 TYR A 281     4003   3412   6550    205    166  -2224       C  
ATOM    316  CE1 TYR A 281      -1.134  29.043  -9.353  1.00 38.67           C  
ANISOU  316  CE1 TYR A 281     4121   3522   7049    103    101  -2372       C  
ATOM    317  CE2 TYR A 281      -3.507  28.971  -9.015  1.00 36.41           C  
ANISOU  317  CE2 TYR A 281     3904   3264   6665    196    188  -2357       C  
ATOM    318  CZ  TYR A 281      -2.324  29.682  -9.064  1.00 43.83           C  
ANISOU  318  CZ  TYR A 281     4782   4136   7737    144    156  -2431       C  
ATOM    319  OH  TYR A 281      -2.329  31.041  -8.817  1.00 44.17           O  
ANISOU  319  OH  TYR A 281     4769   4070   7944    135    180  -2566       O  
ATOM    320  N   VAL A 282      -2.780  22.358  -8.816  1.00 30.85           N  
ANISOU  320  N   VAL A 282     3431   3173   5118    238     42  -1959       N  
ATOM    321  CA  VAL A 282      -2.752  20.971  -9.272  1.00 29.43           C  
ANISOU  321  CA  VAL A 282     3308   3071   4803    248     28  -1800       C  
ATOM    322  C   VAL A 282      -3.784  20.854 -10.385  1.00 29.21           C  
ANISOU  322  C   VAL A 282     3324   2949   4824    274     92  -1597       C  
ATOM    323  O   VAL A 282      -4.987  21.025 -10.145  1.00 29.39           O  
ANISOU  323  O   VAL A 282     3372   2983   4811    322    147  -1605       O  
ATOM    324  CB  VAL A 282      -3.043  19.980  -8.133  1.00 27.62           C  
ANISOU  324  CB  VAL A 282     3108   3057   4329    287     10  -1882       C  
ATOM    325  CG1 VAL A 282      -3.080  18.540  -8.659  1.00 27.36           C  
ANISOU  325  CG1 VAL A 282     3136   3102   4157    302      1  -1709       C  
ATOM    326  CG2 VAL A 282      -2.011  20.123  -7.001  1.00 29.62           C  
ANISOU  326  CG2 VAL A 282     3313   3433   4510    260    -56  -2070       C  
ATOM    327  N   ASP A 283      -3.307  20.578 -11.601  1.00 27.00           N  
ANISOU  327  N   ASP A 283     3673   2744   3842    146   -275  -1240       N  
ATOM    328  CA  ASP A 283      -4.119  20.616 -12.818  1.00 24.46           C  
ANISOU  328  CA  ASP A 283     3414   2364   3514    127   -222  -1103       C  
ATOM    329  C   ASP A 283      -4.911  21.919 -12.917  1.00 31.42           C  
ANISOU  329  C   ASP A 283     4301   3107   4531    171   -186  -1168       C  
ATOM    330  O   ASP A 283      -6.087  21.935 -13.289  1.00 35.20           O  
ANISOU  330  O   ASP A 283     4827   3574   4975    201   -148  -1103       O  
ATOM    331  CB  ASP A 283      -5.051  19.405 -12.911  1.00 25.60           C  
ANISOU  331  CB  ASP A 283     3599   2644   3484    131   -212   -983       C  
ATOM    332  CG  ASP A 283      -4.297  18.095 -13.076  1.00 27.41           C  
ANISOU  332  CG  ASP A 283     3821   2987   3606     88   -235   -881       C  
ATOM    333  OD1 ASP A 283      -3.203  18.093 -13.679  1.00 26.46           O  
ANISOU  333  OD1 ASP A 283     3693   2827   3535     41   -236   -851       O  
ATOM    334  OD2 ASP A 283      -4.818  17.064 -12.615  1.00 29.51           O  
ANISOU  334  OD2 ASP A 283     4084   3378   3750    108   -249   -826       O  
ATOM    335  N   GLY A 284      -4.258  23.032 -12.589  1.00 27.98           N  
ANISOU  335  N   GLY A 284     3809   2560   4263    180   -196  -1296       N  
ATOM    336  CA  GLY A 284      -4.900  24.332 -12.668  1.00 31.34           C  
ANISOU  336  CA  GLY A 284     4226   2838   4845    224   -162  -1359       C  
ATOM    337  C   GLY A 284      -5.753  24.715 -11.480  1.00 34.83           C  
ANISOU  337  C   GLY A 284     4648   3312   5274    299   -170  -1497       C  
ATOM    338  O   GLY A 284      -6.199  25.868 -11.406  1.00 41.83           O  
ANISOU  338  O   GLY A 284     5514   4073   6307    343   -145  -1572       O  
ATOM    339  N   VAL A 285      -6.009  23.805 -10.556  1.00 31.61           N  
ANISOU  339  N   VAL A 285     4240   3068   4702    317   -202  -1529       N  
ATOM    340  CA  VAL A 285      -6.814  24.108  -9.379  1.00 32.71           C  
ANISOU  340  CA  VAL A 285     4357   3258   4814    387   -210  -1662       C  
ATOM    341  C   VAL A 285      -5.876  24.531  -8.268  1.00 35.77           C  
ANISOU  341  C   VAL A 285     4666   3659   5264    395   -261  -1838       C  
ATOM    342  O   VAL A 285      -4.931  23.804  -7.943  1.00 35.93           O  
ANISOU  342  O   VAL A 285     4663   3769   5218    362   -306  -1837       O  
ATOM    343  CB  VAL A 285      -7.646  22.890  -8.949  1.00 30.54           C  
ANISOU  343  CB  VAL A 285     4116   3161   4328    404   -218  -1597       C  
ATOM    344  CG1 VAL A 285      -8.433  23.223  -7.674  1.00 32.61           C  
ANISOU  344  CG1 VAL A 285     4346   3484   4558    476   -226  -1743       C  
ATOM    345  CG2 VAL A 285      -8.547  22.442 -10.074  1.00 26.01           C  
ANISOU  345  CG2 VAL A 285     3610   2577   3696    395   -167  -1427       C  
ATOM    346  N   GLU A 286      -6.119  25.701  -7.681  1.00 30.89           N  
ANISOU  346  N   GLU A 286     4003   2953   4782    442   -255  -1989       N  
ATOM    347  CA  GLU A 286      -5.210  26.174  -6.649  1.00 34.49           C  
ANISOU  347  CA  GLU A 286     4377   3415   5311    451   -303  -2164       C  
ATOM    348  C   GLU A 286      -5.354  25.327  -5.395  1.00 39.42           C  
ANISOU  348  C   GLU A 286     4989   4224   5763    483   -349  -2231       C  
ATOM    349  O   GLU A 286      -6.465  24.962  -4.999  1.00 42.76           O  
ANISOU  349  O   GLU A 286     5445   4733   6069    525   -334  -2218       O  
ATOM    350  CB  GLU A 286      -5.459  27.649  -6.325  1.00 38.87           C  
ANISOU  350  CB  GLU A 286     4880   3828   6062    495   -284  -2313       C  
ATOM    351  CG  GLU A 286      -4.529  28.168  -5.220  1.00 43.74           C  
ANISOU  351  CG  GLU A 286     5404   4454   6760    505   -335  -2507       C  
ATOM    352  CD  GLU A 286      -4.471  29.687  -5.114  1.00 45.76           C  
ANISOU  352  CD  GLU A 286     5595   4540   7250    530   -316  -2643       C  
ATOM    353  OE1 GLU A 286      -3.450  30.201  -4.622  1.00 45.81           O  
ANISOU  353  OE1 GLU A 286     5523   4513   7372    518   -351  -2772       O  
ATOM    354  OE2 GLU A 286      -5.441  30.366  -5.507  1.00 45.27           O  
ANISOU  354  OE2 GLU A 286     5557   4379   7265    566   -268  -2623       O  
ATOM    355  N   VAL A 287      -4.216  24.988  -4.788  1.00 34.03           N  
ANISOU  355  N   VAL A 287     4258   3603   5068    465   -403  -2296       N  
ATOM    356  CA  VAL A 287      -4.160  24.217  -3.556  1.00 34.35           C  
ANISOU  356  CA  VAL A 287     4281   3809   4962    498   -451  -2361       C  
ATOM    357  C   VAL A 287      -3.372  25.018  -2.528  1.00 42.50           C  
ANISOU  357  C   VAL A 287     5227   4817   6103    525   -494  -2566       C  
ATOM    358  O   VAL A 287      -2.568  25.892  -2.868  1.00 45.14           O  
ANISOU  358  O   VAL A 287     5511   5024   6615    501   -495  -2631       O  
ATOM    359  CB  VAL A 287      -3.529  22.828  -3.772  1.00 33.48           C  
ANISOU  359  CB  VAL A 287     4198   3811   4712    460   -478  -2225       C  
ATOM    360  CG1 VAL A 287      -4.282  22.069  -4.853  1.00 31.90           C  
ANISOU  360  CG1 VAL A 287     4075   3628   4417    430   -435  -2024       C  
ATOM    361  CG2 VAL A 287      -2.081  22.978  -4.160  1.00 33.65           C  
ANISOU  361  CG2 VAL A 287     4176   3768   4841    414   -502  -2237       C  
ATOM    362  N   HIS A 288      -3.597  24.704  -1.248  1.00 41.28           N  
ANISOU  362  N   HIS A 288     5052   4788   5843    576   -530  -2670       N  
ATOM    363  CA  HIS A 288      -3.106  25.564  -0.179  1.00 45.70           C  
ANISOU  363  CA  HIS A 288     5531   5331   6502    614   -567  -2883       C  
ATOM    364  C   HIS A 288      -2.298  24.836   0.891  1.00 46.35           C  
ANISOU  364  C   HIS A 288     5582   5546   6485    633   -632  -2951       C  
ATOM    365  O   HIS A 288      -2.071  25.405   1.965  1.00 44.35           O  
ANISOU  365  O   HIS A 288     5268   5312   6273    676   -666  -3133       O  
ATOM    366  CB  HIS A 288      -4.288  26.306   0.458  1.00 47.75           C  
ANISOU  366  CB  HIS A 288     5786   5584   6773    674   -541  -2996       C  
ATOM    367  CG  HIS A 288      -5.123  27.040  -0.542  1.00 45.19           C  
ANISOU  367  CG  HIS A 288     5493   5124   6554    668   -476  -2934       C  
ATOM    368  ND1 HIS A 288      -4.813  28.310  -0.980  1.00 45.60           N  
ANISOU  368  ND1 HIS A 288     5499   4998   6828    661   -456  -3009       N  
ATOM    369  CD2 HIS A 288      -6.229  26.665  -1.225  1.00 44.36           C  
ANISOU  369  CD2 HIS A 288     5460   5027   6369    670   -426  -2796       C  
ATOM    370  CE1 HIS A 288      -5.704  28.691  -1.878  1.00 47.07           C  
ANISOU  370  CE1 HIS A 288     5732   5086   7066    663   -396  -2917       C  
ATOM    371  NE2 HIS A 288      -6.575  27.712  -2.043  1.00 44.83           N  
ANISOU  371  NE2 HIS A 288     5520   4914   6599    670   -378  -2790       N  
ATOM    372  N   ASN A 289      -1.822  23.618   0.625  1.00 40.86           N  
ANISOU  372  N   ASN A 289     4923   4935   5668    604   -649  -2813       N  
ATOM    373  CA  ASN A 289      -1.154  22.823   1.646  1.00 41.92           C  
ANISOU  373  CA  ASN A 289     5037   5194   5697    631   -706  -2860       C  
ATOM    374  C   ASN A 289       0.365  22.810   1.491  1.00 39.60           C  
ANISOU  374  C   ASN A 289     4691   4860   5496    603   -747  -2889       C  
ATOM    375  O   ASN A 289       1.036  21.984   2.118  1.00 44.80           O  
ANISOU  375  O   ASN A 289     5342   5612   6066    619   -792  -2892       O  
ATOM    376  CB  ASN A 289      -1.703  21.395   1.651  1.00 44.19           C  
ANISOU  376  CB  ASN A 289     5396   5612   5783    630   -697  -2696       C  
ATOM    377  CG  ASN A 289      -1.499  20.672   0.327  1.00 43.69           C  
ANISOU  377  CG  ASN A 289     5381   5515   5705    569   -668  -2491       C  
ATOM    378  OD1 ASN A 289      -1.738  21.224  -0.746  1.00 39.56           O  
ANISOU  378  OD1 ASN A 289     4873   4885   5274    532   -628  -2430       O  
ATOM    379  ND2 ASN A 289      -1.065  19.421   0.405  1.00 50.99           N  
ANISOU  379  ND2 ASN A 289     6330   6528   6514    560   -686  -2384       N  
ATOM    380  N   ALA A 290       0.925  23.722   0.700  1.00 39.73           N  
ANISOU  380  N   ALA A 290     4667   4734   5694    564   -731  -2915       N  
ATOM    381  CA  ALA A 290       2.373  23.782   0.595  1.00 39.46           C  
ANISOU  381  CA  ALA A 290     4572   4661   5760    540   -767  -2958       C  
ATOM    382  C   ALA A 290       2.971  24.301   1.899  1.00 42.97           C  
ANISOU  382  C   ALA A 290     4935   5137   6256    592   -826  -3174       C  
ATOM    383  O   ALA A 290       2.298  24.933   2.718  1.00 46.46           O  
ANISOU  383  O   ALA A 290     5357   5591   6703    638   -830  -3305       O  
ATOM    384  CB  ALA A 290       2.796  24.670  -0.576  1.00 38.71           C  
ANISOU  384  CB  ALA A 290     4451   4403   5855    483   -728  -2933       C  
ATOM    385  N   LYS A 291       4.251  24.012   2.094  1.00 41.45           N  
ANISOU  385  N   LYS A 291     4692   4959   6099    587   -872  -3213       N  
ATOM    386  CA  LYS A 291       4.993  24.452   3.271  1.00 43.88           C  
ANISOU  386  CA  LYS A 291     4916   5294   6462    635   -935  -3416       C  
ATOM    387  C   LYS A 291       6.164  25.300   2.788  1.00 44.91           C  
ANISOU  387  C   LYS A 291     4956   5299   6808    600   -942  -3496       C  
ATOM    388  O   LYS A 291       7.135  24.771   2.236  1.00 43.97           O  
ANISOU  388  O   LYS A 291     4826   5173   6707    566   -951  -3422       O  
ATOM    389  CB  LYS A 291       5.470  23.255   4.093  1.00 43.80           C  
ANISOU  389  CB  LYS A 291     4926   5426   6290    672   -989  -3400       C  
ATOM    390  N   THR A 292       6.071  26.611   2.982  1.00 46.92           N  
ANISOU  390  N   THR A 292     5143   5453   7233    607   -933  -3648       N  
ATOM    391  CA  THR A 292       7.103  27.531   2.529  1.00 48.17           C  
ANISOU  391  CA  THR A 292     5207   5480   7617    572   -931  -3732       C  
ATOM    392  C   THR A 292       8.056  27.834   3.677  1.00 55.24           C  
ANISOU  392  C   THR A 292     6003   6413   8574    619  -1003  -3937       C  
ATOM    393  O   THR A 292       7.628  28.072   4.812  1.00 52.75           O  
ANISOU  393  O   THR A 292     5670   6162   8210    679  -1038  -4075       O  
ATOM    394  CB  THR A 292       6.490  28.825   1.983  1.00 49.12           C  
ANISOU  394  CB  THR A 292     5307   5446   7911    550   -873  -3771       C  
ATOM    395  OG1 THR A 292       5.613  28.513   0.892  1.00 50.02           O  
ANISOU  395  OG1 THR A 292     5517   5525   7964    510   -808  -3577       O  
ATOM    396  CG2 THR A 292       7.578  29.763   1.479  1.00 50.48           C  
ANISOU  396  CG2 THR A 292     5380   5474   8326    508   -863  -3848       C  
ATOM    397  N   LYS A 293       9.341  27.808   3.380  1.00 50.75           N  
ANISOU  397  N   LYS A 293     5367   5807   8109    592  -1024  -3957       N  
ATOM    398  CA  LYS A 293      10.360  28.042   4.388  1.00 62.87           C  
ANISOU  398  CA  LYS A 293     6802   7375   9710    636  -1096  -4147       C  
ATOM    399  C   LYS A 293      10.731  29.515   4.433  1.00 70.40           C  
ANISOU  399  C   LYS A 293     7643   8192  10916    626  -1087  -4321       C  
ATOM    400  O   LYS A 293      10.505  30.256   3.470  1.00 55.10           O  
ANISOU  400  O   LYS A 293     5700   6117   9120    573  -1021  -4269       O  
ATOM    401  CB  LYS A 293      11.592  27.194   4.084  1.00 61.33           C  
ANISOU  401  CB  LYS A 293     6588   7216   9497    619  -1126  -4085       C  
ATOM    402  CG  LYS A 293      11.289  25.710   3.932  1.00 61.91           C  
ANISOU  402  CG  LYS A 293     6772   7411   9340    623  -1129  -3900       C  
ATOM    403  CD  LYS A 293      12.356  25.015   3.104  1.00 65.02           C  
ANISOU  403  CD  LYS A 293     7159   7792   9753    582  -1125  -3789       C  
ATOM    404  CE  LYS A 293      12.056  23.535   2.917  1.00 65.47           C  
ANISOU  404  CE  LYS A 293     7324   7959   9593    585  -1124  -3602       C  
ATOM    405  NZ  LYS A 293      12.367  22.728   4.133  1.00 70.22           N  
ANISOU  405  NZ  LYS A 293     7930   8689  10061    657  -1199  -3668       N  
ATOM    406  N   PRO A 294      11.284  29.981   5.552  1.00 80.19           N  
ANISOU  406  N   PRO A 294     8790   9461  12219    679  -1150  -4530       N  
ATOM    407  CA  PRO A 294      11.743  31.372   5.617  1.00 83.96           C  
ANISOU  407  CA  PRO A 294     9146   9803  12950    669  -1144  -4705       C  
ATOM    408  C   PRO A 294      12.913  31.612   4.677  1.00 74.66           C  
ANISOU  408  C   PRO A 294     7900   8518  11950    606  -1120  -4673       C  
ATOM    409  O   PRO A 294      13.745  30.731   4.441  1.00 69.72           O  
ANISOU  409  O   PRO A 294     7280   7951  11260    595  -1143  -4599       O  
ATOM    410  CB  PRO A 294      12.162  31.546   7.083  1.00 91.75           C  
ANISOU  410  CB  PRO A 294    10056  10878  13928    746  -1229  -4925       C  
ATOM    411  CG  PRO A 294      11.457  30.451   7.819  1.00 93.12           C  
ANISOU  411  CG  PRO A 294    10331  11220  13832    799  -1262  -4864       C  
ATOM    412  CD  PRO A 294      11.391  29.305   6.856  1.00 88.55           C  
ANISOU  412  CD  PRO A 294     9854  10675  13118    754  -1229  -4622       C  
ATOM    413  N   ARG A 295      12.961  32.828   4.135  1.00 66.26           N  
ANISOU  413  N   ARG A 295     6769   7291  11114    566  -1068  -4730       N  
ATOM    414  CA  ARG A 295      14.019  33.197   3.209  1.00 65.08           C  
ANISOU  414  CA  ARG A 295     6550   7025  11153    503  -1032  -4706       C  
ATOM    415  C   ARG A 295      15.384  33.036   3.868  1.00 68.56           C  
ANISOU  415  C   ARG A 295     6881   7517  11652    529  -1103  -4848       C  
ATOM    416  O   ARG A 295      15.527  33.153   5.088  1.00 68.99           O  
ANISOU  416  O   ARG A 295     6881   7647  11685    596  -1175  -5022       O  
ATOM    417  CB  ARG A 295      13.833  34.637   2.734  1.00 68.73           C  
ANISOU  417  CB  ARG A 295     6948   7301  11865    467   -970  -4774       C  
ATOM    418  N   GLU A 296      16.390  32.747   3.045  1.00 62.12           N  
ANISOU  418  N   GLU A 296     6035   6661  10909    478  -1080  -4774       N  
ATOM    419  CA  GLU A 296      17.769  32.610   3.494  1.00 63.38           C  
ANISOU  419  CA  GLU A 296     6084   6852  11146    497  -1138  -4899       C  
ATOM    420  C   GLU A 296      18.638  33.519   2.637  1.00 64.49           C  
ANISOU  420  C   GLU A 296     6121   6831  11550    430  -1079  -4933       C  
ATOM    421  O   GLU A 296      18.615  33.422   1.408  1.00 62.98           O  
ANISOU  421  O   GLU A 296     5979   6564  11387    362  -1001  -4768       O  
ATOM    422  CB  GLU A 296      18.237  31.154   3.398  1.00 66.08           C  
ANISOU  422  CB  GLU A 296     6490   7324  11293    509  -1174  -4772       C  
ATOM    423  N   GLU A 297      19.389  34.415   3.273  1.00 67.19           N  
ANISOU  423  N   GLU A 297     6321   7118  12088    450  -1111  -5148       N  
ATOM    424  CA  GLU A 297      20.282  35.270   2.505  1.00 68.41           C  
ANISOU  424  CA  GLU A 297     6370   7121  12503    388  -1052  -5189       C  
ATOM    425  C   GLU A 297      21.450  34.454   1.964  1.00 67.41           C  
ANISOU  425  C   GLU A 297     6219   7031  12362    362  -1054  -5120       C  
ATOM    426  O   GLU A 297      21.984  33.574   2.646  1.00 67.15           O  
ANISOU  426  O   GLU A 297     6179   7132  12203    414  -1133  -5159       O  
ATOM    427  CB  GLU A 297      20.795  36.441   3.357  1.00 71.67           C  
ANISOU  427  CB  GLU A 297     6628   7465  13136    417  -1087  -5446       C  
ATOM    428  CG  GLU A 297      21.656  37.446   2.579  1.00 73.19           C  
ANISOU  428  CG  GLU A 297     6705   7484  13621    350  -1016  -5496       C  
ATOM    429  CD  GLU A 297      22.035  38.672   3.401  1.00 76.46           C  
ANISOU  429  CD  GLU A 297     6968   7820  14263    377  -1044  -5748       C  
ATOM    430  OE1 GLU A 297      22.087  39.788   2.834  1.00 77.84           O  
ANISOU  430  OE1 GLU A 297     7080   7823  14672    327   -970  -5780       O  
ATOM    431  OE2 GLU A 297      22.273  38.520   4.616  1.00 77.70           O  
ANISOU  431  OE2 GLU A 297     7070   8086  14367    451  -1140  -5914       O  
ATOM    432  N   GLN A 298      21.831  34.736   0.724  1.00 66.88           N  
ANISOU  432  N   GLN A 298     6144   6845  12422    283   -965  -5014       N  
ATOM    433  CA  GLN A 298      22.978  34.100   0.099  1.00 66.13           C  
ANISOU  433  CA  GLN A 298     6016   6766  12345    251   -952  -4956       C  
ATOM    434  C   GLN A 298      24.186  35.026   0.160  1.00 68.73           C  
ANISOU  434  C   GLN A 298     6174   6991  12948    233   -941  -5135       C  
ATOM    435  O   GLN A 298      24.060  36.245   0.294  1.00 70.79           O  
ANISOU  435  O   GLN A 298     6359   7130  13408    220   -912  -5254       O  
ATOM    436  CB  GLN A 298      22.672  33.724  -1.353  1.00 63.82           C  
ANISOU  436  CB  GLN A 298     5827   6419  12003    176   -856  -4719       C  
ATOM    437  CG  GLN A 298      21.403  32.884  -1.529  1.00 61.25           C  
ANISOU  437  CG  GLN A 298     5669   6181  11423    187   -856  -4534       C  
ATOM    438  CD  GLN A 298      21.425  31.596  -0.721  1.00 60.01           C  
ANISOU  438  CD  GLN A 298     5564   6209  11029    253   -946  -4519       C  
ATOM    439  OE1 GLN A 298      22.305  30.751  -0.904  1.00 59.22           O  
ANISOU  439  OE1 GLN A 298     5451   6173  10876    254   -967  -4480       O  
ATOM    440  NE2 GLN A 298      20.459  31.444   0.183  1.00 59.94           N  
ANISOU  440  NE2 GLN A 298     5614   6282  10879    311   -998  -4550       N  
ATOM    441  N   TYR A 299      25.373  34.440   0.081  1.00 68.66           N  
ANISOU  441  N   TYR A 299     6103   7029  12954    233   -963  -5155       N  
ATOM    442  CA  TYR A 299      26.597  35.210   0.238  1.00 71.15           C  
ANISOU  442  CA  TYR A 299     6249   7261  13526    220   -958  -5335       C  
ATOM    443  C   TYR A 299      26.792  36.202  -0.895  1.00 71.91           C  
ANISOU  443  C   TYR A 299     6304   7169  13849    132   -837  -5295       C  
ATOM    444  O   TYR A 299      27.696  37.033  -0.851  1.00 74.33           O  
ANISOU  444  O   TYR A 299     6466   7378  14400    118   -821  -5458       O  
ATOM    445  CB  TYR A 299      27.810  34.287   0.357  1.00 70.81           C  
ANISOU  445  CB  TYR A 299     6153   7308  13442    241  -1003  -5354       C  
ATOM    446  CG  TYR A 299      28.252  34.066   1.781  1.00 72.36           C  
ANISOU  446  CG  TYR A 299     6267   7617  13611    333  -1128  -5551       C  
ATOM    447  CD1 TYR A 299      27.478  33.329   2.662  1.00 71.57           C  
ANISOU  447  CD1 TYR A 299     6257   7652  13286    406  -1213  -5543       C  
ATOM    448  CD2 TYR A 299      29.440  34.604   2.248  1.00 74.73           C  
ANISOU  448  CD2 TYR A 299     6398   7885  14111    348  -1158  -5749       C  
ATOM    449  CE1 TYR A 299      27.878  33.130   3.968  1.00 73.10           C  
ANISOU  449  CE1 TYR A 299     6382   7946  13447    494  -1326  -5721       C  
ATOM    450  CE2 TYR A 299      29.848  34.410   3.550  1.00 76.24           C  
ANISOU  450  CE2 TYR A 299     6515   8178  14275    438  -1277  -5932       C  
ATOM    451  CZ  TYR A 299      29.064  33.674   4.406  1.00 75.43           C  
ANISOU  451  CZ  TYR A 299     6510   8208  13940    512  -1361  -5916       C  
ATOM    452  OH  TYR A 299      29.468  33.478   5.704  1.00 76.99           O  
ANISOU  452  OH  TYR A 299     6643   8509  14102    604  -1479  -6094       O  
ATOM    453  N   ASN A 300      25.936  36.120  -1.904  1.00 70.00           N  
ANISOU  453  N   ASN A 300     6187   6872  13538     76   -752  -5086       N  
ATOM    454  CA  ASN A 300      26.043  37.016  -3.045  1.00 70.64           C  
ANISOU  454  CA  ASN A 300     6249   6773  13820     -5   -634  -5026       C  
ATOM    455  C   ASN A 300      24.997  38.129  -2.987  1.00 71.76           C  
ANISOU  455  C   ASN A 300     6409   6798  14061    -10   -601  -5054       C  
ATOM    456  O   ASN A 300      24.595  38.664  -4.017  1.00 71.57           O  
ANISOU  456  O   ASN A 300     6429   6636  14127    -71   -501  -4936       O  
ATOM    457  CB  ASN A 300      25.973  36.237  -4.364  1.00 70.91           C  
ANISOU  457  CB  ASN A 300     6403   6807  13732    -64   -557  -4781       C  
ATOM    458  CG  ASN A 300      24.714  35.407  -4.490  1.00 73.84           C  
ANISOU  458  CG  ASN A 300     6943   7279  13833    -42   -580  -4609       C  
ATOM    459  OD1 ASN A 300      23.767  35.585  -3.737  1.00 65.65           O  
ANISOU  459  OD1 ASN A 300     5944   6274  12728      3   -627  -4653       O  
ATOM    460  ND2 ASN A 300      24.705  34.495  -5.444  1.00 85.65           N  
ANISOU  460  ND2 ASN A 300     8538   8828  15175    -74   -545  -4414       N  
ATOM    461  N   SER A 301      24.584  38.477  -1.770  1.00 72.98           N  
ANISOU  461  N   SER A 301     6531   7003  14194     57   -682  -5205       N  
ATOM    462  CA  SER A 301      23.619  39.549  -1.536  1.00 74.43           C  
ANISOU  462  CA  SER A 301     6712   7077  14493     62   -660  -5269       C  
ATOM    463  C   SER A 301      22.375  39.379  -2.398  1.00 72.38           C  
ANISOU  463  C   SER A 301     6614   6792  14096     40   -606  -5061       C  
ATOM    464  O   SER A 301      21.940  40.306  -3.077  1.00 73.22           O  
ANISOU  464  O   SER A 301     6732   6746  14341      9   -535  -5033       O  
ATOM    465  CB  SER A 301      24.256  40.924  -1.756  1.00 77.05           C  
ANISOU  465  CB  SER A 301     6912   7216  15147     14   -588  -5379       C  
ATOM    466  OG  SER A 301      25.341  41.121  -0.869  1.00 79.03           O  
ANISOU  466  OG  SER A 301     7007   7494  15529     38   -641  -5583       O  
ATOM    467  N   THR A 302      21.840  38.162  -2.380  1.00 69.73           N  
ANISOU  467  N   THR A 302     6403   6602  13490     59   -639  -4914       N  
ATOM    468  CA  THR A 302      20.503  37.852  -2.862  1.00 67.70           C  
ANISOU  468  CA  THR A 302     6300   6355  13069     54   -608  -4733       C  
ATOM    469  C   THR A 302      19.827  36.930  -1.859  1.00 66.48           C  
ANISOU  469  C   THR A 302     6219   6383  12659    126   -701  -4742       C  
ATOM    470  O   THR A 302      20.477  36.343  -0.989  1.00 66.80           O  
ANISOU  470  O   THR A 302     6207   6548  12626    174   -784  -4847       O  
ATOM    471  CB  THR A 302      20.524  37.191  -4.248  1.00 65.34           C  
ANISOU  471  CB  THR A 302     6100   6039  12688    -10   -532  -4497       C  
ATOM    472  OG1 THR A 302      21.309  35.994  -4.193  1.00 63.92           O  
ANISOU  472  OG1 THR A 302     5926   6000  12362     -1   -577  -4459       O  
ATOM    473  CG2 THR A 302      21.110  38.133  -5.290  1.00 66.61           C  
ANISOU  473  CG2 THR A 302     6201   6012  13095    -82   -430  -4475       C  
ATOM    474  N   TYR A 303      18.509  36.812  -1.984  1.00 65.18           N  
ANISOU  474  N   TYR A 303     6173   6230  12361    137   -686  -4631       N  
ATOM    475  CA  TYR A 303      17.732  35.897  -1.165  1.00 63.82           C  
ANISOU  475  CA  TYR A 303     6089   6226  11934    200   -758  -4610       C  
ATOM    476  C   TYR A 303      17.368  34.655  -1.971  1.00 60.68           C  
ANISOU  476  C   TYR A 303     5828   5916  11314    175   -737  -4375       C  
ATOM    477  O   TYR A 303      17.344  34.670  -3.203  1.00 59.54           O  
ANISOU  477  O   TYR A 303     5730   5685  11206    112   -658  -4218       O  
ATOM    478  CB  TYR A 303      16.461  36.570  -0.643  1.00 64.58           C  
ANISOU  478  CB  TYR A 303     6223   6291  12025    237   -759  -4661       C  
ATOM    479  N   ARG A 304      17.099  33.573  -1.248  1.00 59.40           N  
ANISOU  479  N   ARG A 304     5725   5924  10920    228   -808  -4355       N  
ATOM    480  CA  ARG A 304      16.626  32.321  -1.829  1.00 56.45           C  
ANISOU  480  CA  ARG A 304     5484   5650  10314    216   -798  -4144       C  
ATOM    481  C   ARG A 304      15.478  31.824  -0.969  1.00 56.71           C  
ANISOU  481  C   ARG A 304     5603   5801  10142    278   -846  -4138       C  
ATOM    482  O   ARG A 304      15.602  31.770   0.258  1.00 56.99           O  
ANISOU  482  O   ARG A 304     5593   5925  10137    342   -922  -4291       O  
ATOM    483  CB  ARG A 304      17.749  31.282  -1.889  1.00 55.53           C  
ANISOU  483  CB  ARG A 304     5347   5630  10122    215   -834  -4111       C  
ATOM    484  CG  ARG A 304      17.351  29.895  -2.418  1.00 52.53           C  
ANISOU  484  CG  ARG A 304     5098   5362   9500    208   -830  -3900       C  
ATOM    485  CD  ARG A 304      18.547  28.959  -2.299  1.00 52.09           C  
ANISOU  485  CD  ARG A 304     5003   5396   9394    219   -874  -3903       C  
ATOM    486  NE  ARG A 304      18.280  27.583  -2.712  1.00 49.40           N  
ANISOU  486  NE  ARG A 304     4776   5164   8828    218   -876  -3715       N  
ATOM    487  CZ  ARG A 304      17.777  26.648  -1.912  1.00 48.46           C  
ANISOU  487  CZ  ARG A 304     4726   5184   8504    276   -937  -3689       C  
ATOM    488  NH1 ARG A 304      17.459  26.948  -0.660  1.00 49.99           N  
ANISOU  488  NH1 ARG A 304     4890   5427   8678    341  -1000  -3840       N  
ATOM    489  NH2 ARG A 304      17.577  25.415  -2.371  1.00 46.06           N  
ANISOU  489  NH2 ARG A 304     4520   4965   8014    269   -931  -3512       N  
ATOM    490  N   VAL A 305      14.354  31.485  -1.598  1.00 53.79           N  
ANISOU  490  N   VAL A 305     5355   5435   9647    260   -801  -3968       N  
ATOM    491  CA  VAL A 305      13.177  31.031  -0.873  1.00 53.05           C  
ANISOU  491  CA  VAL A 305     5347   5448   9362    314   -833  -3951       C  
ATOM    492  C   VAL A 305      12.705  29.728  -1.500  1.00 50.07           C  
ANISOU  492  C   VAL A 305     5096   5167   8760    298   -819  -3733       C  
ATOM    493  O   VAL A 305      12.729  29.575  -2.726  1.00 48.59           O  
ANISOU  493  O   VAL A 305     4955   4917   8591    237   -756  -3575       O  
ATOM    494  CB  VAL A 305      12.040  32.075  -0.879  1.00 54.01           C  
ANISOU  494  CB  VAL A 305     5486   5468   9566    320   -792  -3987       C  
ATOM    495  CG1 VAL A 305      11.086  31.805   0.270  1.00 54.22           C  
ANISOU  495  CG1 VAL A 305     5555   5613   9433    392   -842  -4056       C  
ATOM    496  CG2 VAL A 305      12.600  33.497  -0.806  1.00 56.74           C  
ANISOU  496  CG2 VAL A 305     5708   5660  10190    307   -773  -4152       C  
ATOM    497  N   VAL A 306      12.293  28.791  -0.652  1.00 49.27           N  
ANISOU  497  N   VAL A 306     5050   5220   8453    352   -875  -3725       N  
ATOM    498  CA  VAL A 306      11.885  27.455  -1.075  1.00 46.57           C  
ANISOU  498  CA  VAL A 306     4820   4984   7890    345   -869  -3530       C  
ATOM    499  C   VAL A 306      10.479  27.184  -0.557  1.00 45.90           C  
ANISOU  499  C   VAL A 306     4824   4974   7642    386   -872  -3495       C  
ATOM    500  O   VAL A 306      10.159  27.500   0.592  1.00 47.47           O  
ANISOU  500  O   VAL A 306     4993   5221   7822    445   -916  -3642       O  
ATOM    501  CB  VAL A 306      12.868  26.383  -0.561  1.00 46.18           C  
ANISOU  501  CB  VAL A 306     4752   5054   7739    373   -932  -3538       C  
ATOM    502  CG1 VAL A 306      12.401  24.983  -0.948  1.00 43.47           C  
ANISOU  502  CG1 VAL A 306     4525   4818   7172    369   -925  -3337       C  
ATOM    503  CG2 VAL A 306      14.268  26.645  -1.096  1.00 46.87           C  
ANISOU  503  CG2 VAL A 306     4747   5069   7992    334   -926  -3577       C  
ATOM    504  N   SER A 307       9.642  26.581  -1.400  1.00 43.62           N  
ANISOU  504  N   SER A 307     4641   4699   7233    356   -824  -3302       N  
ATOM    505  CA  SER A 307       8.339  26.099  -0.976  1.00 42.68           C  
ANISOU  505  CA  SER A 307     4611   4667   6937    392   -824  -3246       C  
ATOM    506  C   SER A 307       8.199  24.645  -1.409  1.00 40.70           C  
ANISOU  506  C   SER A 307     4452   4525   6487    380   -821  -3053       C  
ATOM    507  O   SER A 307       8.589  24.289  -2.523  1.00 39.02           O  
ANISOU  507  O   SER A 307     4265   4272   6289    324   -784  -2915       O  
ATOM    508  CB  SER A 307       7.224  26.955  -1.573  1.00 42.68           C  
ANISOU  508  CB  SER A 307     4649   4563   7006    374   -761  -3211       C  
ATOM    509  OG  SER A 307       5.957  26.543  -1.095  1.00 41.98           O  
ANISOU  509  OG  SER A 307     4636   4561   6755    415   -761  -3174       O  
ATOM    510  N   VAL A 308       7.663  23.805  -0.523  1.00 40.35           N  
ANISOU  510  N   VAL A 308     4455   4615   6261    431   -857  -3045       N  
ATOM    511  CA  VAL A 308       7.574  22.361  -0.745  1.00 38.13           C  
ANISOU  511  CA  VAL A 308     4253   4442   5794    427   -859  -2876       C  
ATOM    512  C   VAL A 308       6.106  21.953  -0.744  1.00 38.43           C  
ANISOU  512  C   VAL A 308     4383   4537   5683    440   -827  -2774       C  
ATOM    513  O   VAL A 308       5.389  22.196   0.234  1.00 38.50           O  
ANISOU  513  O   VAL A 308     4392   4597   5641    491   -846  -2873       O  
ATOM    514  CB  VAL A 308       8.358  21.567   0.314  1.00 41.84           C  
ANISOU  514  CB  VAL A 308     4696   5023   6180    478   -928  -2945       C  
ATOM    515  CG1 VAL A 308       8.253  20.075   0.044  1.00 36.08           C  
ANISOU  515  CG1 VAL A 308     4049   4387   5273    472   -923  -2763       C  
ATOM    516  CG2 VAL A 308       9.826  21.993   0.324  1.00 45.29           C  
ANISOU  516  CG2 VAL A 308     5034   5404   6772    469   -962  -3056       C  
ATOM    517  N   LEU A 309       5.662  21.319  -1.829  1.00 33.82           N  
ANISOU  517  N   LEU A 309     3874   3948   5030    395   -779  -2581       N  
ATOM    518  CA  LEU A 309       4.305  20.793  -1.927  1.00 33.43           C  
ANISOU  518  CA  LEU A 309     3909   3956   4836    404   -747  -2466       C  
ATOM    519  C   LEU A 309       4.365  19.272  -1.904  1.00 35.48           C  
ANISOU  519  C   LEU A 309     4225   4329   4925    406   -755  -2322       C  
ATOM    520  O   LEU A 309       5.009  18.658  -2.764  1.00 30.76           O  
ANISOU  520  O   LEU A 309     3644   3717   4326    363   -741  -2201       O  
ATOM    521  CB  LEU A 309       3.602  21.277  -3.194  1.00 32.62           C  
ANISOU  521  CB  LEU A 309     3851   3754   4790    354   -682  -2357       C  
ATOM    522  CG  LEU A 309       2.156  20.767  -3.322  1.00 29.85           C  
ANISOU  522  CG  LEU A 309     3583   3463   4298    366   -648  -2243       C  
ATOM    523  CD1 LEU A 309       1.292  21.315  -2.189  1.00 32.17           C  
ANISOU  523  CD1 LEU A 309     3861   3792   4569    428   -662  -2384       C  
ATOM    524  CD2 LEU A 309       1.569  21.126  -4.658  1.00 28.58           C  
ANISOU  524  CD2 LEU A 309     3470   3205   4186    318   -587  -2122       C  
ATOM    525  N   THR A 310       3.706  18.672  -0.917  1.00 35.10           N  
ANISOU  525  N   THR A 310     4206   4390   4742    456   -775  -2336       N  
ATOM    526  CA  THR A 310       3.569  17.227  -0.895  1.00 32.71           C  
ANISOU  526  CA  THR A 310     3961   4183   4284    457   -771  -2190       C  
ATOM    527  C   THR A 310       2.603  16.807  -1.990  1.00 34.86           C  
ANISOU  527  C   THR A 310     4304   4442   4500    415   -709  -2005       C  
ATOM    528  O   THR A 310       1.600  17.480  -2.242  1.00 33.85           O  
ANISOU  528  O   THR A 310     4193   4280   4390    414   -678  -2011       O  
ATOM    529  CB  THR A 310       3.064  16.756   0.467  1.00 38.63           C  
ANISOU  529  CB  THR A 310     4722   5045   4912    519   -801  -2258       C  
ATOM    530  OG1 THR A 310       4.000  17.136   1.476  1.00 41.31           O  
ANISOU  530  OG1 THR A 310     4997   5398   5302    560   -863  -2433       O  
ATOM    531  CG2 THR A 310       2.907  15.253   0.497  1.00 37.16           C  
ANISOU  531  CG2 THR A 310     4593   4943   4582    517   -790  -2105       C  
ATOM    532  N   VAL A 311       2.928  15.713  -2.670  1.00 28.58           N  
ANISOU  532  N   VAL A 311     3547   3668   3645    382   -691  -1844       N  
ATOM    533  CA  VAL A 311       2.071  15.194  -3.725  1.00 24.78           C  
ANISOU  533  CA  VAL A 311     3128   3179   3106    342   -634  -1663       C  
ATOM    534  C   VAL A 311       1.641  13.793  -3.331  1.00 25.00           C  
ANISOU  534  C   VAL A 311     3200   3305   2996    356   -625  -1552       C  
ATOM    535  O   VAL A 311       2.377  13.063  -2.659  1.00 26.47           O  
ANISOU  535  O   VAL A 311     3374   3540   3144    376   -657  -1572       O  
ATOM    536  CB  VAL A 311       2.759  15.204  -5.113  1.00 28.18           C  
ANISOU  536  CB  VAL A 311     3568   3530   3608    278   -605  -1557       C  
ATOM    537  CG1 VAL A 311       3.257  16.618  -5.443  1.00 31.61           C  
ANISOU  537  CG1 VAL A 311     3953   3856   4200    261   -610  -1677       C  
ATOM    538  CG2 VAL A 311       3.891  14.212  -5.178  1.00 28.06           C  
ANISOU  538  CG2 VAL A 311     3548   3543   3571    266   -620  -1501       C  
ATOM    539  N   LEU A 312       0.410  13.443  -3.708  1.00 23.11           N  
ANISOU  539  N   LEU A 312     3005   3087   2687    348   -582  -1443       N  
ATOM    540  CA  LEU A 312      -0.104  12.105  -3.461  1.00 22.62           C  
ANISOU  540  CA  LEU A 312     2979   3102   2515    352   -561  -1326       C  
ATOM    541  C   LEU A 312       0.505  11.106  -4.432  1.00 20.81           C  
ANISOU  541  C   LEU A 312     2774   2847   2287    300   -532  -1169       C  
ATOM    542  O   LEU A 312       0.629  11.382  -5.629  1.00 23.72           O  
ANISOU  542  O   LEU A 312     3156   3150   2708    254   -502  -1089       O  
ATOM    543  CB  LEU A 312      -1.625  12.084  -3.597  1.00 23.76           C  
ANISOU  543  CB  LEU A 312     3151   3275   2603    359   -521  -1265       C  
ATOM    544  CG  LEU A 312      -2.355  13.004  -2.630  1.00 30.04           C  
ANISOU  544  CG  LEU A 312     3926   4102   3386    412   -541  -1416       C  
ATOM    545  CD1 LEU A 312      -3.845  12.736  -2.738  1.00 31.78           C  
ANISOU  545  CD1 LEU A 312     4173   4364   3537    421   -500  -1340       C  
ATOM    546  CD2 LEU A 312      -1.836  12.743  -1.236  1.00 30.79           C  
ANISOU  546  CD2 LEU A 312     3997   4267   3434    457   -588  -1536       C  
ATOM    547  N   HIS A 313       0.866   9.934  -3.900  1.00 19.23           N  
ANISOU  547  N   HIS A 313     2582   2697   2028    306   -537  -1129       N  
ATOM    548  CA  HIS A 313       1.366   8.817  -4.702  1.00 20.63           C  
ANISOU  548  CA  HIS A 313     2783   2853   2203    257   -503   -983       C  
ATOM    549  C   HIS A 313       0.567   8.615  -5.988  1.00 21.14           C  
ANISOU  549  C   HIS A 313     2878   2877   2277    206   -440   -831       C  
ATOM    550  O   HIS A 313       1.135   8.526  -7.081  1.00 19.02           O  
ANISOU  550  O   HIS A 313     2619   2553   2054    157   -414   -748       O  
ATOM    551  CB  HIS A 313       1.327   7.553  -3.841  1.00 24.18           C  
ANISOU  551  CB  HIS A 313     3245   3365   2576    272   -505   -959       C  
ATOM    552  CG  HIS A 313       1.649   6.293  -4.577  1.00 24.06           C  
ANISOU  552  CG  HIS A 313     3253   3326   2561    218   -462   -814       C  
ATOM    553  ND1 HIS A 313       2.942   5.861  -4.778  1.00 20.62           N  
ANISOU  553  ND1 HIS A 313     2812   2864   2156    201   -477   -807       N  
ATOM    554  CD2 HIS A 313       0.847   5.357  -5.135  1.00 22.07           C  
ANISOU  554  CD2 HIS A 313     3022   3070   2292    174   -405   -682       C  
ATOM    555  CE1 HIS A 313       2.923   4.721  -5.447  1.00 21.01           C  
ANISOU  555  CE1 HIS A 313     2884   2895   2204    148   -427   -675       C  
ATOM    556  NE2 HIS A 313       1.664   4.390  -5.669  1.00 24.92           N  
ANISOU  556  NE2 HIS A 313     3392   3401   2675    128   -383   -601       N  
ATOM    557  N   GLN A 314      -0.764   8.523  -5.873  1.00 17.80           N  
ANISOU  557  N   GLN A 314     2467   2485   1812    217   -414   -796       N  
ATOM    558  CA  GLN A 314      -1.558   8.229  -7.058  1.00 21.92           C  
ANISOU  558  CA  GLN A 314     3010   2971   2348    171   -356   -655       C  
ATOM    559  C   GLN A 314      -1.645   9.433  -7.978  1.00 18.38           C  
ANISOU  559  C   GLN A 314     2567   2461   1954    158   -352   -662       C  
ATOM    560  O   GLN A 314      -1.683   9.265  -9.202  1.00 18.72           O  
ANISOU  560  O   GLN A 314     2626   2458   2029    109   -312   -547       O  
ATOM    561  CB  GLN A 314      -2.951   7.737  -6.658  1.00 22.76           C  
ANISOU  561  CB  GLN A 314     3118   3128   2402    190   -332   -621       C  
ATOM    562  CG  GLN A 314      -3.773   8.741  -5.835  1.00 37.50           C  
ANISOU  562  CG  GLN A 314     4975   5038   4236    251   -360   -739       C  
ATOM    563  CD  GLN A 314      -3.540   8.677  -4.306  1.00 42.06           C  
ANISOU  563  CD  GLN A 314     5537   5690   4756    303   -404   -868       C  
ATOM    564  OE1 GLN A 314      -2.423   8.458  -3.820  1.00 32.18           O  
ANISOU  564  OE1 GLN A 314     4277   4441   3507    307   -437   -921       O  
ATOM    565  NE2 GLN A 314      -4.616   8.889  -3.550  1.00 46.21           N  
ANISOU  565  NE2 GLN A 314     6056   6278   5225    345   -405   -923       N  
ATOM    566  N   ASP A 315      -1.657  10.644  -7.422  1.00 17.71           N  
ANISOU  566  N   ASP A 315     2467   2373   1889    197   -392   -802       N  
ATOM    567  CA  ASP A 315      -1.739  11.838  -8.257  1.00 20.19           C  
ANISOU  567  CA  ASP A 315     2786   2616   2267    179   -387   -825       C  
ATOM    568  C   ASP A 315      -0.523  11.945  -9.167  1.00 22.52           C  
ANISOU  568  C   ASP A 315     3083   2850   2625    129   -383   -789       C  
ATOM    569  O   ASP A 315      -0.652  12.194 -10.374  1.00 18.54           O  
ANISOU  569  O   ASP A 315     2601   2295   2150     86   -349   -702       O  
ATOM    570  CB  ASP A 315      -1.853  13.086  -7.383  1.00 20.68           C  
ANISOU  570  CB  ASP A 315     2821   2671   2366    225   -426  -1006       C  
ATOM    571  CG  ASP A 315      -3.244  13.275  -6.796  1.00 25.52           C  
ANISOU  571  CG  ASP A 315     3440   3332   2925    268   -418  -1038       C  
ATOM    572  OD1 ASP A 315      -4.162  12.474  -7.129  1.00 24.26           O  
ANISOU  572  OD1 ASP A 315     3303   3209   2706    263   -383   -914       O  
ATOM    573  OD2 ASP A 315      -3.403  14.249  -6.011  1.00 25.93           O  
ANISOU  573  OD2 ASP A 315     3468   3379   3006    308   -444  -1193       O  
ATOM    574  N   TRP A 316       0.675  11.747  -8.603  1.00 19.31           N  
ANISOU  574  N   TRP A 316     2647   2452   2236    137   -418   -858       N  
ATOM    575  CA  TRP A 316       1.889  11.823  -9.412  1.00 16.33           C  
ANISOU  575  CA  TRP A 316     2264   2023   1918     93   -415   -833       C  
ATOM    576  C   TRP A 316       1.887  10.762 -10.501  1.00 15.91           C  
ANISOU  576  C   TRP A 316     2245   1970   1829     42   -360   -653       C  
ATOM    577  O   TRP A 316       2.134  11.065 -11.675  1.00 17.21           O  
ANISOU  577  O   TRP A 316     2423   2089   2028     -3   -330   -587       O  
ATOM    578  CB  TRP A 316       3.139  11.701  -8.519  1.00 18.15           C  
ANISOU  578  CB  TRP A 316     2451   2271   2174    120   -465   -945       C  
ATOM    579  CG  TRP A 316       4.439  11.954  -9.277  1.00 16.48           C  
ANISOU  579  CG  TRP A 316     2219   2005   2038     82   -467   -948       C  
ATOM    580  CD1 TRP A 316       5.333  11.013  -9.712  1.00 16.42           C  
ANISOU  580  CD1 TRP A 316     2220   2006   2014     56   -454   -865       C  
ATOM    581  CD2 TRP A 316       4.976  13.233  -9.674  1.00 18.41           C  
ANISOU  581  CD2 TRP A 316     2428   2172   2397     66   -478  -1044       C  
ATOM    582  NE1 TRP A 316       6.378  11.624 -10.374  1.00 16.55           N  
ANISOU  582  NE1 TRP A 316     2208   1966   2114     27   -458   -902       N  
ATOM    583  CE2 TRP A 316       6.184  12.983 -10.361  1.00 20.40           C  
ANISOU  583  CE2 TRP A 316     2666   2397   2689     31   -472  -1011       C  
ATOM    584  CE3 TRP A 316       4.547  14.559  -9.520  1.00 20.10           C  
ANISOU  584  CE3 TRP A 316     2615   2327   2693     77   -487  -1158       C  
ATOM    585  CZ2 TRP A 316       6.969  14.012 -10.888  1.00 22.60           C  
ANISOU  585  CZ2 TRP A 316     2901   2595   3090      5   -474  -1087       C  
ATOM    586  CZ3 TRP A 316       5.324  15.581 -10.052  1.00 21.22           C  
ANISOU  586  CZ3 TRP A 316     2717   2378   2969     48   -486  -1231       C  
ATOM    587  CH2 TRP A 316       6.525  15.302 -10.720  1.00 20.73           C  
ANISOU  587  CH2 TRP A 316     2637   2293   2947     12   -479  -1196       C  
ATOM    588  N   LEU A 317       1.583   9.507 -10.140  1.00 14.22           N  
ANISOU  588  N   LEU A 317     2040   1805   1557     45   -341   -577       N  
ATOM    589  CA  LEU A 317       1.594   8.441 -11.131  1.00 14.69           C  
ANISOU  589  CA  LEU A 317     2110   1858   1613     -3   -282   -422       C  
ATOM    590  C   LEU A 317       0.505   8.638 -12.179  1.00 14.24           C  
ANISOU  590  C   LEU A 317     2062   1775   1574    -12   -240   -321       C  
ATOM    591  O   LEU A 317       0.674   8.208 -13.329  1.00 16.54           O  
ANISOU  591  O   LEU A 317     2370   2014   1900    -29   -207   -189       O  
ATOM    592  CB  LEU A 317       1.427   7.082 -10.441  1.00 15.31           C  
ANISOU  592  CB  LEU A 317     2184   1979   1652      0   -269   -385       C  
ATOM    593  CG  LEU A 317       2.683   6.674  -9.663  1.00 20.95           C  
ANISOU  593  CG  LEU A 317     2891   2710   2357     15   -310   -454       C  
ATOM    594  CD1 LEU A 317       2.469   5.443  -8.791  1.00 24.47           C  
ANISOU  594  CD1 LEU A 317     3338   3201   2758     23   -308   -441       C  
ATOM    595  CD2 LEU A 317       3.779   6.407 -10.662  1.00 21.52           C  
ANISOU  595  CD2 LEU A 317     2959   2750   2469    -27   -286   -392       C  
ATOM    596  N   ASN A 318      -0.609   9.292 -11.809  1.00 12.27           N  
ANISOU  596  N   ASN A 318     1821   1535   1305     14   -251   -365       N  
ATOM    597  CA  ASN A 318      -1.691   9.523 -12.762  1.00 14.38           C  
ANISOU  597  CA  ASN A 318     2104   1769   1592     18   -222   -271       C  
ATOM    598  C   ASN A 318      -1.477  10.772 -13.603  1.00 14.18           C  
ANISOU  598  C   ASN A 318     2092   1695   1601      8   -233   -290       C  
ATOM    599  O   ASN A 318      -2.384  11.186 -14.341  1.00 14.63           O  
ANISOU  599  O   ASN A 318     2177   1716   1666     17   -223   -221       O  
ATOM    600  CB  ASN A 318      -3.032   9.588 -12.027  1.00 17.03           C  
ANISOU  600  CB  ASN A 318     2438   2144   1888     52   -225   -309       C  
ATOM    601  CG  ASN A 318      -3.547   8.210 -11.668  1.00 18.18           C  
ANISOU  601  CG  ASN A 318     2566   2324   2018     46   -195   -249       C  
ATOM    602  OD1 ASN A 318      -3.266   7.237 -12.369  1.00 17.74           O  
ANISOU  602  OD1 ASN A 318     2507   2225   2009     14   -159   -148       O  
ATOM    603  ND2 ASN A 318      -4.298   8.115 -10.570  1.00 22.36           N  
ANISOU  603  ND2 ASN A 318     3091   2915   2491     79   -211   -316       N  
ATOM    604  N   GLY A 319      -0.294  11.376 -13.525  1.00 16.56           N  
ANISOU  604  N   GLY A 319     2381   1981   1932    -18   -252   -384       N  
ATOM    605  CA  GLY A 319       0.032  12.437 -14.454  1.00 14.98           C  
ANISOU  605  CA  GLY A 319     2184   1721   1786    -47   -247   -405       C  
ATOM    606  C   GLY A 319      -0.470  13.821 -14.092  1.00 17.22           C  
ANISOU  606  C   GLY A 319     2478   1946   2117    -41   -261   -536       C  
ATOM    607  O   GLY A 319      -0.485  14.696 -14.961  1.00 17.21           O  
ANISOU  607  O   GLY A 319     2488   1871   2179    -70   -239   -540       O  
ATOM    608  N   LYS A 320      -0.877  14.062 -12.849  1.00 18.34           N  
ANISOU  608  N   LYS A 320     2612   2107   2247      6   -294   -645       N  
ATOM    609  CA  LYS A 320      -1.312  15.412 -12.513  1.00 18.64           C  
ANISOU  609  CA  LYS A 320     2648   2074   2360     29   -306   -777       C  
ATOM    610  C   LYS A 320      -0.154  16.384 -12.689  1.00 20.35           C  
ANISOU  610  C   LYS A 320     2835   2193   2702      7   -320   -876       C  
ATOM    611  O   LYS A 320       1.015  16.024 -12.513  1.00 19.07           O  
ANISOU  611  O   LYS A 320     2643   2047   2554     -5   -342   -896       O  
ATOM    612  CB  LYS A 320      -1.856  15.479 -11.086  1.00 19.37           C  
ANISOU  612  CB  LYS A 320     2718   2223   2421     94   -341   -891       C  
ATOM    613  CG  LYS A 320      -3.081  14.591 -10.872  1.00 21.86           C  
ANISOU  613  CG  LYS A 320     3053   2625   2629    120   -325   -800       C  
ATOM    614  CD  LYS A 320      -3.997  15.170  -9.792  1.00 27.58           C  
ANISOU  614  CD  LYS A 320     3765   3375   3339    182   -342   -923       C  
ATOM    615  CE  LYS A 320      -5.335  14.438  -9.786  1.00 29.91           C  
ANISOU  615  CE  LYS A 320     4078   3742   3544    206   -319   -826       C  
ATOM    616  NZ  LYS A 320      -6.327  15.140  -8.920  1.00 33.98           N  
ANISOU  616  NZ  LYS A 320     4585   4279   4047    264   -325   -944       N  
ATOM    617  N   GLU A 321      -0.500  17.631 -13.026  1.00 21.68           N  
ANISOU  617  N   GLU A 321     3006   2252   2980      7   -303   -941       N  
ATOM    618  CA  GLU A 321       0.456  18.701 -13.287  1.00 23.47           C  
ANISOU  618  CA  GLU A 321     3192   2361   3366    -13   -305  -1031       C  
ATOM    619  C   GLU A 321       0.518  19.660 -12.110  1.00 22.50           C  
ANISOU  619  C   GLU A 321     3008   2197   3345     35   -336  -1221       C  
ATOM    620  O   GLU A 321      -0.518  20.142 -11.636  1.00 25.88           O  
ANISOU  620  O   GLU A 321     3447   2612   3774     76   -330  -1275       O  
ATOM    621  CB  GLU A 321       0.075  19.495 -14.535  1.00 32.90           C  
ANISOU  621  CB  GLU A 321     4419   3434   4648    -45   -256   -963       C  
ATOM    622  CG  GLU A 321       0.256  18.756 -15.822  1.00 59.18           C  
ANISOU  622  CG  GLU A 321     7794   6789   7903    -98   -224   -796       C  
ATOM    623  CD  GLU A 321       0.020  19.637 -17.025  1.00 81.68           C  
ANISOU  623  CD  GLU A 321    10666   9513  10856   -122   -181   -738       C  
ATOM    624  OE1 GLU A 321      -1.109  19.626 -17.561  1.00 85.52           O  
ANISOU  624  OE1 GLU A 321    11203   9991  11298   -113   -148   -654       O  
ATOM    625  OE2 GLU A 321       0.965  20.350 -17.422  1.00 90.27           O  
ANISOU  625  OE2 GLU A 321    11711  10507  12079   -147   -177   -775       O  
ATOM    626  N   TYR A 322       1.735  19.969 -11.674  1.00 25.73           N  
ANISOU  626  N   TYR A 322     3348   2583   3844     30   -366  -1326       N  
ATOM    627  CA  TYR A 322       1.969  20.829 -10.525  1.00 24.53           C  
ANISOU  627  CA  TYR A 322     3126   2402   3793     73   -399  -1518       C  
ATOM    628  C   TYR A 322       2.599  22.131 -11.002  1.00 28.08           C  
ANISOU  628  C   TYR A 322     3523   2696   4452     48   -377  -1596       C  
ATOM    629  O   TYR A 322       3.675  22.120 -11.605  1.00 28.62           O  
ANISOU  629  O   TYR A 322     3560   2726   4586      6   -370  -1571       O  
ATOM    630  CB  TYR A 322       2.850  20.110  -9.503  1.00 25.27           C  
ANISOU  630  CB  TYR A 322     3174   2600   3828     97   -454  -1588       C  
ATOM    631  CG  TYR A 322       2.159  18.860  -9.021  1.00 25.49           C  
ANISOU  631  CG  TYR A 322     3251   2766   3667    125   -467  -1503       C  
ATOM    632  CD1 TYR A 322       2.220  17.679  -9.757  1.00 21.06           C  
ANISOU  632  CD1 TYR A 322     2742   2266   2994     93   -448  -1330       C  
ATOM    633  CD2 TYR A 322       1.391  18.873  -7.863  1.00 24.56           C  
ANISOU  633  CD2 TYR A 322     3128   2716   3490    183   -492  -1590       C  
ATOM    634  CE1 TYR A 322       1.562  16.530  -9.329  1.00 21.50           C  
ANISOU  634  CE1 TYR A 322     2835   2434   2900    117   -452  -1245       C  
ATOM    635  CE2 TYR A 322       0.720  17.738  -7.442  1.00 25.20           C  
ANISOU  635  CE2 TYR A 322     3248   2915   3410    208   -496  -1505       C  
ATOM    636  CZ  TYR A 322       0.816  16.572  -8.173  1.00 24.64           C  
ANISOU  636  CZ  TYR A 322     3222   2892   3247    173   -475  -1332       C  
ATOM    637  OH  TYR A 322       0.155  15.440  -7.761  1.00 21.43           O  
ANISOU  637  OH  TYR A 322     2847   2588   2707    195   -472  -1245       O  
ATOM    638  N   LYS A 323       1.905  23.242 -10.762  1.00 27.40           N  
ANISOU  638  N   LYS A 323     3422   2514   4474     76   -360  -1684       N  
ATOM    639  CA  LYS A 323       2.357  24.569 -11.161  1.00 29.55           C  
ANISOU  639  CA  LYS A 323     3640   2623   4966     58   -332  -1758       C  
ATOM    640  C   LYS A 323       2.728  25.371  -9.928  1.00 32.12           C  
ANISOU  640  C   LYS A 323     3878   2925   5400     99   -368  -1967       C  
ATOM    641  O   LYS A 323       1.925  25.493  -8.994  1.00 31.05           O  
ANISOU  641  O   LYS A 323     3747   2835   5216    154   -388  -2052       O  
ATOM    642  CB  LYS A 323       1.272  25.313 -11.953  1.00 32.24           C  
ANISOU  642  CB  LYS A 323     4030   2846   5374     62   -277  -1688       C  
ATOM    643  CG  LYS A 323       1.667  26.742 -12.358  1.00 39.53           C  
ANISOU  643  CG  LYS A 323     4894   3585   6541     49   -242  -1755       C  
ATOM    644  CD  LYS A 323       0.786  27.292 -13.491  1.00 42.79           C  
ANISOU  644  CD  LYS A 323     5363   3877   7017     43   -182  -1628       C  
ATOM    645  CE  LYS A 323      -0.662  27.426 -13.080  1.00 50.62           C  
ANISOU  645  CE  LYS A 323     6405   4879   7950    105   -175  -1636       C  
ATOM    646  NZ  LYS A 323      -1.486  28.071 -14.147  1.00 53.95           N  
ANISOU  646  NZ  LYS A 323     6871   5171   8457    111   -120  -1520       N  
ATOM    647  N   CYS A 324       3.933  25.929  -9.937  1.00 31.42           N  
ANISOU  647  N   CYS A 324     3708   2768   5463     74   -375  -2052       N  
ATOM    648  CA  CYS A 324       4.396  26.847  -8.910  1.00 33.95           C  
ANISOU  648  CA  CYS A 324     3934   3043   5924    107   -404  -2256       C  
ATOM    649  C   CYS A 324       4.431  28.231  -9.533  1.00 35.67           C  
ANISOU  649  C   CYS A 324     4113   3070   6371     86   -353  -2290       C  
ATOM    650  O   CYS A 324       5.096  28.429 -10.553  1.00 35.51           O  
ANISOU  650  O   CYS A 324     4081   2966   6444     32   -315  -2211       O  
ATOM    651  CB  CYS A 324       5.786  26.447  -8.408  1.00 37.10           C  
ANISOU  651  CB  CYS A 324     4258   3504   6333     98   -451  -2335       C  
ATOM    652  SG  CYS A 324       6.497  27.681  -7.312  1.00 37.91           S  
ANISOU  652  SG  CYS A 324     4232   3532   6639    129   -484  -2588       S  
ATOM    653  N   LYS A 325       3.697  29.175  -8.943  1.00 37.37           N  
ANISOU  653  N   LYS A 325     4307   3216   6676    131   -349  -2401       N  
ATOM    654  CA  LYS A 325       3.688  30.560  -9.394  1.00 40.97           C  
ANISOU  654  CA  LYS A 325     4719   3483   7366    122   -302  -2447       C  
ATOM    655  C   LYS A 325       4.365  31.423  -8.339  1.00 41.94           C  
ANISOU  655  C   LYS A 325     4728   3566   7642    147   -336  -2667       C  
ATOM    656  O   LYS A 325       4.011  31.356  -7.157  1.00 42.66           O  
ANISOU  656  O   LYS A 325     4800   3743   7666    202   -383  -2794       O  
ATOM    657  CB  LYS A 325       2.262  31.048  -9.653  1.00 39.35           C  
ANISOU  657  CB  LYS A 325     4576   3209   7166    159   -264  -2396       C  
ATOM    658  CG  LYS A 325       2.168  32.552  -9.910  1.00 45.56           C  
ANISOU  658  CG  LYS A 325     5310   3797   8205    166   -221  -2463       C  
ATOM    659  CD  LYS A 325       0.726  33.040  -9.992  1.00 53.47           C  
ANISOU  659  CD  LYS A 325     6367   4736   9212    219   -191  -2431       C  
ATOM    660  CE  LYS A 325       0.235  33.114 -11.433  1.00 59.29           C  
ANISOU  660  CE  LYS A 325     7175   5375   9976    192   -131  -2230       C  
ATOM    661  NZ  LYS A 325      -0.780  34.202 -11.606  1.00 67.04           N  
ANISOU  661  NZ  LYS A 325     8164   6211  11096    242    -91  -2237       N  
ATOM    662  N   VAL A 326       5.346  32.214  -8.761  1.00 43.42           N  
ANISOU  662  N   VAL A 326     4838   3628   8031    108   -312  -2711       N  
ATOM    663  CA  VAL A 326       6.132  33.043  -7.854  1.00 47.27           C  
ANISOU  663  CA  VAL A 326     5207   4070   8682    125   -342  -2919       C  
ATOM    664  C   VAL A 326       5.885  34.501  -8.212  1.00 49.37           C  
ANISOU  664  C   VAL A 326     5430   4136   9192    123   -289  -2968       C  
ATOM    665  O   VAL A 326       6.136  34.921  -9.348  1.00 48.13           O  
ANISOU  665  O   VAL A 326     5281   3852   9154     74   -229  -2860       O  
ATOM    666  CB  VAL A 326       7.630  32.706  -7.919  1.00 46.07           C  
ANISOU  666  CB  VAL A 326     4985   3950   8572     83   -361  -2952       C  
ATOM    667  CG1 VAL A 326       8.417  33.641  -7.014  1.00 48.84           C  
ANISOU  667  CG1 VAL A 326     5206   4244   9109    102   -391  -3173       C  
ATOM    668  CG2 VAL A 326       7.864  31.272  -7.501  1.00 44.10           C  
ANISOU  668  CG2 VAL A 326     4775   3895   8088     94   -417  -2906       C  
ATOM    669  N   SER A 327       5.387  35.264  -7.250  1.00 50.00           N  
ANISOU  669  N   SER A 327     5465   4187   9346    178   -311  -3128       N  
ATOM    670  CA  SER A 327       5.121  36.683  -7.433  1.00 52.30           C  
ANISOU  670  CA  SER A 327     5707   4287   9877    187   -267  -3194       C  
ATOM    671  C   SER A 327       6.120  37.500  -6.631  1.00 56.89           C  
ANISOU  671  C   SER A 327     6153   4818  10644    190   -295  -3406       C  
ATOM    672  O   SER A 327       6.508  37.114  -5.523  1.00 55.27           O  
ANISOU  672  O   SER A 327     5900   4740  10360    221   -361  -3545       O  
ATOM    673  CB  SER A 327       3.690  37.038  -7.012  1.00 52.66           C  
ANISOU  673  CB  SER A 327     5800   4321   9886    253   -262  -3218       C  
ATOM    674  OG  SER A 327       2.746  36.532  -7.942  1.00 50.62           O  
ANISOU  674  OG  SER A 327     5658   4065   9510    249   -223  -3017       O  
ATOM    675  N   ASN A 328       6.520  38.636  -7.199  1.00 67.93           N  
ANISOU  675  N   ASN A 328     7491   6029  12292    161   -243  -3427       N  
ATOM    676  CA  ASN A 328       7.468  39.541  -6.568  1.00 73.37           C  
ANISOU  676  CA  ASN A 328     8044   6642  13190    159   -259  -3623       C  
ATOM    677  C   ASN A 328       7.322  40.916  -7.203  1.00 77.09           C  
ANISOU  677  C   ASN A 328     8478   6886  13927    144   -192  -3623       C  
ATOM    678  O   ASN A 328       7.169  41.028  -8.422  1.00 75.43           O  
ANISOU  678  O   ASN A 328     8326   6574  13761    104   -127  -3448       O  
ATOM    679  CB  ASN A 328       8.902  39.024  -6.716  1.00 69.91           C  
ANISOU  679  CB  ASN A 328     7547   6257  12757    107   -275  -3634       C  
ATOM    680  CG  ASN A 328       9.924  39.969  -6.133  1.00 69.32           C  
ANISOU  680  CG  ASN A 328     7327   6100  12913    103   -287  -3835       C  
ATOM    681  OD1 ASN A 328      10.565  40.722  -6.859  1.00 68.66           O  
ANISOU  681  OD1 ASN A 328     7191   5864  13035     55   -230  -3819       O  
ATOM    682  ND2 ASN A 328      10.086  39.931  -4.815  1.00 65.98           N  
ANISOU  682  ND2 ASN A 328     6837   5777  12455    154   -361  -4025       N  
ATOM    683  N   LYS A 329       7.382  41.959  -6.370  1.00 83.23           N  
ANISOU  683  N   LYS A 329     9156   7585  14883    179   -208  -3820       N  
ATOM    684  CA  LYS A 329       7.129  43.318  -6.838  1.00 83.01           C  
ANISOU  684  CA  LYS A 329     9090   7338  15113    177   -148  -3834       C  
ATOM    685  C   LYS A 329       8.170  43.817  -7.834  1.00 83.68           C  
ANISOU  685  C   LYS A 329     9127   7279  15390    104    -87  -3770       C  
ATOM    686  O   LYS A 329       7.960  44.874  -8.438  1.00 83.15           O  
ANISOU  686  O   LYS A 329     9043   7019  15529     94    -28  -3739       O  
ATOM    687  CB  LYS A 329       7.055  44.276  -5.645  1.00 83.41           C  
ANISOU  687  CB  LYS A 329     9033   7348  15310    230   -185  -4076       C  
ATOM    688  N   ALA A 330       9.272  43.093  -8.031  1.00 87.09           N  
ANISOU  688  N   ALA A 330     9535   7795  15761     55    -98  -3748       N  
ATOM    689  CA  ALA A 330      10.303  43.513  -8.973  1.00 89.56           C  
ANISOU  689  CA  ALA A 330     9801   7982  16247    -16    -35  -3691       C  
ATOM    690  C   ALA A 330      10.155  42.888 -10.355  1.00 88.44           C  
ANISOU  690  C   ALA A 330     9770   7830  16002    -64     23  -3439       C  
ATOM    691  O   ALA A 330      10.892  43.272 -11.270  1.00 90.77           O  
ANISOU  691  O   ALA A 330    10041   8010  16438   -122     86  -3369       O  
ATOM    692  CB  ALA A 330      11.696  43.190  -8.420  1.00 88.99           C  
ANISOU  692  CB  ALA A 330     9622   7992  16198    -40    -73  -3827       C  
ATOM    693  N   LEU A 331       9.193  41.911 -10.542  1.00 82.64           N  
ANISOU  693  N   LEU A 331     9160   7220  15022    -41      3  -3299       N  
ATOM    694  CA  LEU A 331       9.078  41.338 -11.877  1.00 82.88           C  
ANISOU  694  CA  LEU A 331     9288   7241  14960    -88     56  -3065       C  
ATOM    695  C   LEU A 331       7.889  41.935 -12.622  1.00 88.24           C  
ANISOU  695  C   LEU A 331    10049   7791  15689    -68    105  -2930       C  
ATOM    696  O   LEU A 331       6.842  42.196 -12.014  1.00 90.73           O  
ANISOU  696  O   LEU A 331    10386   8108  15977     -5     80  -2982       O  
ATOM    697  CB  LEU A 331       8.919  39.816 -11.804  1.00 78.98           C  
ANISOU  697  CB  LEU A 331     8877   6961  14171    -85      9  -2975       C  
ATOM    698  N   PRO A 332       8.015  42.158 -13.935  1.00 90.83           N  
ANISOU  698  N   PRO A 332    10418   8006  16085   -116    176  -2757       N  
ATOM    699  CA  PRO A 332       6.880  42.710 -14.695  1.00 91.96           C  
ANISOU  699  CA  PRO A 332    10640   8025  16274    -92    220  -2616       C  
ATOM    700  C   PRO A 332       5.669  41.800 -14.701  1.00 89.84           C  
ANISOU  700  C   PRO A 332    10485   7887  15764    -49    189  -2505       C  
ATOM    701  O   PRO A 332       4.559  42.264 -14.994  1.00 90.95           O  
ANISOU  701  O   PRO A 332    10680   7945  15932     -7    208  -2432       O  
ATOM    702  CB  PRO A 332       7.456  42.886 -16.106  1.00 92.16           C  
ANISOU  702  CB  PRO A 332    10690   7945  16383   -160    295  -2445       C  
ATOM    703  CG  PRO A 332       8.551  41.867 -16.187  1.00 90.75           C  
ANISOU  703  CG  PRO A 332    10495   7907  16078   -211    280  -2441       C  
ATOM    704  CD  PRO A 332       9.150  41.811 -14.808  1.00 91.33           C  
ANISOU  704  CD  PRO A 332    10469   8066  16165   -189    217  -2672       C  
ATOM    705  N   ALA A 333       5.850  40.521 -14.389  1.00 85.19           N  
ANISOU  705  N   ALA A 333     9930   7495  14942    -56    143  -2491       N  
ATOM    706  CA  ALA A 333       4.759  39.565 -14.280  1.00 80.77           C  
ANISOU  706  CA  ALA A 333     9471   7074  14142    -16    110  -2402       C  
ATOM    707  C   ALA A 333       5.235  38.406 -13.417  1.00 75.09           C  
ANISOU  707  C   ALA A 333     8744   6563  13224    -16     44  -2483       C  
ATOM    708  O   ALA A 333       6.446  38.192 -13.276  1.00 75.67           O  
ANISOU  708  O   ALA A 333     8750   6673  13327    -58     33  -2548       O  
ATOM    709  CB  ALA A 333       4.312  39.068 -15.665  1.00 79.83           C  
ANISOU  709  CB  ALA A 333     9456   6947  13928    -45    154  -2157       C  
ATOM    710  N   PRO A 334       4.317  37.659 -12.805  1.00 66.01           N  
ANISOU  710  N   PRO A 334     7656   5550  11875     33     -1  -2483       N  
ATOM    711  CA  PRO A 334       4.730  36.486 -12.026  1.00 60.63           C  
ANISOU  711  CA  PRO A 334     6975   5069  10991     35    -64  -2539       C  
ATOM    712  C   PRO A 334       5.419  35.454 -12.906  1.00 54.51           C  
ANISOU  712  C   PRO A 334     6242   4377  10092    -26    -53  -2389       C  
ATOM    713  O   PRO A 334       5.214  35.397 -14.120  1.00 52.61           O  
ANISOU  713  O   PRO A 334     6061   4076   9852    -60     -2  -2214       O  
ATOM    714  CB  PRO A 334       3.408  35.948 -11.464  1.00 59.09           C  
ANISOU  714  CB  PRO A 334     6857   4980  10613     98    -94  -2526       C  
ATOM    715  CG  PRO A 334       2.495  37.145 -11.451  1.00 61.91           C  
ANISOU  715  CG  PRO A 334     7208   5184  11132    145    -62  -2563       C  
ATOM    716  CD  PRO A 334       2.876  37.938 -12.665  1.00 63.69           C  
ANISOU  716  CD  PRO A 334     7422   5228  11548     97      4  -2456       C  
ATOM    717  N   ILE A 335       6.259  34.636 -12.272  1.00 51.98           N  
ANISOU  717  N   ILE A 335     5887   4198   9667    -36   -104  -2462       N  
ATOM    718  CA  ILE A 335       6.943  33.531 -12.938  1.00 47.31           C  
ANISOU  718  CA  ILE A 335     5331   3709   8938    -85   -104  -2339       C  
ATOM    719  C   ILE A 335       6.188  32.243 -12.648  1.00 46.19           C  
ANISOU  719  C   ILE A 335     5279   3744   8526    -58   -147  -2260       C  
ATOM    720  O   ILE A 335       5.897  31.933 -11.486  1.00 47.39           O  
ANISOU  720  O   ILE A 335     5420   3999   8585    -10   -203  -2373       O  
ATOM    721  CB  ILE A 335       8.406  33.412 -12.480  1.00 46.73           C  
ANISOU  721  CB  ILE A 335     5157   3672   8925   -111   -132  -2460       C  
ATOM    722  CG1 ILE A 335       9.194  34.663 -12.846  1.00 52.85           C  
ANISOU  722  CG1 ILE A 335     5841   4268   9972   -143    -81  -2531       C  
ATOM    723  CG2 ILE A 335       9.057  32.174 -13.107  1.00 48.37           C  
ANISOU  723  CG2 ILE A 335     5405   3998   8973   -151   -136  -2334       C  
ATOM    724  CD1 ILE A 335      10.647  34.598 -12.421  1.00 54.82           C  
ANISOU  724  CD1 ILE A 335     5985   4547  10297   -166   -104  -2657       C  
ATOM    725  N   GLU A 336       5.880  31.487 -13.698  1.00 44.13           N  
ANISOU  725  N   GLU A 336     5106   3522   8140    -89   -119  -2068       N  
ATOM    726  CA  GLU A 336       5.203  30.206 -13.582  1.00 40.84           C  
ANISOU  726  CA  GLU A 336     4777   3269   7471    -71   -152  -1973       C  
ATOM    727  C   GLU A 336       6.121  29.098 -14.079  1.00 43.42           C  
ANISOU  727  C   GLU A 336     5117   3703   7679   -117   -162  -1884       C  
ATOM    728  O   GLU A 336       6.810  29.263 -15.089  1.00 47.80           O  
ANISOU  728  O   GLU A 336     5660   4189   8315   -168   -119  -1806       O  
ATOM    729  CB  GLU A 336       3.900  30.185 -14.393  1.00 44.61           C  
ANISOU  729  CB  GLU A 336     5351   3710   7888    -60   -114  -1817       C  
ATOM    730  CG  GLU A 336       2.815  31.125 -13.892  1.00 54.64           C  
ANISOU  730  CG  GLU A 336     6622   4891   9245     -2   -105  -1891       C  
ATOM    731  CD  GLU A 336       1.594  31.126 -14.798  1.00 63.84           C  
ANISOU  731  CD  GLU A 336     7879   6013  10366     13    -65  -1728       C  
ATOM    732  OE1 GLU A 336       1.744  30.789 -15.993  1.00 66.19           O  
ANISOU  732  OE1 GLU A 336     8218   6295  10636    -32    -31  -1565       O  
ATOM    733  OE2 GLU A 336       0.487  31.459 -14.319  1.00 68.05           O  
ANISOU  733  OE2 GLU A 336     8437   6530  10889     72    -67  -1765       O  
ATOM    734  N   LYS A 337       6.130  27.975 -13.359  1.00 35.02           N  
ANISOU  734  N   LYS A 337     4075   2805   6425    -95   -218  -1897       N  
ATOM    735  CA  LYS A 337       6.785  26.744 -13.795  1.00 31.27           C  
ANISOU  735  CA  LYS A 337     3630   2449   5803   -127   -231  -1794       C  
ATOM    736  C   LYS A 337       5.849  25.574 -13.521  1.00 31.56           C  
ANISOU  736  C   LYS A 337     3755   2633   5603   -100   -261  -1706       C  
ATOM    737  O   LYS A 337       5.198  25.524 -12.475  1.00 33.72           O  
ANISOU  737  O   LYS A 337     4031   2964   5815    -49   -297  -1790       O  
ATOM    738  CB  LYS A 337       8.114  26.521 -13.070  1.00 36.72           C  
ANISOU  738  CB  LYS A 337     4232   3192   6528   -128   -273  -1920       C  
ATOM    739  CG  LYS A 337       9.198  27.561 -13.377  1.00 40.69           C  
ANISOU  739  CG  LYS A 337     4639   3559   7264   -161   -240  -2007       C  
ATOM    740  CD  LYS A 337       9.602  27.505 -14.846  1.00 44.02           C  
ANISOU  740  CD  LYS A 337     5089   3918   7718   -222   -177  -1858       C  
ATOM    741  CE  LYS A 337      10.907  28.257 -15.099  1.00 51.50           C  
ANISOU  741  CE  LYS A 337     5936   4762   8869   -258   -146  -1944       C  
ATOM    742  NZ  LYS A 337      12.111  27.457 -14.694  1.00 57.18           N  
ANISOU  742  NZ  LYS A 337     6604   5586   9537   -261   -185  -2002       N  
ATOM    743  N   THR A 338       5.772  24.636 -14.456  1.00 31.99           N  
ANISOU  743  N   THR A 338     3879   2749   5525   -132   -243  -1537       N  
ATOM    744  CA  THR A 338       4.926  23.468 -14.289  1.00 27.22           C  
ANISOU  744  CA  THR A 338     3358   2283   4701   -112   -266  -1441       C  
ATOM    745  C   THR A 338       5.775  22.221 -14.467  1.00 29.05           C  
ANISOU  745  C   THR A 338     3600   2633   4804   -135   -287  -1369       C  
ATOM    746  O   THR A 338       6.716  22.210 -15.266  1.00 29.39           O  
ANISOU  746  O   THR A 338     3622   2641   4904   -178   -264  -1327       O  
ATOM    747  CB  THR A 338       3.772  23.466 -15.290  1.00 30.00           C  
ANISOU  747  CB  THR A 338     3796   2600   5003   -122   -222  -1291       C  
ATOM    748  OG1 THR A 338       3.012  24.672 -15.131  1.00 35.30           O  
ANISOU  748  OG1 THR A 338     4454   3147   5810    -93   -199  -1357       O  
ATOM    749  CG2 THR A 338       2.840  22.288 -15.047  1.00 32.53           C  
ANISOU  749  CG2 THR A 338     4194   3062   5105    -99   -242  -1202       C  
ATOM    750  N   ILE A 339       5.453  21.178 -13.705  1.00 22.66           N  
ANISOU  750  N   ILE A 339     2822   1961   3829   -102   -327  -1356       N  
ATOM    751  CA AILE A 339       6.127  19.896 -13.862  0.41 20.34           C  
ANISOU  751  CA AILE A 339     2547   1777   3405   -117   -343  -1270       C  
ATOM    752  CA BILE A 339       6.152  19.901 -13.751  0.59 20.45           C  
ANISOU  752  CA BILE A 339     2556   1794   3420   -113   -347  -1282       C  
ATOM    753  C   ILE A 339       5.126  18.784 -13.616  1.00 21.60           C  
ANISOU  753  C   ILE A 339     2781   2055   3370    -94   -353  -1167       C  
ATOM    754  O   ILE A 339       4.081  18.963 -12.990  1.00 24.42           O  
ANISOU  754  O   ILE A 339     3158   2430   3690    -57   -361  -1200       O  
ATOM    755  CB AILE A 339       7.363  19.679 -12.944  0.41 23.69           C  
ANISOU  755  CB AILE A 339     2891   2243   3866    -97   -390  -1393       C  
ATOM    756  CB BILE A 339       7.207  19.827 -12.625  0.59 24.73           C  
ANISOU  756  CB BILE A 339     3015   2376   4006    -83   -399  -1429       C  
ATOM    757  CG1AILE A 339       6.979  19.606 -11.465  0.41 24.97           C  
ANISOU  757  CG1AILE A 339     3029   2474   3986    -34   -442  -1513       C  
ATOM    758  CG1BILE A 339       8.138  18.634 -12.799  0.59 22.39           C  
ANISOU  758  CG1BILE A 339     2724   2166   3617    -95   -412  -1357       C  
ATOM    759  CG2AILE A 339       8.463  20.719 -13.195  0.41 27.31           C  
ANISOU  759  CG2AILE A 339     3263   2588   4526   -122   -376  -1499       C  
ATOM    760  CG2BILE A 339       6.541  19.791 -11.245  0.59 25.55           C  
ANISOU  760  CG2BILE A 339     3109   2545   4054    -21   -444  -1531       C  
ATOM    761  CD1AILE A 339       8.107  19.052 -10.596  0.41 24.08           C  
ANISOU  761  CD1AILE A 339     2855   2430   3864     -7   -493  -1599       C  
ATOM    762  CD1BILE A 339       9.360  18.732 -11.890  0.59 26.02           C  
ANISOU  762  CD1BILE A 339     3092   2638   4157    -69   -458  -1506       C  
ATOM    763  N   SER A 340       5.453  17.620 -14.172  1.00 20.53           N  
ANISOU  763  N   SER A 340     3124   3041   1637    106    237   -249       N  
ATOM    764  CA  SER A 340       4.689  16.402 -13.966  1.00 20.45           C  
ANISOU  764  CA  SER A 340     3117   3023   1632     89    246   -221       C  
ATOM    765  C   SER A 340       5.668  15.243 -14.066  1.00 19.71           C  
ANISOU  765  C   SER A 340     3016   2933   1540     70    220   -193       C  
ATOM    766  O   SER A 340       6.819  15.408 -14.497  1.00 18.33           O  
ANISOU  766  O   SER A 340     2841   2751   1374     77    191   -201       O  
ATOM    767  CB  SER A 340       3.570  16.244 -15.009  1.00 17.52           C  
ANISOU  767  CB  SER A 340     2778   2576   1302    107    218   -244       C  
ATOM    768  OG  SER A 340       4.143  15.953 -16.273  1.00 22.27           O  
ANISOU  768  OG  SER A 340     3414   3107   1943    102    160   -257       O  
ATOM    769  N   LYS A 341       5.201  14.068 -13.662  1.00 17.62           N  
ANISOU  769  N   LYS A 341     2739   2688   1268     49    234   -156       N  
ATOM    770  CA  LYS A 341       5.923  12.842 -13.987  1.00 17.61           C  
ANISOU  770  CA  LYS A 341     2734   2679   1279     39    203   -130       C  
ATOM    771  C   LYS A 341       6.212  12.788 -15.479  1.00 19.63           C  
ANISOU  771  C   LYS A 341     3018   2853   1586     63    141   -173       C  
ATOM    772  O   LYS A 341       5.441  13.287 -16.309  1.00 17.17           O  
ANISOU  772  O   LYS A 341     2737   2483   1305     67    122   -210       O  
ATOM    773  CB  LYS A 341       5.089  11.630 -13.555  1.00 15.50           C  
ANISOU  773  CB  LYS A 341     2448   2438   1002     21    225    -82       C  
ATOM    774  CG  LYS A 341       5.787  10.281 -13.668  1.00 16.52           C  
ANISOU  774  CG  LYS A 341     2546   2612   1117     -2    205    -39       C  
ATOM    775  CD  LYS A 341       4.785   9.185 -13.309  1.00 15.79           C  
ANISOU  775  CD  LYS A 341     2344   2659    996    -42    225     22       C  
ATOM    776  CE  LYS A 341       3.752   9.020 -14.461  1.00 15.42           C  
ANISOU  776  CE  LYS A 341     2290   2620    949    -21    193    -49       C  
ATOM    777  NZ  LYS A 341       4.370   8.609 -15.729  1.00 16.83           N  
ANISOU  777  NZ  LYS A 341     2508   2737   1148     -2    123   -115       N  
ATOM    778  N   ALA A 342       7.333  12.155 -15.835  1.00 15.78           N  
ANISOU  778  N   ALA A 342     2525   2361   1110     65    114   -167       N  
ATOM    779  CA  ALA A 342       7.627  11.916 -17.240  1.00 15.71           C  
ANISOU  779  CA  ALA A 342     2525   2293   1150     98     57   -205       C  
ATOM    780  C   ALA A 342       6.412  11.327 -17.952  1.00 17.94           C  
ANISOU  780  C   ALA A 342     2825   2529   1464    -68     64   -231       C  
ATOM    781  O   ALA A 342       5.805  10.363 -17.470  1.00 18.64           O  
ANISOU  781  O   ALA A 342     2909   2651   1524     -9     59   -209       O  
ATOM    782  CB  ALA A 342       8.813  10.950 -17.376  1.00 16.98           C  
ANISOU  782  CB  ALA A 342     2666   2469   1317     99     39   -194       C  
ATOM    783  N  ALYS A 343       6.070  11.904 -19.098  0.42 15.91           N  
ANISOU  783  N  ALYS A 343     2374   2430   1243    -93     43   -327       N  
ATOM    784  N  BLYS A 343       6.062  11.921 -19.088  0.58 15.09           N  
ANISOU  784  N  BLYS A 343     2269   2326   1138    -93     43   -327       N  
ATOM    785  CA ALYS A 343       4.878  11.504 -19.833  0.42 17.50           C  
ANISOU  785  CA ALYS A 343     2605   2580   1463    -84     18   -357       C  
ATOM    786  CA BLYS A 343       4.891  11.525 -19.858  0.58 17.50           C  
ANISOU  786  CA BLYS A 343     2605   2580   1464    -84     17   -359       C  
ATOM    787  C  ALYS A 343       5.190  10.422 -20.861  0.42 18.33           C  
ANISOU  787  C  ALYS A 343     2706   2652   1608    -78    -24   -392       C  
ATOM    788  C  BLYS A 343       5.208  10.358 -20.786  0.58 18.42           C  
ANISOU  788  C  BLYS A 343     2716   2665   1618    -79    -22   -389       C  
ATOM    789  O  ALYS A 343       6.334  10.248 -21.299  0.42 17.47           O  
ANISOU  789  O  ALYS A 343     2582   2543   1513    -71    -33   -402       O  
ATOM    790  O  BLYS A 343       6.369  10.068 -21.097  0.58 17.73           O  
ANISOU  790  O  BLYS A 343     2611   2583   1543    -74    -30   -394       O  
ATOM    791  CB ALYS A 343       4.234  12.710 -20.527  0.42 19.18           C  
ANISOU  791  CB ALYS A 343     2836   2772   1681    -59      8   -394       C  
ATOM    792  CB BLYS A 343       4.351  12.698 -20.686  0.58 18.94           C  
ANISOU  792  CB BLYS A 343     2805   2738   1654    -56      3   -398       C  
ATOM    793  CG ALYS A 343       3.630  13.711 -19.551  0.42 19.45           C  
ANISOU  793  CG ALYS A 343     2877   2828   1685    -66     51   -377       C  
ATOM    794  CG BLYS A 343       3.807  13.861 -19.865  0.58 20.28           C  
ANISOU  794  CG BLYS A 343     2980   2930   1796    -58     42   -386       C  
ATOM    795  CD ALYS A 343       2.630  14.639 -20.231  0.42 22.68           C  
ANISOU  795  CD ALYS A 343     3308   3210   2098    -37     38   -415       C  
ATOM    796  CD BLYS A 343       2.790  14.657 -20.692  0.58 22.59           C  
ANISOU  796  CD BLYS A 343     3301   3189   2094    -29     21   -425       C  
ATOM    797  CE ALYS A 343       3.297  15.525 -21.263  0.42 24.48           C  
ANISOU  797  CE ALYS A 343     3550   3420   2331    -14     11   -437       C  
ATOM    798  CE BLYS A 343       2.800  16.144 -20.370  0.58 27.56           C  
ANISOU  798  CE BLYS A 343     3935   3833   2703    -19     50   -429       C  
ATOM    799  NZ ALYS A 343       2.313  16.463 -21.891  0.42 23.79           N  
ANISOU  799  NZ ALYS A 343     3494   3301   2246     14     -5   -462       N  
ATOM    800  NZ BLYS A 343       2.666  16.444 -18.918  0.58 35.84           N  
ANISOU  800  NZ BLYS A 343     4964   4923   3729    -47    109   -405       N  
ATOM    801  N   GLY A 344       4.140   9.706 -21.262  1.00 15.67           N  
ANISOU  801  N   GLY A 344     2425   2274   1257    -38    -70   -439       N  
ATOM    802  CA  GLY A 344       4.259   8.691 -22.294  1.00 15.99           C  
ANISOU  802  CA  GLY A 344     2475   2251   1350    -26   -127   -494       C  
ATOM    803  C   GLY A 344       3.623   7.394 -21.850  1.00 15.88           C  
ANISOU  803  C   GLY A 344     2482   2214   1339     52   -194   -533       C  
ATOM    804  O   GLY A 344       3.488   7.147 -20.649  1.00 16.09           O  
ANISOU  804  O   GLY A 344     2450   2287   1375     53   -140   -433       O  
ATOM    805  N   GLN A 345       3.199   6.572 -22.801  1.00 14.29           N  
ANISOU  805  N   GLN A 345     2241   1926   1263     43   -250   -586       N  
ATOM    806  CA  GLN A 345       2.620   5.280 -22.439  1.00 15.05           C  
ANISOU  806  CA  GLN A 345     2214   1967   1539     32   -237   -517       C  
ATOM    807  C   GLN A 345       3.615   4.452 -21.624  1.00 14.94           C  
ANISOU  807  C   GLN A 345     2157   1958   1562     17   -190   -424       C  
ATOM    808  O   GLN A 345       4.755   4.245 -22.066  1.00 16.87           O  
ANISOU  808  O   GLN A 345     2442   2183   1784      4   -199   -463       O  
ATOM    809  CB  GLN A 345       2.212   4.517 -23.690  1.00 18.08           C  
ANISOU  809  CB  GLN A 345     2564   2256   2047     10   -296   -604       C  
ATOM    810  CG  GLN A 345       0.952   5.082 -24.359  1.00 20.64           C  
ANISOU  810  CG  GLN A 345     2891   2578   2375     23   -348   -665       C  
ATOM    811  CD  GLN A 345      -0.308   4.737 -23.592  1.00 24.98           C  
ANISOU  811  CD  GLN A 345     3335   3127   3029     36   -321   -589       C  
ATOM    812  OE1 GLN A 345      -0.362   3.714 -22.902  1.00 24.91           O  
ANISOU  812  OE1 GLN A 345     3238   3089   3137     22   -278   -510       O  
ATOM    813  NE2 GLN A 345      -1.318   5.600 -23.682  1.00 21.17           N  
ANISOU  813  NE2 GLN A 345     2860   2675   2509     63   -343   -609       N  
ATOM    814  N   PRO A 346       3.220   3.933 -20.465  1.00 16.11           N  
ANISOU  814  N   PRO A 346     2219   2129   1774     17   -140   -300       N  
ATOM    815  CA  PRO A 346       4.146   3.114 -19.677  1.00 14.45           C  
ANISOU  815  CA  PRO A 346     1960   1925   1606      4   -102   -193       C  
ATOM    816  C   PRO A 346       4.358   1.747 -20.292  1.00 14.46           C  
ANISOU  816  C   PRO A 346     1890   1806   1797    -11   -121   -200       C  
ATOM    817  O   PRO A 346       3.458   1.162 -20.906  1.00 15.24           O  
ANISOU  817  O   PRO A 346     1936   1825   2030    -18   -143   -244       O  
ATOM    818  CB  PRO A 346       3.452   2.994 -18.315  1.00 17.58           C  
ANISOU  818  CB  PRO A 346     2284   2383   2013      1    -47    -59       C  
ATOM    819  CG  PRO A 346       1.963   3.098 -18.675  1.00 18.76           C  
ANISOU  819  CG  PRO A 346     2398   2495   2236      9    -63   -106       C  
ATOM    820  CD  PRO A 346       1.938   4.154 -19.770  1.00 16.26           C  
ANISOU  820  CD  PRO A 346     2182   2179   1816     27   -114   -247       C  
ATOM    821  N   ARG A 347       5.576   1.227 -20.095  1.00 14.06           N  
ANISOU  821  N   ARG A 347     1832   1745   1765    -16   -107   -156       N  
ATOM    822  CA AARG A 347       5.961  -0.091 -20.580  0.53 15.50           C  
ANISOU  822  CA AARG A 347     1941   1807   2139    -30   -111   -156       C  
ATOM    823  CA BARG A 347       5.949  -0.096 -20.574  0.47 15.01           C  
ANISOU  823  CA BARG A 347     1879   1746   2079    -30   -110   -155       C  
ATOM    824  C   ARG A 347       6.670  -0.815 -19.449  1.00 15.20           C  
ANISOU  824  C   ARG A 347     1832   1786   2158    -27    -69      8       C  
ATOM    825  O   ARG A 347       7.555  -0.246 -18.814  1.00 15.18           O  
ANISOU  825  O   ARG A 347     1872   1879   2018    -21    -56     61       O  
ATOM    826  CB AARG A 347       6.855   0.015 -21.823  0.53 19.66           C  
ANISOU  826  CB AARG A 347     2537   2286   2647    -42   -145   -301       C  
ATOM    827  CB BARG A 347       6.823  -0.025 -21.837  0.47 19.59           C  
ANISOU  827  CB BARG A 347     2524   2272   2645    -42   -145   -301       C  
ATOM    828  CG AARG A 347       6.173   0.778 -22.966  0.53 20.76           C  
ANISOU  828  CG AARG A 347     2752   2422   2715    -51   -194   -454       C  
ATOM    829  CG BARG A 347       6.004   0.086 -23.134  0.47 23.46           C  
ANISOU  829  CG BARG A 347     3041   2703   3168    -61   -191   -451       C  
ATOM    830  CD AARG A 347       7.058   0.955 -24.198  0.53 26.05           C  
ANISOU  830  CD AARG A 347     3498   3056   3343    -74   -227   -600       C  
ATOM    831  CD BARG A 347       6.880   0.286 -24.381  0.47 25.78           C  
ANISOU  831  CD BARG A 347     3412   2964   3417    -84   -224   -602       C  
ATOM    832  NE AARG A 347       7.669  -0.287 -24.660  0.53 29.80           N  
ANISOU  832  NE AARG A 347     3905   3422   3995    -98   -214   -626       N  
ATOM    833  NE BARG A 347       7.420   1.640 -24.399  0.47 26.41           N  
ANISOU  833  NE BARG A 347     3613   3145   3275    -72   -238   -643       N  
ATOM    834  CZ AARG A 347       8.362  -0.397 -25.793  0.53 24.27           C  
ANISOU  834  CZ AARG A 347     3249   2673   3301   -131   -233   -763       C  
ATOM    835  CZ BARG A 347       8.109   2.204 -25.389  0.47 23.56           C  
ANISOU  835  CZ BARG A 347     3347   2788   2815    -92   -268   -771       C  
ATOM    836  NH1AARG A 347       8.513   0.660 -26.591  0.53 18.88           N  
ANISOU  836  NH1AARG A 347     2679   2056   2439   -144   -256   -834       N  
ATOM    837  NH1BARG A 347       8.379   1.555 -26.526  0.47 17.51           N  
ANISOU  837  NH1BARG A 347     2567   1954   2131   -137   -251   -797       N  
ATOM    838  NH2AARG A 347       8.898  -1.558 -26.122  0.53 17.15           N  
ANISOU  838  NH2AARG A 347     2273   1665   2577   -153   -209   -785       N  
ATOM    839  NH2BARG A 347       8.527   3.442 -25.226  0.47 14.52           N  
ANISOU  839  NH2BARG A 347     2268   1749   1501   -103   -217   -699       N  
ATOM    840  N   GLU A 348       6.262  -2.065 -19.193  1.00 18.47           N  
ANISOU  840  N   GLU A 348     2135   2108   2776    -34    -49     93       N  
ATOM    841  CA  GLU A 348       6.749  -2.820 -18.050  1.00 16.88           C  
ANISOU  841  CA  GLU A 348     1852   1919   2645    -31    -12    276       C  
ATOM    842  C   GLU A 348       8.151  -3.368 -18.323  1.00 20.52           C  
ANISOU  842  C   GLU A 348     2301   2327   3168    -25    -16    281       C  
ATOM    843  O   GLU A 348       8.379  -3.966 -19.376  1.00 24.71           O  
ANISOU  843  O   GLU A 348     2819   2737   3832    -31    -28    173       O  
ATOM    844  CB  GLU A 348       5.789  -3.979 -17.752  1.00 24.22           C  
ANISOU  844  CB  GLU A 348     2667   2754   3783    -42     13    361       C  
ATOM    845  CG  GLU A 348       6.167  -4.797 -16.550  1.00 27.89           C  
ANISOU  845  CG  GLU A 348     3043   3227   4329    -42     50    568       C  
ATOM    846  CD  GLU A 348       5.221  -5.964 -16.314  1.00 35.78           C  
ANISOU  846  CD  GLU A 348     3931   4119   5543    -56     79    649       C  
ATOM    847  OE1 GLU A 348       4.183  -6.038 -16.992  1.00 40.25           O  
ANISOU  847  OE1 GLU A 348     4491   4626   6176    -68     74    542       O  
ATOM    848  OE2 GLU A 348       5.516  -6.810 -15.452  1.00 41.72           O  
ANISOU  848  OE2 GLU A 348     4601   4851   6399    -58    108    823       O  
ATOM    849  N   PRO A 349       9.096  -3.208 -17.400  1.00 17.88           N  
ANISOU  849  N   PRO A 349     1963   2082   2747    -16     -4    403       N  
ATOM    850  CA  PRO A 349      10.421  -3.804 -17.601  1.00 20.13           C  
ANISOU  850  CA  PRO A 349     2221   2314   3114     -6     -7    422       C  
ATOM    851  C   PRO A 349      10.378  -5.320 -17.558  1.00 24.32           C  
ANISOU  851  C   PRO A 349     2625   2697   3919     -3     14    513       C  
ATOM    852  O   PRO A 349       9.589  -5.933 -16.837  1.00 21.97           O  
ANISOU  852  O   PRO A 349     2250   2380   3718     -7     37    644       O  
ATOM    853  CB  PRO A 349      11.253  -3.254 -16.435  1.00 18.66           C  
ANISOU  853  CB  PRO A 349     2047   2282   2761     -2      0    556       C  
ATOM    854  CG  PRO A 349      10.295  -2.797 -15.437  1.00 23.15           C  
ANISOU  854  CG  PRO A 349     2613   2958   3225    -15     20    651       C  
ATOM    855  CD  PRO A 349       9.018  -2.424 -16.164  1.00 20.53           C  
ANISOU  855  CD  PRO A 349     2321   2580   2898    -21     14    518       C  
ATOM    856  N   GLN A 350      11.244  -5.914 -18.361  1.00 23.60           N  
ANISOU  856  N   GLN A 350     2513   2495   3958      2     11    438       N  
ATOM    857  CA  GLN A 350      11.582  -7.322 -18.259  1.00 24.47           C  
ANISOU  857  CA  GLN A 350     2501   2464   4333     12     38    535       C  
ATOM    858  C   GLN A 350      12.908  -7.395 -17.512  1.00 21.36           C  
ANISOU  858  C   GLN A 350     2077   2128   3909     36     35    669       C  
ATOM    859  O   GLN A 350      13.840  -6.657 -17.849  1.00 22.36           O  
ANISOU  859  O   GLN A 350     2277   2323   3895     39     15    581       O  
ATOM    860  CB  GLN A 350      11.707  -7.936 -19.652  1.00 31.18           C  
ANISOU  860  CB  GLN A 350     3340   3151   5356     -4     44    352       C  
ATOM    861  CG  GLN A 350      10.547  -7.567 -20.582  1.00 38.99           C  
ANISOU  861  CG  GLN A 350     4385   4118   6312    -35     31    181       C  
ATOM    862  CD  GLN A 350      10.979  -7.416 -22.032  1.00 49.17           C  
ANISOU  862  CD  GLN A 350     5733   5342   7608    -61     18    -45       C  
ATOM    863  OE1 GLN A 350      10.502  -6.525 -22.738  1.00 53.49           O  
ANISOU  863  OE1 GLN A 350     6375   5948   8002    -81    -15   -186       O  
ATOM    864  NE2 GLN A 350      11.879  -8.292 -22.488  1.00 54.32           N  
ANISOU  864  NE2 GLN A 350     6324   5873   8441    -64     44    -78       N  
ATOM    865  N   VAL A 351      12.989  -8.244 -16.494  1.00 22.99           N  
ANISOU  865  N   VAL A 351     2178   2319   4240     49     52    885       N  
ATOM    866  CA  VAL A 351      14.182  -8.314 -15.652  1.00 21.91           C  
ANISOU  866  CA  VAL A 351     2001   2258   4068     71     42   1043       C  
ATOM    867  C   VAL A 351      14.827  -9.674 -15.847  1.00 23.19           C  
ANISOU  867  C   VAL A 351     2041   2245   4525     96     61   1114       C  
ATOM    868  O   VAL A 351      14.179 -10.706 -15.634  1.00 27.69           O  
ANISOU  868  O   VAL A 351     2519   2696   5307     96     89   1212       O  
ATOM    869  CB  VAL A 351      13.849  -8.066 -14.176  1.00 22.31           C  
ANISOU  869  CB  VAL A 351     2028   2463   3987     62     41   1259       C  
ATOM    870  CG1 VAL A 351      15.126  -8.114 -13.336  1.00 22.86           C  
ANISOU  870  CG1 VAL A 351     2053   2627   4006     79     22   1422       C  
ATOM    871  CG2 VAL A 351      13.144  -6.704 -14.020  1.00 23.29           C  
ANISOU  871  CG2 VAL A 351     2268   2746   3835     36     34   1170       C  
ATOM    872  N   TYR A 352      16.102  -9.673 -16.241  1.00 23.14           N  
ANISOU  872  N   TYR A 352     2033   2221   4541    115     50   1065       N  
ATOM    873  CA  TYR A 352      16.830 -10.900 -16.548  1.00 26.72           C  
ANISOU  873  CA  TYR A 352     2371   2497   5286    141     73   1105       C  
ATOM    874  C   TYR A 352      18.133 -10.925 -15.770  1.00 27.74           C  
ANISOU  874  C   TYR A 352     2447   2706   5387    173     50   1265       C  
ATOM    875  O   TYR A 352      18.899  -9.962 -15.827  1.00 30.42           O  
ANISOU  875  O   TYR A 352     2865   3178   5516    171     23   1193       O  
ATOM    876  CB  TYR A 352      17.145 -11.001 -18.044  1.00 25.10           C  
ANISOU  876  CB  TYR A 352     2199   2157   5179    128     91    847       C  
ATOM    877  CG  TYR A 352      15.928 -11.059 -18.927  1.00 23.52           C  
ANISOU  877  CG  TYR A 352     2040   1874   5023     91    110    681       C  
ATOM    878  CD1 TYR A 352      15.028 -12.111 -18.828  1.00 29.29           C  
ANISOU  878  CD1 TYR A 352     2679   2469   5980     85    146    750       C  
ATOM    879  CD2 TYR A 352      15.686 -10.069 -19.882  1.00 27.17           C  
ANISOU  879  CD2 TYR A 352     2628   2393   5301     59     91    456       C  
ATOM    880  CE1 TYR A 352      13.923 -12.170 -19.633  1.00 32.63           C  
ANISOU  880  CE1 TYR A 352     3132   2825   6440     47    161    596       C  
ATOM    881  CE2 TYR A 352      14.561 -10.129 -20.700  1.00 26.75           C  
ANISOU  881  CE2 TYR A 352     2605   2273   5286     23    101    310       C  
ATOM    882  CZ  TYR A 352      13.697 -11.190 -20.566  1.00 30.64           C  
ANISOU  882  CZ  TYR A 352     3001   2639   6002     17    136    379       C  
ATOM    883  OH  TYR A 352      12.580 -11.271 -21.364  1.00 35.43           O  
ANISOU  883  OH  TYR A 352     3629   3186   6646    -23    144    235       O  
ATOM    884  N   THR A 353      18.415 -12.031 -15.083  1.00 27.90           N  
ANISOU  884  N   THR A 353     2332   2643   5627    203     61   1478       N  
ATOM    885  CA  THR A 353      19.701 -12.165 -14.412  1.00 27.95           C  
ANISOU  885  CA  THR A 353     2271   2712   5637    237     33   1636       C  
ATOM    886  C   THR A 353      20.642 -13.047 -15.225  1.00 33.91           C  
ANISOU  886  C   THR A 353     2940   3274   6670    270     58   1565       C  
ATOM    887  O   THR A 353      20.229 -14.069 -15.785  1.00 32.43           O  
ANISOU  887  O   THR A 353     2682   2879   6761    274    104   1528       O  
ATOM    888  CB  THR A 353      19.522 -12.728 -13.005  1.00 30.21           C  
ANISOU  888  CB  THR A 353     2458   3057   5962    248     20   1948       C  
ATOM    889  OG1 THR A 353      18.804 -13.973 -13.073  1.00 33.90           O  
ANISOU  889  OG1 THR A 353     2829   3333   6717    253     63   2019       O  
ATOM    890  CG2 THR A 353      18.723 -11.750 -12.159  1.00 29.09           C  
ANISOU  890  CG2 THR A 353     2403   3129   5521    207      1   2005       C  
ATOM    891  N   LEU A 354      21.916 -12.646 -15.282  1.00 27.85           N  
ANISOU  891  N   LEU A 354     2176   2575   5829    289     33   1540       N  
ATOM    892  CA  LEU A 354      22.934 -13.305 -16.077  1.00 32.29           C  
ANISOU  892  CA  LEU A 354     2666   2977   6625    317     57   1448       C  
ATOM    893  C   LEU A 354      24.099 -13.711 -15.185  1.00 29.92           C  
ANISOU  893  C   LEU A 354     2249   2720   6400    365     26   1675       C  
ATOM    894  O   LEU A 354      24.663 -12.860 -14.484  1.00 31.59           O  
ANISOU  894  O   LEU A 354     2501   3141   6360    363    -23   1752       O  
ATOM    895  CB  LEU A 354      23.447 -12.382 -17.197  1.00 32.81           C  
ANISOU  895  CB  LEU A 354     2852   3079   6536    289     59   1159       C  
ATOM    896  CG  LEU A 354      22.420 -11.710 -18.112  1.00 33.85           C  
ANISOU  896  CG  LEU A 354     3119   3212   6530    237     73    925       C  
ATOM    897  CD1 LEU A 354      23.090 -10.751 -19.071  1.00 37.25           C  
ANISOU  897  CD1 LEU A 354     3665   3701   6787    210     67    679       C  
ATOM    898  CD2 LEU A 354      21.616 -12.740 -18.876  1.00 37.33           C  
ANISOU  898  CD2 LEU A 354     3504   3433   7245    224    126    841       C  
ATOM    899  N   PRO A 355      24.496 -14.978 -15.181  1.00 33.56           N  
ANISOU  899  N   PRO A 355     2592   3030   7127    367     64   1741       N  
ATOM    900  CA  PRO A 355      25.600 -15.405 -14.324  1.00 35.60           C  
ANISOU  900  CA  PRO A 355     2758   3354   7413    381     40   1929       C  
ATOM    901  C   PRO A 355      26.932 -14.874 -14.825  1.00 36.82           C  
ANISOU  901  C   PRO A 355     2921   3536   7533    412     19   1821       C  
ATOM    902  O   PRO A 355      27.009 -14.276 -15.911  1.00 35.83           O  
ANISOU  902  O   PRO A 355     2862   3362   7389    421     31   1585       O  
ATOM    903  CB  PRO A 355      25.539 -16.936 -14.424  1.00 36.20           C  
ANISOU  903  CB  PRO A 355     2716   3241   7799    363    101   1975       C  
ATOM    904  CG  PRO A 355      24.967 -17.187 -15.781  1.00 35.81           C  
ANISOU  904  CG  PRO A 355     2699   3014   7894    342    160   1717       C  
ATOM    905  CD  PRO A 355      23.944 -16.089 -15.977  1.00 36.25           C  
ANISOU  905  CD  PRO A 355     2883   3156   7734    338    135   1626       C  
ATOM    906  N   PRO A 356      28.013 -15.082 -14.067  1.00 35.61           N  
ANISOU  906  N   PRO A 356     2694   3463   7371    427    -12   1981       N  
ATOM    907  CA  PRO A 356      29.334 -14.683 -14.559  1.00 37.91           C  
ANISOU  907  CA  PRO A 356     2977   3771   7655    456    -28   1875       C  
ATOM    908  C   PRO A 356      29.666 -15.374 -15.870  1.00 42.99           C  
ANISOU  908  C   PRO A 356     3592   4180   8561    453     40   1651       C  
ATOM    909  O   PRO A 356      29.277 -16.517 -16.112  1.00 42.79           O  
ANISOU  909  O   PRO A 356     3504   3981   8773    429     96   1656       O  
ATOM    910  CB  PRO A 356      30.284 -15.138 -13.443  1.00 40.85           C  
ANISOU  910  CB  PRO A 356     3254   4234   8032    463    -62   2113       C  
ATOM    911  CG  PRO A 356      29.452 -15.173 -12.230  1.00 37.64           C  
ANISOU  911  CG  PRO A 356     2848   3960   7495    434    -86   2332       C  
ATOM    912  CD  PRO A 356      28.079 -15.588 -12.683  1.00 36.37           C  
ANISOU  912  CD  PRO A 356     2716   3664   7439    413    -37   2261       C  
ATOM    913  N   SER A 357      30.395 -14.659 -16.719  1.00 41.33           N  
ANISOU  913  N   SER A 357     3424   3980   8300    468     40   1446       N  
ATOM    914  CA  SER A 357      30.991 -15.278 -17.892  1.00 43.43           C  
ANISOU  914  CA  SER A 357     3658   4051   8792    453    105   1233       C  
ATOM    915  C   SER A 357      31.929 -16.396 -17.456  1.00 46.12           C  
ANISOU  915  C   SER A 357     3870   4308   9345    461    118   1380       C  
ATOM    916  O   SER A 357      32.544 -16.336 -16.386  1.00 42.22           O  
ANISOU  916  O   SER A 357     3327   3943   8773    490     63   1600       O  
ATOM    917  CB  SER A 357      31.742 -14.231 -18.717  1.00 46.07           C  
ANISOU  917  CB  SER A 357     4054   4446   9005    464     99   1002       C  
ATOM    918  OG  SER A 357      32.612 -14.823 -19.665  1.00 50.96           O  
ANISOU  918  OG  SER A 357     4630   4909   9822    443    157    824       O  
ATOM    919  N   ARG A 358      32.016 -17.441 -18.286  1.00 51.03           N  
ANISOU  919  N   ARG A 358     4433   4720  10235    427    193   1259       N  
ATOM    920  CA  ARG A 358      32.897 -18.562 -17.964  1.00 55.90           C  
ANISOU  920  CA  ARG A 358     4917   5236  11085    434    214   1386       C  
ATOM    921  C   ARG A 358      34.336 -18.097 -17.792  1.00 55.78           C  
ANISOU  921  C   ARG A 358     4878   5305  11011    475    173   1400       C  
ATOM    922  O   ARG A 358      35.035 -18.546 -16.874  1.00 57.19           O  
ANISOU  922  O   ARG A 358     4967   5524  11240    503    140   1620       O  
ATOM    923  CB  ARG A 358      32.810 -19.638 -19.049  1.00 57.43           C  
ANISOU  923  CB  ARG A 358     5049   5207  11563    381    307   1210       C  
ATOM    924  N   ASP A 359      34.791 -17.182 -18.655  1.00 49.98           N  
ANISOU  924  N   ASP A 359     4218   4607  10164    474    176   1164       N  
ATOM    925  CA  ASP A 359      36.158 -16.681 -18.563  1.00 48.68           C  
ANISOU  925  CA  ASP A 359     4027   4533   9937    510    142   1151       C  
ATOM    926  C   ASP A 359      36.404 -15.942 -17.256  1.00 46.46           C  
ANISOU  926  C   ASP A 359     3745   4495   9413    552     49   1388       C  
ATOM    927  O   ASP A 359      37.521 -15.961 -16.731  1.00 47.96           O  
ANISOU  927  O   ASP A 359     3867   4760   9598    582     13   1495       O  
ATOM    928  CB  ASP A 359      36.465 -15.767 -19.747  1.00 50.14           C  
ANISOU  928  CB  ASP A 359     4297   4728  10026    490    170    836       C  
ATOM    929  CG  ASP A 359      36.583 -16.526 -21.051  1.00 62.92           C  
ANISOU  929  CG  ASP A 359     5901   6129  11875    429    263    593       C  
ATOM    930  OD1 ASP A 359      36.766 -17.762 -21.008  1.00 68.84           O  
ANISOU  930  OD1 ASP A 359     6548   6728  12881    414    303    674       O  
ATOM    931  OD2 ASP A 359      36.504 -15.887 -22.121  1.00 66.37           O  
ANISOU  931  OD2 ASP A 359     6427   6560  12230    386    298    317       O  
ATOM    932  N   GLU A 360      35.382 -15.282 -16.714  1.00 45.32           N  
ANISOU  932  N   GLU A 360     3675   4487   9057    548     11   1469       N  
ATOM    933  CA  GLU A 360      35.573 -14.564 -15.462  1.00 43.00           C  
ANISOU  933  CA  GLU A 360     3385   4444   8508    565    -72   1686       C  
ATOM    934  C   GLU A 360      35.686 -15.506 -14.267  1.00 49.19           C  
ANISOU  934  C   GLU A 360     4075   5236   9377    567    -95   1983       C  
ATOM    935  O   GLU A 360      36.215 -15.104 -13.224  1.00 48.22           O  
ANISOU  935  O   GLU A 360     3931   5312   9080    573   -159   2164       O  
ATOM    936  CB  GLU A 360      34.428 -13.561 -15.251  1.00 35.04           C  
ANISOU  936  CB  GLU A 360     2485   3584   7244    548   -100   1676       C  
ATOM    937  CG  GLU A 360      34.703 -12.596 -14.118  1.00 40.37           C  
ANISOU  937  CG  GLU A 360     3181   4550   7608    546   -179   1844       C  
ATOM    938  CD  GLU A 360      33.543 -11.656 -13.836  1.00 40.67           C  
ANISOU  938  CD  GLU A 360     3325   4738   7392    520   -203   1849       C  
ATOM    939  OE1 GLU A 360      32.369 -12.102 -13.823  1.00 40.51           O  
ANISOU  939  OE1 GLU A 360     3330   4620   7441    507   -176   1882       O  
ATOM    940  OE2 GLU A 360      33.817 -10.461 -13.615  1.00 40.62           O  
ANISOU  940  OE2 GLU A 360     3429   4951   7055    477   -230   1776       O  
ATOM    941  N   LEU A 361      35.237 -16.756 -14.400  1.00 60.28           N  
ANISOU  941  N   LEU A 361     5417   6438  11048    553    -40   2030       N  
ATOM    942  CA  LEU A 361      35.218 -17.679 -13.267  1.00 67.34           C  
ANISOU  942  CA  LEU A 361     6214   7338  12034    547    -55   2311       C  
ATOM    943  C   LEU A 361      36.607 -17.986 -12.721  1.00 74.17           C  
ANISOU  943  C   LEU A 361     6979   8246  12955    575    -89   2444       C  
ATOM    944  O   LEU A 361      36.708 -18.584 -11.644  1.00 82.73           O  
ANISOU  944  O   LEU A 361     7982   9381  14070    570   -114   2695       O  
ATOM    945  CB  LEU A 361      34.519 -18.980 -13.666  1.00 69.22           C  
ANISOU  945  CB  LEU A 361     6390   7341  12571    523     21   2305       C  
ATOM    946  CG  LEU A 361      33.005 -18.870 -13.858  1.00 68.86           C  
ANISOU  946  CG  LEU A 361     6419   7273  12472    490     48   2250       C  
ATOM    947  CD1 LEU A 361      32.446 -20.114 -14.537  1.00 73.19           C  
ANISOU  947  CD1 LEU A 361     6901   7581  13328    461    133   2177       C  
ATOM    948  CD2 LEU A 361      32.317 -18.630 -12.520  1.00 63.44           C  
ANISOU  948  CD2 LEU A 361     5741   6770  11592    477     -2   2493       C  
ATOM    949  N   THR A 362      37.668 -17.589 -13.425  1.00 73.40           N  
ANISOU  949  N   THR A 362     6882   8136  12872    602    -90   2280       N  
ATOM    950  CA  THR A 362      39.027 -17.796 -12.946  1.00 73.37           C  
ANISOU  950  CA  THR A 362     6783   8182  12911    631   -126   2392       C  
ATOM    951  C   THR A 362      39.484 -16.711 -11.976  1.00 68.06           C  
ANISOU  951  C   THR A 362     6142   7805  11912    635   -213   2511       C  
ATOM    952  O   THR A 362      40.433 -16.940 -11.220  1.00 69.43           O  
ANISOU  952  O   THR A 362     6231   8060  12089    649   -256   2676       O  
ATOM    953  CB  THR A 362      39.998 -17.859 -14.130  1.00 73.56           C  
ANISOU  953  CB  THR A 362     6786   8068  13097    651    -83   2152       C  
ATOM    954  OG1 THR A 362      40.397 -16.532 -14.496  1.00 71.39           O  
ANISOU  954  OG1 THR A 362     6592   7957  12577    660   -116   1986       O  
ATOM    955  CG2 THR A 362      39.332 -18.524 -15.331  1.00 72.63           C  
ANISOU  955  CG2 THR A 362     6685   7698  13212    623     10   1945       C  
ATOM    956  N   LYS A 363      38.835 -15.545 -11.979  1.00 57.56           N  
ANISOU  956  N   LYS A 363     4928   6641  10302    615   -238   2431       N  
ATOM    957  CA  LYS A 363      39.255 -14.432 -11.139  1.00 51.77           C  
ANISOU  957  CA  LYS A 363     4231   6200   9240    602   -311   2512       C  
ATOM    958  C   LYS A 363      38.817 -14.652  -9.687  1.00 53.59           C  
ANISOU  958  C   LYS A 363     4437   6577   9346    564   -348   2796       C  
ATOM    959  O   LYS A 363      38.113 -15.612  -9.354  1.00 58.25           O  
ANISOU  959  O   LYS A 363     4985   7049  10100    552   -319   2926       O  
ATOM    960  CB  LYS A 363      38.704 -13.115 -11.691  1.00 47.95           C  
ANISOU  960  CB  LYS A 363     3872   5838   8507    586   -316   2318       C  
ATOM    961  N   ASN A 364      39.265 -13.753  -8.803  1.00 45.40           N  
ANISOU  961  N   ASN A 364     3424   5811   8015    536   -407   2884       N  
ATOM    962  CA  ASN A 364      38.913 -13.866  -7.389  1.00 47.40           C  
ANISOU  962  CA  ASN A 364     3654   6232   8124    483   -435   3132       C  
ATOM    963  C   ASN A 364      37.500 -13.371  -7.124  1.00 46.79           C  
ANISOU  963  C   ASN A 364     3677   6232   7869    435   -419   3126       C  
ATOM    964  O   ASN A 364      36.808 -13.899  -6.245  1.00 49.19           O  
ANISOU  964  O   ASN A 364     3947   6563   8182    397   -412   3301       O  
ATOM    965  CB  ASN A 364      39.899 -13.077  -6.524  1.00 49.32           C  
ANISOU  965  CB  ASN A 364     3887   6744   8110    454   -493   3211       C  
ATOM    966  N   GLN A 365      37.066 -12.358  -7.856  1.00 44.86           N  
ANISOU  966  N   GLN A 365     3548   6031   7465    434   -413   2924       N  
ATOM    967  CA  GLN A 365      35.708 -11.848  -7.766  1.00 42.00           C  
ANISOU  967  CA  GLN A 365     3287   5723   6947    394   -394   2889       C  
ATOM    968  C   GLN A 365      35.032 -11.981  -9.121  1.00 43.61           C  
ANISOU  968  C   GLN A 365     3540   5707   7323    435   -352   2687       C  
ATOM    969  O   GLN A 365      35.688 -11.919 -10.165  1.00 41.63           O  
ANISOU  969  O   GLN A 365     3280   5346   7193    479   -342   2513       O  
ATOM    970  CB  GLN A 365      35.698 -10.387  -7.316  1.00 46.50           C  
ANISOU  970  CB  GLN A 365     3961   6575   7131    340   -422   2832       C  
ATOM    971  CG  GLN A 365      36.176 -10.188  -5.892  1.00 55.82           C  
ANISOU  971  CG  GLN A 365     5101   7989   8119    277   -448   3009       C  
ATOM    972  CD  GLN A 365      35.893  -8.792  -5.379  1.00 57.81           C  
ANISOU  972  CD  GLN A 365     5465   8503   7996    202   -449   2928       C  
ATOM    973  OE1 GLN A 365      36.158  -7.803  -6.058  1.00 54.43           O  
ANISOU  973  OE1 GLN A 365     5126   8139   7414    205   -453   2746       O  
ATOM    974  NE2 GLN A 365      35.334  -8.707  -4.175  1.00 61.79           N  
ANISOU  974  NE2 GLN A 365     5960   9156   8360    129   -439   3044       N  
ATOM    975  N   VAL A 366      33.703 -12.139  -9.101  1.00 37.32           N  
ANISOU  975  N   VAL A 366     2791   4855   6534    414   -323   2696       N  
ATOM    976  CA  VAL A 366      32.936 -12.357 -10.318  1.00 37.14           C  
ANISOU  976  CA  VAL A 366     2809   4619   6684    443   -278   2513       C  
ATOM    977  C   VAL A 366      31.822 -11.326 -10.405  1.00 34.42           C  
ANISOU  977  C   VAL A 366     2588   4388   6101    415   -282   2429       C  
ATOM    978  O   VAL A 366      31.428 -10.708  -9.412  1.00 35.05           O  
ANISOU  978  O   VAL A 366     2716   4679   5921    364   -305   2536       O  
ATOM    979  CB  VAL A 366      32.352 -13.776 -10.393  1.00 37.39           C  
ANISOU  979  CB  VAL A 366     2763   4418   7025    447   -228   2590       C  
ATOM    980  CG1 VAL A 366      33.493 -14.801 -10.471  1.00 44.48           C  
ANISOU  980  CG1 VAL A 366     3539   5181   8181    477   -218   2648       C  
ATOM    981  CG2 VAL A 366      31.459 -14.043  -9.194  1.00 41.27           C  
ANISOU  981  CG2 VAL A 366     3242   5013   7428    399   -232   2796       C  
ATOM    982  N   SER A 367      31.308 -11.159 -11.615  1.00 31.36           N  
ANISOU  982  N   SER A 367     2251   3856   5810    441   -253   2222       N  
ATOM    983  CA  SER A 367      30.277 -10.169 -11.896  1.00 29.58           C  
ANISOU  983  CA  SER A 367     2175   3713   5350    399   -241   2078       C  
ATOM    984  C   SER A 367      28.929 -10.857 -12.067  1.00 29.75           C  
ANISOU  984  C   SER A 367     2197   3576   5532    398   -204   2101       C  
ATOM    985  O   SER A 367      28.787 -11.746 -12.911  1.00 32.33           O  
ANISOU  985  O   SER A 367     2470   3662   6150    427   -161   2017       O  
ATOM    986  CB  SER A 367      30.612  -9.371 -13.155  1.00 28.00           C  
ANISOU  986  CB  SER A 367     2101   3483   5054    375   -207   1747       C  
ATOM    987  OG  SER A 367      31.910  -8.796 -13.045  1.00 30.90           O  
ANISOU  987  OG  SER A 367     2461   3983   5295    375   -235   1717       O  
ATOM    988  N   LEU A 368      27.944 -10.417 -11.293  1.00 29.37           N  
ANISOU  988  N   LEU A 368     2208   3661   5289    359   -215   2199       N  
ATOM    989  CA  LEU A 368      26.567 -10.868 -11.447  1.00 29.30           C  
ANISOU  989  CA  LEU A 368     2221   3532   5382    347   -179   2196       C  
ATOM    990  C   LEU A 368      25.794  -9.744 -12.123  1.00 27.36           C  
ANISOU  990  C   LEU A 368     2150   3346   4901    298   -155   1943       C  
ATOM    991  O   LEU A 368      25.833  -8.597 -11.661  1.00 30.35           O  
ANISOU  991  O   LEU A 368     2624   3939   4968    258   -175   1917       O  
ATOM    992  CB  LEU A 368      25.932 -11.224 -10.100  1.00 32.15           C  
ANISOU  992  CB  LEU A 368     2540   4000   5676    308   -184   2432       C  
ATOM    993  CG  LEU A 368      26.623 -12.275  -9.221  1.00 37.60           C  
ANISOU  993  CG  LEU A 368     3098   4682   6505    300   -183   2625       C  
ATOM    994  CD1 LEU A 368      25.742 -12.622  -8.048  1.00 37.65           C  
ANISOU  994  CD1 LEU A 368     3070   4782   6451    249   -173   2791       C  
ATOM    995  CD2 LEU A 368      27.010 -13.520 -10.001  1.00 38.72           C  
ANISOU  995  CD2 LEU A 368     3145   4560   7005    340   -147   2590       C  
ATOM    996  N   THR A 369      25.106 -10.069 -13.218  1.00 26.87           N  
ANISOU  996  N   THR A 369     2125   3094   4989    297   -111   1756       N  
ATOM    997  CA  THR A 369      24.524  -9.064 -14.103  1.00 29.21           C  
ANISOU  997  CA  THR A 369     2581   3419   5099    256    -92   1492       C  
ATOM    998  C   THR A 369      23.001  -9.104 -14.061  1.00 29.16           C  
ANISOU  998  C   THR A 369     2618   3379   5083    231    -71   1489       C  
ATOM    999  O   THR A 369      22.385 -10.177 -14.111  1.00 27.91           O  
ANISOU  999  O   THR A 369     2374   3058   5173    247    -47   1565       O  
ATOM   1000  CB  THR A 369      25.015  -9.271 -15.537  1.00 24.73           C  
ANISOU 1000  CB  THR A 369     2034   2682   4682    263    -62   1245       C  
ATOM   1001  OG1 THR A 369      26.436  -9.083 -15.581  1.00 27.22           O  
ANISOU 1001  OG1 THR A 369     2319   3047   4975    280    -79   1228       O  
ATOM   1002  CG2 THR A 369      24.349  -8.289 -16.490  1.00 25.37           C  
ANISOU 1002  CG2 THR A 369     2275   2785   4578    218    -47    986       C  
ATOM   1003  N   CYS A 370      22.390  -7.924 -13.967  1.00 23.48           N  
ANISOU 1003  N   CYS A 370     2029   2811   4082    191    -77   1398       N  
ATOM   1004  CA  CYS A 370      20.945  -7.796 -14.037  1.00 23.02           C  
ANISOU 1004  CA  CYS A 370     2023   2730   3993    166    -57   1360       C  
ATOM   1005  C   CYS A 370      20.642  -6.912 -15.232  1.00 29.12           C  
ANISOU 1005  C   CYS A 370     2933   3486   4646    142    -47   1079       C  
ATOM   1006  O   CYS A 370      21.031  -5.743 -15.248  1.00 23.42           O  
ANISOU 1006  O   CYS A 370     2315   2911   3672    122    -61    987       O  
ATOM   1007  CB  CYS A 370      20.381  -7.205 -12.754  1.00 24.23           C  
ANISOU 1007  CB  CYS A 370     2197   3081   3930    139    -70   1523       C  
ATOM   1008  SG  CYS A 370      18.590  -7.197 -12.684  1.00 25.37           S  
ANISOU 1008  SG  CYS A 370     2377   3192   4071    111    -42   1509       S  
ATOM   1009  N   LEU A 371      19.976  -7.472 -16.234  1.00 22.16           N  
ANISOU 1009  N   LEU A 371     2049   2427   3942    140    -23    947       N  
ATOM   1010  CA  LEU A 371      19.518  -6.706 -17.385  1.00 24.35           C  
ANISOU 1010  CA  LEU A 371     2452   2686   4114    111    -19    695       C  
ATOM   1011  C   LEU A 371      18.065  -6.329 -17.159  1.00 19.78           C  
ANISOU 1011  C   LEU A 371     1922   2148   3446     90    -16    700       C  
ATOM   1012  O   LEU A 371      17.224  -7.199 -16.920  1.00 21.02           O  
ANISOU 1012  O   LEU A 371     2001   2211   3776     94      1    792       O  
ATOM   1013  CB  LEU A 371      19.654  -7.514 -18.670  1.00 20.52           C  
ANISOU 1013  CB  LEU A 371     1934   1996   3865    109      6    532       C  
ATOM   1014  CG  LEU A 371      18.945  -7.021 -19.934  1.00 23.54           C  
ANISOU 1014  CG  LEU A 371     2422   2330   4193     72     10    288       C  
ATOM   1015  CD1 LEU A 371      19.445  -5.658 -20.393  1.00 20.92           C  
ANISOU 1015  CD1 LEU A 371     2232   2128   3589     51    -12    134       C  
ATOM   1016  CD2 LEU A 371      19.160  -8.056 -21.032  1.00 24.05           C  
ANISOU 1016  CD2 LEU A 371     2422   2190   4525     62     43    160       C  
ATOM   1017  N   VAL A 372      17.767  -5.040 -17.215  1.00 18.58           N  
ANISOU 1017  N   VAL A 372     1894   2132   3032     68    -29    602       N  
ATOM   1018  CA  VAL A 372      16.396  -4.562 -17.124  1.00 18.52           C  
ANISOU 1018  CA  VAL A 372     1939   2161   2937     50    -26    578       C  
ATOM   1019  C   VAL A 372      16.092  -3.893 -18.452  1.00 17.06           C  
ANISOU 1019  C   VAL A 372     1864   1934   2685     31    -35    335       C  
ATOM   1020  O   VAL A 372      16.771  -2.933 -18.830  1.00 16.18           O  
ANISOU 1020  O   VAL A 372     1850   1902   2396     22    -47    222       O  
ATOM   1021  CB  VAL A 372      16.226  -3.587 -15.952  1.00 17.75           C  
ANISOU 1021  CB  VAL A 372     1886   2264   2593     38    -29    686       C  
ATOM   1022  CG1 VAL A 372      14.751  -3.169 -15.794  1.00 17.42           C  
ANISOU 1022  CG1 VAL A 372     1882   2250   2488     22    -18    670       C  
ATOM   1023  CG2 VAL A 372      16.764  -4.216 -14.668  1.00 22.23           C  
ANISOU 1023  CG2 VAL A 372     2346   2895   3204     48    -27    928       C  
ATOM   1024  N   LYS A 373      15.105  -4.402 -19.187  1.00 17.47           N  
ANISOU 1024  N   LYS A 373     1900   1863   2876     21    -29    253       N  
ATOM   1025  CA  LYS A 373      14.904  -3.824 -20.507  1.00 17.36           C  
ANISOU 1025  CA  LYS A 373     1983   1811   2800     -3    -44     27       C  
ATOM   1026  C   LYS A 373      13.427  -3.677 -20.823  1.00 16.20           C  
ANISOU 1026  C   LYS A 373     1858   1643   2655    -18    -51    -24       C  
ATOM   1027  O   LYS A 373      12.556  -4.302 -20.212  1.00 18.70           O  
ANISOU 1027  O   LYS A 373     2096   1928   3082    -12    -36     93       O  
ATOM   1028  CB  LYS A 373      15.596  -4.639 -21.622  1.00 21.00           C  
ANISOU 1028  CB  LYS A 373     2409   2122   3447    -15    -34   -100       C  
ATOM   1029  CG  LYS A 373      14.887  -5.919 -21.987  1.00 20.79           C  
ANISOU 1029  CG  LYS A 373     2280   1930   3690    -23    -10    -96       C  
ATOM   1030  CD  LYS A 373      15.494  -6.575 -23.240  1.00 31.69           C  
ANISOU 1030  CD  LYS A 373     3641   3168   5234    -50      8   -266       C  
ATOM   1031  CE  LYS A 373      14.384  -6.962 -24.231  1.00 40.18           C  
ANISOU 1031  CE  LYS A 373     4714   4143   6410    -91     12   -404       C  
ATOM   1032  NZ  LYS A 373      14.823  -6.958 -25.661  1.00 42.03           N  
ANISOU 1032  NZ  LYS A 373     4995   4309   6667   -140     15   -633       N  
ATOM   1033  N   GLY A 374      13.170  -2.826 -21.797  1.00 16.73           N  
ANISOU 1033  N   GLY A 374     2031   1729   2596    -38    -75   -200       N  
ATOM   1034  CA  GLY A 374      11.823  -2.634 -22.284  1.00 17.30           C  
ANISOU 1034  CA  GLY A 374     2125   1779   2669    -53    -91   -270       C  
ATOM   1035  C   GLY A 374      10.975  -1.692 -21.464  1.00 20.46           C  
ANISOU 1035  C   GLY A 374     2568   2305   2903    -40    -96   -197       C  
ATOM   1036  O   GLY A 374       9.748  -1.718 -21.608  1.00 18.11           O  
ANISOU 1036  O   GLY A 374     2255   1984   2641    -45   -103   -213       O  
ATOM   1037  N   PHE A 375      11.572  -0.853 -20.610  1.00 14.61           N  
ANISOU 1037  N   PHE A 375     1874   1695   1981    -27    -88   -125       N  
ATOM   1038  CA  PHE A 375      10.754  -0.044 -19.711  1.00 14.06           C  
ANISOU 1038  CA  PHE A 375     1830   1741   1772    -20    -78    -50       C  
ATOM   1039  C   PHE A 375      10.570   1.380 -20.197  1.00 15.55           C  
ANISOU 1039  C   PHE A 375     2147   2008   1753    -23    -97   -176       C  
ATOM   1040  O   PHE A 375      11.401   1.937 -20.912  1.00 14.45           O  
ANISOU 1040  O   PHE A 375     2091   1879   1520    -30   -113   -288       O  
ATOM   1041  CB  PHE A 375      11.297  -0.018 -18.270  1.00 14.66           C  
ANISOU 1041  CB  PHE A 375     1866   1928   1778    -14    -49    127       C  
ATOM   1042  CG  PHE A 375      12.739   0.479 -18.092  1.00 14.00           C  
ANISOU 1042  CG  PHE A 375     1830   1925   1564    -14    -48    122       C  
ATOM   1043  CD1 PHE A 375      13.812  -0.396 -18.215  1.00 14.49           C  
ANISOU 1043  CD1 PHE A 375     1832   1923   1751     -7    -51    158       C  
ATOM   1044  CD2 PHE A 375      12.997   1.776 -17.666  1.00 14.98           C  
ANISOU 1044  CD2 PHE A 375     2047   2192   1451    -22    -39     98       C  
ATOM   1045  CE1 PHE A 375      15.123   0.040 -17.980  1.00 15.56           C  
ANISOU 1045  CE1 PHE A 375     2000   2141   1769     -8    -51    161       C  
ATOM   1046  CE2 PHE A 375      14.315   2.220 -17.428  1.00 15.76           C  
ANISOU 1046  CE2 PHE A 375     2184   2377   1429    -28    -35     98       C  
ATOM   1047  CZ  PHE A 375      15.373   1.340 -17.599  1.00 14.81           C  
ANISOU 1047  CZ  PHE A 375     2003   2196   1430    -20    -44    129       C  
ATOM   1048  N   TYR A 376       9.466   1.971 -19.760  1.00 14.18           N  
ANISOU 1048  N   TYR A 376     1985   1889   1513    -18    -90   -151       N  
ATOM   1049  CA  TYR A 376       9.142   3.358 -20.058  1.00 15.48           C  
ANISOU 1049  CA  TYR A 376     2260   2127   1494    -15   -101   -247       C  
ATOM   1050  C   TYR A 376       8.171   3.830 -18.991  1.00 15.57           C  
ANISOU 1050  C   TYR A 376     2247   2220   1447     -9    -68   -155       C  
ATOM   1051  O   TYR A 376       7.227   3.109 -18.672  1.00 14.24           O  
ANISOU 1051  O   TYR A 376     1991   2008   1411     -9    -60    -88       O  
ATOM   1052  CB  TYR A 376       8.500   3.495 -21.452  1.00 13.87           C  
ANISOU 1052  CB  TYR A 376     2100   1840   1332    -19   -148   -396       C  
ATOM   1053  CG  TYR A 376       8.556   4.937 -21.894  1.00 13.38           C  
ANISOU 1053  CG  TYR A 376     2164   1845   1075    -16   -164   -496       C  
ATOM   1054  CD1 TYR A 376       7.592   5.849 -21.467  1.00 17.18           C  
ANISOU 1054  CD1 TYR A 376     2663   2386   1478     -2   -151   -477       C  
ATOM   1055  CD2 TYR A 376       9.636   5.405 -22.629  1.00 18.04           C  
ANISOU 1055  CD2 TYR A 376     2723   2458   1673    -59   -132   -529       C  
ATOM   1056  CE1 TYR A 376       7.695   7.194 -21.802  1.00 20.82           C  
ANISOU 1056  CE1 TYR A 376     3050   2902   1958    -55    -95   -457       C  
ATOM   1057  CE2 TYR A 376       9.735   6.718 -22.983  1.00 18.50           C  
ANISOU 1057  CE2 TYR A 376     2687   2583   1759    -84    -84   -492       C  
ATOM   1058  CZ  TYR A 376       8.769   7.615 -22.579  1.00 25.88           C  
ANISOU 1058  CZ  TYR A 376     3619   3549   2663    -81    -73   -462       C  
ATOM   1059  OH  TYR A 376       8.896   8.943 -22.951  1.00 31.96           O  
ANISOU 1059  OH  TYR A 376     4404   4325   3413    -65    -69   -457       O  
ATOM   1060  N   PRO A 377       8.380   5.038 -18.425  1.00 12.21           N  
ANISOU 1060  N   PRO A 377     1897   1914    830    -10    -41   -159       N  
ATOM   1061  CA  PRO A 377       9.471   5.988 -18.670  1.00 13.84           C  
ANISOU 1061  CA  PRO A 377     2208   2184    865    -16    -40   -235       C  
ATOM   1062  C   PRO A 377      10.786   5.545 -18.026  1.00 15.40           C  
ANISOU 1062  C   PRO A 377     2377   2433   1040    -28    -21   -154       C  
ATOM   1063  O   PRO A 377      10.871   4.431 -17.482  1.00 15.60           O  
ANISOU 1063  O   PRO A 377     2299   2430   1198    -30    -15    -35       O  
ATOM   1064  CB  PRO A 377       8.946   7.276 -18.038  1.00 15.47           C  
ANISOU 1064  CB  PRO A 377     2446   2352   1079     16     -6   -194       C  
ATOM   1065  CG  PRO A 377       8.060   6.797 -16.899  1.00 18.18           C  
ANISOU 1065  CG  PRO A 377     2715   2843   1349    -17     35   -107       C  
ATOM   1066  CD  PRO A 377       7.445   5.523 -17.383  1.00 12.33           C  
ANISOU 1066  CD  PRO A 377     1885   2010    790    -12      2    -84       C  
ATOM   1067  N   SER A 378      11.807   6.405 -18.053  1.00 14.70           N  
ANISOU 1067  N   SER A 378     2334   2269    983     21    -16   -166       N  
ATOM   1068  CA  SER A 378      13.133   5.946 -17.638  1.00 17.77           C  
ANISOU 1068  CA  SER A 378     2714   2698   1340      2     -7   -121       C  
ATOM   1069  C   SER A 378      13.350   5.940 -16.125  1.00 14.43           C  
ANISOU 1069  C   SER A 378     2244   2361    879    -25     33      6       C  
ATOM   1070  O   SER A 378      14.381   5.420 -15.680  1.00 18.21           O  
ANISOU 1070  O   SER A 378     2678   2898   1344    -42     34     70       O  
ATOM   1071  CB  SER A 378      14.222   6.805 -18.308  1.00 17.72           C  
ANISOU 1071  CB  SER A 378     2716   2584   1433     77    -24   -173       C  
ATOM   1072  OG  SER A 378      14.207   8.130 -17.782  1.00 17.40           O  
ANISOU 1072  OG  SER A 378     2684   2555   1373     70      2   -164       O  
ATOM   1073  N   ASP A 379      12.436   6.494 -15.319  1.00 13.40           N  
ANISOU 1073  N   ASP A 379     2110   2240    742    -27     63     40       N  
ATOM   1074  CA  ASP A 379      12.603   6.517 -13.867  1.00 15.10           C  
ANISOU 1074  CA  ASP A 379     2273   2524    940    -51     97    139       C  
ATOM   1075  C   ASP A 379      12.616   5.097 -13.326  1.00 16.42           C  
ANISOU 1075  C   ASP A 379     2318   2823   1099    -83     94    301       C  
ATOM   1076  O   ASP A 379      11.683   4.329 -13.575  1.00 16.42           O  
ANISOU 1076  O   ASP A 379     2259   2870   1108    -88     92    381       O  
ATOM   1077  CB  ASP A 379      11.453   7.285 -13.198  1.00 20.31           C  
ANISOU 1077  CB  ASP A 379     2945   3176   1596    -51    131    134       C  
ATOM   1078  CG  ASP A 379      11.013   8.502 -13.984  1.00 25.24           C  
ANISOU 1078  CG  ASP A 379     3650   3701   2239    -11    125     27       C  
ATOM   1079  OD1 ASP A 379      11.849   9.421 -14.153  1.00 27.93           O  
ANISOU 1079  OD1 ASP A 379     3998   4039   2577     -7    119    -19       O  
ATOM   1080  OD2 ASP A 379       9.819   8.551 -14.399  1.00 29.88           O  
ANISOU 1080  OD2 ASP A 379     4255   4263   2835      0    124      4       O  
ATOM   1081  N   ILE A 380      13.642   4.747 -12.549  1.00 17.54           N  
ANISOU 1081  N   ILE A 380     2412   3010   1244    -96     94    384       N  
ATOM   1082  CA  ILE A 380      13.779   3.370 -12.099  1.00 17.47           C  
ANISOU 1082  CA  ILE A 380     2281   3080   1277   -108     85    588       C  
ATOM   1083  C   ILE A 380      14.732   3.328 -10.920  1.00 20.09           C  
ANISOU 1083  C   ILE A 380     2566   3460   1607   -125     86    656       C  
ATOM   1084  O   ILE A 380      15.538   4.240 -10.719  1.00 19.71           O  
ANISOU 1084  O   ILE A 380     2581   3389   1518   -126     90    543       O  
ATOM   1085  CB  ILE A 380      14.243   2.473 -13.277  1.00 16.61           C  
ANISOU 1085  CB  ILE A 380     2150   2876   1285    -79     47    577       C  
ATOM   1086  CG1 ILE A 380      14.070   0.985 -12.937  1.00 18.05           C  
ANISOU 1086  CG1 ILE A 380     2199   2964   1693    -65     37    736       C  
ATOM   1087  CG2 ILE A 380      15.699   2.741 -13.655  1.00 20.70           C  
ANISOU 1087  CG2 ILE A 380     2708   3424   1733    -76     30    517       C  
ATOM   1088  CD1 ILE A 380      13.995   0.118 -14.183  1.00 19.46           C  
ANISOU 1088  CD1 ILE A 380     2355   2946   2092    -34     10    645       C  
ATOM   1089  N   ALA A 381      14.616   2.280 -10.114  1.00 19.30           N  
ANISOU 1089  N   ALA A 381     2353   3410   1571   -137     84    850       N  
ATOM   1090  CA  ALA A 381      15.531   2.053  -9.004  1.00 23.87           C  
ANISOU 1090  CA  ALA A 381     2868   4052   2148   -154     74    933       C  
ATOM   1091  C   ALA A 381      15.917   0.584  -9.002  1.00 21.32           C  
ANISOU 1091  C   ALA A 381     2426   3721   1953   -138     48   1150       C  
ATOM   1092  O   ALA A 381      15.061  -0.279  -9.196  1.00 22.82           O  
ANISOU 1092  O   ALA A 381     2558   3850   2262   -129     54   1275       O  
ATOM   1093  CB  ALA A 381      14.891   2.435  -7.670  1.00 23.03           C  
ANISOU 1093  CB  ALA A 381     2743   4000   2007   -188     97    948       C  
ATOM   1094  N   VAL A 382      17.200   0.297  -8.791  1.00 18.54           N  
ANISOU 1094  N   VAL A 382     2032   3402   1612   -132     23   1201       N  
ATOM   1095  CA  VAL A 382      17.699  -1.073  -8.797  1.00 19.62           C  
ANISOU 1095  CA  VAL A 382     2049   3493   1912   -106     -4   1413       C  
ATOM   1096  C   VAL A 382      18.621  -1.256  -7.602  1.00 23.06           C  
ANISOU 1096  C   VAL A 382     2407   4026   2328   -125    -23   1497       C  
ATOM   1097  O   VAL A 382      19.516  -0.438  -7.382  1.00 25.18           O  
ANISOU 1097  O   VAL A 382     2721   4369   2477   -140    -27   1387       O  
ATOM   1098  CB  VAL A 382      18.459  -1.402 -10.097  1.00 22.83           C  
ANISOU 1098  CB  VAL A 382     2470   3796   2407    -63    -27   1376       C  
ATOM   1099  CG1 VAL A 382      18.918  -2.847 -10.075  1.00 21.79           C  
ANISOU 1099  CG1 VAL A 382     2206   3533   2539    -25    -52   1526       C  
ATOM   1100  CG2 VAL A 382      17.581  -1.115 -11.341  1.00 20.15           C  
ANISOU 1100  CG2 VAL A 382     2217   3315   2126    -46    -15   1162       C  
ATOM   1101  N   GLU A 383      18.406  -2.318  -6.833  1.00 22.26           N  
ANISOU 1101  N   GLU A 383     2190   3916   2354   -125    -34   1689       N  
ATOM   1102  CA  GLU A 383      19.314  -2.640  -5.744  1.00 25.80           C  
ANISOU 1102  CA  GLU A 383     2549   4460   2795   -142    -58   1795       C  
ATOM   1103  C   GLU A 383      19.469  -4.153  -5.685  1.00 25.75           C  
ANISOU 1103  C   GLU A 383     2407   4360   3018   -109    -80   2018       C  
ATOM   1104  O   GLU A 383      18.772  -4.899  -6.375  1.00 29.05           O  
ANISOU 1104  O   GLU A 383     2803   4626   3608    -77    -70   2074       O  
ATOM   1105  CB  GLU A 383      18.807  -2.064  -4.418  1.00 28.68           C  
ANISOU 1105  CB  GLU A 383     2918   4944   3035   -196    -46   1768       C  
ATOM   1106  CG  GLU A 383      17.530  -2.703  -3.952  1.00 38.01           C  
ANISOU 1106  CG  GLU A 383     4055   6094   4295   -207    -31   1869       C  
ATOM   1107  CD  GLU A 383      16.942  -2.020  -2.736  1.00 49.38           C  
ANISOU 1107  CD  GLU A 383     5515   7644   5603   -261    -15   1822       C  
ATOM   1108  OE1 GLU A 383      17.530  -1.018  -2.278  1.00 46.93           O  
ANISOU 1108  OE1 GLU A 383     5256   7417   5158   -289    -14   1705       O  
ATOM   1109  OE2 GLU A 383      15.886  -2.487  -2.245  1.00 54.11           O  
ANISOU 1109  OE2 GLU A 383     6080   8233   6248   -277     -2   1900       O  
ATOM   1110  N   TRP A 384      20.416  -4.613  -4.872  1.00 25.85           N  
ANISOU 1110  N   TRP A 384     2324   4444   3055   -115   -107   2138       N  
ATOM   1111  CA  TRP A 384      20.687  -6.037  -4.767  1.00 27.34           C  
ANISOU 1111  CA  TRP A 384     2376   4530   3480    -81   -126   2342       C  
ATOM   1112  C   TRP A 384      20.582  -6.465  -3.311  1.00 30.55           C  
ANISOU 1112  C   TRP A 384     2689   5049   3870   -121   -138   2481       C  
ATOM   1113  O   TRP A 384      20.855  -5.678  -2.399  1.00 31.58           O  
ANISOU 1113  O   TRP A 384     2841   5346   3811   -170   -145   2432       O  
ATOM   1114  CB  TRP A 384      22.087  -6.414  -5.281  1.00 27.63           C  
ANISOU 1114  CB  TRP A 384     2362   4523   3614    -41   -154   2388       C  
ATOM   1115  CG  TRP A 384      22.307  -6.294  -6.761  1.00 26.43           C  
ANISOU 1115  CG  TRP A 384     2275   4227   3540     11   -154   2287       C  
ATOM   1116  CD1 TRP A 384      22.602  -5.158  -7.451  1.00 25.03           C  
ANISOU 1116  CD1 TRP A 384     2219   4107   3182      5   -151   2110       C  
ATOM   1117  CD2 TRP A 384      22.323  -7.361  -7.716  1.00 26.79           C  
ANISOU 1117  CD2 TRP A 384     2261   4037   3882     76   -158   2342       C  
ATOM   1118  NE1 TRP A 384      22.786  -5.444  -8.786  1.00 27.12           N  
ANISOU 1118  NE1 TRP A 384     2505   4201   3598     63   -161   2057       N  
ATOM   1119  CE2 TRP A 384      22.629  -6.791  -8.974  1.00 27.24           C  
ANISOU 1119  CE2 TRP A 384     2407   4020   3924    108   -163   2167       C  
ATOM   1120  CE3 TRP A 384      22.110  -8.745  -7.632  1.00 29.57           C  
ANISOU 1120  CE3 TRP A 384     2491   4222   4524    106   -151   2477       C  
ATOM   1121  CZ2 TRP A 384      22.727  -7.551 -10.134  1.00 25.43           C  
ANISOU 1121  CZ2 TRP A 384     2149   3552   3961    155   -148   2045       C  
ATOM   1122  CZ3 TRP A 384      22.200  -9.497  -8.788  1.00 28.26           C  
ANISOU 1122  CZ3 TRP A 384     2291   3811   4635    168   -146   2433       C  
ATOM   1123  CH2 TRP A 384      22.505  -8.901 -10.022  1.00 27.99           C  
ANISOU 1123  CH2 TRP A 384     2347   3707   4582    189   -142   2200       C  
ATOM   1124  N   GLU A 385      20.190  -7.724  -3.118  1.00 30.25           N  
ANISOU 1124  N   GLU A 385     2546   4905   4044   -101   -140   2647       N  
ATOM   1125  CA  GLU A 385      19.998  -8.322  -1.803  1.00 34.07           C  
ANISOU 1125  CA  GLU A 385     2931   5474   4540   -135   -153   2803       C  
ATOM   1126  C   GLU A 385      20.480  -9.763  -1.839  1.00 35.90           C  
ANISOU 1126  C   GLU A 385     3025   5578   5038    -96   -166   2992       C  
ATOM   1127  O   GLU A 385      20.544 -10.389  -2.899  1.00 36.80           O  
ANISOU 1127  O   GLU A 385     3124   5499   5359    -43   -153   2986       O  
ATOM   1128  CB  GLU A 385      18.516  -8.279  -1.368  1.00 35.54           C  
ANISOU 1128  CB  GLU A 385     3148   5664   4690   -165   -128   2790       C  
ATOM   1129  CG  GLU A 385      17.995  -6.895  -1.020  1.00 41.92           C  
ANISOU 1129  CG  GLU A 385     4076   6607   5244   -214   -111   2617       C  
ATOM   1130  CD  GLU A 385      16.475  -6.842  -0.895  1.00 49.35           C  
ANISOU 1130  CD  GLU A 385     5059   7514   6176   -233    -78   2584       C  
ATOM   1131  OE1 GLU A 385      15.823  -7.910  -0.929  1.00 48.60           O  
ANISOU 1131  OE1 GLU A 385     4895   7310   6261   -215    -71   2707       O  
ATOM   1132  OE2 GLU A 385      15.933  -5.720  -0.775  1.00 50.56           O  
ANISOU 1132  OE2 GLU A 385     5315   7741   6153   -266    -56   2428       O  
ATOM   1133  N   SER A 386      20.822 -10.291  -0.661  1.00 37.33           N  
ANISOU 1133  N   SER A 386     3102   5860   5223   -125   -191   3152       N  
ATOM   1134  CA  SER A 386      21.034 -11.726  -0.502  1.00 43.12           C  
ANISOU 1134  CA  SER A 386     3697   6472   6215    -95   -197   3344       C  
ATOM   1135  C   SER A 386      20.755 -12.091   0.946  1.00 43.58           C  
ANISOU 1135  C   SER A 386     3676   6667   6217   -145   -218   3497       C  
ATOM   1136  O   SER A 386      21.224 -11.399   1.857  1.00 40.33           O  
ANISOU 1136  O   SER A 386     3270   6454   5602   -196   -245   3498       O  
ATOM   1137  CB  SER A 386      22.456 -12.149  -0.893  1.00 46.06           C  
ANISOU 1137  CB  SER A 386     4000   6791   6710    -59   -216   3403       C  
ATOM   1138  OG  SER A 386      22.653 -13.547  -0.699  1.00 46.75           O  
ANISOU 1138  OG  SER A 386     3952   6753   7060    -33   -217   3583       O  
ATOM   1139  N   ASN A 387      19.971 -13.152   1.142  1.00 47.58           N  
ANISOU 1139  N   ASN A 387     4111   7063   6903   -134   -205   3616       N  
ATOM   1140  CA  ASN A 387      19.657 -13.691   2.468  1.00 55.00           C  
ANISOU 1140  CA  ASN A 387     4966   8108   7824   -177   -225   3784       C  
ATOM   1141  C   ASN A 387      19.183 -12.589   3.417  1.00 56.21           C  
ANISOU 1141  C   ASN A 387     5197   8476   7686   -248   -236   3708       C  
ATOM   1142  O   ASN A 387      19.668 -12.447   4.543  1.00 59.79           O  
ANISOU 1142  O   ASN A 387     5600   9101   8018   -299   -271   3797       O  
ATOM   1143  CB  ASN A 387      20.861 -14.439   3.045  1.00 54.91           C  
ANISOU 1143  CB  ASN A 387     4821   8132   7912   -174   -261   3969       C  
ATOM   1144  CG  ASN A 387      21.340 -15.562   2.135  1.00 56.34           C  
ANISOU 1144  CG  ASN A 387     4922   8084   8402   -107   -243   4035       C  
ATOM   1145  OD1 ASN A 387      20.536 -16.285   1.541  1.00 53.57           O  
ANISOU 1145  OD1 ASN A 387     4561   7548   8245    -73   -207   4028       O  
ATOM   1146  ND2 ASN A 387      22.658 -15.707   2.017  1.00 58.81           N  
ANISOU 1146  ND2 ASN A 387     5176   8400   8768    -89   -264   4089       N  
ATOM   1147  N   GLY A 388      18.238 -11.784   2.933  1.00 49.56           N  
ANISOU 1147  N   GLY A 388     4477   7616   6737   -254   -204   3534       N  
ATOM   1148  CA  GLY A 388      17.619 -10.770   3.763  1.00 53.08           C  
ANISOU 1148  CA  GLY A 388     5002   8229   6936   -321   -201   3442       C  
ATOM   1149  C   GLY A 388      18.521  -9.634   4.178  1.00 56.61           C  
ANISOU 1149  C   GLY A 388     5494   8850   7164   -360   -222   3343       C  
ATOM   1150  O   GLY A 388      18.267  -8.995   5.203  1.00 58.18           O  
ANISOU 1150  O   GLY A 388     5718   9204   7183   -425   -228   3314       O  
ATOM   1151  N   GLN A 389      19.573  -9.360   3.414  1.00 52.70           N  
ANISOU 1151  N   GLN A 389     5010   8327   6686   -324   -230   3284       N  
ATOM   1152  CA  GLN A 389      20.439  -8.230   3.688  1.00 48.59           C  
ANISOU 1152  CA  GLN A 389     4540   7955   5966   -359   -243   3167       C  
ATOM   1153  C   GLN A 389      20.830  -7.579   2.372  1.00 43.10           C  
ANISOU 1153  C   GLN A 389     3940   7174   5264   -313   -223   2996       C  
ATOM   1154  O   GLN A 389      20.830  -8.239   1.326  1.00 35.08           O  
ANISOU 1154  O   GLN A 389     2910   5991   4426   -253   -213   3021       O  
ATOM   1155  CB  GLN A 389      21.692  -8.650   4.470  1.00 56.94           C  
ANISOU 1155  CB  GLN A 389     5479   9123   7033   -378   -287   3323       C  
ATOM   1156  CG  GLN A 389      21.428  -8.840   5.969  1.00 65.66           C  
ANISOU 1156  CG  GLN A 389     6515  10380   8054   -448   -312   3448       C  
ATOM   1157  CD  GLN A 389      20.872  -7.579   6.627  1.00 68.85           C  
ANISOU 1157  CD  GLN A 389     7020  10917   8223   -516   -296   3282       C  
ATOM   1158  OE1 GLN A 389      21.628  -6.744   7.126  1.00 73.66           O  
ANISOU 1158  OE1 GLN A 389     7643  11662   8682   -559   -309   3211       O  
ATOM   1159  NE2 GLN A 389      19.549  -7.438   6.627  1.00 65.89           N  
ANISOU 1159  NE2 GLN A 389     6714  10493   7828   -526   -263   3217       N  
ATOM   1160  N   PRO A 390      21.135  -6.286   2.389  1.00 41.21           N  
ANISOU 1160  N   PRO A 390     3798   7033   4829   -343   -215   2815       N  
ATOM   1161  CA  PRO A 390      21.552  -5.619   1.151  1.00 36.31           C  
ANISOU 1161  CA  PRO A 390     3271   6338   4187   -304   -198   2650       C  
ATOM   1162  C   PRO A 390      22.937  -6.070   0.721  1.00 38.56           C  
ANISOU 1162  C   PRO A 390     3486   6603   4560   -268   -224   2727       C  
ATOM   1163  O   PRO A 390      23.839  -6.260   1.546  1.00 37.79           O  
ANISOU 1163  O   PRO A 390     3302   6618   4439   -295   -254   2833       O  
ATOM   1164  CB  PRO A 390      21.542  -4.133   1.527  1.00 37.95           C  
ANISOU 1164  CB  PRO A 390     3588   6660   4171   -353   -181   2447       C  
ATOM   1165  CG  PRO A 390      21.736  -4.128   3.011  1.00 45.64           C  
ANISOU 1165  CG  PRO A 390     4490   7791   5061   -417   -204   2540       C  
ATOM   1166  CD  PRO A 390      21.026  -5.343   3.515  1.00 42.63           C  
ANISOU 1166  CD  PRO A 390     4012   7378   4807   -416   -216   2739       C  
ATOM   1167  N   GLU A 391      23.090  -6.240  -0.590  1.00 31.83           N  
ANISOU 1167  N   GLU A 391     2673   5606   3814   -210   -212   2674       N  
ATOM   1168  CA  GLU A 391      24.372  -6.495  -1.241  1.00 31.87           C  
ANISOU 1168  CA  GLU A 391     2641   5570   3898   -171   -230   2704       C  
ATOM   1169  C   GLU A 391      24.710  -5.196  -1.955  1.00 35.32           C  
ANISOU 1169  C   GLU A 391     3211   6043   4164   -174   -215   2477       C  
ATOM   1170  O   GLU A 391      24.106  -4.873  -2.980  1.00 34.49           O  
ANISOU 1170  O   GLU A 391     3202   5835   4066   -147   -192   2354       O  
ATOM   1171  CB  GLU A 391      24.274  -7.666  -2.214  1.00 35.63           C  
ANISOU 1171  CB  GLU A 391     3063   5831   4644   -103   -227   2800       C  
ATOM   1172  CG  GLU A 391      24.069  -9.017  -1.575  1.00 39.50           C  
ANISOU 1172  CG  GLU A 391     3415   6257   5336    -95   -236   3017       C  
ATOM   1173  CD  GLU A 391      25.295  -9.508  -0.847  1.00 42.67           C  
ANISOU 1173  CD  GLU A 391     3697   6737   5776   -103   -270   3171       C  
ATOM   1174  OE1 GLU A 391      25.138 -10.210   0.173  1.00 41.63           O  
ANISOU 1174  OE1 GLU A 391     3464   6656   5697   -129   -284   3338       O  
ATOM   1175  OE2 GLU A 391      26.418  -9.187  -1.287  1.00 40.77           O  
ANISOU 1175  OE2 GLU A 391     3465   6514   5512    -85   -283   3129       O  
ATOM   1176  N   ASN A 392      25.639  -4.424  -1.408  1.00 32.03           N  
ANISOU 1176  N   ASN A 392     2804   5771   3597   -211   -227   2416       N  
ATOM   1177  CA  ASN A 392      25.794  -3.058  -1.879  1.00 33.02           C  
ANISOU 1177  CA  ASN A 392     3065   5932   3550   -226   -204   2178       C  
ATOM   1178  C   ASN A 392      27.025  -2.857  -2.756  1.00 28.26           C  
ANISOU 1178  C   ASN A 392     2478   5310   2949   -194   -214   2122       C  
ATOM   1179  O   ASN A 392      27.304  -1.724  -3.159  1.00 28.62           O  
ANISOU 1179  O   ASN A 392     2634   5381   2861   -208   -196   1921       O  
ATOM   1180  CB  ASN A 392      25.824  -2.092  -0.690  1.00 39.33           C  
ANISOU 1180  CB  ASN A 392     3887   6879   4177   -295   -199   2096       C  
ATOM   1181  CG  ASN A 392      24.430  -1.745  -0.186  1.00 40.18           C  
ANISOU 1181  CG  ASN A 392     4051   6981   4235   -325   -174   2040       C  
ATOM   1182  OD1 ASN A 392      23.455  -1.803  -0.936  1.00 35.32           O  
ANISOU 1182  OD1 ASN A 392     3501   6256   3665   -298   -151   1985       O  
ATOM   1183  ND2 ASN A 392      24.332  -1.365   1.085  1.00 40.60           N  
ANISOU 1183  ND2 ASN A 392     4078   7155   4194   -385   -178   2054       N  
ATOM   1184  N   ASN A 393      27.738  -3.926  -3.093  1.00 29.40           N  
ANISOU 1184  N   ASN A 393     2519   5392   3260   -149   -241   2288       N  
ATOM   1185  CA  ASN A 393      28.938  -3.817  -3.925  1.00 30.26           C  
ANISOU 1185  CA  ASN A 393     2634   5480   3385   -114   -256   2249       C  
ATOM   1186  C   ASN A 393      28.557  -3.866  -5.409  1.00 29.64           C  
ANISOU 1186  C   ASN A 393     2636   5239   3386    -57   -247   2157       C  
ATOM   1187  O   ASN A 393      28.998  -4.726  -6.171  1.00 27.80           O  
ANISOU 1187  O   ASN A 393     2342   4871   3351      7   -271   2245       O  
ATOM   1188  CB  ASN A 393      29.919  -4.922  -3.564  1.00 31.28           C  
ANISOU 1188  CB  ASN A 393     2610   5598   3677    -88   -291   2466       C  
ATOM   1189  CG  ASN A 393      31.291  -4.663  -4.115  1.00 37.38           C  
ANISOU 1189  CG  ASN A 393     3377   6394   4430    -63   -311   2424       C  
ATOM   1190  OD1 ASN A 393      31.704  -3.513  -4.239  1.00 35.04           O  
ANISOU 1190  OD1 ASN A 393     3172   6202   3941    -96   -298   2247       O  
ATOM   1191  ND2 ASN A 393      32.006  -5.726  -4.459  1.00 40.31           N  
ANISOU 1191  ND2 ASN A 393     3643   6652   5021     -4   -341   2571       N  
ATOM   1192  N   TYR A 394      27.693  -2.934  -5.811  1.00 25.46           N  
ANISOU 1192  N   TYR A 394     2241   4707   2724    -79   -215   1970       N  
ATOM   1193  CA  TYR A 394      27.169  -2.921  -7.173  1.00 26.01           C  
ANISOU 1193  CA  TYR A 394     2394   4639   2849    -35   -207   1881       C  
ATOM   1194  C   TYR A 394      27.245  -1.524  -7.766  1.00 23.48           C  
ANISOU 1194  C   TYR A 394     2229   4369   2324    -63   -179   1622       C  
ATOM   1195  O   TYR A 394      27.347  -0.518  -7.057  1.00 22.76           O  
ANISOU 1195  O   TYR A 394     2194   4374   2082   -114   -157   1494       O  
ATOM   1196  CB  TYR A 394      25.704  -3.426  -7.240  1.00 27.23           C  
ANISOU 1196  CB  TYR A 394     2554   4687   3105    -27   -189   1930       C  
ATOM   1197  CG  TYR A 394      24.688  -2.497  -6.587  1.00 24.97           C  
ANISOU 1197  CG  TYR A 394     2355   4486   2648    -85   -153   1805       C  
ATOM   1198  CD1 TYR A 394      24.100  -1.468  -7.306  1.00 23.44           C  
ANISOU 1198  CD1 TYR A 394     2304   4271   2331    -95   -123   1595       C  
ATOM   1199  CD2 TYR A 394      24.312  -2.668  -5.244  1.00 27.38           C  
ANISOU 1199  CD2 TYR A 394     2594   4877   2931   -125   -152   1897       C  
ATOM   1200  CE1 TYR A 394      23.187  -0.606  -6.716  1.00 26.15           C  
ANISOU 1200  CE1 TYR A 394     2721   4655   2561   -137    -92   1476       C  
ATOM   1201  CE2 TYR A 394      23.394  -1.812  -4.653  1.00 25.70           C  
ANISOU 1201  CE2 TYR A 394     2457   4719   2589   -169   -124   1779       C  
ATOM   1202  CZ  TYR A 394      22.839  -0.786  -5.392  1.00 25.12           C  
ANISOU 1202  CZ  TYR A 394     2523   4601   2421   -172    -94   1571       C  
ATOM   1203  OH  TYR A 394      21.921   0.084  -4.837  1.00 27.41           O  
ANISOU 1203  OH  TYR A 394     2885   4914   2615   -208    -64   1455       O  
ATOM   1204  N   LYS A 395      27.199  -1.485  -9.099  1.00 21.51           N  
ANISOU 1204  N   LYS A 395     2046   4026   2101    -24   -183   1540       N  
ATOM   1205  CA  LYS A 395      27.083  -0.257  -9.863  1.00 19.89           C  
ANISOU 1205  CA  LYS A 395     1999   3830   1730    -49   -150   1279       C  
ATOM   1206  C   LYS A 395      26.057  -0.505 -10.954  1.00 19.15           C  
ANISOU 1206  C   LYS A 395     1963   3598   1716    -21   -141   1219       C  
ATOM   1207  O   LYS A 395      25.994  -1.605 -11.503  1.00 19.74           O  
ANISOU 1207  O   LYS A 395     1959   3482   2059     26   -151   1245       O  
ATOM   1208  CB  LYS A 395      28.417   0.147 -10.518  1.00 19.47           C  
ANISOU 1208  CB  LYS A 395     1971   3815   1610    -42   -162   1175       C  
ATOM   1209  CG  LYS A 395      29.504   0.567  -9.541  1.00 20.40           C  
ANISOU 1209  CG  LYS A 395     2045   4042   1662    -75   -162   1174       C  
ATOM   1210  CD  LYS A 395      29.178   1.931  -8.943  1.00 22.80           C  
ANISOU 1210  CD  LYS A 395     2460   4350   1854   -128   -118    978       C  
ATOM   1211  CE  LYS A 395      30.302   2.358  -7.977  1.00 30.23           C  
ANISOU 1211  CE  LYS A 395     3351   5392   2744   -160   -123    987       C  
ATOM   1212  NZ  LYS A 395      30.066   3.723  -7.432  1.00 31.53           N  
ANISOU 1212  NZ  LYS A 395     3619   5517   2844   -197    -87    818       N  
ATOM   1213  N   THR A 396      25.270   0.512 -11.287  1.00 17.94           N  
ANISOU 1213  N   THR A 396     1943   3456   1418    -51   -106   1040       N  
ATOM   1214  CA  THR A 396      24.219   0.353 -12.281  1.00 17.28           C  
ANISOU 1214  CA  THR A 396     1916   3217   1432    -32    -92    930       C  
ATOM   1215  C   THR A 396      24.400   1.414 -13.345  1.00 15.90           C  
ANISOU 1215  C   THR A 396     1886   3030   1125    -47    -74    676       C  
ATOM   1216  O   THR A 396      24.695   2.569 -13.023  1.00 18.07           O  
ANISOU 1216  O   THR A 396     2246   3342   1277    -77    -51    550       O  
ATOM   1217  CB  THR A 396      22.826   0.481 -11.655  1.00 17.68           C  
ANISOU 1217  CB  THR A 396     1979   3303   1435    -53    -73   1006       C  
ATOM   1218  OG1 THR A 396      22.737  -0.430 -10.548  1.00 20.64           O  
ANISOU 1218  OG1 THR A 396     2223   3707   1911    -50    -87   1243       O  
ATOM   1219  CG2 THR A 396      21.718   0.168 -12.683  1.00 16.81           C  
ANISOU 1219  CG2 THR A 396     1907   3004   1477    -30    -62    884       C  
ATOM   1220  N   THR A 397      24.252   1.022 -14.612  1.00 15.52           N  
ANISOU 1220  N   THR A 397     1863   2797   1237    -22    -75    529       N  
ATOM   1221  CA  THR A 397      24.375   2.006 -15.686  1.00 14.28           C  
ANISOU 1221  CA  THR A 397     1847   2624    957    -41    -61    293       C  
ATOM   1222  C   THR A 397      23.163   2.929 -15.683  1.00 13.47           C  
ANISOU 1222  C   THR A 397     1849   2563    705    -63    -42    228       C  
ATOM   1223  O   THR A 397      22.083   2.569 -15.202  1.00 14.56           O  
ANISOU 1223  O   THR A 397     1946   2683    902    -57    -39    328       O  
ATOM   1224  CB  THR A 397      24.495   1.352 -17.080  1.00 14.18           C  
ANISOU 1224  CB  THR A 397     1834   2409   1143    -22    -66    145       C  
ATOM   1225  OG1 THR A 397      23.217   0.879 -17.559  1.00 14.17           O  
ANISOU 1225  OG1 THR A 397     1832   2279   1274    -12    -65    123       O  
ATOM   1226  CG2 THR A 397      25.513   0.182 -17.068  1.00 15.26           C  
ANISOU 1226  CG2 THR A 397     1836   2462   1498      9    -78    227       C  
ATOM   1227  N   PRO A 398      23.299   4.112 -16.245  1.00 13.67           N  
ANISOU 1227  N   PRO A 398     2005   2454    736    -62    -22     48       N  
ATOM   1228  CA  PRO A 398      22.106   4.920 -16.528  1.00 16.92           C  
ANISOU 1228  CA  PRO A 398     2509   2736   1183    -43     -9    -20       C  
ATOM   1229  C   PRO A 398      21.198   4.191 -17.499  1.00 15.60           C  
ANISOU 1229  C   PRO A 398     2334   2575   1021    -51    -27    -74       C  
ATOM   1230  O   PRO A 398      21.637   3.271 -18.211  1.00 14.33           O  
ANISOU 1230  O   PRO A 398     2122   2409    914    -60    -45   -118       O  
ATOM   1231  CB  PRO A 398      22.675   6.199 -17.168  1.00 17.54           C  
ANISOU 1231  CB  PRO A 398     2662   2698   1304    -13     -2   -119       C  
ATOM   1232  CG  PRO A 398      24.146   6.175 -16.831  1.00 22.57           C  
ANISOU 1232  CG  PRO A 398     3267   3387   1924    -31      0   -106       C  
ATOM   1233  CD  PRO A 398      24.542   4.744 -16.735  1.00 13.81           C  
ANISOU 1233  CD  PRO A 398     2082   2385    779    -53    -18    -50       C  
ATOM   1234  N   PRO A 399      19.917   4.563 -17.548  1.00 14.28           N  
ANISOU 1234  N   PRO A 399     2204   2353    869    -38    -22    -86       N  
ATOM   1235  CA  PRO A 399      19.043   4.034 -18.592  1.00 11.37           C  
ANISOU 1235  CA  PRO A 399     1841   1956    522    -52    -43   -180       C  
ATOM   1236  C   PRO A 399      19.546   4.491 -19.946  1.00 13.20           C  
ANISOU 1236  C   PRO A 399     2126   2034    855     -1    -63   -313       C  
ATOM   1237  O   PRO A 399      20.032   5.618 -20.094  1.00 14.25           O  
ANISOU 1237  O   PRO A 399     2257   2106   1051     65    -63   -293       O  
ATOM   1238  CB  PRO A 399      17.668   4.650 -18.274  1.00 16.44           C  
ANISOU 1238  CB  PRO A 399     2514   2563   1171    -28    -33   -152       C  
ATOM   1239  CG  PRO A 399      17.770   5.143 -16.878  1.00 18.48           C  
ANISOU 1239  CG  PRO A 399     2753   2867   1400    -27     -3    -35       C  
ATOM   1240  CD  PRO A 399      19.208   5.499 -16.659  1.00 15.35           C  
ANISOU 1240  CD  PRO A 399     2374   2448   1011    -18      2    -39       C  
ATOM   1241  N   VAL A 400      19.424   3.610 -20.924  1.00 14.25           N  
ANISOU 1241  N   VAL A 400     2254   2118   1042    -48    -77   -432       N  
ATOM   1242  CA  VAL A 400      19.832   3.878 -22.304  1.00 13.57           C  
ANISOU 1242  CA  VAL A 400     2152   1912   1091      8   -105   -501       C  
ATOM   1243  C   VAL A 400      18.622   3.731 -23.203  1.00 16.63           C  
ANISOU 1243  C   VAL A 400     2514   2237   1566     13   -127   -554       C  
ATOM   1244  O   VAL A 400      17.884   2.745 -23.097  1.00 14.89           O  
ANISOU 1244  O   VAL A 400     2339   1961   1359    -64   -118   -622       O  
ATOM   1245  CB  VAL A 400      20.947   2.920 -22.752  1.00 12.85           C  
ANISOU 1245  CB  VAL A 400     2084   1760   1038    -51    -95   -589       C  
ATOM   1246  CG1 VAL A 400      21.303   3.155 -24.219  1.00 14.13           C  
ANISOU 1246  CG1 VAL A 400     2265   1797   1306    -13   -123   -579       C  
ATOM   1247  CG2 VAL A 400      22.160   3.115 -21.848  1.00 14.34           C  
ANISOU 1247  CG2 VAL A 400     2255   2058   1135    -59    -74   -533       C  
ATOM   1248  N   LEU A 401      18.421   4.700 -24.099  1.00 15.09           N  
ANISOU 1248  N   LEU A 401     2273   2050   1408     45   -136   -551       N  
ATOM   1249  CA  LEU A 401      17.288   4.619 -25.021  1.00 18.53           C  
ANISOU 1249  CA  LEU A 401     2690   2449   1902     32   -151   -594       C  
ATOM   1250  C   LEU A 401      17.527   3.526 -26.060  1.00 22.38           C  
ANISOU 1250  C   LEU A 401     3338   2737   2429    -14   -174   -579       C  
ATOM   1251  O   LEU A 401      18.529   3.559 -26.781  1.00 22.85           O  
ANISOU 1251  O   LEU A 401     3399   2788   2496    -29   -164   -608       O  
ATOM   1252  CB  LEU A 401      17.071   5.976 -25.690  1.00 20.27           C  
ANISOU 1252  CB  LEU A 401     2905   2714   2084      9   -128   -592       C  
ATOM   1253  CG  LEU A 401      15.865   6.020 -26.628  1.00 25.10           C  
ANISOU 1253  CG  LEU A 401     3496   3308   2733    -18   -131   -629       C  
ATOM   1254  CD1 LEU A 401      14.588   5.839 -25.814  1.00 23.29           C  
ANISOU 1254  CD1 LEU A 401     3248   3107   2496    -60   -102   -612       C  
ATOM   1255  CD2 LEU A 401      15.850   7.351 -27.356  1.00 29.10           C  
ANISOU 1255  CD2 LEU A 401     4030   3831   3195    -28   -123   -619       C  
ATOM   1256  N   ASP A 402      16.625   2.549 -26.126  1.00 14.89           N  
ANISOU 1256  N   ASP A 402     2414   1717   1527    -97   -142   -599       N  
ATOM   1257  CA  ASP A 402      16.751   1.422 -27.036  1.00 14.87           C  
ANISOU 1257  CA  ASP A 402     2379   1633   1639   -133   -139   -687       C  
ATOM   1258  C   ASP A 402      16.094   1.784 -28.373  1.00 19.00           C  
ANISOU 1258  C   ASP A 402     2921   2148   2149   -142   -155   -688       C  
ATOM   1259  O   ASP A 402      15.489   2.850 -28.526  1.00 24.00           O  
ANISOU 1259  O   ASP A 402     3581   2828   2709   -127   -165   -648       O  
ATOM   1260  CB  ASP A 402      16.139   0.165 -26.410  1.00 18.33           C  
ANISOU 1260  CB  ASP A 402     2691   2008   2267   -147   -130   -799       C  
ATOM   1261  CG  ASP A 402      16.900  -1.115 -26.755  1.00 19.76           C  
ANISOU 1261  CG  ASP A 402     2771   2082   2657   -159   -107   -857       C  
ATOM   1262  OD1 ASP A 402      17.635  -1.143 -27.771  1.00 25.34           O  
ANISOU 1262  OD1 ASP A 402     3518   2791   3319   -171    -99   -846       O  
ATOM   1263  OD2 ASP A 402      16.725  -2.122 -26.039  1.00 22.12           O  
ANISOU 1263  OD2 ASP A 402     2945   2276   3185   -148    -95   -856       O  
ATOM   1264  N   SER A 403      16.261   0.908 -29.363  1.00 26.35           N  
ANISOU 1264  N   SER A 403     3828   3021   3165   -170   -156   -759       N  
ATOM   1265  CA  SER A 403      15.841   1.281 -30.709  1.00 27.55           C  
ANISOU 1265  CA  SER A 403     3988   3185   3295   -185   -171   -792       C  
ATOM   1266  C   SER A 403      14.322   1.308 -30.855  1.00 31.34           C  
ANISOU 1266  C   SER A 403     4472   3658   3776   -199   -186   -787       C  
ATOM   1267  O   SER A 403      13.818   1.965 -31.771  1.00 33.22           O  
ANISOU 1267  O   SER A 403     4732   3922   3967   -204   -204   -790       O  
ATOM   1268  CB  SER A 403      16.478   0.340 -31.743  1.00 27.49           C  
ANISOU 1268  CB  SER A 403     3918   3144   3383   -213   -151   -862       C  
ATOM   1269  OG  SER A 403      16.214  -1.015 -31.447  1.00 35.86           O  
ANISOU 1269  OG  SER A 403     4908   4133   4584   -229   -131   -890       O  
ATOM   1270  N   ASP A 404      13.587   0.641 -29.963  1.00 28.49           N  
ANISOU 1270  N   ASP A 404     4087   3262   3477   -205   -179   -777       N  
ATOM   1271  CA  ASP A 404      12.124   0.645 -29.991  1.00 26.72           C  
ANISOU 1271  CA  ASP A 404     3856   3033   3263   -219   -191   -776       C  
ATOM   1272  C   ASP A 404      11.502   1.739 -29.123  1.00 25.47           C  
ANISOU 1272  C   ASP A 404     3725   2943   3009   -206   -179   -712       C  
ATOM   1273  O   ASP A 404      10.276   1.749 -28.936  1.00 25.91           O  
ANISOU 1273  O   ASP A 404     3764   3000   3079   -217   -186   -719       O  
ATOM   1274  CB  ASP A 404      11.589  -0.740 -29.590  1.00 27.73           C  
ANISOU 1274  CB  ASP A 404     3866   3089   3580   -225   -184   -834       C  
ATOM   1275  CG  ASP A 404      11.764  -1.051 -28.111  1.00 26.40           C  
ANISOU 1275  CG  ASP A 404     3615   2895   3520   -196   -176   -855       C  
ATOM   1276  OD1 ASP A 404      12.464  -0.292 -27.403  1.00 22.52           O  
ANISOU 1276  OD1 ASP A 404     3174   2464   2916   -175   -173   -825       O  
ATOM   1277  OD2 ASP A 404      11.223  -2.087 -27.666  1.00 28.26           O  
ANISOU 1277  OD2 ASP A 404     3733   3032   3972   -196   -172   -887       O  
ATOM   1278  N   GLY A 405      12.303   2.656 -28.587  1.00 20.87           N  
ANISOU 1278  N   GLY A 405     3166   2421   2344   -191   -154   -660       N  
ATOM   1279  CA  GLY A 405      11.794   3.768 -27.822  1.00 22.14           C  
ANISOU 1279  CA  GLY A 405     3296   2678   2438   -212   -106   -625       C  
ATOM   1280  C   GLY A 405      11.639   3.503 -26.344  1.00 18.71           C  
ANISOU 1280  C   GLY A 405     2821   2281   2008   -192   -100   -629       C  
ATOM   1281  O   GLY A 405      11.346   4.444 -25.597  1.00 19.23           O  
ANISOU 1281  O   GLY A 405     2812   2468   2028   -173    -83   -613       O  
ATOM   1282  N   SER A 406      11.820   2.258 -25.912  1.00 16.72           N  
ANISOU 1282  N   SER A 406     2569   1942   1841   -150   -163   -714       N  
ATOM   1283  CA  SER A 406      11.901   1.922 -24.495  1.00 17.13           C  
ANISOU 1283  CA  SER A 406     2566   2025   1917    -90   -193   -710       C  
ATOM   1284  C   SER A 406      13.334   2.136 -24.016  1.00 18.19           C  
ANISOU 1284  C   SER A 406     2724   2216   1971    -85   -169   -679       C  
ATOM   1285  O   SER A 406      14.234   2.439 -24.797  1.00 17.29           O  
ANISOU 1285  O   SER A 406     2651   2093   1827   -128   -132   -677       O  
ATOM   1286  CB  SER A 406      11.467   0.476 -24.253  1.00 15.72           C  
ANISOU 1286  CB  SER A 406     2250   1741   1980    -89   -176   -631       C  
ATOM   1287  OG  SER A 406      12.424  -0.461 -24.803  1.00 20.09           O  
ANISOU 1287  OG  SER A 406     2757   2200   2677   -108   -162   -681       O  
ATOM   1288  N   PHE A 407      13.551   1.941 -22.719  1.00 12.98           N  
ANISOU 1288  N   PHE A 407     2002   1616   1313    -61   -139   -520       N  
ATOM   1289  CA  PHE A 407      14.861   2.041 -22.101  1.00 13.27           C  
ANISOU 1289  CA  PHE A 407     2038   1719   1284    -56   -119   -464       C  
ATOM   1290  C   PHE A 407      15.351   0.679 -21.621  1.00 13.66           C  
ANISOU 1290  C   PHE A 407     1955   1696   1540    -43   -101   -347       C  
ATOM   1291  O   PHE A 407      14.566  -0.233 -21.340  1.00 13.50           O  
ANISOU 1291  O   PHE A 407     1840   1603   1687    -35    -95   -261       O  
ATOM   1292  CB  PHE A 407      14.819   2.997 -20.902  1.00 12.48           C  
ANISOU 1292  CB  PHE A 407     1973   1771    998    -45    -98   -363       C  
ATOM   1293  CG  PHE A 407      14.616   4.417 -21.292  1.00 13.69           C  
ANISOU 1293  CG  PHE A 407     2177   2007   1019    -38    -97   -446       C  
ATOM   1294  CD1 PHE A 407      15.711   5.241 -21.554  1.00 12.97           C  
ANISOU 1294  CD1 PHE A 407     1987   1956    984     12    -87   -431       C  
ATOM   1295  CD2 PHE A 407      13.340   4.943 -21.393  1.00 15.89           C  
ANISOU 1295  CD2 PHE A 407     2432   2292   1313    -36    -95   -444       C  
ATOM   1296  CE1 PHE A 407      15.539   6.552 -21.935  1.00 17.61           C  
ANISOU 1296  CE1 PHE A 407     2546   2556   1590     26    -79   -426       C  
ATOM   1297  CE2 PHE A 407      13.162   6.278 -21.768  1.00 16.77           C  
ANISOU 1297  CE2 PHE A 407     2419   2458   1494    -18    -72   -430       C  
ATOM   1298  CZ  PHE A 407      14.255   7.077 -22.042  1.00 19.00           C  
ANISOU 1298  CZ  PHE A 407     2717   2737   1766      4    -71   -428       C  
ATOM   1299  N   PHE A 408      16.677   0.537 -21.552  1.00 13.71           N  
ANISOU 1299  N   PHE A 408     1951   1715   1541    -43    -93   -344       N  
ATOM   1300  CA  PHE A 408      17.262  -0.589 -20.834  1.00 14.13           C  
ANISOU 1300  CA  PHE A 408     1877   1728   1766    -23    -77   -196       C  
ATOM   1301  C   PHE A 408      18.397  -0.088 -19.956  1.00 14.69           C  
ANISOU 1301  C   PHE A 408     1955   1931   1695    -16    -70   -111       C  
ATOM   1302  O   PHE A 408      18.911   1.014 -20.144  1.00 12.88           O  
ANISOU 1302  O   PHE A 408     1832   1798   1264    -31    -73   -204       O  
ATOM   1303  CB  PHE A 408      17.784  -1.691 -21.781  1.00 14.42           C  
ANISOU 1303  CB  PHE A 408     1848   1601   2028    -29    -71   -277       C  
ATOM   1304  CG  PHE A 408      19.018  -1.300 -22.532  1.00 15.40           C  
ANISOU 1304  CG  PHE A 408     2033   1730   2086    -46    -71   -417       C  
ATOM   1305  CD1 PHE A 408      18.937  -0.558 -23.699  1.00 18.00           C  
ANISOU 1305  CD1 PHE A 408     2480   2054   2305    -81    -84   -615       C  
ATOM   1306  CD2 PHE A 408      20.261  -1.718 -22.085  1.00 15.71           C  
ANISOU 1306  CD2 PHE A 408     2007   1778   2182    -29    -59   -346       C  
ATOM   1307  CE1 PHE A 408      20.085  -0.218 -24.397  1.00 17.49           C  
ANISOU 1307  CE1 PHE A 408     2472   1993   2180   -104    -80   -747       C  
ATOM   1308  CE2 PHE A 408      21.412  -1.387 -22.760  1.00 15.42           C  
ANISOU 1308  CE2 PHE A 408     2020   1745   2093    -47    -55   -478       C  
ATOM   1309  CZ  PHE A 408      21.333  -0.628 -23.915  1.00 18.13           C  
ANISOU 1309  CZ  PHE A 408     2486   2084   2318    -87    -62   -682       C  
ATOM   1310  N   LEU A 409      18.783  -0.915 -18.987  1.00 14.64           N  
ANISOU 1310  N   LEU A 409     1833   1931   1799      5    -62     71       N  
ATOM   1311  CA  LEU A 409      20.034  -0.706 -18.268  1.00 14.80           C  
ANISOU 1311  CA  LEU A 409     1833   2060   1731     10    -62    154       C  
ATOM   1312  C   LEU A 409      20.606  -2.051 -17.847  1.00 16.07           C  
ANISOU 1312  C   LEU A 409     1845   2136   2126     38    -61    303       C  
ATOM   1313  O   LEU A 409      19.960  -3.096 -17.971  1.00 16.83           O  
ANISOU 1313  O   LEU A 409     1856   2097   2440     51    -54    357       O  
ATOM   1314  CB  LEU A 409      19.847   0.206 -17.041  1.00 14.56           C  
ANISOU 1314  CB  LEU A 409     1837   2221   1475     -2    -56    266       C  
ATOM   1315  CG  LEU A 409      18.809  -0.175 -15.971  1.00 16.04           C  
ANISOU 1315  CG  LEU A 409     1953   2444   1695      0    -48    444       C  
ATOM   1316  CD1 LEU A 409      19.211  -1.393 -15.121  1.00 16.78           C  
ANISOU 1316  CD1 LEU A 409     1901   2513   1963     20    -52    657       C  
ATOM   1317  CD2 LEU A 409      18.576   1.023 -15.064  1.00 17.04           C  
ANISOU 1317  CD2 LEU A 409     2150   2762   1561    -27    -32    478       C  
ATOM   1318  N   TYR A 410      21.823  -2.005 -17.308  1.00 16.38           N  
ANISOU 1318  N   TYR A 410     1849   2257   2119     46    -67    377       N  
ATOM   1319  CA  TYR A 410      22.418  -3.163 -16.665  1.00 17.72           C  
ANISOU 1319  CA  TYR A 410     1870   2377   2485     76    -72    561       C  
ATOM   1320  C   TYR A 410      22.886  -2.779 -15.272  1.00 20.08           C  
ANISOU 1320  C   TYR A 410     2137   2869   2623     72    -86    750       C  
ATOM   1321  O   TYR A 410      23.400  -1.678 -15.066  1.00 17.33           O  
ANISOU 1321  O   TYR A 410     1875   2676   2035     48    -89    691       O  
ATOM   1322  CB  TYR A 410      23.618  -3.692 -17.442  1.00 18.05           C  
ANISOU 1322  CB  TYR A 410     1869   2314   2677     92    -69    473       C  
ATOM   1323  CG  TYR A 410      23.336  -4.409 -18.741  1.00 18.14           C  
ANISOU 1323  CG  TYR A 410     1870   2118   2905     91    -49    312       C  
ATOM   1324  CD1 TYR A 410      23.181  -3.705 -19.934  1.00 17.07           C  
ANISOU 1324  CD1 TYR A 410     1857   1956   2672     57    -42     72       C  
ATOM   1325  CD2 TYR A 410      23.302  -5.807 -18.787  1.00 20.36           C  
ANISOU 1325  CD2 TYR A 410     2014   2230   3493    119    -33    399       C  
ATOM   1326  CE1 TYR A 410      22.969  -4.380 -21.152  1.00 17.26           C  
ANISOU 1326  CE1 TYR A 410     1868   1801   2887     43    -22    -84       C  
ATOM   1327  CE2 TYR A 410      23.090  -6.479 -19.980  1.00 19.83           C  
ANISOU 1327  CE2 TYR A 410     1933   1976   3627    107     -5    239       C  
ATOM   1328  CZ  TYR A 410      22.936  -5.766 -21.152  1.00 21.66           C  
ANISOU 1328  CZ  TYR A 410     2287   2197   3747     66      0     -4       C  
ATOM   1329  OH  TYR A 410      22.736  -6.459 -22.335  1.00 22.90           O  
ANISOU 1329  OH  TYR A 410     2424   2179   4096     43     29   -166       O  
ATOM   1330  N   SER A 411      22.746  -3.700 -14.323  1.00 19.34           N  
ANISOU 1330  N   SER A 411     1918   2768   2662     91    -94    978       N  
ATOM   1331  CA  SER A 411      23.362  -3.544 -13.012  1.00 20.01           C  
ANISOU 1331  CA  SER A 411     1947   3032   2624     83   -113   1178       C  
ATOM   1332  C   SER A 411      24.364  -4.669 -12.786  1.00 21.52           C  
ANISOU 1332  C   SER A 411     1993   3148   3035    124   -133   1325       C  
ATOM   1333  O   SER A 411      24.085  -5.828 -13.111  1.00 23.67           O  
ANISOU 1333  O   SER A 411     2175   3235   3585    156   -125   1375       O  
ATOM   1334  CB  SER A 411      22.298  -3.527 -11.901  1.00 20.42           C  
ANISOU 1334  CB  SER A 411     1979   3180   2599     60   -108   1347       C  
ATOM   1335  OG  SER A 411      22.899  -3.250 -10.647  1.00 21.04           O  
ANISOU 1335  OG  SER A 411     2016   3459   2521     37   -126   1526       O  
ATOM   1336  N   LYS A 412      25.538  -4.319 -12.240  1.00 21.65           N  
ANISOU 1336  N   LYS A 412     1985   3307   2935    120   -158   1390       N  
ATOM   1337  CA  LYS A 412      26.642  -5.255 -12.012  1.00 22.99           C  
ANISOU 1337  CA  LYS A 412     2013   3424   3296    162   -183   1528       C  
ATOM   1338  C   LYS A 412      26.927  -5.349 -10.519  1.00 24.11           C  
ANISOU 1338  C   LYS A 412     2068   3750   3340    150   -218   1802       C  
ATOM   1339  O   LYS A 412      27.386  -4.378  -9.911  1.00 23.69           O  
ANISOU 1339  O   LYS A 412     2068   3914   3021    110   -232   1807       O  
ATOM   1340  CB  LYS A 412      27.904  -4.802 -12.763  1.00 22.45           C  
ANISOU 1340  CB  LYS A 412     1980   3362   3189    167   -185   1358       C  
ATOM   1341  CG  LYS A 412      29.086  -5.769 -12.668  1.00 23.85           C  
ANISOU 1341  CG  LYS A 412     2006   3465   3590    215   -208   1474       C  
ATOM   1342  CD  LYS A 412      30.194  -5.373 -13.673  1.00 23.22           C  
ANISOU 1342  CD  LYS A 412     1968   3350   3504    217   -196   1254       C  
ATOM   1343  CE  LYS A 412      30.857  -4.054 -13.284  1.00 22.34           C  
ANISOU 1343  CE  LYS A 412     1950   3476   3063    174   -210   1195       C  
ATOM   1344  NZ  LYS A 412      31.664  -4.177 -12.022  1.00 23.52           N  
ANISOU 1344  NZ  LYS A 412     1988   3799   3150    179   -256   1433       N  
ATOM   1345  N   LEU A 413      26.693  -6.521  -9.938  1.00 25.61           N  
ANISOU 1345  N   LEU A 413     2125   3857   3748    180   -232   2028       N  
ATOM   1346  CA  LEU A 413      27.051  -6.811  -8.555  1.00 26.99           C  
ANISOU 1346  CA  LEU A 413     2201   4186   3868    164   -265   2290       C  
ATOM   1347  C   LEU A 413      28.305  -7.676  -8.557  1.00 28.34           C  
ANISOU 1347  C   LEU A 413     2239   4281   4246    210   -290   2385       C  
ATOM   1348  O   LEU A 413      28.351  -8.697  -9.250  1.00 28.97           O  
ANISOU 1348  O   LEU A 413     2239   4133   4636    270   -283   2393       O  
ATOM   1349  CB  LEU A 413      25.900  -7.528  -7.832  1.00 27.90           C  
ANISOU 1349  CB  LEU A 413     2272   4256   4073    137   -236   2407       C  
ATOM   1350  CG  LEU A 413      26.267  -8.105  -6.457  1.00 29.69           C  
ANISOU 1350  CG  LEU A 413     2385   4590   4304     99   -241   2588       C  
ATOM   1351  CD1 LEU A 413      26.552  -6.968  -5.468  1.00 29.37           C  
ANISOU 1351  CD1 LEU A 413     2398   4814   3948     27   -245   2540       C  
ATOM   1352  CD2 LEU A 413      25.182  -9.030  -5.940  1.00 30.74           C  
ANISOU 1352  CD2 LEU A 413     2453   4640   4585     88   -219   2706       C  
ATOM   1353  N   THR A 414      29.335  -7.239  -7.829  1.00 28.79           N  
ANISOU 1353  N   THR A 414     2277   4522   4140    176   -310   2426       N  
ATOM   1354  CA  THR A 414      30.606  -7.954  -7.748  1.00 30.13           C  
ANISOU 1354  CA  THR A 414     2327   4646   4477    213   -334   2518       C  
ATOM   1355  C   THR A 414      30.664  -8.710  -6.428  1.00 33.13           C  
ANISOU 1355  C   THR A 414     2602   5089   4898    174   -332   2730       C  
ATOM   1356  O   THR A 414      30.509  -8.104  -5.365  1.00 33.59           O  
ANISOU 1356  O   THR A 414     2682   5356   4725    103   -330   2765       O  
ATOM   1357  CB  THR A 414      31.791  -6.993  -7.845  1.00 29.49           C  
ANISOU 1357  CB  THR A 414     2281   4728   4195    203   -362   2425       C  
ATOM   1358  OG1 THR A 414      31.749  -6.318  -9.098  1.00 28.45           O  
ANISOU 1358  OG1 THR A 414     2239   4542   4029    235   -362   2211       O  
ATOM   1359  CG2 THR A 414      33.124  -7.751  -7.723  1.00 31.01           C  
ANISOU 1359  CG2 THR A 414     2343   4873   4566    242   -388   2523       C  
ATOM   1360  N   VAL A 415      30.891 -10.022  -6.500  1.00 34.77           N  
ANISOU 1360  N   VAL A 415     2691   5112   5407    216   -329   2852       N  
ATOM   1361  CA  VAL A 415      30.969 -10.868  -5.312  1.00 36.56           C  
ANISOU 1361  CA  VAL A 415     2804   5385   5704    185   -332   3067       C  
ATOM   1362  C   VAL A 415      32.209 -11.746  -5.389  1.00 43.47           C  
ANISOU 1362  C   VAL A 415     3561   6160   6797    229   -350   3164       C  
ATOM   1363  O   VAL A 415      32.713 -12.050  -6.474  1.00 38.50           O  
ANISOU 1363  O   VAL A 415     2922   5349   6355    291   -345   3060       O  
ATOM   1364  CB  VAL A 415      29.715 -11.755  -5.139  1.00 40.23           C  
ANISOU 1364  CB  VAL A 415     3233   5720   6333    180   -299   3146       C  
ATOM   1365  CG1 VAL A 415      28.446 -10.905  -5.115  1.00 37.50           C  
ANISOU 1365  CG1 VAL A 415     3003   5458   5787    141   -280   3041       C  
ATOM   1366  CG2 VAL A 415      29.649 -12.804  -6.241  1.00 44.38           C  
ANISOU 1366  CG2 VAL A 415     3713   5947   7200    245   -271   3104       C  
ATOM   1367  N   ASP A 416      32.699 -12.156  -4.216  1.00 45.57           N  
ANISOU 1367  N   ASP A 416     3729   6544   7040    193   -370   3355       N  
ATOM   1368  CA  ASP A 416      33.758 -13.157  -4.150  1.00 52.18           C  
ANISOU 1368  CA  ASP A 416     4439   7276   8109    232   -386   3482       C  
ATOM   1369  C   ASP A 416      33.323 -14.426  -4.875  1.00 47.61           C  
ANISOU 1369  C   ASP A 416     3801   6404   7885    283   -347   3493       C  
ATOM   1370  O   ASP A 416      32.191 -14.896  -4.702  1.00 46.53           O  
ANISOU 1370  O   ASP A 416     3660   6203   7817    265   -317   3535       O  
ATOM   1371  CB  ASP A 416      34.099 -13.484  -2.693  1.00 61.61           C  
ANISOU 1371  CB  ASP A 416     5532   8643   9234    179   -412   3707       C  
ATOM   1372  CG  ASP A 416      34.763 -12.325  -1.958  1.00 69.65           C  
ANISOU 1372  CG  ASP A 416     6588   9945   9933    123   -444   3688       C  
ATOM   1373  OD1 ASP A 416      35.111 -11.311  -2.600  1.00 70.64           O  
ANISOU 1373  OD1 ASP A 416     6812  10128   9902    131   -447   3509       O  
ATOM   1374  OD2 ASP A 416      34.958 -12.442  -0.728  1.00 73.73           O  
ANISOU 1374  OD2 ASP A 416     7027  10627  10359     68   -465   3848       O  
ATOM   1375  N   LYS A 417      34.217 -14.963  -5.711  1.00 45.86           N  
ANISOU 1375  N   LYS A 417     3531   6004   7891    343   -343   3435       N  
ATOM   1376  CA  LYS A 417      33.929 -16.212  -6.413  1.00 52.03           C  
ANISOU 1376  CA  LYS A 417     4244   6499   9024    381   -295   3425       C  
ATOM   1377  C   LYS A 417      33.486 -17.308  -5.448  1.00 56.26           C  
ANISOU 1377  C   LYS A 417     4668   7011   9698    354   -284   3654       C  
ATOM   1378  O   LYS A 417      32.619 -18.126  -5.782  1.00 51.55           O  
ANISOU 1378  O   LYS A 417     4045   6240   9304    358   -236   3648       O  
ATOM   1379  CB  LYS A 417      35.157 -16.668  -7.209  1.00 54.04           C  
ANISOU 1379  CB  LYS A 417     4438   6597   9496    438   -291   3350       C  
ATOM   1380  N   SER A 418      34.051 -17.321  -4.237  1.00 64.66           N  
ANISOU 1380  N   SER A 418     5660   8259  10649    323   -327   3853       N  
ATOM   1381  CA  SER A 418      33.687 -18.339  -3.254  1.00 68.45           C  
ANISOU 1381  CA  SER A 418     6021   8735  11250    297   -323   4080       C  
ATOM   1382  C   SER A 418      32.209 -18.262  -2.889  1.00 68.45           C  
ANISOU 1382  C   SER A 418     6065   8779  11164    255   -299   4086       C  
ATOM   1383  O   SER A 418      31.568 -19.294  -2.660  1.00 72.07           O  
ANISOU 1383  O   SER A 418     6442   9120  11820    254   -271   4192       O  
ATOM   1384  CB  SER A 418      34.553 -18.197  -2.002  1.00 70.12           C  
ANISOU 1384  CB  SER A 418     6156   9169  11316    263   -379   4276       C  
ATOM   1385  OG  SER A 418      34.336 -16.951  -1.361  1.00 67.99           O  
ANISOU 1385  OG  SER A 418     5973   9169  10690    206   -408   4239       O  
ATOM   1386  N   ARG A 419      31.646 -17.049  -2.823  1.00 60.10           N  
ANISOU 1386  N   ARG A 419     5131   7889   9815    222   -309   3970       N  
ATOM   1387  CA  ARG A 419      30.228 -16.928  -2.491  1.00 56.46           C  
ANISOU 1387  CA  ARG A 419     4715   7470   9269    185   -288   3963       C  
ATOM   1388  C   ARG A 419      29.358 -17.418  -3.638  1.00 53.39           C  
ANISOU 1388  C   ARG A 419     4362   6832   9090    221   -234   3826       C  
ATOM   1389  O   ARG A 419      28.294 -18.012  -3.409  1.00 51.16           O  
ANISOU 1389  O   ARG A 419     4051   6489   8899    208   -206   3877       O  
ATOM   1390  CB  ARG A 419      29.884 -15.486  -2.130  1.00 51.95           C  
ANISOU 1390  CB  ARG A 419     4264   7138   8338    137   -308   3861       C  
ATOM   1391  CG  ARG A 419      30.535 -15.000  -0.857  1.00 55.23           C  
ANISOU 1391  CG  ARG A 419     4637   7817   8530     82   -353   3983       C  
ATOM   1392  CD  ARG A 419      30.162 -13.558  -0.588  1.00 57.04           C  
ANISOU 1392  CD  ARG A 419     4989   8264   8420     31   -360   3843       C  
ATOM   1393  NE  ARG A 419      28.745 -13.416  -0.276  1.00 57.76           N  
ANISOU 1393  NE  ARG A 419     5127   8381   8439     -1   -339   3812       N  
ATOM   1394  CZ  ARG A 419      28.049 -12.294  -0.442  1.00 53.83           C  
ANISOU 1394  CZ  ARG A 419     4757   7978   7719    -28   -326   3641       C  
ATOM   1395  NH1 ARG A 419      28.635 -11.205  -0.930  1.00 50.82           N  
ANISOU 1395  NH1 ARG A 419     4470   7676   7162    -30   -331   3483       N  
ATOM   1396  NH2 ARG A 419      26.764 -12.265  -0.123  1.00 48.98           N  
ANISOU 1396  NH2 ARG A 419     4175   7374   7061    -54   -308   3624       N  
ATOM   1397  N   TRP A 420      29.796 -17.175  -4.876  1.00 52.54           N  
ANISOU 1397  N   TRP A 420     4314   6584   9063    266   -219   3644       N  
ATOM   1398  CA  TRP A 420      29.095 -17.710  -6.038  1.00 51.74           C  
ANISOU 1398  CA  TRP A 420     4235   6235   9188    296   -163   3497       C  
ATOM   1399  C   TRP A 420      29.159 -19.233  -6.071  1.00 56.63           C  
ANISOU 1399  C   TRP A 420     4717   6649  10150    313   -124   3604       C  
ATOM   1400  O   TRP A 420      28.138 -19.901  -6.274  1.00 53.38           O  
ANISOU 1400  O   TRP A 420     4284   6112   9887    306    -79   3592       O  
ATOM   1401  CB  TRP A 420      29.679 -17.120  -7.320  1.00 47.80           C  
ANISOU 1401  CB  TRP A 420     3818   5643   8702    337   -159   3272       C  
ATOM   1402  CG  TRP A 420      28.995 -17.583  -8.567  1.00 42.85           C  
ANISOU 1402  CG  TRP A 420     3217   4774   8291    358   -100   3090       C  
ATOM   1403  CD1 TRP A 420      29.536 -18.334  -9.564  1.00 44.77           C  
ANISOU 1403  CD1 TRP A 420     3410   4791   8809    389    -60   2979       C  
ATOM   1404  CD2 TRP A 420      27.639 -17.324  -8.950  1.00 43.83           C  
ANISOU 1404  CD2 TRP A 420     3421   4863   8371    341    -72   2987       C  
ATOM   1405  NE1 TRP A 420      28.608 -18.561 -10.547  1.00 43.91           N  
ANISOU 1405  NE1 TRP A 420     3343   4516   8824    385     -6   2804       N  
ATOM   1406  CE2 TRP A 420      27.431 -17.954 -10.194  1.00 43.90           C  
ANISOU 1406  CE2 TRP A 420     3422   4625   8635    360    -15   2812       C  
ATOM   1407  CE3 TRP A 420      26.584 -16.623  -8.363  1.00 43.52           C  
ANISOU 1407  CE3 TRP A 420     3454   4978   8102    306    -87   3018       C  
ATOM   1408  CZ2 TRP A 420      26.209 -17.905 -10.862  1.00 41.34           C  
ANISOU 1408  CZ2 TRP A 420     3159   4208   8339    347     23   2674       C  
ATOM   1409  CZ3 TRP A 420      25.366 -16.575  -9.030  1.00 42.50           C  
ANISOU 1409  CZ3 TRP A 420     3388   4747   8011    301    -51   2888       C  
ATOM   1410  CH2 TRP A 420      25.192 -17.208 -10.269  1.00 39.02           C  
ANISOU 1410  CH2 TRP A 420     2938   4064   7825    322      2   2720       C  
ATOM   1411  N   GLN A 421      30.357 -19.798  -5.871  1.00 58.36           N  
ANISOU 1411  N   GLN A 421     4838   6834  10502    334   -140   3706       N  
ATOM   1412  CA  GLN A 421      30.519 -21.252  -5.904  1.00 61.32           C  
ANISOU 1412  CA  GLN A 421     5073   7012  11214    350   -100   3810       C  
ATOM   1413  C   GLN A 421      29.784 -21.921  -4.749  1.00 60.34           C  
ANISOU 1413  C   GLN A 421     4861   6956  11107    318   -103   4028       C  
ATOM   1414  O   GLN A 421      29.239 -23.021  -4.904  1.00 55.88           O  
ANISOU 1414  O   GLN A 421     4215   6223  10796    323    -54   4067       O  
ATOM   1415  CB  GLN A 421      32.006 -21.617  -5.875  1.00 61.93           C  
ANISOU 1415  CB  GLN A 421     5065   7055  11410    380   -123   3880       C  
ATOM   1416  CG  GLN A 421      32.793 -21.149  -7.088  1.00 65.57           C  
ANISOU 1416  CG  GLN A 421     5590   7415  11908    418   -114   3656       C  
ATOM   1417  CD  GLN A 421      34.271 -21.537  -7.025  1.00 76.30           C  
ANISOU 1417  CD  GLN A 421     6857   8742  13393    451   -136   3726       C  
ATOM   1418  OE1 GLN A 421      34.780 -21.957  -5.981  1.00 78.05           O  
ANISOU 1418  OE1 GLN A 421     6978   9055  13621    444   -172   3955       O  
ATOM   1419  NE2 GLN A 421      34.964 -21.397  -8.151  1.00 80.04           N  
ANISOU 1419  NE2 GLN A 421     7359   9085  13970    486   -115   3526       N  
ATOM   1420  N   GLN A 422      29.759 -21.271  -3.585  1.00 66.85           N  
ANISOU 1420  N   GLN A 422     5700   8036  11665    281   -158   4162       N  
ATOM   1421  CA  GLN A 422      29.052 -21.802  -2.426  1.00 74.47           C  
ANISOU 1421  CA  GLN A 422     6587   9093  12617    246   -167   4361       C  
ATOM   1422  C   GLN A 422      27.548 -21.912  -2.667  1.00 72.99           C  
ANISOU 1422  C   GLN A 422     6447   8841  12444    234   -125   4281       C  
ATOM   1423  O   GLN A 422      26.874 -22.688  -1.980  1.00 75.27           O  
ANISOU 1423  O   GLN A 422     6654   9121  12823    219   -115   4424       O  
ATOM   1424  CB  GLN A 422      29.352 -20.916  -1.216  1.00 83.14           C  
ANISOU 1424  CB  GLN A 422     7704  10492  13396    200   -232   4474       C  
ATOM   1425  CG  GLN A 422      28.649 -21.282   0.071  1.00 92.45           C  
ANISOU 1425  CG  GLN A 422     8812  11805  14510    156   -251   4665       C  
ATOM   1426  CD  GLN A 422      28.649 -20.133   1.055  1.00 96.21           C  
ANISOU 1426  CD  GLN A 422     9347  12580  14627     98   -303   4686       C  
ATOM   1427  OE1 GLN A 422      29.325 -19.123   0.843  1.00 96.07           O  
ANISOU 1427  OE1 GLN A 422     9408  12676  14420     91   -325   4581       O  
ATOM   1428  NE2 GLN A 422      27.883 -20.271   2.131  1.00 97.91           N  
ANISOU 1428  NE2 GLN A 422     9526  12926  14748     52   -319   4810       N  
ATOM   1429  N   GLY A 423      27.008 -21.161  -3.621  1.00 62.27           N  
ANISOU 1429  N   GLY A 423     5218   7439  11004    241   -103   4060       N  
ATOM   1430  CA  GLY A 423      25.623 -21.299  -4.005  1.00 57.46           C  
ANISOU 1430  CA  GLY A 423     4654   6744  10435    234    -60   3968       C  
ATOM   1431  C   GLY A 423      24.661 -20.317  -3.374  1.00 55.17           C  
ANISOU 1431  C   GLY A 423     4459   6656   9847    195    -85   3953       C  
ATOM   1432  O   GLY A 423      23.453 -20.582  -3.377  1.00 54.10           O  
ANISOU 1432  O   GLY A 423     4336   6471   9748    186    -56   3933       O  
ATOM   1433  N   ASN A 424      25.153 -19.206  -2.828  1.00 56.46           N  
ANISOU 1433  N   ASN A 424     4687   7044   9721    169   -135   3956       N  
ATOM   1434  CA  ASN A 424      24.266 -18.204  -2.259  1.00 55.77           C  
ANISOU 1434  CA  ASN A 424     4695   7150   9346    127   -153   3917       C  
ATOM   1435  C   ASN A 424      23.323 -17.674  -3.328  1.00 49.43           C  
ANISOU 1435  C   ASN A 424     4012   6246   8523    140   -118   3707       C  
ATOM   1436  O   ASN A 424      23.653 -17.640  -4.517  1.00 50.17           O  
ANISOU 1436  O   ASN A 424     4147   6182   8733    176    -96   3560       O  
ATOM   1437  CB  ASN A 424      25.065 -17.049  -1.656  1.00 57.30           C  
ANISOU 1437  CB  ASN A 424     4941   7589   9243     95   -203   3914       C  
ATOM   1438  CG  ASN A 424      25.861 -17.467  -0.444  1.00 66.71           C  
ANISOU 1438  CG  ASN A 424     6015   8918  10414     68   -243   4126       C  
ATOM   1439  OD1 ASN A 424      25.433 -17.264   0.691  1.00 69.97           O  
ANISOU 1439  OD1 ASN A 424     6410   9511  10666     18   -267   4222       O  
ATOM   1440  ND2 ASN A 424      27.028 -18.057  -0.676  1.00 67.48           N  
ANISOU 1440  ND2 ASN A 424     6032   8929  10680    100   -251   4197       N  
ATOM   1441  N   VAL A 425      22.135 -17.273  -2.893  1.00 46.98           N  
ANISOU 1441  N   VAL A 425     3758   6024   8069    109   -114   3690       N  
ATOM   1442  CA  VAL A 425      21.113 -16.725  -3.778  1.00 46.57           C  
ANISOU 1442  CA  VAL A 425     3820   5896   7978    115    -84   3507       C  
ATOM   1443  C   VAL A 425      21.194 -15.209  -3.717  1.00 44.49           C  
ANISOU 1443  C   VAL A 425     3687   5825   7392     89   -111   3392       C  
ATOM   1444  O   VAL A 425      21.079 -14.617  -2.637  1.00 43.08           O  
ANISOU 1444  O   VAL A 425     3522   5862   6985     42   -139   3452       O  
ATOM   1445  CB  VAL A 425      19.712 -17.217  -3.386  1.00 48.18           C  
ANISOU 1445  CB  VAL A 425     4007   6067   8231     98    -58   3550       C  
ATOM   1446  CG1 VAL A 425      18.661 -16.493  -4.187  1.00 46.57           C  
ANISOU 1446  CG1 VAL A 425     3928   5819   7947     96    -33   3367       C  
ATOM   1447  CG2 VAL A 425      19.605 -18.715  -3.603  1.00 51.46           C  
ANISOU 1447  CG2 VAL A 425     4299   6274   8980    126    -21   3635       C  
ATOM   1448  N   PHE A 426      21.398 -14.580  -4.876  1.00 39.51           N  
ANISOU 1448  N   PHE A 426     3151   5116   6746    115   -103   3217       N  
ATOM   1449  CA  PHE A 426      21.447 -13.132  -4.999  1.00 37.59           C  
ANISOU 1449  CA  PHE A 426     3038   5032   6211     95   -122   3087       C  
ATOM   1450  C   PHE A 426      20.220 -12.676  -5.766  1.00 37.16           C  
ANISOU 1450  C   PHE A 426     3089   4901   6132     95    -92   2941       C  
ATOM   1451  O   PHE A 426      19.746 -13.379  -6.663  1.00 40.90           O  
ANISOU 1451  O   PHE A 426     3545   5157   6838    127    -61   2886       O  
ATOM   1452  CB  PHE A 426      22.721 -12.676  -5.715  1.00 35.08           C  
ANISOU 1452  CB  PHE A 426     2750   4702   5875    126   -142   3006       C  
ATOM   1453  CG  PHE A 426      23.975 -12.973  -4.939  1.00 35.67           C  
ANISOU 1453  CG  PHE A 426     2731   4875   5946    120   -173   3144       C  
ATOM   1454  CD1 PHE A 426      24.629 -14.179  -5.096  1.00 37.25           C  
ANISOU 1454  CD1 PHE A 426     2812   4917   6425    155   -166   3244       C  
ATOM   1455  CD2 PHE A 426      24.472 -12.056  -4.026  1.00 35.75           C  
ANISOU 1455  CD2 PHE A 426     2769   5136   5680     75   -205   3165       C  
ATOM   1456  CE1 PHE A 426      25.772 -14.468  -4.364  1.00 41.00           C  
ANISOU 1456  CE1 PHE A 426     3197   5481   6900    149   -197   3384       C  
ATOM   1457  CE2 PHE A 426      25.607 -12.329  -3.297  1.00 39.42           C  
ANISOU 1457  CE2 PHE A 426     3143   5694   6141     65   -235   3295       C  
ATOM   1458  CZ  PHE A 426      26.262 -13.538  -3.464  1.00 43.41           C  
ANISOU 1458  CZ  PHE A 426     3529   6041   6923    104   -233   3414       C  
ATOM   1459  N   SER A 427      19.695 -11.516  -5.395  1.00 33.62           N  
ANISOU 1459  N   SER A 427     2743   4626   5405     55    -99   2867       N  
ATOM   1460  CA  SER A 427      18.439 -11.039  -5.956  1.00 31.48           C  
ANISOU 1460  CA  SER A 427     2568   4305   5089     46    -70   2747       C  
ATOM   1461  C   SER A 427      18.613  -9.634  -6.508  1.00 30.08           C  
ANISOU 1461  C   SER A 427     2530   4225   4675     37    -78   2582       C  
ATOM   1462  O   SER A 427      19.098  -8.744  -5.805  1.00 33.69           O  
ANISOU 1462  O   SER A 427     3027   4886   4887      1    -96   2560       O  
ATOM   1463  CB  SER A 427      17.324 -11.058  -4.909  1.00 41.29           C  
ANISOU 1463  CB  SER A 427     3801   5650   6238      0    -58   2813       C  
ATOM   1464  OG  SER A 427      17.142 -12.377  -4.424  1.00 50.91           O  
ANISOU 1464  OG  SER A 427     4892   6777   7675     10    -52   2969       O  
ATOM   1465  N   CYS A 428      18.223  -9.453  -7.766  1.00 32.63           N  
ANISOU 1465  N   CYS A 428     2924   4396   5079     66    -62   2455       N  
ATOM   1466  CA  CYS A 428      18.116  -8.134  -8.380  1.00 28.53           C  
ANISOU 1466  CA  CYS A 428     2545   3955   4340     54    -63   2296       C  
ATOM   1467  C   CYS A 428      16.710  -7.599  -8.127  1.00 30.48           C  
ANISOU 1467  C   CYS A 428     2858   4258   4464     10    -31   2244       C  
ATOM   1468  O   CYS A 428      15.727  -8.215  -8.549  1.00 30.08           O  
ANISOU 1468  O   CYS A 428     2788   4055   4588     17     -5   2233       O  
ATOM   1469  CB  CYS A 428      18.402  -8.219  -9.878  1.00 29.41           C  
ANISOU 1469  CB  CYS A 428     2697   3884   4595     94    -58   2075       C  
ATOM   1470  SG  CYS A 428      18.268  -6.666 -10.763  1.00 29.58           S  
ANISOU 1470  SG  CYS A 428     2893   3990   4356     71    -52   1774       S  
ATOM   1471  N   SER A 429      16.617  -6.459  -7.447  1.00 26.82           N  
ANISOU 1471  N   SER A 429     2470   4005   3715    -36    -29   2172       N  
ATOM   1472  CA  SER A 429      15.356  -5.891  -6.975  1.00 27.82           C  
ANISOU 1472  CA  SER A 429     2649   4209   3713    -79      2   2117       C  
ATOM   1473  C   SER A 429      15.102  -4.578  -7.718  1.00 27.13           C  
ANISOU 1473  C   SER A 429     2699   4172   3436    -91     18   1925       C  
ATOM   1474  O   SER A 429      15.936  -3.671  -7.671  1.00 26.11           O  
ANISOU 1474  O   SER A 429     2634   4158   3130    -99      5   1821       O  
ATOM   1475  CB  SER A 429      15.442  -5.683  -5.463  1.00 35.46           C  
ANISOU 1475  CB  SER A 429     3580   5357   4538   -123     -6   2171       C  
ATOM   1476  OG  SER A 429      14.246  -5.209  -4.910  1.00 46.36           O  
ANISOU 1476  OG  SER A 429     4999   6799   5818   -162     22   2123       O  
ATOM   1477  N   VAL A 430      13.963  -4.481  -8.409  1.00 22.33           N  
ANISOU 1477  N   VAL A 430     2134   3468   2880    -90     44   1840       N  
ATOM   1478  CA  VAL A 430      13.700  -3.410  -9.365  1.00 20.83           C  
ANISOU 1478  CA  VAL A 430     2068   3274   2574    -84     50   1592       C  
ATOM   1479  C   VAL A 430      12.403  -2.708  -8.994  1.00 20.47           C  
ANISOU 1479  C   VAL A 430     2069   3300   2407   -120     86   1550       C  
ATOM   1480  O   VAL A 430      11.384  -3.366  -8.779  1.00 21.10           O  
ANISOU 1480  O   VAL A 430     2092   3310   2615   -127    105   1617       O  
ATOM   1481  CB  VAL A 430      13.587  -3.946 -10.808  1.00 20.42           C  
ANISOU 1481  CB  VAL A 430     2024   3006   2730    -41     37   1432       C  
ATOM   1482  CG1 VAL A 430      13.265  -2.806 -11.778  1.00 23.79           C  
ANISOU 1482  CG1 VAL A 430     2578   3438   3022    -40     36   1191       C  
ATOM   1483  CG2 VAL A 430      14.873  -4.667 -11.227  1.00 25.96           C  
ANISOU 1483  CG2 VAL A 430     2672   3621   3572     -6     10   1458       C  
ATOM   1484  N   MET A 431      12.429  -1.378  -8.976  1.00 19.48           N  
ANISOU 1484  N   MET A 431     2046   3305   2049   -142    100   1427       N  
ATOM   1485  CA  MET A 431      11.230  -0.575  -8.785  1.00 19.03           C  
ANISOU 1485  CA  MET A 431     2042   3303   1886   -169    137   1348       C  
ATOM   1486  C   MET A 431      10.986   0.291 -10.017  1.00 17.74           C  
ANISOU 1486  C   MET A 431     1986   3073   1680   -141    129   1115       C  
ATOM   1487  O   MET A 431      11.880   1.010 -10.470  1.00 16.97           O  
ANISOU 1487  O   MET A 431     1964   3017   1467   -133    114   1011       O  
ATOM   1488  CB  MET A 431      11.335   0.281  -7.520  1.00 27.18           C  
ANISOU 1488  CB  MET A 431     3100   4452   2773   -202    146   1272       C  
ATOM   1489  CG  MET A 431      10.997  -0.507  -6.278  1.00 40.55           C  
ANISOU 1489  CG  MET A 431     4696   6182   4528   -229    149   1427       C  
ATOM   1490  SD  MET A 431      10.936   0.530  -4.816  1.00 47.56           S  
ANISOU 1490  SD  MET A 431     5618   7194   5259   -276    165   1341       S  
ATOM   1491  CE  MET A 431      12.645   0.978  -4.762  1.00 32.85           C  
ANISOU 1491  CE  MET A 431     3782   5371   3329   -267    130   1282       C  
ATOM   1492  N   HIS A 432       9.774   0.199 -10.565  1.00 17.57           N  
ANISOU 1492  N   HIS A 432     1968   2951   1757   -129    136   1035       N  
ATOM   1493  CA  HIS A 432       9.391   0.934 -11.760  1.00 16.52           C  
ANISOU 1493  CA  HIS A 432     1926   2748   1603   -104    120    827       C  
ATOM   1494  C   HIS A 432       7.880   1.054 -11.741  1.00 16.62           C  
ANISOU 1494  C   HIS A 432     1926   2730   1658   -110    143    796       C  
ATOM   1495  O   HIS A 432       7.189   0.155 -11.259  1.00 17.50           O  
ANISOU 1495  O   HIS A 432     1947   2798   1903   -121    158    909       O  
ATOM   1496  CB  HIS A 432       9.844   0.235 -13.049  1.00 16.32           C  
ANISOU 1496  CB  HIS A 432     1898   2556   1745    -68     76    735       C  
ATOM   1497  CG  HIS A 432       9.556   1.023 -14.289  1.00 15.31           C  
ANISOU 1497  CG  HIS A 432     1869   2374   1573    -51     54    529       C  
ATOM   1498  ND1 HIS A 432       8.356   0.949 -14.967  1.00 15.23           N  
ANISOU 1498  ND1 HIS A 432     1858   2274   1655    -42     45    444       N  
ATOM   1499  CD2 HIS A 432      10.308   1.931 -14.956  1.00 14.40           C  
ANISOU 1499  CD2 HIS A 432     1856   2291   1326    -45     37    396       C  
ATOM   1500  CE1 HIS A 432       8.390   1.763 -16.006  1.00 15.06           C  
ANISOU 1500  CE1 HIS A 432     1932   2231   1558    -31     19    276       C  
ATOM   1501  NE2 HIS A 432       9.567   2.371 -16.020  1.00 13.84           N  
ANISOU 1501  NE2 HIS A 432     1844   2146   1267    -33     16    244       N  
ATOM   1502  N   GLU A 433       7.368   2.167 -12.268  1.00 15.78           N  
ANISOU 1502  N   GLU A 433     1908   2644   1445   -103    146    646       N  
ATOM   1503  CA  GLU A 433       5.939   2.406 -12.099  1.00 15.96           C  
ANISOU 1503  CA  GLU A 433     1912   2660   1491   -109    172    624       C  
ATOM   1504  C   GLU A 433       5.096   1.291 -12.696  1.00 16.47           C  
ANISOU 1504  C   GLU A 433     1900   2572   1785    -93    150    628       C  
ATOM   1505  O   GLU A 433       3.994   1.020 -12.195  1.00 17.25           O  
ANISOU 1505  O   GLU A 433     1940   2668   1947   -109    180    680       O  
ATOM   1506  CB  GLU A 433       5.531   3.743 -12.716  1.00 15.06           C  
ANISOU 1506  CB  GLU A 433     1899   2569   1253    -94    172    459       C  
ATOM   1507  CG  GLU A 433       5.863   3.901 -14.208  1.00 14.31           C  
ANISOU 1507  CG  GLU A 433     1872   2367   1197    -58    113    307       C  
ATOM   1508  CD  GLU A 433       5.122   5.082 -14.813  1.00 18.40           C  
ANISOU 1508  CD  GLU A 433     2470   2889   1631    -41    109    169       C  
ATOM   1509  OE1 GLU A 433       5.630   6.225 -14.725  1.00 15.49           O  
ANISOU 1509  OE1 GLU A 433     2190   2605   1090    -44    126    109       O  
ATOM   1510  OE2 GLU A 433       4.029   4.871 -15.375  1.00 18.68           O  
ANISOU 1510  OE2 GLU A 433     2476   2843   1778    -25     88    122       O  
ATOM   1511  N   ALA A 434       5.566   0.661 -13.774  1.00 16.30           N  
ANISOU 1511  N   ALA A 434     1880   2424   1889    -68    105    562       N  
ATOM   1512  CA  ALA A 434       4.714  -0.238 -14.544  1.00 16.69           C  
ANISOU 1512  CA  ALA A 434     1871   2327   2144    -58     85    522       C  
ATOM   1513  C   ALA A 434       4.789  -1.690 -14.079  1.00 19.20           C  
ANISOU 1513  C   ALA A 434     2075   2567   2655    -68    100    668       C  
ATOM   1514  O   ALA A 434       4.148  -2.553 -14.685  1.00 26.79           O  
ANISOU 1514  O   ALA A 434     2978   3398   3802    -66     92    638       O  
ATOM   1515  CB  ALA A 434       5.064  -0.128 -16.040  1.00 16.03           C  
ANISOU 1515  CB  ALA A 434     1848   2147   2097    -37     34    352       C  
ATOM   1516  N   LEU A 435       5.543  -1.977 -13.029  1.00 18.28           N  
ANISOU 1516  N   LEU A 435     1921   2525   2499    -82    122    827       N  
ATOM   1517  CA  LEU A 435       5.505  -3.292 -12.416  1.00 19.98           C  
ANISOU 1517  CA  LEU A 435     2024   2677   2890    -93    140    995       C  
ATOM   1518  C   LEU A 435       4.324  -3.369 -11.459  1.00 23.60           C  
ANISOU 1518  C   LEU A 435     2431   3190   3347   -125    184   1091       C  
ATOM   1519  O   LEU A 435       3.837  -2.358 -10.952  1.00 20.83           O  
ANISOU 1519  O   LEU A 435     2126   2962   2826   -144    207   1064       O  
ATOM   1520  CB  LEU A 435       6.807  -3.568 -11.664  1.00 19.87           C  
ANISOU 1520  CB  LEU A 435     1987   2731   2833    -96    139   1141       C  
ATOM   1521  CG  LEU A 435       8.080  -3.546 -12.512  1.00 19.34           C  
ANISOU 1521  CG  LEU A 435     1961   2615   2774    -66    102   1056       C  
ATOM   1522  CD1 LEU A 435       9.303  -3.374 -11.651  1.00 20.11           C  
ANISOU 1522  CD1 LEU A 435     2054   2834   2752    -73     99   1182       C  
ATOM   1523  CD2 LEU A 435       8.147  -4.842 -13.310  1.00 22.98           C  
ANISOU 1523  CD2 LEU A 435     2347   2880   3502    -47     92   1045       C  
ATOM   1524  N   HIS A 436       3.857  -4.582 -11.216  1.00 22.68           N  
ANISOU 1524  N   HIS A 436     2215   2976   3427   -136    202   1200       N  
ATOM   1525  CA  HIS A 436       2.802  -4.777 -10.238  1.00 23.28           C  
ANISOU 1525  CA  HIS A 436     2233   3102   3511   -174    248   1308       C  
ATOM   1526  C   HIS A 436       3.270  -4.279  -8.875  1.00 23.58           C  
ANISOU 1526  C   HIS A 436     2277   3324   3360   -210    276   1455       C  
ATOM   1527  O   HIS A 436       4.329  -4.689  -8.399  1.00 24.88           O  
ANISOU 1527  O   HIS A 436     2417   3520   3516   -212    264   1585       O  
ATOM   1528  CB  HIS A 436       2.448  -6.255 -10.184  1.00 27.37           C  
ANISOU 1528  CB  HIS A 436     2642   3479   4280   -180    263   1418       C  
ATOM   1529  CG  HIS A 436       1.413  -6.587  -9.160  1.00 40.67           C  
ANISOU 1529  CG  HIS A 436     4260   5206   5985   -225    314   1543       C  
ATOM   1530  ND1 HIS A 436       0.144  -6.050  -9.188  1.00 47.07           N  
ANISOU 1530  ND1 HIS A 436     5081   6045   6759   -243    339   1450       N  
ATOM   1531  CD2 HIS A 436       1.460  -7.390  -8.072  1.00 47.18           C  
ANISOU 1531  CD2 HIS A 436     5007   6054   6866   -260    346   1756       C  
ATOM   1532  CE1 HIS A 436      -0.549  -6.516  -8.164  1.00 46.70           C  
ANISOU 1532  CE1 HIS A 436     4966   6035   6742   -289    388   1591       C  
ATOM   1533  NE2 HIS A 436       0.226  -7.330  -7.472  1.00 46.76           N  
ANISOU 1533  NE2 HIS A 436     4921   6043   6801   -303    393   1781       N  
ATOM   1534  N   ASN A 437       2.514  -3.362  -8.264  1.00 24.59           N  
ANISOU 1534  N   ASN A 437     2436   3577   3332   -243    313   1428       N  
ATOM   1535  CA  ASN A 437       2.946  -2.708  -7.025  1.00 28.91           C  
ANISOU 1535  CA  ASN A 437     3000   4317   3668   -290    345   1533       C  
ATOM   1536  C   ASN A 437       4.281  -1.996  -7.189  1.00 29.01           C  
ANISOU 1536  C   ASN A 437     3087   4410   3527   -273    314   1493       C  
ATOM   1537  O   ASN A 437       4.970  -1.722  -6.199  1.00 25.49           O  
ANISOU 1537  O   ASN A 437     2646   4102   2938   -305    320   1579       O  
ATOM   1538  CB  ASN A 437       3.033  -3.704  -5.864  1.00 33.17           C  
ANISOU 1538  CB  ASN A 437     3444   4895   4263   -336    370   1769       C  
ATOM   1539  CG  ASN A 437       1.680  -4.195  -5.430  1.00 35.03           C  
ANISOU 1539  CG  ASN A 437     3614   5098   4598   -372    417   1816       C  
ATOM   1540  OD1 ASN A 437       0.698  -3.467  -5.512  1.00 34.28           O  
ANISOU 1540  OD1 ASN A 437     3548   5033   4445   -383    448   1697       O  
ATOM   1541  ND2 ASN A 437       1.615  -5.439  -4.988  1.00 39.33           N  
ANISOU 1541  ND2 ASN A 437     4078   5566   5300   -377    412   1954       N  
ATOM   1542  N   HIS A 438       4.658  -1.732  -8.438  1.00 20.54           N  
ANISOU 1542  N   HIS A 438     2074   3240   2491   -221    271   1333       N  
ATOM   1543  CA  HIS A 438       5.882  -1.006  -8.796  1.00 19.71           C  
ANISOU 1543  CA  HIS A 438     2048   3191   2248   -202    241   1262       C  
ATOM   1544  C   HIS A 438       7.145  -1.734  -8.374  1.00 22.08           C  
ANISOU 1544  C   HIS A 438     2301   3509   2579   -202    219   1411       C  
ATOM   1545  O   HIS A 438       8.178  -1.102  -8.171  1.00 20.46           O  
ANISOU 1545  O   HIS A 438     2145   3412   2218   -207    208   1405       O  
ATOM   1546  CB  HIS A 438       5.894   0.406  -8.211  1.00 19.14           C  
ANISOU 1546  CB  HIS A 438     2054   3295   1924   -234    277   1205       C  
ATOM   1547  CG  HIS A 438       4.559   1.071  -8.222  1.00 19.29           C  
ANISOU 1547  CG  HIS A 438     2092   3322   1915   -244    314   1110       C  
ATOM   1548  ND1 HIS A 438       3.853   1.310  -9.387  1.00 18.27           N  
ANISOU 1548  ND1 HIS A 438     2000   3073   1871   -201    289    949       N  
ATOM   1549  CD2 HIS A 438       3.787   1.530  -7.209  1.00 22.02           C  
ANISOU 1549  CD2 HIS A 438     2420   3784   2164   -295    376   1153       C  
ATOM   1550  CE1 HIS A 438       2.707   1.892  -9.086  1.00 21.98           C  
ANISOU 1550  CE1 HIS A 438     2469   3580   2304   -218    330    903       C  
ATOM   1551  NE2 HIS A 438       2.653   2.051  -7.777  1.00 18.98           N  
ANISOU 1551  NE2 HIS A 438     2058   3340   1815   -275    388   1018       N  
ATOM   1552  N   TYR A 439       7.095  -3.057  -8.261  1.00 21.32           N  
ANISOU 1552  N   TYR A 439     2108   3305   2689   -195    211   1544       N  
ATOM   1553  CA  TYR A 439       8.210  -3.785  -7.684  1.00 22.70           C  
ANISOU 1553  CA  TYR A 439     2221   3504   2902   -196    192   1719       C  
ATOM   1554  C   TYR A 439       8.294  -5.166  -8.302  1.00 22.85           C  
ANISOU 1554  C   TYR A 439     2158   3320   3205   -158    173   1767       C  
ATOM   1555  O   TYR A 439       7.271  -5.823  -8.498  1.00 24.27           O  
ANISOU 1555  O   TYR A 439     2289   3387   3544   -160    193   1767       O  
ATOM   1556  CB  TYR A 439       8.045  -3.927  -6.161  1.00 23.85           C  
ANISOU 1556  CB  TYR A 439     2316   3782   2965   -239    206   1852       C  
ATOM   1557  CG  TYR A 439       9.141  -4.746  -5.511  1.00 30.10           C  
ANISOU 1557  CG  TYR A 439     3035   4586   3816   -226    165   1981       C  
ATOM   1558  CD1 TYR A 439      10.326  -4.142  -5.130  1.00 33.05           C  
ANISOU 1558  CD1 TYR A 439     3441   5074   4043   -225    134   1938       C  
ATOM   1559  CD2 TYR A 439       8.995  -6.113  -5.290  1.00 29.95           C  
ANISOU 1559  CD2 TYR A 439     2910   4458   4012   -214    161   2138       C  
ATOM   1560  CE1 TYR A 439      11.346  -4.870  -4.546  1.00 35.43           C  
ANISOU 1560  CE1 TYR A 439     3665   5396   4401   -215     97   2063       C  
ATOM   1561  CE2 TYR A 439      10.034  -6.863  -4.705  1.00 34.08           C  
ANISOU 1561  CE2 TYR A 439     3357   4997   4596   -198    123   2263       C  
ATOM   1562  CZ  TYR A 439      11.204  -6.221  -4.337  1.00 35.11           C  
ANISOU 1562  CZ  TYR A 439     3516   5256   4569   -200     91   2230       C  
ATOM   1563  OH  TYR A 439      12.251  -6.908  -3.744  1.00 39.77           O  
ANISOU 1563  OH  TYR A 439     4022   5874   5215   -189     54   2356       O  
ATOM   1564  N   THR A 440       9.514  -5.612  -8.577  1.00 23.03           N  
ANISOU 1564  N   THR A 440     2157   3297   3295   -127    140   1805       N  
ATOM   1565  CA  THR A 440       9.741  -7.011  -8.886  1.00 26.67           C  
ANISOU 1565  CA  THR A 440     2521   3581   4033    -98    132   1896       C  
ATOM   1566  C   THR A 440      11.149  -7.375  -8.443  1.00 31.37           C  
ANISOU 1566  C   THR A 440     3069   4216   4635    -82    104   2039       C  
ATOM   1567  O   THR A 440      11.993  -6.507  -8.209  1.00 30.31           O  
ANISOU 1567  O   THR A 440     2991   4227   4300    -88     84   2016       O  
ATOM   1568  CB  THR A 440       9.523  -7.317 -10.376  1.00 25.72           C  
ANISOU 1568  CB  THR A 440     2421   3267   4083    -62    124   1693       C  
ATOM   1569  OG1 THR A 440       9.267  -8.719 -10.545  1.00 29.24           O  
ANISOU 1569  OG1 THR A 440     2761   3533   4815    -49    139   1779       O  
ATOM   1570  CG2 THR A 440      10.724  -6.900 -11.221  1.00 22.94           C  
ANISOU 1570  CG2 THR A 440     2126   2901   3688    -31     91   1562       C  
ATOM   1571  N   GLN A 441      11.392  -8.674  -8.296  1.00 29.68           N  
ANISOU 1571  N   GLN A 441     2744   3872   4660    -62    103   2193       N  
ATOM   1572  CA  GLN A 441      12.749  -9.125  -8.040  1.00 31.54           C  
ANISOU 1572  CA  GLN A 441     2922   4117   4945    -34     70   2306       C  
ATOM   1573  C   GLN A 441      12.986 -10.426  -8.785  1.00 30.97           C  
ANISOU 1573  C   GLN A 441     2761   3800   5205     11     76   2331       C  
ATOM   1574  O   GLN A 441      12.061 -11.204  -9.027  1.00 34.64           O  
ANISOU 1574  O   GLN A 441     3180   4122   5860      8    107   2332       O  
ATOM   1575  CB  GLN A 441      13.037  -9.277  -6.539  1.00 37.90           C  
ANISOU 1575  CB  GLN A 441     3666   5101   5635    -58     52   2437       C  
ATOM   1576  CG  GLN A 441      12.202 -10.294  -5.787  1.00 50.50           C  
ANISOU 1576  CG  GLN A 441     5168   6653   7365    -70     69   2561       C  
ATOM   1577  CD  GLN A 441      12.850 -10.699  -4.461  1.00 63.89           C  
ANISOU 1577  CD  GLN A 441     6781   8484   9009    -84     39   2712       C  
ATOM   1578  OE1 GLN A 441      13.032 -11.888  -4.182  1.00 68.81           O  
ANISOU 1578  OE1 GLN A 441     7294   9018   9832    -65     36   2844       O  
ATOM   1579  NE2 GLN A 441      13.209  -9.709  -3.645  1.00 65.40           N  
ANISOU 1579  NE2 GLN A 441     7023   8888   8939   -122     20   2684       N  
ATOM   1580  N   LYS A 442      14.233 -10.626  -9.188  1.00 29.98           N  
ANISOU 1580  N   LYS A 442     2613   3630   5148     50     49   2319       N  
ATOM   1581  CA  LYS A 442      14.664 -11.819  -9.891  1.00 28.45           C  
ANISOU 1581  CA  LYS A 442     2330   3209   5269     94     58   2322       C  
ATOM   1582  C   LYS A 442      15.930 -12.308  -9.215  1.00 33.15           C  
ANISOU 1582  C   LYS A 442     2836   3870   5890    113     32   2450       C  
ATOM   1583  O   LYS A 442      16.795 -11.511  -8.850  1.00 34.31           O  
ANISOU 1583  O   LYS A 442     3024   4180   5834    109     -3   2465       O  
ATOM   1584  CB  LYS A 442      14.917 -11.556 -11.380  1.00 28.96           C  
ANISOU 1584  CB  LYS A 442     2460   3156   5387    113     62   2040       C  
ATOM   1585  N   SER A 443      16.016 -13.613  -9.028  1.00 34.28           N  
ANISOU 1585  N   SER A 443     2856   3892   6277    128     51   2540       N  
ATOM   1586  CA ASER A 443      17.084 -14.240  -8.267  0.50 37.66           C  
ANISOU 1586  CA ASER A 443     3180   4373   6757    138     31   2691       C  
ATOM   1587  CA BSER A 443      17.108 -14.192  -8.269  0.50 37.73           C  
ANISOU 1587  CA BSER A 443     3192   4387   6756    138     29   2688       C  
ATOM   1588  C   SER A 443      18.148 -14.801  -9.199  1.00 40.29           C  
ANISOU 1588  C   SER A 443     3466   4538   7303    180     36   2622       C  
ATOM   1589  O   SER A 443      17.894 -15.075 -10.377  1.00 41.03           O  
ANISOU 1589  O   SER A 443     3578   4443   7568    199     67   2463       O  
ATOM   1590  CB ASER A 443      16.529 -15.360  -7.388  0.50 41.94           C  
ANISOU 1590  CB ASER A 443     3607   4894   7436    125     50   2849       C  
ATOM   1591  CB BSER A 443      16.587 -15.236  -7.280  0.50 41.86           C  
ANISOU 1591  CB BSER A 443     3603   4913   7390    122     45   2857       C  
ATOM   1592  OG ASER A 443      15.920 -16.357  -8.188  0.50 42.13           O  
ANISOU 1592  OG ASER A 443     3581   4691   7737    143     98   2783       O  
ATOM   1593  OG BSER A 443      15.858 -14.608  -6.235  0.50 43.18           O  
ANISOU 1593  OG BSER A 443     3810   5274   7322     80     31   2923       O  
ATOM   1594  N   LEU A 444      19.344 -14.987  -8.646  1.00 36.89           N  
ANISOU 1594  N   LEU A 444     2971   4183   6862    190      9   2732       N  
ATOM   1595  CA  LEU A 444      20.493 -15.490  -9.378  1.00 40.72           C  
ANISOU 1595  CA  LEU A 444     3406   4533   7534    226     14   2680       C  
ATOM   1596  C   LEU A 444      21.282 -16.390  -8.441  1.00 41.62           C  
ANISOU 1596  C   LEU A 444     3387   4678   7748    225      5   2879       C  
ATOM   1597  O   LEU A 444      21.569 -16.000  -7.302  1.00 39.81           O  
ANISOU 1597  O   LEU A 444     3146   4653   7327    201    -33   3022       O  
ATOM   1598  CB  LEU A 444      21.359 -14.325  -9.889  1.00 41.61           C  
ANISOU 1598  CB  LEU A 444     3615   4730   7466    245    -24   2565       C  
ATOM   1599  CG  LEU A 444      22.570 -14.631 -10.763  1.00 41.82           C  
ANISOU 1599  CG  LEU A 444     3607   4626   7657    286    -22   2470       C  
ATOM   1600  CD1 LEU A 444      22.179 -15.319 -12.058  1.00 40.79           C  
ANISOU 1600  CD1 LEU A 444     3466   4242   7790    300     32   2286       C  
ATOM   1601  CD2 LEU A 444      23.300 -13.342 -11.056  1.00 40.61           C  
ANISOU 1601  CD2 LEU A 444     3549   4605   7275    303    -67   2375       C  
ATOM   1602  N   SER A 445      21.589 -17.603  -8.900  1.00 44.05           N  
ANISOU 1602  N   SER A 445     3592   4788   8357    245     44   2883       N  
ATOM   1603  CA  SER A 445      22.363 -18.551  -8.100  1.00 51.51           C  
ANISOU 1603  CA  SER A 445     4403   5736   9433    248     39   3075       C  
ATOM   1604  C   SER A 445      23.018 -19.563  -9.029  1.00 48.61           C  
ANISOU 1604  C   SER A 445     3956   5136   9378    275     83   3000       C  
ATOM   1605  O   SER A 445      22.580 -19.762 -10.164  1.00 48.26           O  
ANISOU 1605  O   SER A 445     3941   4924   9471    280    128   2811       O  
ATOM   1606  CB  SER A 445      21.491 -19.258  -7.054  1.00 56.43           C  
ANISOU 1606  CB  SER A 445     4947   6403  10090    224     47   3251       C  
ATOM   1607  OG  SER A 445      20.415 -19.957  -7.662  1.00 54.41           O  
ANISOU 1607  OG  SER A 445     4675   5976  10023    226    103   3168       O  
ATOM   1608  N   LEU A 446      24.082 -20.197  -8.529  1.00 50.69           N  
ANISOU 1608  N   LEU A 446     4115   5398   9748    285     71   3142       N  
ATOM   1609  CA  LEU A 446      24.825 -21.171  -9.322  1.00 55.22           C  
ANISOU 1609  CA  LEU A 446     4602   5760  10619    307    115   3081       C  
ATOM   1610  C   LEU A 446      23.930 -22.325  -9.766  1.00 71.32           C  
ANISOU 1610  C   LEU A 446     6568   7608  12924    299    186   3041       C  
ATOM   1611  O   LEU A 446      23.266 -22.968  -8.946  1.00 65.22           O  
ANISOU 1611  O   LEU A 446     5722   6859  12201    288    194   3200       O  
ATOM   1612  CB  LEU A 446      26.006 -21.704  -8.514  1.00 55.00           C  
ANISOU 1612  CB  LEU A 446     4463   5776  10658    318     87   3280       C  
ATOM   1613  CG  LEU A 446      26.809 -22.823  -9.175  1.00 59.22           C  
ANISOU 1613  CG  LEU A 446     4889   6095  11518    339    135   3248       C  
ATOM   1614  CD1 LEU A 446      27.493 -22.321 -10.438  1.00 59.01           C  
ANISOU 1614  CD1 LEU A 446     4934   5974  11513    356    148   3008       C  
ATOM   1615  CD2 LEU A 446      27.823 -23.391  -8.199  1.00 61.45           C  
ANISOU 1615  CD2 LEU A 446     5052   6432  11865    349    103   3483       C  
ATOM   1616  N   SER A 447      23.926 -22.593 -11.072  1.00 49.08           N  
ATOM   1617  CA  SER A 447      23.060 -23.618 -11.649  1.00 60.61           C  
ATOM   1618  C   SER A 447      23.478 -23.960 -13.073  1.00 64.49           C  
ATOM   1619  O   SER A 447      22.692 -23.797 -14.008  1.00 66.36           O  
ATOM   1620  CB  SER A 447      21.597 -23.160 -11.639  1.00 63.56           C  
TER    1621      SER A 447                                                      
HETATM 1622 ZN    ZN A 501       1.089   2.672  -6.552  1.00 24.13          ZN  
HETATM 1623 ZN    ZN A 502      -3.216  29.507  -0.021  0.67 35.72          ZN  
HETATM 1624 ZN    ZN A 503      -0.208  21.263 -18.901  0.50 75.61          ZN  
HETATM 1625  C   ACT A 504      -1.002   3.393  -7.355  1.00 40.85           C  
HETATM 1626  O   ACT A 504      -0.201   2.832  -8.123  1.00 31.90           O  
HETATM 1627  OXT ACT A 504      -1.164   2.842  -6.240  1.00 43.73           O  
HETATM 1628  CH3 ACT A 504      -1.732   4.644  -7.760  1.00 41.60           C  
HETATM 1629  O   HOH A 601      10.351  13.373  -2.665  1.00 31.60           O  
HETATM 1630  O   HOH A 602      37.941 -18.597  -9.913  1.00 44.38           O  
HETATM 1631  O   HOH A 603      -0.886  -4.447 -10.160  1.00 33.65           O  
HETATM 1632  O   HOH A 604       0.795  16.730 -17.913  1.00 37.04           O  
HETATM 1633  O   HOH A 605      22.717  43.823   1.424  1.00 44.07           O  
HETATM 1634  O   HOH A 606       4.064  -8.496 -15.157  1.00 39.52           O  
HETATM 1635  O   HOH A 607      26.545   0.405  -3.127  1.00 38.38           O  
HETATM 1636  O   HOH A 608       2.557  -7.065 -15.767  1.00 38.76           O  
HETATM 1637  O   HOH A 609      -0.204  -8.740  -5.704  1.00 42.61           O  
HETATM 1638  O   HOH A 610      14.368 -18.024  -8.664  1.00 45.41           O  
HETATM 1639  O   HOH A 611      21.423  -3.383  -2.142  1.00 30.09           O  
HETATM 1640  O   HOH A 612       9.021  10.127 -20.883  1.00 35.12           O  
HETATM 1641  O   HOH A 613       0.607  37.613  -8.045  1.00 51.00           O  
HETATM 1642  O   HOH A 614      33.268 -14.499 -21.958  1.00 47.83           O  
HETATM 1643  O   HOH A 615       2.494  33.930  -6.684  1.00 39.35           O  
HETATM 1644  O   HOH A 616      17.476 -11.124   0.683  1.00 43.46           O  
HETATM 1645  O   HOH A 617      16.027   1.042   0.098  1.00 38.07           O  
HETATM 1646  O   HOH A 618      23.628 -10.777   2.173  1.00 50.69           O  
HETATM 1647  O   HOH A 619      -8.702  27.536  -3.375  1.00 51.33           O  
HETATM 1648  O   HOH A 620      -5.465  23.087  -0.755  1.00 41.36           O  
HETATM 1649  O   HOH A 621      10.793  -5.019 -24.763  1.00 63.98           O  
HETATM 1650  O   HOH A 622       2.521  20.034   1.416  1.00 45.02           O  
HETATM 1651  O   HOH A 623      28.495 -19.772 -12.794  1.00 47.75           O  
HETATM 1652  O   HOH A 624       2.932   7.743  -0.809  1.00 29.24           O  
HETATM 1653  O   HOH A 625      25.187  31.467   0.095  1.00 45.95           O  
HETATM 1654  O   HOH A 626      -1.607  28.242  -3.439  1.00 35.28           O  
HETATM 1655  O   HOH A 627      36.113  -9.982 -12.484  1.00 37.53           O  
HETATM 1656  O   HOH A 628       5.408  20.357   2.086  1.00 55.36           O  
HETATM 1657  O   HOH A 629      32.718  -6.830 -11.470  1.00 29.90           O  
HETATM 1658  O   HOH A 630       0.512   1.076  -5.288  1.00 29.87           O  
HETATM 1659  O   HOH A 631      27.904   3.415  -5.993  1.00 40.02           O  
HETATM 1660  O   HOH A 632      25.072 -19.003  -6.240  1.00 46.17           O  
HETATM 1661  O   HOH A 633      -6.574  19.337  -8.929  1.00 36.56           O  
HETATM 1662  O   HOH A 634      21.777   0.402  -2.241  1.00 30.10           O  
HETATM 1663  O   HOH A 635      16.593   9.031 -18.380  1.00 45.21           O  
HETATM 1664  O   HOH A 636      25.493   5.063 -13.126  1.00 20.17           O  
HETATM 1665  O   HOH A 637      -6.819  17.104 -10.918  1.00 36.38           O  
HETATM 1666  O   HOH A 638      14.071   9.816 -12.795  1.00 34.64           O  
HETATM 1667  O   HOH A 639      30.117 -17.640 -20.104  1.00 55.13           O  
HETATM 1668  O   HOH A 640      -5.424  15.023 -14.172  1.00 37.48           O  
HETATM 1669  O   HOH A 641       8.587  -7.927 -15.424  1.00 39.84           O  
HETATM 1670  O   HOH A 642      -2.651   2.388 -22.894  1.00 21.18           O  
HETATM 1671  O   HOH A 643      11.060  11.878  -9.958  1.00 33.29           O  
HETATM 1672  O   HOH A 644      18.874 -14.496  -0.863  1.00 42.66           O  
HETATM 1673  O   HOH A 645      -5.584  15.746  -6.273  1.00 44.45           O  
HETATM 1674  O   HOH A 646      14.428  16.054  -7.000  1.00 39.62           O  
HETATM 1675  O   HOH A 647       8.758  -2.911 -23.829  1.00 40.00           O  
HETATM 1676  O   HOH A 648      -8.937  25.964  -5.163  1.00 52.51           O  
HETATM 1677  O   HOH A 649      27.757 -11.406 -15.532  1.00 27.55           O  
HETATM 1678  O   HOH A 650      20.527   5.205 -27.447  1.00 24.85           O  
HETATM 1679  O   HOH A 651      26.357 -15.167 -18.346  1.00 30.88           O  
HETATM 1680  O   HOH A 652       3.064   6.386 -17.365  1.00 17.69           O  
HETATM 1681  O   HOH A 653      21.121   1.082  -9.020  1.00 22.80           O  
HETATM 1682  O   HOH A 654       1.031   1.444 -22.030  1.00 29.63           O  
HETATM 1683  O   HOH A 655       8.687  23.141   3.714  1.00 55.30           O  
HETATM 1684  O   HOH A 656      -1.016  15.474  -5.336  1.00 23.61           O  
HETATM 1685  O   HOH A 657       6.049   4.346 -24.427  1.00 21.64           O  
HETATM 1686  O   HOH A 658      11.022   7.046 -26.223  1.00 31.86           O  
HETATM 1687  O   HOH A 659       2.700  35.499 -15.091  1.00 52.96           O  
HETATM 1688  O   HOH A 660      30.048  -4.074  -9.583  1.00 26.82           O  
HETATM 1689  O   HOH A 661      -0.583  17.751  -3.820  1.00 33.91           O  
HETATM 1690  O   HOH A 662       4.696   7.409  -3.283  1.00 26.51           O  
HETATM 1691  O   HOH A 663      18.978   8.110 -19.845  1.00 26.92           O  
HETATM 1692  O   HOH A 664       2.022  -2.154 -16.335  1.00 35.62           O  
HETATM 1693  O   HOH A 665       2.489  13.736 -12.676  1.00 20.57           O  
HETATM 1694  O   HOH A 666      -6.523  12.467  -5.765  1.00 34.11           O  
HETATM 1695  O   HOH A 667       7.856   6.926 -13.303  1.00 15.71           O  
HETATM 1696  O   HOH A 668       9.333  15.572 -13.437  1.00 23.49           O  
HETATM 1697  O   HOH A 669       7.855  15.630 -17.017  1.00 40.88           O  
HETATM 1698  O   HOH A 670      14.625  -2.063 -24.287  1.00 19.59           O  
HETATM 1699  O   HOH A 671      -5.016  10.483  -8.812  1.00 21.96           O  
HETATM 1700  O   HOH A 672       5.270  -7.547  -7.734  1.00 32.93           O  
HETATM 1701  O   HOH A 673      -1.903  -7.189  -5.731  1.00 52.27           O  
HETATM 1702  O   HOH A 674       9.012   4.345 -12.857  1.00 15.62           O  
HETATM 1703  O   HOH A 675      -4.770  15.797  -4.164  1.00 56.94           O  
HETATM 1704  O   HOH A 676      15.005   7.942  -5.540  1.00 36.71           O  
HETATM 1705  O   HOH A 677      30.304  -8.457  -2.622  1.00 42.37           O  
HETATM 1706  O   HOH A 678       2.859  12.298 -16.532  1.00 18.34           O  
HETATM 1707  O   HOH A 679      12.252  10.489 -16.683  1.00 35.95           O  
HETATM 1708  O   HOH A 680      -0.659  -5.712 -11.824  1.00 38.65           O  
HETATM 1709  O   HOH A 681       4.024   8.688  -7.009  1.00 23.71           O  
HETATM 1710  O   HOH A 682       1.064  14.260 -17.239  1.00 19.97           O  
HETATM 1711  O   HOH A 683      -4.805  12.355 -13.596  1.00 25.22           O  
HETATM 1712  O   HOH A 684       4.134  28.036   4.405  1.00 53.87           O  
HETATM 1713  O   HOH A 685      26.129   1.963  -6.644  1.00 42.22           O  
HETATM 1714  O   HOH A 686       5.261   7.841 -18.589  1.00 21.37           O  
HETATM 1715  O   HOH A 687       9.271  10.140   2.249  1.00 43.71           O  
HETATM 1716  O   HOH A 688      14.936   5.125 -30.083  1.00 45.49           O  
HETATM 1717  O   HOH A 689      27.851  -6.862  -1.973  1.00 37.17           O  
HETATM 1718  O   HOH A 690       4.792  -6.883 -12.549  1.00 37.37           O  
HETATM 1719  O   HOH A 691       8.289  -4.271 -22.178  1.00 39.41           O  
HETATM 1720  O   HOH A 692      31.282 -10.777  -1.811  1.00 46.39           O  
HETATM 1721  O   HOH A 693       9.217  11.384 -13.874  1.00 20.82           O  
HETATM 1722  O   HOH A 694       7.687  24.949 -16.518  1.00 49.78           O  
HETATM 1723  O   HOH A 695      -0.087   8.821 -15.988  1.00 17.28           O  
HETATM 1724  O   HOH A 696      22.625   6.554 -20.756  1.00 18.08           O  
HETATM 1725  O   HOH A 697      -7.815  22.815  -3.731  1.00 44.21           O  
HETATM 1726  O   HOH A 698      13.528  10.148   0.153  1.00 48.97           O  
HETATM 1727  O   HOH A 699      17.608  35.904 -11.915  1.00 56.23           O  
HETATM 1728  O   HOH A 700      -0.179  25.689  -1.338  1.00 37.44           O  
HETATM 1729  O   HOH A 701      20.709   3.930 -13.107  1.00 23.18           O  
HETATM 1730  O   HOH A 702       0.271  17.939   2.443  1.00 55.47           O  
HETATM 1731  O   HOH A 703      30.678 -11.868 -16.199  1.00 29.21           O  
HETATM 1732  O   HOH A 704       0.898   9.597  -1.057  1.00 28.47           O  
HETATM 1733  O   HOH A 705      -2.399  19.439  -2.887  1.00 40.10           O  
HETATM 1734  O   HOH A 706      20.182   6.948 -24.332  1.00 22.00           O  
HETATM 1735  O   HOH A 707       2.021  11.795  -0.112  1.00 33.86           O  
HETATM 1736  O   HOH A 708      -5.778   5.939  -9.407  1.00 48.96           O  
HETATM 1737  O   HOH A 709      -1.379  23.102 -12.545  1.00 31.06           O  
HETATM 1738  O   HOH A 710      12.343  19.358  -0.587  1.00 36.64           O  
HETATM 1739  O   HOH A 711       7.641   8.293 -10.986  1.00 27.29           O  
HETATM 1740  O   HOH A 712      18.798  -2.541 -30.012  1.00 37.29           O  
HETATM 1741  O   HOH A 713      11.508   8.879 -19.513  1.00 24.25           O  
HETATM 1742  O   HOH A 714      16.374   6.626 -13.966  1.00 21.71           O  
HETATM 1743  O   HOH A 715      10.648  -9.857 -15.951  1.00 33.63           O  
HETATM 1744  O   HOH A 716       8.910  10.578 -11.315  1.00 21.76           O  
HETATM 1745  O   HOH A 717      16.136   8.728 -15.703  1.00 40.40           O  
HETATM 1746  O   HOH A 718      13.491  29.217   1.956  1.00 46.07           O  
HETATM 1747  O   HOH A 719       1.612  -0.591 -11.798  1.00 28.38           O  
HETATM 1748  O   HOH A 720       4.532   0.625  -2.639  1.00 34.84           O  
HETATM 1749  O   HOH A 721      25.325   2.807  -9.479  1.00 21.48           O  
HETATM 1750  O   HOH A 722      12.687  31.574 -13.965  1.00 42.81           O  
HETATM 1751  O   HOH A 723       2.264   9.795 -17.419  1.00 18.22           O  
HETATM 1752  O   HOH A 724      -1.025  16.688  -1.148  1.00 47.83           O  
HETATM 1753  O   HOH A 725       7.476  14.413 -19.811  1.00 26.72           O  
HETATM 1754  O   HOH A 726      27.043  -5.181   1.102  1.00 48.26           O  
HETATM 1755  O   HOH A 727       6.743   9.124 -24.996  1.00 37.89           O  
HETATM 1756  O   HOH A 728       4.202  -3.209 -21.014  1.00 29.66           O  
HETATM 1757  O   HOH A 729       5.757   1.363 -27.957  1.00 46.50           O  
HETATM 1758  O   HOH A 730       1.482  10.360 -20.045  1.00 16.36           O  
HETATM 1759  O   HOH A 731      11.940   1.929   2.269  1.00 45.78           O  
HETATM 1760  O   HOH A 732       2.437  22.366 -19.134  1.00 58.42           O  
HETATM 1761  O   HOH A 733      13.456 -15.133  -9.594  1.00 41.67           O  
HETATM 1762  O   HOH A 734      12.911  -3.730 -25.656  1.00 35.05           O  
HETATM 1763  O   HOH A 735      33.760  -4.072  -8.358  1.00 51.40           O  
HETATM 1764  O   HOH A 736      18.613   2.988  -8.143  1.00 38.72           O  
HETATM 1765  O   HOH A 737       0.256  -1.506  -9.403  1.00 35.48           O  
HETATM 1766  O   HOH A 738       7.738  18.112 -16.277  1.00 29.00           O  
HETATM 1767  O   HOH A 739      17.236 -10.000   8.018  1.00 55.46           O  
HETATM 1768  O   HOH A 740      12.846  24.354 -13.463  1.00 45.96           O  
HETATM 1769  O   HOH A 741      16.465   0.913  -4.560  1.00 46.31           O  
HETATM 1770  O   HOH A 742      16.591   6.965  -9.420  1.00 45.33           O  
HETATM 1771  O   HOH A 743      19.879 -18.790 -11.579  1.00 48.94           O  
HETATM 1772  O   HOH A 744      14.892  -0.950  -6.039  1.00 39.76           O  
HETATM 1773  O   HOH A 745      11.623   9.211 -24.750  1.00 40.75           O  
HETATM 1774  O   HOH A 746      14.550  -2.369 -28.963  1.00 43.34           O  
HETATM 1775  O   HOH A 747      30.367  -0.920  -5.782  1.00 58.13           O  
HETATM 1776  O   HOH A 748      15.335   7.504 -11.834  1.00 29.34           O  
HETATM 1777  O   HOH A 749      15.710  10.450 -19.723  1.00 48.94           O  
HETATM 1778  O   HOH A 750       7.113   6.448 -25.892  1.00 38.54           O  
HETATM 1779  O   HOH A 751      14.946  -4.239 -28.013  1.00 49.28           O  
HETATM 1780  O   HOH A 752       2.274   1.250  -4.350  1.00 32.52           O  
HETATM 1781  O   HOH A 753      -0.340   6.638 -20.346  1.00 15.78           O  
HETATM 1782  O   HOH A 754      -2.426  29.212   1.624  1.00 35.54           O  
HETATM 1783  O   HOH A 755      10.236  23.059 -14.689  1.00 55.29           O  
HETATM 1784  O   HOH A 756       4.388   2.784 -26.276  1.00 29.64           O  
HETATM 1785  O   HOH A 757      -6.995   8.872  -8.067  1.00 44.92           O  
HETATM 1786  O   HOH A 758      -6.243  11.306 -11.235  1.00 44.92           O  
HETATM 1787  O   HOH A 759      19.179   2.465 -11.241  1.00 46.60           O  
HETATM 1788  O   HOH A 760      -1.386   0.322 -21.430  1.00 30.30           O  
HETATM 1789  O   HOH A 761      22.322   4.890 -10.921  1.00 41.16           O  
HETATM 1790  O   HOH A 762      26.922   4.865 -10.705  1.00 25.82           O  
HETATM 1791  O   HOH A 763      13.063  12.274 -11.638  1.00 32.30           O  
HETATM 1792  O   HOH A 764      -0.844  23.632 -14.891  1.00 48.08           O  
HETATM 1793  O   HOH A 765      -5.832  18.338  -6.518  1.00 53.74           O  
HETATM 1794  O   HOH A 766      -6.904  16.058 -15.982  1.00 36.19           O  
HETATM 1795  O   HOH A 767      10.728  14.284 -16.745  1.00 50.90           O  
HETATM 1796  O   HOH A 768      10.761  13.534 -13.886  1.00 40.07           O  
HETATM 1797  O   HOH A 769      18.635   5.736 -13.177  1.00 27.33           O  
HETATM 1798  O   HOH A 770      23.275   6.564 -12.786  1.00 36.30           O  
HETATM 1799  O   HOH A 771      15.697  16.838  -9.018  1.00 45.25           O  
HETATM 1800  O   HOH A 772      18.958   8.968 -22.578  1.00 38.19           O  
HETATM 1801  O   HOH A 773      15.960  10.723 -14.407  1.00 40.12           O  
HETATM 1802  O   HOH A 774      13.477  13.392 -13.569  1.00 53.03           O  
HETATM 1803  O   HOH A 775      21.046   7.293 -14.070  1.00 44.78           O  
HETATM 1804  O   HOH A 776      15.201  13.464 -10.305  1.00 36.72           O  
HETATM 1805  O   HOH A 777      22.855   6.722 -23.533  1.00 18.89           O  
HETATM 1806  O   HOH A 778      20.261   7.806 -26.971  1.00 36.74           O  
HETATM 1807  O   HOH A 779       0.000  12.494 -18.975  0.50 17.37           O  
HETATM 1808  O   HOH A 780      23.278   8.880 -19.620  1.00 29.75           O  
HETATM 1809  O   HOH A 781      10.957  17.498 -14.540  1.00 36.20           O  
HETATM 1810  O   HOH A 782      -8.811  19.322  -8.136  1.00 46.88           O  
HETATM 1811  O   HOH A 783       0.445  12.744   1.835  1.00 37.35           O  
HETATM 1812  O   HOH A 784      26.204  -6.908   9.005  1.00 44.06           O  
HETATM 1813  O   HOH A 785      12.615   7.679 -29.143  1.00 49.73           O  
HETATM 1814  O   HOH A 786      16.623   9.612 -24.040  1.00 40.23           O  
HETATM 1815  O   HOH A 787      23.839   9.253 -14.460  1.00 50.45           O  
HETATM 1816  O   HOH A 788      23.708   9.296 -24.077  1.00 34.80           O  
HETATM 1817  C1  NAG A 789      23.575  33.638  -5.696  1.00 56.03           C  
HETATM 1818  C2  NAG A 789      23.515  33.358  -7.197  1.00 56.03           C  
HETATM 1819  C3  NAG A 789      22.364  32.403  -7.496  1.00 56.03           C  
HETATM 1820  C4  NAG A 789      22.530  31.122  -6.687  1.00 56.03           C  
HETATM 1821  C5  NAG A 789      22.619  31.494  -5.210  1.00 56.03           C  
HETATM 1822  O5  NAG A 789      23.704  32.417  -4.985  1.00 56.03           O  
HETATM 1823  N2  NAG A 789      23.349  34.585  -7.946  1.00 56.03           N  
HETATM 1824  C7  NAG A 789      24.286  35.082  -8.754  1.00 56.03           C  
HETATM 1825  C8  NAG A 789      25.606  34.376  -8.741  1.00 56.03           C  
HETATM 1826  O7  NAG A 789      24.074  36.054  -9.472  1.00 56.03           O  
HETATM 1827  O3  NAG A 789      22.366  32.159  -8.895  1.00 56.03           O  
HETATM 1828  O4  NAG A 789      21.420  30.238  -6.850  1.00 56.03           O  
HETATM 1829  C6  NAG A 789      22.838  30.308  -4.301  1.00 56.03           C  
HETATM 1830  O6  NAG A 789      24.078  29.664  -4.564  1.00 56.03           O  
HETATM 1831  C1  NAG A 790      21.674  29.214  -7.823  1.00 56.03           C  
HETATM 1832  C2  NAG A 790      20.983  27.906  -7.440  1.00 56.03           C  
HETATM 1833  C3  NAG A 790      21.251  26.864  -8.519  1.00 56.03           C  
HETATM 1834  C4  NAG A 790      20.799  27.385  -9.878  1.00 56.03           C  
HETATM 1835  C5  NAG A 790      21.498  28.712 -10.156  1.00 56.03           C  
HETATM 1836  O5  NAG A 790      21.236  29.652  -9.098  1.00 56.03           O  
HETATM 1837  N2  NAG A 790      21.462  27.394  -6.175  1.00 56.03           N  
HETATM 1838  C7  NAG A 790      20.668  27.058  -5.159  1.00 56.03           C  
HETATM 1839  C8  NAG A 790      21.354  26.487  -3.956  1.00 56.03           C  
HETATM 1840  O7  NAG A 790      19.453  27.205  -5.207  1.00 56.03           O  
HETATM 1841  O3  NAG A 790      20.550  25.690  -8.131  1.00 56.03           O  
HETATM 1842  O4  NAG A 790      21.216  26.508 -10.921  1.00 56.03           O  
HETATM 1843  C6  NAG A 790      21.042  29.361 -11.441  1.00 56.03           C  
HETATM 1844  O6  NAG A 790      21.652  30.636 -11.614  1.00 56.03           O  
HETATM 1845  C1  BMA A 791      20.207  25.566 -11.314  1.00 56.03           C  
HETATM 1846  C2  BMA A 791      20.217  25.303 -12.797  1.00 56.03           C  
HETATM 1847  C3  BMA A 791      19.172  24.246 -13.106  1.00 56.03           C  
HETATM 1848  C4  BMA A 791      19.476  22.994 -12.314  1.00 56.03           C  
HETATM 1849  C5  BMA A 791      19.488  23.330 -10.842  1.00 56.03           C  
HETATM 1850  O5  BMA A 791      20.471  24.346 -10.620  1.00 56.03           O  
HETATM 1851  O2  BMA A 791      21.521  24.912 -13.213  1.00 56.03           O  
HETATM 1852  O3  BMA A 791      19.207  23.897 -14.477  1.00 56.03           O  
HETATM 1853  O4  BMA A 791      18.492  22.000 -12.572  1.00 56.03           O  
HETATM 1854  C6  BMA A 791      19.882  22.157  -9.987  1.00 56.03           C  
HETATM 1855  O6  BMA A 791      19.887  22.535  -8.627  1.00 56.03           O  
HETATM 1856  C1  MAN A 792      18.540  24.833 -15.394  1.00 56.03           C  
HETATM 1857  C2  MAN A 792      17.782  23.966 -16.373  1.00 56.03           C  
HETATM 1858  C3  MAN A 792      18.735  23.408 -17.407  1.00 56.03           C  
HETATM 1859  C4  MAN A 792      19.419  24.566 -18.109  1.00 56.03           C  
HETATM 1860  C5  MAN A 792      20.139  25.424 -17.076  1.00 56.03           C  
HETATM 1861  O5  MAN A 792      19.181  25.890 -16.111  1.00 56.03           O  
HETATM 1862  O2  MAN A 792      16.749  24.724 -16.996  1.00 56.03           O  
HETATM 1863  O3  MAN A 792      18.010  22.619 -18.348  1.00 56.03           O  
HETATM 1864  O4  MAN A 792      20.369  24.074 -19.047  1.00 56.03           O  
HETATM 1865  C6  MAN A 792      20.776  26.652 -17.682  1.00 56.03           C  
HETATM 1866  O6  MAN A 792      21.641  26.304 -18.756  1.00 56.03           O  
HETATM 1867  C1  MAN A 793      20.100  21.362  -7.849  1.00 56.03           C  
HETATM 1868  C2  MAN A 793      19.719  21.669  -6.426  1.00 56.03           C  
HETATM 1869  C3  MAN A 793      20.631  22.733  -5.866  1.00 56.03           C  
HETATM 1870  C4  MAN A 793      22.065  22.244  -5.964  1.00 56.03           C  
HETATM 1871  C5  MAN A 793      22.389  21.918  -7.419  1.00 56.03           C  
HETATM 1872  O5  MAN A 793      21.459  20.928  -7.890  1.00 56.03           O  
HETATM 1873  O2  MAN A 793      19.812  20.491  -5.637  1.00 56.03           O  
HETATM 1874  O3  MAN A 793      20.285  22.970  -4.503  1.00 56.03           O  
HETATM 1875  O4  MAN A 793      22.960  23.246  -5.498  1.00 56.03           O  
HETATM 1876  C6  MAN A 793      23.771  21.335  -7.598  1.00 56.03           C  
HETATM 1877  O6  MAN A 793      24.001  20.959  -8.953  1.00 56.03           O  
HETATM 1878  C1  NAG A 794      18.568  19.786  -5.765  1.00 56.03           C  
HETATM 1879  C2  NAG A 794      18.769  18.350  -5.282  1.00 56.03           C  
HETATM 1880  C3  NAG A 794      17.443  17.603  -5.362  1.00 56.03           C  
HETATM 1881  C4  NAG A 794      16.377  18.354  -4.577  1.00 56.03           C  
HETATM 1882  C5  NAG A 794      16.273  19.786  -5.091  1.00 56.03           C  
HETATM 1883  O5  NAG A 794      17.555  20.437  -5.018  1.00 56.03           O  
HETATM 1884  N2  NAG A 794      19.779  17.676  -6.069  1.00 56.03           N  
HETATM 1885  C7  NAG A 794      21.046  17.523  -5.680  1.00 56.03           C  
HETATM 1886  C8  NAG A 794      21.902  16.664  -6.559  1.00 56.03           C  
HETATM 1887  O7  NAG A 794      21.490  18.076  -4.679  1.00 56.03           O  
HETATM 1888  O3  NAG A 794      17.631  16.298  -4.836  1.00 56.03           O  
HETATM 1889  O4  NAG A 794      15.120  17.713  -4.771  1.00 56.03           O  
HETATM 1890  C6  NAG A 794      15.323  20.628  -4.273  1.00 56.03           C  
HETATM 1891  O6  NAG A 794      15.728  20.667  -2.908  1.00 56.03           O  
HETATM 1892  C1  GAL A 795      14.583  17.352  -3.492  1.00 56.03           C  
HETATM 1893  C2  GAL A 795      13.326  16.516  -3.703  1.00 56.03           C  
HETATM 1894  C3  GAL A 795      12.760  16.152  -2.340  1.00 56.03           C  
HETATM 1895  C4  GAL A 795      13.827  15.366  -1.596  1.00 56.03           C  
HETATM 1896  C5  GAL A 795      15.057  16.248  -1.467  1.00 56.03           C  
HETATM 1897  O5  GAL A 795      15.529  16.577  -2.765  1.00 56.03           O  
HETATM 1898  O2  GAL A 795      12.350  17.286  -4.415  1.00 56.03           O  
HETATM 1899  O3  GAL A 795      11.579  15.360  -2.472  1.00 56.03           O  
HETATM 1900  O4  GAL A 795      14.168  14.205  -2.365  1.00 56.03           O  
HETATM 1901  C6  GAL A 795      16.151  15.604  -0.628  1.00 56.03           C  
HETATM 1902  O6  GAL A 795      15.829  15.796   0.754  1.00 56.03           O  
HETATM 1903  C1  FUC A 796      24.738  29.436  -3.312  1.00 56.03           C  
HETATM 1904  C2  FUC A 796      25.756  28.327  -3.435  1.00 56.03           C  
HETATM 1905  C3  FUC A 796      26.886  28.767  -4.345  1.00 56.03           C  
HETATM 1906  C4  FUC A 796      27.516  30.029  -3.780  1.00 56.03           C  
HETATM 1907  C5  FUC A 796      26.438  31.098  -3.649  1.00 56.03           C  
HETATM 1908  O5  FUC A 796      25.381  30.604  -2.796  1.00 56.03           O  
HETATM 1909  O2  FUC A 796      25.128  27.149  -3.933  1.00 56.03           O  
HETATM 1910  O3  FUC A 796      27.858  27.728  -4.432  1.00 56.03           O  
HETATM 1911  O4  FUC A 796      28.086  29.762  -2.502  1.00 56.03           O  
HETATM 1912  C6  FUC A 796      26.939  32.379  -3.027  1.00 56.03           C  
END
