# Supplementary material for: Structural analysis of glycoproteins: building N-linked glycans with Coot
Source: Acta Crystallogr D Struct Biol. 2018 Apr 6;74(Pt 4):256–63. doi: 10.1107/S2059798318005119 (PMC5892875; doi:10.1107/S2059798318005119)
Supplement: Supplementary file 1 [file d-74-00256-sup1.tgz › results-pdb5vk2.ent-WTA.pdb]

HEADER    VIRAL PROTEIN/IMMUNE SYSTEM             20-APR-17   5VK2              
TITLE     STRUCTURAL BASIS FOR ANTIBODY-MEDIATED NEUTRALIZATION OF LASSA VIRUS  
COMPND    MOL_ID: 1;                                                            
COMPND   2 MOLECULE: PRE-GLYCOPROTEIN POLYPROTEIN GP COMPLEX;                   
COMPND   3 CHAIN: A, B, C;                                                      
COMPND   4 FRAGMENT: UNP RESIDUES 1-259;                                        
COMPND   5 ENGINEERED: YES;                                                     
COMPND   6 MOL_ID: 2;                                                           
COMPND   7 MOLECULE: PRE-GLYCOPROTEIN POLYPROTEIN GP COMPLEX;                   
COMPND   8 CHAIN: a, b, c;                                                      
COMPND   9 FRAGMENT: UNP RESIDUES 260-423;                                      
COMPND  10 ENGINEERED: YES;                                                     
COMPND  11 MOL_ID: 3;                                                           
COMPND  12 MOLECULE: FAB 37.7H HEAVY CHAIN;                                     
COMPND  13 CHAIN: D, F, H;                                                      
COMPND  14 ENGINEERED: YES;                                                     
COMPND  15 MOL_ID: 4;                                                           
COMPND  16 MOLECULE: FAB 37.7H LIGHT CHAIN;                                     
COMPND  17 CHAIN: E, G, L;                                                      
COMPND  18 ENGINEERED: YES                                                      
SOURCE    MOL_ID: 1;                                                            
SOURCE   2 ORGANISM_SCIENTIFIC: LASSA VIRUS;                                    
SOURCE   3 ORGANISM_COMMON: LASV;                                               
SOURCE   4 ORGANISM_TAXID: 11622;                                               
SOURCE   5 STRAIN: MOUSE/SIERRA LEONE/JOSIAH/1976;                              
SOURCE   6 GENE: GPC, GP-C;                                                     
SOURCE   7 EXPRESSION_SYSTEM: DROSOPHILA;                                       
SOURCE   8 EXPRESSION_SYSTEM_COMMON: FRUIT FLIES;                               
SOURCE   9 EXPRESSION_SYSTEM_TAXID: 7215;                                       
SOURCE  10 MOL_ID: 2;                                                           
SOURCE  11 ORGANISM_SCIENTIFIC: LASSA VIRUS (STRAIN MOUSE/SIERRA                
SOURCE  12 LEONE/JOSIAH/1976);                                                  
SOURCE  13 ORGANISM_COMMON: LASV;                                               
SOURCE  14 ORGANISM_TAXID: 11622;                                               
SOURCE  15 STRAIN: MOUSE/SIERRA LEONE/JOSIAH/1976;                              
SOURCE  16 GENE: GPC, GP-C;                                                     
SOURCE  17 EXPRESSION_SYSTEM: DROSOPHILA;                                       
SOURCE  18 EXPRESSION_SYSTEM_COMMON: FRUIT FLIES;                               
SOURCE  19 EXPRESSION_SYSTEM_TAXID: 7215;                                       
SOURCE  20 MOL_ID: 3;                                                           
SOURCE  21 ORGANISM_SCIENTIFIC: HOMO SAPIENS;                                   
SOURCE  22 ORGANISM_COMMON: HUMAN;                                              
SOURCE  23 ORGANISM_TAXID: 9606;                                                
SOURCE  24 EXPRESSION_SYSTEM: CRICETULUS GRISEUS;                               
SOURCE  25 EXPRESSION_SYSTEM_COMMON: CHINESE HAMSTER;                           
SOURCE  26 EXPRESSION_SYSTEM_TAXID: 10029;                                      
SOURCE  27 MOL_ID: 4;                                                           
SOURCE  28 ORGANISM_SCIENTIFIC: HOMO SAPIENS;                                   
SOURCE  29 ORGANISM_COMMON: HUMAN;                                              
SOURCE  30 ORGANISM_TAXID: 9606;                                                
SOURCE  31 EXPRESSION_SYSTEM: CRICETULUS GRISEUS;                               
SOURCE  32 EXPRESSION_SYSTEM_COMMON: CHINESE HAMSTER;                           
SOURCE  33 EXPRESSION_SYSTEM_TAXID: 10029                                       
KEYWDS    LASSA, GLYCOPROTEIN, ARENAVIRUS, ANTIBODY,                            
KEYWDS   2 VIRAL PROTEIN-IMM SYSTEM COMPLEX                                     
EXPDTA    X-RAY DIFFRACTION                                                     
AUTHOR    K.M.HASTIE,M.A.ZANDONATTI,L.M.KLEINFELTER,M.L.ROWLAND,M.M.ROWLAND,    
AUTHOR   2 K.CHANDRA,L.M.BRANCO,J.E.ROBINSON,R.F.GARRY,E.O.SAPHIRE              
REVDAT   2   14-JUN-17 5VK2    1       JRNL                                     
REVDAT   1 2 31-MAY-17 5VK2    0                                                
JRNL        AUTH   K.M.HASTIE,M.A.ZANDONATTI,L.M.KLEINFELTER,M.L.HEINRICH,      
JRNL        AUTH 2 M.M.ROWLAND,K.CHANDRAN,L.M.BRANCO,J.E.ROBINSON,R.F.GARRY,    
JRNL        AUTH 3 E.O.SAPHIRE                                                  
JRNL        TITL   STRUCTURAL BASIS FOR ANTIBODY-MEDIATED NEUTRALIZATION OF     
JRNL        TITL 2 LASSA VIRUS.                                                 
JRNL        REF    SCIENCE                       V. 356   923 2017              
JRNL        REFN                   ESSN 1095-9203                               
JRNL        PMID   28572385                                                     
JRNL        DOI    10.1126/SCIENCE.AAM7260                                      
REMARK   2                                                                      
REMARK   2 RESOLUTION.    3.20 ANGSTROMS.                                       
REMARK   3                                                                      
REMARK   3 REFINEMENT.                                                          
REMARK   3   PROGRAM     : PHENIX 1.10.1_2155                                   
REMARK   3   AUTHORS     : PAUL ADAMS,PAVEL AFONINE,VINCENT CHEN,IAN            
REMARK   3               : DAVIS,KRESHNA GOPAL,RALF GROSSE-KUNSTLEVE,           
REMARK   3               : LI-WEI HUNG,ROBERT IMMORMINO,TOM IOERGER,            
REMARK   3               : AIRLIE MCCOY,ERIK MCKEE,NIGEL MORIARTY,              
REMARK   3               : REETAL PAI,RANDY READ,JANE RICHARDSON,               
REMARK   3               : DAVID RICHARDSON,TOD ROMO,JIM SACCHETTINI,           
REMARK   3               : NICHOLAS SAUTER,JACOB SMITH,LAURENT                  
REMARK   3               : STORONI,TOM TERWILLIGER,PETER ZWART                  
REMARK   3                                                                      
REMARK   3    REFINEMENT TARGET : ML                                            
REMARK   3                                                                      
REMARK   3  DATA USED IN REFINEMENT.                                            
REMARK   3   RESOLUTION RANGE HIGH (ANGSTROMS) : 3.20                           
REMARK   3   RESOLUTION RANGE LOW  (ANGSTROMS) : 49.60                          
REMARK   3   MIN(FOBS/SIGMA_FOBS)              : 2.020                          
REMARK   3   COMPLETENESS FOR RANGE        (%) : 99.4                           
REMARK   3   NUMBER OF REFLECTIONS             : 45526                          
REMARK   3                                                                      
REMARK   3  FIT TO DATA USED IN REFINEMENT.                                     
REMARK   3   R VALUE     (WORKING + TEST SET) : 0.191                           
REMARK   3   R VALUE            (WORKING SET) : 0.189                           
REMARK   3   FREE R VALUE                     : 0.231                           
REMARK   3   FREE R VALUE TEST SET SIZE   (%) : 5.040                           
REMARK   3   FREE R VALUE TEST SET COUNT      : 2296                            
REMARK   3                                                                      
REMARK   3  FIT TO DATA USED IN REFINEMENT (IN BINS).                           
REMARK   3   BIN  RESOLUTION RANGE  COMPL.    NWORK NFREE   RWORK  RFREE        
REMARK   3     1 49.6081 -  8.0549    0.99     3420   184  0.1939 0.2228        
REMARK   3     2  8.0549 -  6.3977    0.98     3175   174  0.2001 0.2567        
REMARK   3     3  6.3977 -  5.5903    0.98     3156   170  0.1905 0.2253        
REMARK   3     4  5.5903 -  5.0797    0.96     3008   190  0.1623 0.1876        
REMARK   3     5  5.0797 -  4.7159    0.98     3102   158  0.1507 0.1848        
REMARK   3     6  4.7159 -  4.4381    0.97     3047   165  0.1512 0.2153        
REMARK   3     7  4.4381 -  4.2159    0.97     3045   141  0.1575 0.2158        
REMARK   3     8  4.2159 -  4.0325    0.90     2786   155  0.1787 0.2306        
REMARK   3     9  4.0325 -  3.8773    0.90     2834   137  0.1973 0.2205        
REMARK   3    10  3.8773 -  3.7436    0.87     2688   139  0.2120 0.2454        
REMARK   3    11  3.7436 -  3.6265    0.85     2630   143  0.2204 0.2821        
REMARK   3    12  3.6265 -  3.5229    0.82     2524   134  0.2253 0.2810        
REMARK   3    13  3.5229 -  3.4302    0.78     2437   122  0.2277 0.3223        
REMARK   3    14  3.4302 -  3.3465    0.67     2036   109  0.2555 0.3258        
REMARK   3    15  3.3465 -  3.2705    0.56     1721    98  0.2765 0.3081        
REMARK   3    16  3.2705 -  3.2009    0.53     1621    77  0.2980 0.3568        
REMARK   3                                                                      
REMARK   3  BULK SOLVENT MODELLING.                                             
REMARK   3   METHOD USED        : FLAT BULK SOLVENT MODEL                       
REMARK   3   SOLVENT RADIUS     : 1.11                                          
REMARK   3   SHRINKAGE RADIUS   : 0.90                                          
REMARK   3   K_SOL              : NULL                                          
REMARK   3   B_SOL              : NULL                                          
REMARK   3                                                                      
REMARK   3  ERROR ESTIMATES.                                                    
REMARK   3   COORDINATE ERROR (MAXIMUM-LIKELIHOOD BASED)     : 0.380            
REMARK   3   PHASE ERROR (DEGREES, MAXIMUM-LIKELIHOOD BASED) : 22.920           
REMARK   3                                                                      
REMARK   3  B VALUES.                                                           
REMARK   3   FROM WILSON PLOT           (A**2) : NULL                           
REMARK   3   MEAN B VALUE      (OVERALL, A**2) : NULL                           
REMARK   3   OVERALL ANISOTROPIC B VALUE.                                       
REMARK   3    B11 (A**2) : NULL                                                 
REMARK   3    B22 (A**2) : NULL                                                 
REMARK   3    B33 (A**2) : NULL                                                 
REMARK   3    B12 (A**2) : NULL                                                 
REMARK   3    B13 (A**2) : NULL                                                 
REMARK   3    B23 (A**2) : NULL                                                 
REMARK   3                                                                      
REMARK   3  TWINNING INFORMATION.                                               
REMARK   3   FRACTION: NULL                                                     
REMARK   3   OPERATOR: NULL                                                     
REMARK   3                                                                      
REMARK   3  DEVIATIONS FROM IDEAL VALUES.                                       
REMARK   3                 RMSD          COUNT                                  
REMARK   3   BOND      :  0.003          19161                                  
REMARK   3   ANGLE     :  0.615          26109                                  
REMARK   3   CHIRALITY :  0.040           3069                                  
REMARK   3   PLANARITY :  0.003           3229                                  
REMARK   3   DIHEDRAL  : 11.860          11399                                  
REMARK   3                                                                      
REMARK   3  TLS DETAILS                                                         
REMARK   3   NUMBER OF TLS GROUPS  : 8                                          
REMARK   3   TLS GROUP : 1                                                      
REMARK   3    SELECTION: ( CHAIN E AND RESID 3:111 ) OR ( CHAIN D AND RESID     
REMARK   3               2:123 )                                                
REMARK   3    ORIGIN FOR THE GROUP (A):  -42.819   18.424   18.970              
REMARK   3    T TENSOR                                                          
REMARK   3      T11:   0.5637 T22:   0.4544                                     
REMARK   3      T33:   0.6953 T12:   0.1376                                     
REMARK   3      T13:   0.0066 T23:   0.0060                                     
REMARK   3    L TENSOR                                                          
REMARK   3      L11:   2.2568 L22:   1.1801                                     
REMARK   3      L33:   0.7158 L12:  -0.2921                                     
REMARK   3      L13:   0.2274 L23:   0.1852                                     
REMARK   3    S TENSOR                                                          
REMARK   3      S11:  -0.0823 S12:   0.0552 S13:  -0.2573                       
REMARK   3      S21:   0.1359 S22:   0.0689 S23:   0.1124                       
REMARK   3      S31:   0.1652 S32:  -0.0790 S33:   0.0000                       
REMARK   3   TLS GROUP : 2                                                      
REMARK   3    SELECTION: ( CHAIN G AND RESID 3:111 ) OR ( CHAIN F AND RESID     
REMARK   3               2:123 )                                                
REMARK   3    ORIGIN FOR THE GROUP (A): -111.328   34.418   16.139              
REMARK   3    T TENSOR                                                          
REMARK   3      T11:   0.6068 T22:   0.9843                                     
REMARK   3      T33:   0.6066 T12:   0.0257                                     
REMARK   3      T13:   0.0354 T23:  -0.1267                                     
REMARK   3    L TENSOR                                                          
REMARK   3      L11:   1.4541 L22:   1.1333                                     
REMARK   3      L33:   0.4562 L12:   0.9602                                     
REMARK   3      L13:   0.0549 L23:   0.0005                                     
REMARK   3    S TENSOR                                                          
REMARK   3      S11:  -0.2283 S12:   0.1537 S13:   0.0716                       
REMARK   3      S21:   0.1985 S22:   0.1041 S23:   0.1123                       
REMARK   3      S31:   0.0537 S32:  -0.0935 S33:   0.0000                       
REMARK   3   TLS GROUP : 3                                                      
REMARK   3    SELECTION: ( CHAIN H AND RESID 2:123 ) OR ( CHAIN L AND RESID     
REMARK   3               2:111 )                                                
REMARK   3    ORIGIN FOR THE GROUP (A):  -62.741   85.001   24.053              
REMARK   3    T TENSOR                                                          
REMARK   3      T11:   0.6665 T22:   0.4206                                     
REMARK   3      T33:   0.5010 T12:   0.1145                                     
REMARK   3      T13:  -0.1387 T23:   0.0031                                     
REMARK   3    L TENSOR                                                          
REMARK   3      L11:   0.7279 L22:   1.8890                                     
REMARK   3      L33:   0.8190 L12:  -0.2336                                     
REMARK   3      L13:  -0.0255 L23:  -0.3309                                     
REMARK   3    S TENSOR                                                          
REMARK   3      S11:  -0.1174 S12:  -0.0485 S13:   0.0058                       
REMARK   3      S21:   0.1377 S22:  -0.0713 S23:   0.0509                       
REMARK   3      S31:  -0.2272 S32:  -0.0787 S33:  -0.0010                       
REMARK   3   TLS GROUP : 4                                                      
REMARK   3    SELECTION: ( CHAIN E AND RESID 112:212 ) OR ( CHAIN D AND RESID   
REMARK   3               124:226 )                                              
REMARK   3    ORIGIN FOR THE GROUP (A):  -18.549   -3.140   20.525              
REMARK   3    T TENSOR                                                          
REMARK   3      T11:   0.6546 T22:   0.5394                                     
REMARK   3      T33:   0.8184 T12:   0.0609                                     
REMARK   3      T13:  -0.1627 T23:   0.1100                                     
REMARK   3    L TENSOR                                                          
REMARK   3      L11:   0.5284 L22:   1.0855                                     
REMARK   3      L33:   1.2367 L12:  -0.8165                                     
REMARK   3      L13:  -1.2311 L23:  -0.3771                                     
REMARK   3    S TENSOR                                                          
REMARK   3      S11:  -0.2126 S12:   0.1912 S13:  -0.3738                       
REMARK   3      S21:   0.2311 S22:   0.0098 S23:  -0.0787                       
REMARK   3      S31:   0.1544 S32:  -0.0289 S33:  -0.0013                       
REMARK   3   TLS GROUP : 5                                                      
REMARK   3    SELECTION: ( CHAIN G AND RESID 112:213 ) OR ( CHAIN F AND RESID   
REMARK   3               124:225 )                                              
REMARK   3    ORIGIN FOR THE GROUP (A): -142.664   25.893   13.745              
REMARK   3    T TENSOR                                                          
REMARK   3      T11:   0.6524 T22:   0.7512                                     
REMARK   3      T33:   0.5250 T12:   0.0016                                     
REMARK   3      T13:   0.2239 T23:   0.0649                                     
REMARK   3    L TENSOR                                                          
REMARK   3      L11:   1.4013 L22:   0.2177                                     
REMARK   3      L33:   1.2555 L12:   0.5217                                     
REMARK   3      L13:   0.7682 L23:   0.0725                                     
REMARK   3    S TENSOR                                                          
REMARK   3      S11:  -0.0836 S12:  -0.2723 S13:  -0.0597                       
REMARK   3      S21:  -0.1013 S22:   0.3531 S23:  -0.0480                       
REMARK   3      S31:  -0.2159 S32:  -0.0902 S33:  -0.0000                       
REMARK   3   TLS GROUP : 6                                                      
REMARK   3    SELECTION: ( CHAIN A AND RESID 59:255 ) OR ( CHAIN A AND RESID    
REMARK   3               260:416 )                                              
REMARK   3    ORIGIN FOR THE GROUP (A):  -54.224   55.742    0.247              
REMARK   3    T TENSOR                                                          
REMARK   3      T11:   0.4628 T22:   0.5286                                     
REMARK   3      T33:   0.4628 T12:   0.0643                                     
REMARK   3      T13:  -0.0178 T23:  -0.0214                                     
REMARK   3    L TENSOR                                                          
REMARK   3      L11:   0.7589 L22:   1.0454                                     
REMARK   3      L33:   1.7764 L12:   0.0169                                     
REMARK   3      L13:   0.4934 L23:   0.2916                                     
REMARK   3    S TENSOR                                                          
REMARK   3      S11:  -0.0592 S12:   0.2493 S13:  -0.1417                       
REMARK   3      S21:  -0.0502 S22:   0.0993 S23:  -0.0395                       
REMARK   3      S31:  -0.1601 S32:   0.1097 S33:  -0.0000                       
REMARK   3   TLS GROUP : 7                                                      
REMARK   3    SELECTION: ( CHAIN B AND RESID 59:255 ) OR ( CHAIN B AND RESID    
REMARK   3               260:418 )                                              
REMARK   3    ORIGIN FOR THE GROUP (A):  -86.489   58.543   -0.571              
REMARK   3    T TENSOR                                                          
REMARK   3      T11:   0.4590 T22:   0.5612                                     
REMARK   3      T33:   0.5738 T12:   0.0489                                     
REMARK   3      T13:  -0.2079 T23:  -0.1139                                     
REMARK   3    L TENSOR                                                          
REMARK   3      L11:   1.7009 L22:   1.0919                                     
REMARK   3      L33:   0.9917 L12:   0.5055                                     
REMARK   3      L13:  -0.2438 L23:   0.3559                                     
REMARK   3    S TENSOR                                                          
REMARK   3      S11:  -0.1186 S12:   0.0330 S13:   0.4525                       
REMARK   3      S21:  -0.0237 S22:  -0.1337 S23:   0.1086                       
REMARK   3      S31:  -0.2055 S32:  -0.2491 S33:  -0.2384                       
REMARK   3   TLS GROUP : 8                                                      
REMARK   3    SELECTION: ( CHAIN C AND RESID 59:255 ) OR ( CHAIN C AND RESID    
REMARK   3               260:418 )                                              
REMARK   3    ORIGIN FOR THE GROUP (A):  -72.880   29.005   -2.678              
REMARK   3    T TENSOR                                                          
REMARK   3      T11:   0.4855 T22:   0.6980                                     
REMARK   3      T33:   0.7995 T12:   0.0348                                     
REMARK   3      T13:  -0.0722 T23:  -0.2416                                     
REMARK   3    L TENSOR                                                          
REMARK   3      L11:   0.9544 L22:   1.2367                                     
REMARK   3      L33:   0.9008 L12:  -0.3728                                     
REMARK   3      L13:   0.0252 L23:  -0.3678                                     
REMARK   3    S TENSOR                                                          
REMARK   3      S11:  -0.0180 S12:   0.1294 S13:  -0.3496                       
REMARK   3      S21:  -0.1408 S22:  -0.1537 S23:   0.3462                       
REMARK   3      S31:   0.1451 S32:  -0.1647 S33:  -0.0000                       
REMARK   3                                                                      
REMARK   3  NCS DETAILS                                                         
REMARK   3   NUMBER OF NCS GROUPS : NULL                                        
REMARK   3                                                                      
REMARK   3  OTHER REFINEMENT REMARKS: NULL                                      
REMARK   4                                                                      
REMARK   4 5VK2 COMPLIES WITH FORMAT V. 3.30, 13-JUL-11                         
REMARK 100                                                                      
REMARK 100 THIS ENTRY HAS BEEN PROCESSED BY RCSB ON 21-APR-17.                  
REMARK 100 THE DEPOSITION ID IS D_1000227535.                                   
REMARK 200                                                                      
REMARK 200 EXPERIMENTAL DETAILS                                                 
REMARK 200  EXPERIMENT TYPE                : X-RAY DIFFRACTION                  
REMARK 200  DATE OF DATA COLLECTION        : 16-JUL-16                          
REMARK 200  TEMPERATURE           (KELVIN) : 100                                
REMARK 200  PH                             : 8                                  
REMARK 200  NUMBER OF CRYSTALS USED        : 1                                  
REMARK 200                                                                      
REMARK 200  SYNCHROTRON              (Y/N) : Y                                  
REMARK 200  RADIATION SOURCE               : SSRL                               
REMARK 200  BEAMLINE                       : BL12-2                             
REMARK 200  X-RAY GENERATOR MODEL          : NULL                               
REMARK 200  MONOCHROMATIC OR LAUE    (M/L) : M                                  
REMARK 200  WAVELENGTH OR RANGE        (A) : 0.97969                            
REMARK 200  MONOCHROMATOR                  : NULL                               
REMARK 200  OPTICS                         : NULL                               
REMARK 200                                                                      
REMARK 200  DETECTOR TYPE                  : PIXEL                              
REMARK 200  DETECTOR MANUFACTURER          : DECTRIS PILATUS3 S 6M              
REMARK 200  INTENSITY-INTEGRATION SOFTWARE : XDS                                
REMARK 200  DATA SCALING SOFTWARE          : AIMLESS                            
REMARK 200                                                                      
REMARK 200  NUMBER OF UNIQUE REFLECTIONS   : 52823                              
REMARK 200  RESOLUTION RANGE HIGH      (A) : 3.200                              
REMARK 200  RESOLUTION RANGE LOW       (A) : 49.600                             
REMARK 200  REJECTION CRITERIA  (SIGMA(I)) : NULL                               
REMARK 200                                                                      
REMARK 200 OVERALL.                                                             
REMARK 200  COMPLETENESS FOR RANGE     (%) : 99.7                               
REMARK 200  DATA REDUNDANCY                : 12.90                              
REMARK 200  R MERGE                    (I) : NULL                               
REMARK 200  R SYM                      (I) : NULL                               
REMARK 200  <I/SIGMA(I)> FOR THE DATA SET  : 16.1700                            
REMARK 200                                                                      
REMARK 200 IN THE HIGHEST RESOLUTION SHELL.                                     
REMARK 200  HIGHEST RESOLUTION SHELL, RANGE HIGH (A) : 3.20                     
REMARK 200  HIGHEST RESOLUTION SHELL, RANGE LOW  (A) : 3.30                     
REMARK 200  COMPLETENESS FOR SHELL     (%) : 99.5                               
REMARK 200  DATA REDUNDANCY IN SHELL       : 12.60                              
REMARK 200  R MERGE FOR SHELL          (I) : NULL                               
REMARK 200  R SYM FOR SHELL            (I) : NULL                               
REMARK 200  <I/SIGMA(I)> FOR SHELL         : 1.100                              
REMARK 200                                                                      
REMARK 200 DIFFRACTION PROTOCOL: SINGLE WAVELENGTH                              
REMARK 200 METHOD USED TO DETERMINE THE STRUCTURE: MOLECULAR REPLACEMENT        
REMARK 200 SOFTWARE USED: PHENIX                                                
REMARK 200 STARTING MODEL: 5INE                                                 
REMARK 200                                                                      
REMARK 200 REMARK: NULL                                                         
REMARK 280                                                                      
REMARK 280 CRYSTAL                                                              
REMARK 280 SOLVENT CONTENT, VS   (%): 54.18                                     
REMARK 280 MATTHEWS COEFFICIENT, VM (ANGSTROMS**3/DA): 2.68                     
REMARK 280                                                                      
REMARK 280 CRYSTALLIZATION CONDITIONS: 0.1M TRIS PH 8, 15-18% PEG 3350 AND      
REMARK 280  0.1M-0.3M MAGNESIUM ACETATE, VAPOR DIFFUSION, HANGING DROP,         
REMARK 280  TEMPERATURE 296K                                                    
REMARK 290                                                                      
REMARK 290 CRYSTALLOGRAPHIC SYMMETRY                                            
REMARK 290 SYMMETRY OPERATORS FOR SPACE GROUP: P 61 2 2                         
REMARK 290                                                                      
REMARK 290      SYMOP   SYMMETRY                                                
REMARK 290     NNNMMM   OPERATOR                                                
REMARK 290       1555   X,Y,Z                                                   
REMARK 290       2555   -Y,X-Y,Z+1/3                                            
REMARK 290       3555   -X+Y,-X,Z+2/3                                           
REMARK 290       4555   -X,-Y,Z+1/2                                             
REMARK 290       5555   Y,-X+Y,Z+5/6                                            
REMARK 290       6555   X-Y,X,Z+1/6                                             
REMARK 290       7555   Y,X,-Z+1/3                                              
REMARK 290       8555   X-Y,-Y,-Z                                               
REMARK 290       9555   -X,-X+Y,-Z+2/3                                          
REMARK 290      10555   -Y,-X,-Z+5/6                                            
REMARK 290      11555   -X+Y,Y,-Z+1/2                                           
REMARK 290      12555   X,X-Y,-Z+1/6                                            
REMARK 290                                                                      
REMARK 290     WHERE NNN -> OPERATOR NUMBER                                     
REMARK 290           MMM -> TRANSLATION VECTOR                                  
REMARK 290                                                                      
REMARK 290 CRYSTALLOGRAPHIC SYMMETRY TRANSFORMATIONS                            
REMARK 290 THE FOLLOWING TRANSFORMATIONS OPERATE ON THE ATOM/HETATM             
REMARK 290 RECORDS IN THIS ENTRY TO PRODUCE CRYSTALLOGRAPHICALLY                
REMARK 290 RELATED MOLECULES.                                                   
REMARK 290   SMTRY1   1  1.000000  0.000000  0.000000        0.00000            
REMARK 290   SMTRY2   1  0.000000  1.000000  0.000000        0.00000            
REMARK 290   SMTRY3   1  0.000000  0.000000  1.000000        0.00000            
REMARK 290   SMTRY1   2 -0.500000 -0.866025  0.000000        0.00000            
REMARK 290   SMTRY2   2  0.866025 -0.500000  0.000000        0.00000            
REMARK 290   SMTRY3   2  0.000000  0.000000  1.000000      152.24600            
REMARK 290   SMTRY1   3 -0.500000  0.866025  0.000000        0.00000            
REMARK 290   SMTRY2   3 -0.866025 -0.500000  0.000000        0.00000            
REMARK 290   SMTRY3   3  0.000000  0.000000  1.000000      304.49200            
REMARK 290   SMTRY1   4 -1.000000  0.000000  0.000000        0.00000            
REMARK 290   SMTRY2   4  0.000000 -1.000000  0.000000        0.00000            
REMARK 290   SMTRY3   4  0.000000  0.000000  1.000000      228.36900            
REMARK 290   SMTRY1   5  0.500000  0.866025  0.000000        0.00000            
REMARK 290   SMTRY2   5 -0.866025  0.500000  0.000000        0.00000            
REMARK 290   SMTRY3   5  0.000000  0.000000  1.000000      380.61500            
REMARK 290   SMTRY1   6  0.500000 -0.866025  0.000000        0.00000            
REMARK 290   SMTRY2   6  0.866025  0.500000  0.000000        0.00000            
REMARK 290   SMTRY3   6  0.000000  0.000000  1.000000       76.12300            
REMARK 290   SMTRY1   7 -0.500000  0.866025  0.000000        0.00000            
REMARK 290   SMTRY2   7  0.866025  0.500000  0.000000        0.00000            
REMARK 290   SMTRY3   7  0.000000  0.000000 -1.000000      152.24600            
REMARK 290   SMTRY1   8  1.000000  0.000000  0.000000        0.00000            
REMARK 290   SMTRY2   8  0.000000 -1.000000  0.000000        0.00000            
REMARK 290   SMTRY3   8  0.000000  0.000000 -1.000000        0.00000            
REMARK 290   SMTRY1   9 -0.500000 -0.866025  0.000000        0.00000            
REMARK 290   SMTRY2   9 -0.866025  0.500000  0.000000        0.00000            
REMARK 290   SMTRY3   9  0.000000  0.000000 -1.000000      304.49200            
REMARK 290   SMTRY1  10  0.500000 -0.866025  0.000000        0.00000            
REMARK 290   SMTRY2  10 -0.866025 -0.500000  0.000000        0.00000            
REMARK 290   SMTRY3  10  0.000000  0.000000 -1.000000      380.61500            
REMARK 290   SMTRY1  11 -1.000000  0.000000  0.000000        0.00000            
REMARK 290   SMTRY2  11  0.000000  1.000000  0.000000        0.00000            
REMARK 290   SMTRY3  11  0.000000  0.000000 -1.000000      228.36900            
REMARK 290   SMTRY1  12  0.500000  0.866025  0.000000        0.00000            
REMARK 290   SMTRY2  12  0.866025 -0.500000  0.000000        0.00000            
REMARK 290   SMTRY3  12  0.000000  0.000000 -1.000000       76.12300            
REMARK 290                                                                      
REMARK 290 REMARK: NULL                                                         
REMARK 300                                                                      
REMARK 300 BIOMOLECULE: 1                                                       
REMARK 300 SEE REMARK 350 FOR THE AUTHOR PROVIDED AND/OR PROGRAM                
REMARK 300 GENERATED ASSEMBLY INFORMATION FOR THE STRUCTURE IN                  
REMARK 300 THIS ENTRY. THE REMARK MAY ALSO PROVIDE INFORMATION ON               
REMARK 300 BURIED SURFACE AREA.                                                 
REMARK 350                                                                      
REMARK 350 COORDINATES FOR A COMPLETE MULTIMER REPRESENTING THE KNOWN           
REMARK 350 BIOLOGICALLY SIGNIFICANT OLIGOMERIZATION STATE OF THE                
REMARK 350 MOLECULE CAN BE GENERATED BY APPLYING BIOMT TRANSFORMATIONS          
REMARK 350 GIVEN BELOW.  BOTH NON-CRYSTALLOGRAPHIC AND                          
REMARK 350 CRYSTALLOGRAPHIC OPERATIONS ARE GIVEN.                               
REMARK 350                                                                      
REMARK 350 BIOMOLECULE: 1                                                       
REMARK 350 AUTHOR DETERMINED BIOLOGICAL UNIT: DODECAMERIC                       
REMARK 350 SOFTWARE DETERMINED QUATERNARY STRUCTURE: DODECAMERIC                
REMARK 350 SOFTWARE USED: PISA                                                  
REMARK 350 TOTAL BURIED SURFACE AREA: 44540 ANGSTROM**2                         
REMARK 350 SURFACE AREA OF THE COMPLEX: 90470 ANGSTROM**2                       
REMARK 350 CHANGE IN SOLVENT FREE ENERGY: -231.0 KCAL/MOL                       
REMARK 350 APPLY THE FOLLOWING TO CHAINS: A, a, B, b, C, c, D, E, F, G,         
REMARK 350                    AND CHAINS: H, L                                  
REMARK 350   BIOMT1   1  1.000000  0.000000  0.000000        0.00000            
REMARK 350   BIOMT2   1  0.000000  1.000000  0.000000        0.00000            
REMARK 350   BIOMT3   1  0.000000  0.000000  1.000000        0.00000            
REMARK 465                                                                      
REMARK 465 MISSING RESIDUES                                                     
REMARK 465 THE FOLLOWING RESIDUES WERE NOT LOCATED IN THE                       
REMARK 465 EXPERIMENT. (M=MODEL NUMBER; RES=RESIDUE NAME; C=CHAIN               
REMARK 465 IDENTIFIER; SSSEQ=SEQUENCE NUMBER; I=INSERTION CODE.)                
REMARK 465                                                                      
REMARK 465   M RES C SSSEQI                                                     
REMARK 465     MET A     1                                                      
REMARK 465     GLY A     2                                                      
REMARK 465     GLN A     3                                                      
REMARK 465     ILE A     4                                                      
REMARK 465     VAL A     5                                                      
REMARK 465     THR A     6                                                      
REMARK 465     PHE A     7                                                      
REMARK 465     PHE A     8                                                      
REMARK 465     GLN A     9                                                      
REMARK 465     GLU A    10                                                      
REMARK 465     VAL A    11                                                      
REMARK 465     PRO A    12                                                      
REMARK 465     HIS A    13                                                      
REMARK 465     VAL A    14                                                      
REMARK 465     ILE A    15                                                      
REMARK 465     GLU A    16                                                      
REMARK 465     GLU A    17                                                      
REMARK 465     VAL A    18                                                      
REMARK 465     MET A    19                                                      
REMARK 465     ASN A    20                                                      
REMARK 465     ILE A    21                                                      
REMARK 465     VAL A    22                                                      
REMARK 465     LEU A    23                                                      
REMARK 465     ILE A    24                                                      
REMARK 465     ALA A    25                                                      
REMARK 465     LEU A    26                                                      
REMARK 465     SER A    27                                                      
REMARK 465     VAL A    28                                                      
REMARK 465     LEU A    29                                                      
REMARK 465     ALA A    30                                                      
REMARK 465     VAL A    31                                                      
REMARK 465     LEU A    32                                                      
REMARK 465     LYS A    33                                                      
REMARK 465     GLY A    34                                                      
REMARK 465     LEU A    35                                                      
REMARK 465     TYR A    36                                                      
REMARK 465     ASN A    37                                                      
REMARK 465     PHE A    38                                                      
REMARK 465     ALA A    39                                                      
REMARK 465     THR A    40                                                      
REMARK 465     CYS A    41                                                      
REMARK 465     GLY A    42                                                      
REMARK 465     LEU A    43                                                      
REMARK 465     VAL A    44                                                      
REMARK 465     GLY A    45                                                      
REMARK 465     LEU A    46                                                      
REMARK 465     VAL A    47                                                      
REMARK 465     THR A    48                                                      
REMARK 465     PHE A    49                                                      
REMARK 465     LEU A    50                                                      
REMARK 465     LEU A    51                                                      
REMARK 465     LEU A    52                                                      
REMARK 465     CYS A    53                                                      
REMARK 465     GLY A    54                                                      
REMARK 465     ARG A    55                                                      
REMARK 465     SER A    56                                                      
REMARK 465     CYS A    57                                                      
REMARK 465     THR A    58                                                      
REMARK 465     SER A   171                                                      
REMARK 465     TYR A   172                                                      
REMARK 465     ALA A   173                                                      
REMARK 465     GLY A   174                                                      
REMARK 465     ASP A   175                                                      
REMARK 465     ALA A   176                                                      
REMARK 465     ALA A   177                                                      
REMARK 465     ASN A   178                                                      
REMARK 465     HIS A   179                                                      
REMARK 465     ASN A   209                                                      
REMARK 465     TRP A   210                                                      
REMARK 465     ARG A   256                                                      
REMARK 465     ARG A   257                                                      
REMARK 465     ARG A   258                                                      
REMARK 465     ARG A   259                                                      
REMARK 465     PRO a   329                                                      
REMARK 465     ALA a   330                                                      
REMARK 465     LYS a   417                                                      
REMARK 465     GLU a   418                                                      
REMARK 465     TYR a   419                                                      
REMARK 465     MET a   420                                                      
REMARK 465     GLU a   421                                                      
REMARK 465     ARG a   422                                                      
REMARK 465     GLN a   423                                                      
REMARK 465     MET B     1                                                      
REMARK 465     GLY B     2                                                      
REMARK 465     GLN B     3                                                      
REMARK 465     ILE B     4                                                      
REMARK 465     VAL B     5                                                      
REMARK 465     THR B     6                                                      
REMARK 465     PHE B     7                                                      
REMARK 465     PHE B     8                                                      
REMARK 465     GLN B     9                                                      
REMARK 465     GLU B    10                                                      
REMARK 465     VAL B    11                                                      
REMARK 465     PRO B    12                                                      
REMARK 465     HIS B    13                                                      
REMARK 465     VAL B    14                                                      
REMARK 465     ILE B    15                                                      
REMARK 465     GLU B    16                                                      
REMARK 465     GLU B    17                                                      
REMARK 465     VAL B    18                                                      
REMARK 465     MET B    19                                                      
REMARK 465     ASN B    20                                                      
REMARK 465     ILE B    21                                                      
REMARK 465     VAL B    22                                                      
REMARK 465     LEU B    23                                                      
REMARK 465     ILE B    24                                                      
REMARK 465     ALA B    25                                                      
REMARK 465     LEU B    26                                                      
REMARK 465     SER B    27                                                      
REMARK 465     VAL B    28                                                      
REMARK 465     LEU B    29                                                      
REMARK 465     ALA B    30                                                      
REMARK 465     VAL B    31                                                      
REMARK 465     LEU B    32                                                      
REMARK 465     LYS B    33                                                      
REMARK 465     GLY B    34                                                      
REMARK 465     LEU B    35                                                      
REMARK 465     TYR B    36                                                      
REMARK 465     ASN B    37                                                      
REMARK 465     PHE B    38                                                      
REMARK 465     ALA B    39                                                      
REMARK 465     THR B    40                                                      
REMARK 465     CYS B    41                                                      
REMARK 465     GLY B    42                                                      
REMARK 465     LEU B    43                                                      
REMARK 465     VAL B    44                                                      
REMARK 465     GLY B    45                                                      
REMARK 465     LEU B    46                                                      
REMARK 465     VAL B    47                                                      
REMARK 465     THR B    48                                                      
REMARK 465     PHE B    49                                                      
REMARK 465     LEU B    50                                                      
REMARK 465     LEU B    51                                                      
REMARK 465     LEU B    52                                                      
REMARK 465     CYS B    53                                                      
REMARK 465     GLY B    54                                                      
REMARK 465     ARG B    55                                                      
REMARK 465     SER B    56                                                      
REMARK 465     CYS B    57                                                      
REMARK 465     THR B    58                                                      
REMARK 465     HIS B   170                                                      
REMARK 465     SER B   171                                                      
REMARK 465     TYR B   172                                                      
REMARK 465     ALA B   173                                                      
REMARK 465     GLY B   174                                                      
REMARK 465     ASP B   175                                                      
REMARK 465     ALA B   176                                                      
REMARK 465     ALA B   177                                                      
REMARK 465     ASN B   178                                                      
REMARK 465     HIS B   179                                                      
REMARK 465     ASN B   209                                                      
REMARK 465     TRP B   210                                                      
REMARK 465     ARG B   256                                                      
REMARK 465     ARG B   257                                                      
REMARK 465     ARG B   258                                                      
REMARK 465     ARG B   259                                                      
REMARK 465     TYR b   419                                                      
REMARK 465     MET b   420                                                      
REMARK 465     GLU b   421                                                      
REMARK 465     ARG b   422                                                      
REMARK 465     GLN b   423                                                      
REMARK 465     MET C     1                                                      
REMARK 465     GLY C     2                                                      
REMARK 465     GLN C     3                                                      
REMARK 465     ILE C     4                                                      
REMARK 465     VAL C     5                                                      
REMARK 465     THR C     6                                                      
REMARK 465     PHE C     7                                                      
REMARK 465     PHE C     8                                                      
REMARK 465     GLN C     9                                                      
REMARK 465     GLU C    10                                                      
REMARK 465     VAL C    11                                                      
REMARK 465     PRO C    12                                                      
REMARK 465     HIS C    13                                                      
REMARK 465     VAL C    14                                                      
REMARK 465     ILE C    15                                                      
REMARK 465     GLU C    16                                                      
REMARK 465     GLU C    17                                                      
REMARK 465     VAL C    18                                                      
REMARK 465     MET C    19                                                      
REMARK 465     ASN C    20                                                      
REMARK 465     ILE C    21                                                      
REMARK 465     VAL C    22                                                      
REMARK 465     LEU C    23                                                      
REMARK 465     ILE C    24                                                      
REMARK 465     ALA C    25                                                      
REMARK 465     LEU C    26                                                      
REMARK 465     SER C    27                                                      
REMARK 465     VAL C    28                                                      
REMARK 465     LEU C    29                                                      
REMARK 465     ALA C    30                                                      
REMARK 465     VAL C    31                                                      
REMARK 465     LEU C    32                                                      
REMARK 465     LYS C    33                                                      
REMARK 465     GLY C    34                                                      
REMARK 465     LEU C    35                                                      
REMARK 465     TYR C    36                                                      
REMARK 465     ASN C    37                                                      
REMARK 465     PHE C    38                                                      
REMARK 465     ALA C    39                                                      
REMARK 465     THR C    40                                                      
REMARK 465     CYS C    41                                                      
REMARK 465     GLY C    42                                                      
REMARK 465     LEU C    43                                                      
REMARK 465     VAL C    44                                                      
REMARK 465     GLY C    45                                                      
REMARK 465     LEU C    46                                                      
REMARK 465     VAL C    47                                                      
REMARK 465     THR C    48                                                      
REMARK 465     PHE C    49                                                      
REMARK 465     LEU C    50                                                      
REMARK 465     LEU C    51                                                      
REMARK 465     LEU C    52                                                      
REMARK 465     CYS C    53                                                      
REMARK 465     GLY C    54                                                      
REMARK 465     ARG C    55                                                      
REMARK 465     SER C    56                                                      
REMARK 465     CYS C    57                                                      
REMARK 465     THR C    58                                                      
REMARK 465     HIS C   170                                                      
REMARK 465     SER C   171                                                      
REMARK 465     TYR C   172                                                      
REMARK 465     ALA C   173                                                      
REMARK 465     GLY C   174                                                      
REMARK 465     ASP C   175                                                      
REMARK 465     ALA C   176                                                      
REMARK 465     ALA C   177                                                      
REMARK 465     ASN C   178                                                      
REMARK 465     HIS C   179                                                      
REMARK 465     ASN C   209                                                      
REMARK 465     TRP C   210                                                      
REMARK 465     ARG C   256                                                      
REMARK 465     ARG C   257                                                      
REMARK 465     ARG C   258                                                      
REMARK 465     ARG C   259                                                      
REMARK 465     PRO c   329                                                      
REMARK 465     ALA c   330                                                      
REMARK 465     TYR c   419                                                      
REMARK 465     MET c   420                                                      
REMARK 465     GLU c   421                                                      
REMARK 465     ARG c   422                                                      
REMARK 465     GLN c   423                                                      
REMARK 465     ASP D     1                                                      
REMARK 465     SER D   139                                                      
REMARK 465     LYS D   140                                                      
REMARK 465     SER D   141                                                      
REMARK 465     THR D   142                                                      
REMARK 465     SER D   143                                                      
REMARK 465     GLY D   144                                                      
REMARK 465     GLY D   145                                                      
REMARK 465     CYS D   227                                                      
REMARK 465     ASP D   228                                                      
REMARK 465     LYS D   229                                                      
REMARK 465     ASP E     1                                                      
REMARK 465     GLN E     2                                                      
REMARK 465     THR E   214                                                      
REMARK 465     GLU E   215                                                      
REMARK 465     CYS E   216                                                      
REMARK 465     SER E   217                                                      
REMARK 465     ASP F     1                                                      
REMARK 465     SER F   138                                                      
REMARK 465     SER F   139                                                      
REMARK 465     LYS F   140                                                      
REMARK 465     SER F   141                                                      
REMARK 465     THR F   142                                                      
REMARK 465     SER F   143                                                      
REMARK 465     GLY F   144                                                      
REMARK 465     SER F   226                                                      
REMARK 465     CYS F   227                                                      
REMARK 465     ASP F   228                                                      
REMARK 465     LYS F   229                                                      
REMARK 465     ASP G     1                                                      
REMARK 465     GLN G     2                                                      
REMARK 465     THR G   214                                                      
REMARK 465     GLU G   215                                                      
REMARK 465     CYS G   216                                                      
REMARK 465     SER G   217                                                      
REMARK 465     ASP H     1                                                      
REMARK 465     SER H   139                                                      
REMARK 465     LYS H   140                                                      
REMARK 465     SER H   141                                                      
REMARK 465     THR H   142                                                      
REMARK 465     SER H   143                                                      
REMARK 465     GLY H   144                                                      
REMARK 465     LYS H   225                                                      
REMARK 465     SER H   226                                                      
REMARK 465     CYS H   227                                                      
REMARK 465     ASP H   228                                                      
REMARK 465     LYS H   229                                                      
REMARK 465     ASP L     1                                                      
REMARK 465     THR L   214                                                      
REMARK 465     GLU L   215                                                      
REMARK 465     CYS L   216                                                      
REMARK 465     SER L   217                                                      
REMARK 500                                                                      
REMARK 500 GEOMETRY AND STEREOCHEMISTRY                                         
REMARK 500 SUBTOPIC: TORSION ANGLES                                             
REMARK 500                                                                      
REMARK 500 TORSION ANGLES OUTSIDE THE EXPECTED RAMACHANDRAN REGIONS:            
REMARK 500 (M=MODEL NUMBER; RES=RESIDUE NAME; C=CHAIN IDENTIFIER;               
REMARK 500 SSEQ=SEQUENCE NUMBER; I=INSERTION CODE).                             
REMARK 500                                                                      
REMARK 500 STANDARD TABLE:                                                      
REMARK 500 FORMAT:(10X,I3,1X,A3,1X,A1,I4,A1,4X,F7.2,3X,F7.2)                    
REMARK 500                                                                      
REMARK 500 EXPECTED VALUES: GJ KLEYWEGT AND TA JONES (1996). PHI/PSI-           
REMARK 500 CHOLOGY: RAMACHANDRAN REVISITED. STRUCTURE 4, 1395 - 1400            
REMARK 500                                                                      
REMARK 500  M RES CSSEQI        PSI       PHI                                   
REMARK 500    GLU A 100      -59.94   -130.10                                   
REMARK 500    LYS A 116       48.69   -101.83                                   
REMARK 500    GLN A 247       49.50    -84.49                                   
REMARK 500    ARG A 248      -77.24    -78.60                                   
REMARK 500    GLU B 100      -57.16   -133.86                                   
REMARK 500    LYS B 116       49.15   -103.20                                   
REMARK 500    ASP B 204       14.48     58.93                                   
REMARK 500    CYS B 231       87.63    -67.37                                   
REMARK 500    ARG B 248      -76.49    -81.65                                   
REMARK 500    GLN b 331       55.56   -140.48                                   
REMARK 500    THR b 332       72.06     49.85                                   
REMARK 500    SER b 367      -60.83   -100.77                                   
REMARK 500    LEU C  71      119.96   -173.03                                   
REMARK 500    GLU C 100      -67.42   -127.99                                   
REMARK 500    LYS C 116       44.08   -102.43                                   
REMARK 500    ARG C 248      -74.71    -80.42                                   
REMARK 500    SER c 367      -64.34   -100.15                                   
REMARK 500    THR D  29       81.17    -69.31                                   
REMARK 500    VAL D  49      -56.59   -123.90                                   
REMARK 500    ARG D  55     -122.62     60.14                                   
REMARK 500    VAL D  66      -16.20   -146.10                                   
REMARK 500    ASP D 155       70.09     52.36                                   
REMARK 500    ASP E  29      -79.94   -119.18                                   
REMARK 500    ASN E  34       48.72   -101.26                                   
REMARK 500    VAL E  54      -53.39     72.93                                   
REMARK 500    THR F  29       80.87    -68.70                                   
REMARK 500    VAL F  49      -56.56   -122.87                                   
REMARK 500    ARG F  55     -123.18     60.74                                   
REMARK 500    VAL F  66      -13.13   -146.59                                   
REMARK 500    ASP G  29      -79.37   -120.26                                   
REMARK 500    ASN G  34       48.74   -102.33                                   
REMARK 500    VAL G  54      -53.39     71.94                                   
REMARK 500    THR H  29       80.64    -68.57                                   
REMARK 500    VAL H  49      -55.71   -123.04                                   
REMARK 500    ARG H  55     -123.24     60.62                                   
REMARK 500    VAL H  66      -15.24   -144.64                                   
REMARK 500    ASP H 155       70.23     54.09                                   
REMARK 500    ASP L  29      -80.64   -120.19                                   
REMARK 500    ASN L  34       49.47   -101.58                                   
REMARK 500    VAL L  54      -53.28     72.06                                   
REMARK 500                                                                      
REMARK 500 REMARK: NULL                                                         
REMARK 800                                                                      
REMARK 800 SITE                                                                 
REMARK 800 SITE_IDENTIFIER: AC1                                                 
REMARK 800 EVIDENCE_CODE: SOFTWARE                                              
REMARK 800 SITE_DESCRIPTION: binding site for Poly-Saccharide residues NAG A    
REMARK 800  501 through BMA A 503 bound to ASN A 79                             
REMARK 800                                                                      
REMARK 800 SITE_IDENTIFIER: AC2                                                 
REMARK 800 EVIDENCE_CODE: SOFTWARE                                              
REMARK 800 SITE_DESCRIPTION: binding site for Poly-Saccharide residues NAG A    
REMARK 800  504 through NAG A 505 bound to ASN A 89                             
REMARK 800                                                                      
REMARK 800 SITE_IDENTIFIER: AC3                                                 
REMARK 800 EVIDENCE_CODE: SOFTWARE                                              
REMARK 800 SITE_DESCRIPTION: binding site for Mono-Saccharide NAG A 506 bound   
REMARK 800  to ASN A 99                                                         
REMARK 800                                                                      
REMARK 800 SITE_IDENTIFIER: AC4                                                 
REMARK 800 EVIDENCE_CODE: SOFTWARE                                              
REMARK 800 SITE_DESCRIPTION: binding site for Poly-Saccharide residues NAG A    
REMARK 800  507 through NAG A 508 bound to ASN A 109                            
REMARK 800                                                                      
REMARK 800 SITE_IDENTIFIER: AC5                                                 
REMARK 800 EVIDENCE_CODE: SOFTWARE                                              
REMARK 800 SITE_DESCRIPTION: binding site for Poly-Saccharide residues NAG A    
REMARK 800  509 through NAG A 510 bound to ASN A 119                            
REMARK 800                                                                      
REMARK 800 SITE_IDENTIFIER: AC6                                                 
REMARK 800 EVIDENCE_CODE: SOFTWARE                                              
REMARK 800 SITE_DESCRIPTION: binding site for Mono-Saccharide NAG A 511 bound   
REMARK 800  to ASN A 167                                                        
REMARK 800                                                                      
REMARK 800 SITE_IDENTIFIER: AC7                                                 
REMARK 800 EVIDENCE_CODE: SOFTWARE                                              
REMARK 800 SITE_DESCRIPTION: binding site for Mono-Saccharide NAG A 512 bound   
REMARK 800  to ASN A 224                                                        
REMARK 800                                                                      
REMARK 800 SITE_IDENTIFIER: AC8                                                 
REMARK 800 EVIDENCE_CODE: SOFTWARE                                              
REMARK 800 SITE_DESCRIPTION: binding site for Poly-Saccharide residues NAG B    
REMARK 800  501 through NAG B 502 bound to ASN B 79                             
REMARK 800                                                                      
REMARK 800 SITE_IDENTIFIER: AC9                                                 
REMARK 800 EVIDENCE_CODE: SOFTWARE                                              
REMARK 800 SITE_DESCRIPTION: binding site for Poly-Saccharide residues NAG B    
REMARK 800  503 through NAG B 504 bound to ASN B 89                             
REMARK 800                                                                      
REMARK 800 SITE_IDENTIFIER: AD1                                                 
REMARK 800 EVIDENCE_CODE: SOFTWARE                                              
REMARK 800 SITE_DESCRIPTION: binding site for Mono-Saccharide NAG B 505 bound   
REMARK 800  to ASN B 99                                                         
REMARK 800                                                                      
REMARK 800 SITE_IDENTIFIER: AD2                                                 
REMARK 800 EVIDENCE_CODE: SOFTWARE                                              
REMARK 800 SITE_DESCRIPTION: binding site for Poly-Saccharide residues NAG B    
REMARK 800  506 through NAG B 507 bound to ASN B 109                            
REMARK 800                                                                      
REMARK 800 SITE_IDENTIFIER: AD3                                                 
REMARK 800 EVIDENCE_CODE: SOFTWARE                                              
REMARK 800 SITE_DESCRIPTION: binding site for Mono-Saccharide NAG B 508 bound   
REMARK 800  to ASN B 167                                                        
REMARK 800                                                                      
REMARK 800 SITE_IDENTIFIER: AD4                                                 
REMARK 800 EVIDENCE_CODE: SOFTWARE                                              
REMARK 800 SITE_DESCRIPTION: binding site for Mono-Saccharide NAG B 509 bound   
REMARK 800  to ASN B 224                                                        
REMARK 800                                                                      
REMARK 800 SITE_IDENTIFIER: AD5                                                 
REMARK 800 EVIDENCE_CODE: SOFTWARE                                              
REMARK 800 SITE_DESCRIPTION: binding site for Poly-Saccharide residues NAG C    
REMARK 800  501 through BMA C 503 bound to ASN C 79                             
REMARK 800                                                                      
REMARK 800 SITE_IDENTIFIER: AD6                                                 
REMARK 800 EVIDENCE_CODE: SOFTWARE                                              
REMARK 800 SITE_DESCRIPTION: binding site for Poly-Saccharide residues NAG C    
REMARK 800  504 through NAG C 505 bound to ASN C 89                             
REMARK 800                                                                      
REMARK 800 SITE_IDENTIFIER: AD7                                                 
REMARK 800 EVIDENCE_CODE: SOFTWARE                                              
REMARK 800 SITE_DESCRIPTION: binding site for Mono-Saccharide NAG C 506 bound   
REMARK 800  to ASN C 99                                                         
REMARK 800                                                                      
REMARK 800 SITE_IDENTIFIER: AD8                                                 
REMARK 800 EVIDENCE_CODE: SOFTWARE                                              
REMARK 800 SITE_DESCRIPTION: binding site for Poly-Saccharide residues NAG C    
REMARK 800  507 through NAG C 508 bound to ASN C 109                            
REMARK 800                                                                      
REMARK 800 SITE_IDENTIFIER: AD9                                                 
REMARK 800 EVIDENCE_CODE: SOFTWARE                                              
REMARK 800 SITE_DESCRIPTION: binding site for Poly-Saccharide residues NAG C    
REMARK 800  509 through NAG C 510 bound to ASN C 119                            
REMARK 800                                                                      
REMARK 800 SITE_IDENTIFIER: AE1                                                 
REMARK 800 EVIDENCE_CODE: SOFTWARE                                              
REMARK 800 SITE_DESCRIPTION: binding site for Poly-Saccharide residues NAG C    
REMARK 800  511 through BMA C 513 bound to ASN C 167                            
REMARK 800                                                                      
REMARK 800 SITE_IDENTIFIER: AE2                                                 
REMARK 800 EVIDENCE_CODE: SOFTWARE                                              
REMARK 800 SITE_DESCRIPTION: binding site for Mono-Saccharide NAG C 514 bound   
REMARK 800  to ASN C 224                                                        
REMARK 800                                                                      
REMARK 800 SITE_IDENTIFIER: AE3                                                 
REMARK 800 EVIDENCE_CODE: SOFTWARE                                              
REMARK 800 SITE_DESCRIPTION: binding site for Poly-Saccharide residues NAG a    
REMARK 800  501 through MAN a 504 bound to ASN a 365                            
REMARK 800                                                                      
REMARK 800 SITE_IDENTIFIER: AE4                                                 
REMARK 800 EVIDENCE_CODE: SOFTWARE                                              
REMARK 800 SITE_DESCRIPTION: binding site for Poly-Saccharide residues NAG a    
REMARK 800  505 through NAG a 506 bound to ASN a 373                            
REMARK 800                                                                      
REMARK 800 SITE_IDENTIFIER: AE5                                                 
REMARK 800 EVIDENCE_CODE: SOFTWARE                                              
REMARK 800 SITE_DESCRIPTION: binding site for Mono-Saccharide NAG a 507 bound   
REMARK 800  to ASN a 390                                                        
REMARK 800                                                                      
REMARK 800 SITE_IDENTIFIER: AE6                                                 
REMARK 800 EVIDENCE_CODE: SOFTWARE                                              
REMARK 800 SITE_DESCRIPTION: binding site for Poly-Saccharide residues NAG a    
REMARK 800  508 through FUC a 510 bound to ASN a 395                            
REMARK 800                                                                      
REMARK 800 SITE_IDENTIFIER: AE7                                                 
REMARK 800 EVIDENCE_CODE: SOFTWARE                                              
REMARK 800 SITE_DESCRIPTION: binding site for Poly-Saccharide residues NAG b    
REMARK 800  501 through MAN b 504 bound to ASN b 365                            
REMARK 800                                                                      
REMARK 800 SITE_IDENTIFIER: AE8                                                 
REMARK 800 EVIDENCE_CODE: SOFTWARE                                              
REMARK 800 SITE_DESCRIPTION: binding site for Mono-Saccharide NAG b 505 bound   
REMARK 800  to ASN b 373                                                        
REMARK 800                                                                      
REMARK 800 SITE_IDENTIFIER: AE9                                                 
REMARK 800 EVIDENCE_CODE: SOFTWARE                                              
REMARK 800 SITE_DESCRIPTION: binding site for Poly-Saccharide residues NAG b    
REMARK 800  506 through FUC b 508 bound to ASN b 395                            
REMARK 800                                                                      
REMARK 800 SITE_IDENTIFIER: AF1                                                 
REMARK 800 EVIDENCE_CODE: SOFTWARE                                              
REMARK 800 SITE_DESCRIPTION: binding site for Poly-Saccharide residues NAG c    
REMARK 800  501 through MAN c 504 bound to ASN c 365                            
REMARK 800                                                                      
REMARK 800 SITE_IDENTIFIER: AF2                                                 
REMARK 800 EVIDENCE_CODE: SOFTWARE                                              
REMARK 800 SITE_DESCRIPTION: binding site for Poly-Saccharide residues NAG c    
REMARK 800  505 through NAG c 506 bound to ASN c 373                            
REMARK 800                                                                      
REMARK 800 SITE_IDENTIFIER: AF3                                                 
REMARK 800 EVIDENCE_CODE: SOFTWARE                                              
REMARK 800 SITE_DESCRIPTION: binding site for Mono-Saccharide NAG c 507 bound   
REMARK 800  to ASN c 390                                                        
REMARK 800                                                                      
REMARK 800 SITE_IDENTIFIER: AF4                                                 
REMARK 800 EVIDENCE_CODE: SOFTWARE                                              
REMARK 800 SITE_DESCRIPTION: binding site for Poly-Saccharide residues NAG c    
REMARK 800  508 through FUC c 510 bound to ASN c 395                            
DBREF  5VK2 A    1   259  UNP    P08669   GLYC_LASSJ       1    259             
DBREF  5VK2 a  260   423  UNP    P08669   GLYC_LASSJ     260    423             
DBREF  5VK2 B    1   259  UNP    P08669   GLYC_LASSJ       1    259             
DBREF  5VK2 b  260   423  UNP    P08669   GLYC_LASSJ     260    423             
DBREF  5VK2 C    1   259  UNP    P08669   GLYC_LASSJ       1    259             
DBREF  5VK2 c  260   423  UNP    P08669   GLYC_LASSJ     260    423             
DBREF  5VK2 D    1   229  PDB    5VK2     5VK2             1    229             
DBREF  5VK2 E    1   217  PDB    5VK2     5VK2             1    217             
DBREF  5VK2 F    1   229  PDB    5VK2     5VK2             1    229             
DBREF  5VK2 G    1   217  PDB    5VK2     5VK2             1    217             
DBREF  5VK2 H    1   229  PDB    5VK2     5VK2             1    229             
DBREF  5VK2 L    1   217  PDB    5VK2     5VK2             1    217             
SEQADV 5VK2 CYS A  207  UNP  P08669    ARG   207 ENGINEERED MUTATION            
SEQADV 5VK2 ARG A  258  UNP  P08669    LEU   258 ENGINEERED MUTATION            
SEQADV 5VK2 ARG A  259  UNP  P08669    LEU   259 ENGINEERED MUTATION            
SEQADV 5VK2 PRO a  329  UNP  P08669    GLU   329 ENGINEERED MUTATION            
SEQADV 5VK2 THR a  332  UNP  P08669    MET   332 ENGINEERED MUTATION            
SEQADV 5VK2 CYS a  360  UNP  P08669    GLY   360 ENGINEERED MUTATION            
SEQADV 5VK2 CYS B  207  UNP  P08669    ARG   207 ENGINEERED MUTATION            
SEQADV 5VK2 ARG B  258  UNP  P08669    LEU   258 ENGINEERED MUTATION            
SEQADV 5VK2 ARG B  259  UNP  P08669    LEU   259 ENGINEERED MUTATION            
SEQADV 5VK2 PRO b  329  UNP  P08669    GLU   329 ENGINEERED MUTATION            
SEQADV 5VK2 THR b  332  UNP  P08669    MET   332 ENGINEERED MUTATION            
SEQADV 5VK2 CYS b  360  UNP  P08669    GLY   360 ENGINEERED MUTATION            
SEQADV 5VK2 CYS C  207  UNP  P08669    ARG   207 ENGINEERED MUTATION            
SEQADV 5VK2 ARG C  258  UNP  P08669    LEU   258 ENGINEERED MUTATION            
SEQADV 5VK2 ARG C  259  UNP  P08669    LEU   259 ENGINEERED MUTATION            
SEQADV 5VK2 PRO c  329  UNP  P08669    GLU   329 ENGINEERED MUTATION            
SEQADV 5VK2 THR c  332  UNP  P08669    MET   332 ENGINEERED MUTATION            
SEQADV 5VK2 CYS c  360  UNP  P08669    GLY   360 ENGINEERED MUTATION            
SEQRES   1 A  259  MET GLY GLN ILE VAL THR PHE PHE GLN GLU VAL PRO HIS          
SEQRES   2 A  259  VAL ILE GLU GLU VAL MET ASN ILE VAL LEU ILE ALA LEU          
SEQRES   3 A  259  SER VAL LEU ALA VAL LEU LYS GLY LEU TYR ASN PHE ALA          
SEQRES   4 A  259  THR CYS GLY LEU VAL GLY LEU VAL THR PHE LEU LEU LEU          
SEQRES   5 A  259  CYS GLY ARG SER CYS THR THR SER LEU TYR LYS GLY VAL          
SEQRES   6 A  259  TYR GLU LEU GLN THR LEU GLU LEU ASN MET GLU THR LEU          
SEQRES   7 A  259  ASN MET THR MET PRO LEU SER CYS THR LYS ASN ASN SER          
SEQRES   8 A  259  HIS HIS TYR ILE MET VAL GLY ASN GLU THR GLY LEU GLU          
SEQRES   9 A  259  LEU THR LEU THR ASN THR SER ILE ILE ASN HIS LYS PHE          
SEQRES  10 A  259  CYS ASN LEU SER ASP ALA HIS LYS LYS ASN LEU TYR ASP          
SEQRES  11 A  259  HIS ALA LEU MET SER ILE ILE SER THR PHE HIS LEU SER          
SEQRES  12 A  259  ILE PRO ASN PHE ASN GLN TYR GLU ALA MET SER CYS ASP          
SEQRES  13 A  259  PHE ASN GLY GLY LYS ILE SER VAL GLN TYR ASN LEU SER          
SEQRES  14 A  259  HIS SER TYR ALA GLY ASP ALA ALA ASN HIS CYS GLY THR          
SEQRES  15 A  259  VAL ALA ASN GLY VAL LEU GLN THR PHE MET ARG MET ALA          
SEQRES  16 A  259  TRP GLY GLY SER TYR ILE ALA LEU ASP SER GLY CYS GLY          
SEQRES  17 A  259  ASN TRP ASP CYS ILE MET THR SER TYR GLN TYR LEU ILE          
SEQRES  18 A  259  ILE GLN ASN THR THR TRP GLU ASP HIS CYS GLN PHE SER          
SEQRES  19 A  259  ARG PRO SER PRO ILE GLY TYR LEU GLY LEU LEU SER GLN          
SEQRES  20 A  259  ARG THR ARG ASP ILE TYR ILE SER ARG ARG ARG ARG              
SEQRES   1 a  164  GLY THR PHE THR TRP THR LEU SER ASP SER GLU GLY LYS          
SEQRES   2 a  164  ASP THR PRO GLY GLY TYR CYS LEU THR ARG TRP MET LEU          
SEQRES   3 a  164  ILE GLU ALA GLU LEU LYS CYS PHE GLY ASN THR ALA VAL          
SEQRES   4 a  164  ALA LYS CYS ASN GLU LYS HIS ASP GLU GLU PHE CYS ASP          
SEQRES   5 a  164  MET LEU ARG LEU PHE ASP PHE ASN LYS GLN ALA ILE GLN          
SEQRES   6 a  164  ARG LEU LYS ALA PRO ALA GLN THR SER ILE GLN LEU ILE          
SEQRES   7 a  164  ASN LYS ALA VAL ASN ALA LEU ILE ASN ASP GLN LEU ILE          
SEQRES   8 a  164  MET LYS ASN HIS LEU ARG ASP ILE MET CYS ILE PRO TYR          
SEQRES   9 a  164  CYS ASN TYR SER LYS TYR TRP TYR LEU ASN HIS THR THR          
SEQRES  10 a  164  THR GLY ARG THR SER LEU PRO LYS CYS TRP LEU VAL SER          
SEQRES  11 a  164  ASN GLY SER TYR LEU ASN GLU THR HIS PHE SER ASP ASP          
SEQRES  12 a  164  ILE GLU GLN GLN ALA ASP ASN MET ILE THR GLU MET LEU          
SEQRES  13 a  164  GLN LYS GLU TYR MET GLU ARG GLN                              
SEQRES   1 B  259  MET GLY GLN ILE VAL THR PHE PHE GLN GLU VAL PRO HIS          
SEQRES   2 B  259  VAL ILE GLU GLU VAL MET ASN ILE VAL LEU ILE ALA LEU          
SEQRES   3 B  259  SER VAL LEU ALA VAL LEU LYS GLY LEU TYR ASN PHE ALA          
SEQRES   4 B  259  THR CYS GLY LEU VAL GLY LEU VAL THR PHE LEU LEU LEU          
SEQRES   5 B  259  CYS GLY ARG SER CYS THR THR SER LEU TYR LYS GLY VAL          
SEQRES   6 B  259  TYR GLU LEU GLN THR LEU GLU LEU ASN MET GLU THR LEU          
SEQRES   7 B  259  ASN MET THR MET PRO LEU SER CYS THR LYS ASN ASN SER          
SEQRES   8 B  259  HIS HIS TYR ILE MET VAL GLY ASN GLU THR GLY LEU GLU          
SEQRES   9 B  259  LEU THR LEU THR ASN THR SER ILE ILE ASN HIS LYS PHE          
SEQRES  10 B  259  CYS ASN LEU SER ASP ALA HIS LYS LYS ASN LEU TYR ASP          
SEQRES  11 B  259  HIS ALA LEU MET SER ILE ILE SER THR PHE HIS LEU SER          
SEQRES  12 B  259  ILE PRO ASN PHE ASN GLN TYR GLU ALA MET SER CYS ASP          
SEQRES  13 B  259  PHE ASN GLY GLY LYS ILE SER VAL GLN TYR ASN LEU SER          
SEQRES  14 B  259  HIS SER TYR ALA GLY ASP ALA ALA ASN HIS CYS GLY THR          
SEQRES  15 B  259  VAL ALA ASN GLY VAL LEU GLN THR PHE MET ARG MET ALA          
SEQRES  16 B  259  TRP GLY GLY SER TYR ILE ALA LEU ASP SER GLY CYS GLY          
SEQRES  17 B  259  ASN TRP ASP CYS ILE MET THR SER TYR GLN TYR LEU ILE          
SEQRES  18 B  259  ILE GLN ASN THR THR TRP GLU ASP HIS CYS GLN PHE SER          
SEQRES  19 B  259  ARG PRO SER PRO ILE GLY TYR LEU GLY LEU LEU SER GLN          
SEQRES  20 B  259  ARG THR ARG ASP ILE TYR ILE SER ARG ARG ARG ARG              
SEQRES   1 b  164  GLY THR PHE THR TRP THR LEU SER ASP SER GLU GLY LYS          
SEQRES   2 b  164  ASP THR PRO GLY GLY TYR CYS LEU THR ARG TRP MET LEU          
SEQRES   3 b  164  ILE GLU ALA GLU LEU LYS CYS PHE GLY ASN THR ALA VAL          
SEQRES   4 b  164  ALA LYS CYS ASN GLU LYS HIS ASP GLU GLU PHE CYS ASP          
SEQRES   5 b  164  MET LEU ARG LEU PHE ASP PHE ASN LYS GLN ALA ILE GLN          
SEQRES   6 b  164  ARG LEU LYS ALA PRO ALA GLN THR SER ILE GLN LEU ILE          
SEQRES   7 b  164  ASN LYS ALA VAL ASN ALA LEU ILE ASN ASP GLN LEU ILE          
SEQRES   8 b  164  MET LYS ASN HIS LEU ARG ASP ILE MET CYS ILE PRO TYR          
SEQRES   9 b  164  CYS ASN TYR SER LYS TYR TRP TYR LEU ASN HIS THR THR          
SEQRES  10 b  164  THR GLY ARG THR SER LEU PRO LYS CYS TRP LEU VAL SER          
SEQRES  11 b  164  ASN GLY SER TYR LEU ASN GLU THR HIS PHE SER ASP ASP          
SEQRES  12 b  164  ILE GLU GLN GLN ALA ASP ASN MET ILE THR GLU MET LEU          
SEQRES  13 b  164  GLN LYS GLU TYR MET GLU ARG GLN                              
SEQRES   1 C  259  MET GLY GLN ILE VAL THR PHE PHE GLN GLU VAL PRO HIS          
SEQRES   2 C  259  VAL ILE GLU GLU VAL MET ASN ILE VAL LEU ILE ALA LEU          
SEQRES   3 C  259  SER VAL LEU ALA VAL LEU LYS GLY LEU TYR ASN PHE ALA          
SEQRES   4 C  259  THR CYS GLY LEU VAL GLY LEU VAL THR PHE LEU LEU LEU          
SEQRES   5 C  259  CYS GLY ARG SER CYS THR THR SER LEU TYR LYS GLY VAL          
SEQRES   6 C  259  TYR GLU LEU GLN THR LEU GLU LEU ASN MET GLU THR LEU          
SEQRES   7 C  259  ASN MET THR MET PRO LEU SER CYS THR LYS ASN ASN SER          
SEQRES   8 C  259  HIS HIS TYR ILE MET VAL GLY ASN GLU THR GLY LEU GLU          
SEQRES   9 C  259  LEU THR LEU THR ASN THR SER ILE ILE ASN HIS LYS PHE          
SEQRES  10 C  259  CYS ASN LEU SER ASP ALA HIS LYS LYS ASN LEU TYR ASP          
SEQRES  11 C  259  HIS ALA LEU MET SER ILE ILE SER THR PHE HIS LEU SER          
SEQRES  12 C  259  ILE PRO ASN PHE ASN GLN TYR GLU ALA MET SER CYS ASP          
SEQRES  13 C  259  PHE ASN GLY GLY LYS ILE SER VAL GLN TYR ASN LEU SER          
SEQRES  14 C  259  HIS SER TYR ALA GLY ASP ALA ALA ASN HIS CYS GLY THR          
SEQRES  15 C  259  VAL ALA ASN GLY VAL LEU GLN THR PHE MET ARG MET ALA          
SEQRES  16 C  259  TRP GLY GLY SER TYR ILE ALA LEU ASP SER GLY CYS GLY          
SEQRES  17 C  259  ASN TRP ASP CYS ILE MET THR SER TYR GLN TYR LEU ILE          
SEQRES  18 C  259  ILE GLN ASN THR THR TRP GLU ASP HIS CYS GLN PHE SER          
SEQRES  19 C  259  ARG PRO SER PRO ILE GLY TYR LEU GLY LEU LEU SER GLN          
SEQRES  20 C  259  ARG THR ARG ASP ILE TYR ILE SER ARG ARG ARG ARG              
SEQRES   1 c  164  GLY THR PHE THR TRP THR LEU SER ASP SER GLU GLY LYS          
SEQRES   2 c  164  ASP THR PRO GLY GLY TYR CYS LEU THR ARG TRP MET LEU          
SEQRES   3 c  164  ILE GLU ALA GLU LEU LYS CYS PHE GLY ASN THR ALA VAL          
SEQRES   4 c  164  ALA LYS CYS ASN GLU LYS HIS ASP GLU GLU PHE CYS ASP          
SEQRES   5 c  164  MET LEU ARG LEU PHE ASP PHE ASN LYS GLN ALA ILE GLN          
SEQRES   6 c  164  ARG LEU LYS ALA PRO ALA GLN THR SER ILE GLN LEU ILE          
SEQRES   7 c  164  ASN LYS ALA VAL ASN ALA LEU ILE ASN ASP GLN LEU ILE          
SEQRES   8 c  164  MET LYS ASN HIS LEU ARG ASP ILE MET CYS ILE PRO TYR          
SEQRES   9 c  164  CYS ASN TYR SER LYS TYR TRP TYR LEU ASN HIS THR THR          
SEQRES  10 c  164  THR GLY ARG THR SER LEU PRO LYS CYS TRP LEU VAL SER          
SEQRES  11 c  164  ASN GLY SER TYR LEU ASN GLU THR HIS PHE SER ASP ASP          
SEQRES  12 c  164  ILE GLU GLN GLN ALA ASP ASN MET ILE THR GLU MET LEU          
SEQRES  13 c  164  GLN LYS GLU TYR MET GLU ARG GLN                              
SEQRES   1 D  229  ASP GLU VAL GLN LEU VAL GLN SER GLY GLY GLY LEU VAL          
SEQRES   2 D  229  LYS ALA GLY GLY SER LEU ARG LEU SER CYS ALA ALA SER          
SEQRES   3 D  229  GLY PHE THR PHE SER THR TYR SER MET ASN TRP ILE ARG          
SEQRES   4 D  229  GLN ALA PRO GLY LYS GLY LEU GLU TRP VAL ALA SER ILE          
SEQRES   5 D  229  SER SER ARG SER GLY SER HIS ILE ASN TYR VAL ASP SER          
SEQRES   6 D  229  VAL LYS GLY ARG PHE THR ILE SER ARG ASP ASN ALA ARG          
SEQRES   7 D  229  ASP LEU LEU TYR LEU GLN MET ASN SER LEU ARG VAL ASP          
SEQRES   8 D  229  ASP SER ALA LEU TYR TYR CYS ALA ARG ASP ARG ARG SER          
SEQRES   9 D  229  GLY THR SER PRO LEU PRO LEU ASP VAL TRP GLY GLN GLY          
SEQRES  10 D  229  THR THR VAL THR VAL PHE SER ALA SER THR LYS GLY PRO          
SEQRES  11 D  229  SER VAL PHE PRO LEU ALA PRO SER SER LYS SER THR SER          
SEQRES  12 D  229  GLY GLY THR ALA ALA LEU GLY CYS LEU VAL LYS ASP TYR          
SEQRES  13 D  229  PHE PRO GLU PRO VAL THR VAL SER TRP ASN SER GLY ALA          
SEQRES  14 D  229  LEU THR SER GLY VAL HIS THR PHE PRO ALA VAL LEU GLN          
SEQRES  15 D  229  SER SER GLY LEU TYR SER LEU SER SER VAL VAL THR VAL          
SEQRES  16 D  229  PRO SER SER SER LEU GLY THR GLN THR TYR ILE CYS ASN          
SEQRES  17 D  229  VAL ASN HIS LYS PRO SER ASN THR LYS VAL ASP LYS ARG          
SEQRES  18 D  229  VAL GLU PRO LYS SER CYS ASP LYS                              
SEQRES   1 E  217  ASP GLN SER ALA LEU THR GLN PRO ALA SER VAL SER GLY          
SEQRES   2 E  217  SER PRO GLY GLN SER ILE THR ILE SER CYS THR GLY THR          
SEQRES   3 E  217  GLY SER ASP ILE GLY GLY TYR ASN PHE VAL SER TRP TYR          
SEQRES   4 E  217  GLN GLN TYR PRO GLY LYS ALA PRO LYS LEU ILE ILE TYR          
SEQRES   5 E  217  GLU VAL ARG ILE ARG ALA SER GLY VAL SER ASN ARG PHE          
SEQRES   6 E  217  SER GLY SER LYS SER GLY ASN THR ALA SER LEU THR ILE          
SEQRES   7 E  217  SER GLY LEU GLN ALA GLU ASP GLU ALA ASP TYR TYR CYS          
SEQRES   8 E  217  ASN SER TYR SER ILE HIS SER PRO TRP VAL PHE GLY GLY          
SEQRES   9 E  217  GLY THR LYS LEU THR VAL LEU ARG GLN PRO LYS ALA ALA          
SEQRES  10 E  217  PRO SER VAL THR LEU PHE PRO PRO SER SER GLU GLU LEU          
SEQRES  11 E  217  GLN ALA ASN LYS ALA THR LEU VAL CYS LEU ILE SER ASP          
SEQRES  12 E  217  PHE TYR PRO GLY ALA VAL THR VAL ALA TRP LYS ALA ASP          
SEQRES  13 E  217  SER SER PRO VAL LYS ALA GLY VAL GLU THR THR THR PRO          
SEQRES  14 E  217  SER LYS GLN SER ASN ASN LYS TYR ALA ALA SER SER TYR          
SEQRES  15 E  217  LEU SER LEU THR PRO GLU GLN TRP LYS SER HIS ARG SER          
SEQRES  16 E  217  TYR SER CYS GLN VAL THR HIS GLU GLY SER THR VAL GLU          
SEQRES  17 E  217  LYS THR VAL ALA PRO THR GLU CYS SER                          
SEQRES   1 F  229  ASP GLU VAL GLN LEU VAL GLN SER GLY GLY GLY LEU VAL          
SEQRES   2 F  229  LYS ALA GLY GLY SER LEU ARG LEU SER CYS ALA ALA SER          
SEQRES   3 F  229  GLY PHE THR PHE SER THR TYR SER MET ASN TRP ILE ARG          
SEQRES   4 F  229  GLN ALA PRO GLY LYS GLY LEU GLU TRP VAL ALA SER ILE          
SEQRES   5 F  229  SER SER ARG SER GLY SER HIS ILE ASN TYR VAL ASP SER          
SEQRES   6 F  229  VAL LYS GLY ARG PHE THR ILE SER ARG ASP ASN ALA ARG          
SEQRES   7 F  229  ASP LEU LEU TYR LEU GLN MET ASN SER LEU ARG VAL ASP          
SEQRES   8 F  229  ASP SER ALA LEU TYR TYR CYS ALA ARG ASP ARG ARG SER          
SEQRES   9 F  229  GLY THR SER PRO LEU PRO LEU ASP VAL TRP GLY GLN GLY          
SEQRES  10 F  229  THR THR VAL THR VAL PHE SER ALA SER THR LYS GLY PRO          
SEQRES  11 F  229  SER VAL PHE PRO LEU ALA PRO SER SER LYS SER THR SER          
SEQRES  12 F  229  GLY GLY THR ALA ALA LEU GLY CYS LEU VAL LYS ASP TYR          
SEQRES  13 F  229  PHE PRO GLU PRO VAL THR VAL SER TRP ASN SER GLY ALA          
SEQRES  14 F  229  LEU THR SER GLY VAL HIS THR PHE PRO ALA VAL LEU GLN          
SEQRES  15 F  229  SER SER GLY LEU TYR SER LEU SER SER VAL VAL THR VAL          
SEQRES  16 F  229  PRO SER SER SER LEU GLY THR GLN THR TYR ILE CYS ASN          
SEQRES  17 F  229  VAL ASN HIS LYS PRO SER ASN THR LYS VAL ASP LYS ARG          
SEQRES  18 F  229  VAL GLU PRO LYS SER CYS ASP LYS                              
SEQRES   1 G  217  ASP GLN SER ALA LEU THR GLN PRO ALA SER VAL SER GLY          
SEQRES   2 G  217  SER PRO GLY GLN SER ILE THR ILE SER CYS THR GLY THR          
SEQRES   3 G  217  GLY SER ASP ILE GLY GLY TYR ASN PHE VAL SER TRP TYR          
SEQRES   4 G  217  GLN GLN TYR PRO GLY LYS ALA PRO LYS LEU ILE ILE TYR          
SEQRES   5 G  217  GLU VAL ARG ILE ARG ALA SER GLY VAL SER ASN ARG PHE          
SEQRES   6 G  217  SER GLY SER LYS SER GLY ASN THR ALA SER LEU THR ILE          
SEQRES   7 G  217  SER GLY LEU GLN ALA GLU ASP GLU ALA ASP TYR TYR CYS          
SEQRES   8 G  217  ASN SER TYR SER ILE HIS SER PRO TRP VAL PHE GLY GLY          
SEQRES   9 G  217  GLY THR LYS LEU THR VAL LEU ARG GLN PRO LYS ALA ALA          
SEQRES  10 G  217  PRO SER VAL THR LEU PHE PRO PRO SER SER GLU GLU LEU          
SEQRES  11 G  217  GLN ALA ASN LYS ALA THR LEU VAL CYS LEU ILE SER ASP          
SEQRES  12 G  217  PHE TYR PRO GLY ALA VAL THR VAL ALA TRP LYS ALA ASP          
SEQRES  13 G  217  SER SER PRO VAL LYS ALA GLY VAL GLU THR THR THR PRO          
SEQRES  14 G  217  SER LYS GLN SER ASN ASN LYS TYR ALA ALA SER SER TYR          
SEQRES  15 G  217  LEU SER LEU THR PRO GLU GLN TRP LYS SER HIS ARG SER          
SEQRES  16 G  217  TYR SER CYS GLN VAL THR HIS GLU GLY SER THR VAL GLU          
SEQRES  17 G  217  LYS THR VAL ALA PRO THR GLU CYS SER                          
SEQRES   1 H  229  ASP GLU VAL GLN LEU VAL GLN SER GLY GLY GLY LEU VAL          
SEQRES   2 H  229  LYS ALA GLY GLY SER LEU ARG LEU SER CYS ALA ALA SER          
SEQRES   3 H  229  GLY PHE THR PHE SER THR TYR SER MET ASN TRP ILE ARG          
SEQRES   4 H  229  GLN ALA PRO GLY LYS GLY LEU GLU TRP VAL ALA SER ILE          
SEQRES   5 H  229  SER SER ARG SER GLY SER HIS ILE ASN TYR VAL ASP SER          
SEQRES   6 H  229  VAL LYS GLY ARG PHE THR ILE SER ARG ASP ASN ALA ARG          
SEQRES   7 H  229  ASP LEU LEU TYR LEU GLN MET ASN SER LEU ARG VAL ASP          
SEQRES   8 H  229  ASP SER ALA LEU TYR TYR CYS ALA ARG ASP ARG ARG SER          
SEQRES   9 H  229  GLY THR SER PRO LEU PRO LEU ASP VAL TRP GLY GLN GLY          
SEQRES  10 H  229  THR THR VAL THR VAL PHE SER ALA SER THR LYS GLY PRO          
SEQRES  11 H  229  SER VAL PHE PRO LEU ALA PRO SER SER LYS SER THR SER          
SEQRES  12 H  229  GLY GLY THR ALA ALA LEU GLY CYS LEU VAL LYS ASP TYR          
SEQRES  13 H  229  PHE PRO GLU PRO VAL THR VAL SER TRP ASN SER GLY ALA          
SEQRES  14 H  229  LEU THR SER GLY VAL HIS THR PHE PRO ALA VAL LEU GLN          
SEQRES  15 H  229  SER SER GLY LEU TYR SER LEU SER SER VAL VAL THR VAL          
SEQRES  16 H  229  PRO SER SER SER LEU GLY THR GLN THR TYR ILE CYS ASN          
SEQRES  17 H  229  VAL ASN HIS LYS PRO SER ASN THR LYS VAL ASP LYS ARG          
SEQRES  18 H  229  VAL GLU PRO LYS SER CYS ASP LYS                              
SEQRES   1 L  217  ASP GLN SER ALA LEU THR GLN PRO ALA SER VAL SER GLY          
SEQRES   2 L  217  SER PRO GLY GLN SER ILE THR ILE SER CYS THR GLY THR          
SEQRES   3 L  217  GLY SER ASP ILE GLY GLY TYR ASN PHE VAL SER TRP TYR          
SEQRES   4 L  217  GLN GLN TYR PRO GLY LYS ALA PRO LYS LEU ILE ILE TYR          
SEQRES   5 L  217  GLU VAL ARG ILE ARG ALA SER GLY VAL SER ASN ARG PHE          
SEQRES   6 L  217  SER GLY SER LYS SER GLY ASN THR ALA SER LEU THR ILE          
SEQRES   7 L  217  SER GLY LEU GLN ALA GLU ASP GLU ALA ASP TYR TYR CYS          
SEQRES   8 L  217  ASN SER TYR SER ILE HIS SER PRO TRP VAL PHE GLY GLY          
SEQRES   9 L  217  GLY THR LYS LEU THR VAL LEU ARG GLN PRO LYS ALA ALA          
SEQRES  10 L  217  PRO SER VAL THR LEU PHE PRO PRO SER SER GLU GLU LEU          
SEQRES  11 L  217  GLN ALA ASN LYS ALA THR LEU VAL CYS LEU ILE SER ASP          
SEQRES  12 L  217  PHE TYR PRO GLY ALA VAL THR VAL ALA TRP LYS ALA ASP          
SEQRES  13 L  217  SER SER PRO VAL LYS ALA GLY VAL GLU THR THR THR PRO          
SEQRES  14 L  217  SER LYS GLN SER ASN ASN LYS TYR ALA ALA SER SER TYR          
SEQRES  15 L  217  LEU SER LEU THR PRO GLU GLN TRP LYS SER HIS ARG SER          
SEQRES  16 L  217  TYR SER CYS GLN VAL THR HIS GLU GLY SER THR VAL GLU          
SEQRES  17 L  217  LYS THR VAL ALA PRO THR GLU CYS SER                          
HET    NAG  A 501      14                                                       
HET    NAG  A 502      14                                                       
HET    BMA  A 503      11                                                       
HET    NAG  A 504      14                                                       
HET    NAG  A 505      14                                                       
HET    NAG  A 506      14                                                       
HET    NAG  A 507      14                                                       
HET    NAG  A 508      14                                                       
HET    NAG  A 509      14                                                       
HET    NAG  A 510      14                                                       
HET    NAG  A 511      14                                                       
HET    NAG  A 512      14                                                       
HET    NAG  a 501      14                                                       
HET    NAG  a 502      14                                                       
HET    BMA  a 503      11                                                       
HET    MAN  a 504      11                                                       
HET    NAG  a 505      14                                                       
HET    NAG  a 506      14                                                       
HET    NAG  a 507      14                                                       
HET    NAG  a 508      14                                                       
HET    NAG  a 509      14                                                       
HET    FUC  a 510      10                                                       
HET    NAG  B 501      14                                                       
HET    NAG  B 502      14                                                       
HET    NAG  B 503      14                                                       
HET    NAG  B 504      14                                                       
HET    NAG  B 505      14                                                       
HET    NAG  B 506      14                                                       
HET    NAG  B 507      14                                                       
HET    NAG  B 508      14                                                       
HET    NAG  B 509      14                                                       
HET    NAG  b 501      14                                                       
HET    NAG  b 502      14                                                       
HET    BMA  b 503      11                                                       
HET    MAN  b 504      11                                                       
HET    NAG  b 505      14                                                       
HET    NAG  b 506      14                                                       
HET    NAG  b 507      14                                                       
HET    FUC  b 508      10                                                       
HET    NAG  C 501      14                                                       
HET    NAG  C 502      14                                                       
HET    BMA  C 503      11                                                       
HET    NAG  C 504      14                                                       
HET    NAG  C 505      14                                                       
HET    NAG  C 506      14                                                       
HET    NAG  C 507      14                                                       
HET    NAG  C 508      14                                                       
HET    NAG  C 509      14                                                       
HET    NAG  C 510      14                                                       
HET    NAG  C 511      14                                                       
HET    NAG  C 512      14                                                       
HET    BMA  C 513      11                                                       
HET    NAG  C 514      14                                                       
HET    NAG  c 501      14                                                       
HET    NAG  c 502      14                                                       
HET    BMA  c 503      11                                                       
HET    MAN  c 504      11                                                       
HET    NAG  c 505      14                                                       
HET    NAG  c 506      14                                                       
HET    NAG  c 507      14                                                       
HET    NAG  c 508      14                                                       
HET    NAG  c 509      14                                                       
HET    FUC  c 510      10                                                       
HETNAM     NAG N-ACETYL-D-GLUCOSAMINE                                           
HETNAM     BMA BETA-D-MANNOSE                                                   
HETNAM     MAN ALPHA-D-MANNOSE                                                  
HETNAM     FUC ALPHA-L-FUCOSE                                                   
FORMUL   3  NAG    51(C8 H15 N O6)                                              
FORMUL   3  BMA    6(C6 H12 O6)                                                 
FORMUL   0  MAN    3(C6 H12 O6)                                                 
FORMUL   3  FUC    3(C6 H12 O5)                                                 
HELIX    1 AA1 ASN A   74  ASN A   79  5                                   6    
HELIX    2 AA2 ASN A  119  LYS A  126  1                                   8    
HELIX    3 AA3 ASP A  130  ILE A  144  1                                  15    
HELIX    4 AA4 GLN A  149  GLU A  151  5                                   3    
HELIX    5 AA5 PHE A  157  LYS A  161  5                                   5    
HELIX    6 AA6 THR A  182  ALA A  195  1                                  14    
HELIX    7 AA7 SER A  199  ASP A  204  1                                   6    
HELIX    8 AA8 PRO A  238  GLN A  247  1                                  10    
HELIX    9 AA9 GLY a  294  ALA a  299  1                                   6    
HELIX   10 AB1 ALA a  299  LYS a  304  1                                   6    
HELIX   11 AB2 GLU a  307  LEU a  326  1                                  20    
HELIX   12 AB3 SER a  333  ILE a  345  1                                  13    
HELIX   13 AB4 ASN a  346  MET a  359  1                                  14    
HELIX   14 AB5 ASN a  395  HIS a  398  5                                   4    
HELIX   15 AB6 PHE a  399  GLN a  416  1                                  18    
HELIX   16 AB7 ASN B   74  ASN B   79  5                                   6    
HELIX   17 AB8 ASN B  119  LYS B  126  1                                   8    
HELIX   18 AB9 ASP B  130  ILE B  144  1                                  15    
HELIX   19 AC1 PHE B  157  LYS B  161  5                                   5    
HELIX   20 AC2 THR B  182  ALA B  195  1                                  14    
HELIX   21 AC3 SER B  199  ASP B  204  1                                   6    
HELIX   22 AC4 PRO B  238  GLN B  247  1                                  10    
HELIX   23 AC5 GLY b  294  ALA b  299  1                                   6    
HELIX   24 AC6 ALA b  299  LYS b  304  1                                   6    
HELIX   25 AC7 GLU b  307  LEU b  326  1                                  20    
HELIX   26 AC8 ILE b  334  ILE b  345  1                                  12    
HELIX   27 AC9 ASN b  346  MET b  359  1                                  14    
HELIX   28 AD1 ASN b  395  HIS b  398  5                                   4    
HELIX   29 AD2 PHE b  399  GLN b  416  1                                  18    
HELIX   30 AD3 ASN C   74  ASN C   79  5                                   6    
HELIX   31 AD4 ASN C  119  LYS C  126  1                                   8    
HELIX   32 AD5 ASP C  130  SER C  143  1                                  14    
HELIX   33 AD6 GLN C  149  GLU C  151  5                                   3    
HELIX   34 AD7 PHE C  157  LYS C  161  5                                   5    
HELIX   35 AD8 THR C  182  ALA C  195  1                                  14    
HELIX   36 AD9 SER C  199  ASP C  204  1                                   6    
HELIX   37 AE1 PRO C  238  GLN C  247  1                                  10    
HELIX   38 AE2 GLY c  294  ALA c  299  1                                   6    
HELIX   39 AE3 ALA c  299  LYS c  304  1                                   6    
HELIX   40 AE4 GLU c  307  LEU c  326  1                                  20    
HELIX   41 AE5 SER c  333  VAL c  341  1                                   9    
HELIX   42 AE6 ASN c  346  MET c  359  1                                  14    
HELIX   43 AE7 ASN c  395  HIS c  398  5                                   4    
HELIX   44 AE8 PHE c  399  GLU c  418  1                                  20    
HELIX   45 AE9 THR D   29  TYR D   33  5                                   5    
HELIX   46 AF1 SER D  167  ALA D  169  5                                   3    
HELIX   47 AF2 SER D  198  GLN D  203  1                                   6    
HELIX   48 AF3 LYS D  212  ASN D  215  5                                   4    
HELIX   49 AF4 GLN E   82  GLU E   86  5                                   5    
HELIX   50 AF5 SER E  126  GLN E  131  1                                   6    
HELIX   51 AF6 THR E  186  SER E  192  1                                   7    
HELIX   52 AF7 THR F   29  TYR F   33  5                                   5    
HELIX   53 AF8 SER F  167  ALA F  169  5                                   3    
HELIX   54 AF9 SER F  198  GLN F  203  1                                   6    
HELIX   55 AG1 LYS F  212  ASN F  215  5                                   4    
HELIX   56 AG2 GLN G   82  GLU G   86  5                                   5    
HELIX   57 AG3 SER G  126  GLN G  131  1                                   6    
HELIX   58 AG4 THR G  186  SER G  192  1                                   7    
HELIX   59 AG5 THR H   29  TYR H   33  5                                   5    
HELIX   60 AG6 SER H  167  ALA H  169  5                                   3    
HELIX   61 AG7 SER H  198  GLN H  203  1                                   6    
HELIX   62 AG8 LYS H  212  ASN H  215  5                                   4    
HELIX   63 AG9 GLN L   82  GLU L   86  5                                   5    
HELIX   64 AH1 SER L  126  ALA L  132  1                                   7    
HELIX   65 AH2 THR L  186  SER L  192  1                                   7    
SHEET    1 AA1 4 LEU A  61  TYR A  62  0                                        
SHEET    2 AA1 4 TYR A  66  GLU A  72 -1  O  TYR A  66   N  TYR A  62           
SHEET    3 AA1 4 LYS a 368  HIS a 374 -1  O  TYR a 371   N  GLN A  69           
SHEET    4 AA1 4 LYS a 384  CYS a 385 -1  O  LYS a 384   N  TRP a 370           
SHEET    1 AA2 6 LEU A  84  THR A  87  0                                        
SHEET    2 AA2 6 HIS A  92  VAL A  97 -1  O  TYR A  94   N  CYS A  86           
SHEET    3 AA2 6 THR A 101  THR A 108 -1  O  LEU A 105   N  HIS A  93           
SHEET    4 AA2 6 TYR A 219  THR A 226 -1  O  GLN A 223   N  GLU A 104           
SHEET    5 AA2 6 SER A 163  ASN A 167 -1  N  VAL A 164   O  ILE A 222           
SHEET    6 AA2 6 MET A 153  CYS A 155 -1  N  SER A 154   O  GLN A 165           
SHEET    1 AA3 2 TYR a 278  LEU a 280  0                                        
SHEET    2 AA3 2 LYS a 291  PHE a 293 -1  O  PHE a 293   N  TYR a 278           
SHEET    1 AA4 4 LEU B  61  TYR B  62  0                                        
SHEET    2 AA4 4 TYR B  66  GLU B  72 -1  O  TYR B  66   N  TYR B  62           
SHEET    3 AA4 4 LYS b 368  HIS b 374 -1  O  TYR b 371   N  GLN B  69           
SHEET    4 AA4 4 LYS b 384  CYS b 385 -1  O  LYS b 384   N  TRP b 370           
SHEET    1 AA5 6 LEU B  84  THR B  87  0                                        
SHEET    2 AA5 6 HIS B  92  VAL B  97 -1  O  TYR B  94   N  CYS B  86           
SHEET    3 AA5 6 THR B 101  THR B 108 -1  O  LEU B 105   N  HIS B  93           
SHEET    4 AA5 6 TYR B 219  THR B 226 -1  O  GLN B 223   N  GLU B 104           
SHEET    5 AA5 6 SER B 163  ASN B 167 -1  N  VAL B 164   O  ILE B 222           
SHEET    6 AA5 6 MET B 153  CYS B 155 -1  N  SER B 154   O  GLN B 165           
SHEET    1 AA6 2 TYR b 278  LEU b 280  0                                        
SHEET    2 AA6 2 LYS b 291  PHE b 293 -1  O  PHE b 293   N  TYR b 278           
SHEET    1 AA7 4 LEU C  61  TYR C  62  0                                        
SHEET    2 AA7 4 TYR C  66  GLU C  72 -1  O  TYR C  66   N  TYR C  62           
SHEET    3 AA7 4 LYS c 368  HIS c 374 -1  O  ASN c 373   N  GLU C  67           
SHEET    4 AA7 4 LYS c 384  CYS c 385 -1  O  LYS c 384   N  TRP c 370           
SHEET    1 AA8 6 LEU C  84  THR C  87  0                                        
SHEET    2 AA8 6 HIS C  92  MET C  96 -1  O  MET C  96   N  LEU C  84           
SHEET    3 AA8 6 THR C 101  THR C 108 -1  O  LEU C 103   N  ILE C  95           
SHEET    4 AA8 6 TYR C 219  THR C 226 -1  O  ILE C 221   N  THR C 106           
SHEET    5 AA8 6 SER C 163  ASN C 167 -1  N  VAL C 164   O  ILE C 222           
SHEET    6 AA8 6 MET C 153  CYS C 155 -1  N  SER C 154   O  GLN C 165           
SHEET    1 AA9 2 TYR c 278  LEU c 280  0                                        
SHEET    2 AA9 2 LYS c 291  PHE c 293 -1  O  PHE c 293   N  TYR c 278           
SHEET    1 AB1 4 GLN D   4  SER D   8  0                                        
SHEET    2 AB1 4 LEU D  19  SER D  26 -1  O  SER D  22   N  SER D   8           
SHEET    3 AB1 4 LEU D  80  MET D  85 -1  O  MET D  85   N  LEU D  19           
SHEET    4 AB1 4 PHE D  70  ASP D  75 -1  N  SER D  73   O  TYR D  82           
SHEET    1 AB2 6 GLY D  11  LYS D  14  0                                        
SHEET    2 AB2 6 THR D 118  PHE D 123  1  O  THR D 121   N  VAL D  13           
SHEET    3 AB2 6 ALA D  94  ARG D 102 -1  N  TYR D  96   O  THR D 118           
SHEET    4 AB2 6 SER D  34  GLN D  40 -1  N  ILE D  38   O  TYR D  97           
SHEET    5 AB2 6 LEU D  46  ILE D  52 -1  O  VAL D  49   N  TRP D  37           
SHEET    6 AB2 6 ILE D  60  TYR D  62 -1  O  ASN D  61   N  SER D  51           
SHEET    1 AB3 4 GLY D  11  LYS D  14  0                                        
SHEET    2 AB3 4 THR D 118  PHE D 123  1  O  THR D 121   N  VAL D  13           
SHEET    3 AB3 4 ALA D  94  ARG D 102 -1  N  TYR D  96   O  THR D 118           
SHEET    4 AB3 4 LEU D 109  TRP D 114 -1  O  VAL D 113   N  ARG D 100           
SHEET    1 AB4 4 SER D 131  LEU D 135  0                                        
SHEET    2 AB4 4 ALA D 147  TYR D 156 -1  O  GLY D 150   N  LEU D 135           
SHEET    3 AB4 4 TYR D 187  VAL D 195 -1  O  VAL D 195   N  ALA D 147           
SHEET    4 AB4 4 VAL D 174  THR D 176 -1  N  HIS D 175   O  VAL D 192           
SHEET    1 AB5 4 SER D 131  LEU D 135  0                                        
SHEET    2 AB5 4 ALA D 147  TYR D 156 -1  O  GLY D 150   N  LEU D 135           
SHEET    3 AB5 4 TYR D 187  VAL D 195 -1  O  VAL D 195   N  ALA D 147           
SHEET    4 AB5 4 VAL D 180  LEU D 181 -1  N  VAL D 180   O  SER D 188           
SHEET    1 AB6 3 THR D 162  TRP D 165  0                                        
SHEET    2 AB6 3 TYR D 205  HIS D 211 -1  O  ASN D 208   N  SER D 164           
SHEET    3 AB6 3 THR D 216  VAL D 222 -1  O  THR D 216   N  HIS D 211           
SHEET    1 AB7 6 SER E  10  GLY E  13  0                                        
SHEET    2 AB7 6 THR E 106  VAL E 110  1  O  THR E 109   N  VAL E  11           
SHEET    3 AB7 6 ALA E  87  SER E  93 -1  N  TYR E  89   O  THR E 106           
SHEET    4 AB7 6 SER E  37  GLN E  41 -1  N  GLN E  41   O  ASP E  88           
SHEET    5 AB7 6 LYS E  48  TYR E  52 -1  O  ILE E  51   N  TRP E  38           
SHEET    6 AB7 6 ILE E  56  ARG E  57 -1  O  ILE E  56   N  TYR E  52           
SHEET    1 AB8 4 SER E  10  GLY E  13  0                                        
SHEET    2 AB8 4 THR E 106  VAL E 110  1  O  THR E 109   N  VAL E  11           
SHEET    3 AB8 4 ALA E  87  SER E  93 -1  N  TYR E  89   O  THR E 106           
SHEET    4 AB8 4 VAL E 101  PHE E 102 -1  O  VAL E 101   N  SER E  93           
SHEET    1 AB9 3 ILE E  19  THR E  24  0                                        
SHEET    2 AB9 3 THR E  73  ILE E  78 -1  O  ALA E  74   N  CYS E  23           
SHEET    3 AB9 3 PHE E  65  SER E  70 -1  N  SER E  70   O  THR E  73           
SHEET    1 AC1 4 SER E 119  PHE E 123  0                                        
SHEET    2 AC1 4 ALA E 135  PHE E 144 -1  O  VAL E 138   N  PHE E 123           
SHEET    3 AC1 4 TYR E 177  LEU E 185 -1  O  SER E 181   N  CYS E 139           
SHEET    4 AC1 4 VAL E 164  THR E 166 -1  N  GLU E 165   O  TYR E 182           
SHEET    1 AC2 4 SER E 119  PHE E 123  0                                        
SHEET    2 AC2 4 ALA E 135  PHE E 144 -1  O  VAL E 138   N  PHE E 123           
SHEET    3 AC2 4 TYR E 177  LEU E 185 -1  O  SER E 181   N  CYS E 139           
SHEET    4 AC2 4 SER E 170  LYS E 171 -1  N  SER E 170   O  ALA E 178           
SHEET    1 AC3 4 SER E 158  VAL E 160  0                                        
SHEET    2 AC3 4 THR E 150  ALA E 155 -1  N  ALA E 155   O  SER E 158           
SHEET    3 AC3 4 TYR E 196  HIS E 202 -1  O  SER E 197   N  LYS E 154           
SHEET    4 AC3 4 SER E 205  VAL E 211 -1  O  SER E 205   N  HIS E 202           
SHEET    1 AC4 4 GLN F   4  SER F   8  0                                        
SHEET    2 AC4 4 LEU F  19  SER F  26 -1  O  SER F  22   N  SER F   8           
SHEET    3 AC4 4 LEU F  80  MET F  85 -1  O  MET F  85   N  LEU F  19           
SHEET    4 AC4 4 PHE F  70  ASP F  75 -1  N  SER F  73   O  TYR F  82           
SHEET    1 AC5 6 GLY F  11  LYS F  14  0                                        
SHEET    2 AC5 6 THR F 118  PHE F 123  1  O  THR F 121   N  VAL F  13           
SHEET    3 AC5 6 ALA F  94  ARG F 102 -1  N  TYR F  96   O  THR F 118           
SHEET    4 AC5 6 SER F  34  GLN F  40 -1  N  ILE F  38   O  TYR F  97           
SHEET    5 AC5 6 LEU F  46  ILE F  52 -1  O  VAL F  49   N  TRP F  37           
SHEET    6 AC5 6 ILE F  60  TYR F  62 -1  O  ASN F  61   N  SER F  51           
SHEET    1 AC6 4 GLY F  11  LYS F  14  0                                        
SHEET    2 AC6 4 THR F 118  PHE F 123  1  O  THR F 121   N  VAL F  13           
SHEET    3 AC6 4 ALA F  94  ARG F 102 -1  N  TYR F  96   O  THR F 118           
SHEET    4 AC6 4 LEU F 109  TRP F 114 -1  O  VAL F 113   N  ARG F 100           
SHEET    1 AC7 4 SER F 131  LEU F 135  0                                        
SHEET    2 AC7 4 THR F 146  TYR F 156 -1  O  GLY F 150   N  LEU F 135           
SHEET    3 AC7 4 TYR F 187  PRO F 196 -1  O  VAL F 195   N  ALA F 147           
SHEET    4 AC7 4 VAL F 174  THR F 176 -1  N  HIS F 175   O  VAL F 192           
SHEET    1 AC8 4 SER F 131  LEU F 135  0                                        
SHEET    2 AC8 4 THR F 146  TYR F 156 -1  O  GLY F 150   N  LEU F 135           
SHEET    3 AC8 4 TYR F 187  PRO F 196 -1  O  VAL F 195   N  ALA F 147           
SHEET    4 AC8 4 VAL F 180  LEU F 181 -1  N  VAL F 180   O  SER F 188           
SHEET    1 AC9 3 THR F 162  TRP F 165  0                                        
SHEET    2 AC9 3 TYR F 205  HIS F 211 -1  O  ASN F 208   N  SER F 164           
SHEET    3 AC9 3 THR F 216  VAL F 222 -1  O  THR F 216   N  HIS F 211           
SHEET    1 AD1 6 SER G  10  GLY G  13  0                                        
SHEET    2 AD1 6 THR G 106  VAL G 110  1  O  THR G 109   N  VAL G  11           
SHEET    3 AD1 6 ASP G  88  SER G  93 -1  N  TYR G  89   O  THR G 106           
SHEET    4 AD1 6 SER G  37  GLN G  41 -1  N  GLN G  41   O  ASP G  88           
SHEET    5 AD1 6 LYS G  48  TYR G  52 -1  O  ILE G  51   N  TRP G  38           
SHEET    6 AD1 6 ILE G  56  ARG G  57 -1  O  ILE G  56   N  TYR G  52           
SHEET    1 AD2 4 SER G  10  GLY G  13  0                                        
SHEET    2 AD2 4 THR G 106  VAL G 110  1  O  THR G 109   N  VAL G  11           
SHEET    3 AD2 4 ASP G  88  SER G  93 -1  N  TYR G  89   O  THR G 106           
SHEET    4 AD2 4 VAL G 101  PHE G 102 -1  O  VAL G 101   N  SER G  93           
SHEET    1 AD3 3 ILE G  19  THR G  24  0                                        
SHEET    2 AD3 3 THR G  73  ILE G  78 -1  O  ALA G  74   N  CYS G  23           
SHEET    3 AD3 3 PHE G  65  SER G  70 -1  N  SER G  66   O  THR G  77           
SHEET    1 AD4 4 SER G 119  PHE G 123  0                                        
SHEET    2 AD4 4 ALA G 135  PHE G 144 -1  O  SER G 142   N  SER G 119           
SHEET    3 AD4 4 TYR G 177  LEU G 185 -1  O  SER G 181   N  CYS G 139           
SHEET    4 AD4 4 VAL G 164  THR G 166 -1  N  GLU G 165   O  TYR G 182           
SHEET    1 AD5 4 SER G 119  PHE G 123  0                                        
SHEET    2 AD5 4 ALA G 135  PHE G 144 -1  O  SER G 142   N  SER G 119           
SHEET    3 AD5 4 TYR G 177  LEU G 185 -1  O  SER G 181   N  CYS G 139           
SHEET    4 AD5 4 SER G 170  LYS G 171 -1  N  SER G 170   O  ALA G 178           
SHEET    1 AD6 4 SER G 158  VAL G 160  0                                        
SHEET    2 AD6 4 THR G 150  ALA G 155 -1  N  TRP G 153   O  VAL G 160           
SHEET    3 AD6 4 TYR G 196  HIS G 202 -1  O  SER G 197   N  LYS G 154           
SHEET    4 AD6 4 SER G 205  VAL G 211 -1  O  VAL G 207   N  VAL G 200           
SHEET    1 AD7 4 GLN H   4  SER H   8  0                                        
SHEET    2 AD7 4 LEU H  19  SER H  26 -1  O  ALA H  24   N  VAL H   6           
SHEET    3 AD7 4 LEU H  80  MET H  85 -1  O  MET H  85   N  LEU H  19           
SHEET    4 AD7 4 PHE H  70  ASP H  75 -1  N  SER H  73   O  TYR H  82           
SHEET    1 AD8 6 GLY H  11  LYS H  14  0                                        
SHEET    2 AD8 6 THR H 118  PHE H 123  1  O  THR H 121   N  VAL H  13           
SHEET    3 AD8 6 ALA H  94  ARG H 102 -1  N  TYR H  96   O  THR H 118           
SHEET    4 AD8 6 SER H  34  GLN H  40 -1  N  ILE H  38   O  TYR H  97           
SHEET    5 AD8 6 LEU H  46  ILE H  52 -1  O  VAL H  49   N  TRP H  37           
SHEET    6 AD8 6 ILE H  60  TYR H  62 -1  O  ASN H  61   N  SER H  51           
SHEET    1 AD9 4 GLY H  11  LYS H  14  0                                        
SHEET    2 AD9 4 THR H 118  PHE H 123  1  O  THR H 121   N  VAL H  13           
SHEET    3 AD9 4 ALA H  94  ARG H 102 -1  N  TYR H  96   O  THR H 118           
SHEET    4 AD9 4 LEU H 109  TRP H 114 -1  O  VAL H 113   N  ARG H 100           
SHEET    1 AE1 4 SER H 131  LEU H 135  0                                        
SHEET    2 AE1 4 THR H 146  TYR H 156 -1  O  GLY H 150   N  LEU H 135           
SHEET    3 AE1 4 TYR H 187  PRO H 196 -1  O  VAL H 195   N  ALA H 147           
SHEET    4 AE1 4 HIS H 175  THR H 176 -1  N  HIS H 175   O  VAL H 192           
SHEET    1 AE2 4 SER H 131  LEU H 135  0                                        
SHEET    2 AE2 4 THR H 146  TYR H 156 -1  O  GLY H 150   N  LEU H 135           
SHEET    3 AE2 4 TYR H 187  PRO H 196 -1  O  VAL H 195   N  ALA H 147           
SHEET    4 AE2 4 VAL H 180  LEU H 181 -1  N  VAL H 180   O  SER H 188           
SHEET    1 AE3 3 THR H 162  TRP H 165  0                                        
SHEET    2 AE3 3 TYR H 205  HIS H 211 -1  O  ASN H 208   N  SER H 164           
SHEET    3 AE3 3 THR H 216  VAL H 222 -1  O  LYS H 220   N  CYS H 207           
SHEET    1 AE4 6 SER L  10  GLY L  13  0                                        
SHEET    2 AE4 6 THR L 106  VAL L 110  1  O  THR L 109   N  VAL L  11           
SHEET    3 AE4 6 ASP L  88  SER L  93 -1  N  TYR L  89   O  THR L 106           
SHEET    4 AE4 6 SER L  37  GLN L  41 -1  N  TYR L  39   O  TYR L  90           
SHEET    5 AE4 6 LYS L  48  TYR L  52 -1  O  ILE L  51   N  TRP L  38           
SHEET    6 AE4 6 ILE L  56  ARG L  57 -1  O  ILE L  56   N  TYR L  52           
SHEET    1 AE5 4 SER L  10  GLY L  13  0                                        
SHEET    2 AE5 4 THR L 106  VAL L 110  1  O  THR L 109   N  VAL L  11           
SHEET    3 AE5 4 ASP L  88  SER L  93 -1  N  TYR L  89   O  THR L 106           
SHEET    4 AE5 4 VAL L 101  PHE L 102 -1  O  VAL L 101   N  SER L  93           
SHEET    1 AE6 3 ILE L  19  THR L  24  0                                        
SHEET    2 AE6 3 THR L  73  ILE L  78 -1  O  ALA L  74   N  CYS L  23           
SHEET    3 AE6 3 PHE L  65  SER L  70 -1  N  SER L  70   O  THR L  73           
SHEET    1 AE7 4 SER L 119  PHE L 123  0                                        
SHEET    2 AE7 4 ALA L 135  PHE L 144 -1  O  SER L 142   N  SER L 119           
SHEET    3 AE7 4 TYR L 177  LEU L 185 -1  O  SER L 181   N  CYS L 139           
SHEET    4 AE7 4 VAL L 164  THR L 166 -1  N  GLU L 165   O  TYR L 182           
SHEET    1 AE8 4 SER L 119  PHE L 123  0                                        
SHEET    2 AE8 4 ALA L 135  PHE L 144 -1  O  SER L 142   N  SER L 119           
SHEET    3 AE8 4 TYR L 177  LEU L 185 -1  O  SER L 181   N  CYS L 139           
SHEET    4 AE8 4 SER L 170  LYS L 171 -1  N  SER L 170   O  ALA L 178           
SHEET    1 AE9 4 SER L 158  VAL L 160  0                                        
SHEET    2 AE9 4 THR L 150  ALA L 155 -1  N  TRP L 153   O  VAL L 160           
SHEET    3 AE9 4 TYR L 196  HIS L 202 -1  O  SER L 197   N  LYS L 154           
SHEET    4 AE9 4 SER L 205  VAL L 211 -1  O  VAL L 207   N  VAL L 200           
LINK         C1  NAG A 256                 ND2 ASN A  79     1555   1555        
LINK         O4  NAG A 256                 C1  NAG A 257     1555   1555        
LINK         O4  NAG A 257                 C1  BMA A 258     1555   1555        
CISPEP   1 PHE D  157    PRO D  158          0         2.88                     
CISPEP   2 TYR E  145    PRO E  146          0         1.55                     
CISPEP   3 PHE F  157    PRO F  158          0         2.48                     
CISPEP   4 TYR G  145    PRO G  146          0         1.68                     
CISPEP   5 PHE H  157    PRO H  158          0         1.67                     
CISPEP   6 TYR L  145    PRO L  146          0         0.46                     
SSBOND   1 CYS A   86    CYS A  231                          1555   1555  2.03  
SSBOND   2 CYS A  118    CYS A  155                          1555   1555  2.04  
SSBOND   3 CYS A  180    CYS A  212                          1555   1555  2.03  
SSBOND   4 CYS A  207    CYS a  360                          1555   1555  2.03  
SSBOND   5 CYS a  279    CYS a  292                          1555   1555  2.04  
SSBOND   6 CYS a  301    CYS a  310                          1555   1555  2.03  
SSBOND   7 CYS a  364    CYS a  385                          1555   1555  2.03  
SSBOND   8 CYS B   86    CYS B  231                          1555   1555  2.03  
SSBOND   9 CYS B  118    CYS B  155                          1555   1555  2.03  
SSBOND  10 CYS B  180    CYS B  212                          1555   1555  2.03  
SSBOND  11 CYS B  207    CYS b  360                          1555   1555  2.03  
SSBOND  12 CYS b  279    CYS b  292                          1555   1555  2.03  
SSBOND  13 CYS b  301    CYS b  310                          1555   1555  2.03  
SSBOND  14 CYS b  364    CYS b  385                          1555   1555  2.03  
SSBOND  15 CYS C   86    CYS C  231                          1555   1555  2.03  
SSBOND  16 CYS C  118    CYS C  155                          1555   1555  2.03  
SSBOND  17 CYS C  180    CYS C  212                          1555   1555  2.03  
SSBOND  18 CYS C  207    CYS c  360                          1555   1555  2.03  
SSBOND  19 CYS c  279    CYS c  292                          1555   1555  2.03  
SSBOND  20 CYS c  301    CYS c  310                          1555   1555  2.03  
SSBOND  21 CYS c  364    CYS c  385                          1555   1555  2.03  
SSBOND  22 CYS D   23    CYS D   98                          1555   1555  2.04  
SSBOND  23 CYS D  151    CYS D  207                          1555   1555  2.03  
SSBOND  24 CYS E   23    CYS E   91                          1555   1555  2.03  
SSBOND  25 CYS E  139    CYS E  198                          1555   1555  2.04  
SSBOND  26 CYS F   23    CYS F   98                          1555   1555  2.04  
SSBOND  27 CYS F  151    CYS F  207                          1555   1555  2.03  
SSBOND  28 CYS G   23    CYS G   91                          1555   1555  2.04  
SSBOND  29 CYS G  139    CYS G  198                          1555   1555  2.03  
SSBOND  30 CYS H   23    CYS H   98                          1555   1555  2.04  
SSBOND  31 CYS H  151    CYS H  207                          1555   1555  2.03  
SSBOND  32 CYS L   23    CYS L   91                          1555   1555  2.04  
SSBOND  33 CYS L  139    CYS L  198                          1555   1555  2.04  
SITE     1 AC1  5 GLU A  76  THR A  77  ASN A  79  ASN E  63                    
SITE     2 AC1  5 TRP a 283                                                     
SITE     1 AC2  5 LYS A  88  ASN A  89  SER A  91  HIS A  92                    
SITE     2 AC2  5 NAG b 507                                                     
SITE     1 AC3  1 ASN A  99                                                     
SITE     1 AC4  2 ASN A 109  SER A 216                                          
SITE     1 AC5  1 ASN A 119                                                     
SITE     1 AC6  6 ILE A 113  LYS A 116  GLN A 165  ASN A 167                    
SITE     2 AC6  6 HIS A 170  TYR A 219                                          
SITE     1 AC7  2 LYS A 161  ASN A 224                                          
SITE     1 AC8  5 GLU B  76  THR B  77  ASN B  79  TRP B 227                    
SITE     2 AC8  5 TRP b 283                                                     
SITE     1 AC9  4 LYS B  88  ASN B  89  SER B  91  HIS B  92                    
SITE     1 AD1  1 ASN B  99                                                     
SITE     1 AD2  4 ASN B 109  SER B 216  TYR B 217  GLN B 218                    
SITE     1 AD3  6 ILE B 113  LYS B 116  GLN B 165  ASN B 167                    
SITE     2 AD3  6 SER B 169  TYR B 219                                          
SITE     1 AD4  3 LYS B 161  ASN B 224  THR B 225                               
SITE     1 AD5  7 GLU C  76  THR C  77  ASN C  79  MET C  80                    
SITE     2 AD5  7 TRP C 227  ARG c 282  TRP c 283                               
SITE     1 AD6  3 LYS C  88  ASN C  89  HIS C  92                               
SITE     1 AD7  1 ASN C  99                                                     
SITE     1 AD8  4 ASN C 109  SER C 216  TYR C 217  GLN C 218                    
SITE     1 AD9  1 ASN C 119                                                     
SITE     1 AE1  5 ILE C 113  LYS C 116  GLN C 165  ASN C 167                    
SITE     2 AE1  5 TYR C 219                                                     
SITE     1 AE2  1 ASN C 224                                                     
SITE     1 AE3 12 GLY A 197  ASP A 229  CYS A 231  GLN A 232                    
SITE     2 AE3 12 PHE A 233  SER A 234  ARG A 235  SER A 237                    
SITE     3 AE3 12 ASN a 365  SER a 367  GLY a 391  TYR a 393                    
SITE     1 AE4  5 GLN A  69  CYS a 292  TYR a 371  ASN a 373                    
SITE     2 AE4  5 THR a 380                                                     
SITE     1 AE5  3 GLY L  27  GLY L  31  ASN a 390                               
SITE     1 AE6  5 ILE L  96  HIS L  97  LYS a 368  TYR a 393                    
SITE     2 AE6  5 ASN a 395                                                     
SITE     1 AE7 12 GLY B 197  ASP B 229  CYS B 231  GLN B 232                    
SITE     2 AE7 12 PHE B 233  SER B 234  ARG B 235  SER B 237                    
SITE     3 AE7 12 ASN b 365  SER b 367  GLY b 391  TYR b 393                    
SITE     1 AE8  5 GLN B  69  CYS b 292  TYR b 371  ASN b 373                    
SITE     2 AE8  5 THR b 380                                                     
SITE     1 AE9  6 NAG A 505  ILE G  96  HIS G  97  LYS b 368                    
SITE     2 AE9  6 TYR b 393  ASN b 395                                          
SITE     1 AF1 12 GLY C 197  ASP C 229  CYS C 231  GLN C 232                    
SITE     2 AF1 12 PHE C 233  SER C 234  ARG C 235  SER C 237                    
SITE     3 AF1 12 ASN c 365  SER c 367  GLY c 391  TYR c 393                    
SITE     1 AF2  6 GLN C  69  LEU c 290  LYS c 291  CYS c 292                    
SITE     2 AF2  6 TYR c 371  ASN c 373                                          
SITE     1 AF3  2 GLY E  31  ASN c 390                                          
SITE     1 AF4  5 ILE E  96  HIS E  97  LYS c 368  TYR c 393                    
SITE     2 AF4  5 ASN c 395                                                     
CRYST1  152.697  152.697  456.738  90.00  90.00 120.00 P 61 2 2     36          
ORIGX1      1.000000  0.000000  0.000000        0.00000                         
ORIGX2      0.000000  1.000000  0.000000        0.00000                         
ORIGX3      0.000000  0.000000  1.000000        0.00000                         
SCALE1      0.006549  0.003781  0.000000        0.00000                         
SCALE2      0.000000  0.007562  0.000000        0.00000                         
SCALE3      0.000000  0.000000  0.002189        0.00000                         
ATOM      1  N   THR A  59     -42.818  62.530  28.181  1.00125.42           N  
ANISOU    1  N   THR A  59    17227  15154  15274   1076  -1299     73       N  
ATOM      2  CA  THR A  59     -42.803  63.772  27.417  1.00119.04           C  
ANISOU    2  CA  THR A  59    16424  14350  14454    991  -1285     63       C  
ATOM      3  C   THR A  59     -44.092  64.572  27.629  1.00109.31           C  
ANISOU    3  C   THR A  59    15333  13058  13141   1035  -1216     99       C  
ATOM      4  O   THR A  59     -44.049  65.717  28.079  1.00112.90           O  
ANISOU    4  O   THR A  59    15913  13457  13527   1017  -1261     94       O  
ATOM      5  CB  THR A  59     -42.602  63.499  25.914  1.00112.09           C  
ANISOU    5  CB  THR A  59    15377  13551  13660    922  -1229     46       C  
ATOM      6  OG1 THR A  59     -43.516  62.484  25.482  1.00110.34           O  
ANISOU    6  OG1 THR A  59    15102  13349  13473    985  -1137     70       O  
ATOM      7  CG2 THR A  59     -41.173  63.042  25.644  1.00105.06           C  
ANISOU    7  CG2 THR A  59    14343  12732  12842    865  -1305     -6       C  
ATOM      8  N   SER A  60     -45.233  63.965  27.301  1.00 88.46           N  
ANISOU    8  N   SER A  60    12671  10431  10508   1095  -1112    131       N  
ATOM      9  CA  SER A  60     -46.550  64.555  27.530  1.00 74.59           C  
ANISOU    9  CA  SER A  60    11026   8636   8678   1157  -1039    161       C  
ATOM     10  C   SER A  60     -47.395  63.541  28.288  1.00 71.39           C  
ANISOU   10  C   SER A  60    10646   8231   8249   1248   -980    195       C  
ATOM     11  O   SER A  60     -47.777  62.508  27.731  1.00 71.10           O  
ANISOU   11  O   SER A  60    10504   8237   8272   1255   -919    211       O  
ATOM     12  CB  SER A  60     -47.224  64.943  26.214  1.00 70.65           C  
ANISOU   12  CB  SER A  60    10464   8168   8210   1127   -963    168       C  
ATOM     13  OG  SER A  60     -46.286  65.496  25.309  1.00 79.91           O  
ANISOU   13  OG  SER A  60    11573   9363   9426   1020  -1009    142       O  
ATOM     14  N   LEU A  61     -47.696  63.837  29.550  1.00 77.69           N  
ANISOU   14  N   LEU A  61    11587   8980   8952   1312   -999    207       N  
ATOM     15  CA  LEU A  61     -48.356  62.897  30.445  1.00 77.23           C  
ANISOU   15  CA  LEU A  61    11571   8921   8854   1385   -952    243       C  
ATOM     16  C   LEU A  61     -49.811  63.286  30.662  1.00 71.11           C  
ANISOU   16  C   LEU A  61    10863   8149   8006   1453   -846    268       C  
ATOM     17  O   LEU A  61     -50.132  64.466  30.830  1.00 77.33           O  
ANISOU   17  O   LEU A  61    11746   8909   8728   1478   -850    250       O  
ATOM     18  CB  LEU A  61     -47.642  62.834  31.798  1.00 79.01           C  
ANISOU   18  CB  LEU A  61    11910   9099   9012   1413  -1046    239       C  
ATOM     19  CG  LEU A  61     -46.762  61.608  32.035  1.00 80.43           C  
ANISOU   19  CG  LEU A  61    12027   9286   9248   1403  -1110    243       C  
ATOM     20  CD1 LEU A  61     -46.051  61.709  33.373  1.00 88.76           C  
ANISOU   20  CD1 LEU A  61    13207  10291  10225   1434  -1217    237       C  
ATOM     21  CD2 LEU A  61     -47.589  60.332  31.960  1.00 81.07           C  
ANISOU   21  CD2 LEU A  61    12062   9387   9354   1436  -1021    289       C  
ATOM     22  N   TYR A  62     -50.683  62.281  30.673  1.00 62.38           N  
ANISOU   22  N   TYR A  62     9709   7082   6913   1482   -755    306       N  
ATOM     23  CA  TYR A  62     -52.099  62.453  30.967  1.00 63.33           C  
ANISOU   23  CA  TYR A  62     9870   7227   6965   1547   -646    330       C  
ATOM     24  C   TYR A  62     -52.469  61.570  32.149  1.00 71.81           C  
ANISOU   24  C   TYR A  62    11011   8301   7973   1586   -613    371       C  
ATOM     25  O   TYR A  62     -52.185  60.366  32.141  1.00 73.07           O  
ANISOU   25  O   TYR A  62    11116   8464   8185   1555   -619    399       O  
ATOM     26  CB  TYR A  62     -52.961  62.114  29.747  1.00 50.96           C  
ANISOU   26  CB  TYR A  62     8169   5721   5473   1529   -555    340       C  
ATOM     27  CG  TYR A  62     -52.954  63.190  28.686  1.00 52.78           C  
ANISOU   27  CG  TYR A  62     8369   5954   5733   1509   -567    307       C  
ATOM     28  CD1 TYR A  62     -51.877  63.338  27.820  1.00 64.51           C  
ANISOU   28  CD1 TYR A  62     9789   7428   7292   1431   -639    282       C  
ATOM     29  CD2 TYR A  62     -54.022  64.066  28.558  1.00 56.31           C  
ANISOU   29  CD2 TYR A  62     8854   6414   6127   1570   -508    301       C  
ATOM     30  CE1 TYR A  62     -51.869  64.330  26.850  1.00 70.42           C  
ANISOU   30  CE1 TYR A  62    10524   8175   8057   1402   -650    260       C  
ATOM     31  CE2 TYR A  62     -54.026  65.058  27.595  1.00 66.03           C  
ANISOU   31  CE2 TYR A  62    10076   7635   7379   1555   -529    277       C  
ATOM     32  CZ  TYR A  62     -52.949  65.188  26.744  1.00 69.34           C  
ANISOU   32  CZ  TYR A  62    10443   8038   7866   1464   -599    261       C  
ATOM     33  OH  TYR A  62     -52.955  66.180  25.787  1.00 64.25           O  
ANISOU   33  OH  TYR A  62     9803   7378   7231   1438   -619    244       O  
ATOM     34  N   LYS A  63     -53.096  62.175  33.162  1.00 73.85           N  
ANISOU   34  N   LYS A  63    11396   8552   8111   1655   -580    374       N  
ATOM     35  CA  LYS A  63     -53.432  61.527  34.432  1.00 75.89           C  
ANISOU   35  CA  LYS A  63    11747   8810   8276   1692   -549    414       C  
ATOM     36  C   LYS A  63     -52.201  61.009  35.169  1.00 75.12           C  
ANISOU   36  C   LYS A  63    11717   8654   8171   1670   -667    420       C  
ATOM     37  O   LYS A  63     -52.313  60.113  36.011  1.00 73.39           O  
ANISOU   37  O   LYS A  63    11554   8428   7903   1679   -654    465       O  
ATOM     38  CB  LYS A  63     -54.440  60.387  34.241  1.00 73.45           C  
ANISOU   38  CB  LYS A  63    11354   8560   7992   1677   -432    467       C  
ATOM     39  CG  LYS A  63     -55.859  60.858  34.015  1.00 72.46           C  
ANISOU   39  CG  LYS A  63    11194   8508   7828   1722   -305    466       C  
ATOM     40  CD  LYS A  63     -56.844  59.718  34.173  1.00 78.08           C  
ANISOU   40  CD  LYS A  63    11849   9281   8537   1699   -192    523       C  
ATOM     41  CE  LYS A  63     -58.271  60.222  34.057  1.00 92.71           C  
ANISOU   41  CE  LYS A  63    13657  11224  10343   1751    -65    516       C  
ATOM     42  NZ  LYS A  63     -59.268  59.160  34.358  1.00104.84           N  
ANISOU   42  NZ  LYS A  63    15144  12831  11860   1718     52    574       N  
ATOM     43  N   GLY A  64     -51.023  61.556  34.862  1.00 84.88           N  
ANISOU   43  N   GLY A  64    12948   9850   9454   1638   -785    376       N  
ATOM     44  CA  GLY A  64     -49.794  61.183  35.530  1.00 82.54           C  
ANISOU   44  CA  GLY A  64    12702   9505   9153   1624   -912    370       C  
ATOM     45  C   GLY A  64     -49.247  59.813  35.201  1.00 74.95           C  
ANISOU   45  C   GLY A  64    11646   8546   8286   1588   -943    395       C  
ATOM     46  O   GLY A  64     -48.116  59.509  35.599  1.00 79.14           O  
ANISOU   46  O   GLY A  64    12196   9043   8832   1581  -1063    380       O  
ATOM     47  N   VAL A  65     -49.995  58.970  34.493  1.00 65.66           N  
ANISOU   47  N   VAL A  65    10368   7406   7172   1571   -847    427       N  
ATOM     48  CA  VAL A  65     -49.527  57.620  34.190  1.00 69.56           C  
ANISOU   48  CA  VAL A  65    10787   7891   7752   1545   -879    447       C  
ATOM     49  C   VAL A  65     -49.606  57.269  32.715  1.00 73.24           C  
ANISOU   49  C   VAL A  65    11084   8398   8347   1498   -839    427       C  
ATOM     50  O   VAL A  65     -48.961  56.295  32.285  1.00 81.97           O  
ANISOU   50  O   VAL A  65    12113   9493   9539   1479   -889    421       O  
ATOM     51  CB  VAL A  65     -50.308  56.582  35.024  1.00 68.31           C  
ANISOU   51  CB  VAL A  65    10708   7719   7529   1564   -817    518       C  
ATOM     52  CG1 VAL A  65     -49.865  56.631  36.474  1.00 67.83           C  
ANISOU   52  CG1 VAL A  65    10814   7608   7351   1606   -892    537       C  
ATOM     53  CG2 VAL A  65     -51.799  56.829  34.902  1.00 75.61           C  
ANISOU   53  CG2 VAL A  65    11624   8698   8407   1568   -665    547       C  
ATOM     54  N   TYR A  66     -50.357  57.998  31.896  1.00 65.02           N  
ANISOU   54  N   TYR A  66     9982   7401   7320   1484   -756    413       N  
ATOM     55  CA  TYR A  66     -50.490  57.689  30.481  1.00 62.32           C  
ANISOU   55  CA  TYR A  66     9487   7102   7089   1440   -716    395       C  
ATOM     56  C   TYR A  66     -49.672  58.687  29.671  1.00 69.29           C  
ANISOU   56  C   TYR A  66    10313   7997   8016   1405   -774    339       C  
ATOM     57  O   TYR A  66     -49.959  59.889  29.684  1.00 70.94           O  
ANISOU   57  O   TYR A  66    10574   8207   8172   1413   -761    325       O  
ATOM     58  CB  TYR A  66     -51.958  57.704  30.058  1.00 60.66           C  
ANISOU   58  CB  TYR A  66     9242   6939   6867   1445   -585    423       C  
ATOM     59  CG  TYR A  66     -52.771  56.613  30.716  1.00 61.78           C  
ANISOU   59  CG  TYR A  66     9418   7078   6976   1453   -518    483       C  
ATOM     60  CD1 TYR A  66     -52.673  55.295  30.287  1.00 61.38           C  
ANISOU   60  CD1 TYR A  66     9301   7017   7006   1417   -520    502       C  
ATOM     61  CD2 TYR A  66     -53.626  56.896  31.773  1.00 68.08           C  
ANISOU   61  CD2 TYR A  66    10323   7885   7659   1492   -454    519       C  
ATOM     62  CE1 TYR A  66     -53.406  54.291  30.888  1.00 64.85           C  
ANISOU   62  CE1 TYR A  66     9784   7445   7413   1409   -464    562       C  
ATOM     63  CE2 TYR A  66     -54.366  55.897  32.380  1.00 73.80           C  
ANISOU   63  CE2 TYR A  66    11081   8613   8346   1483   -387    579       C  
ATOM     64  CZ  TYR A  66     -54.250  54.597  31.931  1.00 76.21           C  
ANISOU   64  CZ  TYR A  66    11324   8899   8734   1435   -394    604       C  
ATOM     65  OH  TYR A  66     -54.980  53.595  32.523  1.00 88.06           O  
ANISOU   65  OH  TYR A  66    12868  10394  10197   1409   -332    670       O  
ATOM     66  N   GLU A  67     -48.658  58.181  28.974  1.00 71.39           N  
ANISOU   66  N   GLU A  67    10476   8274   8374   1367   -838    306       N  
ATOM     67  CA  GLU A  67     -47.750  58.992  28.175  1.00 74.04           C  
ANISOU   67  CA  GLU A  67    10742   8633   8755   1315   -893    254       C  
ATOM     68  C   GLU A  67     -48.221  59.003  26.724  1.00 76.58           C  
ANISOU   68  C   GLU A  67    10942   9010   9146   1274   -819    242       C  
ATOM     69  O   GLU A  67     -48.559  57.952  26.169  1.00 82.81           O  
ANISOU   69  O   GLU A  67    11648   9820   9995   1273   -776    250       O  
ATOM     70  CB  GLU A  67     -46.326  58.441  28.273  1.00 83.12           C  
ANISOU   70  CB  GLU A  67    11838   9783   9961   1300  -1004    217       C  
ATOM     71  CG  GLU A  67     -45.234  59.395  27.824  1.00 93.86           C  
ANISOU   71  CG  GLU A  67    13151  11168  11343   1239  -1077    165       C  
ATOM     72  CD  GLU A  67     -43.904  58.693  27.596  1.00104.10           C  
ANISOU   72  CD  GLU A  67    14338  12497  12719   1223  -1167    118       C  
ATOM     73  OE1 GLU A  67     -43.504  57.873  28.451  1.00108.49           O  
ANISOU   73  OE1 GLU A  67    14930  13021  13270   1277  -1232    124       O  
ATOM     74  OE2 GLU A  67     -43.260  58.960  26.558  1.00109.52           O  
ANISOU   74  OE2 GLU A  67    14901  13244  13467   1160  -1173     75       O  
ATOM     75  N   LEU A  68     -48.246  60.190  26.116  1.00 72.17           N  
ANISOU   75  N   LEU A  68    10383   8466   8573   1238   -812    224       N  
ATOM     76  CA  LEU A  68     -48.690  60.333  24.733  1.00 60.08           C  
ANISOU   76  CA  LEU A  68     8751   6984   7093   1199   -749    214       C  
ATOM     77  C   LEU A  68     -47.567  59.924  23.790  1.00 59.34           C  
ANISOU   77  C   LEU A  68     8526   6935   7084   1136   -792    171       C  
ATOM     78  O   LEU A  68     -46.496  60.541  23.787  1.00 69.15           O  
ANISOU   78  O   LEU A  68     9764   8183   8328   1088   -864    139       O  
ATOM     79  CB  LEU A  68     -49.130  61.770  24.455  1.00 57.10           C  
ANISOU   79  CB  LEU A  68     8440   6595   6659   1187   -733    215       C  
ATOM     80  CG  LEU A  68     -49.707  62.033  23.059  1.00 49.80           C  
ANISOU   80  CG  LEU A  68     7435   5717   5771   1154   -672    212       C  
ATOM     81  CD1 LEU A  68     -51.067  61.376  22.919  1.00 49.21           C  
ANISOU   81  CD1 LEU A  68     7331   5666   5700   1207   -579    241       C  
ATOM     82  CD2 LEU A  68     -49.814  63.525  22.772  1.00 40.21           C  
ANISOU   82  CD2 LEU A  68     6300   4475   4502   1133   -689    208       C  
ATOM     83  N   GLN A  69     -47.814  58.890  22.989  1.00 58.89           N  
ANISOU   83  N   GLN A  69     8362   6916   7096   1134   -747    165       N  
ATOM     84  CA  GLN A  69     -46.826  58.348  22.068  1.00 63.52           C  
ANISOU   84  CA  GLN A  69     8817   7556   7763   1090   -777    116       C  
ATOM     85  C   GLN A  69     -47.437  58.219  20.680  1.00 69.71           C  
ANISOU   85  C   GLN A  69     9508   8393   8585   1058   -701    108       C  
ATOM     86  O   GLN A  69     -48.658  58.130  20.525  1.00 74.66           O  
ANISOU   86  O   GLN A  69    10159   9013   9196   1082   -631    142       O  
ATOM     87  CB  GLN A  69     -46.309  56.986  22.542  1.00 60.58           C  
ANISOU   87  CB  GLN A  69     8411   7169   7440   1134   -821    103       C  
ATOM     88  CG  GLN A  69     -45.708  57.009  23.935  1.00 57.09           C  
ANISOU   88  CG  GLN A  69     8065   6673   6955   1173   -905    112       C  
ATOM     89  CD  GLN A  69     -45.020  55.709  24.284  1.00 65.96           C  
ANISOU   89  CD  GLN A  69     9150   7780   8130   1218   -968     92       C  
ATOM     90  OE1 GLN A  69     -45.280  54.670  23.674  1.00 64.56           O  
ANISOU   90  OE1 GLN A  69     8906   7612   8012   1233   -937     84       O  
ATOM     91  NE2 GLN A  69     -44.123  55.761  25.262  1.00 77.90           N  
ANISOU   91  NE2 GLN A  69    10713   9266   9621   1244  -1067     81       N  
ATOM     92  N   THR A  70     -46.574  58.205  19.665  1.00 70.75           N  
ANISOU   92  N   THR A  70     9529   8587   8765   1001   -716     60       N  
ATOM     93  CA  THR A  70     -47.017  58.201  18.277  1.00 71.39           C  
ANISOU   93  CA  THR A  70     9528   8725   8873    962   -653     48       C  
ATOM     94  C   THR A  70     -46.340  57.082  17.496  1.00 73.28           C  
ANISOU   94  C   THR A  70     9634   9020   9189    957   -658     -7       C  
ATOM     95  O   THR A  70     -45.384  56.451  17.956  1.00 72.94           O  
ANISOU   95  O   THR A  70     9554   8979   9182    980   -718    -42       O  
ATOM     96  CB  THR A  70     -46.728  59.539  17.585  1.00 70.96           C  
ANISOU   96  CB  THR A  70     9482   8701   8780    885   -652     45       C  
ATOM     97  OG1 THR A  70     -45.312  59.710  17.450  1.00 83.75           O  
ANISOU   97  OG1 THR A  70    11035  10364  10420    826   -709      0       O  
ATOM     98  CG2 THR A  70     -47.282  60.680  18.396  1.00 77.14           C  
ANISOU   98  CG2 THR A  70    10408   9417   9486    900   -662     88       C  
ATOM     99  N   LEU A  71     -46.864  56.849  16.293  1.00 68.44           N  
ANISOU   99  N   LEU A  71     8952   8454   8597    934   -598    -19       N  
ATOM    100  CA  LEU A  71     -46.251  55.960  15.318  1.00 65.33           C  
ANISOU  100  CA  LEU A  71     8431   8125   8266    923   -594    -81       C  
ATOM    101  C   LEU A  71     -46.675  56.418  13.932  1.00 71.50           C  
ANISOU  101  C   LEU A  71     9162   8969   9034    866   -533    -89       C  
ATOM    102  O   LEU A  71     -47.802  56.884  13.745  1.00 68.27           O  
ANISOU  102  O   LEU A  71     8812   8538   8590    866   -490    -44       O  
ATOM    103  CB  LEU A  71     -46.645  54.493  15.542  1.00 56.42           C  
ANISOU  103  CB  LEU A  71     7287   6958   7191    991   -594    -90       C  
ATOM    104  CG  LEU A  71     -48.091  54.069  15.270  1.00 53.73           C  
ANISOU  104  CG  LEU A  71     6977   6589   6850   1007   -531    -51       C  
ATOM    105  CD1 LEU A  71     -48.241  53.505  13.863  1.00 58.77           C  
ANISOU  105  CD1 LEU A  71     7515   7287   7527    985   -493    -98       C  
ATOM    106  CD2 LEU A  71     -48.552  53.047  16.294  1.00 57.57           C  
ANISOU  106  CD2 LEU A  71     7526   6996   7353   1065   -547    -20       C  
ATOM    107  N   GLU A  72     -45.766  56.291  12.968  1.00 83.29           N  
ANISOU  107  N   GLU A  72    10547  10547  10551    820   -532   -149       N  
ATOM    108  CA  GLU A  72     -46.037  56.634  11.578  1.00 83.96           C  
ANISOU  108  CA  GLU A  72    10582  10702  10619    762   -477   -162       C  
ATOM    109  C   GLU A  72     -45.794  55.397  10.727  1.00 76.56           C  
ANISOU  109  C   GLU A  72     9532   9820   9738    787   -460   -230       C  
ATOM    110  O   GLU A  72     -44.707  54.811  10.772  1.00 86.00           O  
ANISOU  110  O   GLU A  72    10644  11057  10974    802   -493   -292       O  
ATOM    111  CB  GLU A  72     -45.161  57.799  11.114  1.00 99.28           C  
ANISOU  111  CB  GLU A  72    12505  12703  12514    665   -483   -168       C  
ATOM    112  CG  GLU A  72     -45.469  59.121  11.795  1.00120.13           C  
ANISOU  112  CG  GLU A  72    15275  15279  15092    634   -503   -103       C  
ATOM    113  CD  GLU A  72     -44.363  60.144  11.610  1.00142.93           C  
ANISOU  113  CD  GLU A  72    18150  18211  17944    530   -530   -113       C  
ATOM    114  OE1 GLU A  72     -43.213  59.856  12.005  1.00154.90           O  
ANISOU  114  OE1 GLU A  72    19594  19767  19492    517   -572   -157       O  
ATOM    115  OE2 GLU A  72     -44.641  61.235  11.068  1.00148.07           O  
ANISOU  115  OE2 GLU A  72    18866  18858  18535    460   -513    -76       O  
ATOM    116  N   LEU A  73     -46.805  55.001   9.962  1.00 59.61           N  
ANISOU  116  N   LEU A  73     7381   7673   7593    797   -413   -224       N  
ATOM    117  CA  LEU A  73     -46.719  53.792   9.160  1.00 59.73           C  
ANISOU  117  CA  LEU A  73     7308   7727   7659    825   -400   -290       C  
ATOM    118  C   LEU A  73     -45.920  54.037   7.887  1.00 74.66           C  
ANISOU  118  C   LEU A  73     9101   9735   9532    765   -372   -351       C  
ATOM    119  O   LEU A  73     -46.067  55.072   7.229  1.00 80.44           O  
ANISOU  119  O   LEU A  73     9850  10509  10203    691   -340   -323       O  
ATOM    120  CB  LEU A  73     -48.116  53.291   8.802  1.00 51.14           C  
ANISOU  120  CB  LEU A  73     6254   6600   6578    848   -366   -263       C  
ATOM    121  CG  LEU A  73     -48.972  52.797   9.967  1.00 55.86           C  
ANISOU  121  CG  LEU A  73     6933   7097   7196    902   -380   -209       C  
ATOM    122  CD1 LEU A  73     -50.357  52.423   9.468  1.00 56.10           C  
ANISOU  122  CD1 LEU A  73     6975   7112   7229    904   -340   -185       C  
ATOM    123  CD2 LEU A  73     -48.306  51.618  10.662  1.00 59.58           C  
ANISOU  123  CD2 LEU A  73     7389   7522   7727    961   -430   -246       C  
ATOM    124  N   ASN A  74     -45.074  53.071   7.543  1.00 82.51           N  
ANISOU  124  N   ASN A  74     9997  10780  10575    800   -386   -436       N  
ATOM    125  CA  ASN A  74     -44.320  53.079   6.293  1.00 80.13           C  
ANISOU  125  CA  ASN A  74     9586  10604  10257    754   -350   -508       C  
ATOM    126  C   ASN A  74     -45.072  52.213   5.286  1.00 77.83           C  
ANISOU  126  C   ASN A  74     9273  10322   9978    782   -316   -546       C  
ATOM    127  O   ASN A  74     -44.930  50.989   5.272  1.00 82.18           O  
ANISOU  127  O   ASN A  74     9783  10854  10587    857   -339   -609       O  
ATOM    128  CB  ASN A  74     -42.897  52.580   6.518  1.00 82.40           C  
ANISOU  128  CB  ASN A  74     9766  10957  10586    785   -386   -591       C  
ATOM    129  CG  ASN A  74     -42.133  52.405   5.227  1.00 92.44           C  
ANISOU  129  CG  ASN A  74    10910  12371  11842    752   -341   -680       C  
ATOM    130  OD1 ASN A  74     -42.221  53.235   4.322  1.00 98.12           O  
ANISOU  130  OD1 ASN A  74    11623  13164  12495    658   -285   -662       O  
ATOM    131  ND2 ASN A  74     -41.368  51.324   5.136  1.00102.91           N  
ANISOU  131  ND2 ASN A  74    12139  13737  13224    833   -366   -778       N  
ATOM    132  N   MET A  75     -45.873  52.858   4.437  1.00 78.26           N  
ANISOU  132  N   MET A  75     9361  10399   9974    723   -270   -508       N  
ATOM    133  CA  MET A  75     -46.691  52.146   3.464  1.00 78.72           C  
ANISOU  133  CA  MET A  75     9407  10466  10036    740   -244   -538       C  
ATOM    134  C   MET A  75     -45.877  51.535   2.334  1.00 83.19           C  
ANISOU  134  C   MET A  75     9865  11142  10600    740   -219   -643       C  
ATOM    135  O   MET A  75     -46.424  50.739   1.563  1.00 70.37           O  
ANISOU  135  O   MET A  75     8227   9522   8988    767   -208   -686       O  
ATOM    136  CB  MET A  75     -47.726  53.091   2.864  1.00 80.21           C  
ANISOU  136  CB  MET A  75     9663  10657  10157    682   -211   -470       C  
ATOM    137  CG  MET A  75     -48.407  53.993   3.866  1.00 81.19           C  
ANISOU  137  CG  MET A  75     9889  10697  10263    677   -228   -372       C  
ATOM    138  SD  MET A  75     -49.802  53.198   4.661  1.00 79.18           S  
ANISOU  138  SD  MET A  75     9693  10331  10061    750   -244   -331       S  
ATOM    139  CE  MET A  75     -50.938  54.581   4.782  1.00 69.18           C  
ANISOU  139  CE  MET A  75     8523   9036   8725    724   -230   -235       C  
ATOM    140  N   GLU A  76     -44.596  51.896   2.212  1.00 88.88           N  
ANISOU  140  N   GLU A  76    10506  11960  11306    707   -211   -687       N  
ATOM    141  CA  GLU A  76     -43.786  51.426   1.095  1.00 88.46           C  
ANISOU  141  CA  GLU A  76    10339  12034  11237    703   -175   -791       C  
ATOM    142  C   GLU A  76     -43.726  49.905   1.037  1.00 80.29           C  
ANISOU  142  C   GLU A  76     9261  10971  10275    815   -205   -883       C  
ATOM    143  O   GLU A  76     -43.587  49.331  -0.049  1.00 88.92           O  
ANISOU  143  O   GLU A  76    10293  12140  11353    829   -174   -967       O  
ATOM    144  CB  GLU A  76     -42.380  52.019   1.199  1.00105.66           C  
ANISOU  144  CB  GLU A  76    12426  14323  13397    653   -165   -823       C  
ATOM    145  CG  GLU A  76     -41.746  52.380  -0.133  1.00126.03           C  
ANISOU  145  CG  GLU A  76    14917  17065  15903    573    -94   -878       C  
ATOM    146  CD  GLU A  76     -40.346  52.944   0.024  1.00146.50           C  
ANISOU  146  CD  GLU A  76    17405  19777  18481    511    -82   -911       C  
ATOM    147  OE1 GLU A  76     -39.694  52.644   1.047  1.00150.87           O  
ANISOU  147  OE1 GLU A  76    17920  20303  19101    568   -138   -932       O  
ATOM    148  OE2 GLU A  76     -39.899  53.685  -0.878  1.00161.49           O  
ANISOU  148  OE2 GLU A  76    19261  21800  20298    399    -19   -913       O  
ATOM    149  N   THR A  77     -43.850  49.235   2.185  1.00 70.42           N  
ANISOU  149  N   THR A  77     8053   9604   9099    895   -267   -869       N  
ATOM    150  CA  THR A  77     -43.765  47.780   2.222  1.00 75.63           C  
ANISOU  150  CA  THR A  77     8692  10214   9830   1003   -310   -951       C  
ATOM    151  C   THR A  77     -44.990  47.093   1.626  1.00 78.97           C  
ANISOU  151  C   THR A  77     9175  10570  10258   1014   -303   -949       C  
ATOM    152  O   THR A  77     -44.961  45.871   1.437  1.00 89.41           O  
ANISOU  152  O   THR A  77    10488  11852  11632   1093   -336  -1026       O  
ATOM    153  CB  THR A  77     -43.549  47.305   3.661  1.00 74.89           C  
ANISOU  153  CB  THR A  77     8644  10006   9803   1076   -385   -925       C  
ATOM    154  OG1 THR A  77     -43.538  45.871   3.698  1.00 83.59           O  
ANISOU  154  OG1 THR A  77     9751  11039  10972   1180   -435   -998       O  
ATOM    155  CG2 THR A  77     -44.653  47.823   4.567  1.00 67.05           C  
ANISOU  155  CG2 THR A  77     7776   8898   8803   1041   -393   -799       C  
ATOM    156  N   LEU A  78     -46.024  47.862   1.305  1.00 73.17           N  
ANISOU  156  N   LEU A  78     8504   9822   9475    941   -268   -867       N  
ATOM    157  CA  LEU A  78     -47.223  47.312   0.686  1.00 69.23           C  
ANISOU  157  CA  LEU A  78     8048   9279   8977    940   -262   -867       C  
ATOM    158  C   LEU A  78     -47.130  47.341  -0.831  1.00 80.37           C  
ANISOU  158  C   LEU A  78     9401  10806  10330    909   -216   -941       C  
ATOM    159  O   LEU A  78     -48.145  47.308  -1.521  1.00 87.15           O  
ANISOU  159  O   LEU A  78    10294  11649  11170    889   -208   -934       O  
ATOM    160  CB  LEU A  78     -48.456  48.095   1.130  1.00 64.28           C  
ANISOU  160  CB  LEU A  78     7509   8590   8326    887   -252   -750       C  
ATOM    161  CG  LEU A  78     -48.718  48.161   2.631  1.00 70.07           C  
ANISOU  161  CG  LEU A  78     8310   9220   9093    904   -283   -663       C  
ATOM    162  CD1 LEU A  78     -49.966  48.981   2.911  1.00 68.74           C  
ANISOU  162  CD1 LEU A  78     8204   9041   8871    847   -257   -561       C  
ATOM    163  CD2 LEU A  78     -48.858  46.760   3.202  1.00 76.45           C  
ANISOU  163  CD2 LEU A  78     9164   9911   9974    960   -327   -666       C  
ATOM    164  N   ASN A  79     -45.909  47.400  -1.347  1.00 76.42           N  
ANISOU  164  N   ASN A  79     8809  10430   9797    903   -186  -1013       N  
ATOM    165  CA  ASN A  79     -45.681  47.659  -2.764  1.00 78.73           C  
ANISOU  165  CA  ASN A  79     9053  10851  10011    856   -130  -1070       C  
ATOM    166  C   ASN A  79     -45.995  46.438  -3.627  1.00 75.70           C  
ANISOU  166  C   ASN A  79     8659  10456   9647    919   -143  -1168       C  
ATOM    167  O   ASN A  79     -46.254  46.571  -4.820  1.00 66.62           O  
ANISOU  167  O   ASN A  79     7514   9368   8431    877   -109  -1189       O  
ATOM    168  CB  ASN A  79     -44.232  48.090  -2.986  1.00 76.89           C  
ANISOU  168  CB  ASN A  79     8714  10765   9738    829    -88  -1126       C  
ATOM    169  CG  ASN A  79     -43.257  47.001  -2.629  1.00 81.68           C  
ANISOU  169  CG  ASN A  79     9229  11394  10410    935   -117  -1244       C  
ATOM    170  OD1 ASN A  79     -43.184  45.978  -3.308  1.00 73.16           O  
ANISOU  170  OD1 ASN A  79     8095  10378   9326    988   -104  -1357       O  
ATOM    171  ND2 ASN A  79     -42.511  47.202  -1.556  1.00103.92           N  
ANISOU  171  ND2 ASN A  79    12037  14160  13289    974   -164  -1223       N  
ATOM    172  N   MET A  80     -45.962  45.253  -3.027  1.00 82.32           N  
ANISOU  172  N   MET A  80     9496  11208  10572   1017   -200  -1229       N  
ATOM    173  CA  MET A  80     -46.107  44.010  -3.773  1.00 84.22           C  
ANISOU  173  CA  MET A  80     9734  11430  10835   1083   -222  -1336       C  
ATOM    174  C   MET A  80     -47.564  43.617  -3.963  1.00 81.75           C  
ANISOU  174  C   MET A  80     9515  11004  10540   1061   -252  -1289       C  
ATOM    175  O   MET A  80     -47.887  42.818  -4.838  1.00 87.12           O  
ANISOU  175  O   MET A  80    10202  11680  11220   1089   -265  -1372       O  
ATOM    176  CB  MET A  80     -45.351  42.874  -3.082  1.00 95.20           C  
ANISOU  176  CB  MET A  80    11098  12762  12310   1202   -282  -1423       C  
ATOM    177  CG  MET A  80     -43.869  42.827  -3.408  1.00116.09           C  
ANISOU  177  CG  MET A  80    13621  15548  14940   1243   -255  -1512       C  
ATOM    178  SD  MET A  80     -43.007  41.487  -2.571  1.00133.87           S  
ANISOU  178  SD  MET A  80    15843  17731  17292   1408   -340  -1628       S  
ATOM    179  CE  MET A  80     -41.333  41.756  -3.145  1.00137.11           C  
ANISOU  179  CE  MET A  80    16074  18360  17660   1430   -285  -1730       C  
ATOM    180  N   THR A  81     -48.441  44.174  -3.139  1.00 74.60           N  
ANISOU  180  N   THR A  81     8678  10015   9649   1012   -262  -1164       N  
ATOM    181  CA  THR A  81     -49.837  43.760  -3.137  1.00 69.37           C  
ANISOU  181  CA  THR A  81     8090   9255   9011    988   -290  -1117       C  
ATOM    182  C   THR A  81     -50.785  44.790  -3.727  1.00 67.72           C  
ANISOU  182  C   THR A  81     7902   9100   8730    903   -252  -1041       C  
ATOM    183  O   THR A  81     -51.775  44.409  -4.353  1.00 71.70           O  
ANISOU  183  O   THR A  81     8432   9583   9228    882   -267  -1049       O  
ATOM    184  CB  THR A  81     -50.292  43.437  -1.706  1.00 73.43           C  
ANISOU  184  CB  THR A  81     8669   9629   9601   1006   -334  -1036       C  
ATOM    185  OG1 THR A  81     -49.372  42.517  -1.106  1.00 84.16           O  
ANISOU  185  OG1 THR A  81    10022  10930  11024   1091   -381  -1101       O  
ATOM    186  CG2 THR A  81     -51.680  42.818  -1.704  1.00 74.63           C  
ANISOU  186  CG2 THR A  81     8884   9686   9785    976   -363  -1001       C  
ATOM    187  N   MET A  82     -50.507  46.075  -3.552  1.00 73.62           N  
ANISOU  187  N   MET A  82     8641   9910   9421    855   -213   -971       N  
ATOM    188  CA  MET A  82     -51.417  47.140  -3.942  1.00 80.31           C  
ANISOU  188  CA  MET A  82     9524  10788  10201    787   -190   -888       C  
ATOM    189  C   MET A  82     -50.619  48.317  -4.481  1.00 83.64           C  
ANISOU  189  C   MET A  82     9920  11326  10533    735   -140   -876       C  
ATOM    190  O   MET A  82     -49.438  48.479  -4.154  1.00 88.22           O  
ANISOU  190  O   MET A  82    10454  11949  11116    743   -123   -903       O  
ATOM    191  CB  MET A  82     -52.285  47.577  -2.753  1.00 78.86           C  
ANISOU  191  CB  MET A  82     9398  10509  10054    779   -208   -775       C  
ATOM    192  CG  MET A  82     -51.490  48.038  -1.537  1.00 85.43           C  
ANISOU  192  CG  MET A  82    10238  11311  10912    795   -208   -731       C  
ATOM    193  SD  MET A  82     -52.383  47.822   0.019  1.00 84.60           S  
ANISOU  193  SD  MET A  82    10199  11070  10875    818   -240   -639       S  
ATOM    194  CE  MET A  82     -52.170  46.065   0.299  1.00 84.77           C  
ANISOU  194  CE  MET A  82    10215  11004  10988    879   -287   -717       C  
ATOM    195  N   PRO A  83     -51.233  49.149  -5.321  1.00 74.02           N  
ANISOU  195  N   PRO A  83     8731  10161   9231    677   -120   -835       N  
ATOM    196  CA  PRO A  83     -50.549  50.356  -5.794  1.00 71.33           C  
ANISOU  196  CA  PRO A  83     8388   9917   8796    611    -75   -806       C  
ATOM    197  C   PRO A  83     -50.392  51.382  -4.682  1.00 74.67           C  
ANISOU  197  C   PRO A  83     8851  10293   9227    588    -79   -708       C  
ATOM    198  O   PRO A  83     -51.040  51.315  -3.635  1.00 81.15           O  
ANISOU  198  O   PRO A  83     9711  11012  10109    622   -111   -651       O  
ATOM    199  CB  PRO A  83     -51.466  50.882  -6.906  1.00 70.63           C  
ANISOU  199  CB  PRO A  83     8346   9869   8622    566    -72   -778       C  
ATOM    200  CG  PRO A  83     -52.406  49.759  -7.218  1.00 73.43           C  
ANISOU  200  CG  PRO A  83     8699  10176   9026    611   -109   -827       C  
ATOM    201  CD  PRO A  83     -52.544  48.970  -5.964  1.00 73.33           C  
ANISOU  201  CD  PRO A  83     8680  10053   9128    667   -142   -821       C  
ATOM    202  N   LEU A  84     -49.512  52.352  -4.933  1.00 71.82           N  
ANISOU  202  N   LEU A  84     8482  10010   8796    523    -43   -690       N  
ATOM    203  CA  LEU A  84     -49.186  53.385  -3.954  1.00 73.00           C  
ANISOU  203  CA  LEU A  84     8673  10121   8943    490    -48   -608       C  
ATOM    204  C   LEU A  84     -49.082  54.728  -4.659  1.00 76.14           C  
ANISOU  204  C   LEU A  84     9123  10577   9228    395    -22   -549       C  
ATOM    205  O   LEU A  84     -48.282  54.885  -5.586  1.00 85.69           O  
ANISOU  205  O   LEU A  84    10289  11899  10370    334     22   -593       O  
ATOM    206  CB  LEU A  84     -47.878  53.059  -3.226  1.00 76.18           C  
ANISOU  206  CB  LEU A  84     9003  10546   9397    507    -45   -656       C  
ATOM    207  CG  LEU A  84     -47.878  51.772  -2.398  1.00 74.82           C  
ANISOU  207  CG  LEU A  84     8796  10299   9333    605    -83   -706       C  
ATOM    208  CD1 LEU A  84     -46.469  51.405  -1.960  1.00 77.33           C  
ANISOU  208  CD1 LEU A  84     9026  10665   9689    629    -84   -773       C  
ATOM    209  CD2 LEU A  84     -48.796  51.917  -1.193  1.00 73.98           C  
ANISOU  209  CD2 LEU A  84     8770  10062   9276    638   -123   -619       C  
ATOM    210  N   SER A  85     -49.883  55.692  -4.214  1.00 73.59           N  
ANISOU  210  N   SER A  85     8899  10180   8883    382    -48   -451       N  
ATOM    211  CA  SER A  85     -49.874  57.036  -4.770  1.00 73.48           C  
ANISOU  211  CA  SER A  85     8965  10191   8763    297    -38   -383       C  
ATOM    212  C   SER A  85     -48.988  57.953  -3.935  1.00 78.98           C  
ANISOU  212  C   SER A  85     9688  10870   9452    242    -39   -336       C  
ATOM    213  O   SER A  85     -48.843  57.772  -2.723  1.00 83.28           O  
ANISOU  213  O   SER A  85    10225  11346  10072    289    -63   -327       O  
ATOM    214  CB  SER A  85     -51.292  57.605  -4.827  1.00 75.99           C  
ANISOU  214  CB  SER A  85     9383  10435   9055    327    -77   -309       C  
ATOM    215  OG  SER A  85     -52.098  56.876  -5.732  1.00 89.42           O  
ANISOU  215  OG  SER A  85    11060  12165  10749    360    -82   -350       O  
ATOM    216  N   CYS A  86     -48.404  58.948  -4.596  1.00 85.44           N  
ANISOU  216  N   CYS A  86    10543  11746  10172    134    -15   -304       N  
ATOM    217  CA  CYS A  86     -47.576  59.943  -3.923  1.00 85.67           C  
ANISOU  217  CA  CYS A  86    10610  11758  10182     58    -20   -255       C  
ATOM    218  C   CYS A  86     -47.275  61.062  -4.911  1.00 78.06           C  
ANISOU  218  C   CYS A  86     9719  10849   9092    -70      3   -205       C  
ATOM    219  O   CYS A  86     -47.558  60.952  -6.107  1.00 87.09           O  
ANISOU  219  O   CYS A  86    10867  12058  10164    -96     30   -220       O  
ATOM    220  CB  CYS A  86     -46.283  59.332  -3.385  1.00 94.88           C  
ANISOU  220  CB  CYS A  86    11651  12989  11411     52      1   -326       C  
ATOM    221  SG  CYS A  86     -45.054  58.953  -4.643  1.00109.11           S  
ANISOU  221  SG  CYS A  86    13324  14979  13154    -34     78   -415       S  
ATOM    222  N   THR A  87     -46.694  62.146  -4.395  1.00 57.18           N  
ANISOU  222  N   THR A  87     7141   8171   6415   -156    -11   -145       N  
ATOM    223  CA  THR A  87     -46.405  63.330  -5.196  1.00 78.52           C  
ANISOU  223  CA  THR A  87     9939  10899   8994   -294      2    -81       C  
ATOM    224  C   THR A  87     -44.949  63.744  -5.033  1.00 84.44           C  
ANISOU  224  C   THR A  87    10629  11729   9725   -426     36    -92       C  
ATOM    225  O   THR A  87     -44.388  63.657  -3.937  1.00 81.88           O  
ANISOU  225  O   THR A  87    10258  11376   9478   -408     15   -107       O  
ATOM    226  CB  THR A  87     -47.302  64.512  -4.807  1.00 82.13           C  
ANISOU  226  CB  THR A  87    10581  11212   9411   -286    -65     23       C  
ATOM    227  OG1 THR A  87     -46.740  65.185  -3.673  1.00 95.58           O  
ANISOU  227  OG1 THR A  87    12325  12845  11145   -320    -97     58       O  
ATOM    228  CG2 THR A  87     -48.687  64.033  -4.454  1.00 63.87           C  
ANISOU  228  CG2 THR A  87     8297   8815   7157   -132   -107     26       C  
ATOM    229  N   LYS A  88     -44.351  64.209  -6.131  1.00 96.71           N  
ANISOU  229  N   LYS A  88    12185  13389  11171   -563     88    -83       N  
ATOM    230  CA  LYS A  88     -42.985  64.725  -6.125  1.00 95.51           C  
ANISOU  230  CA  LYS A  88    11976  13330  10983   -717    128    -87       C  
ATOM    231  C   LYS A  88     -42.968  66.239  -5.920  1.00 99.46           C  
ANISOU  231  C   LYS A  88    12652  13733  11406   -843     85     27       C  
ATOM    232  O   LYS A  88     -42.346  66.737  -4.977  1.00104.94           O  
ANISOU  232  O   LYS A  88    13352  14383  12137   -894     54     46       O  
ATOM    233  CB  LYS A  88     -42.277  64.345  -7.430  1.00 96.75           C  
ANISOU  233  CB  LYS A  88    12027  13674  11059   -808    219   -145       C  
ATOM    234  CG  LYS A  88     -40.770  64.530  -7.405  1.00105.88           C  
ANISOU  234  CG  LYS A  88    13057  14971  12201   -948    276   -182       C  
ATOM    235  CD  LYS A  88     -40.146  64.043  -8.703  1.00123.58           C  
ANISOU  235  CD  LYS A  88    15181  17412  14361  -1017    377   -252       C  
ATOM    236  CE  LYS A  88     -38.651  63.813  -8.554  1.00139.81           C  
ANISOU  236  CE  LYS A  88    17044  19637  16438  -1103    438   -329       C  
ATOM    237  NZ  LYS A  88     -38.060  63.156  -9.754  1.00150.80           N  
ANISOU  237  NZ  LYS A  88    18297  21238  17762  -1136    542   -421       N  
ATOM    238  N   ASN A  89     -43.638  66.977  -6.798  1.00 90.59           N  
ANISOU  238  N   ASN A  89    11679  12568  10172   -894     75    101       N  
ATOM    239  CA  ASN A  89     -43.773  68.424  -6.659  1.00 93.97           C  
ANISOU  239  CA  ASN A  89    12307  12877  10521   -998     20    213       C  
ATOM    240  C   ASN A  89     -45.174  68.812  -7.122  1.00 87.65           C  
ANISOU  240  C   ASN A  89    11674  11961   9667   -911    -36    276       C  
ATOM    241  O   ASN A  89     -46.083  67.977  -7.193  1.00 81.87           O  
ANISOU  241  O   ASN A  89    10897  11221   8988   -757    -45    234       O  
ATOM    242  CB  ASN A  89     -42.651  69.159  -7.414  1.00111.46           C  
ANISOU  242  CB  ASN A  89    14529  15196  12623  -1226     76    246       C  
ATOM    243  CG  ASN A  89     -42.538  68.742  -8.871  1.00127.35           C  
ANISOU  243  CG  ASN A  89    16488  17362  14539  -1284    158    217       C  
ATOM    244  OD1 ASN A  89     -43.526  68.381  -9.512  1.00118.39           O  
ANISOU  244  OD1 ASN A  89    15399  16205  13376  -1183    147    215       O  
ATOM    245  ND2 ASN A  89     -41.318  68.811  -9.406  1.00154.74           N  
ANISOU  245  ND2 ASN A  89    19854  20993  17948  -1453    241    192       N  
ATOM    246  N   ASN A  90     -45.365  70.098  -7.431  1.00 90.77           N  
ANISOU  246  N   ASN A  90    12268  12263   9957  -1009    -81    378       N  
ATOM    247  CA  ASN A  90     -46.688  70.571  -7.828  1.00 95.40           C  
ANISOU  247  CA  ASN A  90    13024  12734  10491   -917   -150    439       C  
ATOM    248  C   ASN A  90     -47.146  69.907  -9.114  1.00 97.82           C  
ANISOU  248  C   ASN A  90    13285  13145  10738   -890   -107    407       C  
ATOM    249  O   ASN A  90     -48.328  69.574  -9.266  1.00 96.37           O  
ANISOU  249  O   ASN A  90    13131  12911  10575   -743   -150    402       O  
ATOM    250  CB  ASN A  90     -46.676  72.086  -8.006  1.00109.64           C  
ANISOU  250  CB  ASN A  90    15059  14417  12180  -1038   -210    552       C  
ATOM    251  CG  ASN A  90     -45.814  72.779  -6.989  1.00122.21           C  
ANISOU  251  CG  ASN A  90    16684  15946  13803  -1136   -233    578       C  
ATOM    252  OD1 ASN A  90     -45.651  72.296  -5.872  1.00126.73           O  
ANISOU  252  OD1 ASN A  90    17156  16503  14494  -1052   -240    525       O  
ATOM    253  ND2 ASN A  90     -45.269  73.925  -7.357  1.00125.95           N  
ANISOU  253  ND2 ASN A  90    17310  16377  14168  -1318   -251    660       N  
ATOM    254  N   SER A  91     -46.221  69.706 -10.051  1.00102.80           N  
ANISOU  254  N   SER A  91    13839  13930  11292  -1032    -22    383       N  
ATOM    255  CA  SER A  91     -46.580  69.211 -11.371  1.00 96.89           C  
ANISOU  255  CA  SER A  91    13071  13283  10459  -1028     17    358       C  
ATOM    256  C   SER A  91     -46.684  67.695 -11.402  1.00 87.42           C  
ANISOU  256  C   SER A  91    11669  12190   9358   -901     66    236       C  
ATOM    257  O   SER A  91     -47.618  67.153 -12.001  1.00 84.49           O  
ANISOU  257  O   SER A  91    11303  11823   8978   -797     48    212       O  
ATOM    258  CB  SER A  91     -45.554  69.682 -12.402  1.00106.74           C  
ANISOU  258  CB  SER A  91    14334  14656  11564  -1241     94    385       C  
ATOM    259  OG  SER A  91     -45.292  71.069 -12.280  1.00119.73           O  
ANISOU  259  OG  SER A  91    16167  16200  13126  -1383     50    498       O  
ATOM    260  N   HIS A  92     -45.744  66.999 -10.769  1.00100.69           N  
ANISOU  260  N   HIS A  92    13174  13951  11131   -906    120    158       N  
ATOM    261  CA  HIS A  92     -45.575  65.565 -10.955  1.00 98.16           C  
ANISOU  261  CA  HIS A  92    12662  13750  10885   -814    175     36       C  
ATOM    262  C   HIS A  92     -46.150  64.785  -9.779  1.00 89.12           C  
ANISOU  262  C   HIS A  92    11451  12514   9898   -642    126     -8       C  
ATOM    263  O   HIS A  92     -45.896  65.117  -8.616  1.00 87.66           O  
ANISOU  263  O   HIS A  92    11273  12248   9787   -631     93     16       O  
ATOM    264  CB  HIS A  92     -44.097  65.224 -11.152  1.00103.27           C  
ANISOU  264  CB  HIS A  92    13150  14568  11522   -928    270    -33       C  
ATOM    265  CG  HIS A  92     -43.553  65.664 -12.476  1.00111.87           C  
ANISOU  265  CG  HIS A  92    14265  15788  12450  -1089    342    -14       C  
ATOM    266  ND1 HIS A  92     -43.622  66.969 -12.913  1.00115.27           N  
ANISOU  266  ND1 HIS A  92    14880  16163  12753  -1231    321    104       N  
ATOM    267  CD2 HIS A  92     -42.938  64.970 -13.463  1.00119.33           C  
ANISOU  267  CD2 HIS A  92    15086  16919  13337  -1129    435    -99       C  
ATOM    268  CE1 HIS A  92     -43.072  67.061 -14.110  1.00124.08           C  
ANISOU  268  CE1 HIS A  92    15984  17427  13734  -1363    402     98       C  
ATOM    269  NE2 HIS A  92     -42.649  65.862 -14.468  1.00125.04           N  
ANISOU  269  NE2 HIS A  92    15915  17703  13893  -1301    476    -27       N  
ATOM    270  N   HIS A  93     -46.923  63.746 -10.099  1.00 82.47           N  
ANISOU  270  N   HIS A  93    10548  11686   9101   -514    122    -72       N  
ATOM    271  CA  HIS A  93     -47.495  62.828  -9.126  1.00 79.58           C  
ANISOU  271  CA  HIS A  93    10111  11250   8878   -358     86   -120       C  
ATOM    272  C   HIS A  93     -47.359  61.419  -9.684  1.00 90.19           C  
ANISOU  272  C   HIS A  93    11307  12700  10261   -294    132   -237       C  
ATOM    273  O   HIS A  93     -47.288  61.232 -10.901  1.00105.88           O  
ANISOU  273  O   HIS A  93    13284  14788  12157   -338    173   -268       O  
ATOM    274  CB  HIS A  93     -48.963  63.158  -8.841  1.00 77.21           C  
ANISOU  274  CB  HIS A  93     9931  10812   8593   -257      6    -57       C  
ATOM    275  CG  HIS A  93     -49.207  64.608  -8.545  1.00 84.33           C  
ANISOU  275  CG  HIS A  93    11004  11607   9432   -311    -46     54       C  
ATOM    276  ND1 HIS A  93     -49.502  65.075  -7.282  1.00 81.51           N  
ANISOU  276  ND1 HIS A  93    10702  11125   9143   -255    -98     98       N  
ATOM    277  CD2 HIS A  93     -49.211  65.693  -9.355  1.00 96.36           C  
ANISOU  277  CD2 HIS A  93    12666  13122  10823   -414    -58    130       C  
ATOM    278  CE1 HIS A  93     -49.666  66.385  -7.324  1.00 91.48           C  
ANISOU  278  CE1 HIS A  93    12130  12304  10323   -315   -143    189       C  
ATOM    279  NE2 HIS A  93     -49.497  66.785  -8.571  1.00100.72           N  
ANISOU  279  NE2 HIS A  93    13358  13539  11372   -414   -122    214       N  
ATOM    280  N   TYR A  94     -47.316  60.423  -8.798  1.00 82.91           N  
ANISOU  280  N   TYR A  94    10281  11751   9469   -188    121   -302       N  
ATOM    281  CA  TYR A  94     -46.947  59.080  -9.222  1.00 82.30           C  
ANISOU  281  CA  TYR A  94    10063  11770   9435   -131    162   -422       C  
ATOM    282  C   TYR A  94     -47.823  58.023  -8.564  1.00 86.46           C  
ANISOU  282  C   TYR A  94    10560  12208  10083     13    115   -460       C  
ATOM    283  O   TYR A  94     -48.347  58.216  -7.464  1.00 92.77           O  
ANISOU  283  O   TYR A  94    11404  12889  10955     67     65   -408       O  
ATOM    284  CB  TYR A  94     -45.477  58.785  -8.908  1.00 78.76           C  
ANISOU  284  CB  TYR A  94     9482  11424   9017   -174    215   -489       C  
ATOM    285  CG  TYR A  94     -44.504  59.710  -9.598  1.00 85.45           C  
ANISOU  285  CG  TYR A  94    10333  12386   9746   -334    275   -462       C  
ATOM    286  CD1 TYR A  94     -44.198  60.952  -9.062  1.00 90.05           C  
ANISOU  286  CD1 TYR A  94    11003  12916  10297   -437    257   -365       C  
ATOM    287  CD2 TYR A  94     -43.883  59.335 -10.782  1.00 90.02           C  
ANISOU  287  CD2 TYR A  94    10833  13128  10242   -388    351   -536       C  
ATOM    288  CE1 TYR A  94     -43.312  61.802  -9.689  1.00 96.89           C  
ANISOU  288  CE1 TYR A  94    11878  13884  11052   -603    311   -335       C  
ATOM    289  CE2 TYR A  94     -42.990  60.176 -11.414  1.00 94.62           C  
ANISOU  289  CE2 TYR A  94    11415  13826  10709   -549    415   -508       C  
ATOM    290  CZ  TYR A  94     -42.710  61.411 -10.862  1.00100.43           C  
ANISOU  290  CZ  TYR A  94    12239  14502  11416   -663    394   -403       C  
ATOM    291  OH  TYR A  94     -41.823  62.259 -11.484  1.00113.42           O  
ANISOU  291  OH  TYR A  94    13890  16258  12944   -841    457   -369       O  
ATOM    292  N   ILE A  95     -47.966  56.896  -9.264  1.00 78.54           N  
ANISOU  292  N   ILE A  95     9484  11264   9094     70    132   -553       N  
ATOM    293  CA  ILE A  95     -48.602  55.688  -8.748  1.00 72.21           C  
ANISOU  293  CA  ILE A  95     8638  10393   8407    191     94   -608       C  
ATOM    294  C   ILE A  95     -47.654  54.527  -9.014  1.00 81.07           C  
ANISOU  294  C   ILE A  95     9630  11605   9567    228    132   -736       C  
ATOM    295  O   ILE A  95     -47.235  54.316 -10.156  1.00 87.53           O  
ANISOU  295  O   ILE A  95    10410  12542  10305    193    180   -800       O  
ATOM    296  CB  ILE A  95     -49.969  55.423  -9.406  1.00 62.30           C  
ANISOU  296  CB  ILE A  95     7442   9097   7131    234     56   -598       C  
ATOM    297  CG1 ILE A  95     -50.781  56.712  -9.500  1.00 67.62           C  
ANISOU  297  CG1 ILE A  95     8244   9717   7733    192     24   -483       C  
ATOM    298  CG2 ILE A  95     -50.743  54.382  -8.613  1.00 59.45           C  
ANISOU  298  CG2 ILE A  95     7055   8639   6895    339     10   -625       C  
ATOM    299  CD1 ILE A  95     -51.876  56.660 -10.535  1.00 70.32           C  
ANISOU  299  CD1 ILE A  95     8638  10067   8012    206     -6   -478       C  
ATOM    300  N   MET A  96     -47.317  53.776  -7.970  1.00 91.47           N  
ANISOU  300  N   MET A  96    10886  12868  10999    304    109   -774       N  
ATOM    301  CA  MET A  96     -46.275  52.760  -8.049  1.00 94.83           C  
ANISOU  301  CA  MET A  96    11190  13372  11469    352    135   -895       C  
ATOM    302  C   MET A  96     -46.882  51.371  -7.920  1.00 89.22           C  
ANISOU  302  C   MET A  96    10463  12588  10848    466     92   -967       C  
ATOM    303  O   MET A  96     -47.636  51.104  -6.980  1.00 91.30           O  
ANISOU  303  O   MET A  96    10773  12721  11194    518     38   -920       O  
ATOM    304  CB  MET A  96     -45.222  52.981  -6.963  1.00105.21           C  
ANISOU  304  CB  MET A  96    12446  14687  12841    349    134   -891       C  
ATOM    305  CG  MET A  96     -44.365  54.205  -7.209  1.00116.86           C  
ANISOU  305  CG  MET A  96    13914  16260  14228    222    182   -845       C  
ATOM    306  SD  MET A  96     -43.740  54.255  -8.900  1.00127.63           S  
ANISOU  306  SD  MET A  96    15217  17817  15459    141    270   -918       S  
ATOM    307  CE  MET A  96     -42.610  55.639  -8.794  1.00132.55           C  
ANISOU  307  CE  MET A  96    15822  18535  16005    -19    319   -854       C  
ATOM    308  N   VAL A  97     -46.542  50.495  -8.859  1.00 69.36           N  
ANISOU  308  N   VAL A  97     7885  10157   8311    500    117  -1082       N  
ATOM    309  CA  VAL A  97     -47.015  49.115  -8.885  1.00 69.00           C  
ANISOU  309  CA  VAL A  97     7829  10045   8342    602     74  -1165       C  
ATOM    310  C   VAL A  97     -45.780  48.228  -8.793  1.00 79.36           C  
ANISOU  310  C   VAL A  97     9031  11420   9700    674     88  -1290       C  
ATOM    311  O   VAL A  97     -45.084  48.011  -9.792  1.00 92.26           O  
ANISOU  311  O   VAL A  97    10598  13190  11267    670    140  -1386       O  
ATOM    312  CB  VAL A  97     -47.830  48.805 -10.146  1.00 76.00           C  
ANISOU  312  CB  VAL A  97     8754  10962   9160    593     76  -1202       C  
ATOM    313  CG1 VAL A  97     -48.256  47.346 -10.157  1.00 80.63           C  
ANISOU  313  CG1 VAL A  97     9335  11472   9829    691     25  -1295       C  
ATOM    314  CG2 VAL A  97     -49.040  49.723 -10.240  1.00 76.36           C  
ANISOU  314  CG2 VAL A  97     8901  10952   9161    533     54  -1081       C  
ATOM    315  N   GLY A  98     -45.505  47.707  -7.603  1.00 90.23           N  
ANISOU  315  N   GLY A  98    10393  12706  11186    746     41  -1293       N  
ATOM    316  CA  GLY A  98     -44.312  46.913  -7.412  1.00102.58           C  
ANISOU  316  CA  GLY A  98    11853  14323  12798    828     41  -1408       C  
ATOM    317  C   GLY A  98     -43.077  47.783  -7.248  1.00109.11           C  
ANISOU  317  C   GLY A  98    12590  15279  13587    769     93  -1403       C  
ATOM    318  O   GLY A  98     -43.156  48.975  -6.921  1.00110.59           O  
ANISOU  318  O   GLY A  98    12816  15469  13733    670    110  -1293       O  
ATOM    319  N   ASN A  99     -41.918  47.177  -7.491  1.00105.76           N  
ANISOU  319  N   ASN A  99    12045  14966  13174    831    114  -1529       N  
ATOM    320  CA  ASN A  99     -40.643  47.868  -7.359  1.00109.28           C  
ANISOU  320  CA  ASN A  99    12379  15555  13590    778    163  -1544       C  
ATOM    321  C   ASN A  99     -40.013  48.224  -8.704  1.00110.58           C  
ANISOU  321  C   ASN A  99    12459  15923  13633    704    262  -1611       C  
ATOM    322  O   ASN A  99     -38.859  48.668  -8.736  1.00114.16           O  
ANISOU  322  O   ASN A  99    12793  16524  14057    657    313  -1645       O  
ATOM    323  CB  ASN A  99     -39.680  47.033  -6.493  1.00121.50           C  
ANISOU  323  CB  ASN A  99    13830  17094  15240    901    113  -1633       C  
ATOM    324  CG  ASN A  99     -38.981  45.912  -7.260  1.00145.27           C  
ANISOU  324  CG  ASN A  99    16734  20208  18255   1015    130  -1807       C  
ATOM    325  OD1 ASN A  99     -39.350  45.563  -8.382  1.00146.31           O  
ANISOU  325  OD1 ASN A  99    16879  20389  18323   1017    168  -1867       O  
ATOM    326  ND2 ASN A  99     -37.967  45.327  -6.627  1.00176.51           N  
ANISOU  326  ND2 ASN A  99    20587  24193  22287   1120     92  -1894       N  
ATOM    327  N   GLU A 100     -40.746  48.066  -9.808  1.00109.26           N  
ANISOU  327  N   GLU A 100    12351  15773  13390    685    290  -1628       N  
ATOM    328  CA  GLU A 100     -40.177  48.312 -11.129  1.00115.78           C  
ANISOU  328  CA  GLU A 100    13107  16796  14090    621    385  -1697       C  
ATOM    329  C   GLU A 100     -41.057  49.224 -11.977  1.00105.89           C  
ANISOU  329  C   GLU A 100    11968  15548  12717    495    420  -1596       C  
ATOM    330  O   GLU A 100     -40.613  50.297 -12.397  1.00105.09           O  
ANISOU  330  O   GLU A 100    11855  15560  12513    360    487  -1539       O  
ATOM    331  CB  GLU A 100     -39.928  46.984 -11.853  1.00130.21           C  
ANISOU  331  CB  GLU A 100    14870  18677  15925    752    389  -1866       C  
ATOM    332  CG  GLU A 100     -38.593  46.336 -11.492  1.00143.38           C  
ANISOU  332  CG  GLU A 100    16377  20446  17653    853    397  -1997       C  
ATOM    333  CD  GLU A 100     -38.439  44.932 -12.050  1.00152.40           C  
ANISOU  333  CD  GLU A 100    17479  21604  18823   1012    378  -2168       C  
ATOM    334  OE1 GLU A 100     -39.051  44.631 -13.096  1.00153.80           O  
ANISOU  334  OE1 GLU A 100    17715  21797  18925   1009    401  -2208       O  
ATOM    335  OE2 GLU A 100     -37.699  44.129 -11.439  1.00158.65           O  
ANISOU  335  OE2 GLU A 100    18185  22387  19708   1144    334  -2266       O  
ATOM    336  N   THR A 101     -42.295  48.816 -12.242  1.00105.13           N  
ANISOU  336  N   THR A 101    11984  15331  12629    533    369  -1573       N  
ATOM    337  CA  THR A 101     -43.173  49.600 -13.096  1.00109.12           C  
ANISOU  337  CA  THR A 101    12598  15840  13021    433    388  -1488       C  
ATOM    338  C   THR A 101     -43.852  50.708 -12.293  1.00103.64           C  
ANISOU  338  C   THR A 101    12008  15027  12342    356    349  -1323       C  
ATOM    339  O   THR A 101     -43.701  50.816 -11.073  1.00109.66           O  
ANISOU  339  O   THR A 101    12763  15700  13202    382    308  -1276       O  
ATOM    340  CB  THR A 101     -44.212  48.704 -13.767  1.00119.68           C  
ANISOU  340  CB  THR A 101    14003  17112  14359    505    344  -1541       C  
ATOM    341  OG1 THR A 101     -44.882  47.918 -12.772  1.00125.24           O  
ANISOU  341  OG1 THR A 101    14743  17640  15204    603    255  -1533       O  
ATOM    342  CG2 THR A 101     -43.551  47.782 -14.781  1.00124.65           C  
ANISOU  342  CG2 THR A 101    14548  17876  14939    567    391  -1706       C  
ATOM    343  N   GLY A 102     -44.610  51.546 -12.989  1.00 94.47           N  
ANISOU  343  N   GLY A 102    10951  13865  11078    268    357  -1236       N  
ATOM    344  CA  GLY A 102     -45.319  52.632 -12.337  1.00 87.40           C  
ANISOU  344  CA  GLY A 102    10165  12858  10185    206    316  -1086       C  
ATOM    345  C   GLY A 102     -46.030  53.493 -13.356  1.00 82.90           C  
ANISOU  345  C   GLY A 102     9705  12312   9481    118    327  -1012       C  
ATOM    346  O   GLY A 102     -46.066  53.192 -14.553  1.00 87.89           O  
ANISOU  346  O   GLY A 102    10334  13040  10019    105    362  -1074       O  
ATOM    347  N   LEU A 103     -46.601  54.586 -12.857  1.00 76.69           N  
ANISOU  347  N   LEU A 103     9023  11433   8682     62    292   -879       N  
ATOM    348  CA  LEU A 103     -47.356  55.514 -13.680  1.00 74.11           C  
ANISOU  348  CA  LEU A 103     8822  11103   8235    -12    282   -793       C  
ATOM    349  C   LEU A 103     -47.094  56.929 -13.185  1.00 85.53           C  
ANISOU  349  C   LEU A 103    10346  12514   9637   -115    282   -669       C  
ATOM    350  O   LEU A 103     -47.035  57.166 -11.976  1.00 96.30           O  
ANISOU  350  O   LEU A 103    11709  13784  11094    -91    249   -625       O  
ATOM    351  CB  LEU A 103     -48.855  55.195 -13.633  1.00 68.50           C  
ANISOU  351  CB  LEU A 103     8189  10272   7568     71    201   -764       C  
ATOM    352  CG  LEU A 103     -49.607  55.266 -14.961  1.00 78.70           C  
ANISOU  352  CG  LEU A 103     9553  11607   8743     51    190   -766       C  
ATOM    353  CD1 LEU A 103     -48.900  54.424 -16.005  1.00 86.49           C  
ANISOU  353  CD1 LEU A 103    10459  12736   9668     50    252   -893       C  
ATOM    354  CD2 LEU A 103     -51.046  54.806 -14.797  1.00 73.20           C  
ANISOU  354  CD2 LEU A 103     8901  10800   8113    139    105   -753       C  
ATOM    355  N   GLU A 104     -46.932  57.867 -14.115  1.00 89.28           N  
ANISOU  355  N   GLU A 104    10898  13059   9965   -232    316   -614       N  
ATOM    356  CA  GLU A 104     -46.582  59.246 -13.786  1.00 90.10           C  
ANISOU  356  CA  GLU A 104    11090  13133  10011   -350    318   -499       C  
ATOM    357  C   GLU A 104     -47.710  60.170 -14.226  1.00 91.91           C  
ANISOU  357  C   GLU A 104    11495  13272  10155   -371    257   -389       C  
ATOM    358  O   GLU A 104     -47.938  60.354 -15.427  1.00101.59           O  
ANISOU  358  O   GLU A 104    12781  14564  11253   -420    273   -384       O  
ATOM    359  CB  GLU A 104     -45.264  59.646 -14.447  1.00101.28           C  
ANISOU  359  CB  GLU A 104    12450  14712  11320   -492    413   -519       C  
ATOM    360  CG  GLU A 104     -44.847  61.087 -14.185  1.00111.59           C  
ANISOU  360  CG  GLU A 104    13857  15988  12555   -639    414   -398       C  
ATOM    361  CD  GLU A 104     -43.725  61.547 -15.099  1.00124.22           C  
ANISOU  361  CD  GLU A 104    15422  17759  14018   -805    512   -406       C  
ATOM    362  OE1 GLU A 104     -43.967  61.668 -16.319  1.00131.93           O  
ANISOU  362  OE1 GLU A 104    16461  18808  14858   -857    543   -400       O  
ATOM    363  OE2 GLU A 104     -42.604  61.782 -14.601  1.00125.19           O  
ANISOU  363  OE2 GLU A 104    15452  17950  14163   -887    558   -418       O  
ATOM    364  N   LEU A 105     -48.408  60.757 -13.257  1.00 85.27           N  
ANISOU  364  N   LEU A 105    10738  12281   9378   -328    184   -305       N  
ATOM    365  CA  LEU A 105     -49.424  61.767 -13.532  1.00 87.84           C  
ANISOU  365  CA  LEU A 105    11235  12512   9630   -337    116   -198       C  
ATOM    366  C   LEU A 105     -48.757  63.134 -13.462  1.00 95.45           C  
ANISOU  366  C   LEU A 105    12305  13459  10504   -478    127   -100       C  
ATOM    367  O   LEU A 105     -48.354  63.580 -12.383  1.00105.81           O  
ANISOU  367  O   LEU A 105    13618  14703  11882   -492    114    -65       O  
ATOM    368  CB  LEU A 105     -50.575  61.674 -12.534  1.00 79.26           C  
ANISOU  368  CB  LEU A 105    10179  11279   8657   -207     33   -168       C  
ATOM    369  CG  LEU A 105     -51.047  60.277 -12.138  1.00 73.36           C  
ANISOU  369  CG  LEU A 105     9310  10526   8037    -81     24   -260       C  
ATOM    370  CD1 LEU A 105     -51.738  60.325 -10.788  1.00 79.69           C  
ANISOU  370  CD1 LEU A 105    10125  11195   8958     12    -33   -221       C  
ATOM    371  CD2 LEU A 105     -51.974  59.713 -13.186  1.00 73.99           C  
ANISOU  371  CD2 LEU A 105     9401  10637   8074    -32     -2   -298       C  
ATOM    372  N   THR A 106     -48.634  63.797 -14.608  1.00 87.88           N  
ANISOU  372  N   THR A 106    11442  12559   9388   -587    147    -55       N  
ATOM    373  CA  THR A 106     -47.985  65.096 -14.687  1.00 95.97           C  
ANISOU  373  CA  THR A 106    12584  13570  10310   -744    158     43       C  
ATOM    374  C   THR A 106     -48.954  66.136 -15.234  1.00 98.59           C  
ANISOU  374  C   THR A 106    13128  13799  10533   -755     78    152       C  
ATOM    375  O   THR A 106     -49.685  65.881 -16.197  1.00103.05           O  
ANISOU  375  O   THR A 106    13736  14392  11027   -713     56    142       O  
ATOM    376  CB  THR A 106     -46.720  65.033 -15.557  1.00107.37           C  
ANISOU  376  CB  THR A 106    13953  15193  11649   -898    268      4       C  
ATOM    377  OG1 THR A 106     -46.197  66.354 -15.748  1.00119.93           O  
ANISOU  377  OG1 THR A 106    15681  16765  13123  -1070    273    113       O  
ATOM    378  CG2 THR A 106     -47.014  64.396 -16.908  1.00105.56           C  
ANISOU  378  CG2 THR A 106    13709  15079  11321   -885    303    -53       C  
ATOM    379  N   LEU A 107     -48.962  67.304 -14.600  1.00 92.09           N  
ANISOU  379  N   LEU A 107    12442  12852   9697   -804     25    253       N  
ATOM    380  CA  LEU A 107     -49.740  68.448 -15.056  1.00 94.85           C  
ANISOU  380  CA  LEU A 107    13015  13090   9936   -822    -59    365       C  
ATOM    381  C   LEU A 107     -48.786  69.434 -15.720  1.00106.16           C  
ANISOU  381  C   LEU A 107    14557  14564  11214  -1035    -17    441       C  
ATOM    382  O   LEU A 107     -47.862  69.936 -15.071  1.00113.67           O  
ANISOU  382  O   LEU A 107    15500  15504  12185  -1144     12    467       O  
ATOM    383  CB  LEU A 107     -50.472  69.106 -13.887  1.00 89.60           C  
ANISOU  383  CB  LEU A 107    12446  12242   9356   -721   -157    423       C  
ATOM    384  CG  LEU A 107     -51.749  68.433 -13.382  1.00 87.72           C  
ANISOU  384  CG  LEU A 107    12157  11941   9233   -516   -221    380       C  
ATOM    385  CD1 LEU A 107     -52.045  68.832 -11.941  1.00 88.45           C  
ANISOU  385  CD1 LEU A 107    12275  11897   9436   -431   -275    407       C  
ATOM    386  CD2 LEU A 107     -52.912  68.786 -14.285  1.00 95.56           C  
ANISOU  386  CD2 LEU A 107    13279  12893  10135   -451   -300    423       C  
ATOM    387  N   THR A 108     -48.999  69.700 -17.009  1.00108.34           N  
ANISOU  387  N   THR A 108    14937  14891  11335  -1100    -13    476       N  
ATOM    388  CA  THR A 108     -48.102  70.558 -17.771  1.00111.33           C  
ANISOU  388  CA  THR A 108    15422  15328  11551  -1317     38    550       C  
ATOM    389  C   THR A 108     -48.905  71.406 -18.744  1.00110.02           C  
ANISOU  389  C   THR A 108    15493  15085  11226  -1337    -41    651       C  
ATOM    390  O   THR A 108     -49.922  70.964 -19.285  1.00106.96           O  
ANISOU  390  O   THR A 108    15123  14690  10826  -1204    -95    625       O  
ATOM    391  CB  THR A 108     -47.055  69.750 -18.558  1.00119.62           C  
ANISOU  391  CB  THR A 108    16302  16604  12546  -1423    177    463       C  
ATOM    392  OG1 THR A 108     -46.582  68.659 -17.760  1.00125.90           O  
ANISOU  392  OG1 THR A 108    16861  17472  13502  -1339    233    343       O  
ATOM    393  CG2 THR A 108     -45.874  70.627 -18.930  1.00122.51           C  
ANISOU  393  CG2 THR A 108    16728  17039  12783  -1669    250    532       C  
ATOM    394  N   ASN A 109     -48.440  72.641 -18.954  1.00106.20           N  
ANISOU  394  N   ASN A 109    15196  14537  10619  -1508    -57    767       N  
ATOM    395  CA  ASN A 109     -48.951  73.453 -20.050  1.00114.25           C  
ANISOU  395  CA  ASN A 109    16449  15506  11455  -1567   -117    867       C  
ATOM    396  C   ASN A 109     -48.456  72.963 -21.404  1.00124.47           C  
ANISOU  396  C   ASN A 109    17696  16996  12602  -1680    -15    834       C  
ATOM    397  O   ASN A 109     -48.979  73.405 -22.433  1.00139.55           O  
ANISOU  397  O   ASN A 109    19780  18886  14355  -1705    -63    900       O  
ATOM    398  CB  ASN A 109     -48.563  74.926 -19.861  1.00119.05           C  
ANISOU  398  CB  ASN A 109    17288  15975  11970  -1728   -168   1006       C  
ATOM    399  CG  ASN A 109     -49.593  75.705 -19.055  1.00138.43           C  
ANISOU  399  CG  ASN A 109    19914  18194  14488  -1581   -323   1070       C  
ATOM    400  OD1 ASN A 109     -50.601  75.150 -18.621  1.00133.03           O  
ANISOU  400  OD1 ASN A 109    19163  17463  13919  -1362   -386   1012       O  
ATOM    401  ND2 ASN A 109     -49.355  77.004 -18.876  1.00173.28           N  
ANISOU  401  ND2 ASN A 109    24555  22461  18823  -1702   -387   1189       N  
ATOM    402  N   THR A 110     -47.471  72.069 -21.423  1.00116.23           N  
ANISOU  402  N   THR A 110    16423  16139  11599  -1740    121    731       N  
ATOM    403  CA  THR A 110     -46.937  71.489 -22.647  1.00118.68           C  
ANISOU  403  CA  THR A 110    16659  16657  11778  -1833    233    677       C  
ATOM    404  C   THR A 110     -47.631  70.162 -22.922  1.00114.81           C  
ANISOU  404  C   THR A 110    16018  16241  11364  -1638    232    548       C  
ATOM    405  O   THR A 110     -47.731  69.312 -22.030  1.00106.78           O  
ANISOU  405  O   THR A 110    14824  15217  10530  -1500    233    453       O  
ATOM    406  CB  THR A 110     -45.425  71.275 -22.535  1.00119.09           C  
ANISOU  406  CB  THR A 110    16539  16884  11827  -2007    383    628       C  
ATOM    407  OG1 THR A 110     -44.776  72.532 -22.302  1.00127.28           O  
ANISOU  407  OG1 THR A 110    17721  17851  12789  -2209    380    752       O  
ATOM    408  CG2 THR A 110     -44.871  70.647 -23.807  1.00119.00           C  
ANISOU  408  CG2 THR A 110    16441  17102  11673  -2092    508    561       C  
ATOM    409  N   SER A 111     -48.101  69.985 -24.153  1.00114.31           N  
ANISOU  409  N   SER A 111    16034  16243  11157  -1633    226    546       N  
ATOM    410  CA  SER A 111     -48.801  68.768 -24.527  1.00109.52           C  
ANISOU  410  CA  SER A 111    15305  15701  10606  -1462    216    427       C  
ATOM    411  C   SER A 111     -47.814  67.693 -24.978  1.00112.65           C  
ANISOU  411  C   SER A 111    15488  16321  10993  -1507    365    293       C  
ATOM    412  O   SER A 111     -46.635  67.952 -25.229  1.00113.67           O  
ANISOU  412  O   SER A 111    15574  16578  11038  -1682    481    299       O  
ATOM    413  CB  SER A 111     -49.824  69.052 -25.626  1.00109.32           C  
ANISOU  413  CB  SER A 111    15465  15639  10432  -1421    125    479       C  
ATOM    414  OG  SER A 111     -49.184  69.430 -26.829  1.00117.12           O  
ANISOU  414  OG  SER A 111    16548  16752  11200  -1598    202    520       O  
ATOM    415  N   ILE A 112     -48.318  66.464 -25.071  1.00121.56           N  
ANISOU  415  N   ILE A 112    16479  17498  12211  -1344    358    166       N  
ATOM    416  CA  ILE A 112     -47.512  65.331 -25.516  1.00119.94           C  
ANISOU  416  CA  ILE A 112    16075  17492  12004  -1348    483     21       C  
ATOM    417  C   ILE A 112     -48.174  64.524 -26.623  1.00119.01           C  
ANISOU  417  C   ILE A 112    15964  17450  11804  -1261    467    -60       C  
ATOM    418  O   ILE A 112     -47.491  63.729 -27.296  1.00110.48           O  
ANISOU  418  O   ILE A 112    14762  16550  10664  -1286    575   -172       O  
ATOM    419  CB  ILE A 112     -47.163  64.416 -24.317  1.00102.63           C  
ANISOU  419  CB  ILE A 112    13665  15295  10036  -1237    507    -85       C  
ATOM    420  CG1 ILE A 112     -45.796  63.754 -24.514  1.00121.08           C  
ANISOU  420  CG1 ILE A 112    15807  17838  12359  -1311    657   -197       C  
ATOM    421  CG2 ILE A 112     -48.245  63.367 -24.098  1.00 80.48           C  
ANISOU  421  CG2 ILE A 112    10798  12420   7361  -1029    424   -172       C  
ATOM    422  CD1 ILE A 112     -44.624  64.656 -24.189  1.00129.04           C  
ANISOU  422  CD1 ILE A 112    16808  18899  13322  -1501    737   -126       C  
ATOM    423  N   ILE A 113     -49.475  64.683 -26.857  1.00127.22           N  
ANISOU  423  N   ILE A 113    17137  18366  12835  -1157    335    -14       N  
ATOM    424  CA  ILE A 113     -50.193  64.007 -27.932  1.00135.17           C  
ANISOU  424  CA  ILE A 113    18170  19432  13755  -1080    300    -82       C  
ATOM    425  C   ILE A 113     -51.039  65.047 -28.654  1.00148.64           C  
ANISOU  425  C   ILE A 113    20124  21050  15304  -1113    193     51       C  
ATOM    426  O   ILE A 113     -51.743  65.833 -28.011  1.00153.54           O  
ANISOU  426  O   ILE A 113    20856  21498  15983  -1069     82    153       O  
ATOM    427  CB  ILE A 113     -51.073  62.857 -27.401  1.00126.60           C  
ANISOU  427  CB  ILE A 113    16959  18287  12857   -880    227   -190       C  
ATOM    428  CG1 ILE A 113     -50.205  61.680 -26.949  1.00124.63           C  
ANISOU  428  CG1 ILE A 113    16480  18143  12730   -842    332   -337       C  
ATOM    429  CG2 ILE A 113     -52.087  62.416 -28.446  1.00126.30           C  
ANISOU  429  CG2 ILE A 113    16995  18265  12730   -800    147   -229       C  
ATOM    430  CD1 ILE A 113     -50.924  60.710 -26.033  1.00120.80           C  
ANISOU  430  CD1 ILE A 113    15875  17560  12461   -669    262   -416       C  
ATOM    431  N   ASN A 114     -50.961  65.061 -29.987  1.00134.57           N  
ANISOU  431  N   ASN A 114    18433  19383  13316  -1186    224     46       N  
ATOM    432  CA  ASN A 114     -51.697  66.030 -30.784  1.00135.88           C  
ANISOU  432  CA  ASN A 114    18847  19473  13309  -1223    121    172       C  
ATOM    433  C   ASN A 114     -52.874  65.441 -31.547  1.00139.46           C  
ANISOU  433  C   ASN A 114    19343  19920  13727  -1085     11    117       C  
ATOM    434  O   ASN A 114     -53.779  66.193 -31.918  1.00153.21           O  
ANISOU  434  O   ASN A 114    21275  21555  15385  -1056   -119    217       O  
ATOM    435  CB  ASN A 114     -50.758  66.730 -31.777  1.00143.37           C  
ANISOU  435  CB  ASN A 114    19916  20544  14013  -1437    224    242       C  
ATOM    436  CG  ASN A 114     -49.879  67.772 -31.109  1.00146.65           C  
ANISOU  436  CG  ASN A 114    20380  20912  14427  -1598    279    355       C  
ATOM    437  OD1 ASN A 114     -48.920  67.439 -30.413  1.00146.01           O  
ANISOU  437  OD1 ASN A 114    20122  20904  14453  -1645    389    296       O  
ATOM    438  ND2 ASN A 114     -50.208  69.044 -31.312  1.00151.22           N  
ANISOU  438  ND2 ASN A 114    21206  21364  14886  -1681    194    516       N  
ATOM    439  N   HIS A 115     -52.889  64.133 -31.791  1.00147.33           N  
ANISOU  439  N   HIS A 115    20172  21022  14784   -997     53    -40       N  
ATOM    440  CA  HIS A 115     -54.029  63.504 -32.442  1.00144.27           C  
ANISOU  440  CA  HIS A 115    19810  20624  14381   -866    -59   -102       C  
ATOM    441  C   HIS A 115     -55.121  63.218 -31.421  1.00145.83           C  
ANISOU  441  C   HIS A 115    19940  20668  14800   -697   -185   -113       C  
ATOM    442  O   HIS A 115     -54.839  62.859 -30.275  1.00145.01           O  
ANISOU  442  O   HIS A 115    19690  20521  14888   -655   -148   -149       O  
ATOM    443  CB  HIS A 115     -53.612  62.208 -33.135  1.00140.43           C  
ANISOU  443  CB  HIS A 115    19185  20307  13866   -843     30   -270       C  
ATOM    444  CG  HIS A 115     -52.875  61.258 -32.244  1.00140.68           C  
ANISOU  444  CG  HIS A 115    18985  20382  14083   -802    130   -389       C  
ATOM    445  ND1 HIS A 115     -51.528  61.380 -31.979  1.00146.45           N  
ANISOU  445  ND1 HIS A 115    19630  21215  14801   -918    282   -400       N  
ATOM    446  CD2 HIS A 115     -53.296  60.169 -31.559  1.00142.60           C  
ANISOU  446  CD2 HIS A 115    19071  20582  14529   -660     95   -502       C  
ATOM    447  CE1 HIS A 115     -51.151  60.408 -31.168  1.00145.84           C  
ANISOU  447  CE1 HIS A 115    19351  21152  14909   -836    329   -516       C  
ATOM    448  NE2 HIS A 115     -52.205  59.659 -30.898  1.00145.69           N  
ANISOU  448  NE2 HIS A 115    19294  21040  15021   -682    219   -576       N  
ATOM    449  N   LYS A 116     -56.370  63.375 -31.842  1.00126.39           N  
ANISOU  449  N   LYS A 116    17583  18131  12307   -602   -335    -83       N  
ATOM    450  CA  LYS A 116     -57.517  63.211 -30.947  1.00126.23           C  
ANISOU  450  CA  LYS A 116    17507  17975  12479   -447   -462    -84       C  
ATOM    451  C   LYS A 116     -58.197  61.861 -31.148  1.00123.12           C  
ANISOU  451  C   LYS A 116    16973  17626  12179   -329   -502   -228       C  
ATOM    452  O   LYS A 116     -59.417  61.770 -31.286  1.00124.15           O  
ANISOU  452  O   LYS A 116    17130  17696  12343   -222   -640   -229       O  
ATOM    453  CB  LYS A 116     -58.501  64.359 -31.142  1.00135.18           C  
ANISOU  453  CB  LYS A 116    18839  18987  13535   -409   -614     49       C  
ATOM    454  CG  LYS A 116     -57.964  65.705 -30.677  1.00143.84           C  
ANISOU  454  CG  LYS A 116    20078  19994  14582   -507   -598    195       C  
ATOM    455  CD  LYS A 116     -58.941  66.836 -30.971  1.00155.92           C  
ANISOU  455  CD  LYS A 116    21824  21398  16019   -458   -760    321       C  
ATOM    456  CE  LYS A 116     -58.360  68.184 -30.564  1.00162.62           C  
ANISOU  456  CE  LYS A 116    22838  22146  16805   -565   -748    466       C  
ATOM    457  NZ  LYS A 116     -59.238  69.326 -30.949  1.00168.98           N  
ANISOU  457  NZ  LYS A 116    23883  22823  17498   -519   -910    590       N  
ATOM    458  N   PHE A 117     -57.403  60.792 -31.165  1.00145.66           N  
ANISOU  458  N   PHE A 117    19677  20588  15081   -347   -385   -356       N  
ATOM    459  CA  PHE A 117     -57.918  59.433 -31.233  1.00143.10           C  
ANISOU  459  CA  PHE A 117    19215  20293  14863   -244   -415   -501       C  
ATOM    460  C   PHE A 117     -57.354  58.618 -30.079  1.00134.95           C  
ANISOU  460  C   PHE A 117    17993  19244  14038   -209   -334   -579       C  
ATOM    461  O   PHE A 117     -56.260  58.893 -29.581  1.00132.92           O  
ANISOU  461  O   PHE A 117    17695  19015  13794   -284   -220   -559       O  
ATOM    462  CB  PHE A 117     -57.567  58.746 -32.563  1.00154.94           C  
ANISOU  462  CB  PHE A 117    20731  21941  16198   -281   -368   -606       C  
ATOM    463  CG  PHE A 117     -57.546  59.671 -33.747  1.00167.91           C  
ANISOU  463  CG  PHE A 117    22573  23638  17588   -369   -388   -518       C  
ATOM    464  CD1 PHE A 117     -58.727  60.143 -34.298  1.00172.24           C  
ANISOU  464  CD1 PHE A 117    23257  24124  18062   -316   -544   -456       C  
ATOM    465  CD2 PHE A 117     -56.345  60.054 -34.321  1.00170.44           C  
ANISOU  465  CD2 PHE A 117    22943  24077  17740   -508   -250   -500       C  
ATOM    466  CE1 PHE A 117     -58.711  60.988 -35.392  1.00174.16           C  
ANISOU  466  CE1 PHE A 117    23700  24409  18064   -395   -571   -371       C  
ATOM    467  CE2 PHE A 117     -56.321  60.899 -35.415  1.00172.26           C  
ANISOU  467  CE2 PHE A 117    23368  24355  17726   -601   -265   -412       C  
ATOM    468  CZ  PHE A 117     -57.506  61.367 -35.951  1.00174.80           C  
ANISOU  468  CZ  PHE A 117    23842  24601  17973   -542   -429   -346       C  
ATOM    469  N   CYS A 118     -58.112  57.605 -29.662  1.00129.60           N  
ANISOU  469  N   CYS A 118    17203  18521  13519    -99   -397   -668       N  
ATOM    470  CA  CYS A 118     -57.690  56.674 -28.615  1.00128.46           C  
ANISOU  470  CA  CYS A 118    16888  18352  13571    -53   -337   -752       C  
ATOM    471  C   CYS A 118     -57.996  55.259 -29.100  1.00138.83           C  
ANISOU  471  C   CYS A 118    18114  19711  14925     11   -358   -907       C  
ATOM    472  O   CYS A 118     -59.130  54.785 -28.981  1.00137.63           O  
ANISOU  472  O   CYS A 118    17938  19492  14861     90   -469   -931       O  
ATOM    473  CB  CYS A 118     -58.387  56.975 -27.290  1.00127.96           C  
ANISOU  473  CB  CYS A 118    16784  18146  13689     13   -403   -679       C  
ATOM    474  SG  CYS A 118     -57.772  56.036 -25.860  1.00134.14           S  
ANISOU  474  SG  CYS A 118    17383  18884  14700     56   -327   -751       S  
ATOM    475  N   ASN A 119     -56.980  54.586 -29.645  1.00146.54           N  
ANISOU  475  N   ASN A 119    19040  20803  15835    -23   -252  -1015       N  
ATOM    476  CA  ASN A 119     -57.127  53.244 -30.214  1.00156.49           C  
ANISOU  476  CA  ASN A 119    20236  22112  17112     35   -266  -1174       C  
ATOM    477  C   ASN A 119     -57.015  52.197 -29.102  1.00141.75           C  
ANISOU  477  C   ASN A 119    18220  20171  15467    108   -254  -1255       C  
ATOM    478  O   ASN A 119     -56.013  51.493 -28.952  1.00144.34           O  
ANISOU  478  O   ASN A 119    18459  20554  15828    114   -159  -1354       O  
ATOM    479  CB  ASN A 119     -56.079  53.008 -31.290  1.00179.46           C  
ANISOU  479  CB  ASN A 119    23161  25181  19844    -22   -157  -1260       C  
ATOM    480  CG  ASN A 119     -56.237  53.935 -32.482  1.00206.28           C  
ANISOU  480  CG  ASN A 119    26720  28654  23005    -99   -173  -1185       C  
ATOM    481  OD1 ASN A 119     -56.890  54.975 -32.392  1.00204.86           O  
ANISOU  481  OD1 ASN A 119    26646  28402  22790   -122   -249  -1047       O  
ATOM    482  ND2 ASN A 119     -55.621  53.569 -33.603  1.00239.42           N  
ANISOU  482  ND2 ASN A 119    30943  32995  27032   -136   -101  -1277       N  
ATOM    483  N   LEU A 120     -58.088  52.088 -28.314  1.00137.52           N  
ANISOU  483  N   LEU A 120    17660  19510  15083    167   -357  -1214       N  
ATOM    484  CA  LEU A 120     -58.082  51.131 -27.210  1.00119.88           C  
ANISOU  484  CA  LEU A 120    15301  17192  13056    229   -355  -1274       C  
ATOM    485  C   LEU A 120     -58.295  49.702 -27.698  1.00118.45           C  
ANISOU  485  C   LEU A 120    15071  17022  12911    281   -388  -1432       C  
ATOM    486  O   LEU A 120     -57.668  48.770 -27.182  1.00112.47           O  
ANISOU  486  O   LEU A 120    14226  16248  12260    317   -339  -1524       O  
ATOM    487  CB  LEU A 120     -59.148  51.499 -26.180  1.00113.49           C  
ANISOU  487  CB  LEU A 120    14479  16255  12389    266   -442  -1176       C  
ATOM    488  CG  LEU A 120     -58.759  52.597 -25.190  1.00108.38           C  
ANISOU  488  CG  LEU A 120    13842  15559  11779    238   -398  -1046       C  
ATOM    489  CD1 LEU A 120     -59.989  53.348 -24.696  1.00112.48           C  
ANISOU  489  CD1 LEU A 120    14402  15987  12349    271   -500   -935       C  
ATOM    490  CD2 LEU A 120     -57.975  52.010 -24.031  1.00 98.89           C  
ANISOU  490  CD2 LEU A 120    12530  14315  10730    259   -325  -1082       C  
ATOM    491  N   SER A 121     -59.180  49.514 -28.682  1.00124.47           N  
ANISOU  491  N   SER A 121    15897  17806  13587    288   -480  -1465       N  
ATOM    492  CA  SER A 121     -59.437  48.178 -29.212  1.00124.25           C  
ANISOU  492  CA  SER A 121    15840  17784  13586    332   -524  -1618       C  
ATOM    493  C   SER A 121     -58.179  47.583 -29.833  1.00129.59           C  
ANISOU  493  C   SER A 121    16500  18567  14172    331   -416  -1744       C  
ATOM    494  O   SER A 121     -57.856  46.410 -29.609  1.00130.41           O  
ANISOU  494  O   SER A 121    16536  18643  14370    383   -405  -1870       O  
ATOM    495  CB  SER A 121     -60.574  48.222 -30.237  1.00125.82           C  
ANISOU  495  CB  SER A 121    16120  18001  13686    331   -646  -1625       C  
ATOM    496  OG  SER A 121     -61.654  49.026 -29.792  1.00126.09           O  
ANISOU  496  OG  SER A 121    16175  17967  13769    333   -738  -1498       O  
ATOM    497  N   ASP A 122     -57.458  48.380 -30.626  1.00133.17           N  
ANISOU  497  N   ASP A 122    17017  19144  14438    273   -336  -1714       N  
ATOM    498  CA  ASP A 122     -56.174  47.937 -31.162  1.00136.89           C  
ANISOU  498  CA  ASP A 122    17456  19740  14815    268   -213  -1828       C  
ATOM    499  C   ASP A 122     -55.216  47.573 -30.032  1.00120.07           C  
ANISOU  499  C   ASP A 122    15205  17579  12836    297   -127  -1854       C  
ATOM    500  O   ASP A 122     -54.570  46.518 -30.065  1.00100.65           O  
ANISOU  500  O   ASP A 122    12677  15148  10419    356    -86  -1998       O  
ATOM    501  CB  ASP A 122     -55.585  49.038 -32.052  1.00147.20           C  
ANISOU  501  CB  ASP A 122    18849  21184  15898    177   -134  -1758       C  
ATOM    502  CG  ASP A 122     -54.326  48.606 -32.803  1.00155.04           C  
ANISOU  502  CG  ASP A 122    19808  22339  16761    165     -2  -1884       C  
ATOM    503  OD1 ASP A 122     -53.748  47.544 -32.494  1.00159.67           O  
ANISOU  503  OD1 ASP A 122    20293  22929  17445    236     38  -2020       O  
ATOM    504  OD2 ASP A 122     -53.888  49.368 -33.692  1.00153.03           O  
ANISOU  504  OD2 ASP A 122    19631  22211  16303     84     64  -1843       O  
ATOM    505  N   ALA A 123     -55.132  48.429 -29.009  1.00109.41           N  
ANISOU  505  N   ALA A 123    13834  16168  11570    264   -108  -1718       N  
ATOM    506  CA  ALA A 123     -54.223  48.168 -27.898  1.00104.26           C  
ANISOU  506  CA  ALA A 123    13072  15487  11055    289    -34  -1733       C  
ATOM    507  C   ALA A 123     -54.583  46.882 -27.171  1.00 98.86           C  
ANISOU  507  C   ALA A 123    12318  14685  10560    382    -97  -1826       C  
ATOM    508  O   ALA A 123     -53.694  46.117 -26.782  1.00 97.75           O  
ANISOU  508  O   ALA A 123    12093  14556  10490    433    -40  -1925       O  
ATOM    509  CB  ALA A 123     -54.225  49.345 -26.925  1.00 99.11           C  
ANISOU  509  CB  ALA A 123    12428  14775  10456    237    -22  -1567       C  
ATOM    510  N   HIS A 124     -55.879  46.626 -26.970  1.00102.91           N  
ANISOU  510  N   HIS A 124    12863  15083  11155    404   -217  -1795       N  
ATOM    511  CA  HIS A 124     -56.295  45.387 -26.315  1.00111.97           C  
ANISOU  511  CA  HIS A 124    13958  16112  12475    474   -282  -1876       C  
ATOM    512  C   HIS A 124     -55.852  44.167 -27.114  1.00116.59           C  
ANISOU  512  C   HIS A 124    14534  16744  13021    528   -276  -2059       C  
ATOM    513  O   HIS A 124     -55.309  43.207 -26.554  1.00119.85           O  
ANISOU  513  O   HIS A 124    14886  17105  13546    592   -261  -2152       O  
ATOM    514  CB  HIS A 124     -57.813  45.375 -26.112  1.00119.65           C  
ANISOU  514  CB  HIS A 124    14963  16979  13521    470   -409  -1813       C  
ATOM    515  CG  HIS A 124     -58.299  46.371 -25.107  1.00117.28           C  
ANISOU  515  CG  HIS A 124    14656  16610  13294    444   -423  -1652       C  
ATOM    516  ND1 HIS A 124     -57.490  46.882 -24.115  1.00112.02           N  
ANISOU  516  ND1 HIS A 124    13946  15927  12688    438   -344  -1584       N  
ATOM    517  CD2 HIS A 124     -59.513  46.946 -24.937  1.00116.06           C  
ANISOU  517  CD2 HIS A 124    14532  16403  13163    429   -510  -1552       C  
ATOM    518  CE1 HIS A 124     -58.184  47.731 -23.379  1.00106.03           C  
ANISOU  518  CE1 HIS A 124    13201  15103  11982    421   -380  -1450       C  
ATOM    519  NE2 HIS A 124     -59.414  47.789 -23.857  1.00108.86           N  
ANISOU  519  NE2 HIS A 124    13600  15441  12319    419   -478  -1429       N  
ATOM    520  N   LYS A 125     -56.070  44.192 -28.431  1.00112.09           N  
ANISOU  520  N   LYS A 125    14034  16268  12287    509   -292  -2116       N  
ATOM    521  CA  LYS A 125     -55.738  43.038 -29.263  1.00120.82           C  
ANISOU  521  CA  LYS A 125    15145  17418  13343    566   -294  -2298       C  
ATOM    522  C   LYS A 125     -54.248  42.720 -29.199  1.00133.21           C  
ANISOU  522  C   LYS A 125    16642  19079  14891    609   -169  -2395       C  
ATOM    523  O   LYS A 125     -53.857  41.577 -28.936  1.00144.76           O  
ANISOU  523  O   LYS A 125    18061  20492  16448    693   -178  -2526       O  
ATOM    524  CB  LYS A 125     -56.189  43.285 -30.703  1.00119.66           C  
ANISOU  524  CB  LYS A 125    15094  17372  13000    532   -326  -2329       C  
ATOM    525  CG  LYS A 125     -55.873  42.142 -31.650  1.00116.60           C  
ANISOU  525  CG  LYS A 125    14726  17037  12541    592   -331  -2524       C  
ATOM    526  CD  LYS A 125     -56.453  42.377 -33.037  1.00117.30           C  
ANISOU  526  CD  LYS A 125    14919  17213  12434    557   -379  -2549       C  
ATOM    527  CE  LYS A 125     -55.928  41.357 -34.039  1.00124.93           C  
ANISOU  527  CE  LYS A 125    15910  18261  13299    617   -359  -2750       C  
ATOM    528  NZ  LYS A 125     -56.546  41.537 -35.383  1.00129.90           N  
ANISOU  528  NZ  LYS A 125    16651  18970  13735    584   -417  -2779       N  
ATOM    529  N   LYS A 126     -53.399  43.720 -29.426  1.00135.14           N  
ANISOU  529  N   LYS A 126    16873  19458  15015    552    -56  -2333       N  
ATOM    530  CA  LYS A 126     -51.957  43.554 -29.254  1.00135.95           C  
ANISOU  530  CA  LYS A 126    16883  19664  15107    583     69  -2411       C  
ATOM    531  C   LYS A 126     -51.635  43.660 -27.768  1.00136.85           C  
ANISOU  531  C   LYS A 126    16915  19676  15407    600     79  -2335       C  
ATOM    532  O   LYS A 126     -51.354  44.735 -27.237  1.00136.56           O  
ANISOU  532  O   LYS A 126    16862  19660  15364    530    129  -2201       O  
ATOM    533  CB  LYS A 126     -51.193  44.576 -30.086  1.00130.50           C  
ANISOU  533  CB  LYS A 126    16208  19165  14212    496    187  -2371       C  
ATOM    534  CG  LYS A 126     -51.081  44.172 -31.555  1.00131.84           C  
ANISOU  534  CG  LYS A 126    16434  19470  14191    506    211  -2500       C  
ATOM    535  CD  LYS A 126     -50.321  45.194 -32.380  1.00129.24           C  
ANISOU  535  CD  LYS A 126    16125  19335  13647    405    335  -2453       C  
ATOM    536  CE  LYS A 126     -50.652  45.048 -33.858  1.00131.94           C  
ANISOU  536  CE  LYS A 126    16570  19782  13781    391    324  -2529       C  
ATOM    537  NZ  LYS A 126     -50.282  46.276 -34.612  1.00137.76           N  
ANISOU  537  NZ  LYS A 126    17370  20669  14303    263    415  -2424       N  
ATOM    538  N   ASN A 127     -51.648  42.509 -27.094  1.00126.28           N  
ANISOU  538  N   ASN A 127    15533  18220  14227    695     26  -2426       N  
ATOM    539  CA  ASN A 127     -51.558  42.443 -25.636  1.00129.14           C  
ANISOU  539  CA  ASN A 127    15836  18454  14776    720      8  -2357       C  
ATOM    540  C   ASN A 127     -50.099  42.632 -25.215  1.00129.19           C  
ANISOU  540  C   ASN A 127    15739  18563  14786    742    122  -2389       C  
ATOM    541  O   ASN A 127     -49.389  41.695 -24.847  1.00138.81           O  
ANISOU  541  O   ASN A 127    16891  19763  16088    840    131  -2508       O  
ATOM    542  CB  ASN A 127     -52.138  41.119 -25.148  1.00141.39           C  
ANISOU  542  CB  ASN A 127    17398  19842  16483    805    -97  -2441       C  
ATOM    543  CG  ASN A 127     -51.954  40.893 -23.658  1.00150.26           C  
ANISOU  543  CG  ASN A 127    18468  20834  17791    841   -115  -2386       C  
ATOM    544  OD1 ASN A 127     -52.884  41.080 -22.880  1.00144.21           O  
ANISOU  544  OD1 ASN A 127    17728  19940  17126    807   -183  -2274       O  
ATOM    545  ND2 ASN A 127     -50.774  40.437 -23.261  1.00162.42           N  
ANISOU  545  ND2 ASN A 127    19930  22408  19375    915    -57  -2472       N  
ATOM    546  N   LEU A 128     -49.649  43.883 -25.286  1.00119.09           N  
ANISOU  546  N   LEU A 128    14448  17391  13410    647    205  -2280       N  
ATOM    547  CA  LEU A 128     -48.276  44.221 -24.934  1.00112.52           C  
ANISOU  547  CA  LEU A 128    13509  16675  12568    642    317  -2296       C  
ATOM    548  C   LEU A 128     -48.179  44.958 -23.606  1.00111.29           C  
ANISOU  548  C   LEU A 128    13321  16434  12530    603    315  -2153       C  
ATOM    549  O   LEU A 128     -47.321  44.634 -22.778  1.00120.41           O  
ANISOU  549  O   LEU A 128    14381  17584  13786    657    343  -2192       O  
ATOM    550  CB  LEU A 128     -47.636  45.059 -26.045  1.00105.17           C  
ANISOU  550  CB  LEU A 128    12582  15951  11426    550    428  -2293       C  
ATOM    551  CG  LEU A 128     -47.909  44.627 -27.486  1.00108.66           C  
ANISOU  551  CG  LEU A 128    13089  16488  11710    560    431  -2400       C  
ATOM    552  CD1 LEU A 128     -47.119  45.502 -28.436  1.00117.73           C  
ANISOU  552  CD1 LEU A 128    14231  17850  12650    459    558  -2386       C  
ATOM    553  CD2 LEU A 128     -47.548  43.163 -27.697  1.00107.92           C  
ANISOU  553  CD2 LEU A 128    12944  16392  11669    701    414  -2604       C  
ATOM    554  N   TYR A 129     -49.056  45.938 -23.388  1.00114.09           N  
ANISOU  554  N   TYR A 129    13757  16719  12872    518    274  -1993       N  
ATOM    555  CA  TYR A 129     -49.057  46.772 -22.192  1.00111.20           C  
ANISOU  555  CA  TYR A 129    13380  16273  12597    474    269  -1850       C  
ATOM    556  C   TYR A 129     -49.121  45.962 -20.903  1.00113.22           C  
ANISOU  556  C   TYR A 129    13587  16382  13051    565    211  -1869       C  
ATOM    557  O   TYR A 129     -49.546  44.802 -20.906  1.00116.71           O  
ANISOU  557  O   TYR A 129    14033  16741  13569    650    146  -1964       O  
ATOM    558  CB  TYR A 129     -50.234  47.748 -22.242  1.00104.25           C  
ANISOU  558  CB  TYR A 129    12611  15320  11679    399    209  -1698       C  
ATOM    559  CG  TYR A 129     -51.576  47.064 -22.403  1.00100.32           C  
ANISOU  559  CG  TYR A 129    12175  14706  11235    449     97  -1715       C  
ATOM    560  CD1 TYR A 129     -52.357  46.752 -21.300  1.00100.13           C  
ANISOU  560  CD1 TYR A 129    12151  14522  11373    489     18  -1662       C  
ATOM    561  CD2 TYR A 129     -52.072  46.749 -23.659  1.00107.51           C  
ANISOU  561  CD2 TYR A 129    13144  15674  12030    446     71  -1782       C  
ATOM    562  CE1 TYR A 129     -53.584  46.125 -21.444  1.00101.56           C  
ANISOU  562  CE1 TYR A 129    12376  14607  11605    519    -81  -1678       C  
ATOM    563  CE2 TYR A 129     -53.300  46.128 -23.810  1.00112.92           C  
ANISOU  563  CE2 TYR A 129    13878  16258  12767    482    -37  -1800       C  
ATOM    564  CZ  TYR A 129     -54.053  45.820 -22.701  1.00107.48           C  
ANISOU  564  CZ  TYR A 129    13177  15416  12245    514   -111  -1747       C  
ATOM    565  OH  TYR A 129     -55.275  45.201 -22.852  1.00106.98           O  
ANISOU  565  OH  TYR A 129    13151  15263  12233    535   -215  -1765       O  
ATOM    566  N   ASP A 130     -48.699  46.569 -19.796  1.00109.69           N  
ANISOU  566  N   ASP A 130    13101  15895  12681    541    229  -1778       N  
ATOM    567  CA  ASP A 130     -48.798  45.916 -18.498  1.00112.45           C  
ANISOU  567  CA  ASP A 130    13419  16100  13208    618    172  -1775       C  
ATOM    568  C   ASP A 130     -50.254  45.893 -18.050  1.00107.11           C  
ANISOU  568  C   ASP A 130    12826  15265  12605    615     75  -1685       C  
ATOM    569  O   ASP A 130     -50.919  46.933 -18.020  1.00104.84           O  
ANISOU  569  O   ASP A 130    12600  14962  12274    542     64  -1559       O  
ATOM    570  CB  ASP A 130     -47.932  46.647 -17.472  1.00118.65           C  
ANISOU  570  CB  ASP A 130    14144  16897  14040    588    217  -1701       C  
ATOM    571  CG  ASP A 130     -47.713  45.842 -16.200  1.00124.67           C  
ANISOU  571  CG  ASP A 130    14860  17538  14970    680    170  -1727       C  
ATOM    572  OD1 ASP A 130     -48.659  45.176 -15.727  1.00124.76           O  
ANISOU  572  OD1 ASP A 130    14923  17403  15078    728     87  -1716       O  
ATOM    573  OD2 ASP A 130     -46.587  45.887 -15.660  1.00129.14           O  
ANISOU  573  OD2 ASP A 130    15339  18159  15569    700    213  -1756       O  
ATOM    574  N   HIS A 131     -50.748  44.702 -17.701  1.00118.85           N  
ANISOU  574  N   HIS A 131    14316  16637  14203    694      4  -1753       N  
ATOM    575  CA  HIS A 131     -52.153  44.569 -17.333  1.00120.42           C  
ANISOU  575  CA  HIS A 131    14581  16701  14472    685    -84  -1680       C  
ATOM    576  C   HIS A 131     -52.473  45.343 -16.062  1.00117.98           C  
ANISOU  576  C   HIS A 131    14279  16306  14243    656    -95  -1537       C  
ATOM    577  O   HIS A 131     -53.586  45.862 -15.914  1.00123.28           O  
ANISOU  577  O   HIS A 131    15002  16921  14919    619   -140  -1439       O  
ATOM    578  CB  HIS A 131     -52.516  43.095 -17.153  1.00127.81           C  
ANISOU  578  CB  HIS A 131    15520  17527  15513    762   -155  -1782       C  
ATOM    579  CG  HIS A 131     -52.489  42.309 -18.425  1.00136.02           C  
ANISOU  579  CG  HIS A 131    16576  18628  16476    791   -166  -1922       C  
ATOM    580  ND1 HIS A 131     -51.476  42.432 -19.350  1.00141.55           N  
ANISOU  580  ND1 HIS A 131    17241  19483  17057    801    -89  -2013       N  
ATOM    581  CD2 HIS A 131     -53.350  41.393 -18.929  1.00138.34           C  
ANISOU  581  CD2 HIS A 131    16920  18854  16790    810   -244  -1991       C  
ATOM    582  CE1 HIS A 131     -51.708  41.622 -20.365  1.00146.60           C  
ANISOU  582  CE1 HIS A 131    17912  20146  17643    834   -118  -2135       C  
ATOM    583  NE2 HIS A 131     -52.841  40.982 -20.137  1.00146.94           N  
ANISOU  583  NE2 HIS A 131    18010  20051  17771    839   -217  -2124       N  
ATOM    584  N   ALA A 132     -51.515  45.427 -15.137  1.00105.76           N  
ANISOU  584  N   ALA A 132    12677  14750  12756    680    -58  -1527       N  
ATOM    585  CA  ALA A 132     -51.740  46.158 -13.895  1.00 93.10           C  
ANISOU  585  CA  ALA A 132    11086  13066  11223    657    -68  -1398       C  
ATOM    586  C   ALA A 132     -51.952  47.642 -14.164  1.00 83.74           C  
ANISOU  586  C   ALA A 132     9943  11940   9936    571    -37  -1283       C  
ATOM    587  O   ALA A 132     -52.933  48.233 -13.697  1.00 74.36           O  
ANISOU  587  O   ALA A 132     8807  10678   8769    549    -77  -1177       O  
ATOM    588  CB  ALA A 132     -50.563  45.942 -12.943  1.00 93.79           C  
ANISOU  588  CB  ALA A 132    11107  13146  11382    700    -39  -1423       C  
ATOM    589  N   LEU A 133     -51.043  48.260 -14.924  1.00 86.58           N  
ANISOU  589  N   LEU A 133    10283  12433  10179    522     33  -1302       N  
ATOM    590  CA  LEU A 133     -51.178  49.679 -15.234  1.00 89.90           C  
ANISOU  590  CA  LEU A 133    10762  12903  10492    432     59  -1191       C  
ATOM    591  C   LEU A 133     -52.444  49.962 -16.031  1.00 94.85           C  
ANISOU  591  C   LEU A 133    11473  13514  11052    411      6  -1149       C  
ATOM    592  O   LEU A 133     -53.060  51.021 -15.864  1.00 95.21           O  
ANISOU  592  O   LEU A 133    11588  13526  11063    369    -16  -1033       O  
ATOM    593  CB  LEU A 133     -49.948  50.178 -15.997  1.00 89.71           C  
ANISOU  593  CB  LEU A 133    10703  13036  10348    370    148  -1227       C  
ATOM    594  CG  LEU A 133     -48.644  50.403 -15.222  1.00 89.38           C  
ANISOU  594  CG  LEU A 133    10579  13036  10345    358    205  -1233       C  
ATOM    595  CD1 LEU A 133     -48.874  51.329 -14.033  1.00 85.21           C  
ANISOU  595  CD1 LEU A 133    10092  12407   9876    327    178  -1100       C  
ATOM    596  CD2 LEU A 133     -47.997  49.097 -14.779  1.00 93.23           C  
ANISOU  596  CD2 LEU A 133    10969  13514  10940    460    202  -1359       C  
ATOM    597  N   MET A 134     -52.851  49.033 -16.899  1.00 93.20           N  
ANISOU  597  N   MET A 134    11263  13326  10824    445    -21  -1247       N  
ATOM    598  CA  MET A 134     -54.104  49.214 -17.622  1.00 90.95           C  
ANISOU  598  CA  MET A 134    11050  13024  10484    431    -84  -1214       C  
ATOM    599  C   MET A 134     -55.302  49.157 -16.680  1.00 86.58           C  
ANISOU  599  C   MET A 134    10512  12338  10048    461   -161  -1141       C  
ATOM    600  O   MET A 134     -56.309  49.835 -16.916  1.00 80.64           O  
ANISOU  600  O   MET A 134     9816  11568   9255    442   -209  -1063       O  
ATOM    601  CB  MET A 134     -54.236  48.158 -18.718  1.00 90.82           C  
ANISOU  601  CB  MET A 134    11026  13056  10424    461   -102  -1346       C  
ATOM    602  CG  MET A 134     -55.449  48.339 -19.608  1.00 96.24           C  
ANISOU  602  CG  MET A 134    11784  13745  11038    443   -172  -1324       C  
ATOM    603  SD  MET A 134     -55.280  49.743 -20.725  1.00110.89           S  
ANISOU  603  SD  MET A 134    13725  15720  12688    359   -136  -1250       S  
ATOM    604  CE  MET A 134     -56.999  50.061 -21.113  1.00119.32           C  
ANISOU  604  CE  MET A 134    14869  16729  13739    365   -254  -1183       C  
ATOM    605  N   SER A 135     -55.209  48.368 -15.608  1.00105.04           N  
ANISOU  605  N   SER A 135    12800  14587  12525    510   -172  -1163       N  
ATOM    606  CA  SER A 135     -56.320  48.274 -14.667  1.00104.92           C  
ANISOU  606  CA  SER A 135    12792  14455  12617    531   -233  -1094       C  
ATOM    607  C   SER A 135     -56.486  49.564 -13.875  1.00 99.65           C  
ANISOU  607  C   SER A 135    12157  13761  11945    507   -223   -961       C  
ATOM    608  O   SER A 135     -57.614  49.968 -13.569  1.00107.63           O  
ANISOU  608  O   SER A 135    13194  14722  12978    512   -271   -888       O  
ATOM    609  CB  SER A 135     -56.113  47.090 -13.723  1.00111.86           C  
ANISOU  609  CB  SER A 135    13624  15244  13635    582   -246  -1147       C  
ATOM    610  OG  SER A 135     -57.255  46.882 -12.910  1.00113.04           O  
ANISOU  610  OG  SER A 135    13780  15293  13879    590   -300  -1087       O  
ATOM    611  N   ILE A 136     -55.379  50.226 -13.531  1.00 89.09           N  
ANISOU  611  N   ILE A 136    10815  12459  10578    484   -162   -934       N  
ATOM    612  CA  ILE A 136     -55.503  51.464 -12.768  1.00 88.51           C  
ANISOU  612  CA  ILE A 136    10785  12349  10497    461   -158   -813       C  
ATOM    613  C   ILE A 136     -55.817  52.637 -13.690  1.00 87.95           C  
ANISOU  613  C   ILE A 136    10793  12335  10289    409   -165   -749       C  
ATOM    614  O   ILE A 136     -56.405  53.633 -13.252  1.00 82.88           O  
ANISOU  614  O   ILE A 136    10209  11645   9636    406   -192   -649       O  
ATOM    615  CB  ILE A 136     -54.243  51.734 -11.922  1.00 83.61           C  
ANISOU  615  CB  ILE A 136    10132  11729   9906    449   -104   -802       C  
ATOM    616  CG1 ILE A 136     -53.120  52.327 -12.768  1.00 92.89           C  
ANISOU  616  CG1 ILE A 136    11309  13022  10963    383    -41   -822       C  
ATOM    617  CG2 ILE A 136     -53.766  50.460 -11.227  1.00 80.32           C  
ANISOU  617  CG2 ILE A 136     9642  11269   9606    507   -102   -883       C  
ATOM    618  CD1 ILE A 136     -51.986  52.879 -11.939  1.00102.25           C  
ANISOU  618  CD1 ILE A 136    12467  14215  12166    353      5   -791       C  
ATOM    619  N   ILE A 137     -55.456  52.546 -14.972  1.00 92.42           N  
ANISOU  619  N   ILE A 137    11371  12999  10745    374   -143   -807       N  
ATOM    620  CA  ILE A 137     -55.826  53.614 -15.893  1.00 85.49           C  
ANISOU  620  CA  ILE A 137    10585  12168   9729    325   -159   -743       C  
ATOM    621  C   ILE A 137     -57.296  53.495 -16.271  1.00 83.13           C  
ANISOU  621  C   ILE A 137    10319  11833   9434    364   -245   -727       C  
ATOM    622  O   ILE A 137     -57.934  54.491 -16.632  1.00 83.09           O  
ANISOU  622  O   ILE A 137    10398  11824   9351    351   -287   -647       O  
ATOM    623  CB  ILE A 137     -54.909  53.608 -17.131  1.00 85.93           C  
ANISOU  623  CB  ILE A 137    10648  12351   9649    265    -99   -804       C  
ATOM    624  CG1 ILE A 137     -54.797  55.018 -17.712  1.00 92.53           C  
ANISOU  624  CG1 ILE A 137    11592  13226  10340    186    -90   -705       C  
ATOM    625  CG2 ILE A 137     -55.426  52.644 -18.187  1.00 86.33           C  
ANISOU  625  CG2 ILE A 137    10686  12447   9666    294   -130   -903       C  
ATOM    626  CD1 ILE A 137     -53.460  55.301 -18.359  1.00101.83           C  
ANISOU  626  CD1 ILE A 137    12761  14524  11405     99      3   -733       C  
ATOM    627  N   SER A 138     -57.865  52.291 -16.177  1.00 89.02           N  
ANISOU  627  N   SER A 138    11003  12549  10273    413   -280   -803       N  
ATOM    628  CA  SER A 138     -59.298  52.135 -16.396  1.00 94.08           C  
ANISOU  628  CA  SER A 138    11654  13156  10936    445   -365   -789       C  
ATOM    629  C   SER A 138     -60.094  52.647 -15.203  1.00 93.62           C  
ANISOU  629  C   SER A 138    11592  13011  10969    481   -398   -698       C  
ATOM    630  O   SER A 138     -61.108  53.333 -15.376  1.00 89.72           O  
ANISOU  630  O   SER A 138    11138  12509  10443    499   -458   -637       O  
ATOM    631  CB  SER A 138     -59.626  50.668 -16.672  1.00 96.93           C  
ANISOU  631  CB  SER A 138    11952  13510  11367    470   -393   -901       C  
ATOM    632  OG  SER A 138     -58.845  50.165 -17.742  1.00104.81           O  
ANISOU  632  OG  SER A 138    12954  14591  12279    450   -360   -998       O  
ATOM    633  N   THR A 139     -59.643  52.328 -13.985  1.00 88.09           N  
ANISOU  633  N   THR A 139    10845  12249  10377    497   -361   -690       N  
ATOM    634  CA  THR A 139     -60.333  52.795 -12.788  1.00 79.23           C  
ANISOU  634  CA  THR A 139     9720  11050   9334    532   -381   -607       C  
ATOM    635  C   THR A 139     -60.390  54.317 -12.749  1.00 79.51           C  
ANISOU  635  C   THR A 139     9839  11084   9285    526   -388   -507       C  
ATOM    636  O   THR A 139     -61.388  54.897 -12.305  1.00 84.58           O  
ANISOU  636  O   THR A 139    10500  11688   9947    567   -433   -444       O  
ATOM    637  CB  THR A 139     -59.640  52.254 -11.532  1.00 75.07           C  
ANISOU  637  CB  THR A 139     9145  10463   8916    544   -336   -615       C  
ATOM    638  OG1 THR A 139     -59.572  50.823 -11.593  1.00 81.98           O  
ANISOU  638  OG1 THR A 139     9959  11325   9866    553   -339   -709       O  
ATOM    639  CG2 THR A 139     -60.403  52.656 -10.276  1.00 67.95           C  
ANISOU  639  CG2 THR A 139     8241   9487   8091    581   -353   -536       C  
ATOM    640  N   PHE A 140     -59.332  54.981 -13.220  1.00 74.25           N  
ANISOU  640  N   PHE A 140     9228  10461   8523    474   -344   -494       N  
ATOM    641  CA  PHE A 140     -59.323  56.440 -13.247  1.00 75.74           C  
ANISOU  641  CA  PHE A 140     9518  10636   8622    456   -356   -397       C  
ATOM    642  C   PHE A 140     -60.379  56.975 -14.207  1.00 90.97           C  
ANISOU  642  C   PHE A 140    11514  12587  10465    474   -430   -368       C  
ATOM    643  O   PHE A 140     -61.234  57.782 -13.825  1.00 98.08           O  
ANISOU  643  O   PHE A 140    12462  13439  11366    522   -484   -297       O  
ATOM    644  CB  PHE A 140     -57.934  56.954 -13.635  1.00 66.88           C  
ANISOU  644  CB  PHE A 140     8437   9564   7411    374   -290   -392       C  
ATOM    645  CG  PHE A 140     -57.802  58.451 -13.559  1.00 68.71           C  
ANISOU  645  CG  PHE A 140     8787   9765   7556    339   -303   -288       C  
ATOM    646  CD1 PHE A 140     -57.361  59.061 -12.397  1.00 71.43           C  
ANISOU  646  CD1 PHE A 140     9149  10041   7949    338   -284   -232       C  
ATOM    647  CD2 PHE A 140     -58.122  59.249 -14.647  1.00 75.93           C  
ANISOU  647  CD2 PHE A 140     9807  10710   8334    308   -340   -246       C  
ATOM    648  CE1 PHE A 140     -57.243  60.438 -12.319  1.00 73.15           C  
ANISOU  648  CE1 PHE A 140     9490  10217   8087    303   -303   -139       C  
ATOM    649  CE2 PHE A 140     -58.005  60.626 -14.577  1.00 80.33           C  
ANISOU  649  CE2 PHE A 140    10491  11221   8809    275   -360   -147       C  
ATOM    650  CZ  PHE A 140     -57.565  61.222 -13.410  1.00 75.06           C  
ANISOU  650  CZ  PHE A 140     9842  10480   8196    271   -342    -95       C  
ATOM    651  N   HIS A 141     -60.334  56.531 -15.466  1.00 91.63           N  
ANISOU  651  N   HIS A 141    11602  12747  10468    444   -438   -427       N  
ATOM    652  CA  HIS A 141     -61.255  57.061 -16.465  1.00 89.99           C  
ANISOU  652  CA  HIS A 141    11467  12566  10162    459   -515   -400       C  
ATOM    653  C   HIS A 141     -62.704  56.739 -16.129  1.00 92.72           C  
ANISOU  653  C   HIS A 141    11759  12878  10593    539   -595   -401       C  
ATOM    654  O   HIS A 141     -63.604  57.522 -16.456  1.00 99.95           O  
ANISOU  654  O   HIS A 141    12735  13787  11455    579   -671   -348       O  
ATOM    655  CB  HIS A 141     -60.907  56.518 -17.849  1.00 85.99           C  
ANISOU  655  CB  HIS A 141    10970  12151   9552    412   -506   -475       C  
ATOM    656  CG  HIS A 141     -61.751  57.087 -18.945  1.00 85.54           C  
ANISOU  656  CG  HIS A 141    11000  12125   9375    422   -590   -446       C  
ATOM    657  ND1 HIS A 141     -61.514  58.327 -19.498  1.00 86.71           N  
ANISOU  657  ND1 HIS A 141    11284  12279   9383    384   -603   -363       N  
ATOM    658  CD2 HIS A 141     -62.843  56.596 -19.578  1.00 87.79           C  
ANISOU  658  CD2 HIS A 141    11263  12433   9659    465   -673   -487       C  
ATOM    659  CE1 HIS A 141     -62.416  58.571 -20.431  1.00 91.69           C  
ANISOU  659  CE1 HIS A 141    11976  12933   9928    412   -692   -354       C  
ATOM    660  NE2 HIS A 141     -63.235  57.537 -20.500  1.00 93.14           N  
ANISOU  660  NE2 HIS A 141    12060  13133  10196    462   -737   -431       N  
ATOM    661  N   LEU A 142     -62.957  55.598 -15.484  1.00 83.93           N  
ANISOU  661  N   LEU A 142    10533  11746   9610    560   -582   -461       N  
ATOM    662  CA  LEU A 142     -64.327  55.268 -15.111  1.00 82.81           C  
ANISOU  662  CA  LEU A 142    10327  11584   9553    620   -649   -461       C  
ATOM    663  C   LEU A 142     -64.799  56.119 -13.943  1.00 86.05           C  
ANISOU  663  C   LEU A 142    10746  11933  10017    675   -657   -377       C  
ATOM    664  O   LEU A 142     -65.976  56.499 -13.881  1.00 90.39           O  
ANISOU  664  O   LEU A 142    11283  12483  10577    735   -725   -348       O  
ATOM    665  CB  LEU A 142     -64.444  53.783 -14.773  1.00 81.03           C  
ANISOU  665  CB  LEU A 142     9992  11350   9446    611   -633   -545       C  
ATOM    666  CG  LEU A 142     -64.321  52.831 -15.960  1.00 81.57           C  
ANISOU  666  CG  LEU A 142    10047  11476   9472    576   -651   -643       C  
ATOM    667  CD1 LEU A 142     -63.876  51.450 -15.502  1.00 86.87           C  
ANISOU  667  CD1 LEU A 142    10642  12116  10250    559   -612   -725       C  
ATOM    668  CD2 LEU A 142     -65.645  52.760 -16.698  1.00 76.77           C  
ANISOU  668  CD2 LEU A 142     9423  10904   8842    599   -749   -657       C  
ATOM    669  N   SER A 143     -63.895  56.435 -13.011  1.00 86.14           N  
ANISOU  669  N   SER A 143    10776  11895  10058    661   -590   -342       N  
ATOM    670  CA  SER A 143     -64.248  57.225 -11.835  1.00 90.14           C  
ANISOU  670  CA  SER A 143    11299  12339  10611    714   -591   -269       C  
ATOM    671  C   SER A 143     -64.531  58.685 -12.159  1.00 93.28           C  
ANISOU  671  C   SER A 143    11815  12721  10905    746   -642   -191       C  
ATOM    672  O   SER A 143     -65.063  59.394 -11.297  1.00 95.85           O  
ANISOU  672  O   SER A 143    12160  12998  11261    812   -662   -137       O  
ATOM    673  CB  SER A 143     -63.139  57.125 -10.784  1.00 83.63           C  
ANISOU  673  CB  SER A 143    10468  11466   9840    685   -513   -259       C  
ATOM    674  OG  SER A 143     -62.951  55.780 -10.376  1.00 79.81           O  
ANISOU  674  OG  SER A 143     9886  10980   9457    670   -477   -326       O  
ATOM    675  N   ILE A 144     -64.205  59.149 -13.361  1.00 90.51           N  
ANISOU  675  N   ILE A 144    11552  12407  10429    706   -666   -185       N  
ATOM    676  CA  ILE A 144     -64.569  60.521 -13.734  1.00 88.30           C  
ANISOU  676  CA  ILE A 144    11403  12101  10045    739   -731   -108       C  
ATOM    677  C   ILE A 144     -66.084  60.657 -13.740  1.00 94.98           C  
ANISOU  677  C   ILE A 144    12213  12954  10920    843   -822   -103       C  
ATOM    678  O   ILE A 144     -66.780  59.815 -14.341  1.00100.70           O  
ANISOU  678  O   ILE A 144    12854  13739  11668    852   -858   -163       O  
ATOM    679  CB  ILE A 144     -63.994  60.877 -15.113  1.00 91.83           C  
ANISOU  679  CB  ILE A 144    11953  12595  10344    667   -741   -103       C  
ATOM    680  CG1 ILE A 144     -62.603  60.298 -15.284  1.00 83.52           C  
ANISOU  680  CG1 ILE A 144    10876  11579   9277    564   -643   -146       C  
ATOM    681  CG2 ILE A 144     -63.960  62.379 -15.316  1.00102.14           C  
ANISOU  681  CG2 ILE A 144    13426  13846  11536    674   -790     -8       C  
ATOM    682  CD1 ILE A 144     -61.897  60.803 -16.498  1.00 85.09           C  
ANISOU  682  CD1 ILE A 144    11184  11828   9320    480   -634   -130       C  
ATOM    683  N   PRO A 145     -66.651  61.671 -13.088  1.00 85.20           N  
ANISOU  683  N   PRO A 145    11029  11659   9683    926   -865    -41       N  
ATOM    684  CA  PRO A 145     -68.100  61.880 -13.163  1.00 96.78           C  
ANISOU  684  CA  PRO A 145    12456  13148  11169   1036   -957    -41       C  
ATOM    685  C   PRO A 145     -68.493  62.832 -14.284  1.00108.04           C  
ANISOU  685  C   PRO A 145    14013  14578  12461   1070  -1058     -2       C  
ATOM    686  O   PRO A 145     -67.810  63.833 -14.521  1.00129.65           O  
ANISOU  686  O   PRO A 145    16907  17258  15097   1041  -1064     60       O  
ATOM    687  CB  PRO A 145     -68.424  62.459 -11.781  1.00 97.47           C  
ANISOU  687  CB  PRO A 145    12534  13173  11327   1117   -943     -1       C  
ATOM    688  CG  PRO A 145     -67.197  63.257 -11.441  1.00 94.04           C  
ANISOU  688  CG  PRO A 145    12234  12662  10838   1061   -895     54       C  
ATOM    689  CD  PRO A 145     -66.015  62.573 -12.110  1.00 88.29           C  
ANISOU  689  CD  PRO A 145    11504  11966  10075    930   -829     22       C  
ATOM    690  N   ASN A 146     -69.577  62.514 -14.990  1.00109.11           N  
ANISOU  690  N   ASN A 146    14087  14777  12591   1124  -1142    -38       N  
ATOM    691  CA  ASN A 146     -70.129  63.374 -16.035  1.00118.01           C  
ANISOU  691  CA  ASN A 146    15332  15910  13595   1177  -1257     -5       C  
ATOM    692  C   ASN A 146     -69.063  63.729 -17.076  1.00121.59           C  
ANISOU  692  C   ASN A 146    15941  16354  13905   1072  -1243     25       C  
ATOM    693  O   ASN A 146     -68.764  64.895 -17.341  1.00126.40           O  
ANISOU  693  O   ASN A 146    16721  16900  14404   1077  -1282    100       O  
ATOM    694  CB  ASN A 146     -70.753  64.628 -15.416  1.00126.96           C  
ANISOU  694  CB  ASN A 146    16546  16975  14719   1304  -1326     59       C  
ATOM    695  CG  ASN A 146     -71.626  64.308 -14.210  1.00136.70           C  
ANISOU  695  CG  ASN A 146    17623  18224  16094   1399  -1310     30       C  
ATOM    696  OD1 ASN A 146     -71.999  63.155 -13.990  1.00149.17           O  
ANISOU  696  OD1 ASN A 146    19033  19873  17773   1373  -1272    -33       O  
ATOM    697  ND2 ASN A 146     -71.949  65.329 -13.419  1.00135.64           N  
ANISOU  697  ND2 ASN A 146    17551  18024  15963   1505  -1339     77       N  
ATOM    698  N   PHE A 147     -68.475  62.683 -17.653  1.00110.51           N  
ANISOU  698  N   PHE A 147    14475  15014  12499    972  -1182    -37       N  
ATOM    699  CA  PHE A 147     -67.483  62.824 -18.713  1.00114.05           C  
ANISOU  699  CA  PHE A 147    15040  15485  12809    865  -1154    -27       C  
ATOM    700  C   PHE A 147     -68.215  62.748 -20.047  1.00133.71           C  
ANISOU  700  C   PHE A 147    17569  18038  15198    886  -1257    -49       C  
ATOM    701  O   PHE A 147     -68.764  61.699 -20.402  1.00140.77           O  
ANISOU  701  O   PHE A 147    18339  19001  16144    893  -1276   -130       O  
ATOM    702  CB  PHE A 147     -66.413  61.740 -18.596  1.00109.89           C  
ANISOU  702  CB  PHE A 147    14424  14998  12330    759  -1032    -92       C  
ATOM    703  CG  PHE A 147     -65.406  61.762 -19.708  1.00109.41           C  
ANISOU  703  CG  PHE A 147    14456  14986  12129    650   -990    -97       C  
ATOM    704  CD1 PHE A 147     -64.428  62.740 -19.753  1.00100.76           C  
ANISOU  704  CD1 PHE A 147    13498  13852  10934    578   -947    -22       C  
ATOM    705  CD2 PHE A 147     -65.437  60.805 -20.709  1.00114.67           C  
ANISOU  705  CD2 PHE A 147    15073  15739  12757    614   -992   -179       C  
ATOM    706  CE1 PHE A 147     -63.499  62.766 -20.777  1.00101.58           C  
ANISOU  706  CE1 PHE A 147    13680  14016  10901    467   -899    -26       C  
ATOM    707  CE2 PHE A 147     -64.508  60.826 -21.736  1.00116.59           C  
ANISOU  707  CE2 PHE A 147    15399  16040  12861    516   -945   -189       C  
ATOM    708  CZ  PHE A 147     -63.539  61.808 -21.770  1.00111.45           C  
ANISOU  708  CZ  PHE A 147    14875  15361  12108    440   -894   -111       C  
ATOM    709  N   ASN A 148     -68.229  63.864 -20.784  1.00118.22           N  
ANISOU  709  N   ASN A 148    15786  16045  13088    895  -1330     24       N  
ATOM    710  CA  ASN A 148     -69.065  63.992 -21.971  1.00125.34           C  
ANISOU  710  CA  ASN A 148    16745  16994  13886    940  -1453     17       C  
ATOM    711  C   ASN A 148     -68.330  64.594 -23.163  1.00118.76           C  
ANISOU  711  C   ASN A 148    16103  16167  12855    849  -1461     67       C  
ATOM    712  O   ASN A 148     -68.962  64.862 -24.193  1.00125.83           O  
ANISOU  712  O   ASN A 148    17081  17089  13638    886  -1572     75       O  
ATOM    713  CB  ASN A 148     -70.315  64.833 -21.661  1.00144.17           C  
ANISOU  713  CB  ASN A 148    19155  19333  16292   1093  -1586     60       C  
ATOM    714  CG  ASN A 148     -70.002  66.309 -21.454  1.00166.97           C  
ANISOU  714  CG  ASN A 148    22243  22111  19088   1119  -1620    169       C  
ATOM    715  OD1 ASN A 148     -70.363  67.148 -22.274  1.00181.36           O  
ANISOU  715  OD1 ASN A 148    24224  23906  20778   1159  -1732    222       O  
ATOM    716  ND2 ASN A 148     -69.328  66.627 -20.356  1.00171.66           N  
ANISOU  716  ND2 ASN A 148    22840  22633  19749   1094  -1532    202       N  
ATOM    717  N   GLN A 149     -67.028  64.812 -23.060  1.00118.09           N  
ANISOU  717  N   GLN A 149    16086  16063  12719    730  -1348     99       N  
ATOM    718  CA  GLN A 149     -66.235  65.415 -24.130  1.00118.78           C  
ANISOU  718  CA  GLN A 149    16355  16164  12613    623  -1336    153       C  
ATOM    719  C   GLN A 149     -65.095  64.461 -24.484  1.00113.18           C  
ANISOU  719  C   GLN A 149    15570  15547  11887    492  -1198     83       C  
ATOM    720  O   GLN A 149     -63.932  64.686 -24.117  1.00103.30           O  
ANISOU  720  O   GLN A 149    14343  14284  10622    391  -1087    110       O  
ATOM    721  CB  GLN A 149     -65.716  66.805 -23.698  1.00120.65           C  
ANISOU  721  CB  GLN A 149    16770  16289  12784    595  -1338    273       C  
ATOM    722  CG  GLN A 149     -66.770  67.915 -23.685  1.00130.09           C  
ANISOU  722  CG  GLN A 149    18098  17389  13939    724  -1494    348       C  
ATOM    723  CD  GLN A 149     -67.150  68.400 -25.074  1.00138.78           C  
ANISOU  723  CD  GLN A 149    19369  18509  14854    723  -1604    388       C  
ATOM    724  OE1 GLN A 149     -67.237  67.619 -26.021  1.00138.89           O  
ANISOU  724  OE1 GLN A 149    19335  18626  14810    688  -1605    325       O  
ATOM    725  NE2 GLN A 149     -67.369  69.703 -25.202  1.00144.20           N  
ANISOU  725  NE2 GLN A 149    20265  19086  15437    762  -1704    493       N  
ATOM    726  N   TYR A 150     -65.437  63.390 -25.211  1.00137.51           N  
ANISOU  726  N   TYR A 150    18557  18722  14968    497  -1210    -14       N  
ATOM    727  CA  TYR A 150     -64.466  62.350 -25.540  1.00138.21           C  
ANISOU  727  CA  TYR A 150    18558  18901  15053    400  -1088   -103       C  
ATOM    728  C   TYR A 150     -63.280  62.884 -26.333  1.00136.79           C  
ANISOU  728  C   TYR A 150    18516  18766  14694    266  -1009    -60       C  
ATOM    729  O   TYR A 150     -62.243  62.215 -26.394  1.00141.28           O  
ANISOU  729  O   TYR A 150    19011  19405  15265    181   -885   -122       O  
ATOM    730  CB  TYR A 150     -65.145  61.227 -26.331  1.00149.21           C  
ANISOU  730  CB  TYR A 150    19862  20378  16452    434  -1140   -211       C  
ATOM    731  CG  TYR A 150     -66.315  60.597 -25.609  1.00157.75           C  
ANISOU  731  CG  TYR A 150    20796  21434  17710    545  -1212   -260       C  
ATOM    732  CD1 TYR A 150     -66.132  59.884 -24.433  1.00157.72           C  
ANISOU  732  CD1 TYR A 150    20638  21402  17887    557  -1137   -304       C  
ATOM    733  CD2 TYR A 150     -67.606  60.723 -26.102  1.00161.89           C  
ANISOU  733  CD2 TYR A 150    21331  21965  18215    634  -1357   -261       C  
ATOM    734  CE1 TYR A 150     -67.202  59.321 -23.764  1.00158.32           C  
ANISOU  734  CE1 TYR A 150    20579  21459  18115    642  -1196   -342       C  
ATOM    735  CE2 TYR A 150     -68.682  60.161 -25.443  1.00162.90           C  
ANISOU  735  CE2 TYR A 150    21309  22084  18502    723  -1418   -306       C  
ATOM    736  CZ  TYR A 150     -68.474  59.462 -24.274  1.00158.12           C  
ANISOU  736  CZ  TYR A 150    20557  21453  18071    721  -1332   -344       C  
ATOM    737  OH  TYR A 150     -69.539  58.898 -23.610  1.00152.42           O  
ANISOU  737  OH  TYR A 150    19687  20727  17499    794  -1384   -383       O  
ATOM    738  N   GLU A 151     -63.410  64.065 -26.945  1.00127.76           N  
ANISOU  738  N   GLU A 151    17569  17583  13393    245  -1078     45       N  
ATOM    739  CA  GLU A 151     -62.317  64.627 -27.737  1.00128.37           C  
ANISOU  739  CA  GLU A 151    17787  17705  13284    101  -1003     97       C  
ATOM    740  C   GLU A 151     -61.074  64.874 -26.892  1.00128.86           C  
ANISOU  740  C   GLU A 151    17817  17750  13396      2   -868    125       C  
ATOM    741  O   GLU A 151     -59.953  64.595 -27.334  1.00132.91           O  
ANISOU  741  O   GLU A 151    18315  18357  13830   -121   -747     95       O  
ATOM    742  CB  GLU A 151     -62.771  65.926 -28.396  1.00137.33           C  
ANISOU  742  CB  GLU A 151    19155  18772  14251    102  -1118    219       C  
ATOM    743  CG  GLU A 151     -64.194  65.894 -28.894  1.00150.42           C  
ANISOU  743  CG  GLU A 151    20839  20414  15899    239  -1284    208       C  
ATOM    744  CD  GLU A 151     -64.823  67.250 -28.883  1.00163.63           C  
ANISOU  744  CD  GLU A 151    22706  21967  17498    300  -1417    332       C  
ATOM    745  OE1 GLU A 151     -65.998  67.334 -28.512  1.00162.84           O  
ANISOU  745  OE1 GLU A 151    22566  21815  17490    450  -1541    325       O  
ATOM    746  OE2 GLU A 151     -64.157  68.235 -29.242  1.00171.86           O  
ANISOU  746  OE2 GLU A 151    23942  22967  18391    199  -1400    434       O  
ATOM    747  N   ALA A 152     -61.253  65.405 -25.679  1.00117.49           N  
ANISOU  747  N   ALA A 152    16362  16196  12082     56   -887    178       N  
ATOM    748  CA  ALA A 152     -60.118  65.678 -24.806  1.00101.43           C  
ANISOU  748  CA  ALA A 152    14300  14138  10102    -34   -774    206       C  
ATOM    749  C   ALA A 152     -59.338  64.413 -24.489  1.00105.23           C  
ANISOU  749  C   ALA A 152    14580  14717  10687    -66   -648     88       C  
ATOM    750  O   ALA A 152     -58.143  64.485 -24.188  1.00109.11           O  
ANISOU  750  O   ALA A 152    15042  15241  11173   -172   -535     91       O  
ATOM    751  CB  ALA A 152     -60.598  66.337 -23.516  1.00 86.82           C  
ANISOU  751  CB  ALA A 152    12458  12149   8380     53   -830    266       C  
ATOM    752  N   MET A 153     -59.993  63.256 -24.542  1.00122.92           N  
ANISOU  752  N   MET A 153    16681  16999  13023     25   -671    -17       N  
ATOM    753  CA  MET A 153     -59.350  61.971 -24.285  1.00118.43           C  
ANISOU  753  CA  MET A 153    15934  16510  12555     12   -570   -137       C  
ATOM    754  C   MET A 153     -58.571  61.544 -25.524  1.00122.22           C  
ANISOU  754  C   MET A 153    16430  17126  12884    -82   -496   -197       C  
ATOM    755  O   MET A 153     -59.165  61.177 -26.543  1.00130.30           O  
ANISOU  755  O   MET A 153    17486  18203  13820    -57   -552   -239       O  
ATOM    756  CB  MET A 153     -60.403  60.930 -23.917  1.00112.95           C  
ANISOU  756  CB  MET A 153    15107  15798  12011    135   -634   -221       C  
ATOM    757  CG  MET A 153     -59.878  59.528 -23.693  1.00111.34           C  
ANISOU  757  CG  MET A 153    14736  15657  11912    137   -552   -348       C  
ATOM    758  SD  MET A 153     -59.170  59.326 -22.053  1.00110.68           S  
ANISOU  758  SD  MET A 153    14535  15508  12012    144   -470   -348       S  
ATOM    759  CE  MET A 153     -59.118  57.541 -21.935  1.00107.25           C  
ANISOU  759  CE  MET A 153    13923  15121  11706    190   -435   -502       C  
ATOM    760  N   SER A 154     -57.244  61.581 -25.443  1.00108.62           N  
ANISOU  760  N   SER A 154    14677  15468  11126   -190   -369   -206       N  
ATOM    761  CA  SER A 154     -56.372  61.163 -26.532  1.00111.95           C  
ANISOU  761  CA  SER A 154    15094  16037  11406   -283   -276   -272       C  
ATOM    762  C   SER A 154     -55.266  60.278 -25.977  1.00113.06           C  
ANISOU  762  C   SER A 154    15061  16249  11647   -304   -150   -372       C  
ATOM    763  O   SER A 154     -54.677  60.590 -24.938  1.00115.42           O  
ANISOU  763  O   SER A 154    15310  16500  12042   -328   -105   -336       O  
ATOM    764  CB  SER A 154     -55.770  62.371 -27.253  1.00117.64           C  
ANISOU  764  CB  SER A 154    15985  16789  11923   -421   -244   -162       C  
ATOM    765  OG  SER A 154     -55.204  63.283 -26.326  1.00118.12           O  
ANISOU  765  OG  SER A 154    16079  16772  12028   -484   -214    -67       O  
ATOM    766  N   CYS A 155     -54.980  59.177 -26.672  1.00121.84           N  
ANISOU  766  N   CYS A 155    16085  17475  12734   -290   -101   -502       N  
ATOM    767  CA  CYS A 155     -54.089  58.152 -26.147  1.00121.75           C  
ANISOU  767  CA  CYS A 155    15901  17522  12836   -274     -4   -618       C  
ATOM    768  C   CYS A 155     -53.097  57.709 -27.214  1.00124.52           C  
ANISOU  768  C   CYS A 155    16222  18047  13043   -345    106   -710       C  
ATOM    769  O   CYS A 155     -53.230  58.030 -28.399  1.00131.96           O  
ANISOU  769  O   CYS A 155    17274  19064  13801   -399    102   -695       O  
ATOM    770  CB  CYS A 155     -54.871  56.936 -25.639  1.00126.40           C  
ANISOU  770  CB  CYS A 155    16379  18050  13598   -140    -67   -716       C  
ATOM    771  SG  CYS A 155     -56.487  57.305 -24.920  1.00130.17           S  
ANISOU  771  SG  CYS A 155    16906  18360  14191    -42   -220   -630       S  
ATOM    772  N   ASP A 156     -52.096  56.944 -26.765  1.00118.13           N  
ANISOU  772  N   ASP A 156    15261  17306  12318   -338    204   -810       N  
ATOM    773  CA  ASP A 156     -51.094  56.364 -27.658  1.00127.41           C  
ANISOU  773  CA  ASP A 156    16372  18658  13379   -383    318   -924       C  
ATOM    774  C   ASP A 156     -50.519  55.142 -26.940  1.00125.92           C  
ANISOU  774  C   ASP A 156    16002  18484  13357   -292    363  -1062       C  
ATOM    775  O   ASP A 156     -49.727  55.293 -26.007  1.00131.10           O  
ANISOU  775  O   ASP A 156    16570  19133  14109   -312    418  -1047       O  
ATOM    776  CB  ASP A 156     -50.007  57.371 -28.002  1.00136.55           C  
ANISOU  776  CB  ASP A 156    17571  19925  14387   -541    427   -850       C  
ATOM    777  CG  ASP A 156     -48.954  56.805 -28.940  1.00144.12           C  
ANISOU  777  CG  ASP A 156    18452  21090  15218   -590    557   -971       C  
ATOM    778  OD1 ASP A 156     -48.076  56.051 -28.471  1.00148.43           O  
ANISOU  778  OD1 ASP A 156    18833  21705  15859   -552    636  -1080       O  
ATOM    779  OD2 ASP A 156     -48.996  57.129 -30.145  1.00144.87           O  
ANISOU  779  OD2 ASP A 156    18653  21281  15110   -662    580   -957       O  
ATOM    780  N   PHE A 157     -50.931  53.949 -27.373  1.00123.93           N  
ANISOU  780  N   PHE A 157    15704  18245  13138   -193    329  -1193       N  
ATOM    781  CA  PHE A 157     -50.479  52.698 -26.773  1.00122.51           C  
ANISOU  781  CA  PHE A 157    15375  18064  13111    -93    353  -1331       C  
ATOM    782  C   PHE A 157     -49.578  51.896 -27.711  1.00122.27           C  
ANISOU  782  C   PHE A 157    15274  18204  12979    -84    449  -1488       C  
ATOM    783  O   PHE A 157     -49.596  50.664 -27.690  1.00118.57           O  
ANISOU  783  O   PHE A 157    14730  17727  12596     23    431  -1628       O  
ATOM    784  CB  PHE A 157     -51.665  51.835 -26.345  1.00120.24           C  
ANISOU  784  CB  PHE A 157    15083  17631  12971     24    231  -1369       C  
ATOM    785  CG  PHE A 157     -52.720  52.571 -25.569  1.00117.99           C  
ANISOU  785  CG  PHE A 157    14868  17194  12769     28    132  -1228       C  
ATOM    786  CD1 PHE A 157     -52.470  53.023 -24.285  1.00109.55           C  
ANISOU  786  CD1 PHE A 157    13758  16040  11827     24    140  -1149       C  
ATOM    787  CD2 PHE A 157     -53.978  52.775 -26.112  1.00124.90           C  
ANISOU  787  CD2 PHE A 157    15844  18014  13597     44     26  -1184       C  
ATOM    788  CE1 PHE A 157     -53.448  53.685 -23.567  1.00102.13           C  
ANISOU  788  CE1 PHE A 157    12879  14965  10959     39     53  -1029       C  
ATOM    789  CE2 PHE A 157     -54.961  53.434 -25.398  1.00121.46           C  
ANISOU  789  CE2 PHE A 157    15460  17450  13239     61    -64  -1065       C  
ATOM    790  CZ  PHE A 157     -54.695  53.888 -24.123  1.00107.32           C  
ANISOU  790  CZ  PHE A 157    13629  15577  11569     60    -47   -989       C  
ATOM    791  N   ASN A 158     -48.784  52.575 -28.532  1.00113.96           N  
ANISOU  791  N   ASN A 158    14249  17308  11742   -196    551  -1467       N  
ATOM    792  CA  ASN A 158     -47.947  51.883 -29.504  1.00131.89           C  
ANISOU  792  CA  ASN A 158    16456  19763  13894   -189    651  -1617       C  
ATOM    793  C   ASN A 158     -46.813  51.145 -28.802  1.00131.19           C  
ANISOU  793  C   ASN A 158    16186  19735  13926   -129    732  -1733       C  
ATOM    794  O   ASN A 158     -45.989  51.761 -28.117  1.00132.77           O  
ANISOU  794  O   ASN A 158    16318  19967  14162   -197    799  -1672       O  
ATOM    795  CB  ASN A 158     -47.398  52.875 -30.525  1.00147.34           C  
ANISOU  795  CB  ASN A 158    18491  21879  15613   -341    747  -1552       C  
ATOM    796  CG  ASN A 158     -48.472  53.406 -31.449  1.00153.97           C  
ANISOU  796  CG  ASN A 158    19515  22679  16306   -380    663  -1470       C  
ATOM    797  OD1 ASN A 158     -48.823  54.584 -31.401  1.00154.65           O  
ANISOU  797  OD1 ASN A 158    19723  22708  16329   -476    630  -1308       O  
ATOM    798  ND2 ASN A 158     -49.012  52.531 -32.289  1.00157.26           N  
ANISOU  798  ND2 ASN A 158    19960  23122  16670   -299    617  -1585       N  
ATOM    799  N   GLY A 159     -46.775  49.825 -28.974  1.00129.13           N  
ANISOU  799  N   GLY A 159    15852  19485  13726      1    718  -1902       N  
ATOM    800  CA  GLY A 159     -45.720  49.016 -28.399  1.00122.32           C  
ANISOU  800  CA  GLY A 159    14824  18679  12972     82    783  -2031       C  
ATOM    801  C   GLY A 159     -45.858  48.739 -26.923  1.00113.86           C  
ANISOU  801  C   GLY A 159    13691  17440  12131    155    713  -1997       C  
ATOM    802  O   GLY A 159     -44.852  48.472 -26.260  1.00119.93           O  
ANISOU  802  O   GLY A 159    14326  18257  12984    188    772  -2053       O  
ATOM    803  N   GLY A 160     -47.076  48.787 -26.383  1.00105.05           N  
ANISOU  803  N   GLY A 160    12664  16133  11117    181    590  -1908       N  
ATOM    804  CA  GLY A 160     -47.292  48.640 -24.962  1.00 99.22           C  
ANISOU  804  CA  GLY A 160    11884  15232  10581    235    526  -1855       C  
ATOM    805  C   GLY A 160     -47.065  49.893 -24.146  1.00101.42           C  
ANISOU  805  C   GLY A 160    12174  15480  10881    135    547  -1694       C  
ATOM    806  O   GLY A 160     -47.564  49.977 -23.018  1.00 96.13           O  
ANISOU  806  O   GLY A 160    11511  14655  10359    167    476  -1618       O  
ATOM    807  N   LYS A 161     -46.324  50.868 -24.672  1.00123.86           N  
ANISOU  807  N   LYS A 161    15022  18462  13575     10    642  -1639       N  
ATOM    808  CA  LYS A 161     -46.113  52.133 -23.981  1.00130.78           C  
ANISOU  808  CA  LYS A 161    15930  19304  14455   -100    656  -1483       C  
ATOM    809  C   LYS A 161     -47.438  52.866 -23.836  1.00130.99           C  
ANISOU  809  C   LYS A 161    16111  19176  14484   -123    551  -1339       C  
ATOM    810  O   LYS A 161     -47.945  53.428 -24.811  1.00136.67           O  
ANISOU  810  O   LYS A 161    16947  19929  15052   -188    540  -1287       O  
ATOM    811  CB  LYS A 161     -45.104  52.999 -24.741  1.00139.81           C  
ANISOU  811  CB  LYS A 161    17066  20635  15420   -247    779  -1456       C  
ATOM    812  CG  LYS A 161     -44.043  52.203 -25.490  1.00152.82           C  
ANISOU  812  CG  LYS A 161    18585  22484  16994   -221    888  -1623       C  
ATOM    813  CD  LYS A 161     -42.901  53.088 -25.970  1.00155.15           C  
ANISOU  813  CD  LYS A 161    18839  22973  17139   -380   1022  -1589       C  
ATOM    814  CE  LYS A 161     -41.735  52.255 -26.484  1.00149.47           C  
ANISOU  814  CE  LYS A 161    17951  22464  16376   -336   1138  -1768       C  
ATOM    815  NZ  LYS A 161     -40.481  53.053 -26.588  1.00145.75           N  
ANISOU  815  NZ  LYS A 161    17389  22180  15809   -488   1270  -1739       N  
ATOM    816  N   ILE A 162     -48.012  52.863 -22.634  1.00124.38           N  
ANISOU  816  N   ILE A 162    15275  18174  13811    -66    471  -1278       N  
ATOM    817  CA  ILE A 162     -49.312  53.482 -22.399  1.00118.22           C  
ANISOU  817  CA  ILE A 162    14622  17249  13050    -66    368  -1155       C  
ATOM    818  C   ILE A 162     -49.117  54.948 -22.035  1.00109.15           C  
ANISOU  818  C   ILE A 162    13551  16075  11845   -179    381  -1000       C  
ATOM    819  O   ILE A 162     -48.275  55.289 -21.195  1.00100.68           O  
ANISOU  819  O   ILE A 162    12415  15007  10834   -216    427   -974       O  
ATOM    820  CB  ILE A 162     -50.094  52.734 -21.305  1.00112.41           C  
ANISOU  820  CB  ILE A 162    13849  16352  12508     51    278  -1167       C  
ATOM    821  CG1 ILE A 162     -49.291  52.659 -20.012  1.00110.21           C  
ANISOU  821  CG1 ILE A 162    13474  16035  12365     70    308  -1164       C  
ATOM    822  CG2 ILE A 162     -50.462  51.335 -21.774  1.00119.40           C  
ANISOU  822  CG2 ILE A 162    14691  17240  13436    150    246  -1309       C  
ATOM    823  CD1 ILE A 162     -50.150  52.427 -18.802  1.00113.86           C  
ANISOU  823  CD1 ILE A 162    13944  16326  12992    146    221  -1114       C  
ATOM    824  N   SER A 163     -49.896  55.817 -22.676  1.00100.11           N  
ANISOU  824  N   SER A 163    12551  14902  10584   -233    333   -901       N  
ATOM    825  CA  SER A 163     -49.793  57.258 -22.471  1.00 93.64           C  
ANISOU  825  CA  SER A 163    11840  14047   9693   -342    333   -751       C  
ATOM    826  C   SER A 163     -51.141  57.881 -22.796  1.00 93.11           C  
ANISOU  826  C   SER A 163    11926  13874   9576   -322    223   -655       C  
ATOM    827  O   SER A 163     -51.644  57.717 -23.911  1.00104.56           O  
ANISOU  827  O   SER A 163    13442  15376  10911   -320    199   -680       O  
ATOM    828  CB  SER A 163     -48.689  57.859 -23.343  1.00 94.91           C  
ANISOU  828  CB  SER A 163    12017  14368   9678   -488    443   -741       C  
ATOM    829  OG  SER A 163     -48.578  59.255 -23.135  1.00100.38           O  
ANISOU  829  OG  SER A 163    12829  15011  10300   -605    436   -593       O  
ATOM    830  N   VAL A 164     -51.724  58.587 -21.828  1.00 94.43           N  
ANISOU  830  N   VAL A 164    12151  13899   9829   -299    153   -550       N  
ATOM    831  CA  VAL A 164     -53.065  59.148 -21.951  1.00 93.03           C  
ANISOU  831  CA  VAL A 164    12100  13613   9632   -252     37   -465       C  
ATOM    832  C   VAL A 164     -53.009  60.630 -21.609  1.00 95.98           C  
ANISOU  832  C   VAL A 164    12610  13912   9947   -330     15   -319       C  
ATOM    833  O   VAL A 164     -52.400  61.016 -20.605  1.00 97.25           O  
ANISOU  833  O   VAL A 164    12738  14028  10185   -359     46   -281       O  
ATOM    834  CB  VAL A 164     -54.069  58.418 -21.037  1.00 82.15           C  
ANISOU  834  CB  VAL A 164    10654  12123   8435   -115    -42   -496       C  
ATOM    835  CG1 VAL A 164     -55.417  59.121 -21.049  1.00 83.77           C  
ANISOU  835  CG1 VAL A 164    10976  12225   8627    -65   -159   -405       C  
ATOM    836  CG2 VAL A 164     -54.216  56.969 -21.470  1.00 79.19           C  
ANISOU  836  CG2 VAL A 164    10173  11806   8109    -46    -36   -637       C  
ATOM    837  N   GLN A 165     -53.648  61.457 -22.437  1.00 96.89           N  
ANISOU  837  N   GLN A 165    12884  14006   9922   -361    -47   -237       N  
ATOM    838  CA  GLN A 165     -53.642  62.904 -22.267  1.00 97.82           C  
ANISOU  838  CA  GLN A 165    13163  14043   9962   -436    -82    -96       C  
ATOM    839  C   GLN A 165     -55.070  63.425 -22.189  1.00103.93           C  
ANISOU  839  C   GLN A 165    14051  14689  10747   -334   -221    -25       C  
ATOM    840  O   GLN A 165     -55.905  63.090 -23.035  1.00111.33           O  
ANISOU  840  O   GLN A 165    15022  15651  11628   -278   -283    -53       O  
ATOM    841  CB  GLN A 165     -52.895  63.587 -23.416  1.00 98.96           C  
ANISOU  841  CB  GLN A 165    13418  14286   9895   -591    -22    -49       C  
ATOM    842  CG  GLN A 165     -52.698  65.078 -23.217  1.00105.99           C  
ANISOU  842  CG  GLN A 165    14483  15087  10702   -694    -50     98       C  
ATOM    843  CD  GLN A 165     -52.248  65.780 -24.482  1.00116.61           C  
ANISOU  843  CD  GLN A 165    15974  16514  11820   -844    -15    160       C  
ATOM    844  OE1 GLN A 165     -51.061  65.797 -24.809  1.00117.79           O  
ANISOU  844  OE1 GLN A 165    16078  16787  11891   -984    104    144       O  
ATOM    845  NE2 GLN A 165     -53.198  66.368 -25.200  1.00125.52           N  
ANISOU  845  NE2 GLN A 165    17278  17578  12836   -815   -120    233       N  
ATOM    846  N   TYR A 166     -55.341  64.244 -21.176  1.00101.00           N  
ANISOU  846  N   TYR A 166    13740  14189  10448   -306   -272     60       N  
ATOM    847  CA  TYR A 166     -56.637  64.886 -20.984  1.00 99.52           C  
ANISOU  847  CA  TYR A 166    13662  13879  10274   -202   -402    130       C  
ATOM    848  C   TYR A 166     -56.483  66.377 -21.254  1.00112.38           C  
ANISOU  848  C   TYR A 166    15502  15433  11763   -287   -443    262       C  
ATOM    849  O   TYR A 166     -55.747  67.066 -20.539  1.00114.45           O  
ANISOU  849  O   TYR A 166    15803  15643  12041   -361   -407    319       O  
ATOM    850  CB  TYR A 166     -57.160  64.657 -19.566  1.00 92.84           C  
ANISOU  850  CB  TYR A 166    12724  12934   9616    -86   -434    119       C  
ATOM    851  CG  TYR A 166     -57.665  63.260 -19.281  1.00 90.47           C  
ANISOU  851  CG  TYR A 166    12247  12673   9455     14   -428      7       C  
ATOM    852  CD1 TYR A 166     -56.822  62.291 -18.754  1.00 93.35           C  
ANISOU  852  CD1 TYR A 166    12459  13092   9919     -5   -335    -78       C  
ATOM    853  CD2 TYR A 166     -58.992  62.919 -19.506  1.00 88.56           C  
ANISOU  853  CD2 TYR A 166    11993  12410   9247    128   -523    -14       C  
ATOM    854  CE1 TYR A 166     -57.280  61.016 -18.477  1.00 89.56           C  
ANISOU  854  CE1 TYR A 166    11836  12630   9563     81   -337   -175       C  
ATOM    855  CE2 TYR A 166     -59.460  61.646 -19.231  1.00 88.35           C  
ANISOU  855  CE2 TYR A 166    11813  12412   9346    203   -520   -112       C  
ATOM    856  CZ  TYR A 166     -58.599  60.699 -18.717  1.00 86.95           C  
ANISOU  856  CZ  TYR A 166    11502  12274   9262    177   -428   -189       C  
ATOM    857  OH  TYR A 166     -59.055  59.430 -18.441  1.00 85.23           O  
ANISOU  857  OH  TYR A 166    11149  12069   9165    245   -432   -282       O  
ATOM    858  N   ASN A 167     -57.176  66.873 -22.275  1.00115.30           N  
ANISOU  858  N   ASN A 167    16018  15795  11996   -277   -526    311       N  
ATOM    859  CA  ASN A 167     -57.107  68.288 -22.632  1.00127.24           C  
ANISOU  859  CA  ASN A 167    17760  17225  13362   -354   -581    441       C  
ATOM    860  C   ASN A 167     -58.086  69.059 -21.755  1.00117.58           C  
ANISOU  860  C   ASN A 167    16619  15837  12218   -224   -703    506       C  
ATOM    861  O   ASN A 167     -59.301  68.980 -21.956  1.00120.08           O  
ANISOU  861  O   ASN A 167    16952  16119  12552    -86   -811    497       O  
ATOM    862  CB  ASN A 167     -57.425  68.483 -24.112  1.00149.20           C  
ANISOU  862  CB  ASN A 167    20674  20064  15952   -392   -626    466       C  
ATOM    863  CG  ASN A 167     -57.051  69.867 -24.614  1.00174.29           C  
ANISOU  863  CG  ASN A 167    24096  23174  18952   -517   -656    602       C  
ATOM    864  OD1 ASN A 167     -56.535  70.694 -23.864  1.00175.86           O  
ANISOU  864  OD1 ASN A 167    24367  23280  19172   -581   -645    676       O  
ATOM    865  ND2 ASN A 167     -57.333  70.132 -25.888  1.00197.55           N  
ANISOU  865  ND2 ASN A 167    27184  26158  21716   -555   -703    639       N  
ATOM    866  N   LEU A 168     -57.564  69.802 -20.778  1.00106.18           N  
ANISOU  866  N   LEU A 168    15223  14297  10821   -265   -687    565       N  
ATOM    867  CA  LEU A 168     -58.403  70.558 -19.856  1.00101.97           C  
ANISOU  867  CA  LEU A 168    14771  13610  10364   -139   -794    619       C  
ATOM    868  C   LEU A 168     -58.842  71.909 -20.414  1.00111.38           C  
ANISOU  868  C   LEU A 168    16224  14687  11408   -144   -910    736       C  
ATOM    869  O   LEU A 168     -59.583  72.628 -19.736  1.00110.59           O  
ANISOU  869  O   LEU A 168    16213  14453  11354    -26  -1011    781       O  
ATOM    870  CB  LEU A 168     -57.669  70.776 -18.526  1.00 97.62           C  
ANISOU  870  CB  LEU A 168    14168  12996   9926   -173   -735    627       C  
ATOM    871  CG  LEU A 168     -57.059  69.566 -17.805  1.00 85.84           C  
ANISOU  871  CG  LEU A 168    12437  11597   8581   -176   -623    523       C  
ATOM    872  CD1 LEU A 168     -56.093  70.020 -16.716  1.00 76.09           C  
ANISOU  872  CD1 LEU A 168    11199  10306   7407   -254   -569    551       C  
ATOM    873  CD2 LEU A 168     -58.136  68.663 -17.217  1.00 74.27           C  
ANISOU  873  CD2 LEU A 168    10824  10131   7266      1   -660    447       C  
ATOM    874  N   SER A 169     -58.408  72.271 -21.623  1.00130.27           N  
ANISOU  874  N   SER A 169    18751  17127  13619   -274   -901    787       N  
ATOM    875  CA  SER A 169     -58.707  73.597 -22.151  1.00143.95           C  
ANISOU  875  CA  SER A 169    20758  18737  15198   -298  -1013    909       C  
ATOM    876  C   SER A 169     -60.110  73.687 -22.739  1.00150.00           C  
ANISOU  876  C   SER A 169    21596  19468  15928   -127  -1161    912       C  
ATOM    877  O   SER A 169     -60.726  74.758 -22.682  1.00152.92           O  
ANISOU  877  O   SER A 169    22164  19694  16246    -55  -1291    996       O  
ATOM    878  CB  SER A 169     -57.673  73.984 -23.210  1.00154.78           C  
ANISOU  878  CB  SER A 169    22257  20174  16377   -518   -943    971       C  
ATOM    879  OG  SER A 169     -56.355  73.878 -22.700  1.00154.51           O  
ANISOU  879  OG  SER A 169    22137  20194  16377   -679   -805    961       O  
ATOM    880  N   HIS A 170     -60.619  72.588 -23.296  1.00143.17           N  
ANISOU  880  N   HIS A 170    20577  18729  15092    -60  -1150    818       N  
ATOM    881  CA  HIS A 170     -61.923  72.536 -23.970  1.00152.94           C  
ANISOU  881  CA  HIS A 170    21855  19963  16292     90  -1288    808       C  
ATOM    882  C   HIS A 170     -63.025  73.316 -23.255  1.00161.80           C  
ANISOU  882  C   HIS A 170    23056  20939  17483    274  -1434    847       C  
ATOM    883  O   HIS A 170     -63.130  73.282 -22.029  1.00162.19           O  
ANISOU  883  O   HIS A 170    23007  20933  17686    349  -1414    823       O  
ATOM    884  CB  HIS A 170     -62.369  71.080 -24.131  1.00150.73           C  
ANISOU  884  CB  HIS A 170    21333  19823  16115    162  -1249    676       C  
ATOM    885  CG  HIS A 170     -61.986  70.466 -25.441  1.00158.69           C  
ANISOU  885  CG  HIS A 170    22339  20968  16988     61  -1200    639       C  
ATOM    886  ND1 HIS A 170     -60.755  69.889 -25.664  1.00161.13           N  
ANISOU  886  ND1 HIS A 170    22567  21387  17267    -97  -1045    599       N  
ATOM    887  CD2 HIS A 170     -62.679  70.329 -26.597  1.00163.61           C  
ANISOU  887  CD2 HIS A 170    23028  21642  17494    101  -1288    630       C  
ATOM    888  CE1 HIS A 170     -60.703  69.427 -26.901  1.00162.44           C  
ANISOU  888  CE1 HIS A 170    22753  21667  17300   -149  -1033    565       C  
ATOM    889  NE2 HIS A 170     -61.858  69.682 -27.488  1.00163.57           N  
ANISOU  889  NE2 HIS A 170    22989  21773  17386    -34  -1181    585       N  
ATOM    890  N   CYS A 180     -67.102  75.654 -13.647  1.00156.75           N  
ANISOU  890  N   CYS A 180    22095  19667  17795   1358  -1670    738       N  
ATOM    891  CA  CYS A 180     -67.896  74.720 -12.857  1.00158.34           C  
ANISOU  891  CA  CYS A 180    22048  19965  18147   1480  -1626    648       C  
ATOM    892  C   CYS A 180     -68.877  73.964 -13.744  1.00154.27           C  
ANISOU  892  C   CYS A 180    21401  19577  17639   1550  -1673    597       C  
ATOM    893  O   CYS A 180     -69.730  74.568 -14.392  1.00158.06           O  
ANISOU  893  O   CYS A 180    21977  20031  18048   1667  -1805    616       O  
ATOM    894  CB  CYS A 180     -68.645  75.460 -11.748  1.00173.06           C  
ANISOU  894  CB  CYS A 180    23947  21741  20068   1666  -1688    641       C  
ATOM    895  SG  CYS A 180     -67.573  76.520 -10.755  1.00183.40           S  
ANISOU  895  SG  CYS A 180    25453  22878  21353   1595  -1663    703       S  
ATOM    896  N   GLY A 181     -68.755  72.640 -13.766  1.00164.61           N  
ANISOU  896  N   GLY A 181    22493  21018  19033   1481  -1573    529       N  
ATOM    897  CA  GLY A 181     -69.553  71.797 -14.625  1.00170.06           C  
ANISOU  897  CA  GLY A 181    23051  21833  19733   1517  -1608    474       C  
ATOM    898  C   GLY A 181     -68.826  71.287 -15.852  1.00174.73           C  
ANISOU  898  C   GLY A 181    23670  22488  20232   1356  -1574    479       C  
ATOM    899  O   GLY A 181     -69.302  70.337 -16.486  1.00178.95           O  
ANISOU  899  O   GLY A 181    24067  23136  20789   1356  -1575    419       O  
ATOM    900  N   THR A 182     -67.687  71.884 -16.196  1.00158.97           N  
ANISOU  900  N   THR A 182    21845  20426  18129   1215  -1540    546       N  
ATOM    901  CA  THR A 182     -66.939  71.479 -17.375  1.00150.37           C  
ANISOU  901  CA  THR A 182    20792  19406  16936   1059  -1499    552       C  
ATOM    902  C   THR A 182     -66.272  70.122 -17.152  1.00149.53           C  
ANISOU  902  C   THR A 182    20480  19411  16924    955  -1357    474       C  
ATOM    903  O   THR A 182     -66.312  69.542 -16.062  1.00145.05           O  
ANISOU  903  O   THR A 182    19760  18853  16498    991  -1292    427       O  
ATOM    904  CB  THR A 182     -65.887  72.529 -17.734  1.00141.27           C  
ANISOU  904  CB  THR A 182    19874  18159  15643    926  -1493    649       C  
ATOM    905  OG1 THR A 182     -65.240  72.993 -16.542  1.00135.39           O  
ANISOU  905  OG1 THR A 182    19156  17325  14963    899  -1437    675       O  
ATOM    906  CG2 THR A 182     -66.532  73.708 -18.445  1.00146.40           C  
ANISOU  906  CG2 THR A 182    20753  18715  16158   1004  -1649    726       C  
ATOM    907  N   VAL A 183     -65.643  69.613 -18.215  1.00162.89           N  
ANISOU  907  N   VAL A 183    22178  21185  18530    828  -1312    459       N  
ATOM    908  CA  VAL A 183     -64.988  68.314 -18.137  1.00153.12           C  
ANISOU  908  CA  VAL A 183    20759  20051  17369    738  -1188    378       C  
ATOM    909  C   VAL A 183     -63.698  68.380 -17.330  1.00142.01           C  
ANISOU  909  C   VAL A 183    19346  18613  15999    626  -1071    394       C  
ATOM    910  O   VAL A 183     -63.235  67.351 -16.824  1.00137.62           O  
ANISOU  910  O   VAL A 183    18624  18116  15549    590   -974    324       O  
ATOM    911  CB  VAL A 183     -64.728  67.766 -19.554  1.00151.80           C  
ANISOU  911  CB  VAL A 183    20602  19987  17088    649  -1178    348       C  
ATOM    912  CG1 VAL A 183     -63.515  68.442 -20.180  1.00145.89           C  
ANISOU  912  CG1 VAL A 183    20016  19228  16189    490  -1126    415       C  
ATOM    913  CG2 VAL A 183     -64.553  66.254 -19.521  1.00148.58           C  
ANISOU  913  CG2 VAL A 183    19984  19688  16782    620  -1091    238       C  
ATOM    914  N   ALA A 184     -63.107  69.569 -17.182  1.00124.38           N  
ANISOU  914  N   ALA A 184    17292  16283  13683    569  -1084    483       N  
ATOM    915  CA  ALA A 184     -61.871  69.690 -16.415  1.00117.10           C  
ANISOU  915  CA  ALA A 184    16364  15334  12794    455   -982    498       C  
ATOM    916  C   ALA A 184     -62.100  69.454 -14.926  1.00117.81           C  
ANISOU  916  C   ALA A 184    16342  15376  13046    547   -958    468       C  
ATOM    917  O   ALA A 184     -61.206  68.943 -14.241  1.00117.12           O  
ANISOU  917  O   ALA A 184    16157  15311  13032    475   -859    437       O  
ATOM    918  CB  ALA A 184     -61.238  71.061 -16.654  1.00115.87           C  
ANISOU  918  CB  ALA A 184    16441  15080  12504    361  -1013    604       C  
ATOM    919  N   ASN A 185     -63.279  69.818 -14.408  1.00110.02           N  
ANISOU  919  N   ASN A 185    15365  14327  12109    708  -1048    475       N  
ATOM    920  CA  ASN A 185     -63.603  69.539 -13.009  1.00103.12           C  
ANISOU  920  CA  ASN A 185    14379  13422  11382    801  -1022    443       C  
ATOM    921  C   ASN A 185     -63.581  68.043 -12.724  1.00101.89           C  
ANISOU  921  C   ASN A 185    13997  13371  11346    792   -936    352       C  
ATOM    922  O   ASN A 185     -62.873  67.584 -11.822  1.00108.65           O  
ANISOU  922  O   ASN A 185    14769  14224  12287    749   -852    328       O  
ATOM    923  CB  ASN A 185     -64.974  70.121 -12.656  1.00111.68           C  
ANISOU  923  CB  ASN A 185    15495  14449  12488    983  -1131    455       C  
ATOM    924  CG  ASN A 185     -64.966  71.632 -12.559  1.00129.43           C  
ANISOU  924  CG  ASN A 185    17973  16562  14644   1016  -1217    540       C  
ATOM    925  OD1 ASN A 185     -64.506  72.196 -11.568  1.00135.96           O  
ANISOU  925  OD1 ASN A 185    18858  17299  15500   1012  -1196    567       O  
ATOM    926  ND2 ASN A 185     -65.477  72.299 -13.591  1.00136.99           N  
ANISOU  926  ND2 ASN A 185    19071  17495  15485   1050  -1322    583       N  
ATOM    927  N   GLY A 186     -64.354  67.267 -13.487  1.00119.67           N  
ANISOU  927  N   GLY A 186    16156  15709  13606    833   -965    300       N  
ATOM    928  CA  GLY A 186     -64.438  65.837 -13.246  1.00119.75           C  
ANISOU  928  CA  GLY A 186    15966  15804  13729    828   -899    214       C  
ATOM    929  C   GLY A 186     -63.107  65.118 -13.327  1.00114.02           C  
ANISOU  929  C   GLY A 186    15186  15126  13012    693   -791    179       C  
ATOM    930  O   GLY A 186     -62.871  64.168 -12.578  1.00111.47           O  
ANISOU  930  O   GLY A 186    14726  14825  12804    690   -724    125       O  
ATOM    931  N   VAL A 187     -62.224  65.549 -14.230  1.00100.26           N  
ANISOU  931  N   VAL A 187    13549  13401  11145    582   -772    208       N  
ATOM    932  CA  VAL A 187     -60.908  64.928 -14.328  1.00 95.17           C  
ANISOU  932  CA  VAL A 187    12844  12815  10500    457   -666    170       C  
ATOM    933  C   VAL A 187     -60.040  65.334 -13.144  1.00 93.61           C  
ANISOU  933  C   VAL A 187    12656  12553  10360    420   -611    200       C  
ATOM    934  O   VAL A 187     -59.278  64.519 -12.610  1.00 96.38           O  
ANISOU  934  O   VAL A 187    12890  12939  10790    380   -531    147       O  
ATOM    935  CB  VAL A 187     -60.250  65.282 -15.675  1.00 87.42           C  
ANISOU  935  CB  VAL A 187    11965  11890   9359    343   -654    191       C  
ATOM    936  CG1 VAL A 187     -58.898  64.591 -15.818  1.00 82.05           C  
ANISOU  936  CG1 VAL A 187    11201  11294   8679    223   -539    138       C  
ATOM    937  CG2 VAL A 187     -61.158  64.878 -16.820  1.00 91.77           C  
ANISOU  937  CG2 VAL A 187    12514  12504   9852    388   -719    158       C  
ATOM    938  N   LEU A 188     -60.140  66.593 -12.709  1.00 90.35           N  
ANISOU  938  N   LEU A 188    12388  12039   9904    438   -662    283       N  
ATOM    939  CA  LEU A 188     -59.374  67.040 -11.552  1.00 91.76           C  
ANISOU  939  CA  LEU A 188    12586  12147  10132    406   -624    311       C  
ATOM    940  C   LEU A 188     -59.932  66.495 -10.245  1.00 90.74           C  
ANISOU  940  C   LEU A 188    12344  11986  10148    516   -617    276       C  
ATOM    941  O   LEU A 188     -59.166  66.254  -9.307  1.00 92.88           O  
ANISOU  941  O   LEU A 188    12561  12241  10489    483   -559    262       O  
ATOM    942  CB  LEU A 188     -59.329  68.569 -11.508  1.00 95.61           C  
ANISOU  942  CB  LEU A 188    13279  12524  10523    389   -689    407       C  
ATOM    943  CG  LEU A 188     -58.384  69.217 -12.521  1.00 90.47           C  
ANISOU  943  CG  LEU A 188    12755  11891   9727    232   -672    458       C  
ATOM    944  CD1 LEU A 188     -58.759  70.672 -12.756  1.00 99.33           C  
ANISOU  944  CD1 LEU A 188    14106  12896  10741    242   -771    556       C  
ATOM    945  CD2 LEU A 188     -56.931  69.087 -12.064  1.00 77.51           C  
ANISOU  945  CD2 LEU A 188    11064  10280   8105     93   -576    448       C  
ATOM    946  N   GLN A 189     -61.251  66.304 -10.159  1.00 90.45           N  
ANISOU  946  N   GLN A 189    12268  11944  10154    645   -676    261       N  
ATOM    947  CA  GLN A 189     -61.821  65.658  -8.982  1.00 85.19           C  
ANISOU  947  CA  GLN A 189    11480  11267   9621    738   -657    224       C  
ATOM    948  C   GLN A 189     -61.292  64.239  -8.834  1.00 81.90           C  
ANISOU  948  C   GLN A 189    10902  10924   9292    688   -576    150       C  
ATOM    949  O   GLN A 189     -60.967  63.801  -7.725  1.00 85.83           O  
ANISOU  949  O   GLN A 189    11331  11398   9881    699   -530    132       O  
ATOM    950  CB  GLN A 189     -63.346  65.648  -9.074  1.00 92.21           C  
ANISOU  950  CB  GLN A 189    12338  12165  10534    872   -730    216       C  
ATOM    951  CG  GLN A 189     -64.027  66.805  -8.377  1.00108.57           C  
ANISOU  951  CG  GLN A 189    14514  14147  12593    981   -796    269       C  
ATOM    952  CD  GLN A 189     -65.533  66.761  -8.537  1.00127.13           C  
ANISOU  952  CD  GLN A 189    16811  16528  14966   1118   -868    251       C  
ATOM    953  OE1 GLN A 189     -66.159  67.768  -8.858  1.00132.39           O  
ANISOU  953  OE1 GLN A 189    17592  17148  15562   1199   -957    291       O  
ATOM    954  NE2 GLN A 189     -66.122  65.589  -8.316  1.00134.17           N  
ANISOU  954  NE2 GLN A 189    17527  17496  15954   1144   -835    190       N  
ATOM    955  N   THR A 190     -61.198  63.507  -9.946  1.00 77.29           N  
ANISOU  955  N   THR A 190    10266  10424   8675    639   -564    103       N  
ATOM    956  CA  THR A 190     -60.664  62.151  -9.903  1.00 73.70           C  
ANISOU  956  CA  THR A 190     9673  10032   8296    598   -496     25       C  
ATOM    957  C   THR A 190     -59.161  62.148  -9.652  1.00 74.10           C  
ANISOU  957  C   THR A 190     9726  10090   8338    499   -423     20       C  
ATOM    958  O   THR A 190     -58.649  61.249  -8.975  1.00 74.90           O  
ANISOU  958  O   THR A 190     9725  10202   8532    493   -372    -30       O  
ATOM    959  CB  THR A 190     -60.997  61.418 -11.205  1.00 76.41           C  
ANISOU  959  CB  THR A 190     9974  10462   8598    579   -511    -30       C  
ATOM    960  OG1 THR A 190     -62.409  61.483 -11.439  1.00 80.74           O  
ANISOU  960  OG1 THR A 190    10514  11009   9153    670   -588    -25       O  
ATOM    961  CG2 THR A 190     -60.577  59.961 -11.126  1.00 77.07           C  
ANISOU  961  CG2 THR A 190     9920  10596   8767    556   -453   -119       C  
ATOM    962  N   PHE A 191     -58.441  63.139 -10.179  1.00 82.39           N  
ANISOU  962  N   PHE A 191    10891  11135   9277    417   -422     70       N  
ATOM    963  CA  PHE A 191     -57.021  63.264  -9.865  1.00 82.57           C  
ANISOU  963  CA  PHE A 191    10911  11171   9293    317   -356     69       C  
ATOM    964  C   PHE A 191     -56.812  63.622  -8.400  1.00 86.63           C  
ANISOU  964  C   PHE A 191    11432  11599   9886    349   -354    100       C  
ATOM    965  O   PHE A 191     -55.862  63.144  -7.767  1.00 87.51           O  
ANISOU  965  O   PHE A 191    11469  11725  10056    310   -300     66       O  
ATOM    966  CB  PHE A 191     -56.376  64.310 -10.772  1.00 80.15           C  
ANISOU  966  CB  PHE A 191    10733  10879   8841    207   -357    126       C  
ATOM    967  CG  PHE A 191     -55.059  64.826 -10.265  1.00 77.08           C  
ANISOU  967  CG  PHE A 191    10366  10480   8439    101   -307    150       C  
ATOM    968  CD1 PHE A 191     -53.896  64.105 -10.467  1.00 77.49           C  
ANISOU  968  CD1 PHE A 191    10309  10631   8503     19   -226     87       C  
ATOM    969  CD2 PHE A 191     -54.985  66.042  -9.600  1.00 78.90           C  
ANISOU  969  CD2 PHE A 191    10728  10608   8644     86   -347    231       C  
ATOM    970  CE1 PHE A 191     -52.683  64.579 -10.007  1.00 83.42           C  
ANISOU  970  CE1 PHE A 191    11066  11387   9244    -82   -183    106       C  
ATOM    971  CE2 PHE A 191     -53.777  66.523  -9.136  1.00 79.05           C  
ANISOU  971  CE2 PHE A 191    10765  10618   8650    -22   -308    252       C  
ATOM    972  CZ  PHE A 191     -52.623  65.792  -9.341  1.00 82.83           C  
ANISOU  972  CZ  PHE A 191    11120  11207   9145   -110   -225    191       C  
ATOM    973  N   MET A 192     -57.686  64.469  -7.850  1.00 88.39           N  
ANISOU  973  N   MET A 192    11746  11732  10107    427   -416    158       N  
ATOM    974  CA  MET A 192     -57.597  64.819  -6.437  1.00 89.34           C  
ANISOU  974  CA  MET A 192    11881  11769  10295    471   -418    183       C  
ATOM    975  C   MET A 192     -57.711  63.580  -5.558  1.00 84.41           C  
ANISOU  975  C   MET A 192    11111  11163   9798    525   -378    122       C  
ATOM    976  O   MET A 192     -56.944  63.413  -4.602  1.00 81.41           O  
ANISOU  976  O   MET A 192    10700  10758   9472    505   -345    114       O  
ATOM    977  CB  MET A 192     -58.679  65.840  -6.088  1.00105.23           C  
ANISOU  977  CB  MET A 192    14008  13693  12281    569   -494    241       C  
ATOM    978  CG  MET A 192     -58.844  66.104  -4.603  1.00126.04           C  
ANISOU  978  CG  MET A 192    16652  16249  14987    642   -498    255       C  
ATOM    979  SD  MET A 192     -60.123  67.331  -4.261  1.00147.70           S  
ANISOU  979  SD  MET A 192    19529  18898  17691    775   -588    310       S  
ATOM    980  CE  MET A 192     -61.613  66.417  -4.650  1.00151.88           C  
ANISOU  980  CE  MET A 192    19928  19504  18275    889   -604    264       C  
ATOM    981  N   ARG A 193     -58.652  62.692  -5.882  1.00 84.42           N  
ANISOU  981  N   ARG A 193    11026  11207   9845    589   -387     80       N  
ATOM    982  CA  ARG A 193     -58.801  61.453  -5.126  1.00 81.08           C  
ANISOU  982  CA  ARG A 193    10475  10796   9538    629   -353     27       C  
ATOM    983  C   ARG A 193     -57.616  60.516  -5.340  1.00 81.43           C  
ANISOU  983  C   ARG A 193    10437  10894   9610    555   -296    -34       C  
ATOM    984  O   ARG A 193     -57.135  59.893  -4.387  1.00 81.52           O  
ANISOU  984  O   ARG A 193    10388  10885   9702    564   -266    -58       O  
ATOM    985  CB  ARG A 193     -60.098  60.753  -5.523  1.00 81.22           C  
ANISOU  985  CB  ARG A 193    10423  10846   9591    696   -380     -3       C  
ATOM    986  CG  ARG A 193     -61.328  61.138  -4.730  1.00 83.73           C  
ANISOU  986  CG  ARG A 193    10750  11120   9944    798   -416     32       C  
ATOM    987  CD  ARG A 193     -62.155  59.895  -4.433  1.00 87.92           C  
ANISOU  987  CD  ARG A 193    11154  11683  10570    836   -404    -15       C  
ATOM    988  NE  ARG A 193     -63.556  60.053  -4.816  1.00101.34           N  
ANISOU  988  NE  ARG A 193    12831  13411  12263    907   -455    -10       N  
ATOM    989  CZ  ARG A 193     -64.457  59.078  -4.762  1.00116.96           C  
ANISOU  989  CZ  ARG A 193    14699  15428  14311    930   -456    -47       C  
ATOM    990  NH1 ARG A 193     -64.108  57.871  -4.338  1.00124.57           N  
ANISOU  990  NH1 ARG A 193    15582  16393  15355    890   -411    -88       N  
ATOM    991  NH2 ARG A 193     -65.710  59.309  -5.130  1.00123.38           N  
ANISOU  991  NH2 ARG A 193    15485  16278  15115    993   -507    -44       N  
ATOM    992  N   MET A 194     -57.138  60.398  -6.582  1.00 92.17           N  
ANISOU  992  N   MET A 194    11794  12327  10899    487   -282    -63       N  
ATOM    993  CA  MET A 194     -56.156  59.369  -6.919  1.00 99.19           C  
ANISOU  993  CA  MET A 194    12589  13285  11816    438   -229   -140       C  
ATOM    994  C   MET A 194     -54.877  59.541  -6.109  1.00 97.64           C  
ANISOU  994  C   MET A 194    12379  13076  11644    391   -191   -139       C  
ATOM    995  O   MET A 194     -54.484  58.652  -5.347  1.00103.08           O  
ANISOU  995  O   MET A 194    12987  13755  12424    419   -171   -183       O  
ATOM    996  CB  MET A 194     -55.853  59.403  -8.418  1.00111.08           C  
ANISOU  996  CB  MET A 194    14107  14878  13219    372   -217   -167       C  
ATOM    997  CG  MET A 194     -54.935  58.284  -8.892  1.00114.50           C  
ANISOU  997  CG  MET A 194    14436  15395  13673    338   -163   -262       C  
ATOM    998  SD  MET A 194     -55.755  56.677  -8.898  1.00115.39           S  
ANISOU  998  SD  MET A 194    14446  15507  13890    418   -180   -346       S  
ATOM    999  CE  MET A 194     -54.484  55.637  -8.180  1.00117.97           C  
ANISOU  999  CE  MET A 194    14671  15845  14306    419   -129   -423       C  
ATOM   1000  N   ALA A 195     -54.207  60.681  -6.272  1.00 94.78           N  
ANISOU 1000  N   ALA A 195    12101  12711  11198    316   -188    -87       N  
ATOM   1001  CA  ALA A 195     -53.041  61.013  -5.454  1.00100.54           C  
ANISOU 1001  CA  ALA A 195    12827  13427  11948    265   -163    -78       C  
ATOM   1002  C   ALA A 195     -53.546  61.703  -4.190  1.00103.44           C  
ANISOU 1002  C   ALA A 195    13268  13683  12353    322   -203    -15       C  
ATOM   1003  O   ALA A 195     -53.563  62.929  -4.074  1.00103.65           O  
ANISOU 1003  O   ALA A 195    13413  13655  12315    291   -233     54       O  
ATOM   1004  CB  ALA A 195     -52.065  61.884  -6.233  1.00102.59           C  
ANISOU 1004  CB  ALA A 195    13138  13742  12099    140   -138    -53       C  
ATOM   1005  N   TRP A 196     -53.967  60.883  -3.222  1.00112.04           N  
ANISOU 1005  N   TRP A 196    14294  14734  13543    406   -206    -40       N  
ATOM   1006  CA  TRP A 196     -54.648  61.412  -2.042  1.00115.79           C  
ANISOU 1006  CA  TRP A 196    14832  15113  14050    477   -239     12       C  
ATOM   1007  C   TRP A 196     -53.745  62.342  -1.242  1.00121.07           C  
ANISOU 1007  C   TRP A 196    15573  15732  14698    429   -247     51       C  
ATOM   1008  O   TRP A 196     -54.131  63.471  -0.914  1.00126.42           O  
ANISOU 1008  O   TRP A 196    16368  16339  15329    443   -285    113       O  
ATOM   1009  CB  TRP A 196     -55.162  60.266  -1.168  1.00114.53           C  
ANISOU 1009  CB  TRP A 196    14588  14933  13995    558   -231    -22       C  
ATOM   1010  CG  TRP A 196     -56.053  60.700  -0.019  1.00110.91           C  
ANISOU 1010  CG  TRP A 196    14183  14394  13564    639   -256     26       C  
ATOM   1011  CD1 TRP A 196     -56.103  60.143   1.229  1.00103.30           C  
ANISOU 1011  CD1 TRP A 196    13188  13387  12672    688   -247     21       C  
ATOM   1012  CD2 TRP A 196     -57.008  61.776  -0.011  1.00111.10           C  
ANISOU 1012  CD2 TRP A 196    14303  14375  13534    687   -293     81       C  
ATOM   1013  NE1 TRP A 196     -57.029  60.796   2.005  1.00 98.00           N  
ANISOU 1013  NE1 TRP A 196    12582  12661  11995    759   -267     68       N  
ATOM   1014  CE2 TRP A 196     -57.596  61.802   1.270  1.00107.80           C  
ANISOU 1014  CE2 TRP A 196    13897  13899  13161    766   -297    101       C  
ATOM   1015  CE3 TRP A 196     -57.426  62.717  -0.962  1.00114.08           C  
ANISOU 1015  CE3 TRP A 196    14763  14757  13827    677   -327    114       C  
ATOM   1016  CZ2 TRP A 196     -58.572  62.729   1.623  1.00116.02           C  
ANISOU 1016  CZ2 TRP A 196    15018  14895  14168    842   -330    144       C  
ATOM   1017  CZ3 TRP A 196     -58.392  63.635  -0.608  1.00120.43           C  
ANISOU 1017  CZ3 TRP A 196    15654  15505  14601    756   -370    160       C  
ATOM   1018  CH2 TRP A 196     -58.956  63.635   0.672  1.00122.62           C  
ANISOU 1018  CH2 TRP A 196    15930  15732  14927    841   -369    171       C  
ATOM   1019  N   GLY A 197     -52.542  61.885  -0.908  1.00120.08           N  
ANISOU 1019  N   GLY A 197    15377  15640  14607    378   -218     13       N  
ATOM   1020  CA  GLY A 197     -51.582  62.772  -0.278  1.00122.93           C  
ANISOU 1020  CA  GLY A 197    15798  15968  14944    313   -229     44       C  
ATOM   1021  C   GLY A 197     -51.081  63.793  -1.280  1.00134.40           C  
ANISOU 1021  C   GLY A 197    17324  17452  16290    199   -227     79       C  
ATOM   1022  O   GLY A 197     -50.791  63.456  -2.434  1.00148.87           O  
ANISOU 1022  O   GLY A 197    19105  19376  18083    142   -193     48       O  
ATOM   1023  N   GLY A 198     -51.023  65.054  -0.861  1.00103.82           N  
ANISOU 1023  N   GLY A 198    13584  13499  12365    165   -267    145       N  
ATOM   1024  CA  GLY A 198     -50.371  66.081  -1.658  1.00110.52           C  
ANISOU 1024  CA  GLY A 198    14517  14363  13112     33   -269    186       C  
ATOM   1025  C   GLY A 198     -51.011  66.395  -2.994  1.00108.07           C  
ANISOU 1025  C   GLY A 198    14267  14081  12714     13   -272    212       C  
ATOM   1026  O   GLY A 198     -50.312  66.825  -3.918  1.00106.51           O  
ANISOU 1026  O   GLY A 198    14094  13942  12433   -113   -249    227       O  
ATOM   1027  N   SER A 199     -52.323  66.197  -3.132  1.00125.71           N  
ANISOU 1027  N   SER A 199    16523  16280  14960    129   -301    219       N  
ATOM   1028  CA  SER A 199     -53.007  66.655  -4.335  1.00124.78           C  
ANISOU 1028  CA  SER A 199    16487  16174  14752    120   -324    251       C  
ATOM   1029  C   SER A 199     -53.413  68.118  -4.253  1.00128.02           C  
ANISOU 1029  C   SER A 199    17090  16470  15081    117   -394    336       C  
ATOM   1030  O   SER A 199     -53.498  68.786  -5.290  1.00138.26           O  
ANISOU 1030  O   SER A 199    18489  17770  16275     55   -416    379       O  
ATOM   1031  CB  SER A 199     -54.260  65.820  -4.602  1.00130.50           C  
ANISOU 1031  CB  SER A 199    17145  16918  15521    244   -335    217       C  
ATOM   1032  OG  SER A 199     -55.049  66.435  -5.605  1.00142.55           O  
ANISOU 1032  OG  SER A 199    18770  18435  16957    256   -379    257       O  
ATOM   1033  N   TYR A 200     -53.658  68.628  -3.042  1.00119.23           N  
ANISOU 1033  N   TYR A 200    16040  15253  14008    184   -433    360       N  
ATOM   1034  CA  TYR A 200     -54.100  70.009  -2.878  1.00121.45           C  
ANISOU 1034  CA  TYR A 200    16516  15411  14218    202   -509    432       C  
ATOM   1035  C   TYR A 200     -53.062  71.001  -3.384  1.00133.66           C  
ANISOU 1035  C   TYR A 200    18182  16935  15667     34   -518    485       C  
ATOM   1036  O   TYR A 200     -53.409  72.135  -3.734  1.00144.18           O  
ANISOU 1036  O   TYR A 200    19695  18175  16911     22   -583    551       O  
ATOM   1037  CB  TYR A 200     -54.415  70.288  -1.405  1.00116.66           C  
ANISOU 1037  CB  TYR A 200    15945  14708  13674    303   -540    434       C  
ATOM   1038  CG  TYR A 200     -53.313  69.874  -0.448  1.00111.61           C  
ANISOU 1038  CG  TYR A 200    15224  14083  13098    243   -500    402       C  
ATOM   1039  CD1 TYR A 200     -52.319  70.770  -0.073  1.00114.20           C  
ANISOU 1039  CD1 TYR A 200    15650  14355  13387    130   -522    436       C  
ATOM   1040  CD2 TYR A 200     -53.270  68.590   0.085  1.00108.47           C  
ANISOU 1040  CD2 TYR A 200    14659  13755  12801    296   -449    340       C  
ATOM   1041  CE1 TYR A 200     -51.310  70.399   0.803  1.00112.17           C  
ANISOU 1041  CE1 TYR A 200    15313  14118  13189     79   -495    404       C  
ATOM   1042  CE2 TYR A 200     -52.263  68.210   0.960  1.00110.30           C  
ANISOU 1042  CE2 TYR A 200    14821  13999  13088    251   -424    311       C  
ATOM   1043  CZ  TYR A 200     -51.286  69.120   1.315  1.00106.62           C  
ANISOU 1043  CZ  TYR A 200    14443  13485  12583    146   -448    341       C  
ATOM   1044  OH  TYR A 200     -50.280  68.755   2.182  1.00 96.30           O  
ANISOU 1044  OH  TYR A 200    13062  12196  11332    104   -432    309       O  
ATOM   1045  N   ILE A 201     -51.790  70.598  -3.421  1.00128.94           N  
ANISOU 1045  N   ILE A 201    17487  16420  15082    -97   -455    457       N  
ATOM   1046  CA  ILE A 201     -50.728  71.502  -3.855  1.00134.57           C  
ANISOU 1046  CA  ILE A 201    18297  17129  15707   -279   -454    505       C  
ATOM   1047  C   ILE A 201     -50.921  71.899  -5.314  1.00138.37           C  
ANISOU 1047  C   ILE A 201    18861  17644  16068   -354   -456    548       C  
ATOM   1048  O   ILE A 201     -50.723  73.061  -5.691  1.00153.35           O  
ANISOU 1048  O   ILE A 201    20937  19466  17864   -454   -500    624       O  
ATOM   1049  CB  ILE A 201     -49.353  70.853  -3.614  1.00129.91           C  
ANISOU 1049  CB  ILE A 201    17548  16649  15164   -393   -380    453       C  
ATOM   1050  CG1 ILE A 201     -48.992  70.926  -2.131  1.00127.65           C  
ANISOU 1050  CG1 ILE A 201    17248  16293  14961   -355   -405    438       C  
ATOM   1051  CG2 ILE A 201     -48.286  71.522  -4.454  1.00136.13           C  
ANISOU 1051  CG2 ILE A 201    18383  17490  15848   -600   -352    491       C  
ATOM   1052  CD1 ILE A 201     -48.812  72.338  -1.619  1.00134.61           C  
ANISOU 1052  CD1 ILE A 201    18327  17035  15784   -419   -477    510       C  
ATOM   1053  N   ALA A 202     -51.320  70.947  -6.156  1.00105.12           N  
ANISOU 1053  N   ALA A 202    14536  13542  11863   -310   -413    501       N  
ATOM   1054  CA  ALA A 202     -51.537  71.243  -7.565  1.00 97.46           C  
ANISOU 1054  CA  ALA A 202    13643  12614  10774   -374   -416    537       C  
ATOM   1055  C   ALA A 202     -52.894  71.879  -7.838  1.00 97.86           C  
ANISOU 1055  C   ALA A 202    13846  12559  10778   -252   -510    587       C  
ATOM   1056  O   ALA A 202     -53.071  72.499  -8.892  1.00 95.06           O  
ANISOU 1056  O   ALA A 202    13620  12195  10303   -311   -540    642       O  
ATOM   1057  CB  ALA A 202     -51.395  69.967  -8.398  1.00 85.66           C  
ANISOU 1057  CB  ALA A 202    11970  11281   9296   -376   -338    458       C  
ATOM   1058  N   LEU A 203     -53.849  71.756  -6.914  1.00131.97           N  
ANISOU 1058  N   LEU A 203    18155  16803  15185    -82   -556    570       N  
ATOM   1059  CA  LEU A 203     -55.216  72.163  -7.216  1.00151.41           C  
ANISOU 1059  CA  LEU A 203    20718  19196  17617     57   -640    598       C  
ATOM   1060  C   LEU A 203     -55.407  73.673  -7.128  1.00169.53           C  
ANISOU 1060  C   LEU A 203    23255  21337  19822     50   -734    685       C  
ATOM   1061  O   LEU A 203     -56.124  74.250  -7.953  1.00177.75           O  
ANISOU 1061  O   LEU A 203    24426  22337  20775     87   -804    730       O  
ATOM   1062  CB  LEU A 203     -56.196  71.457  -6.280  1.00157.01           C  
ANISOU 1062  CB  LEU A 203    21313  19898  18447    239   -648    544       C  
ATOM   1063  CG  LEU A 203     -56.253  69.931  -6.361  1.00159.91           C  
ANISOU 1063  CG  LEU A 203    21459  20393  18906    270   -574    459       C  
ATOM   1064  CD1 LEU A 203     -57.284  69.381  -5.387  1.00159.61           C  
ANISOU 1064  CD1 LEU A 203    21335  20333  18976    435   -587    422       C  
ATOM   1065  CD2 LEU A 203     -56.553  69.472  -7.781  1.00158.59           C  
ANISOU 1065  CD2 LEU A 203    21260  20321  18675    244   -566    444       C  
ATOM   1066  N   ASP A 204     -54.801  74.321  -6.135  1.00165.97           N  
ANISOU 1066  N   ASP A 204    22876  20794  19390      8   -747    708       N  
ATOM   1067  CA  ASP A 204     -55.034  75.726  -5.801  1.00182.89           C  
ANISOU 1067  CA  ASP A 204    25255  22767  21467     24   -847    780       C  
ATOM   1068  C   ASP A 204     -56.473  75.991  -5.368  1.00182.92           C  
ANISOU 1068  C   ASP A 204    25316  22687  21500    248   -930    773       C  
ATOM   1069  O   ASP A 204     -56.840  77.150  -5.139  1.00185.65           O  
ANISOU 1069  O   ASP A 204    25865  22886  21789    298  -1025    825       O  
ATOM   1070  CB  ASP A 204     -54.685  76.666  -6.968  1.00197.06           C  
ANISOU 1070  CB  ASP A 204    27240  24521  23113   -119   -887    863       C  
ATOM   1071  CG  ASP A 204     -53.247  76.541  -7.415  1.00204.16           C  
ANISOU 1071  CG  ASP A 204    28092  25510  23970   -354   -803    875       C  
ATOM   1072  OD1 ASP A 204     -52.346  76.522  -6.550  1.00210.72           O  
ANISOU 1072  OD1 ASP A 204    28868  26339  24856   -432   -765    857       O  
ATOM   1073  OD2 ASP A 204     -53.022  76.463  -8.640  1.00202.89           O  
ANISOU 1073  OD2 ASP A 204    27945  25429  23714   -458   -774    899       O  
ATOM   1074  N   SER A 205     -57.292  74.945  -5.233  1.00188.50           N  
ANISOU 1074  N   SER A 205    25844  23484  22292    383   -897    708       N  
ATOM   1075  CA  SER A 205     -58.735  75.114  -5.098  1.00186.93           C  
ANISOU 1075  CA  SER A 205    25672  23244  22110    587   -969    697       C  
ATOM   1076  C   SER A 205     -59.138  75.575  -3.703  1.00189.79           C  
ANISOU 1076  C   SER A 205    26078  23505  22530    717  -1004    685       C  
ATOM   1077  O   SER A 205     -59.946  76.500  -3.563  1.00198.97           O  
ANISOU 1077  O   SER A 205    27389  24560  23650    842  -1098    710       O  
ATOM   1078  CB  SER A 205     -59.446  73.803  -5.442  1.00179.56           C  
ANISOU 1078  CB  SER A 205    24524  22451  21249    666   -919    631       C  
ATOM   1079  OG  SER A 205     -60.850  73.921  -5.288  1.00178.33           O  
ANISOU 1079  OG  SER A 205    24367  22274  21115    859   -985    615       O  
ATOM   1080  N   GLY A 206     -58.601  74.946  -2.668  1.00173.66           N  
ANISOU 1080  N   GLY A 206    23911  21494  20576    699   -933    642       N  
ATOM   1081  CA  GLY A 206     -59.099  75.201  -1.327  1.00171.06           C  
ANISOU 1081  CA  GLY A 206    23598  21092  20303    837   -954    619       C  
ATOM   1082  C   GLY A 206     -60.342  74.375  -1.089  1.00165.50           C  
ANISOU 1082  C   GLY A 206    22740  20469  19674   1007   -935    566       C  
ATOM   1083  O   GLY A 206     -60.370  73.179  -1.392  1.00157.29           O  
ANISOU 1083  O   GLY A 206    21516  19554  18695    981   -865    525       O  
ATOM   1084  N   CYS A 207     -61.389  75.007  -0.565  1.00172.81           N  
ANISOU 1084  N   CYS A 207    23739  21326  20593   1180   -999    561       N  
ATOM   1085  CA  CYS A 207     -62.649  74.335  -0.273  1.00165.26           C  
ANISOU 1085  CA  CYS A 207    22636  20452  19704   1345   -984    511       C  
ATOM   1086  C   CYS A 207     -63.757  74.978  -1.095  1.00162.22           C  
ANISOU 1086  C   CYS A 207    22331  20046  19259   1469  -1078    525       C  
ATOM   1087  O   CYS A 207     -64.037  76.171  -0.942  1.00169.79           O  
ANISOU 1087  O   CYS A 207    23476  20882  20153   1552  -1168    554       O  
ATOM   1088  CB  CYS A 207     -62.959  74.395   1.225  1.00165.03           C  
ANISOU 1088  CB  CYS A 207    22587  20388  19729   1458   -963    479       C  
ATOM   1089  SG  CYS A 207     -61.664  73.624   2.248  1.00161.48           S  
ANISOU 1089  SG  CYS A 207    22049  19958  19347   1324   -866    462       S  
ATOM   1090  N   GLY A 208     -64.375  74.187  -1.968  1.00154.16           N  
ANISOU 1090  N   GLY A 208    21175  19140  18258   1484  -1065    503       N  
ATOM   1091  CA  GLY A 208     -65.441  74.664  -2.827  1.00143.95           C  
ANISOU 1091  CA  GLY A 208    19935  17848  16912   1600  -1158    511       C  
ATOM   1092  C   GLY A 208     -65.855  73.628  -3.853  1.00131.50           C  
ANISOU 1092  C   GLY A 208    18198  16409  15358   1569  -1133    485       C  
ATOM   1093  O   GLY A 208     -65.111  72.688  -4.139  1.00120.23           O  
ANISOU 1093  O   GLY A 208    16662  15056  13962   1429  -1051    471       O  
ATOM   1094  N   ASP A 211     -66.463  70.144  -5.590  1.00144.79           N  
ANISOU 1094  N   ASP A 211    19374  18459  17180   1437   -994    366       N  
ATOM   1095  CA  ASP A 211     -67.496  70.776  -6.405  1.00152.19           C  
ANISOU 1095  CA  ASP A 211    20376  19396  18054   1548  -1102    378       C  
ATOM   1096  C   ASP A 211     -66.898  71.345  -7.684  1.00155.41           C  
ANISOU 1096  C   ASP A 211    20941  19768  18340   1449  -1155    428       C  
ATOM   1097  O   ASP A 211     -66.987  70.741  -8.757  1.00153.02           O  
ANISOU 1097  O   ASP A 211    20582  19547  18011   1394  -1159    412       O  
ATOM   1098  CB  ASP A 211     -68.195  71.890  -5.623  1.00158.50           C  
ANISOU 1098  CB  ASP A 211    21277  20106  18838   1711  -1173    394       C  
ATOM   1099  CG  ASP A 211     -69.436  71.409  -4.903  1.00161.27           C  
ANISOU 1099  CG  ASP A 211    21458  20538  19280   1862  -1163    337       C  
ATOM   1100  OD1 ASP A 211     -70.019  70.394  -5.337  1.00163.53           O  
ANISOU 1100  OD1 ASP A 211    21571  20944  19619   1856  -1141    294       O  
ATOM   1101  OD2 ASP A 211     -69.829  72.051  -3.906  1.00159.80           O  
ANISOU 1101  OD2 ASP A 211    21312  20298  19107   1984  -1177    333       O  
ATOM   1102  N   CYS A 212     -66.289  72.519  -7.550  1.00165.43           N  
ANISOU 1102  N   CYS A 212    22415  20912  19530   1422  -1195    490       N  
ATOM   1103  CA  CYS A 212     -65.633  73.218  -8.645  1.00166.17           C  
ANISOU 1103  CA  CYS A 212    22688  20953  19494   1313  -1242    553       C  
ATOM   1104  C   CYS A 212     -64.139  73.269  -8.362  1.00159.62           C  
ANISOU 1104  C   CYS A 212    21910  20087  18650   1132  -1160    581       C  
ATOM   1105  O   CYS A 212     -63.719  73.811  -7.335  1.00168.00           O  
ANISOU 1105  O   CYS A 212    23037  21060  19735   1136  -1149    598       O  
ATOM   1106  CB  CYS A 212     -66.200  74.628  -8.808  1.00178.67           C  
ANISOU 1106  CB  CYS A 212    24491  22409  20986   1425  -1375    608       C  
ATOM   1107  SG  CYS A 212     -65.927  75.372 -10.431  1.00192.49           S  
ANISOU 1107  SG  CYS A 212    26454  24118  22567   1332  -1465    684       S  
ATOM   1108  N   ILE A 213     -63.345  72.702  -9.265  1.00133.61           N  
ANISOU 1108  N   ILE A 213    18581  16870  15316    977  -1104    581       N  
ATOM   1109  CA  ILE A 213     -61.893  72.695  -9.150  1.00124.71           C  
ANISOU 1109  CA  ILE A 213    17480  15736  14168    796  -1022    602       C  
ATOM   1110  C   ILE A 213     -61.310  73.305 -10.416  1.00125.23           C  
ANISOU 1110  C   ILE A 213    17702  15792  14089    663  -1050    664       C  
ATOM   1111  O   ILE A 213     -61.747  72.989 -11.528  1.00121.46           O  
ANISOU 1111  O   ILE A 213    17211  15384  13553    666  -1075    657       O  
ATOM   1112  CB  ILE A 213     -61.340  71.271  -8.928  1.00119.78           C  
ANISOU 1112  CB  ILE A 213    16633  15235  13642    728   -905    529       C  
ATOM   1113  CG1 ILE A 213     -61.924  70.671  -7.646  1.00117.08           C  
ANISOU 1113  CG1 ILE A 213    16152  14898  13436    850   -878    477       C  
ATOM   1114  CG2 ILE A 213     -59.815  71.296  -8.877  1.00119.74           C  
ANISOU 1114  CG2 ILE A 213    16647  15238  13612    547   -827    545       C  
ATOM   1115  CD1 ILE A 213     -61.060  69.613  -6.989  1.00111.40           C  
ANISOU 1115  CD1 ILE A 213    15276  14240  12811    772   -771    427       C  
ATOM   1116  N   MET A 214     -60.325  74.182 -10.245  1.00138.11           N  
ANISOU 1116  N   MET A 214    19484  17337  15655    539  -1046    725       N  
ATOM   1117  CA  MET A 214     -59.705  74.893 -11.353  1.00149.16           C  
ANISOU 1117  CA  MET A 214    21056  18715  16905    392  -1069    798       C  
ATOM   1118  C   MET A 214     -58.193  74.833 -11.216  1.00146.19           C  
ANISOU 1118  C   MET A 214    20661  18369  16514    186   -969    810       C  
ATOM   1119  O   MET A 214     -57.657  74.740 -10.109  1.00154.22           O  
ANISOU 1119  O   MET A 214    21615  19361  17619    172   -924    788       O  
ATOM   1120  CB  MET A 214     -60.167  76.355 -11.403  1.00166.12           C  
ANISOU 1120  CB  MET A 214    23467  20694  18958    449  -1199    882       C  
ATOM   1121  CG  MET A 214     -61.672  76.523 -11.492  1.00176.33           C  
ANISOU 1121  CG  MET A 214    24780  21954  20264    670  -1310    867       C  
ATOM   1122  SD  MET A 214     -62.189  78.229 -11.241  1.00190.14           S  
ANISOU 1122  SD  MET A 214    26833  23485  21926    773  -1468    950       S  
ATOM   1123  CE  MET A 214     -61.359  78.607  -9.699  1.00193.80           C  
ANISOU 1123  CE  MET A 214    27313  23854  22470    728  -1417    947       C  
ATOM   1124  N   THR A 215     -57.508  74.883 -12.355  1.00137.52           N  
ANISOU 1124  N   THR A 215    19614  17337  15301     26   -935    842       N  
ATOM   1125  CA  THR A 215     -56.054  74.881 -12.357  1.00129.47           C  
ANISOU 1125  CA  THR A 215    18572  16366  14254   -182   -839    854       C  
ATOM   1126  C   THR A 215     -55.556  75.682 -13.551  1.00125.78           C  
ANISOU 1126  C   THR A 215    18291  15890  13610   -347   -855    940       C  
ATOM   1127  O   THR A 215     -56.230  75.783 -14.581  1.00118.60           O  
ANISOU 1127  O   THR A 215    17462  14993  12607   -309   -910    964       O  
ATOM   1128  CB  THR A 215     -55.482  73.455 -12.390  1.00124.78           C  
ANISOU 1128  CB  THR A 215    17721  15945  13744   -221   -715    758       C  
ATOM   1129  OG1 THR A 215     -54.061  73.504 -12.210  1.00122.32           O  
ANISOU 1129  OG1 THR A 215    17374  15682  13421   -404   -627    762       O  
ATOM   1130  CG2 THR A 215     -55.792  72.767 -13.721  1.00127.81           C  
ANISOU 1130  CG2 THR A 215    18050  16453  14057   -229   -694    728       C  
ATOM   1131  N   SER A 216     -54.369  76.269 -13.389  1.00129.32           N  
ANISOU 1131  N   SER A 216    18809  16317  14010   -536   -811    988       N  
ATOM   1132  CA  SER A 216     -53.732  76.973 -14.495  1.00134.34           C  
ANISOU 1132  CA  SER A 216    19608  16961  14473   -730   -804   1071       C  
ATOM   1133  C   SER A 216     -53.372  76.012 -15.619  1.00135.09           C  
ANISOU 1133  C   SER A 216    19563  17253  14514   -810   -705   1023       C  
ATOM   1134  O   SER A 216     -53.470  76.361 -16.802  1.00135.70           O  
ANISOU 1134  O   SER A 216    19768  17351  14439   -883   -725   1078       O  
ATOM   1135  CB  SER A 216     -52.484  77.700 -13.996  1.00138.19           C  
ANISOU 1135  CB  SER A 216    20167  17404  14937   -929   -766   1123       C  
ATOM   1136  OG  SER A 216     -51.579  76.800 -13.375  1.00135.19           O  
ANISOU 1136  OG  SER A 216    19547  17151  14667   -985   -648   1039       O  
ATOM   1137  N   TYR A 217     -52.965  74.795 -15.266  1.00132.66           N  
ANISOU 1137  N   TYR A 217    18998  17085  14321   -790   -601    917       N  
ATOM   1138  CA  TYR A 217     -52.438  73.852 -16.243  1.00129.92           C  
ANISOU 1138  CA  TYR A 217    18506  16930  13927   -874   -495    857       C  
ATOM   1139  C   TYR A 217     -53.515  73.445 -17.242  1.00122.74           C  
ANISOU 1139  C   TYR A 217    17618  16056  12960   -760   -547    840       C  
ATOM   1140  O   TYR A 217     -54.711  73.452 -16.940  1.00120.01           O  
ANISOU 1140  O   TYR A 217    17300  15625  12674   -576   -645    834       O  
ATOM   1141  CB  TYR A 217     -51.880  72.616 -15.534  1.00128.19           C  
ANISOU 1141  CB  TYR A 217    18018  16829  13860   -842   -394    741       C  
ATOM   1142  CG  TYR A 217     -50.637  72.886 -14.713  1.00129.07           C  
ANISOU 1142  CG  TYR A 217    18079  16946  14015   -977   -330    745       C  
ATOM   1143  CD1 TYR A 217     -50.725  73.365 -13.411  1.00123.57           C  
ANISOU 1143  CD1 TYR A 217    17419  16114  13418   -917   -384    765       C  
ATOM   1144  CD2 TYR A 217     -49.374  72.677 -15.248  1.00135.92           C  
ANISOU 1144  CD2 TYR A 217    18862  17962  14819  -1163   -218    726       C  
ATOM   1145  CE1 TYR A 217     -49.587  73.612 -12.661  1.00126.95           C  
ANISOU 1145  CE1 TYR A 217    17801  16548  13885  -1043   -336    767       C  
ATOM   1146  CE2 TYR A 217     -48.234  72.922 -14.509  1.00135.39           C  
ANISOU 1146  CE2 TYR A 217    18736  17911  14794  -1289   -165    727       C  
ATOM   1147  CZ  TYR A 217     -48.343  73.390 -13.221  1.00130.63           C  
ANISOU 1147  CZ  TYR A 217    18173  17166  14293  -1230   -229    748       C  
ATOM   1148  OH  TYR A 217     -47.195  73.629 -12.500  1.00129.38           O  
ANISOU 1148  OH  TYR A 217    17956  17029  14175  -1360   -184    745       O  
ATOM   1149  N   GLN A 218     -53.076  73.082 -18.449  1.00126.56           N  
ANISOU 1149  N   GLN A 218    18083  16679  13325   -870   -480    827       N  
ATOM   1150  CA  GLN A 218     -53.988  72.740 -19.532  1.00121.47           C  
ANISOU 1150  CA  GLN A 218    17474  16078  12600   -787   -530    813       C  
ATOM   1151  C   GLN A 218     -54.112  71.244 -19.792  1.00116.56           C  
ANISOU 1151  C   GLN A 218    16618  15611  12059   -710   -459    682       C  
ATOM   1152  O   GLN A 218     -55.124  70.816 -20.355  1.00109.25           O  
ANISOU 1152  O   GLN A 218    15689  14699  11123   -589   -523    652       O  
ATOM   1153  CB  GLN A 218     -53.551  73.413 -20.837  1.00122.32           C  
ANISOU 1153  CB  GLN A 218    17759  16226  12491   -957   -519    895       C  
ATOM   1154  CG  GLN A 218     -53.108  74.852 -20.711  1.00132.22           C  
ANISOU 1154  CG  GLN A 218    19249  17345  13643  -1095   -564   1027       C  
ATOM   1155  CD  GLN A 218     -52.898  75.493 -22.070  1.00147.35           C  
ANISOU 1155  CD  GLN A 218    21364  19290  15334  -1246   -570   1116       C  
ATOM   1156  OE1 GLN A 218     -53.857  75.771 -22.792  1.00147.76           O  
ANISOU 1156  OE1 GLN A 218    21560  19286  15297  -1156   -676   1156       O  
ATOM   1157  NE2 GLN A 218     -51.640  75.724 -22.429  1.00157.85           N  
ANISOU 1157  NE2 GLN A 218    22698  20712  16566  -1478   -457   1148       N  
ATOM   1158  N   TYR A 219     -53.115  70.443 -19.427  1.00127.18           N  
ANISOU 1158  N   TYR A 219    17773  17070  13480   -776   -338    603       N  
ATOM   1159  CA  TYR A 219     -53.118  69.027 -19.763  1.00118.91           C  
ANISOU 1159  CA  TYR A 219    16521  16166  12493   -715   -270    476       C  
ATOM   1160  C   TYR A 219     -52.775  68.181 -18.547  1.00115.22           C  
ANISOU 1160  C   TYR A 219    15853  15710  12217   -647   -219    391       C  
ATOM   1161  O   TYR A 219     -51.931  68.558 -17.730  1.00114.11           O  
ANISOU 1161  O   TYR A 219    15691  15543  12123   -722   -178    413       O  
ATOM   1162  CB  TYR A 219     -52.127  68.713 -20.892  1.00125.79           C  
ANISOU 1162  CB  TYR A 219    17357  17209  13228   -870   -159    445       C  
ATOM   1163  CG  TYR A 219     -52.354  69.497 -22.165  1.00132.53           C  
ANISOU 1163  CG  TYR A 219    18414  18068  13872   -958   -197    530       C  
ATOM   1164  CD1 TYR A 219     -53.258  69.054 -23.121  1.00133.70           C  
ANISOU 1164  CD1 TYR A 219    18592  18252  13954   -871   -252    500       C  
ATOM   1165  CD2 TYR A 219     -51.651  70.667 -22.421  1.00136.23           C  
ANISOU 1165  CD2 TYR A 219    19051  18505  14205  -1136   -182    643       C  
ATOM   1166  CE1 TYR A 219     -53.466  69.761 -24.291  1.00139.95           C  
ANISOU 1166  CE1 TYR A 219    19580  19048  14546   -947   -294    580       C  
ATOM   1167  CE2 TYR A 219     -51.852  71.381 -23.588  1.00143.52           C  
ANISOU 1167  CE2 TYR A 219    20177  19427  14928  -1223   -219    728       C  
ATOM   1168  CZ  TYR A 219     -52.760  70.923 -24.519  1.00144.19           C  
ANISOU 1168  CZ  TYR A 219    20292  19549  14947  -1123   -276    697       C  
ATOM   1169  OH  TYR A 219     -52.960  71.633 -25.681  1.00147.46           O  
ANISOU 1169  OH  TYR A 219    20916  19959  15152  -1206   -320    785       O  
ATOM   1170  N   LEU A 220     -53.442  67.033 -18.440  1.00103.88           N  
ANISOU 1170  N   LEU A 220    14275  14309  10887   -508   -228    295       N  
ATOM   1171  CA  LEU A 220     -53.106  65.988 -17.479  1.00 97.53           C  
ANISOU 1171  CA  LEU A 220    13272  13534  10251   -443   -174    201       C  
ATOM   1172  C   LEU A 220     -52.610  64.789 -18.276  1.00 97.69           C  
ANISOU 1172  C   LEU A 220    13148  13714  10255   -463    -90     87       C  
ATOM   1173  O   LEU A 220     -53.394  64.129 -18.968  1.00 93.51           O  
ANISOU 1173  O   LEU A 220    12600  13219   9712   -385   -124     37       O  
ATOM   1174  CB  LEU A 220     -54.307  65.615 -16.610  1.00 90.11           C  
ANISOU 1174  CB  LEU A 220    12292  12492   9452   -269   -256    184       C  
ATOM   1175  CG  LEU A 220     -54.128  64.375 -15.724  1.00 86.06           C  
ANISOU 1175  CG  LEU A 220    11584  12007   9107   -193   -210     84       C  
ATOM   1176  CD1 LEU A 220     -52.941  64.535 -14.786  1.00 87.50           C  
ANISOU 1176  CD1 LEU A 220    11711  12188   9348   -266   -144     85       C  
ATOM   1177  CD2 LEU A 220     -55.395  64.058 -14.936  1.00 80.62           C  
ANISOU 1177  CD2 LEU A 220    10866  11224   8540    -37   -287     77       C  
ATOM   1178  N   ILE A 221     -51.313  64.516 -18.188  1.00101.83           N  
ANISOU 1178  N   ILE A 221    13571  14339  10780   -563     15     43       N  
ATOM   1179  CA  ILE A 221     -50.665  63.473 -18.973  1.00104.27           C  
ANISOU 1179  CA  ILE A 221    13749  14812  11058   -588    104    -70       C  
ATOM   1180  C   ILE A 221     -50.308  62.319 -18.049  1.00101.87           C  
ANISOU 1180  C   ILE A 221    13255  14526  10927   -500    140   -177       C  
ATOM   1181  O   ILE A 221     -49.661  62.519 -17.013  1.00111.67           O  
ANISOU 1181  O   ILE A 221    14444  15730  12254   -520    161   -163       O  
ATOM   1182  CB  ILE A 221     -49.421  64.014 -19.697  1.00112.65           C  
ANISOU 1182  CB  ILE A 221    14831  15999  11973   -770    203    -49       C  
ATOM   1183  CG1 ILE A 221     -49.824  65.111 -20.684  1.00118.33           C  
ANISOU 1183  CG1 ILE A 221    15759  16693  12507   -861    161     62       C  
ATOM   1184  CG2 ILE A 221     -48.693  62.890 -20.414  1.00120.64           C  
ANISOU 1184  CG2 ILE A 221    15687  17191  12961   -779    303   -181       C  
ATOM   1185  CD1 ILE A 221     -49.223  66.461 -20.376  1.00126.27           C  
ANISOU 1185  CD1 ILE A 221    16895  17639  13443  -1008    164    184       C  
ATOM   1186  N   ILE A 222     -50.729  61.114 -18.426  1.00 88.25           N  
ANISOU 1186  N   ILE A 222    11435  12849   9249   -402    139   -282       N  
ATOM   1187  CA  ILE A 222     -50.481  59.901 -17.655  1.00 85.49           C  
ANISOU 1187  CA  ILE A 222    10920  12505   9056   -309    161   -388       C  
ATOM   1188  C   ILE A 222     -49.602  58.982 -18.492  1.00 92.09           C  
ANISOU 1188  C   ILE A 222    11643  13504   9844   -334    251   -510       C  
ATOM   1189  O   ILE A 222     -50.014  58.531 -19.566  1.00 96.02           O  
ANISOU 1189  O   ILE A 222    12160  14064  10259   -317    247   -560       O  
ATOM   1190  CB  ILE A 222     -51.792  59.203 -17.264  1.00 76.41           C  
ANISOU 1190  CB  ILE A 222     9760  11255   8018   -166     74   -411       C  
ATOM   1191  CG1 ILE A 222     -52.746  60.203 -16.606  1.00 80.82           C  
ANISOU 1191  CG1 ILE A 222    10438  11672   8599   -135    -13   -293       C  
ATOM   1192  CG2 ILE A 222     -51.516  58.021 -16.356  1.00 51.39           C  
ANISOU 1192  CG2 ILE A 222     6443   8071   5011    -80     91   -504       C  
ATOM   1193  CD1 ILE A 222     -54.211  59.904 -16.835  1.00 83.83           C  
ANISOU 1193  CD1 ILE A 222    10853  11992   9006    -32   -103   -292       C  
ATOM   1194  N   GLN A 223     -48.396  58.701 -17.999  1.00 99.55           N  
ANISOU 1194  N   GLN A 223    12466  14520  10838   -367    327   -564       N  
ATOM   1195  CA  GLN A 223     -47.418  57.915 -18.735  1.00105.37           C  
ANISOU 1195  CA  GLN A 223    13083  15426  11526   -389    420   -685       C  
ATOM   1196  C   GLN A 223     -46.877  56.796 -17.859  1.00107.81           C  
ANISOU 1196  C   GLN A 223    13232  15737  11994   -289    435   -794       C  
ATOM   1197  O   GLN A 223     -46.799  56.928 -16.634  1.00109.85           O  
ANISOU 1197  O   GLN A 223    13466  15899  12374   -258    403   -757       O  
ATOM   1198  CB  GLN A 223     -46.252  58.786 -19.221  1.00111.46           C  
ANISOU 1198  CB  GLN A 223    13857  16328  12163   -554    514   -648       C  
ATOM   1199  CG  GLN A 223     -46.626  59.807 -20.278  1.00119.63           C  
ANISOU 1199  CG  GLN A 223    15058  17382  13013   -668    511   -550       C  
ATOM   1200  CD  GLN A 223     -45.470  60.721 -20.631  1.00133.78           C  
ANISOU 1200  CD  GLN A 223    16860  19291  14679   -851    604   -499       C  
ATOM   1201  OE1 GLN A 223     -44.673  60.419 -21.518  1.00141.98           O  
ANISOU 1201  OE1 GLN A 223    17827  20508  15612   -919    703   -571       O  
ATOM   1202  NE2 GLN A 223     -45.367  61.842 -19.927  1.00137.00           N  
ANISOU 1202  NE2 GLN A 223    17356  19601  15096   -936    573   -377       N  
ATOM   1203  N   ASN A 224     -46.498  55.692 -18.498  1.00 98.33           N  
ANISOU 1203  N   ASN A 224    11931  14644  10786   -234    480   -932       N  
ATOM   1204  CA  ASN A 224     -45.821  54.619 -17.789  1.00 98.90           C  
ANISOU 1204  CA  ASN A 224    11853  14732  10992   -139    497  -1045       C  
ATOM   1205  C   ASN A 224     -44.377  55.016 -17.522  1.00102.00           C  
ANISOU 1205  C   ASN A 224    12141  15248  11367   -224    584  -1061       C  
ATOM   1206  O   ASN A 224     -43.749  55.716 -18.320  1.00110.35           O  
ANISOU 1206  O   ASN A 224    13208  16437  12282   -351    661  -1039       O  
ATOM   1207  CB  ASN A 224     -45.882  53.310 -18.582  1.00106.17           C  
ANISOU 1207  CB  ASN A 224    12710  15721  11908    -44    508  -1195       C  
ATOM   1208  CG  ASN A 224     -45.076  53.351 -19.871  1.00120.98           C  
ANISOU 1208  CG  ASN A 224    14549  17796  13621   -117    609  -1267       C  
ATOM   1209  OD1 ASN A 224     -45.501  53.932 -20.869  1.00115.71           O  
ANISOU 1209  OD1 ASN A 224    13986  17173  12808   -194    619  -1217       O  
ATOM   1210  ND2 ASN A 224     -43.910  52.707 -19.856  1.00146.50           N  
ANISOU 1210  ND2 ASN A 224    17631  21156  16875    -87    682  -1388       N  
ATOM   1211  N   THR A 225     -43.856  54.580 -16.378  1.00100.29           N  
ANISOU 1211  N   THR A 225    11826  14987  11293   -158    568  -1096       N  
ATOM   1212  CA  THR A 225     -42.525  54.990 -15.957  1.00 99.14           C  
ANISOU 1212  CA  THR A 225    11573  14947  11149   -234    634  -1105       C  
ATOM   1213  C   THR A 225     -41.913  53.908 -15.080  1.00106.07           C  
ANISOU 1213  C   THR A 225    12306  15818  12176   -105    618  -1216       C  
ATOM   1214  O   THR A 225     -42.579  52.953 -14.671  1.00105.37           O  
ANISOU 1214  O   THR A 225    12225  15615  12194     31    551  -1263       O  
ATOM   1215  CB  THR A 225     -42.568  56.327 -15.213  1.00 87.52           C  
ANISOU 1215  CB  THR A 225    10192  13389   9674   -345    607   -954       C  
ATOM   1216  OG1 THR A 225     -41.248  56.681 -14.785  1.00 94.52           O  
ANISOU 1216  OG1 THR A 225    10964  14382  10568   -425    666   -970       O  
ATOM   1217  CG2 THR A 225     -43.485  56.226 -14.005  1.00 72.05           C  
ANISOU 1217  CG2 THR A 225     8299  11225   7853   -246    504   -894       C  
ATOM   1218  N   THR A 226     -40.624  54.071 -14.799  1.00104.35           N  
ANISOU 1218  N   THR A 226    11959  15725  11965   -154    679  -1257       N  
ATOM   1219  CA  THR A 226     -39.866  53.146 -13.972  1.00104.29           C  
ANISOU 1219  CA  THR A 226    11807  15730  12090    -36    663  -1364       C  
ATOM   1220  C   THR A 226     -39.709  53.707 -12.564  1.00108.01           C  
ANISOU 1220  C   THR A 226    12289  16087  12664    -53    605  -1275       C  
ATOM   1221  O   THR A 226     -39.718  54.923 -12.355  1.00108.60           O  
ANISOU 1221  O   THR A 226    12440  16139  12686   -186    609  -1153       O  
ATOM   1222  CB  THR A 226     -38.491  52.872 -14.580  1.00108.41           C  
ANISOU 1222  CB  THR A 226    12153  16485  12555    -62    764  -1487       C  
ATOM   1223  OG1 THR A 226     -37.846  54.116 -14.880  1.00113.52           O  
ANISOU 1223  OG1 THR A 226    12795  17249  13090   -253    837  -1406       O  
ATOM   1224  CG2 THR A 226     -38.628  52.058 -15.855  1.00110.52           C  
ANISOU 1224  CG2 THR A 226    12399  16856  12738     -4    813  -1605       C  
ATOM   1225  N   TRP A 227     -39.549  52.804 -11.600  1.00122.45           N  
ANISOU 1225  N   TRP A 227    14051  17839  14633     85    546  -1338       N  
ATOM   1226  CA  TRP A 227     -39.590  53.177 -10.193  1.00123.80           C  
ANISOU 1226  CA  TRP A 227    14253  17876  14908     96    475  -1257       C  
ATOM   1227  C   TRP A 227     -38.307  53.879  -9.767  1.00129.55           C  
ANISOU 1227  C   TRP A 227    14876  18720  15628     -2    513  -1252       C  
ATOM   1228  O   TRP A 227     -37.203  53.410 -10.059  1.00134.58           O  
ANISOU 1228  O   TRP A 227    15349  19522  16263     16    566  -1367       O  
ATOM   1229  CB  TRP A 227     -39.819  51.943  -9.323  1.00125.88           C  
ANISOU 1229  CB  TRP A 227    14491  18022  15316    272    397  -1325       C  
ATOM   1230  CG  TRP A 227     -40.045  52.288  -7.892  1.00132.99           C  
ANISOU 1230  CG  TRP A 227    15448  18770  16312    289    321  -1234       C  
ATOM   1231  CD1 TRP A 227     -41.244  52.528  -7.288  1.00132.50           C  
ANISOU 1231  CD1 TRP A 227    15529  18531  16285    306    258  -1130       C  
ATOM   1232  CD2 TRP A 227     -39.044  52.454  -6.881  1.00145.55           C  
ANISOU 1232  CD2 TRP A 227    16952  20381  17967    291    300  -1243       C  
ATOM   1233  NE1 TRP A 227     -41.054  52.825  -5.960  1.00139.16           N  
ANISOU 1233  NE1 TRP A 227    16387  19281  17207    320    204  -1073       N  
ATOM   1234  CE2 TRP A 227     -39.711  52.786  -5.685  1.00147.38           C  
ANISOU 1234  CE2 TRP A 227    17293  20436  18267    310    223  -1140       C  
ATOM   1235  CE3 TRP A 227     -37.650  52.350  -6.869  1.00153.25           C  
ANISOU 1235  CE3 TRP A 227    17762  21517  18949    281    337  -1332       C  
ATOM   1236  CZ2 TRP A 227     -39.031  53.015  -4.490  1.00153.04           C  
ANISOU 1236  CZ2 TRP A 227    17972  21122  19053    318    178  -1121       C  
ATOM   1237  CZ3 TRP A 227     -36.976  52.578  -5.681  1.00155.55           C  
ANISOU 1237  CZ3 TRP A 227    18006  21780  19317    288    287  -1313       C  
ATOM   1238  CH2 TRP A 227     -37.667  52.906  -4.509  1.00155.92           C  
ANISOU 1238  CH2 TRP A 227    18177  21639  19425    306    207  -1208       C  
ATOM   1239  N   GLU A 228     -38.461  54.998  -9.063  1.00119.49           N  
ANISOU 1239  N   GLU A 228    13691  17361  14350   -102    483  -1123       N  
ATOM   1240  CA  GLU A 228     -37.350  55.717  -8.456  1.00132.50           C  
ANISOU 1240  CA  GLU A 228    15256  19083  16004   -201    497  -1103       C  
ATOM   1241  C   GLU A 228     -37.847  56.355  -7.164  1.00132.81           C  
ANISOU 1241  C   GLU A 228    15412  18937  16112   -203    409   -989       C  
ATOM   1242  O   GLU A 228     -39.025  56.248  -6.811  1.00131.25           O  
ANISOU 1242  O   GLU A 228    15349  18572  15950   -132    350   -928       O  
ATOM   1243  CB  GLU A 228     -36.773  56.771  -9.408  1.00145.58           C  
ANISOU 1243  CB  GLU A 228    16904  20894  17517   -398    588  -1062       C  
ATOM   1244  CG  GLU A 228     -35.770  56.231 -10.415  1.00162.75           C  
ANISOU 1244  CG  GLU A 228    18902  23305  19629   -414    689  -1193       C  
ATOM   1245  CD  GLU A 228     -35.687  57.081 -11.668  1.00174.43           C  
ANISOU 1245  CD  GLU A 228    20427  24909  20938   -592    784  -1144       C  
ATOM   1246  OE1 GLU A 228     -35.584  58.320 -11.541  1.00178.59           O  
ANISOU 1246  OE1 GLU A 228    21039  25416  21402   -761    789  -1025       O  
ATOM   1247  OE2 GLU A 228     -35.729  56.512 -12.779  1.00179.23           O  
ANISOU 1247  OE2 GLU A 228    20997  25632  21470   -564    849  -1225       O  
ATOM   1248  N   ASP A 229     -36.940  57.032  -6.459  1.00141.79           N  
ANISOU 1248  N   ASP A 229    16497  20112  17266   -289    401   -963       N  
ATOM   1249  CA  ASP A 229     -37.281  57.719  -5.212  1.00138.55           C  
ANISOU 1249  CA  ASP A 229    16196  19537  16909   -301    319   -860       C  
ATOM   1250  C   ASP A 229     -38.000  59.022  -5.557  1.00127.75           C  
ANISOU 1250  C   ASP A 229    15006  18092  15441   -436    323   -725       C  
ATOM   1251  O   ASP A 229     -37.449  60.123  -5.478  1.00132.42           O  
ANISOU 1251  O   ASP A 229    15625  18713  15974   -591    335   -660       O  
ATOM   1252  CB  ASP A 229     -36.033  57.965  -4.373  1.00151.44           C  
ANISOU 1252  CB  ASP A 229    17709  21240  18592   -346    301   -888       C  
ATOM   1253  CG  ASP A 229     -36.320  57.969  -2.882  1.00154.99           C  
ANISOU 1253  CG  ASP A 229    18228  21520  19143   -263    199   -842       C  
ATOM   1254  OD1 ASP A 229     -37.505  57.856  -2.498  1.00153.82           O  
ANISOU 1254  OD1 ASP A 229    18222  21203  19020   -182    151   -781       O  
ATOM   1255  OD2 ASP A 229     -35.358  58.079  -2.093  1.00158.93           O  
ANISOU 1255  OD2 ASP A 229    18633  22061  19691   -280    167   -869       O  
ATOM   1256  N   HIS A 230     -39.272  58.884  -5.937  1.00112.16           N  
ANISOU 1256  N   HIS A 230    13159  16010  13445   -374    305   -682       N  
ATOM   1257  CA  HIS A 230     -40.062  60.015  -6.409  1.00111.90           C  
ANISOU 1257  CA  HIS A 230    13300  15905  13312   -475    302   -564       C  
ATOM   1258  C   HIS A 230     -40.874  60.685  -5.308  1.00111.31           C  
ANISOU 1258  C   HIS A 230    13376  15635  13280   -444    217   -461       C  
ATOM   1259  O   HIS A 230     -41.083  61.902  -5.362  1.00117.19           O  
ANISOU 1259  O   HIS A 230    14254  16322  13949   -554    203   -361       O  
ATOM   1260  CB  HIS A 230     -41.016  59.569  -7.521  1.00109.69           C  
ANISOU 1260  CB  HIS A 230    13072  15630  12974   -427    326   -577       C  
ATOM   1261  CG  HIS A 230     -40.332  59.194  -8.798  1.00115.78           C  
ANISOU 1261  CG  HIS A 230    13737  16593  13662   -484    417   -660       C  
ATOM   1262  ND1 HIS A 230     -39.658  60.108  -9.579  1.00120.96           N  
ANISOU 1262  ND1 HIS A 230    14398  17367  14192   -660    484   -623       N  
ATOM   1263  CD2 HIS A 230     -40.231  58.005  -9.439  1.00117.77           C  
ANISOU 1263  CD2 HIS A 230    13879  16938  13930   -389    454   -779       C  
ATOM   1264  CE1 HIS A 230     -39.163  59.497 -10.641  1.00126.65           C  
ANISOU 1264  CE1 HIS A 230    15010  18259  14853   -670    565   -717       C  
ATOM   1265  NE2 HIS A 230     -39.498  58.220 -10.581  1.00124.49           N  
ANISOU 1265  NE2 HIS A 230    14666  17972  14664   -501    547   -817       N  
ATOM   1266  N   CYS A 231     -41.340  59.923  -4.318  1.00128.17           N  
ANISOU 1266  N   CYS A 231    15503  17666  15528   -297    160   -484       N  
ATOM   1267  CA  CYS A 231     -42.270  60.422  -3.302  1.00120.79           C  
ANISOU 1267  CA  CYS A 231    14711  16554  14632   -245     86   -396       C  
ATOM   1268  C   CYS A 231     -41.542  61.361  -2.344  1.00118.36           C  
ANISOU 1268  C   CYS A 231    14433  16210  14330   -328     52   -346       C  
ATOM   1269  O   CYS A 231     -41.112  60.980  -1.254  1.00118.40           O  
ANISOU 1269  O   CYS A 231    14385  16182  14421   -266     12   -375       O  
ATOM   1270  CB  CYS A 231     -42.903  59.261  -2.546  1.00122.77           C  
ANISOU 1270  CB  CYS A 231    14934  16720  14993    -77     45   -439       C  
ATOM   1271  SG  CYS A 231     -43.624  57.975  -3.586  1.00134.08           S  
ANISOU 1271  SG  CYS A 231    16314  18195  16435     20     76   -517       S  
ATOM   1272  N   GLN A 232     -41.436  62.626  -2.748  1.00114.03           N  
ANISOU 1272  N   GLN A 232    13986  15656  13683   -471     59   -267       N  
ATOM   1273  CA  GLN A 232     -40.684  63.613  -1.981  1.00112.96           C  
ANISOU 1273  CA  GLN A 232    13888  15492  13540   -578     26   -220       C  
ATOM   1274  C   GLN A 232     -41.565  64.526  -1.139  1.00100.91           C  
ANISOU 1274  C   GLN A 232    12552  13780  12008   -553    -49   -123       C  
ATOM   1275  O   GLN A 232     -41.192  64.864  -0.013  1.00104.04           O  
ANISOU 1275  O   GLN A 232    12970  14110  12450   -553   -101   -108       O  
ATOM   1276  CB  GLN A 232     -39.818  64.463  -2.916  1.00121.31           C  
ANISOU 1276  CB  GLN A 232    14935  16668  14490   -776     82   -198       C  
ATOM   1277  CG  GLN A 232     -38.547  64.976  -2.264  1.00138.55           C  
ANISOU 1277  CG  GLN A 232    17048  18905  16689   -895     70   -205       C  
ATOM   1278  CD  GLN A 232     -37.658  65.726  -3.231  1.00158.12           C  
ANISOU 1278  CD  GLN A 232    19497  21520  19060  -1106    136   -187       C  
ATOM   1279  OE1 GLN A 232     -37.454  65.296  -4.366  1.00159.55           O  
ANISOU 1279  OE1 GLN A 232    19593  21844  19187  -1139    218   -232       O  
ATOM   1280  NE2 GLN A 232     -37.116  66.855  -2.784  1.00170.92           N  
ANISOU 1280  NE2 GLN A 232    21195  23101  20647  -1258    102   -121       N  
ATOM   1281  N   PHE A 233     -42.723  64.941  -1.649  1.00 90.02           N  
ANISOU 1281  N   PHE A 233    11313  12318  10574   -525    -60    -60       N  
ATOM   1282  CA  PHE A 233     -43.588  65.824  -0.876  1.00 93.75           C  
ANISOU 1282  CA  PHE A 233    11963  12620  11037   -486   -131     24       C  
ATOM   1283  C   PHE A 233     -44.540  65.060   0.033  1.00 93.27           C  
ANISOU 1283  C   PHE A 233    11904  12467  11068   -305   -167      7       C  
ATOM   1284  O   PHE A 233     -44.822  65.511   1.148  1.00104.16           O  
ANISOU 1284  O   PHE A 233    13370  13731  12475   -258   -223     44       O  
ATOM   1285  CB  PHE A 233     -44.396  66.738  -1.800  1.00100.74           C  
ANISOU 1285  CB  PHE A 233    13007  13455  11816   -536   -138    102       C  
ATOM   1286  CG  PHE A 233     -45.330  67.659  -1.067  1.00104.63           C  
ANISOU 1286  CG  PHE A 233    13685  13774  12296   -478   -214    180       C  
ATOM   1287  CD1 PHE A 233     -44.844  68.769  -0.396  1.00111.83           C  
ANISOU 1287  CD1 PHE A 233    14708  14603  13179   -566   -263    233       C  
ATOM   1288  CD2 PHE A 233     -46.693  67.411  -1.042  1.00101.25           C  
ANISOU 1288  CD2 PHE A 233    13316  13271  11885   -333   -239    194       C  
ATOM   1289  CE1 PHE A 233     -45.700  69.617   0.285  1.00114.75           C  
ANISOU 1289  CE1 PHE A 233    15254  14812  13534   -499   -335    295       C  
ATOM   1290  CE2 PHE A 233     -47.554  68.256  -0.363  1.00107.37           C  
ANISOU 1290  CE2 PHE A 233    14251  13900  12646   -267   -306    256       C  
ATOM   1291  CZ  PHE A 233     -47.056  69.360   0.302  1.00113.58           C  
ANISOU 1291  CZ  PHE A 233    15155  14598  13400   -343   -354    304       C  
ATOM   1292  N   SER A 234     -45.050  63.919  -0.419  1.00 96.66           N  
ANISOU 1292  N   SER A 234    12244  12945  11539   -208   -135    -48       N  
ATOM   1293  CA  SER A 234     -45.971  63.119   0.371  1.00 91.65           C  
ANISOU 1293  CA  SER A 234    11605  12231  10987    -53   -162    -62       C  
ATOM   1294  C   SER A 234     -45.502  61.673   0.391  1.00 91.52           C  
ANISOU 1294  C   SER A 234    11425  12295  11052     12   -134   -157       C  
ATOM   1295  O   SER A 234     -44.869  61.195  -0.555  1.00 93.54           O  
ANISOU 1295  O   SER A 234    11578  12672  11289    -34    -85   -216       O  
ATOM   1296  CB  SER A 234     -47.402  63.198  -0.175  1.00 83.97           C  
ANISOU 1296  CB  SER A 234    10718  11204   9983     15   -170    -24       C  
ATOM   1297  OG  SER A 234     -47.565  62.352  -1.297  1.00 81.37           O  
ANISOU 1297  OG  SER A 234    10303  10969   9647     25   -126    -77       O  
ATOM   1298  N   ARG A 235     -45.816  60.984   1.483  1.00 89.60           N  
ANISOU 1298  N   ARG A 235    11167  11981  10894    122   -166   -171       N  
ATOM   1299  CA  ARG A 235     -45.466  59.581   1.602  1.00 82.61           C  
ANISOU 1299  CA  ARG A 235    10152  11144  10090    198   -154   -256       C  
ATOM   1300  C   ARG A 235     -46.370  58.731   0.709  1.00 81.54           C  
ANISOU 1300  C   ARG A 235     9992  11028   9961    257   -127   -287       C  
ATOM   1301  O   ARG A 235     -47.492  59.132   0.386  1.00 88.10           O  
ANISOU 1301  O   ARG A 235    10911  11809  10756    272   -132   -234       O  
ATOM   1302  CB  ARG A 235     -45.583  59.124   3.054  1.00 78.54           C  
ANISOU 1302  CB  ARG A 235     9651  10536   9654    292   -201   -251       C  
ATOM   1303  CG  ARG A 235     -44.802  59.979   4.033  1.00 82.12           C  
ANISOU 1303  CG  ARG A 235    10145  10957  10101    242   -240   -220       C  
ATOM   1304  CD  ARG A 235     -44.617  59.278   5.371  1.00 89.69           C  
ANISOU 1304  CD  ARG A 235    11088  11854  11138    334   -286   -238       C  
ATOM   1305  NE  ARG A 235     -43.825  60.085   6.298  1.00105.79           N  
ANISOU 1305  NE  ARG A 235    13163  13865  13166    286   -331   -215       N  
ATOM   1306  CZ  ARG A 235     -42.500  60.192   6.254  1.00112.94           C  
ANISOU 1306  CZ  ARG A 235    13976  14858  14077    215   -338   -259       C  
ATOM   1307  NH1 ARG A 235     -41.808  59.541   5.327  1.00102.82           N  
ANISOU 1307  NH1 ARG A 235    12556  13702  12809    192   -297   -333       N  
ATOM   1308  NH2 ARG A 235     -41.866  60.953   7.136  1.00121.50           N  
ANISOU 1308  NH2 ARG A 235    15102  15910  15152    167   -388   -236       N  
ATOM   1309  N   PRO A 236     -45.900  57.558   0.288  1.00 62.14           N  
ANISOU 1309  N   PRO A 236     7416   8645   7548    295   -104   -376       N  
ATOM   1310  CA  PRO A 236     -46.748  56.677  -0.520  1.00 59.60           C  
ANISOU 1310  CA  PRO A 236     7074   8333   7237    351    -88   -413       C  
ATOM   1311  C   PRO A 236     -47.913  56.139   0.292  1.00 55.20           C  
ANISOU 1311  C   PRO A 236     6571   7659   6743    447   -124   -381       C  
ATOM   1312  O   PRO A 236     -47.811  55.934   1.503  1.00 66.24           O  
ANISOU 1312  O   PRO A 236     7983   8987   8199    496   -156   -366       O  
ATOM   1313  CB  PRO A 236     -45.795  55.551  -0.934  1.00 60.69           C  
ANISOU 1313  CB  PRO A 236     7078   8566   7416    378    -66   -524       C  
ATOM   1314  CG  PRO A 236     -44.755  55.541   0.128  1.00 64.32           C  
ANISOU 1314  CG  PRO A 236     7492   9021   7927    388    -92   -539       C  
ATOM   1315  CD  PRO A 236     -44.568  56.976   0.522  1.00 59.49           C  
ANISOU 1315  CD  PRO A 236     6959   8388   7258    295   -100   -455       C  
ATOM   1316  N   SER A 237     -49.036  55.906  -0.396  1.00 54.39           N  
ANISOU 1316  N   SER A 237     6497   7544   6624    469   -118   -372       N  
ATOM   1317  CA  SER A 237     -50.238  55.428   0.273  1.00 64.91           C  
ANISOU 1317  CA  SER A 237     7871   8783   8009    545   -144   -340       C  
ATOM   1318  C   SER A 237     -51.131  54.694  -0.709  1.00 72.96           C  
ANISOU 1318  C   SER A 237     8867   9824   9029    566   -136   -375       C  
ATOM   1319  O   SER A 237     -51.213  55.103  -1.876  1.00 78.50           O  
ANISOU 1319  O   SER A 237     9573  10595   9660    519   -117   -382       O  
ATOM   1320  CB  SER A 237     -51.019  56.584   0.905  1.00 74.20           C  
ANISOU 1320  CB  SER A 237     9154   9888   9151    543   -163   -246       C  
ATOM   1321  OG  SER A 237     -52.344  56.186   1.219  1.00 73.81           O  
ANISOU 1321  OG  SER A 237     9130   9781   9135    606   -175   -220       O  
ATOM   1322  N   PRO A 238     -51.810  53.628  -0.287  1.00 73.85           N  
ANISOU 1322  N   PRO A 238     8963   9882   9216    629   -154   -394       N  
ATOM   1323  CA  PRO A 238     -52.818  52.988  -1.138  1.00 76.40           C  
ANISOU 1323  CA  PRO A 238     9273  10216   9541    643   -156   -419       C  
ATOM   1324  C   PRO A 238     -54.219  53.548  -0.964  1.00 70.61           C  
ANISOU 1324  C   PRO A 238     8597   9440   8792    655   -170   -346       C  
ATOM   1325  O   PRO A 238     -55.132  53.101  -1.669  1.00 60.92           O  
ANISOU 1325  O   PRO A 238     7356   8227   7565    662   -178   -363       O  
ATOM   1326  CB  PRO A 238     -52.765  51.532  -0.659  1.00 76.48           C  
ANISOU 1326  CB  PRO A 238     9239  10177   9643    695   -173   -476       C  
ATOM   1327  CG  PRO A 238     -52.489  51.666   0.811  1.00 71.60           C  
ANISOU 1327  CG  PRO A 238     8652   9484   9068    724   -188   -428       C  
ATOM   1328  CD  PRO A 238     -51.605  52.889   0.973  1.00 67.40           C  
ANISOU 1328  CD  PRO A 238     8138   8989   8480    683   -176   -397       C  
ATOM   1329  N   ILE A 239     -54.400  54.506  -0.051  1.00 66.94           N  
ANISOU 1329  N   ILE A 239     8194   8928   8312    663   -176   -272       N  
ATOM   1330  CA  ILE A 239     -55.739  54.960   0.311  1.00 64.13           C  
ANISOU 1330  CA  ILE A 239     7883   8532   7951    695   -189   -210       C  
ATOM   1331  C   ILE A 239     -56.434  55.595  -0.887  1.00 65.26           C  
ANISOU 1331  C   ILE A 239     8047   8725   8023    677   -197   -199       C  
ATOM   1332  O   ILE A 239     -57.632  55.383  -1.112  1.00 66.46           O  
ANISOU 1332  O   ILE A 239     8187   8877   8185    706   -212   -190       O  
ATOM   1333  CB  ILE A 239     -55.663  55.924   1.510  1.00 66.61           C  
ANISOU 1333  CB  ILE A 239     8268   8789   8253    715   -195   -143       C  
ATOM   1334  CG1 ILE A 239     -55.255  55.154   2.768  1.00 70.67           C  
ANISOU 1334  CG1 ILE A 239     8766   9246   8837    745   -195   -149       C  
ATOM   1335  CG2 ILE A 239     -56.991  56.630   1.723  1.00 64.89           C  
ANISOU 1335  CG2 ILE A 239     8098   8548   8009    756   -206    -86       C  
ATOM   1336  CD1 ILE A 239     -56.085  53.913   3.026  1.00 67.10           C  
ANISOU 1336  CD1 ILE A 239     8272   8769   8454    776   -194   -167       C  
ATOM   1337  N   GLY A 240     -55.693  56.359  -1.686  1.00 77.55           N  
ANISOU 1337  N   GLY A 240     9632  10330   9504    624   -191   -200       N  
ATOM   1338  CA  GLY A 240     -56.259  56.972  -2.871  1.00 77.21           C  
ANISOU 1338  CA  GLY A 240     9623  10331   9381    603   -204   -187       C  
ATOM   1339  C   GLY A 240     -56.865  55.972  -3.836  1.00 83.24           C  
ANISOU 1339  C   GLY A 240    10325  11142  10160    610   -209   -246       C  
ATOM   1340  O   GLY A 240     -58.044  56.079  -4.187  1.00 87.63           O  
ANISOU 1340  O   GLY A 240    10890  11699  10705    639   -238   -227       O  
ATOM   1341  N   TYR A 241     -56.073  54.982  -4.257  1.00 70.95           N  
ANISOU 1341  N   TYR A 241     8703   9625   8629    588   -187   -322       N  
ATOM   1342  CA  TYR A 241     -56.549  54.005  -5.234  1.00 69.89           C  
ANISOU 1342  CA  TYR A 241     8520   9532   8503    592   -196   -389       C  
ATOM   1343  C   TYR A 241     -57.715  53.188  -4.686  1.00 73.11           C  
ANISOU 1343  C   TYR A 241     8897   9887   8993    638   -223   -388       C  
ATOM   1344  O   TYR A 241     -58.723  52.987  -5.374  1.00 82.38           O  
ANISOU 1344  O   TYR A 241    10061  11084  10157    643   -250   -398       O  
ATOM   1345  CB  TYR A 241     -55.399  53.090  -5.657  1.00 68.07           C  
ANISOU 1345  CB  TYR A 241     8228   9346   8287    574   -168   -480       C  
ATOM   1346  CG  TYR A 241     -55.809  51.972  -6.588  1.00 70.47           C  
ANISOU 1346  CG  TYR A 241     8489   9682   8605    584   -182   -561       C  
ATOM   1347  CD1 TYR A 241     -56.120  52.227  -7.918  1.00 78.02           C  
ANISOU 1347  CD1 TYR A 241     9462  10710   9473    555   -188   -582       C  
ATOM   1348  CD2 TYR A 241     -55.876  50.658  -6.141  1.00 73.48           C  
ANISOU 1348  CD2 TYR A 241     8825  10014   9081    620   -195   -618       C  
ATOM   1349  CE1 TYR A 241     -56.492  51.208  -8.774  1.00 84.85           C  
ANISOU 1349  CE1 TYR A 241    10292  11601  10345    563   -206   -662       C  
ATOM   1350  CE2 TYR A 241     -56.246  49.631  -6.989  1.00 77.97           C  
ANISOU 1350  CE2 TYR A 241     9365  10599   9661    626   -215   -697       C  
ATOM   1351  CZ  TYR A 241     -56.553  49.911  -8.305  1.00 87.47           C  
ANISOU 1351  CZ  TYR A 241    10579  11879  10777    598   -220   -722       C  
ATOM   1352  OH  TYR A 241     -56.922  48.891  -9.154  1.00 97.03           O  
ANISOU 1352  OH  TYR A 241    11767  13105  11995    604   -246   -806       O  
ATOM   1353  N   LEU A 242     -57.596  52.711  -3.443  1.00 70.96           N  
ANISOU 1353  N   LEU A 242     8611   9549   8802    665   -216   -376       N  
ATOM   1354  CA  LEU A 242     -58.629  51.856  -2.863  1.00 69.60           C  
ANISOU 1354  CA  LEU A 242     8410   9328   8708    692   -233   -372       C  
ATOM   1355  C   LEU A 242     -59.984  52.554  -2.806  1.00 75.28           C  
ANISOU 1355  C   LEU A 242     9144  10053   9406    711   -252   -312       C  
ATOM   1356  O   LEU A 242     -61.026  51.891  -2.874  1.00 83.97           O  
ANISOU 1356  O   LEU A 242    10203  11152  10549    715   -270   -322       O  
ATOM   1357  CB  LEU A 242     -58.203  51.394  -1.467  1.00 65.12           C  
ANISOU 1357  CB  LEU A 242     7845   8687   8212    713   -221   -354       C  
ATOM   1358  CG  LEU A 242     -57.272  50.184  -1.303  1.00 62.44           C  
ANISOU 1358  CG  LEU A 242     7475   8317   7931    717   -222   -423       C  
ATOM   1359  CD1 LEU A 242     -56.141  50.158  -2.311  1.00 66.86           C  
ANISOU 1359  CD1 LEU A 242     8013   8944   8448    700   -211   -494       C  
ATOM   1360  CD2 LEU A 242     -56.686  50.189   0.099  1.00 61.51           C  
ANISOU 1360  CD2 LEU A 242     7383   8134   7855    742   -216   -387       C  
ATOM   1361  N   GLY A 243     -59.997  53.885  -2.700  1.00 75.29           N  
ANISOU 1361  N   GLY A 243     9202  10061   9343    723   -252   -253       N  
ATOM   1362  CA  GLY A 243     -61.260  54.600  -2.637  1.00 72.56           C  
ANISOU 1362  CA  GLY A 243     8871   9723   8976    761   -276   -203       C  
ATOM   1363  C   GLY A 243     -61.966  54.733  -3.965  1.00 81.09           C  
ANISOU 1363  C   GLY A 243     9941  10865  10004    754   -312   -224       C  
ATOM   1364  O   GLY A 243     -63.201  54.712  -4.013  1.00 91.10           O  
ANISOU 1364  O   GLY A 243    11175  12151  11287    785   -339   -212       O  
ATOM   1365  N   LEU A 244     -61.207  54.878  -5.053  1.00 74.98           N  
ANISOU 1365  N   LEU A 244     9193  10133   9165    714   -314   -256       N  
ATOM   1366  CA  LEU A 244     -61.814  54.964  -6.374  1.00 66.88           C  
ANISOU 1366  CA  LEU A 244     8167   9167   8079    705   -352   -279       C  
ATOM   1367  C   LEU A 244     -62.448  53.650  -6.800  1.00 71.03           C  
ANISOU 1367  C   LEU A 244     8612   9713   8663    696   -370   -345       C  
ATOM   1368  O   LEU A 244     -63.345  53.657  -7.651  1.00 89.27           O  
ANISOU 1368  O   LEU A 244    10908  12067  10943    702   -415   -358       O  
ATOM   1369  CB  LEU A 244     -60.776  55.388  -7.408  1.00 63.56           C  
ANISOU 1369  CB  LEU A 244     7797   8791   7564    654   -340   -298       C  
ATOM   1370  CG  LEU A 244     -60.547  56.888  -7.571  1.00 75.28           C  
ANISOU 1370  CG  LEU A 244     9383  10270   8951    648   -350   -227       C  
ATOM   1371  CD1 LEU A 244     -59.713  57.412  -6.428  1.00 73.99           C  
ANISOU 1371  CD1 LEU A 244     9252  10050   8810    643   -316   -186       C  
ATOM   1372  CD2 LEU A 244     -59.872  57.173  -8.896  1.00 91.00           C  
ANISOU 1372  CD2 LEU A 244    11417  12325  10835    586   -345   -248       C  
ATOM   1373  N   LEU A 245     -62.011  52.529  -6.221  1.00 56.88           N  
ANISOU 1373  N   LEU A 245     6773   7884   6953    682   -344   -387       N  
ATOM   1374  CA  LEU A 245     -62.528  51.230  -6.638  1.00 68.90           C  
ANISOU 1374  CA  LEU A 245     8235   9411   8531    663   -367   -453       C  
ATOM   1375  C   LEU A 245     -64.036  51.132  -6.429  1.00 96.21           C  
ANISOU 1375  C   LEU A 245    11648  12877  12030    678   -402   -427       C  
ATOM   1376  O   LEU A 245     -64.752  50.594  -7.282  1.00102.65           O  
ANISOU 1376  O   LEU A 245    12427  13730  12845    660   -444   -471       O  
ATOM   1377  CB  LEU A 245     -61.805  50.113  -5.887  1.00 60.21           C  
ANISOU 1377  CB  LEU A 245     7113   8250   7516    653   -340   -491       C  
ATOM   1378  CG  LEU A 245     -60.460  49.706  -6.493  1.00 66.90           C  
ANISOU 1378  CG  LEU A 245     7969   9114   8335    639   -320   -562       C  
ATOM   1379  CD1 LEU A 245     -59.591  48.991  -5.467  1.00 75.06           C  
ANISOU 1379  CD1 LEU A 245     8996  10081   9444    652   -296   -578       C  
ATOM   1380  CD2 LEU A 245     -60.653  48.844  -7.733  1.00 76.64           C  
ANISOU 1380  CD2 LEU A 245     9180  10387   9553    619   -349   -650       C  
ATOM   1381  N   SER A 246     -64.540  51.651  -5.308  1.00111.20           N  
ANISOU 1381  N   SER A 246    13543  14748  13959    711   -386   -360       N  
ATOM   1382  CA  SER A 246     -65.979  51.608  -5.062  1.00119.37           C  
ANISOU 1382  CA  SER A 246    14518  15808  15029    728   -411   -337       C  
ATOM   1383  C   SER A 246     -66.723  52.543  -6.004  1.00122.75           C  
ANISOU 1383  C   SER A 246    14954  16303  15381    762   -462   -325       C  
ATOM   1384  O   SER A 246     -67.710  52.151  -6.636  1.00129.47           O  
ANISOU 1384  O   SER A 246    15745  17204  16244    753   -508   -354       O  
ATOM   1385  CB  SER A 246     -66.273  51.956  -3.605  1.00124.45           C  
ANISOU 1385  CB  SER A 246    15157  16415  15714    761   -373   -273       C  
ATOM   1386  OG  SER A 246     -65.975  53.313  -3.341  1.00124.31           O  
ANISOU 1386  OG  SER A 246    15208  16394  15631    814   -366   -221       O  
ATOM   1387  N   GLN A 247     -66.266  53.786  -6.106  1.00124.23           N  
ANISOU 1387  N   GLN A 247    15221  16490  15491    798   -462   -282       N  
ATOM   1388  CA  GLN A 247     -66.870  54.767  -7.005  1.00131.95           C  
ANISOU 1388  CA  GLN A 247    16233  17517  16384    837   -518   -264       C  
ATOM   1389  C   GLN A 247     -66.307  54.629  -8.412  1.00125.88           C  
ANISOU 1389  C   GLN A 247    15504  16784  15540    793   -544   -309       C  
ATOM   1390  O   GLN A 247     -65.883  55.582  -9.046  1.00124.27           O  
ANISOU 1390  O   GLN A 247    15387  16591  15240    799   -559   -283       O  
ATOM   1391  CB  GLN A 247     -66.672  56.175  -6.463  1.00138.78           C  
ANISOU 1391  CB  GLN A 247    17184  18350  17194    894   -514   -193       C  
ATOM   1392  CG  GLN A 247     -67.539  57.248  -7.125  1.00146.89           C  
ANISOU 1392  CG  GLN A 247    18251  19413  18146    958   -584   -164       C  
ATOM   1393  CD  GLN A 247     -66.748  58.178  -8.009  1.00150.71           C  
ANISOU 1393  CD  GLN A 247    18860  19887  18517    941   -606   -141       C  
ATOM   1394  OE1 GLN A 247     -65.617  58.541  -7.686  1.00155.54           O  
ANISOU 1394  OE1 GLN A 247    19542  20452  19103    905   -562   -119       O  
ATOM   1395  NE2 GLN A 247     -67.336  58.573  -9.130  1.00150.36           N  
ANISOU 1395  NE2 GLN A 247    18844  19887  18399    961   -676   -145       N  
ATOM   1396  N   ARG A 248     -66.300  53.397  -8.911  1.00113.56           N  
ANISOU 1396  N   ARG A 248    13885  15241  14021    745   -548   -380       N  
ATOM   1397  CA  ARG A 248     -65.703  53.110 -10.209  1.00112.47           C  
ANISOU 1397  CA  ARG A 248    13780  15141  13811    704   -563   -437       C  
ATOM   1398  C   ARG A 248     -66.646  53.521 -11.333  1.00124.40           C  
ANISOU 1398  C   ARG A 248    15300  16716  15251    723   -640   -443       C  
ATOM   1399  O   ARG A 248     -66.450  54.562 -11.966  1.00134.54           O  
ANISOU 1399  O   ARG A 248    16668  18021  16430    738   -662   -407       O  
ATOM   1400  CB  ARG A 248     -65.338  51.626 -10.311  1.00105.96           C  
ANISOU 1400  CB  ARG A 248    12902  14303  13055    657   -546   -520       C  
ATOM   1401  CG  ARG A 248     -64.014  51.384 -11.009  1.00101.40           C  
ANISOU 1401  CG  ARG A 248    12368  13739  12420    623   -511   -573       C  
ATOM   1402  CD  ARG A 248     -63.545  49.944 -10.853  1.00100.42           C  
ANISOU 1402  CD  ARG A 248    12199  13580  12375    597   -493   -654       C  
ATOM   1403  NE  ARG A 248     -62.445  49.639 -11.763  1.00103.80           N  
ANISOU 1403  NE  ARG A 248    12655  14046  12739    576   -469   -726       N  
ATOM   1404  CZ  ARG A 248     -62.582  48.982 -12.911  1.00112.70           C  
ANISOU 1404  CZ  ARG A 248    13778  15216  13825    559   -503   -808       C  
ATOM   1405  NH1 ARG A 248     -63.779  48.560 -13.297  1.00120.05           N  
ANISOU 1405  NH1 ARG A 248    14680  16154  14779    553   -569   -826       N  
ATOM   1406  NH2 ARG A 248     -61.526  48.750 -13.681  1.00112.00           N  
ANISOU 1406  NH2 ARG A 248    13712  15171  13671    546   -470   -876       N  
ATOM   1407  N   THR A 249     -67.673  52.715 -11.592  1.00123.65           N  
ANISOU 1407  N   THR A 249    15122  16649  15208    717   -687   -486       N  
ATOM   1408  CA  THR A 249     -68.677  53.030 -12.600  1.00123.86           C  
ANISOU 1408  CA  THR A 249    15142  16742  15178    740   -773   -496       C  
ATOM   1409  C   THR A 249     -69.907  53.703 -11.995  1.00121.20           C  
ANISOU 1409  C   THR A 249    14755  16423  14873    809   -813   -443       C  
ATOM   1410  O   THR A 249     -71.014  53.572 -12.527  1.00117.55           O  
ANISOU 1410  O   THR A 249    14232  16018  14413    827   -887   -465       O  
ATOM   1411  CB  THR A 249     -69.076  51.765 -13.360  1.00129.48           C  
ANISOU 1411  CB  THR A 249    15791  17484  15921    689   -814   -585       C  
ATOM   1412  OG1 THR A 249     -70.131  52.070 -14.277  1.00138.66           O  
ANISOU 1412  OG1 THR A 249    16938  18714  17031    714   -907   -595       O  
ATOM   1413  CG2 THR A 249     -69.536  50.682 -12.393  1.00128.82           C  
ANISOU 1413  CG2 THR A 249    15609  17365  15973    659   -791   -604       C  
ATOM   1414  N   ARG A 250     -69.727  54.441 -10.897  1.00122.19           N  
ANISOU 1414  N   ARG A 250    14903  16505  15019    853   -767   -377       N  
ATOM   1415  CA  ARG A 250     -70.850  55.017 -10.168  1.00123.94           C  
ANISOU 1415  CA  ARG A 250    15069  16746  15278    928   -791   -335       C  
ATOM   1416  C   ARG A 250     -71.461  56.229 -10.857  1.00124.01           C  
ANISOU 1416  C   ARG A 250    15134  16790  15194   1009   -872   -303       C  
ATOM   1417  O   ARG A 250     -72.602  56.587 -10.546  1.00120.25           O  
ANISOU 1417  O   ARG A 250    14589  16356  14744   1082   -915   -290       O  
ATOM   1418  CB  ARG A 250     -70.414  55.414  -8.752  1.00121.27           C  
ANISOU 1418  CB  ARG A 250    14749  16345  14983    954   -717   -282       C  
ATOM   1419  CG  ARG A 250     -70.383  54.260  -7.763  1.00122.47           C  
ANISOU 1419  CG  ARG A 250    14815  16472  15247    901   -654   -301       C  
ATOM   1420  CD  ARG A 250     -71.714  54.107  -7.044  1.00130.97           C  
ANISOU 1420  CD  ARG A 250    15775  17594  16392    935   -660   -290       C  
ATOM   1421  NE  ARG A 250     -71.777  52.870  -6.270  1.00139.16           N  
ANISOU 1421  NE  ARG A 250    16735  18610  17529    863   -609   -309       N  
ATOM   1422  CZ  ARG A 250     -72.663  52.636  -5.306  1.00149.04           C  
ANISOU 1422  CZ  ARG A 250    17893  19888  18847    869   -580   -289       C  
ATOM   1423  NH1 ARG A 250     -73.561  53.561  -4.991  1.00150.18           N  
ANISOU 1423  NH1 ARG A 250    17998  20091  18974    958   -596   -258       N  
ATOM   1424  NH2 ARG A 250     -72.648  51.481  -4.653  1.00153.75           N  
ANISOU 1424  NH2 ARG A 250    18439  20454  19525    789   -536   -300       N  
ATOM   1425  N   ASP A 251     -70.740  56.868 -11.781  1.00129.79           N  
ANISOU 1425  N   ASP A 251    15990  17510  15814   1000   -896   -290       N  
ATOM   1426  CA  ASP A 251     -71.219  58.095 -12.428  1.00141.80           C  
ANISOU 1426  CA  ASP A 251    17597  19047  17235   1077   -979   -249       C  
ATOM   1427  C   ASP A 251     -70.725  58.107 -13.873  1.00143.27           C  
ANISOU 1427  C   ASP A 251    17872  19258  17307   1026  -1020   -271       C  
ATOM   1428  O   ASP A 251     -69.659  58.655 -14.169  1.00149.93           O  
ANISOU 1428  O   ASP A 251    18837  20062  18065    987   -988   -239       O  
ATOM   1429  CB  ASP A 251     -70.756  59.333 -11.669  1.00147.57           C  
ANISOU 1429  CB  ASP A 251    18436  19705  17928   1131   -955   -174       C  
ATOM   1430  CG  ASP A 251     -71.720  59.743 -10.577  1.00156.42           C  
ANISOU 1430  CG  ASP A 251    19489  20827  19118   1232   -962   -150       C  
ATOM   1431  OD1 ASP A 251     -71.426  59.469  -9.395  1.00159.09           O  
ANISOU 1431  OD1 ASP A 251    19786  21130  19532   1221   -883   -140       O  
ATOM   1432  OD2 ASP A 251     -72.768  60.342 -10.901  1.00161.71           O  
ANISOU 1432  OD2 ASP A 251    20145  21536  19760   1327  -1048   -143       O  
ATOM   1433  N   ILE A 252     -71.507  57.505 -14.767  1.00127.35           N  
ANISOU 1433  N   ILE A 252    15792  17310  15285   1021  -1092   -325       N  
ATOM   1434  CA  ILE A 252     -71.228  57.525 -16.200  1.00108.48           C  
ANISOU 1434  CA  ILE A 252    13487  14956  12776    984  -1144   -350       C  
ATOM   1435  C   ILE A 252     -72.543  57.700 -16.947  1.00107.08           C  
ANISOU 1435  C   ILE A 252    13271  14844  12570   1050  -1269   -367       C  
ATOM   1436  O   ILE A 252     -73.579  57.168 -16.535  1.00107.68           O  
ANISOU 1436  O   ILE A 252    13207  14963  12746   1080  -1300   -399       O  
ATOM   1437  CB  ILE A 252     -70.500  56.247 -16.671  1.00101.38           C  
ANISOU 1437  CB  ILE A 252    12552  14074  11894    882  -1091   -429       C  
ATOM   1438  CG1 ILE A 252     -71.167  54.999 -16.092  1.00103.07           C  
ANISOU 1438  CG1 ILE A 252    12610  14303  12250    861  -1082   -489       C  
ATOM   1439  CG2 ILE A 252     -69.022  56.301 -16.310  1.00 95.43           C  
ANISOU 1439  CG2 ILE A 252    11867  13269  11121    822   -984   -413       C  
ATOM   1440  CD1 ILE A 252     -70.986  53.761 -16.944  1.00100.90           C  
ANISOU 1440  CD1 ILE A 252    12302  14059  11976    786  -1093   -582       C  
ATOM   1441  N   TYR A 253     -72.497  58.448 -18.048  1.00 96.40           N  
ANISOU 1441  N   TYR A 253    12045  13506  11078   1069  -1344   -344       N  
ATOM   1442  CA  TYR A 253     -73.673  58.711 -18.863  1.00 96.95           C  
ANISOU 1442  CA  TYR A 253    12098  13636  11101   1140  -1478   -357       C  
ATOM   1443  C   TYR A 253     -73.945  57.544 -19.813  1.00100.60           C  
ANISOU 1443  C   TYR A 253    12490  14169  11562   1073  -1517   -447       C  
ATOM   1444  O   TYR A 253     -73.179  56.581 -19.899  1.00109.26           O  
ANISOU 1444  O   TYR A 253    13567  15261  12685    978  -1441   -499       O  
ATOM   1445  CB  TYR A 253     -73.497  60.004 -19.658  1.00100.69           C  
ANISOU 1445  CB  TYR A 253    12757  14085  11415   1187  -1551   -290       C  
ATOM   1446  CG  TYR A 253     -73.611  61.268 -18.836  1.00103.47           C  
ANISOU 1446  CG  TYR A 253    13182  14367  11764   1282  -1560   -206       C  
ATOM   1447  CD1 TYR A 253     -74.545  61.373 -17.815  1.00106.62           C  
ANISOU 1447  CD1 TYR A 253    13459  14774  12278   1379  -1574   -206       C  
ATOM   1448  CD2 TYR A 253     -72.795  62.362 -19.093  1.00106.63           C  
ANISOU 1448  CD2 TYR A 253    13777  14694  12041   1273  -1555   -130       C  
ATOM   1449  CE1 TYR A 253     -74.657  62.529 -17.066  1.00112.01           C  
ANISOU 1449  CE1 TYR A 253    14215  15391  12952   1478  -1586   -140       C  
ATOM   1450  CE2 TYR A 253     -72.901  63.523 -18.349  1.00110.15           C  
ANISOU 1450  CE2 TYR A 253    14307  15064  12483   1361  -1573    -57       C  
ATOM   1451  CZ  TYR A 253     -73.833  63.600 -17.337  1.00114.91           C  
ANISOU 1451  CZ  TYR A 253    14788  15673  13200   1471  -1590    -66       C  
ATOM   1452  OH  TYR A 253     -73.943  64.753 -16.593  1.00122.91           O  
ANISOU 1452  OH  TYR A 253    15888  16608  14203   1570  -1610     -4       O  
ATOM   1453  N   ILE A 254     -75.052  57.647 -20.547  1.00 99.52           N  
ANISOU 1453  N   ILE A 254    12320  14098  11394   1131  -1646   -470       N  
ATOM   1454  CA  ILE A 254     -75.450  56.606 -21.489  1.00109.76           C  
ANISOU 1454  CA  ILE A 254    13554  15463  12685   1075  -1705   -559       C  
ATOM   1455  C   ILE A 254     -74.641  56.742 -22.771  1.00124.79           C  
ANISOU 1455  C   ILE A 254    15617  17372  14424   1024  -1720   -567       C  
ATOM   1456  O   ILE A 254     -74.425  57.850 -23.278  1.00126.80           O  
ANISOU 1456  O   ILE A 254    16021  17608  14547   1066  -1761   -500       O  
ATOM   1457  CB  ILE A 254     -76.959  56.681 -21.775  1.00117.57           C  
ANISOU 1457  CB  ILE A 254    14438  16531  13703   1155  -1845   -583       C  
ATOM   1458  CG1 ILE A 254     -77.733  56.989 -20.493  1.00120.82           C  
ANISOU 1458  CG1 ILE A 254    14719  16944  14242   1233  -1828   -551       C  
ATOM   1459  CG2 ILE A 254     -77.449  55.377 -22.391  1.00120.50           C  
ANISOU 1459  CG2 ILE A 254    14699  16967  14119   1080  -1891   -684       C  
ATOM   1460  CD1 ILE A 254     -79.140  57.488 -20.744  1.00127.65           C  
ANISOU 1460  CD1 ILE A 254    15502  17889  15110   1347  -1969   -557       C  
ATOM   1461  N   SER A 255     -74.198  55.609 -23.306  1.00141.52           N  
ANISOU 1461  N   SER A 255    17711  19515  16545    932  -1686   -650       N  
ATOM   1462  CA  SER A 255     -73.413  55.596 -24.534  1.00143.33           C  
ANISOU 1462  CA  SER A 255    18078  19766  16617    878  -1687   -674       C  
ATOM   1463  C   SER A 255     -74.229  55.039 -25.695  1.00142.06           C  
ANISOU 1463  C   SER A 255    17897  19680  16401    876  -1813   -750       C  
ATOM   1464  O   SER A 255     -75.418  55.327 -25.825  1.00139.41           O  
ANISOU 1464  O   SER A 255    17505  19382  16083    947  -1935   -744       O  
ATOM   1465  CB  SER A 255     -72.138  54.773 -24.345  1.00145.44           C  
ANISOU 1465  CB  SER A 255    18348  20006  16905    784  -1550   -720       C  
ATOM   1466  OG  SER A 255     -72.444  53.433 -24.004  1.00149.03           O  
ANISOU 1466  OG  SER A 255    18664  20465  17494    744  -1538   -810       O  
TER    1467      SER A 255                                                      
HETATM 1468  C1  NAG A 256     -41.586  46.191  -1.144  1.00153.28           C  
HETATM 1469  C2  NAG A 256     -40.261  46.765  -0.651  1.00153.28           C  
HETATM 1470  C3  NAG A 256     -39.346  45.619  -0.238  1.00153.28           C  
HETATM 1471  C4  NAG A 256     -40.033  44.748   0.803  1.00153.28           C  
HETATM 1472  C5  NAG A 256     -41.365  44.255   0.248  1.00153.28           C  
HETATM 1473  O5  NAG A 256     -42.180  45.373  -0.149  1.00153.28           O  
HETATM 1474  N2  NAG A 256     -39.648  47.528  -1.715  1.00153.28           N  
HETATM 1475  C7  NAG A 256     -39.516  48.852  -1.677  1.00153.28           C  
HETATM 1476  C8  NAG A 256     -39.861  49.510  -0.376  1.00153.28           C  
HETATM 1477  O7  NAG A 256     -39.153  49.494  -2.656  1.00153.28           O  
HETATM 1478  O3  NAG A 256     -38.128  46.147   0.266  1.00153.28           O  
HETATM 1479  O4  NAG A 256     -39.208  43.610   1.033  1.00153.28           O  
HETATM 1480  C6  NAG A 256     -42.169  43.465   1.253  1.00153.28           C  
HETATM 1481  O6  NAG A 256     -42.612  44.292   2.325  1.00153.28           O  
HETATM 1482  C1  NAG A 257     -38.746  43.528   2.391  1.00153.28           C  
HETATM 1483  C2  NAG A 257     -38.302  42.087   2.643  1.00153.28           C  
HETATM 1484  C3  NAG A 257     -37.746  41.968   4.058  1.00153.28           C  
HETATM 1485  C4  NAG A 257     -36.611  42.965   4.247  1.00153.28           C  
HETATM 1486  C5  NAG A 257     -37.122  44.369   3.940  1.00153.28           C  
HETATM 1487  O5  NAG A 257     -37.661  44.417   2.604  1.00153.28           O  
HETATM 1488  N2  NAG A 257     -39.396  41.160   2.438  1.00153.28           N  
HETATM 1489  C7  NAG A 257     -39.456  40.309   1.412  1.00153.28           C  
HETATM 1490  C8  NAG A 257     -40.641  39.393   1.388  1.00153.28           C  
HETATM 1491  O7  NAG A 257     -38.597  40.283   0.537  1.00153.28           O  
HETATM 1492  O3  NAG A 257     -37.296  40.638   4.272  1.00153.28           O  
HETATM 1493  O4  NAG A 257     -36.160  42.926   5.598  1.00153.28           O  
HETATM 1494  C6  NAG A 257     -36.041  45.423   4.014  1.00153.28           C  
HETATM 1495  O6  NAG A 257     -35.104  45.282   2.948  1.00153.28           O  
HETATM 1496  C1  BMA A 258     -34.869  42.294   5.687  1.00153.28           C  
HETATM 1497  C2  BMA A 258     -34.066  42.952   6.786  1.00153.28           C  
HETATM 1498  C3  BMA A 258     -32.704  42.291   6.903  1.00153.28           C  
HETATM 1499  C4  BMA A 258     -32.909  40.816   7.187  1.00153.28           C  
HETATM 1500  C5  BMA A 258     -33.748  40.208   6.070  1.00153.28           C  
HETATM 1501  O5  BMA A 258     -35.006  40.906   5.997  1.00153.28           O  
HETATM 1502  O2  BMA A 258     -34.778  42.849   8.014  1.00153.28           O  
HETATM 1503  O3  BMA A 258     -31.953  42.901   7.951  1.00153.28           O  
HETATM 1504  O4  BMA A 258     -31.654  40.149   7.241  1.00153.28           O  
HETATM 1505  C6  BMA A 258     -34.070  38.751   6.311  1.00153.28           C  
HETATM 1506  O6  BMA A 258     -32.883  37.980   6.482  1.00153.28           O  
ATOM   1518  N   GLY a 260     -70.441  44.272   1.756  1.00130.07           N  
ANISOU 1518  N   GLY a 260    15570  16896  16954    303   -248   -197       N  
ATOM   1519  CA  GLY a 260     -70.708  44.243   3.182  1.00138.00           C  
ANISOU 1519  CA  GLY a 260    16583  17882  17967    285   -183   -122       C  
ATOM   1520  C   GLY a 260     -69.664  44.969   4.011  1.00145.11           C  
ANISOU 1520  C   GLY a 260    17574  18734  18827    371   -148    -86       C  
ATOM   1521  O   GLY a 260     -69.266  46.086   3.682  1.00142.11           O  
ANISOU 1521  O   GLY a 260    17205  18395  18395    461   -150    -92       O  
ATOM   1522  N   THR a 261     -69.220  44.331   5.091  1.00172.11           N  
ANISOU 1522  N   THR a 261    21064  22062  22267    340   -121    -45       N  
ATOM   1523  CA  THR a 261     -68.210  44.879   5.985  1.00170.54           C  
ANISOU 1523  CA  THR a 261    20956  21809  22034    412    -95    -10       C  
ATOM   1524  C   THR a 261     -67.016  43.935   6.065  1.00166.94           C  
ANISOU 1524  C   THR a 261    20596  21223  21609    399   -133    -36       C  
ATOM   1525  O   THR a 261     -67.049  42.808   5.566  1.00167.96           O  
ANISOU 1525  O   THR a 261    20733  21297  21788    333   -175    -75       O  
ATOM   1526  CB  THR a 261     -68.786  45.132   7.383  1.00171.13           C  
ANISOU 1526  CB  THR a 261    21033  21902  22088    406    -25     68       C  
ATOM   1527  OG1 THR a 261     -69.683  44.069   7.733  1.00174.00           O  
ANISOU 1527  OG1 THR a 261    21360  22259  22494    292     -7     94       O  
ATOM   1528  CG2 THR a 261     -69.527  46.456   7.418  1.00171.35           C  
ANISOU 1528  CG2 THR a 261    20991  22051  22065    477     11     85       C  
ATOM   1529  N   PHE a 262     -65.950  44.407   6.711  1.00152.26           N  
ANISOU 1529  N   PHE a 262    18813  19317  19721    468   -126    -19       N  
ATOM   1530  CA  PHE a 262     -64.697  43.661   6.714  1.00133.43           C  
ANISOU 1530  CA  PHE a 262    16510  16825  17363    481   -170    -56       C  
ATOM   1531  C   PHE a 262     -64.803  42.409   7.577  1.00126.67           C  
ANISOU 1531  C   PHE a 262    15716  15862  16549    415   -177    -21       C  
ATOM   1532  O   PHE a 262     -65.275  42.457   8.717  1.00123.41           O  
ANISOU 1532  O   PHE a 262    15327  15441  16121    390   -132     53       O  
ATOM   1533  CB  PHE a 262     -63.541  44.543   7.190  1.00117.76           C  
ANISOU 1533  CB  PHE a 262    14579  14829  15337    568   -165    -47       C  
ATOM   1534  CG  PHE a 262     -63.896  45.471   8.312  1.00 99.76           C  
ANISOU 1534  CG  PHE a 262    12314  12581  13010    598   -111     27       C  
ATOM   1535  CD1 PHE a 262     -63.946  45.017   9.617  1.00101.26           C  
ANISOU 1535  CD1 PHE a 262    12565  12708  13201    578    -88     88       C  
ATOM   1536  CD2 PHE a 262     -64.153  46.806   8.060  1.00 93.92           C  
ANISOU 1536  CD2 PHE a 262    11538  11930  12218    650    -87     35       C  
ATOM   1537  CE1 PHE a 262     -64.267  45.874  10.647  1.00112.11           C  
ANISOU 1537  CE1 PHE a 262    13958  14117  14523    611    -36    149       C  
ATOM   1538  CE2 PHE a 262     -64.470  47.669   9.084  1.00103.11           C  
ANISOU 1538  CE2 PHE a 262    12723  13119  13335    689    -42     93       C  
ATOM   1539  CZ  PHE a 262     -64.527  47.203  10.381  1.00113.14           C  
ANISOU 1539  CZ  PHE a 262    14048  14336  14606    670    -14    148       C  
ATOM   1540  N   THR a 263     -64.356  41.284   7.020  1.00101.43           N  
ANISOU 1540  N   THR a 263    12556  12580  13402    387   -236    -78       N  
ATOM   1541  CA  THR a 263     -64.408  39.992   7.684  1.00 90.97           C  
ANISOU 1541  CA  THR a 263    11311  11133  12121    321   -262    -52       C  
ATOM   1542  C   THR a 263     -63.030  39.414   7.965  1.00 89.15           C  
ANISOU 1542  C   THR a 263    11181  10784  11907    384   -318    -85       C  
ATOM   1543  O   THR a 263     -62.936  38.355   8.597  1.00 95.74           O  
ANISOU 1543  O   THR a 263    12106  11497  12773    344   -350    -60       O  
ATOM   1544  CB  THR a 263     -65.212  38.995   6.835  1.00 85.33           C  
ANISOU 1544  CB  THR a 263    10565  10400  11455    225   -298    -92       C  
ATOM   1545  OG1 THR a 263     -64.691  38.976   5.500  1.00 72.72           O  
ANISOU 1545  OG1 THR a 263     8938   8824   9867    269   -347   -192       O  
ATOM   1546  CG2 THR a 263     -66.678  39.391   6.792  1.00 86.82           C  
ANISOU 1546  CG2 THR a 263    10651  10702  11634    148   -245    -50       C  
ATOM   1547  N   TRP a 264     -61.966  40.074   7.517  1.00 85.64           N  
ANISOU 1547  N   TRP a 264    10723  10373  11442    480   -332   -139       N  
ATOM   1548  CA  TRP a 264     -60.609  39.571   7.693  1.00 83.07           C  
ANISOU 1548  CA  TRP a 264    10471   9957  11135    552   -388   -184       C  
ATOM   1549  C   TRP a 264     -60.174  39.702   9.149  1.00 96.19           C  
ANISOU 1549  C   TRP a 264    12213  11557  12776    580   -379   -108       C  
ATOM   1550  O   TRP a 264     -60.172  40.805   9.706  1.00100.96           O  
ANISOU 1550  O   TRP a 264    12798  12230  13331    609   -331    -60       O  
ATOM   1551  CB  TRP a 264     -59.658  40.344   6.782  1.00 69.06           C  
ANISOU 1551  CB  TRP a 264     8639   8263   9336    633   -394   -260       C  
ATOM   1552  CG  TRP a 264     -58.244  39.861   6.808  1.00 71.33           C  
ANISOU 1552  CG  TRP a 264     8970   8486   9644    713   -450   -324       C  
ATOM   1553  CD1 TRP a 264     -57.283  40.183   7.720  1.00 76.72           C  
ANISOU 1553  CD1 TRP a 264     9695   9141  10314    777   -460   -301       C  
ATOM   1554  CD2 TRP a 264     -57.619  38.992   5.856  1.00 73.75           C  
ANISOU 1554  CD2 TRP a 264     9276   8758   9986    746   -506   -431       C  
ATOM   1555  NE1 TRP a 264     -56.101  39.555   7.405  1.00 76.98           N  
ANISOU 1555  NE1 TRP a 264     9744   9129  10376    850   -520   -386       N  
ATOM   1556  CE2 TRP a 264     -56.282  38.819   6.264  1.00 78.31           C  
ANISOU 1556  CE2 TRP a 264     9887   9293  10573    836   -547   -469       C  
ATOM   1557  CE3 TRP a 264     -58.063  38.339   4.703  1.00 73.98           C  
ANISOU 1557  CE3 TRP a 264     9279   8791  10038    712   -530   -502       C  
ATOM   1558  CZ2 TRP a 264     -55.385  38.019   5.559  1.00 85.93           C  
ANISOU 1558  CZ2 TRP a 264    10855  10225  11571    902   -605   -579       C  
ATOM   1559  CZ3 TRP a 264     -57.172  37.547   4.005  1.00 76.00           C  
ANISOU 1559  CZ3 TRP a 264     9550   9006  10322    774   -588   -611       C  
ATOM   1560  CH2 TRP a 264     -55.849  37.393   4.435  1.00 82.79           C  
ANISOU 1560  CH2 TRP a 264    10438   9829  11191    872   -622   -650       C  
ATOM   1561  N   THR a 265     -59.789  38.586   9.760  1.00100.80           N  
ANISOU 1561  N   THR a 265    12899  12007  13394    576   -433   -100       N  
ATOM   1562  CA  THR a 265     -59.320  38.574  11.138  1.00 94.70           C  
ANISOU 1562  CA  THR a 265    12220  11163  12599    605   -439    -30       C  
ATOM   1563  C   THR a 265     -57.797  38.544  11.169  1.00 87.25           C  
ANISOU 1563  C   THR a 265    11308  10179  11666    718   -503    -93       C  
ATOM   1564  O   THR a 265     -57.160  37.858  10.362  1.00 83.59           O  
ANISOU 1564  O   THR a 265    10839   9676  11244    759   -563   -183       O  
ATOM   1565  CB  THR a 265     -59.880  37.372  11.900  1.00 95.15           C  
ANISOU 1565  CB  THR a 265    12385  11090  12679    525   -463     31       C  
ATOM   1566  OG1 THR a 265     -59.818  36.209  11.066  1.00104.11           O  
ANISOU 1566  OG1 THR a 265    13546  12139  13874    504   -532    -39       O  
ATOM   1567  CG2 THR a 265     -61.325  37.628  12.290  1.00 90.08           C  
ANISOU 1567  CG2 THR a 265    11707  10509  12010    414   -381    116       C  
ATOM   1568  N   LEU a 266     -57.219  39.289  12.106  1.00 84.85           N  
ANISOU 1568  N   LEU a 266    11030   9890  11320    771   -492    -49       N  
ATOM   1569  CA  LEU a 266     -55.773  39.451  12.149  1.00 80.50           C  
ANISOU 1569  CA  LEU a 266    10483   9329  10773    876   -548   -108       C  
ATOM   1570  C   LEU a 266     -55.108  38.173  12.647  1.00 94.04           C  
ANISOU 1570  C   LEU a 266    12306  10896  12529    918   -640   -125       C  
ATOM   1571  O   LEU a 266     -55.503  37.612  13.674  1.00100.01           O  
ANISOU 1571  O   LEU a 266    13171  11553  13276    881   -653    -45       O  
ATOM   1572  CB  LEU a 266     -55.407  40.633  13.043  1.00 72.02           C  
ANISOU 1572  CB  LEU a 266     9411   8311   9641    910   -516    -55       C  
ATOM   1573  CG  LEU a 266     -55.832  41.994  12.484  1.00 65.43           C  
ANISOU 1573  CG  LEU a 266     8480   7615   8765    892   -442    -52       C  
ATOM   1574  CD1 LEU a 266     -55.717  43.076  13.536  1.00 66.67           C  
ANISOU 1574  CD1 LEU a 266     8668   7804   8861    913   -411     14       C  
ATOM   1575  CD2 LEU a 266     -55.006  42.356  11.262  1.00 65.38           C  
ANISOU 1575  CD2 LEU a 266     8382   7685   8772    934   -457   -150       C  
ATOM   1576  N   SER a 267     -54.095  37.715  11.914  1.00 98.67           N  
ANISOU 1576  N   SER a 267    12865  11470  13157    998   -704   -231       N  
ATOM   1577  CA  SER a 267     -53.451  36.443  12.207  1.00105.17           C  
ANISOU 1577  CA  SER a 267    13787  12148  14024   1056   -804   -266       C  
ATOM   1578  C   SER a 267     -52.438  36.587  13.336  1.00109.44           C  
ANISOU 1578  C   SER a 267    14390  12644  14547   1142   -858   -241       C  
ATOM   1579  O   SER a 267     -51.683  37.562  13.396  1.00117.03           O  
ANISOU 1579  O   SER a 267    15277  13705  15483   1195   -843   -263       O  
ATOM   1580  CB  SER a 267     -52.760  35.897  10.957  1.00107.23           C  
ANISOU 1580  CB  SER a 267    13988  12423  14333   1124   -852   -402       C  
ATOM   1581  OG  SER a 267     -51.783  36.805  10.478  1.00101.64           O  
ANISOU 1581  OG  SER a 267    13166  11846  13608   1196   -834   -470       O  
ATOM   1582  N   ASP a 268     -52.414  35.596  14.223  1.00107.42           N  
ANISOU 1582  N   ASP a 268    14276  12234  14303   1151   -929   -195       N  
ATOM   1583  CA  ASP a 268     -51.552  35.627  15.394  1.00120.92           C  
ANISOU 1583  CA  ASP a 268    16067  13886  15991   1229   -993   -161       C  
ATOM   1584  C   ASP a 268     -50.219  34.951  15.100  1.00137.34           C  
ANISOU 1584  C   ASP a 268    18146  15915  18120   1368  -1106   -272       C  
ATOM   1585  O   ASP a 268     -50.168  33.907  14.442  1.00138.34           O  
ANISOU 1585  O   ASP a 268    18304  15961  18300   1394  -1163   -340       O  
ATOM   1586  CB  ASP a 268     -52.238  34.939  16.576  1.00132.17           C  
ANISOU 1586  CB  ASP a 268    17661  15169  17389   1165  -1012    -43       C  
ATOM   1587  CG  ASP a 268     -51.829  35.527  17.912  1.00142.20           C  
ANISOU 1587  CG  ASP a 268    18997  16435  18598   1198  -1022     34       C  
ATOM   1588  OD1 ASP a 268     -51.866  36.769  18.051  1.00138.47           O  
ANISOU 1588  OD1 ASP a 268    18440  16091  18081   1188   -949     54       O  
ATOM   1589  OD2 ASP a 268     -51.478  34.747  18.824  1.00151.92           O  
ANISOU 1589  OD2 ASP a 268    20373  17527  19820   1235  -1109     76       O  
ATOM   1590  N   SER a 269     -49.139  35.554  15.592  1.00159.89           N  
ANISOU 1590  N   SER a 269    20966  18825  20961   1459  -1141   -294       N  
ATOM   1591  CA  SER a 269     -47.811  34.978  15.456  1.00166.44           C  
ANISOU 1591  CA  SER a 269    21782  19623  21835   1603  -1251   -400       C  
ATOM   1592  C   SER a 269     -47.593  33.913  16.530  1.00169.84           C  
ANISOU 1592  C   SER a 269    22393  19866  22272   1657  -1367   -352       C  
ATOM   1593  O   SER a 269     -48.436  33.690  17.403  1.00180.05           O  
ANISOU 1593  O   SER a 269    23821  21064  23528   1573  -1353   -232       O  
ATOM   1594  CB  SER a 269     -46.748  36.071  15.526  1.00167.07           C  
ANISOU 1594  CB  SER a 269    21737  19847  21896   1667  -1244   -444       C  
ATOM   1595  OG  SER a 269     -46.783  36.887  14.367  1.00168.30           O  
ANISOU 1595  OG  SER a 269    21733  20162  22050   1629  -1155   -506       O  
ATOM   1596  N   GLU a 270     -46.438  33.250  16.475  1.00152.64           N  
ANISOU 1596  N   GLU a 270    20221  17639  20138   1802  -1484   -448       N  
ATOM   1597  CA  GLU a 270     -46.219  32.061  17.291  1.00154.44           C  
ANISOU 1597  CA  GLU a 270    20633  17668  20380   1869  -1613   -420       C  
ATOM   1598  C   GLU a 270     -45.581  32.356  18.644  1.00158.38           C  
ANISOU 1598  C   GLU a 270    21209  18134  20836   1929  -1682   -355       C  
ATOM   1599  O   GLU a 270     -45.777  31.584  19.589  1.00163.83           O  
ANISOU 1599  O   GLU a 270    22087  18655  21505   1932  -1760   -274       O  
ATOM   1600  CB  GLU a 270     -45.355  31.050  16.529  1.00158.54           C  
ANISOU 1600  CB  GLU a 270    21136  18130  20970   2014  -1722   -564       C  
ATOM   1601  CG  GLU a 270     -43.862  31.347  16.534  1.00159.60           C  
ANISOU 1601  CG  GLU a 270    21156  18359  21127   2178  -1796   -673       C  
ATOM   1602  CD  GLU a 270     -43.500  32.592  15.753  1.00153.18           C  
ANISOU 1602  CD  GLU a 270    20118  17779  20304   2154  -1688   -736       C  
ATOM   1603  OE1 GLU a 270     -44.230  32.933  14.799  1.00146.20           O  
ANISOU 1603  OE1 GLU a 270    19157  16976  19418   2056  -1580   -747       O  
ATOM   1604  OE2 GLU a 270     -42.481  33.226  16.095  1.00156.20           O  
ANISOU 1604  OE2 GLU a 270    20407  18262  20680   2231  -1718   -773       O  
ATOM   1605  N   GLY a 271     -44.831  33.447  18.771  1.00169.68           N  
ANISOU 1605  N   GLY a 271    22507  19716  22246   1969  -1658   -384       N  
ATOM   1606  CA  GLY a 271     -44.122  33.709  20.009  1.00163.64           C  
ANISOU 1606  CA  GLY a 271    21810  18924  21443   2036  -1738   -339       C  
ATOM   1607  C   GLY a 271     -44.820  34.686  20.931  1.00151.15           C  
ANISOU 1607  C   GLY a 271    20274  17380  19777   1923  -1653   -207       C  
ATOM   1608  O   GLY a 271     -44.165  35.483  21.611  1.00156.54           O  
ANISOU 1608  O   GLY a 271    20926  18130  20422   1960  -1675   -197       O  
ATOM   1609  N   LYS a 272     -46.147  34.629  20.975  1.00137.19           N  
ANISOU 1609  N   LYS a 272    18579  15571  17976   1786  -1557   -111       N  
ATOM   1610  CA  LYS a 272     -46.945  35.577  21.736  1.00127.05           C  
ANISOU 1610  CA  LYS a 272    17325  14339  16609   1678  -1458      5       C  
ATOM   1611  C   LYS a 272     -47.509  34.921  22.990  1.00129.88           C  
ANISOU 1611  C   LYS a 272    17898  14543  16908   1637  -1494    131       C  
ATOM   1612  O   LYS a 272     -47.724  33.706  23.036  1.00129.99           O  
ANISOU 1612  O   LYS a 272    18039  14405  16948   1639  -1560    148       O  
ATOM   1613  CB  LYS a 272     -48.080  36.146  20.875  1.00116.62           C  
ANISOU 1613  CB  LYS a 272    15906  13118  15286   1552  -1310     20       C  
ATOM   1614  CG  LYS a 272     -47.592  37.011  19.716  1.00103.50           C  
ANISOU 1614  CG  LYS a 272    14044  11623  13660   1574  -1260    -85       C  
ATOM   1615  CD  LYS a 272     -48.744  37.590  18.906  1.00 96.63           C  
ANISOU 1615  CD  LYS a 272    13091  10843  12780   1456  -1125    -64       C  
ATOM   1616  CE  LYS a 272     -48.232  38.545  17.833  1.00 97.53           C  
ANISOU 1616  CE  LYS a 272    13024  11121  12912   1472  -1077   -156       C  
ATOM   1617  NZ  LYS a 272     -49.309  39.026  16.920  1.00 91.50           N  
ANISOU 1617  NZ  LYS a 272    12183  10440  12143   1371   -963   -145       N  
ATOM   1618  N   ASP a 273     -47.746  35.746  24.012  1.00124.88           N  
ANISOU 1618  N   ASP a 273    17312  13948  16189   1596  -1450    220       N  
ATOM   1619  CA  ASP a 273     -48.199  35.258  25.309  1.00139.11           C  
ANISOU 1619  CA  ASP a 273    19319  15623  17915   1558  -1478    344       C  
ATOM   1620  C   ASP a 273     -49.714  35.163  25.419  1.00146.28           C  
ANISOU 1620  C   ASP a 273    20283  16519  18778   1399  -1351    449       C  
ATOM   1621  O   ASP a 273     -50.221  34.315  26.160  1.00145.75           O  
ANISOU 1621  O   ASP a 273    20391  16317  18670   1345  -1376    543       O  
ATOM   1622  CB  ASP a 273     -47.674  36.164  26.425  1.00146.31           C  
ANISOU 1622  CB  ASP a 273    20264  16582  18745   1599  -1499    385       C  
ATOM   1623  CG  ASP a 273     -48.419  37.480  26.507  1.00146.06           C  
ANISOU 1623  CG  ASP a 273    20151  16693  18652   1509  -1353    426       C  
ATOM   1624  OD1 ASP a 273     -48.942  37.801  27.596  1.00150.00           O  
ANISOU 1624  OD1 ASP a 273    20764  17177  19053   1460  -1314    527       O  
ATOM   1625  OD2 ASP a 273     -48.485  38.189  25.482  1.00141.77           O  
ANISOU 1625  OD2 ASP a 273    19438  16276  18154   1492  -1280    357       O  
ATOM   1626  N   THR a 274     -50.450  36.016  24.712  1.00176.49           N  
ANISOU 1626  N   THR a 274    23965  20484  22607   1320  -1218    436       N  
ATOM   1627  CA  THR a 274     -51.901  35.990  24.744  1.00178.12           C  
ANISOU 1627  CA  THR a 274    24193  20706  22778   1174  -1094    523       C  
ATOM   1628  C   THR a 274     -52.416  35.957  23.311  1.00165.22           C  
ANISOU 1628  C   THR a 274    22413  19143  21222   1126  -1032    451       C  
ATOM   1629  O   THR a 274     -51.992  36.782  22.482  1.00159.01           O  
ANISOU 1629  O   THR a 274    21468  18479  20469   1172  -1007    365       O  
ATOM   1630  CB  THR a 274     -52.471  37.208  25.485  1.00184.91           C  
ANISOU 1630  CB  THR a 274    25035  21680  23543   1126   -986    593       C  
ATOM   1631  OG1 THR a 274     -51.954  38.412  24.906  1.00186.57           O  
ANISOU 1631  OG1 THR a 274    25087  22032  23771   1182   -958    513       O  
ATOM   1632  CG2 THR a 274     -52.108  37.157  26.961  1.00192.20           C  
ANISOU 1632  CG2 THR a 274    26126  22528  24375   1159  -1042    674       C  
ATOM   1633  N   PRO a 275     -53.314  35.039  22.977  1.00127.65           N  
ANISOU 1633  N   PRO a 275    17703  14309  16490   1029  -1009    485       N  
ATOM   1634  CA  PRO a 275     -53.854  35.013  21.612  1.00117.49           C  
ANISOU 1634  CA  PRO a 275    16278  13091  15270    980   -954    416       C  
ATOM   1635  C   PRO a 275     -54.743  36.219  21.333  1.00109.37           C  
ANISOU 1635  C   PRO a 275    15115  12232  14206    908   -814    436       C  
ATOM   1636  O   PRO a 275     -55.802  36.375  21.943  1.00103.13           O  
ANISOU 1636  O   PRO a 275    14362  11464  13358    806   -727    531       O  
ATOM   1637  CB  PRO a 275     -54.645  33.702  21.571  1.00121.24           C  
ANISOU 1637  CB  PRO a 275    16868  13428  15769    878   -973    464       C  
ATOM   1638  CG  PRO a 275     -55.014  33.444  23.001  1.00124.69           C  
ANISOU 1638  CG  PRO a 275    17474  13781  16120    821   -969    595       C  
ATOM   1639  CD  PRO a 275     -53.883  33.981  23.829  1.00127.18           C  
ANISOU 1639  CD  PRO a 275    17832  14098  16394    950  -1036    589       C  
ATOM   1640  N   GLY a 276     -54.306  37.087  20.425  1.00131.04           N  
ANISOU 1640  N   GLY a 276    17707  15101  16981    964   -792    347       N  
ATOM   1641  CA  GLY a 276     -55.093  38.252  20.077  1.00132.83           C  
ANISOU 1641  CA  GLY a 276    17814  15479  17176    911   -674    359       C  
ATOM   1642  C   GLY a 276     -54.279  39.448  19.626  1.00132.04           C  
ANISOU 1642  C   GLY a 276    17599  15497  17074    993   -669    288       C  
ATOM   1643  O   GLY a 276     -54.648  40.133  18.667  1.00125.42           O  
ANISOU 1643  O   GLY a 276    16635  14769  16250    971   -607    246       O  
ATOM   1644  N   GLY a 277     -53.160  39.697  20.301  1.00139.95           N  
ANISOU 1644  N   GLY a 277    18645  16473  18056   1082   -741    276       N  
ATOM   1645  CA  GLY a 277     -52.380  40.886  20.030  1.00127.52           C  
ANISOU 1645  CA  GLY a 277    16973  15008  16471   1142   -737    221       C  
ATOM   1646  C   GLY a 277     -51.764  40.895  18.644  1.00112.13           C  
ANISOU 1646  C   GLY a 277    14893  13121  14591   1177   -756    108       C  
ATOM   1647  O   GLY a 277     -51.673  39.879  17.953  1.00117.47           O  
ANISOU 1647  O   GLY a 277    15564  13741  15328   1186   -798     56       O  
ATOM   1648  N   TYR a 278     -51.329  42.085  18.234  1.00 87.26           N  
ANISOU 1648  N   TYR a 278    11644  10087  11424   1195   -726     69       N  
ATOM   1649  CA  TYR a 278     -50.696  42.286  16.940  1.00 79.76           C  
ANISOU 1649  CA  TYR a 278    10565   9219  10521   1221   -731    -33       C  
ATOM   1650  C   TYR a 278     -49.492  43.204  17.103  1.00 86.28           C  
ANISOU 1650  C   TYR a 278    11338  10115  11330   1277   -765    -75       C  
ATOM   1651  O   TYR a 278     -49.484  44.100  17.953  1.00 90.31           O  
ANISOU 1651  O   TYR a 278    11888  10644  11782   1270   -751    -21       O  
ATOM   1652  CB  TYR a 278     -51.676  42.877  15.918  1.00 68.44           C  
ANISOU 1652  CB  TYR a 278     9045   7878   9081   1149   -637    -36       C  
ATOM   1653  CG  TYR a 278     -51.248  42.682  14.482  1.00 70.88           C  
ANISOU 1653  CG  TYR a 278     9245   8248   9439   1162   -642   -137       C  
ATOM   1654  CD1 TYR a 278     -50.623  43.702  13.774  1.00 67.39           C  
ANISOU 1654  CD1 TYR a 278     8702   7922   8982   1171   -620   -189       C  
ATOM   1655  CD2 TYR a 278     -51.463  41.472  13.837  1.00 72.92           C  
ANISOU 1655  CD2 TYR a 278     9508   8446   9752   1160   -671   -182       C  
ATOM   1656  CE1 TYR a 278     -50.229  43.519  12.459  1.00 67.36           C  
ANISOU 1656  CE1 TYR a 278     8601   7982   9010   1179   -618   -281       C  
ATOM   1657  CE2 TYR a 278     -51.075  41.279  12.527  1.00 70.83           C  
ANISOU 1657  CE2 TYR a 278     9148   8241   9523   1178   -675   -281       C  
ATOM   1658  CZ  TYR a 278     -50.458  42.303  11.841  1.00 68.42           C  
ANISOU 1658  CZ  TYR a 278     8739   8061   9196   1187   -644   -330       C  
ATOM   1659  OH  TYR a 278     -50.071  42.105  10.535  1.00 64.58           O  
ANISOU 1659  OH  TYR a 278     8161   7643   8733   1201   -641   -428       O  
ATOM   1660  N   CYS a 279     -48.473  42.973  16.274  1.00 83.30           N  
ANISOU 1660  N   CYS a 279    10870   9780  11001   1328   -810   -176       N  
ATOM   1661  CA  CYS a 279     -47.207  43.688  16.354  1.00 76.80           C  
ANISOU 1661  CA  CYS a 279     9979   9029  10172   1376   -851   -228       C  
ATOM   1662  C   CYS a 279     -46.835  44.242  14.989  1.00 77.44           C  
ANISOU 1662  C   CYS a 279     9917   9238  10268   1355   -807   -309       C  
ATOM   1663  O   CYS a 279     -47.080  43.604  13.961  1.00 75.85           O  
ANISOU 1663  O   CYS a 279     9667   9049  10104   1351   -789   -363       O  
ATOM   1664  CB  CYS a 279     -46.083  42.774  16.852  1.00 86.96           C  
ANISOU 1664  CB  CYS a 279    11291  10251  11500   1476   -967   -279       C  
ATOM   1665  SG  CYS a 279     -46.278  42.132  18.536  1.00111.90           S  
ANISOU 1665  SG  CYS a 279    14633  13254  14628   1510  -1040   -183       S  
ATOM   1666  N   LEU a 280     -46.236  45.428  14.984  1.00 80.45           N  
ANISOU 1666  N   LEU a 280    10240   9713  10615   1335   -791   -316       N  
ATOM   1667  CA  LEU a 280     -45.739  46.057  13.768  1.00 78.86           C  
ANISOU 1667  CA  LEU a 280     9909   9639  10415   1306   -751   -387       C  
ATOM   1668  C   LEU a 280     -44.218  46.042  13.804  1.00 86.07           C  
ANISOU 1668  C   LEU a 280    10738  10610  11353   1363   -818   -469       C  
ATOM   1669  O   LEU a 280     -43.611  46.601  14.721  1.00 86.50           O  
ANISOU 1669  O   LEU a 280    10816  10664  11386   1373   -863   -445       O  
ATOM   1670  CB  LEU a 280     -46.267  47.485  13.628  1.00 67.51           C  
ANISOU 1670  CB  LEU a 280     8471   8267   8915   1223   -679   -331       C  
ATOM   1671  CG  LEU a 280     -47.782  47.623  13.463  1.00 63.82           C  
ANISOU 1671  CG  LEU a 280     8059   7769   8421   1172   -608   -261       C  
ATOM   1672  CD1 LEU a 280     -48.275  48.946  14.026  1.00 67.67           C  
ANISOU 1672  CD1 LEU a 280     8599   8271   8841   1129   -570   -186       C  
ATOM   1673  CD2 LEU a 280     -48.166  47.487  12.002  1.00 59.58           C  
ANISOU 1673  CD2 LEU a 280     7441   7299   7898   1138   -558   -310       C  
ATOM   1674  N   THR a 281     -43.611  45.401  12.808  1.00 83.42           N  
ANISOU 1674  N   THR a 281    10300  10332  11062   1401   -827   -570       N  
ATOM   1675  CA  THR a 281     -42.164  45.275  12.752  1.00 83.49           C  
ANISOU 1675  CA  THR a 281    10207  10415  11101   1464   -888   -663       C  
ATOM   1676  C   THR a 281     -41.509  46.641  12.543  1.00 84.09           C  
ANISOU 1676  C   THR a 281    10195  10620  11134   1391   -852   -667       C  
ATOM   1677  O   THR a 281     -42.170  47.649  12.276  1.00 77.01           O  
ANISOU 1677  O   THR a 281     9320   9753  10186   1297   -781   -606       O  
ATOM   1678  CB  THR a 281     -41.760  44.316  11.633  1.00 82.57           C  
ANISOU 1678  CB  THR a 281     9996  10343  11032   1523   -891   -777       C  
ATOM   1679  OG1 THR a 281     -42.086  44.899  10.366  1.00 82.25           O  
ANISOU 1679  OG1 THR a 281     9878  10412  10962   1442   -796   -800       O  
ATOM   1680  CG2 THR a 281     -42.497  42.994  11.776  1.00 82.57           C  
ANISOU 1680  CG2 THR a 281    10100  10200  11072   1579   -928   -769       C  
ATOM   1681  N   ARG a 282     -40.179  46.666  12.672  1.00 98.34           N  
ANISOU 1681  N   ARG a 282    11900  12502  12962   1435   -909   -741       N  
ATOM   1682  CA  ARG a 282     -39.446  47.913  12.479  1.00 99.14           C  
ANISOU 1682  CA  ARG a 282    11913  12730  13026   1353   -883   -749       C  
ATOM   1683  C   ARG a 282     -39.461  48.371  11.027  1.00 97.76           C  
ANISOU 1683  C   ARG a 282    11634  12684  12828   1274   -788   -793       C  
ATOM   1684  O   ARG a 282     -39.190  49.545  10.757  1.00 98.54           O  
ANISOU 1684  O   ARG a 282    11692  12870  12879   1173   -745   -772       O  
ATOM   1685  CB  ARG a 282     -38.002  47.766  12.968  1.00105.78           C  
ANISOU 1685  CB  ARG a 282    12655  13634  13900   1417   -970   -825       C  
ATOM   1686  CG  ARG a 282     -37.167  46.763  12.186  1.00122.16           C  
ANISOU 1686  CG  ARG a 282    14594  15789  16032   1509   -992   -955       C  
ATOM   1687  CD  ARG a 282     -35.678  46.933  12.468  1.00135.37           C  
ANISOU 1687  CD  ARG a 282    16127  17577  17730   1547  -1060  -1037       C  
ATOM   1688  NE  ARG a 282     -35.282  46.345  13.745  1.00148.96           N  
ANISOU 1688  NE  ARG a 282    17916  19198  19485   1657  -1186  -1030       N  
ATOM   1689  CZ  ARG a 282     -34.820  45.107  13.887  1.00160.30           C  
ANISOU 1689  CZ  ARG a 282    19334  20592  20981   1806  -1271  -1108       C  
ATOM   1690  NH1 ARG a 282     -34.698  44.317  12.829  1.00162.38           N  
ANISOU 1690  NH1 ARG a 282    19512  20907  21279   1865  -1240  -1205       N  
ATOM   1691  NH2 ARG a 282     -34.482  44.657  15.089  1.00165.89           N  
ANISOU 1691  NH2 ARG a 282    20120  21201  21709   1900  -1391  -1090       N  
ATOM   1692  N   TRP a 283     -39.776  47.477  10.091  1.00103.95           N  
ANISOU 1692  N   TRP a 283    12383  13476  13638   1315   -758   -852       N  
ATOM   1693  CA  TRP a 283     -39.866  47.832   8.683  1.00105.97           C  
ANISOU 1693  CA  TRP a 283    12553  13850  13862   1245   -668   -893       C  
ATOM   1694  C   TRP a 283     -41.264  48.272   8.272  1.00107.11           C  
ANISOU 1694  C   TRP a 283    12795  13941  13961   1169   -599   -807       C  
ATOM   1695  O   TRP a 283     -41.438  48.774   7.157  1.00112.79           O  
ANISOU 1695  O   TRP a 283    13465  14751  14638   1096   -527   -821       O  
ATOM   1696  CB  TRP a 283     -39.412  46.651   7.818  1.00115.61           C  
ANISOU 1696  CB  TRP a 283    13680  15118  15126   1334   -675  -1016       C  
ATOM   1697  CG  TRP a 283     -38.073  46.116   8.228  1.00135.85           C
[truncated: 2,503,553 more chars]
