# Supplementary material for: Structural analysis of glycoproteins: building N-linked glycans with Coot
Source: Acta Crystallogr D Struct Biol. 2018 Apr 6;74(Pt 4):256–63. doi: 10.1107/S2059798318005119 (PMC5892875; doi:10.1107/S2059798318005119)
Supplement: Supplementary file 1 [file d-74-00256-sup1.tgz › results-pdb5vtq.ent-WTA.pdb]

HEADER    VIRAL PROTEIN                           17-MAY-17   5VTQ              
TITLE     CRYSTAL STRUCTURE OF THE A/HONG KONG/1/1968 (H3N2) INFLUENZA VIRUS    
TITLE    2 HEMAGGLUTININ G225L/L226S MUTANT IN COMPLEX WITH 3'-SLN              
COMPND    MOL_ID: 1;                                                            
COMPND   2 MOLECULE: HEMAGGLUTININ HA1 CHAIN;                                   
COMPND   3 CHAIN: A, C, E;                                                      
COMPND   4 ENGINEERED: YES;                                                     
COMPND   5 MUTATION: YES;                                                       
COMPND   6 MOL_ID: 2;                                                           
COMPND   7 MOLECULE: HEMAGGLUTININ HA2 CHAIN;                                   
COMPND   8 CHAIN: B, D, F;                                                      
COMPND   9 ENGINEERED: YES                                                      
SOURCE    MOL_ID: 1;                                                            
SOURCE   2 ORGANISM_SCIENTIFIC: INFLUENZA A VIRUS (STRAIN A/HONG KONG/1/1968    
SOURCE   3 H3N2);                                                               
SOURCE   4 ORGANISM_TAXID: 506350;                                              
SOURCE   5 STRAIN: A/HONG KONG/1/1968 H3N2;                                     
SOURCE   6 GENE: HA;                                                            
SOURCE   7 EXPRESSION_SYSTEM: TRICHOPLUSIA NI;                                  
SOURCE   8 EXPRESSION_SYSTEM_TAXID: 7111;                                       
SOURCE   9 MOL_ID: 2;                                                           
SOURCE  10 ORGANISM_SCIENTIFIC: INFLUENZA A VIRUS (STRAIN A/HONG KONG/1/1968    
SOURCE  11 H3N2);                                                               
SOURCE  12 ORGANISM_TAXID: 506350;                                              
SOURCE  13 STRAIN: A/HONG KONG/1/1968 H3N2;                                     
SOURCE  14 GENE: HA;                                                            
SOURCE  15 EXPRESSION_SYSTEM: TRICHOPLUSIA NI;                                  
SOURCE  16 EXPRESSION_SYSTEM_TAXID: 7111                                        
KEYWDS    INFLUENZA A VIRUS, HEMAGGLUTININ, MUTANT, RECEPTOR BINDING,           
KEYWDS   2 PROTEIN                                                              
EXPDTA    X-RAY DIFFRACTION                                                     
AUTHOR    N.C.WU,I.A.WILSON                                                     
REVDAT   2   05-JUL-17 5VTQ    1       JRNL                                     
REVDAT   1 2 28-JUN-17 5VTQ    0                                                
JRNL        AUTH   MAIZE,K.                                                     
JRNL        TITL   STRUCTURAL BIOLOGY FOR DRUG DESIGN: APPLICATIONS IN TWO      
JRNL        TITL 2 SYSTEMS                                                      
JRNL        REF    THESIS, UNIVERSITY OF                      2016              
JRNL        REF  2 MINNESOTA DIGITAL                                            
JRNL        REF  3 CONSERVANCY                                                  
REMARK   2                                                                      
REMARK   2 RESOLUTION.    2.95 ANGSTROMS.                                       
REMARK   3                                                                      
REMARK   3 REFINEMENT.                                                          
REMARK   3   PROGRAM     : REFMAC 5.8.0155                                      
REMARK   3   AUTHORS     : MURSHUDOV,VAGIN,DODSON                               
REMARK   3                                                                      
REMARK   3    REFINEMENT TARGET : NULL                                          
REMARK   3                                                                      
REMARK   3  DATA USED IN REFINEMENT.                                            
REMARK   3   RESOLUTION RANGE HIGH (ANGSTROMS) : 2.95                           
REMARK   3   RESOLUTION RANGE LOW  (ANGSTROMS) : 50.00                          
REMARK   3   DATA CUTOFF            (SIGMA(F)) : NULL                           
REMARK   3   COMPLETENESS FOR RANGE        (%) : 96.9                           
REMARK   3   NUMBER OF REFLECTIONS             : 39714                          
REMARK   3                                                                      
REMARK   3  FIT TO DATA USED IN REFINEMENT.                                     
REMARK   3   CROSS-VALIDATION METHOD          : THROUGHOUT                      
REMARK   3   FREE R VALUE TEST SET SELECTION  : RANDOM                          
REMARK   3   R VALUE     (WORKING + TEST SET) : 0.203                           
REMARK   3   R VALUE            (WORKING SET) : 0.202                           
REMARK   3   FREE R VALUE                     : 0.228                           
REMARK   3   FREE R VALUE TEST SET SIZE   (%) : 5.000                           
REMARK   3   FREE R VALUE TEST SET COUNT      : 2104                            
REMARK   3                                                                      
REMARK   3  FIT IN THE HIGHEST RESOLUTION BIN.                                  
REMARK   3   TOTAL NUMBER OF BINS USED           : 20                           
REMARK   3   BIN RESOLUTION RANGE HIGH       (A) : 2.90                         
REMARK   3   BIN RESOLUTION RANGE LOW        (A) : 2.97                         
REMARK   3   REFLECTION IN BIN     (WORKING SET) : 2054                         
REMARK   3   BIN COMPLETENESS (WORKING+TEST) (%) : 68.42                        
REMARK   3   BIN R VALUE           (WORKING SET) : 0.3120                       
REMARK   3   BIN FREE R VALUE SET COUNT          : 100                          
REMARK   3   BIN FREE R VALUE                    : 0.3400                       
REMARK   3                                                                      
REMARK   3  NUMBER OF NON-HYDROGEN ATOMS USED IN REFINEMENT.                    
REMARK   3   PROTEIN ATOMS            : 11526                                   
REMARK   3   NUCLEIC ACID ATOMS       : 0                                       
REMARK   3   HETEROGEN ATOMS          : 431                                     
REMARK   3   SOLVENT ATOMS            : 48                                      
REMARK   3                                                                      
REMARK   3  B VALUES.                                                           
REMARK   3   FROM WILSON PLOT           (A**2) : NULL                           
REMARK   3   MEAN B VALUE      (OVERALL, A**2) : 60.87                          
REMARK   3   OVERALL ANISOTROPIC B VALUE.                                       
REMARK   3    B11 (A**2) : 1.32000                                              
REMARK   3    B22 (A**2) : -1.04000                                             
REMARK   3    B33 (A**2) : -0.19000                                             
REMARK   3    B12 (A**2) : 0.00000                                              
REMARK   3    B13 (A**2) : -0.28000                                             
REMARK   3    B23 (A**2) : 0.00000                                              
REMARK   3                                                                      
REMARK   3  ESTIMATED OVERALL COORDINATE ERROR.                                 
REMARK   3   ESU BASED ON R VALUE                            (A): NULL          
REMARK   3   ESU BASED ON FREE R VALUE                       (A): 0.373         
REMARK   3   ESU BASED ON MAXIMUM LIKELIHOOD                 (A): 0.324         
REMARK   3   ESU FOR B VALUES BASED ON MAXIMUM LIKELIHOOD (A**2): 38.359        
REMARK   3                                                                      
REMARK   3 CORRELATION COEFFICIENTS.                                            
REMARK   3   CORRELATION COEFFICIENT FO-FC      : 0.927                         
REMARK   3   CORRELATION COEFFICIENT FO-FC FREE : 0.908                         
REMARK   3                                                                      
REMARK   3  RMS DEVIATIONS FROM IDEAL VALUES        COUNT    RMS    WEIGHT      
REMARK   3   BOND LENGTHS REFINED ATOMS        (A): 12246 ; 0.008 ; 0.019       
REMARK   3   BOND LENGTHS OTHERS               (A): 11209 ; 0.001 ; 0.020       
REMARK   3   BOND ANGLES REFINED ATOMS   (DEGREES): 16652 ; 1.282 ; 1.978       
REMARK   3   BOND ANGLES OTHERS          (DEGREES): 25885 ; 0.877 ; 3.000       
REMARK   3   TORSION ANGLES, PERIOD 1    (DEGREES):  1463 ; 5.866 ; 5.000       
REMARK   3   TORSION ANGLES, PERIOD 2    (DEGREES):   576 ;36.288 ;24.757       
REMARK   3   TORSION ANGLES, PERIOD 3    (DEGREES):  1977 ;14.220 ;15.000       
REMARK   3   TORSION ANGLES, PERIOD 4    (DEGREES):    70 ;15.837 ;15.000       
REMARK   3   CHIRAL-CENTER RESTRAINTS       (A**3):  1893 ; 0.070 ; 0.200       
REMARK   3   GENERAL PLANES REFINED ATOMS      (A): 13748 ; 0.004 ; 0.020       
REMARK   3   GENERAL PLANES OTHERS             (A):  2800 ; 0.001 ; 0.020       
REMARK   3   NON-BONDED CONTACTS REFINED ATOMS (A):  NULL ;  NULL ;  NULL       
REMARK   3   NON-BONDED CONTACTS OTHERS        (A):  NULL ;  NULL ;  NULL       
REMARK   3   NON-BONDED TORSION REFINED ATOMS  (A):  NULL ;  NULL ;  NULL       
REMARK   3   NON-BONDED TORSION OTHERS         (A):  NULL ;  NULL ;  NULL       
REMARK   3   H-BOND (X...Y) REFINED ATOMS      (A):  NULL ;  NULL ;  NULL       
REMARK   3   H-BOND (X...Y) OTHERS             (A):  NULL ;  NULL ;  NULL       
REMARK   3   POTENTIAL METAL-ION REFINED ATOMS (A):  NULL ;  NULL ;  NULL       
REMARK   3   POTENTIAL METAL-ION OTHERS        (A):  NULL ;  NULL ;  NULL       
REMARK   3   SYMMETRY VDW REFINED ATOMS        (A):  NULL ;  NULL ;  NULL       
REMARK   3   SYMMETRY VDW OTHERS               (A):  NULL ;  NULL ;  NULL       
REMARK   3   SYMMETRY H-BOND REFINED ATOMS     (A):  NULL ;  NULL ;  NULL       
REMARK   3   SYMMETRY H-BOND OTHERS            (A):  NULL ;  NULL ;  NULL       
REMARK   3   SYMMETRY METAL-ION REFINED ATOMS  (A):  NULL ;  NULL ;  NULL       
REMARK   3   SYMMETRY METAL-ION OTHERS         (A):  NULL ;  NULL ;  NULL       
REMARK   3                                                                      
REMARK   3  ISOTROPIC THERMAL FACTOR RESTRAINTS.     COUNT   RMS    WEIGHT      
REMARK   3   MAIN-CHAIN BOND REFINED ATOMS  (A**2):  5870 ; 0.564 ; 3.241       
REMARK   3   MAIN-CHAIN BOND OTHER ATOMS    (A**2):  5869 ; 0.563 ; 3.241       
REMARK   3   MAIN-CHAIN ANGLE REFINED ATOMS (A**2):  7327 ; 0.998 ; 4.860       
REMARK   3   MAIN-CHAIN ANGLE OTHER ATOMS   (A**2):  7328 ; 0.998 ; 4.860       
REMARK   3   SIDE-CHAIN BOND REFINED ATOMS  (A**2):  6375 ; 1.049 ; 3.584       
REMARK   3   SIDE-CHAIN BOND OTHER ATOMS    (A**2):  6375 ; 1.049 ; 3.584       
REMARK   3   SIDE-CHAIN ANGLE REFINED ATOMS (A**2):  NULL ;  NULL ;  NULL       
REMARK   3   SIDE-CHAIN ANGLE OTHER ATOMS   (A**2):  9326 ; 1.796 ; 5.358       
REMARK   3   LONG RANGE B REFINED ATOMS     (A**2): 48510 ; 4.147 ;63.531       
REMARK   3   LONG RANGE B OTHER ATOMS       (A**2): 48507 ; 4.146 ;63.530       
REMARK   3                                                                      
REMARK   3 ANISOTROPIC THERMAL FACTOR RESTRAINTS.    COUNT   RMS   WEIGHT       
REMARK   3   RIGID-BOND RESTRAINTS          (A**2):  NULL ;  NULL ;  NULL       
REMARK   3   SPHERICITY; FREE ATOMS         (A**2):  NULL ;  NULL ;  NULL       
REMARK   3   SPHERICITY; BONDED ATOMS       (A**2):  NULL ;  NULL ;  NULL       
REMARK   3                                                                      
REMARK   3  NCS RESTRAINTS STATISTICS                                           
REMARK   3   NCS TYPE: LOCAL                                                    
REMARK   3   NUMBER OF DIFFERENT NCS PAIRS  : 6                                 
REMARK   3  GROUP  CHAIN1    RANGE     CHAIN2     RANGE    COUNT RMS  WEIGHT    
REMARK   3    1     A     9    324       C     9    324   20090  0.06  0.05     
REMARK   3    2     A     9    324       E     9    324   20102  0.06  0.05     
REMARK   3    3     B     1    170       D     1    170   10738  0.05  0.05     
REMARK   3    4     B     1    170       F     1    170   10670  0.06  0.05     
REMARK   3    5     C     9    325       E     9    325   20014  0.06  0.05     
REMARK   3    6     D     1    171       F     1    171   10782  0.05  0.05     
REMARK   3                                                                      
REMARK   3  TLS DETAILS                                                         
REMARK   3   NUMBER OF TLS GROUPS  : 26                                         
REMARK   3                                                                      
REMARK   3   TLS GROUP : 1                                                      
REMARK   3    NUMBER OF COMPONENTS GROUP : 1                                    
REMARK   3    COMPONENTS        C SSSEQI   TO  C SSSEQI                         
REMARK   3    RESIDUE RANGE :   A     9        A   134                          
REMARK   3    ORIGIN FOR THE GROUP (A): -23.8753  10.1527  30.7786              
REMARK   3    T TENSOR                                                          
REMARK   3      T11:   0.2088 T22:   0.3886                                     
REMARK   3      T33:   0.0632 T12:  -0.0232                                     
REMARK   3      T13:   0.0133 T23:   0.0535                                     
REMARK   3    L TENSOR                                                          
REMARK   3      L11:   0.7863 L22:   2.4439                                     
REMARK   3      L33:   0.3845 L12:   0.1173                                     
REMARK   3      L13:   0.0298 L23:   0.4522                                     
REMARK   3    S TENSOR                                                          
REMARK   3      S11:  -0.0471 S12:  -0.2516 S13:  -0.1238                       
REMARK   3      S21:   0.1551 S22:  -0.0098 S23:  -0.1567                       
REMARK   3      S31:   0.1153 S32:  -0.1489 S33:   0.0569                       
REMARK   3                                                                      
REMARK   3   TLS GROUP : 2                                                      
REMARK   3    NUMBER OF COMPONENTS GROUP : 1                                    
REMARK   3    COMPONENTS        C SSSEQI   TO  C SSSEQI                         
REMARK   3    RESIDUE RANGE :   A   135        A   260                          
REMARK   3    ORIGIN FOR THE GROUP (A): -33.1681 -15.3317  14.8973              
REMARK   3    T TENSOR                                                          
REMARK   3      T11:   0.3027 T22:   0.2669                                     
REMARK   3      T33:   0.2923 T12:  -0.1262                                     
REMARK   3      T13:   0.0178 T23:  -0.0093                                     
REMARK   3    L TENSOR                                                          
REMARK   3      L11:   4.1480 L22:   2.3826                                     
REMARK   3      L33:   3.0029 L12:  -0.4776                                     
REMARK   3      L13:  -0.9550 L23:   0.7630                                     
REMARK   3    S TENSOR                                                          
REMARK   3      S11:  -0.1710 S12:   0.2520 S13:  -0.9823                       
REMARK   3      S21:   0.0702 S22:  -0.1872 S23:   0.4055                       
REMARK   3      S31:   0.2482 S32:  -0.2027 S33:   0.3582                       
REMARK   3                                                                      
REMARK   3   TLS GROUP : 3                                                      
REMARK   3    NUMBER OF COMPONENTS GROUP : 1                                    
REMARK   3    COMPONENTS        C SSSEQI   TO  C SSSEQI                         
REMARK   3    RESIDUE RANGE :   A   261        A   324                          
REMARK   3    ORIGIN FOR THE GROUP (A): -21.7109  22.0105  33.2757              
REMARK   3    T TENSOR                                                          
REMARK   3      T11:   0.1445 T22:   0.4074                                     
REMARK   3      T33:   0.0633 T12:   0.0266                                     
REMARK   3      T13:   0.0083 T23:  -0.0319                                     
REMARK   3    L TENSOR                                                          
REMARK   3      L11:   0.6207 L22:   4.9301                                     
REMARK   3      L33:   0.5086 L12:  -0.1367                                     
REMARK   3      L13:   0.3134 L23:   0.3030                                     
REMARK   3    S TENSOR                                                          
REMARK   3      S11:  -0.0957 S12:  -0.3182 S13:   0.1513                       
REMARK   3      S21:   0.1879 S22:   0.0202 S23:  -0.1652                       
REMARK   3      S31:  -0.0481 S32:  -0.2138 S33:   0.0755                       
REMARK   3                                                                      
REMARK   3   TLS GROUP : 4                                                      
REMARK   3    NUMBER OF COMPONENTS GROUP : 1                                    
REMARK   3    COMPONENTS        C SSSEQI   TO  C SSSEQI                         
REMARK   3    RESIDUE RANGE :   A   325        A   329                          
REMARK   3    ORIGIN FOR THE GROUP (A):  -0.6935  57.7165  41.9478              
REMARK   3    T TENSOR                                                          
REMARK   3      T11:   0.7438 T22:   0.8323                                     
REMARK   3      T33:   0.9863 T12:   0.0529                                     
REMARK   3      T13:  -0.1398 T23:   0.0246                                     
REMARK   3    L TENSOR                                                          
REMARK   3      L11:  17.3110 L22:  19.5411                                     
REMARK   3      L33:   6.9552 L12: -13.9907                                     
REMARK   3      L13:  -6.2913 L23:   9.5415                                     
REMARK   3    S TENSOR                                                          
REMARK   3      S11:   0.9758 S12:   0.0951 S13:   1.5272                       
REMARK   3      S21:  -1.1571 S22:  -1.1465 S23:   0.4675                       
REMARK   3      S31:   0.3604 S32:  -1.3711 S33:   0.1706                       
REMARK   3                                                                      
REMARK   3   TLS GROUP : 5                                                      
REMARK   3    NUMBER OF COMPONENTS GROUP : 1                                    
REMARK   3    COMPONENTS        C SSSEQI   TO  C SSSEQI                         
REMARK   3    RESIDUE RANGE :   B     1        B    33                          
REMARK   3    ORIGIN FOR THE GROUP (A): -16.7695  59.8074  47.7646              
REMARK   3    T TENSOR                                                          
REMARK   3      T11:   0.4759 T22:   0.4629                                     
REMARK   3      T33:   0.5209 T12:   0.1145                                     
REMARK   3      T13:  -0.1827 T23:  -0.2860                                     
REMARK   3    L TENSOR                                                          
REMARK   3      L11:   3.9101 L22:   1.2629                                     
REMARK   3      L33:   3.6131 L12:   1.5815                                     
REMARK   3      L13:   0.8915 L23:   1.7266                                     
REMARK   3    S TENSOR                                                          
REMARK   3      S11:  -0.0053 S12:  -0.0007 S13:   0.1147                       
REMARK   3      S21:  -0.1626 S22:   0.2662 S23:  -0.2457                       
REMARK   3      S31:  -0.7436 S32:   0.3787 S33:  -0.2610                       
REMARK   3                                                                      
REMARK   3   TLS GROUP : 6                                                      
REMARK   3    NUMBER OF COMPONENTS GROUP : 1                                    
REMARK   3    COMPONENTS        C SSSEQI   TO  C SSSEQI                         
REMARK   3    RESIDUE RANGE :   B    34        B    58                          
REMARK   3    ORIGIN FOR THE GROUP (A): -27.9574  44.4581  44.4192              
REMARK   3    T TENSOR                                                          
REMARK   3      T11:   0.4692 T22:   0.4768                                     
REMARK   3      T33:   0.2504 T12:   0.1069                                     
REMARK   3      T13:   0.0468 T23:  -0.0919                                     
REMARK   3    L TENSOR                                                          
REMARK   3      L11:   3.4619 L22:   8.0877                                     
REMARK   3      L33:   8.4083 L12:   2.6110                                     
REMARK   3      L13:   1.8473 L23:   6.5339                                     
REMARK   3    S TENSOR                                                          
REMARK   3      S11:  -0.3318 S12:  -0.0443 S13:   0.1634                       
REMARK   3      S21:   1.0902 S22:   0.0594 S23:   0.6873                       
REMARK   3      S31:   0.4713 S32:   0.1915 S33:   0.2724                       
REMARK   3                                                                      
REMARK   3   TLS GROUP : 7                                                      
REMARK   3    NUMBER OF COMPONENTS GROUP : 1                                    
REMARK   3    COMPONENTS        C SSSEQI   TO  C SSSEQI                         
REMARK   3    RESIDUE RANGE :   B    59        B    77                          
REMARK   3    ORIGIN FOR THE GROUP (A): -25.8466  13.1068  19.8522              
REMARK   3    T TENSOR                                                          
REMARK   3      T11:   0.2721 T22:   0.2868                                     
REMARK   3      T33:   0.2553 T12:  -0.0179                                     
REMARK   3      T13:   0.0173 T23:   0.0335                                     
REMARK   3    L TENSOR                                                          
REMARK   3      L11:   4.8563 L22:   0.5115                                     
REMARK   3      L33:   8.2242 L12:   0.9486                                     
REMARK   3      L13:  -1.1558 L23:  -1.8314                                     
REMARK   3    S TENSOR                                                          
REMARK   3      S11:   0.0858 S12:  -0.2100 S13:   0.1263                       
REMARK   3      S21:   0.0447 S22:   0.0023 S23:   0.0434                       
REMARK   3      S31:  -0.1870 S32:   0.0105 S33:  -0.0881                       
REMARK   3                                                                      
REMARK   3   TLS GROUP : 8                                                      
REMARK   3    NUMBER OF COMPONENTS GROUP : 1                                    
REMARK   3    COMPONENTS        C SSSEQI   TO  C SSSEQI                         
REMARK   3    RESIDUE RANGE :   B    78        B   153                          
REMARK   3    ORIGIN FOR THE GROUP (A): -24.5297  52.4211  37.5600              
REMARK   3    T TENSOR                                                          
REMARK   3      T11:   0.2325 T22:   0.3130                                     
REMARK   3      T33:   0.2356 T12:   0.0922                                     
REMARK   3      T13:  -0.1189 T23:  -0.1488                                     
REMARK   3    L TENSOR                                                          
REMARK   3      L11:   0.4715 L22:   5.6620                                     
REMARK   3      L33:   3.5114 L12:  -0.2936                                     
REMARK   3      L13:  -0.1687 L23:   3.8088                                     
REMARK   3    S TENSOR                                                          
REMARK   3      S11:  -0.1258 S12:  -0.1830 S13:   0.3258                       
REMARK   3      S21:   0.2784 S22:   0.1845 S23:  -0.2542                       
REMARK   3      S31:  -0.1006 S32:   0.0427 S33:  -0.0587                       
REMARK   3                                                                      
REMARK   3   TLS GROUP : 9                                                      
REMARK   3    NUMBER OF COMPONENTS GROUP : 1                                    
REMARK   3    COMPONENTS        C SSSEQI   TO  C SSSEQI                         
REMARK   3    RESIDUE RANGE :   B   154        B   172                          
REMARK   3    ORIGIN FOR THE GROUP (A): -28.2502  78.5715  54.9046              
REMARK   3    T TENSOR                                                          
REMARK   3      T11:   0.6285 T22:   0.4450                                     
REMARK   3      T33:   0.3192 T12:   0.1319                                     
REMARK   3      T13:  -0.0416 T23:  -0.3657                                     
REMARK   3    L TENSOR                                                          
REMARK   3      L11:  12.5249 L22:  11.2296                                     
REMARK   3      L33:   2.5363 L12:   0.7787                                     
REMARK   3      L13:  -2.3812 L23:  -1.8693                                     
REMARK   3    S TENSOR                                                          
REMARK   3      S11:   0.1820 S12:  -0.4900 S13:   0.7092                       
REMARK   3      S21:   0.6834 S22:  -0.0973 S23:   0.0788                       
REMARK   3      S31:  -0.9156 S32:  -0.1377 S33:  -0.0847                       
REMARK   3                                                                      
REMARK   3   TLS GROUP : 10                                                     
REMARK   3    NUMBER OF COMPONENTS GROUP : 1                                    
REMARK   3    COMPONENTS        C SSSEQI   TO  C SSSEQI                         
REMARK   3    RESIDUE RANGE :   C     9        C    23                          
REMARK   3    ORIGIN FOR THE GROUP (A): -48.5789  64.2082  40.9693              
REMARK   3    T TENSOR                                                          
REMARK   3      T11:   0.1661 T22:   0.4167                                     
REMARK   3      T33:   0.3460 T12:   0.2480                                     
REMARK   3      T13:  -0.0047 T23:  -0.0383                                     
REMARK   3    L TENSOR                                                          
REMARK   3      L11:   4.4105 L22:  23.3217                                     
REMARK   3      L33:   6.6480 L12:   1.8918                                     
REMARK   3      L13:  -1.3831 L23:   4.3501                                     
REMARK   3    S TENSOR                                                          
REMARK   3      S11:   0.1508 S12:  -0.1642 S13:   0.3994                       
REMARK   3      S21:   0.4191 S22:   0.0132 S23:   0.3100                       
REMARK   3      S31:  -0.0254 S32:   0.0077 S33:  -0.1640                       
REMARK   3                                                                      
REMARK   3   TLS GROUP : 11                                                     
REMARK   3    NUMBER OF COMPONENTS GROUP : 1                                    
REMARK   3    COMPONENTS        C SSSEQI   TO  C SSSEQI                         
REMARK   3    RESIDUE RANGE :   C    24        C   153                          
REMARK   3    ORIGIN FOR THE GROUP (A): -53.7309  13.8236   4.6743              
REMARK   3    T TENSOR                                                          
REMARK   3      T11:   0.0795 T22:   0.3240                                     
REMARK   3      T33:   0.0829 T12:  -0.0370                                     
REMARK   3      T13:  -0.0255 T23:   0.0136                                     
REMARK   3    L TENSOR                                                          
REMARK   3      L11:   0.3945 L22:   2.5653                                     
REMARK   3      L33:   1.5986 L12:   0.4643                                     
REMARK   3      L13:   0.1540 L23:   1.7159                                     
REMARK   3    S TENSOR                                                          
REMARK   3      S11:  -0.1400 S12:  -0.0277 S13:   0.0366                       
REMARK   3      S21:  -0.0753 S22:  -0.0718 S23:   0.3610                       
REMARK   3      S31:   0.0814 S32:  -0.3047 S33:   0.2118                       
REMARK   3                                                                      
REMARK   3   TLS GROUP : 12                                                     
REMARK   3    NUMBER OF COMPONENTS GROUP : 1                                    
REMARK   3    COMPONENTS        C SSSEQI   TO  C SSSEQI                         
REMARK   3    RESIDUE RANGE :   C   154        C   238                          
REMARK   3    ORIGIN FOR THE GROUP (A): -44.8453  -4.7423  -8.1551              
REMARK   3    T TENSOR                                                          
REMARK   3      T11:   0.0913 T22:   0.3032                                     
REMARK   3      T33:   0.0409 T12:  -0.0066                                     
REMARK   3      T13:   0.0065 T23:   0.0304                                     
REMARK   3    L TENSOR                                                          
REMARK   3      L11:   1.7710 L22:   2.8997                                     
REMARK   3      L33:   4.0561 L12:  -0.5358                                     
REMARK   3      L13:   0.4315 L23:   0.6289                                     
REMARK   3    S TENSOR                                                          
REMARK   3      S11:  -0.0382 S12:  -0.0765 S13:   0.0095                       
REMARK   3      S21:  -0.1038 S22:  -0.2002 S23:   0.0930                       
REMARK   3      S31:   0.4474 S32:   0.2682 S33:   0.2384                       
REMARK   3                                                                      
REMARK   3   TLS GROUP : 13                                                     
REMARK   3    NUMBER OF COMPONENTS GROUP : 1                                    
REMARK   3    COMPONENTS        C SSSEQI   TO  C SSSEQI                         
REMARK   3    RESIDUE RANGE :   C   239        C   297                          
REMARK   3    ORIGIN FOR THE GROUP (A): -50.1082  17.8596   2.5895              
REMARK   3    T TENSOR                                                          
REMARK   3      T11:   0.0294 T22:   0.3004                                     
REMARK   3      T33:   0.1267 T12:  -0.0180                                     
REMARK   3      T13:  -0.0408 T23:   0.0405                                     
REMARK   3    L TENSOR                                                          
REMARK   3      L11:   0.8993 L22:   2.7964                                     
REMARK   3      L33:   2.6480 L12:  -0.1995                                     
REMARK   3      L13:  -0.0198 L23:   1.9474                                     
REMARK   3    S TENSOR                                                          
REMARK   3      S11:  -0.0761 S12:  -0.0187 S13:   0.1675                       
REMARK   3      S21:  -0.1664 S22:  -0.0961 S23:   0.1564                       
REMARK   3      S31:  -0.2005 S32:  -0.3237 S33:   0.1722                       
REMARK   3                                                                      
REMARK   3   TLS GROUP : 14                                                     
REMARK   3    NUMBER OF COMPONENTS GROUP : 1                                    
REMARK   3    COMPONENTS        C SSSEQI   TO  C SSSEQI                         
REMARK   3    RESIDUE RANGE :   C   298        C   325                          
REMARK   3    ORIGIN FOR THE GROUP (A): -45.9477  36.9636  26.2091              
REMARK   3    T TENSOR                                                          
REMARK   3      T11:   0.1914 T22:   0.3653                                     
REMARK   3      T33:   0.1658 T12:   0.0472                                     
REMARK   3      T13:  -0.0023 T23:  -0.0414                                     
REMARK   3    L TENSOR                                                          
REMARK   3      L11:   0.4863 L22:   8.7694                                     
REMARK   3      L33:   4.8867 L12:   0.6620                                     
REMARK   3      L13:   0.2886 L23:   5.5817                                     
REMARK   3    S TENSOR                                                          
REMARK   3      S11:  -0.1412 S12:  -0.1969 S13:   0.1214                       
REMARK   3      S21:   0.5945 S22:  -0.1259 S23:   0.3189                       
REMARK   3      S31:   0.1785 S32:  -0.1715 S33:   0.2671                       
REMARK   3                                                                      
REMARK   3   TLS GROUP : 15                                                     
REMARK   3    NUMBER OF COMPONENTS GROUP : 1                                    
REMARK   3    COMPONENTS        C SSSEQI   TO  C SSSEQI                         
REMARK   3    RESIDUE RANGE :   D     1        D    54                          
REMARK   3    ORIGIN FOR THE GROUP (A): -46.7927  62.4218  33.8506              
REMARK   3    T TENSOR                                                          
REMARK   3      T11:   0.1730 T22:   0.2694                                     
REMARK   3      T33:   0.2212 T12:   0.1888                                     
REMARK   3      T13:   0.0166 T23:  -0.0967                                     
REMARK   3    L TENSOR                                                          
REMARK   3      L11:   1.2510 L22:   4.4776                                     
REMARK   3      L33:   3.3768 L12:  -1.1305                                     
REMARK   3      L13:  -0.6047 L23:   2.1773                                     
REMARK   3    S TENSOR                                                          
REMARK   3      S11:  -0.0773 S12:  -0.2064 S13:   0.1337                       
REMARK   3      S21:   0.0585 S22:  -0.0517 S23:   0.2604                       
REMARK   3      S31:  -0.2152 S32:  -0.2539 S33:   0.1290                       
REMARK   3                                                                      
REMARK   3   TLS GROUP : 16                                                     
REMARK   3    NUMBER OF COMPONENTS GROUP : 1                                    
REMARK   3    COMPONENTS        C SSSEQI   TO  C SSSEQI                         
REMARK   3    RESIDUE RANGE :   D    55        D    60                          
REMARK   3    ORIGIN FOR THE GROUP (A): -43.8179  40.0083  13.6922              
REMARK   3    T TENSOR                                                          
REMARK   3      T11:   1.0890 T22:   1.3347                                     
REMARK   3      T33:   0.6787 T12:   0.0457                                     
REMARK   3      T13:   0.1880 T23:   0.1132                                     
REMARK   3    L TENSOR                                                          
REMARK   3      L11:   2.5735 L22:  18.4321                                     
REMARK   3      L33:   9.7894 L12:  -6.7447                                     
REMARK   3      L13:  -4.9288 L23:  13.4138                                     
REMARK   3    S TENSOR                                                          
REMARK   3      S11:   0.7707 S12:   0.4302 S13:   0.2685                       
REMARK   3      S21:  -1.4685 S22:  -0.4923 S23:  -0.4319                       
REMARK   3      S31:  -1.0298 S32:  -0.5373 S33:  -0.2785                       
REMARK   3                                                                      
REMARK   3   TLS GROUP : 17                                                     
REMARK   3    NUMBER OF COMPONENTS GROUP : 1                                    
REMARK   3    COMPONENTS        C SSSEQI   TO  C SSSEQI                         
REMARK   3    RESIDUE RANGE :   D    61        D   144                          
REMARK   3    ORIGIN FOR THE GROUP (A): -38.3548  45.1000  27.0500              
REMARK   3    T TENSOR                                                          
REMARK   3      T11:   0.1661 T22:   0.3753                                     
REMARK   3      T33:   0.1881 T12:   0.0961                                     
REMARK   3      T13:  -0.0439 T23:  -0.0905                                     
REMARK   3    L TENSOR                                                          
REMARK   3      L11:   0.5862 L22:   1.7246                                     
REMARK   3      L33:   1.2643 L12:  -0.3067                                     
REMARK   3      L13:  -0.1613 L23:   0.9528                                     
REMARK   3    S TENSOR                                                          
REMARK   3      S11:  -0.1697 S12:  -0.2600 S13:   0.2319                       
REMARK   3      S21:  -0.0704 S22:   0.2227 S23:   0.1660                       
REMARK   3      S31:  -0.1711 S32:  -0.0301 S33:  -0.0530                       
REMARK   3                                                                      
REMARK   3   TLS GROUP : 18                                                     
REMARK   3    NUMBER OF COMPONENTS GROUP : 1                                    
REMARK   3    COMPONENTS        C SSSEQI   TO  C SSSEQI                         
REMARK   3    RESIDUE RANGE :   D   145        D   171                          
REMARK   3    ORIGIN FOR THE GROUP (A): -42.8457  84.3079  37.3196              
REMARK   3    T TENSOR                                                          
REMARK   3      T11:   0.4868 T22:   0.2640                                     
REMARK   3      T33:   0.9337 T12:   0.2788                                     
REMARK   3      T13:   0.0684 T23:  -0.2616                                     
REMARK   3    L TENSOR                                                          
REMARK   3      L11:   0.5459 L22:   6.7946                                     
REMARK   3      L33:   8.0361 L12:   1.5705                                     
REMARK   3      L13:  -0.5824 L23:   1.5914                                     
REMARK   3    S TENSOR                                                          
REMARK   3      S11:   0.1093 S12:  -0.0300 S13:   0.3755                       
REMARK   3      S21:  -0.1042 S22:  -0.0062 S23:   0.4855                       
REMARK   3      S31:  -0.4627 S32:  -0.1645 S33:  -0.1031                       
REMARK   3                                                                      
REMARK   3   TLS GROUP : 19                                                     
REMARK   3    NUMBER OF COMPONENTS GROUP : 1                                    
REMARK   3    COMPONENTS        C SSSEQI   TO  C SSSEQI                         
REMARK   3    RESIDUE RANGE :   E     9        E    82                          
REMARK   3    ORIGIN FOR THE GROUP (A): -19.8432  39.8734   1.7099              
REMARK   3    T TENSOR                                                          
REMARK   3      T11:   0.1244 T22:   0.2571                                     
REMARK   3      T33:   0.2193 T12:  -0.0311                                     
REMARK   3      T13:   0.0065 T23:   0.0685                                     
REMARK   3    L TENSOR                                                          
REMARK   3      L11:   0.6424 L22:   4.1284                                     
REMARK   3      L33:   2.1202 L12:  -1.3994                                     
REMARK   3      L13:  -0.6671 L23:   2.2014                                     
REMARK   3    S TENSOR                                                          
REMARK   3      S11:   0.0604 S12:   0.1136 S13:   0.1640                       
REMARK   3      S21:  -0.4412 S22:   0.0467 S23:  -0.1478                       
REMARK   3      S31:  -0.3427 S32:   0.0065 S33:  -0.1071                       
REMARK   3                                                                      
REMARK   3   TLS GROUP : 20                                                     
REMARK   3    NUMBER OF COMPONENTS GROUP : 1                                    
REMARK   3    COMPONENTS        C SSSEQI   TO  C SSSEQI                         
REMARK   3    RESIDUE RANGE :   E    83        E   200                          
REMARK   3    ORIGIN FOR THE GROUP (A): -15.4564  -0.4225  -8.9442              
REMARK   3    T TENSOR                                                          
REMARK   3      T11:   0.1575 T22:   0.2321                                     
REMARK   3      T33:   0.0238 T12:  -0.0456                                     
REMARK   3      T13:   0.0230 T23:  -0.0143                                     
REMARK   3    L TENSOR                                                          
REMARK   3      L11:   1.4696 L22:   1.7079                                     
REMARK   3      L33:   0.9218 L12:  -0.1248                                     
REMARK   3      L13:  -0.1370 L23:  -0.5702                                     
REMARK   3    S TENSOR                                                          
REMARK   3      S11:  -0.0899 S12:   0.1023 S13:  -0.1643                       
REMARK   3      S21:  -0.0412 S22:   0.0846 S23:   0.0717                       
REMARK   3      S31:   0.3080 S32:  -0.0125 S33:   0.0053                       
REMARK   3                                                                      
REMARK   3   TLS GROUP : 21                                                     
REMARK   3    NUMBER OF COMPONENTS GROUP : 1                                    
REMARK   3    COMPONENTS        C SSSEQI   TO  C SSSEQI                         
REMARK   3    RESIDUE RANGE :   E   201        E   222                          
REMARK   3    ORIGIN FOR THE GROUP (A): -24.3330  -6.0780  -3.1017              
REMARK   3    T TENSOR                                                          
REMARK   3      T11:   0.0927 T22:   0.1910                                     
REMARK   3      T33:   0.2173 T12:   0.0229                                     
REMARK   3      T13:   0.1308 T23:   0.0228                                     
REMARK   3    L TENSOR                                                          
REMARK   3      L11:   6.7200 L22:   4.4830                                     
REMARK   3      L33:  17.5004 L12:  -1.9221                                     
REMARK   3      L13:   7.9828 L23:  -4.5522                                     
REMARK   3    S TENSOR                                                          
REMARK   3      S11:   0.1718 S12:  -0.1410 S13:  -0.0819                       
REMARK   3      S21:  -0.1839 S22:  -0.2006 S23:  -0.0046                       
REMARK   3      S31:   0.4580 S32:  -0.4601 S33:   0.0288                       
REMARK   3                                                                      
REMARK   3   TLS GROUP : 22                                                     
REMARK   3    NUMBER OF COMPONENTS GROUP : 1                                    
REMARK   3    COMPONENTS        C SSSEQI   TO  C SSSEQI                         
REMARK   3    RESIDUE RANGE :   E   223        E   263                          
REMARK   3    ORIGIN FOR THE GROUP (A): -15.7838  -0.6183  -3.3813              
REMARK   3    T TENSOR                                                          
REMARK   3      T11:   0.1741 T22:   0.2273                                     
REMARK   3      T33:   0.0497 T12:  -0.0581                                     
REMARK   3      T13:   0.0624 T23:   0.0025                                     
REMARK   3    L TENSOR                                                          
REMARK   3      L11:   1.6937 L22:   2.1567                                     
REMARK   3      L33:   3.0217 L12:   0.2975                                     
REMARK   3      L13:   0.5841 L23:   0.4989                                     
REMARK   3    S TENSOR                                                          
REMARK   3      S11:  -0.2278 S12:   0.0686 S13:   0.0319                       
REMARK   3      S21:   0.0525 S22:   0.1096 S23:   0.2371                       
REMARK   3      S31:   0.0780 S32:   0.0483 S33:   0.1182                       
REMARK   3                                                                      
REMARK   3   TLS GROUP : 23                                                     
REMARK   3    NUMBER OF COMPONENTS GROUP : 1                                    
REMARK   3    COMPONENTS        C SSSEQI   TO  C SSSEQI                         
REMARK   3    RESIDUE RANGE :   E   264        E   325                          
REMARK   3    ORIGIN FOR THE GROUP (A): -21.2887  38.3626   3.1029              
REMARK   3    T TENSOR                                                          
REMARK   3      T11:   0.1699 T22:   0.2166                                     
REMARK   3      T33:   0.0865 T12:   0.0353                                     
REMARK   3      T13:   0.0381 T23:   0.0604                                     
REMARK   3    L TENSOR                                                          
REMARK   3      L11:   1.5741 L22:   4.2522                                     
REMARK   3      L33:   2.2162 L12:  -1.1524                                     
REMARK   3      L13:  -0.5887 L23:   3.0091                                     
REMARK   3    S TENSOR                                                          
REMARK   3      S11:   0.0386 S12:  -0.0134 S13:   0.2038                       
REMARK   3      S21:  -0.1566 S22:   0.0327 S23:  -0.0783                       
REMARK   3      S31:  -0.1753 S32:  -0.0292 S33:  -0.0713                       
REMARK   3                                                                      
REMARK   3   TLS GROUP : 24                                                     
REMARK   3    NUMBER OF COMPONENTS GROUP : 1                                    
REMARK   3    COMPONENTS        C SSSEQI   TO  C SSSEQI                         
REMARK   3    RESIDUE RANGE :   F     1        F    54                          
REMARK   3    ORIGIN FOR THE GROUP (A): -20.7535  68.1739  19.8955              
REMARK   3    T TENSOR                                                          
REMARK   3      T11:   0.2770 T22:   0.1917                                     
REMARK   3      T33:   0.4697 T12:  -0.0313                                     
REMARK   3      T13:  -0.0264 T23:  -0.1568                                     
REMARK   3    L TENSOR                                                          
REMARK   3      L11:   1.0563 L22:   5.1869                                     
REMARK   3      L33:   2.8049 L12:   0.3218                                     
REMARK   3      L13:  -0.7050 L23:   0.1385                                     
REMARK   3    S TENSOR                                                          
REMARK   3      S11:   0.0075 S12:  -0.1533 S13:   0.6384                       
REMARK   3      S21:  -0.2096 S22:   0.3313 S23:  -0.3956                       
REMARK   3      S31:  -0.5703 S32:   0.1412 S33:  -0.3388                       
REMARK   3                                                                      
REMARK   3   TLS GROUP : 25                                                     
REMARK   3    NUMBER OF COMPONENTS GROUP : 1                                    
REMARK   3    COMPONENTS        C SSSEQI   TO  C SSSEQI                         
REMARK   3    RESIDUE RANGE :   F    55        F    62                          
REMARK   3    ORIGIN FOR THE GROUP (A): -16.0426  36.0248  13.0989              
REMARK   3    T TENSOR                                                          
REMARK   3      T11:   0.7882 T22:   0.6164                                     
REMARK   3      T33:   0.6429 T12:   0.0358                                     
REMARK   3      T13:  -0.0518 T23:  -0.1123                                     
REMARK   3    L TENSOR                                                          
REMARK   3      L11:   0.0248 L22:  19.0336                                     
REMARK   3      L33:   1.4379 L12:  -0.0658                                     
REMARK   3      L13:  -0.0108 L23:   5.2051                                     
REMARK   3    S TENSOR                                                          
REMARK   3      S11:  -0.1315 S12:  -0.0200 S13:  -0.0308                       
REMARK   3      S21:   0.4325 S22:   0.2842 S23:  -0.2426                       
REMARK   3      S31:   0.0998 S32:   0.1279 S33:  -0.1527                       
REMARK   3                                                                      
REMARK   3   TLS GROUP : 26                                                     
REMARK   3    NUMBER OF COMPONENTS GROUP : 1                                    
REMARK   3    COMPONENTS        C SSSEQI   TO  C SSSEQI                         
REMARK   3    RESIDUE RANGE :   F    63        F   171                          
REMARK   3    ORIGIN FOR THE GROUP (A): -24.8184  58.1133  22.6401              
REMARK   3    T TENSOR                                                          
REMARK   3      T11:   0.4093 T22:   0.3551                                     
REMARK   3      T33:   0.3518 T12:   0.0572                                     
REMARK   3      T13:  -0.0295 T23:  -0.0742                                     
REMARK   3    L TENSOR                                                          
REMARK   3      L11:   0.6291 L22:   0.3785                                     
REMARK   3      L33:   0.3250 L12:   0.0624                                     
REMARK   3      L13:  -0.1541 L23:  -0.3194                                     
REMARK   3    S TENSOR                                                          
REMARK   3      S11:  -0.0826 S12:  -0.0594 S13:   0.2773                       
REMARK   3      S21:   0.0583 S22:   0.1727 S23:   0.0464                       
REMARK   3      S31:  -0.1328 S32:  -0.0709 S33:  -0.0901                       
REMARK   3                                                                      
REMARK   3  BULK SOLVENT MODELLING.                                             
REMARK   3   METHOD USED : NULL                                                 
REMARK   3   PARAMETERS FOR MASK CALCULATION                                    
REMARK   3   VDW PROBE RADIUS   : 1.20                                          
REMARK   3   ION PROBE RADIUS   : 0.80                                          
REMARK   3   SHRINKAGE RADIUS   : 0.80                                          
REMARK   3                                                                      
REMARK   3  OTHER REFINEMENT REMARKS: HYDROGENS HAVE BEEN ADDED IN THE RIDING   
REMARK   3  POSITIONS                                                           
REMARK   4                                                                      
REMARK   4 5VTQ COMPLIES WITH FORMAT V. 3.30, 13-JUL-11                         
REMARK 100                                                                      
REMARK 100 THIS ENTRY HAS BEEN PROCESSED BY RCSB ON 18-MAY-17.                  
REMARK 100 THE DEPOSITION ID IS D_1000227994.                                   
REMARK 200                                                                      
REMARK 200 EXPERIMENTAL DETAILS                                                 
REMARK 200  EXPERIMENT TYPE                : X-RAY DIFFRACTION                  
REMARK 200  DATE OF DATA COLLECTION        : 15-OCT-16                          
REMARK 200  TEMPERATURE           (KELVIN) : 100                                
REMARK 200  PH                             : NULL                               
REMARK 200  NUMBER OF CRYSTALS USED        : 1                                  
REMARK 200                                                                      
REMARK 200  SYNCHROTRON              (Y/N) : Y                                  
REMARK 200  RADIATION SOURCE               : APS                                
REMARK 200  BEAMLINE                       : 23-ID-D                            
REMARK 200  X-RAY GENERATOR MODEL          : NULL                               
REMARK 200  MONOCHROMATIC OR LAUE    (M/L) : M                                  
REMARK 200  WAVELENGTH OR RANGE        (A) : 1.0331                             
REMARK 200  MONOCHROMATOR                  : NULL                               
REMARK 200  OPTICS                         : NULL                               
REMARK 200                                                                      
REMARK 200  DETECTOR TYPE                  : PIXEL                              
REMARK 200  DETECTOR MANUFACTURER          : DECTRIS PILATUS3 6M                
REMARK 200  INTENSITY-INTEGRATION SOFTWARE : NULL                               
REMARK 200  DATA SCALING SOFTWARE          : HKL-2000 712                       
REMARK 200                                                                      
REMARK 200  NUMBER OF UNIQUE REFLECTIONS   : 41818                              
REMARK 200  RESOLUTION RANGE HIGH      (A) : 2.950                              
REMARK 200  RESOLUTION RANGE LOW       (A) : 50.000                             
REMARK 200  REJECTION CRITERIA  (SIGMA(I)) : NULL                               
REMARK 200                                                                      
REMARK 200 OVERALL.                                                             
REMARK 200  COMPLETENESS FOR RANGE     (%) : 99.0                               
REMARK 200  DATA REDUNDANCY                : 4.200                              
REMARK 200  R MERGE                    (I) : NULL                               
REMARK 200  R SYM                      (I) : 0.17000                            
REMARK 200  <I/SIGMA(I)> FOR THE DATA SET  : 7.7000                             
REMARK 200                                                                      
REMARK 200 IN THE HIGHEST RESOLUTION SHELL.                                     
REMARK 200  HIGHEST RESOLUTION SHELL, RANGE HIGH (A) : 2.95                     
REMARK 200  HIGHEST RESOLUTION SHELL, RANGE LOW  (A) : 3.05                     
REMARK 200  COMPLETENESS FOR SHELL     (%) : 95.2                               
REMARK 200  DATA REDUNDANCY IN SHELL       : 3.30                               
REMARK 200  R MERGE FOR SHELL          (I) : NULL                               
REMARK 200  R SYM FOR SHELL            (I) : 0.61000                            
REMARK 200  <I/SIGMA(I)> FOR SHELL         : 1.400                              
REMARK 200                                                                      
REMARK 200 DIFFRACTION PROTOCOL: SINGLE WAVELENGTH                              
REMARK 200 METHOD USED TO DETERMINE THE STRUCTURE: MOLECULAR REPLACEMENT        
REMARK 200 SOFTWARE USED: PHASER 2.5.6                                          
REMARK 200 STARTING MODEL: 4FNK                                                 
REMARK 200                                                                      
REMARK 200 REMARK: NULL                                                         
REMARK 280                                                                      
REMARK 280 CRYSTAL                                                              
REMARK 280 SOLVENT CONTENT, VS   (%): 58.32                                     
REMARK 280 MATTHEWS COEFFICIENT, VM (ANGSTROMS**3/DA): 2.95                     
REMARK 280                                                                      
REMARK 280 CRYSTALLIZATION CONDITIONS: 0.1 M SODIUM CACODYLATE PH 6.5, 5% PEG   
REMARK 280  8000, AND 38% 2-METHYL-2,4-PENTANEDIOL, VAPOR DIFFUSION, SITTING    
REMARK 280  DROP, TEMPERATURE 293K                                              
REMARK 290                                                                      
REMARK 290 CRYSTALLOGRAPHIC SYMMETRY                                            
REMARK 290 SYMMETRY OPERATORS FOR SPACE GROUP: C 1 2 1                          
REMARK 290                                                                      
REMARK 290      SYMOP   SYMMETRY                                                
REMARK 290     NNNMMM   OPERATOR                                                
REMARK 290       1555   X,Y,Z                                                   
REMARK 290       2555   -X,Y,-Z                                                 
REMARK 290       3555   X+1/2,Y+1/2,Z                                           
REMARK 290       4555   -X+1/2,Y+1/2,-Z                                         
REMARK 290                                                                      
REMARK 290     WHERE NNN -> OPERATOR NUMBER                                     
REMARK 290           MMM -> TRANSLATION VECTOR                                  
REMARK 290                                                                      
REMARK 290 CRYSTALLOGRAPHIC SYMMETRY TRANSFORMATIONS                            
REMARK 290 THE FOLLOWING TRANSFORMATIONS OPERATE ON THE ATOM/HETATM             
REMARK 290 RECORDS IN THIS ENTRY TO PRODUCE CRYSTALLOGRAPHICALLY                
REMARK 290 RELATED MOLECULES.                                                   
REMARK 290   SMTRY1   1  1.000000  0.000000  0.000000        0.00000            
REMARK 290   SMTRY2   1  0.000000  1.000000  0.000000        0.00000            
REMARK 290   SMTRY3   1  0.000000  0.000000  1.000000        0.00000            
REMARK 290   SMTRY1   2 -1.000000  0.000000  0.000000        0.00000            
REMARK 290   SMTRY2   2  0.000000  1.000000  0.000000        0.00000            
REMARK 290   SMTRY3   2  0.000000  0.000000 -1.000000        0.00000            
REMARK 290   SMTRY1   3  1.000000  0.000000  0.000000      104.98000            
REMARK 290   SMTRY2   3  0.000000  1.000000  0.000000       65.61750            
REMARK 290   SMTRY3   3  0.000000  0.000000  1.000000        0.00000            
REMARK 290   SMTRY1   4 -1.000000  0.000000  0.000000      104.98000            
REMARK 290   SMTRY2   4  0.000000  1.000000  0.000000       65.61750            
REMARK 290   SMTRY3   4  0.000000  0.000000 -1.000000        0.00000            
REMARK 290                                                                      
REMARK 290 REMARK: NULL                                                         
REMARK 300                                                                      
REMARK 300 BIOMOLECULE: 1, 2, 3, 4                                              
REMARK 300 SEE REMARK 350 FOR THE AUTHOR PROVIDED AND/OR PROGRAM                
REMARK 300 GENERATED ASSEMBLY INFORMATION FOR THE STRUCTURE IN                  
REMARK 300 THIS ENTRY. THE REMARK MAY ALSO PROVIDE INFORMATION ON               
REMARK 300 BURIED SURFACE AREA.                                                 
REMARK 350                                                                      
REMARK 350 COORDINATES FOR A COMPLETE MULTIMER REPRESENTING THE KNOWN           
REMARK 350 BIOLOGICALLY SIGNIFICANT OLIGOMERIZATION STATE OF THE                
REMARK 350 MOLECULE CAN BE GENERATED BY APPLYING BIOMT TRANSFORMATIONS          
REMARK 350 GIVEN BELOW.  BOTH NON-CRYSTALLOGRAPHIC AND                          
REMARK 350 CRYSTALLOGRAPHIC OPERATIONS ARE GIVEN.                               
REMARK 350                                                                      
REMARK 350 BIOMOLECULE: 1                                                       
REMARK 350 AUTHOR DETERMINED BIOLOGICAL UNIT: DIMERIC                           
REMARK 350 SOFTWARE DETERMINED QUATERNARY STRUCTURE: DIMERIC                    
REMARK 350 SOFTWARE USED: PISA                                                  
REMARK 350 TOTAL BURIED SURFACE AREA: 8490 ANGSTROM**2                          
REMARK 350 SURFACE AREA OF THE COMPLEX: 24870 ANGSTROM**2                       
REMARK 350 CHANGE IN SOLVENT FREE ENERGY: -7.0 KCAL/MOL                         
REMARK 350 APPLY THE FOLLOWING TO CHAINS: A, B                                  
REMARK 350   BIOMT1   1  1.000000  0.000000  0.000000        0.00000            
REMARK 350   BIOMT2   1  0.000000  1.000000  0.000000        0.00000            
REMARK 350   BIOMT3   1  0.000000  0.000000  1.000000        0.00000            
REMARK 350                                                                      
REMARK 350 BIOMOLECULE: 2                                                       
REMARK 350 AUTHOR DETERMINED BIOLOGICAL UNIT: DIMERIC                           
REMARK 350 SOFTWARE DETERMINED QUATERNARY STRUCTURE: DIMERIC                    
REMARK 350 SOFTWARE USED: PISA                                                  
REMARK 350 TOTAL BURIED SURFACE AREA: 7960 ANGSTROM**2                          
REMARK 350 SURFACE AREA OF THE COMPLEX: 23900 ANGSTROM**2                       
REMARK 350 CHANGE IN SOLVENT FREE ENERGY: -13.0 KCAL/MOL                        
REMARK 350 APPLY THE FOLLOWING TO CHAINS: C, D                                  
REMARK 350   BIOMT1   1  1.000000  0.000000  0.000000        0.00000            
REMARK 350   BIOMT2   1  0.000000  1.000000  0.000000        0.00000            
REMARK 350   BIOMT3   1  0.000000  0.000000  1.000000        0.00000            
REMARK 350                                                                      
REMARK 350 BIOMOLECULE: 3                                                       
REMARK 350 AUTHOR DETERMINED BIOLOGICAL UNIT: DIMERIC                           
REMARK 350 SOFTWARE DETERMINED QUATERNARY STRUCTURE: DIMERIC                    
REMARK 350 SOFTWARE USED: PISA                                                  
REMARK 350 TOTAL BURIED SURFACE AREA: 8580 ANGSTROM**2                          
REMARK 350 SURFACE AREA OF THE COMPLEX: 24090 ANGSTROM**2                       
REMARK 350 CHANGE IN SOLVENT FREE ENERGY: -9.0 KCAL/MOL                         
REMARK 350 APPLY THE FOLLOWING TO CHAINS: E, F                                  
REMARK 350   BIOMT1   1  1.000000  0.000000  0.000000        0.00000            
REMARK 350   BIOMT2   1  0.000000  1.000000  0.000000        0.00000            
REMARK 350   BIOMT3   1  0.000000  0.000000  1.000000        0.00000            
REMARK 350                                                                      
REMARK 350 BIOMOLECULE: 4                                                       
REMARK 350 SOFTWARE DETERMINED QUATERNARY STRUCTURE: HEXAMERIC                  
REMARK 350 SOFTWARE USED: PISA                                                  
REMARK 350 TOTAL BURIED SURFACE AREA: 41580 ANGSTROM**2                         
REMARK 350 SURFACE AREA OF THE COMPLEX: 56320 ANGSTROM**2                       
REMARK 350 CHANGE IN SOLVENT FREE ENERGY: -53.0 KCAL/MOL                        
REMARK 350 APPLY THE FOLLOWING TO CHAINS: A, B, C, D, E, F                      
REMARK 350   BIOMT1   1  1.000000  0.000000  0.000000        0.00000            
REMARK 350   BIOMT2   1  0.000000  1.000000  0.000000        0.00000            
REMARK 350   BIOMT3   1  0.000000  0.000000  1.000000        0.00000            
REMARK 465                                                                      
REMARK 465 MISSING RESIDUES                                                     
REMARK 465 THE FOLLOWING RESIDUES WERE NOT LOCATED IN THE                       
REMARK 465 EXPERIMENT. (M=MODEL NUMBER; RES=RESIDUE NAME; C=CHAIN               
REMARK 465 IDENTIFIER; SSSEQ=SEQUENCE NUMBER; I=INSERTION CODE.)                
REMARK 465                                                                      
REMARK 465   M RES C SSSEQI                                                     
REMARK 465     ALA A     7                                                      
REMARK 465     ASP A     8                                                      
REMARK 465     ILE B   173                                                      
REMARK 465     LYS B   174                                                      
REMARK 465     ALA C     7                                                      
REMARK 465     ASP C     8                                                      
REMARK 465     LYS C   326                                                      
REMARK 465     GLN C   327                                                      
REMARK 465     THR C   328                                                      
REMARK 465     ARG C   329                                                      
REMARK 465     GLN D   172                                                      
REMARK 465     ILE D   173                                                      
REMARK 465     LYS D   174                                                      
REMARK 465     ALA E     7                                                      
REMARK 465     ASP E     8                                                      
REMARK 465     LYS E   326                                                      
REMARK 465     GLN E   327                                                      
REMARK 465     THR E   328                                                      
REMARK 465     ARG E   329                                                      
REMARK 465     GLN F   172                                                      
REMARK 465     ILE F   173                                                      
REMARK 465     LYS F   174                                                      
REMARK 500                                                                      
REMARK 500 GEOMETRY AND STEREOCHEMISTRY                                         
REMARK 500 SUBTOPIC: CLOSE CONTACTS                                             
REMARK 500                                                                      
REMARK 500 THE FOLLOWING ATOMS THAT ARE RELATED BY CRYSTALLOGRAPHIC             
REMARK 500 SYMMETRY ARE IN CLOSE CONTACT.  AN ATOM LOCATED WITHIN 0.15          
REMARK 500 ANGSTROMS OF A SYMMETRY RELATED ATOM IS ASSUMED TO BE ON A           
REMARK 500 SPECIAL POSITION AND IS, THEREFORE, LISTED IN REMARK 375             
REMARK 500 INSTEAD OF REMARK 500.  ATOMS WITH NON-BLANK ALTERNATE               
REMARK 500 LOCATION INDICATORS ARE NOT INCLUDED IN THE CALCULATIONS.            
REMARK 500                                                                      
REMARK 500 DISTANCE CUTOFF:                                                     
REMARK 500 2.2 ANGSTROMS FOR CONTACTS NOT INVOLVING HYDROGEN ATOMS              
REMARK 500 1.6 ANGSTROMS FOR CONTACTS INVOLVING HYDROGEN ATOMS                  
REMARK 500                                                                      
REMARK 500  ATM1  RES C  SSEQI   ATM2  RES C  SSEQI  SSYMOP   DISTANCE          
REMARK 500   NH1  ARG A   321     O    ARG A   329     2556     2.03            
REMARK 500                                                                      
REMARK 500 REMARK: NULL                                                         
REMARK 500                                                                      
REMARK 500 GEOMETRY AND STEREOCHEMISTRY                                         
REMARK 500 SUBTOPIC: TORSION ANGLES                                             
REMARK 500                                                                      
REMARK 500 TORSION ANGLES OUTSIDE THE EXPECTED RAMACHANDRAN REGIONS:            
REMARK 500 (M=MODEL NUMBER; RES=RESIDUE NAME; C=CHAIN IDENTIFIER;               
REMARK 500 SSEQ=SEQUENCE NUMBER; I=INSERTION CODE).                             
REMARK 500                                                                      
REMARK 500 STANDARD TABLE:                                                      
REMARK 500 FORMAT:(10X,I3,1X,A3,1X,A1,I4,A1,4X,F7.2,3X,F7.2)                    
REMARK 500                                                                      
REMARK 500 EXPECTED VALUES: GJ KLEYWEGT AND TA JONES (1996). PHI/PSI-           
REMARK 500 CHOLOGY: RAMACHANDRAN REVISITED. STRUCTURE 4, 1395 - 1400            
REMARK 500                                                                      
REMARK 500  M RES CSSEQI        PSI       PHI                                   
REMARK 500    ILE A  62     -105.83     59.97                                   
REMARK 500    ASN A  81       18.38     59.98                                   
REMARK 500    ASN A  96       42.46   -151.10                                   
REMARK 500    CYS A  97     -157.62   -128.74                                   
REMARK 500    VAL A 196      -65.69     64.79                                   
REMARK 500    ARG A 201      143.23   -175.30                                   
REMARK 500    LYS A 326      109.93    -43.24                                   
REMARK 500    THR B  59     -158.53   -126.79                                   
REMARK 500    ASN B  60       90.42     59.35                                   
REMARK 500    PHE B  63     -112.48   -119.92                                   
REMARK 500    GLN B  65     -153.19   -130.97                                   
REMARK 500    ARG B 127     -113.18     49.53                                   
REMARK 500    TYR B 141       48.55   -101.90                                   
REMARK 500    ARG C  57       97.78    -69.88                                   
REMARK 500    ILE C  62     -105.37     60.14                                   
REMARK 500    ASN C  81       18.86     59.51                                   
REMARK 500    ASN C  96       42.38   -151.09                                   
REMARK 500    CYS C  97     -157.93   -128.61                                   
REMARK 500    VAL C 196      -65.74     64.95                                   
REMARK 500    ARG C 201      143.61   -174.72                                   
REMARK 500    PHE D  63     -113.64   -119.14                                   
REMARK 500    GLN D  65     -150.75   -130.86                                   
REMARK 500    ARG D 127     -113.38     49.48                                   
REMARK 500    TYR D 141       48.98   -101.99                                   
REMARK 500    ARG E  57       98.21    -68.58                                   
REMARK 500    ILE E  62     -105.08     59.53                                   
REMARK 500    ASN E  96       42.39   -151.09                                   
REMARK 500    CYS E  97     -157.25   -128.99                                   
REMARK 500    VAL E 196      -65.72     65.03                                   
REMARK 500    ARG E 201      143.40   -174.63                                   
REMARK 500    PHE F  63     -113.58   -119.20                                   
REMARK 500    GLN F  65     -151.18   -130.28                                   
REMARK 500    ARG F 127     -113.20     49.59                                   
REMARK 500    TYR F 141       49.24   -102.07                                   
REMARK 500                                                                      
REMARK 500 REMARK: NULL                                                         
REMARK 800                                                                      
REMARK 800 SITE                                                                 
REMARK 800 SITE_IDENTIFIER: AC1                                                 
REMARK 800 EVIDENCE_CODE: SOFTWARE                                              
REMARK 800 SITE_DESCRIPTION: binding site for Mono-Saccharide NAG A 401 bound   
REMARK 800  to ASN A 38                                                         
REMARK 800                                                                      
REMARK 800 SITE_IDENTIFIER: AC2                                                 
REMARK 800 EVIDENCE_CODE: SOFTWARE                                              
REMARK 800 SITE_DESCRIPTION: binding site for Poly-Saccharide residues NAG A    
REMARK 800  402 through NAG A 403 bound to ASN A 81                             
REMARK 800                                                                      
REMARK 800 SITE_IDENTIFIER: AC3                                                 
REMARK 800 EVIDENCE_CODE: SOFTWARE                                              
REMARK 800 SITE_DESCRIPTION: binding site for Poly-Saccharide residues NAG A    
REMARK 800  404 through BMA A 406 bound to ASN A 165                            
REMARK 800                                                                      
REMARK 800 SITE_IDENTIFIER: AC4                                                 
REMARK 800 EVIDENCE_CODE: SOFTWARE                                              
REMARK 800 SITE_DESCRIPTION: binding site for Poly-Saccharide residues NAG A    
REMARK 800  407 through NAG A 408 bound to ASN A 285                            
REMARK 800                                                                      
REMARK 800 SITE_IDENTIFIER: AC5                                                 
REMARK 800 EVIDENCE_CODE: SOFTWARE                                              
REMARK 800 SITE_DESCRIPTION: binding site for Mono-Saccharide NAG C 501 bound   
REMARK 800  to ASN C 38                                                         
REMARK 800                                                                      
REMARK 800 SITE_IDENTIFIER: AC6                                                 
REMARK 800 EVIDENCE_CODE: SOFTWARE                                              
REMARK 800 SITE_DESCRIPTION: binding site for Mono-Saccharide NAG C 502 bound   
REMARK 800  to ASN C 81                                                         
REMARK 800                                                                      
REMARK 800 SITE_IDENTIFIER: AC7                                                 
REMARK 800 EVIDENCE_CODE: SOFTWARE                                              
REMARK 800 SITE_DESCRIPTION: binding site for Poly-Saccharide residues NAG C    
REMARK 800  503 through BMA C 505 bound to ASN C 165                            
REMARK 800                                                                      
REMARK 800 SITE_IDENTIFIER: AC8                                                 
REMARK 800 EVIDENCE_CODE: SOFTWARE                                              
REMARK 800 SITE_DESCRIPTION: binding site for Poly-Saccharide residues NAG C    
REMARK 800  506 through NAG C 507 bound to ASN C 285                            
REMARK 800                                                                      
REMARK 800 SITE_IDENTIFIER: AC9                                                 
REMARK 800 EVIDENCE_CODE: SOFTWARE                                              
REMARK 800 SITE_DESCRIPTION: binding site for Mono-Saccharide NAG E 501 bound   
REMARK 800  to ASN E 38                                                         
REMARK 800                                                                      
REMARK 800 SITE_IDENTIFIER: AD1                                                 
REMARK 800 EVIDENCE_CODE: SOFTWARE                                              
REMARK 800 SITE_DESCRIPTION: binding site for Poly-Saccharide residues NAG E    
REMARK 800  502 through MAN E 506 bound to ASN E 165                            
REMARK 800                                                                      
REMARK 800 SITE_IDENTIFIER: AD2                                                 
REMARK 800 EVIDENCE_CODE: SOFTWARE                                              
REMARK 800 SITE_DESCRIPTION: binding site for Poly-Saccharide residues NAG E    
REMARK 800  507 through NAG E 508 bound to ASN E 285                            
REMARK 800                                                                      
REMARK 800 SITE_IDENTIFIER: AD3                                                 
REMARK 800 EVIDENCE_CODE: SOFTWARE                                              
REMARK 800 SITE_DESCRIPTION: binding site for Poly-Saccharide residues SIA A    
REMARK 800  409 through NAG A 411                                               
REMARK 800                                                                      
REMARK 800 SITE_IDENTIFIER: AD4                                                 
REMARK 800 EVIDENCE_CODE: SOFTWARE                                              
REMARK 800 SITE_DESCRIPTION: binding site for Poly-Saccharide residues SIA C    
REMARK 800  508 through GAL C 509                                               
REMARK 800                                                                      
REMARK 800 SITE_IDENTIFIER: AD5                                                 
REMARK 800 EVIDENCE_CODE: SOFTWARE                                              
REMARK 800 SITE_DESCRIPTION: binding site for Poly-Saccharide residues SIA E    
REMARK 800  509 through NAG E 511                                               
REMARK 900                                                                      
REMARK 900 RELATED ENTRIES                                                      
REMARK 900 RELATED ID: 5VU4   RELATED DB: PDB                                   
REMARK 900 RELATED ID: 5VTR   RELATED DB: PDB                                   
REMARK 900 RELATED ID: 5VTU   RELATED DB: PDB                                   
REMARK 900 RELATED ID: 5VTV   RELATED DB: PDB                                   
REMARK 900 RELATED ID: 5VTW   RELATED DB: PDB                                   
REMARK 900 RELATED ID: 5VTX   RELATED DB: PDB                                   
REMARK 900 RELATED ID: 5VTY   RELATED DB: PDB                                   
REMARK 900 RELATED ID: 5VTZ   RELATED DB: PDB                                   
DBREF  5VTQ A   11   329  UNP    Q91MA7   HEMA_I68A4      27    345             
DBREF  5VTQ B    1   174  UNP    Q91MA7   HEMA_I68A4     346    519             
DBREF  5VTQ C   11   329  UNP    Q91MA7   HEMA_I68A4      27    345             
DBREF  5VTQ D    1   174  UNP    Q91MA7   HEMA_I68A4     346    519             
DBREF  5VTQ E   11   329  UNP    Q91MA7   HEMA_I68A4      27    345             
DBREF  5VTQ F    1   174  UNP    Q91MA7   HEMA_I68A4     346    519             
SEQADV 5VTQ ALA A    7  UNP  Q91MA7              EXPRESSION TAG                 
SEQADV 5VTQ ASP A    8  UNP  Q91MA7              EXPRESSION TAG                 
SEQADV 5VTQ PRO A    9  UNP  Q91MA7              EXPRESSION TAG                 
SEQADV 5VTQ GLY A   10  UNP  Q91MA7              EXPRESSION TAG                 
SEQADV 5VTQ LEU A  225  UNP  Q91MA7    GLY   241 ENGINEERED MUTATION            
SEQADV 5VTQ SER A  226  UNP  Q91MA7    LEU   242 ENGINEERED MUTATION            
SEQADV 5VTQ GLY B  123  UNP  Q91MA7    ARG   468 CONFLICT                       
SEQADV 5VTQ ALA C    7  UNP  Q91MA7              EXPRESSION TAG                 
SEQADV 5VTQ ASP C    8  UNP  Q91MA7              EXPRESSION TAG                 
SEQADV 5VTQ PRO C    9  UNP  Q91MA7              EXPRESSION TAG                 
SEQADV 5VTQ GLY C   10  UNP  Q91MA7              EXPRESSION TAG                 
SEQADV 5VTQ LEU C  225  UNP  Q91MA7    GLY   241 ENGINEERED MUTATION            
SEQADV 5VTQ SER C  226  UNP  Q91MA7    LEU   242 ENGINEERED MUTATION            
SEQADV 5VTQ GLY D  123  UNP  Q91MA7    ARG   468 CONFLICT                       
SEQADV 5VTQ ALA E    7  UNP  Q91MA7              EXPRESSION TAG                 
SEQADV 5VTQ ASP E    8  UNP  Q91MA7              EXPRESSION TAG                 
SEQADV 5VTQ PRO E    9  UNP  Q91MA7              EXPRESSION TAG                 
SEQADV 5VTQ GLY E   10  UNP  Q91MA7              EXPRESSION TAG                 
SEQADV 5VTQ LEU E  225  UNP  Q91MA7    GLY   241 ENGINEERED MUTATION            
SEQADV 5VTQ SER E  226  UNP  Q91MA7    LEU   242 ENGINEERED MUTATION            
SEQADV 5VTQ GLY F  123  UNP  Q91MA7    ARG   468 CONFLICT                       
SEQRES   1 A  323  ALA ASP PRO GLY ALA THR LEU CYS LEU GLY HIS HIS ALA          
SEQRES   2 A  323  VAL PRO ASN GLY THR LEU VAL LYS THR ILE THR ASP ASP          
SEQRES   3 A  323  GLN ILE GLU VAL THR ASN ALA THR GLU LEU VAL GLN SER          
SEQRES   4 A  323  SER SER THR GLY LYS ILE CYS ASN ASN PRO HIS ARG ILE          
SEQRES   5 A  323  LEU ASP GLY ILE ASP CYS THR LEU ILE ASP ALA LEU LEU          
SEQRES   6 A  323  GLY ASP PRO HIS CYS ASP VAL PHE GLN ASN GLU THR TRP          
SEQRES   7 A  323  ASP LEU PHE VAL GLU ARG SER LYS ALA PHE SER ASN CYS          
SEQRES   8 A  323  TYR PRO TYR ASP VAL PRO ASP TYR ALA SER LEU ARG SER          
SEQRES   9 A  323  LEU VAL ALA SER SER GLY THR LEU GLU PHE ILE THR GLU          
SEQRES  10 A  323  GLY PHE THR TRP THR GLY VAL THR GLN ASN GLY GLY SER          
SEQRES  11 A  323  ASN ALA CYS LYS ARG GLY PRO GLY SER GLY PHE PHE SER          
SEQRES  12 A  323  ARG LEU ASN TRP LEU THR LYS SER GLY SER THR TYR PRO          
SEQRES  13 A  323  VAL LEU ASN VAL THR MET PRO ASN ASN ASP ASN PHE ASP          
SEQRES  14 A  323  LYS LEU TYR ILE TRP GLY VAL HIS HIS PRO SER THR ASN          
SEQRES  15 A  323  GLN GLU GLN THR SER LEU TYR VAL GLN ALA SER GLY ARG          
SEQRES  16 A  323  VAL THR VAL SER THR ARG ARG SER GLN GLN THR ILE ILE          
SEQRES  17 A  323  PRO ASN ILE GLY SER ARG PRO TRP VAL ARG LEU SER SER          
SEQRES  18 A  323  SER ARG ILE SER ILE TYR TRP THR ILE VAL LYS PRO GLY          
SEQRES  19 A  323  ASP VAL LEU VAL ILE ASN SER ASN GLY ASN LEU ILE ALA          
SEQRES  20 A  323  PRO ARG GLY TYR PHE LYS MET ARG THR GLY LYS SER SER          
SEQRES  21 A  323  ILE MET ARG SER ASP ALA PRO ILE ASP THR CYS ILE SER          
SEQRES  22 A  323  GLU CYS ILE THR PRO ASN GLY SER ILE PRO ASN ASP LYS          
SEQRES  23 A  323  PRO PHE GLN ASN VAL ASN LYS ILE THR TYR GLY ALA CYS          
SEQRES  24 A  323  PRO LYS TYR VAL LYS GLN ASN THR LEU LYS LEU ALA THR          
SEQRES  25 A  323  GLY MET ARG ASN VAL PRO GLU LYS GLN THR ARG                  
SEQRES   1 B  174  GLY LEU PHE GLY ALA ILE ALA GLY PHE ILE GLU ASN GLY          
SEQRES   2 B  174  TRP GLU GLY MET ILE ASP GLY TRP TYR GLY PHE ARG HIS          
SEQRES   3 B  174  GLN ASN SER GLU GLY THR GLY GLN ALA ALA ASP LEU LYS          
SEQRES   4 B  174  SER THR GLN ALA ALA ILE ASP GLN ILE ASN GLY LYS LEU          
SEQRES   5 B  174  ASN ARG VAL ILE GLU LYS THR ASN GLU LYS PHE HIS GLN          
SEQRES   6 B  174  ILE GLU LYS GLU PHE SER GLU VAL GLU GLY ARG ILE GLN          
SEQRES   7 B  174  ASP LEU GLU LYS TYR VAL GLU ASP THR LYS ILE ASP LEU          
SEQRES   8 B  174  TRP SER TYR ASN ALA GLU LEU LEU VAL ALA LEU GLU ASN          
SEQRES   9 B  174  GLN HIS THR ILE ASP LEU THR ASP SER GLU MET ASN LYS          
SEQRES  10 B  174  LEU PHE GLU LYS THR GLY ARG GLN LEU ARG GLU ASN ALA          
SEQRES  11 B  174  GLU ASP MET GLY ASN GLY CYS PHE LYS ILE TYR HIS LYS          
SEQRES  12 B  174  CYS ASP ASN ALA CYS ILE GLU SER ILE ARG ASN GLY THR          
SEQRES  13 B  174  TYR ASP HIS ASP VAL TYR ARG ASP GLU ALA LEU ASN ASN          
SEQRES  14 B  174  ARG PHE GLN ILE LYS                                          
SEQRES   1 C  323  ALA ASP PRO GLY ALA THR LEU CYS LEU GLY HIS HIS ALA          
SEQRES   2 C  323  VAL PRO ASN GLY THR LEU VAL LYS THR ILE THR ASP ASP          
SEQRES   3 C  323  GLN ILE GLU VAL THR ASN ALA THR GLU LEU VAL GLN SER          
SEQRES   4 C  323  SER SER THR GLY LYS ILE CYS ASN ASN PRO HIS ARG ILE          
SEQRES   5 C  323  LEU ASP GLY ILE ASP CYS THR LEU ILE ASP ALA LEU LEU          
SEQRES   6 C  323  GLY ASP PRO HIS CYS ASP VAL PHE GLN ASN GLU THR TRP          
SEQRES   7 C  323  ASP LEU PHE VAL GLU ARG SER LYS ALA PHE SER ASN CYS          
SEQRES   8 C  323  TYR PRO TYR ASP VAL PRO ASP TYR ALA SER LEU ARG SER          
SEQRES   9 C  323  LEU VAL ALA SER SER GLY THR LEU GLU PHE ILE THR GLU          
SEQRES  10 C  323  GLY PHE THR TRP THR GLY VAL THR GLN ASN GLY GLY SER          
SEQRES  11 C  323  ASN ALA CYS LYS ARG GLY PRO GLY SER GLY PHE PHE SER          
SEQRES  12 C  323  ARG LEU ASN TRP LEU THR LYS SER GLY SER THR TYR PRO          
SEQRES  13 C  323  VAL LEU ASN VAL THR MET PRO ASN ASN ASP ASN PHE ASP          
SEQRES  14 C  323  LYS LEU TYR ILE TRP GLY VAL HIS HIS PRO SER THR ASN          
SEQRES  15 C  323  GLN GLU GLN THR SER LEU TYR VAL GLN ALA SER GLY ARG          
SEQRES  16 C  323  VAL THR VAL SER THR ARG ARG SER GLN GLN THR ILE ILE          
SEQRES  17 C  323  PRO ASN ILE GLY SER ARG PRO TRP VAL ARG LEU SER SER          
SEQRES  18 C  323  SER ARG ILE SER ILE TYR TRP THR ILE VAL LYS PRO GLY          
SEQRES  19 C  323  ASP VAL LEU VAL ILE ASN SER ASN GLY ASN LEU ILE ALA          
SEQRES  20 C  323  PRO ARG GLY TYR PHE LYS MET ARG THR GLY LYS SER SER          
SEQRES  21 C  323  ILE MET ARG SER ASP ALA PRO ILE ASP THR CYS ILE SER          
SEQRES  22 C  323  GLU CYS ILE THR PRO ASN GLY SER ILE PRO ASN ASP LYS          
SEQRES  23 C  323  PRO PHE GLN ASN VAL ASN LYS ILE THR TYR GLY ALA CYS          
SEQRES  24 C  323  PRO LYS TYR VAL LYS GLN ASN THR LEU LYS LEU ALA THR          
SEQRES  25 C  323  GLY MET ARG ASN VAL PRO GLU LYS GLN THR ARG                  
SEQRES   1 D  174  GLY LEU PHE GLY ALA ILE ALA GLY PHE ILE GLU ASN GLY          
SEQRES   2 D  174  TRP GLU GLY MET ILE ASP GLY TRP TYR GLY PHE ARG HIS          
SEQRES   3 D  174  GLN ASN SER GLU GLY THR GLY GLN ALA ALA ASP LEU LYS          
SEQRES   4 D  174  SER THR GLN ALA ALA ILE ASP GLN ILE ASN GLY LYS LEU          
SEQRES   5 D  174  ASN ARG VAL ILE GLU LYS THR ASN GLU LYS PHE HIS GLN          
SEQRES   6 D  174  ILE GLU LYS GLU PHE SER GLU VAL GLU GLY ARG ILE GLN          
SEQRES   7 D  174  ASP LEU GLU LYS TYR VAL GLU ASP THR LYS ILE ASP LEU          
SEQRES   8 D  174  TRP SER TYR ASN ALA GLU LEU LEU VAL ALA LEU GLU ASN          
SEQRES   9 D  174  GLN HIS THR ILE ASP LEU THR ASP SER GLU MET ASN LYS          
SEQRES  10 D  174  LEU PHE GLU LYS THR GLY ARG GLN LEU ARG GLU ASN ALA          
SEQRES  11 D  174  GLU ASP MET GLY ASN GLY CYS PHE LYS ILE TYR HIS LYS          
SEQRES  12 D  174  CYS ASP ASN ALA CYS ILE GLU SER ILE ARG ASN GLY THR          
SEQRES  13 D  174  TYR ASP HIS ASP VAL TYR ARG ASP GLU ALA LEU ASN ASN          
SEQRES  14 D  174  ARG PHE GLN ILE LYS                                          
SEQRES   1 E  323  ALA ASP PRO GLY ALA THR LEU CYS LEU GLY HIS HIS ALA          
SEQRES   2 E  323  VAL PRO ASN GLY THR LEU VAL LYS THR ILE THR ASP ASP          
SEQRES   3 E  323  GLN ILE GLU VAL THR ASN ALA THR GLU LEU VAL GLN SER          
SEQRES   4 E  323  SER SER THR GLY LYS ILE CYS ASN ASN PRO HIS ARG ILE          
SEQRES   5 E  323  LEU ASP GLY ILE ASP CYS THR LEU ILE ASP ALA LEU LEU          
SEQRES   6 E  323  GLY ASP PRO HIS CYS ASP VAL PHE GLN ASN GLU THR TRP          
SEQRES   7 E  323  ASP LEU PHE VAL GLU ARG SER LYS ALA PHE SER ASN CYS          
SEQRES   8 E  323  TYR PRO TYR ASP VAL PRO ASP TYR ALA SER LEU ARG SER          
SEQRES   9 E  323  LEU VAL ALA SER SER GLY THR LEU GLU PHE ILE THR GLU          
SEQRES  10 E  323  GLY PHE THR TRP THR GLY VAL THR GLN ASN GLY GLY SER          
SEQRES  11 E  323  ASN ALA CYS LYS ARG GLY PRO GLY SER GLY PHE PHE SER          
SEQRES  12 E  323  ARG LEU ASN TRP LEU THR LYS SER GLY SER THR TYR PRO          
SEQRES  13 E  323  VAL LEU ASN VAL THR MET PRO ASN ASN ASP ASN PHE ASP          
SEQRES  14 E  323  LYS LEU TYR ILE TRP GLY VAL HIS HIS PRO SER THR ASN          
SEQRES  15 E  323  GLN GLU GLN THR SER LEU TYR VAL GLN ALA SER GLY ARG          
SEQRES  16 E  323  VAL THR VAL SER THR ARG ARG SER GLN GLN THR ILE ILE          
SEQRES  17 E  323  PRO ASN ILE GLY SER ARG PRO TRP VAL ARG LEU SER SER          
SEQRES  18 E  323  SER ARG ILE SER ILE TYR TRP THR ILE VAL LYS PRO GLY          
SEQRES  19 E  323  ASP VAL LEU VAL ILE ASN SER ASN GLY ASN LEU ILE ALA          
SEQRES  20 E  323  PRO ARG GLY TYR PHE LYS MET ARG THR GLY LYS SER SER          
SEQRES  21 E  323  ILE MET ARG SER ASP ALA PRO ILE ASP THR CYS ILE SER          
SEQRES  22 E  323  GLU CYS ILE THR PRO ASN GLY SER ILE PRO ASN ASP LYS          
SEQRES  23 E  323  PRO PHE GLN ASN VAL ASN LYS ILE THR TYR GLY ALA CYS          
SEQRES  24 E  323  PRO LYS TYR VAL LYS GLN ASN THR LEU LYS LEU ALA THR          
SEQRES  25 E  323  GLY MET ARG ASN VAL PRO GLU LYS GLN THR ARG                  
SEQRES   1 F  174  GLY LEU PHE GLY ALA ILE ALA GLY PHE ILE GLU ASN GLY          
SEQRES   2 F  174  TRP GLU GLY MET ILE ASP GLY TRP TYR GLY PHE ARG HIS          
SEQRES   3 F  174  GLN ASN SER GLU GLY THR GLY GLN ALA ALA ASP LEU LYS          
SEQRES   4 F  174  SER THR GLN ALA ALA ILE ASP GLN ILE ASN GLY LYS LEU          
SEQRES   5 F  174  ASN ARG VAL ILE GLU LYS THR ASN GLU LYS PHE HIS GLN          
SEQRES   6 F  174  ILE GLU LYS GLU PHE SER GLU VAL GLU GLY ARG ILE GLN          
SEQRES   7 F  174  ASP LEU GLU LYS TYR VAL GLU ASP THR LYS ILE ASP LEU          
SEQRES   8 F  174  TRP SER TYR ASN ALA GLU LEU LEU VAL ALA LEU GLU ASN          
SEQRES   9 F  174  GLN HIS THR ILE ASP LEU THR ASP SER GLU MET ASN LYS          
SEQRES  10 F  174  LEU PHE GLU LYS THR GLY ARG GLN LEU ARG GLU ASN ALA          
SEQRES  11 F  174  GLU ASP MET GLY ASN GLY CYS PHE LYS ILE TYR HIS LYS          
SEQRES  12 F  174  CYS ASP ASN ALA CYS ILE GLU SER ILE ARG ASN GLY THR          
SEQRES  13 F  174  TYR ASP HIS ASP VAL TYR ARG ASP GLU ALA LEU ASN ASN          
SEQRES  14 F  174  ARG PHE GLN ILE LYS                                          
HET    NAG  A 401      14                                                       
HET    NAG  A 402      14                                                       
HET    NAG  A 403      14                                                       
HET    NAG  A 404      14                                                       
HET    NAG  A 405      14                                                       
HET    BMA  A 406      11                                                       
HET    NAG  A 407      14                                                       
HET    NAG  A 408      14                                                       
HET    SIA  A 409      20                                                       
HET    GAL  A 410      11                                                       
HET    NAG  A 411      15                                                       
HET    NAG  C 501      14                                                       
HET    NAG  C 502      14                                                       
HET    NAG  C 503      14                                                       
HET    NAG  C 504      14                                                       
HET    BMA  C 505      11                                                       
HET    NAG  C 506      14                                                       
HET    NAG  C 507      14                                                       
HET    SIA  C 508      20                                                       
HET    GAL  C 509      12                                                       
HET    NAG  E 501      14                                                       
HET    NAG  E 502      14                                                       
HET    NAG  E 503      14                                                       
HET    BMA  E 504      11                                                       
HET    MAN  E 505      11                                                       
HET    MAN  E 506      11                                                       
HET    NAG  E 507      14                                                       
HET    NAG  E 508      14                                                       
HET    SIA  E 509      20                                                       
HET    GAL  E 510      11                                                       
HET    NAG  E 511      15                                                       
HETNAM     NAG N-ACETYL-D-GLUCOSAMINE                                           
HETNAM     BMA BETA-D-MANNOSE                                                   
HETNAM     SIA O-SIALIC ACID                                                    
HETNAM     GAL BETA-D-GALACTOSE                                                 
HETNAM     MAN ALPHA-D-MANNOSE                                                  
FORMUL   7  NAG    20(C8 H15 N O6)                                              
FORMUL   9  BMA    3(C6 H12 O6)                                                 
FORMUL   1  SIA    3(C11 H19 N O9)                                              
FORMUL   1  GAL    3(C6 H12 O6)                                                 
FORMUL   8  MAN    2(C6 H12 O6)                                                 
FORMUL   1  HOH   *48(H2 O)                                                     
HELIX    1 AA1 THR A   65  GLY A   72  1                                   8    
HELIX    2 AA2 ASP A   73  GLN A   80  5                                   8    
HELIX    3 AA3 ASP A  104  GLY A  116  1                                  13    
HELIX    4 AA4 THR A  187  VAL A  196  1                                  10    
HELIX    5 AA5 ASP B   37  ILE B   56  1                                  20    
HELIX    6 AA6 GLY B   75  ARG B  127  1                                  53    
HELIX    7 AA7 ASP B  145  ASN B  154  1                                  10    
HELIX    8 AA8 ASP B  158  PHE B  171  1                                  14    
HELIX    9 AA9 THR C   65  GLY C   72  1                                   8    
HELIX   10 AB1 ASP C   73  GLN C   80  5                                   8    
HELIX   11 AB2 ASP C  104  GLY C  116  1                                  13    
HELIX   12 AB3 THR C  187  VAL C  196  1                                  10    
HELIX   13 AB4 ASP D   37  ILE D   56  1                                  20    
HELIX   14 AB5 GLY D   75  ARG D  127  1                                  53    
HELIX   15 AB6 ASP D  145  ASN D  154  1                                  10    
HELIX   16 AB7 ASP D  158  PHE D  171  1                                  14    
HELIX   17 AB8 THR E   65  GLY E   72  1                                   8    
HELIX   18 AB9 ASP E   73  GLN E   80  5                                   8    
HELIX   19 AC1 ASP E  104  GLY E  116  1                                  13    
HELIX   20 AC2 THR E  187  VAL E  196  1                                  10    
HELIX   21 AC3 ASP F   37  ILE F   56  1                                  20    
HELIX   22 AC4 GLY F   75  ARG F  127  1                                  53    
HELIX   23 AC5 ASP F  145  ASN F  154  1                                  10    
HELIX   24 AC6 ASP F  158  PHE F  171  1                                  14    
SHEET    1 AA1 5 GLY B  31  ALA B  36  0                                        
SHEET    2 AA1 5 TYR B  22  ASN B  28 -1  N  PHE B  24   O  ALA B  35           
SHEET    3 AA1 5 ALA A  11  HIS A  17 -1  N  CYS A  14   O  ARG B  25           
SHEET    4 AA1 5 CYS B 137  ILE B 140 -1  O  ILE B 140   N  ALA A  11           
SHEET    5 AA1 5 ALA B 130  ASP B 132 -1  N  GLU B 131   O  LYS B 139           
SHEET    1 AA2 2 THR A  24  VAL A  26  0                                        
SHEET    2 AA2 2 ILE A  34  VAL A  36 -1  O  VAL A  36   N  THR A  24           
SHEET    1 AA3 2 ALA A  39  GLU A  41  0                                        
SHEET    2 AA3 2 LYS A 315  ALA A 317 -1  O  LEU A 316   N  THR A  40           
SHEET    1 AA4 3 VAL A  43  GLN A  44  0                                        
SHEET    2 AA4 3 PHE A 294  GLN A 295  1  O  PHE A 294   N  GLN A  44           
SHEET    3 AA4 3 LYS A 307  TYR A 308  1  O  LYS A 307   N  GLN A 295           
SHEET    1 AA5 2 ILE A  51  ASN A  54  0                                        
SHEET    2 AA5 2 ILE A 274  ILE A 278  1  O  ASP A 275   N  ASN A  53           
SHEET    1 AA6 3 ILE A  58  ASP A  60  0                                        
SHEET    2 AA6 3 LEU A  86  GLU A  89  1  O  VAL A  88   N  LEU A  59           
SHEET    3 AA6 3 SER A 266  ARG A 269  1  O  MET A 268   N  GLU A  89           
SHEET    1 AA7 5 TYR A 100  ASP A 101  0                                        
SHEET    2 AA7 5 ARG A 229  VAL A 237  1  O  ILE A 232   N  ASP A 101           
SHEET    3 AA7 5 LYS A 176  HIS A 184 -1  N  HIS A 184   O  ARG A 229           
SHEET    4 AA7 5 GLY A 256  LYS A 259 -1  O  PHE A 258   N  LEU A 177           
SHEET    5 AA7 5 PHE A 120  THR A 122 -1  N  ILE A 121   O  TYR A 257           
SHEET    1 AA8 6 TYR A 100  ASP A 101  0                                        
SHEET    2 AA8 6 ARG A 229  VAL A 237  1  O  ILE A 232   N  ASP A 101           
SHEET    3 AA8 6 LYS A 176  HIS A 184 -1  N  HIS A 184   O  ARG A 229           
SHEET    4 AA8 6 LEU A 251  PRO A 254 -1  O  ILE A 252   N  GLY A 181           
SHEET    5 AA8 6 LEU A 151  LYS A 156 -1  N  ASN A 152   O  ALA A 253           
SHEET    6 AA8 6 VAL A 130  GLY A 134 -1  N  GLY A 134   O  TRP A 153           
SHEET    1 AA9 2 SER A 136  ARG A 141  0                                        
SHEET    2 AA9 2 GLY A 144  GLY A 146 -1  O  GLY A 144   N  ARG A 141           
SHEET    1 AB1 4 LEU A 164  PRO A 169  0                                        
SHEET    2 AB1 4 VAL A 242  GLY A 249 -1  O  SER A 247   N  LEU A 164           
SHEET    3 AB1 4 ARG A 201  SER A 205 -1  N  THR A 203   O  ASN A 246           
SHEET    4 AB1 4 GLN A 210  ILE A 213 -1  O  ILE A 213   N  VAL A 202           
SHEET    1 AB2 2 CYS A 281  THR A 283  0                                        
SHEET    2 AB2 2 GLY A 286  ILE A 288 -1  O  GLY A 286   N  THR A 283           
SHEET    1 AB3 5 GLY D  31  ALA D  36  0                                        
SHEET    2 AB3 5 TYR D  22  ASN D  28 -1  N  PHE D  24   O  ALA D  35           
SHEET    3 AB3 5 ALA C  11  HIS C  17 -1  N  CYS C  14   O  ARG D  25           
SHEET    4 AB3 5 CYS D 137  ILE D 140 -1  O  ILE D 140   N  ALA C  11           
SHEET    5 AB3 5 ALA D 130  ASP D 132 -1  N  GLU D 131   O  LYS D 139           
SHEET    1 AB4 2 THR C  24  VAL C  26  0                                        
SHEET    2 AB4 2 ILE C  34  VAL C  36 -1  O  VAL C  36   N  THR C  24           
SHEET    1 AB5 2 ALA C  39  GLU C  41  0                                        
SHEET    2 AB5 2 LYS C 315  ALA C 317 -1  O  LEU C 316   N  THR C  40           
SHEET    1 AB6 3 VAL C  43  GLN C  44  0                                        
SHEET    2 AB6 3 PHE C 294  GLN C 295  1  O  PHE C 294   N  GLN C  44           
SHEET    3 AB6 3 LYS C 307  TYR C 308  1  O  LYS C 307   N  GLN C 295           
SHEET    1 AB7 2 ILE C  51  ASN C  54  0                                        
SHEET    2 AB7 2 ILE C 274  ILE C 278  1  O  ASP C 275   N  ASN C  53           
SHEET    1 AB8 3 ILE C  58  ASP C  60  0                                        
SHEET    2 AB8 3 LEU C  86  GLU C  89  1  O  VAL C  88   N  LEU C  59           
SHEET    3 AB8 3 SER C 266  ARG C 269  1  O  MET C 268   N  GLU C  89           
SHEET    1 AB9 5 TYR C 100  ASP C 101  0                                        
SHEET    2 AB9 5 ARG C 229  VAL C 237  1  O  ILE C 232   N  ASP C 101           
SHEET    3 AB9 5 LYS C 176  HIS C 184 -1  N  HIS C 184   O  ARG C 229           
SHEET    4 AB9 5 GLY C 256  LYS C 259 -1  O  PHE C 258   N  LEU C 177           
SHEET    5 AB9 5 PHE C 120  THR C 122 -1  N  ILE C 121   O  TYR C 257           
SHEET    1 AC1 6 TYR C 100  ASP C 101  0                                        
SHEET    2 AC1 6 ARG C 229  VAL C 237  1  O  ILE C 232   N  ASP C 101           
SHEET    3 AC1 6 LYS C 176  HIS C 184 -1  N  HIS C 184   O  ARG C 229           
SHEET    4 AC1 6 LEU C 251  PRO C 254 -1  O  ILE C 252   N  GLY C 181           
SHEET    5 AC1 6 LEU C 151  LYS C 156 -1  N  ASN C 152   O  ALA C 253           
SHEET    6 AC1 6 VAL C 130  GLY C 134 -1  N  GLY C 134   O  TRP C 153           
SHEET    1 AC2 2 SER C 136  ARG C 141  0                                        
SHEET    2 AC2 2 GLY C 144  GLY C 146 -1  O  GLY C 144   N  ARG C 141           
SHEET    1 AC3 4 LEU C 164  PRO C 169  0                                        
SHEET    2 AC3 4 VAL C 242  GLY C 249 -1  O  SER C 247   N  LEU C 164           
SHEET    3 AC3 4 ARG C 201  SER C 205 -1  N  THR C 203   O  ASN C 246           
SHEET    4 AC3 4 GLN C 210  ILE C 213 -1  O  ILE C 213   N  VAL C 202           
SHEET    1 AC4 2 CYS C 281  THR C 283  0                                        
SHEET    2 AC4 2 GLY C 286  ILE C 288 -1  O  GLY C 286   N  THR C 283           
SHEET    1 AC5 5 GLY F  31  ALA F  36  0                                        
SHEET    2 AC5 5 TYR F  22  ASN F  28 -1  N  PHE F  24   O  ALA F  35           
SHEET    3 AC5 5 ALA E  11  HIS E  17 -1  N  CYS E  14   O  ARG F  25           
SHEET    4 AC5 5 CYS F 137  ILE F 140 -1  O  ILE F 140   N  ALA E  11           
SHEET    5 AC5 5 ALA F 130  ASP F 132 -1  N  GLU F 131   O  LYS F 139           
SHEET    1 AC6 2 THR E  24  VAL E  26  0                                        
SHEET    2 AC6 2 ILE E  34  VAL E  36 -1  O  VAL E  36   N  THR E  24           
SHEET    1 AC7 2 ALA E  39  GLU E  41  0                                        
SHEET    2 AC7 2 LYS E 315  ALA E 317 -1  O  LEU E 316   N  THR E  40           
SHEET    1 AC8 3 VAL E  43  GLN E  44  0                                        
SHEET    2 AC8 3 PHE E 294  GLN E 295  1  O  PHE E 294   N  GLN E  44           
SHEET    3 AC8 3 LYS E 307  TYR E 308  1  O  LYS E 307   N  GLN E 295           
SHEET    1 AC9 2 ILE E  51  ASN E  54  0                                        
SHEET    2 AC9 2 ILE E 274  ILE E 278  1  O  ASP E 275   N  ASN E  53           
SHEET    1 AD1 3 ILE E  58  ASP E  60  0                                        
SHEET    2 AD1 3 LEU E  86  GLU E  89  1  O  VAL E  88   N  LEU E  59           
SHEET    3 AD1 3 SER E 266  ARG E 269  1  O  MET E 268   N  GLU E  89           
SHEET    1 AD2 5 TYR E 100  ASP E 101  0                                        
SHEET    2 AD2 5 ARG E 229  VAL E 237  1  O  ILE E 232   N  ASP E 101           
SHEET    3 AD2 5 LYS E 176  HIS E 184 -1  N  HIS E 184   O  ARG E 229           
SHEET    4 AD2 5 GLY E 256  LYS E 259 -1  O  PHE E 258   N  LEU E 177           
SHEET    5 AD2 5 PHE E 120  THR E 122 -1  N  ILE E 121   O  TYR E 257           
SHEET    1 AD3 6 TYR E 100  ASP E 101  0                                        
SHEET    2 AD3 6 ARG E 229  VAL E 237  1  O  ILE E 232   N  ASP E 101           
SHEET    3 AD3 6 LYS E 176  HIS E 184 -1  N  HIS E 184   O  ARG E 229           
SHEET    4 AD3 6 LEU E 251  PRO E 254 -1  O  ILE E 252   N  GLY E 181           
SHEET    5 AD3 6 LEU E 151  LYS E 156 -1  N  ASN E 152   O  ALA E 253           
SHEET    6 AD3 6 VAL E 130  GLY E 134 -1  N  GLY E 134   O  TRP E 153           
SHEET    1 AD4 2 SER E 136  ARG E 141  0                                        
SHEET    2 AD4 2 GLY E 144  GLY E 146 -1  O  GLY E 146   N  SER E 136           
SHEET    1 AD5 4 LEU E 164  PRO E 169  0                                        
SHEET    2 AD5 4 VAL E 242  GLY E 249 -1  O  SER E 247   N  LEU E 164           
SHEET    3 AD5 4 ARG E 201  SER E 205 -1  N  THR E 203   O  ASN E 246           
SHEET    4 AD5 4 GLN E 210  ILE E 213 -1  O  ILE E 213   N  VAL E 202           
SHEET    1 AD6 2 CYS E 281  THR E 283  0                                        
SHEET    2 AD6 2 GLY E 286  ILE E 288 -1  O  GLY E 286   N  THR E 283           
LINK         C1  NAG A 510                 ND2 ASN A 165     1555   1555        
LINK         O4  NAG A 510                 C1  NAG A 511     1555   1555        
LINK         O4  NAG A 511                 C1  BMA A 512     1555   1555        
CISPEP   1 ASN A   54    PRO A   55          0        -0.35                     
CISPEP   2 ASN C   54    PRO C   55          0         0.00                     
CISPEP   3 ASN E   54    PRO E   55          0         0.22                     
SSBOND   1 CYS A   14    CYS B  137                          1555   1555  2.03  
SSBOND   2 CYS A   52    CYS A  277                          1555   1555  2.01  
SSBOND   3 CYS A   64    CYS A   76                          1555   1555  2.03  
SSBOND   4 CYS A   97    CYS A  139                          1555   1555  2.03  
SSBOND   5 CYS A  281    CYS A  305                          1555   1555  2.01  
SSBOND   6 CYS B  144    CYS B  148                          1555   1555  2.04  
SSBOND   7 CYS C   14    CYS D  137                          1555   1555  2.04  
SSBOND   8 CYS C   52    CYS C  277                          1555   1555  2.05  
SSBOND   9 CYS C   64    CYS C   76                          1555   1555  2.03  
SSBOND  10 CYS C   97    CYS C  139                          1555   1555  2.03  
SSBOND  11 CYS C  281    CYS C  305                          1555   1555  2.03  
SSBOND  12 CYS D  144    CYS D  148                          1555   1555  2.05  
SSBOND  13 CYS E   14    CYS F  137                          1555   1555  2.04  
SSBOND  14 CYS E   52    CYS E  277                          1555   1555  2.05  
SSBOND  15 CYS E   64    CYS E   76                          1555   1555  2.04  
SSBOND  16 CYS E   97    CYS E  139                          1555   1555  2.05  
SSBOND  17 CYS E  281    CYS E  305                          1555   1555  2.03  
SSBOND  18 CYS F  144    CYS F  148                          1555   1555  2.04  
SITE     1 AC1  5 ASN A  38  ALA A  39  THR A  40  HOH A 501                    
SITE     2 AC1  5 HOH A 502                                                     
SITE     1 AC2  3 GLN A  80  ASN A  81  GLU A 119                               
SITE     1 AC3  5 ASN A 165  THR A 167  SER C 219  PRO C 221                    
SITE     2 AC3  5 TRP C 222                                                     
SITE     1 AC4  4 SER A  45  ASN A 285  VAL A 297  GLU B  69                    
SITE     1 AC5  3 ASN C  38  HOH C 603  HOH C 604                               
SITE     1 AC6  2 GLN C  80  ASN C  81                                          
SITE     1 AC7  6 ASN C 165  THR C 167  SER E 219  PRO E 221                    
SITE     2 AC7  6 TRP E 222  NAG E 511                                          
SITE     1 AC8  4 SER C  45  ASN C 285  VAL C 297  GLU D  69                    
SITE     1 AC9  3 ASN E  38  THR E 318  HOH E 604                               
SITE     1 AD1  8 SER A 219  PRO A 221  TRP A 222  NAG A 411                    
SITE     2 AD1  8 ASN E 165  THR E 167  ARG E 207  HOH E 602                    
SITE     1 AD2  3 SER E  45  ASN E 285  VAL E 297                               
SITE     1 AD3 10 TYR A  98  GLY A 134  GLY A 135  SER A 136                    
SITE     2 AD3 10 ASN A 137  GLU A 190  LEU A 194  LEU A 225                    
SITE     3 AD3 10 SER A 228  MAN E 505                                          
SITE     1 AD4 20 GLU A 190  LEU A 225  LYS A 307  TYR A 308                    
SITE     2 AD4 20 SIA A 409  LYS B  88  TYR C  98  GLY C 134                    
SITE     3 AD4 20 GLY C 135  SER C 136  ASN C 137  TRP C 153                    
SITE     4 AD4 20 HIS C 183  GLU C 190  LEU C 194  TRP C 222                    
SITE     5 AD4 20 LEU C 225  SER C 228  HOH C 606  MAN E 505                    
SITE     1 AD5 12 NAG C 504  TYR E  98  GLY E 134  GLY E 135                    
SITE     2 AD5 12 SER E 136  ASN E 137  TRP E 153  GLU E 190                    
SITE     3 AD5 12 LEU E 194  TRP E 222  LEU E 225  SER E 228                    
CRYST1  209.960  131.235   72.250  90.00  98.62  90.00 C 1 2 1      12          
ORIGX1      1.000000  0.000000  0.000000        0.00000                         
ORIGX2      0.000000  1.000000  0.000000        0.00000                         
ORIGX3      0.000000  0.000000  1.000000        0.00000                         
SCALE1      0.004763  0.000000  0.000722        0.00000                         
SCALE2      0.000000  0.007620  0.000000        0.00000                         
SCALE3      0.000000  0.000000  0.013999        0.00000                         
ATOM      1  N   PRO A   9     -15.824  81.472  58.182  1.00115.87           N  
ANISOU    1  N   PRO A   9    13267  14111  16648   1502  -2743  -6550       N  
ATOM      2  CA  PRO A   9     -15.300  80.108  58.155  1.00114.23           C  
ANISOU    2  CA  PRO A   9    13127  14021  16256   1463  -2798  -6396       C  
ATOM      3  C   PRO A   9     -16.375  79.084  57.779  1.00111.85           C  
ANISOU    3  C   PRO A   9    12881  13883  15734   1467  -2620  -6237       C  
ATOM      4  O   PRO A   9     -17.302  78.852  58.559  1.00113.08           O  
ANISOU    4  O   PRO A   9    13158  14166  15642   1486  -2534  -6329       O  
ATOM      5  CB  PRO A   9     -14.800  79.899  59.596  1.00116.51           C  
ANISOU    5  CB  PRO A   9    13576  14375  16319   1455  -2964  -6576       C  
ATOM      6  CG  PRO A   9     -14.566  81.279  60.146  1.00118.87           C  
ANISOU    6  CG  PRO A   9    13840  14533  16791   1477  -3048  -6810       C  
ATOM      7  CD  PRO A   9     -15.151  82.298  59.201  1.00118.31           C  
ANISOU    7  CD  PRO A   9    13613  14337  17004   1505  -2907  -6788       C  
ATOM      8  N   GLY A  10     -16.243  78.484  56.595  1.00108.33           N  
ANISOU    8  N   GLY A  10    12349  13428  15384   1448  -2561  -6007       N  
ATOM      9  CA  GLY A  10     -17.247  77.558  56.045  1.00105.44           C  
ANISOU    9  CA  GLY A  10    12011  13196  14857   1451  -2395  -5841       C  
ATOM     10  C   GLY A  10     -16.928  76.080  56.220  1.00103.42           C  
ANISOU   10  C   GLY A  10    11852  13085  14357   1414  -2426  -5709       C  
ATOM     11  O   GLY A  10     -16.310  75.682  57.201  1.00104.45           O  
ANISOU   11  O   GLY A  10    12092  13270  14325   1397  -2559  -5793       O  
ATOM     12  N   ALA A  11     -17.366  75.260  55.259  1.00100.33           N  
ANISOU   12  N   ALA A  11    11427  12753  13939   1404  -2311  -5500       N  
ATOM     13  CA  ALA A  11     -17.181  73.806  55.299  1.00 98.36           C  
ANISOU   13  CA  ALA A  11    11263  12642  13469   1370  -2318  -5355       C  
ATOM     14  C   ALA A  11     -17.477  73.182  53.932  1.00 95.50           C  
ANISOU   14  C   ALA A  11    10820  12283  13182   1358  -2203  -5120       C  
ATOM     15  O   ALA A  11     -18.393  73.621  53.247  1.00 94.88           O  
ANISOU   15  O   ALA A  11    10679  12178  13194   1385  -2075  -5084       O  
ATOM     16  CB  ALA A  11     -18.085  73.196  56.362  1.00 98.95           C  
ANISOU   16  CB  ALA A  11    11498  12890  13210   1378  -2251  -5436       C  
ATOM     17  N   THR A  12     -16.718  72.152  53.552  1.00 93.58           N  
ANISOU   17  N   THR A  12    10584  12072  12901   1319  -2254  -4966       N  
ATOM     18  CA  THR A  12     -16.928  71.427  52.285  1.00 91.12           C  
ANISOU   18  CA  THR A  12    10217  11771  12633   1301  -2150  -4741       C  
ATOM     19  C   THR A  12     -17.441  70.004  52.531  1.00 89.35           C  
ANISOU   19  C   THR A  12    10099  11729  12121   1285  -2093  -4639       C  
ATOM     20  O   THR A  12     -17.031  69.355  53.489  1.00 89.48           O  
ANISOU   20  O   THR A  12    10220  11831  11947   1269  -2184  -4687       O  
ATOM     21  CB  THR A  12     -15.634  71.347  51.442  1.00 90.65           C  
ANISOU   21  CB  THR A  12    10066  11585  12794   1264  -2226  -4625       C  
ATOM     22  OG1 THR A  12     -14.557  70.862  52.252  1.00 91.62           O  
ANISOU   22  OG1 THR A  12    10233  11725  12855   1239  -2386  -4678       O  
ATOM     23  CG2 THR A  12     -15.269  72.717  50.860  1.00 91.39           C  
ANISOU   23  CG2 THR A  12    10041  11482  13200   1275  -2235  -4679       C  
ATOM     24  N   LEU A  13     -18.333  69.535  51.650  1.00 87.26           N  
ANISOU   24  N   LEU A  13     9810  11512  11831   1289  -1950  -4497       N  
ATOM     25  CA  LEU A  13     -18.895  68.174  51.696  1.00 85.42           C  
ANISOU   25  CA  LEU A  13     9660  11440  11356   1271  -1875  -4381       C  
ATOM     26  C   LEU A  13     -18.740  67.504  50.337  1.00 83.27           C  
ANISOU   26  C   LEU A  13     9323  11140  11173   1247  -1821  -4161       C  
ATOM     27  O   LEU A  13     -19.432  67.856  49.375  1.00 82.31           O  
ANISOU   27  O   LEU A  13     9136  10970  11166   1265  -1723  -4090       O  
ATOM     28  CB  LEU A  13     -20.377  68.207  52.077  1.00 85.35           C  
ANISOU   28  CB  LEU A  13     9694  11533  11204   1300  -1736  -4447       C  
ATOM     29  CG  LEU A  13     -21.128  66.864  52.107  1.00 84.09           C  
ANISOU   29  CG  LEU A  13     9609  11532  10808   1281  -1634  -4335       C  
ATOM     30  CD1 LEU A  13     -20.506  65.920  53.118  1.00 84.57           C  
ANISOU   30  CD1 LEU A  13     9805  11694  10632   1248  -1719  -4348       C  
ATOM     31  CD2 LEU A  13     -22.599  67.072  52.417  1.00 84.62           C  
ANISOU   31  CD2 LEU A  13     9688  11670  10794   1311  -1485  -4418       C  
ATOM     32  N   CYS A  14     -17.842  66.520  50.281  1.00 82.53           N  
ANISOU   32  N   CYS A  14     9258  11076  11023   1209  -1889  -4059       N  
ATOM     33  CA  CYS A  14     -17.549  65.789  49.055  1.00 80.88           C  
ANISOU   33  CA  CYS A  14     9002  10841  10887   1180  -1841  -3857       C  
ATOM     34  C   CYS A  14     -18.309  64.472  48.975  1.00 79.48           C  
ANISOU   34  C   CYS A  14     8897  10818  10484   1167  -1753  -3739       C  
ATOM     35  O   CYS A  14     -18.295  63.683  49.925  1.00 79.80           O  
ANISOU   35  O   CYS A  14     9036  10976  10310   1155  -1790  -3769       O  
ATOM     36  CB  CYS A  14     -16.049  65.548  48.942  1.00 80.87           C  
ANISOU   36  CB  CYS A  14     8964  10755  11007   1145  -1960  -3818       C  
ATOM     37  SG  CYS A  14     -15.179  67.097  48.626  1.00 81.52           S  
ANISOU   37  SG  CYS A  14     8931  10624  11422   1151  -2028  -3917       S  
ATOM     38  N   LEU A  15     -18.973  64.263  47.837  1.00 77.93           N  
ANISOU   38  N   LEU A  15     8660  10613  10338   1168  -1641  -3605       N  
ATOM     39  CA  LEU A  15     -19.579  62.979  47.487  1.00 76.76           C  
ANISOU   39  CA  LEU A  15     8559  10585  10021   1149  -1558  -3467       C  
ATOM     40  C   LEU A  15     -18.566  62.123  46.725  1.00 74.92           C  
ANISOU   40  C   LEU A  15     8313  10317   9838   1107  -1588  -3309       C  
ATOM     41  O   LEU A  15     -17.681  62.646  46.030  1.00 74.57           O  
ANISOU   41  O   LEU A  15     8199  10133  10000   1095  -1623  -3276       O  
ATOM     42  CB  LEU A  15     -20.831  63.175  46.615  1.00 76.51           C  
ANISOU   42  CB  LEU A  15     8490  10553  10026   1174  -1436  -3408       C  
ATOM     43  CG  LEU A  15     -22.127  63.659  47.270  1.00 77.76           C  
ANISOU   43  CG  LEU A  15     8658  10777  10112   1214  -1366  -3537       C  
ATOM     44  CD1 LEU A  15     -22.638  62.601  48.235  1.00 78.40           C  
ANISOU   44  CD1 LEU A  15     8833  11026   9930   1197  -1323  -3558       C  
ATOM     45  CD2 LEU A  15     -21.957  64.997  47.972  1.00 79.17           C  
ANISOU   45  CD2 LEU A  15     8810  10875  10396   1246  -1420  -3722       C  
ATOM     46  N   GLY A  16     -18.706  60.808  46.863  1.00 73.23           N  
ANISOU   46  N   GLY A  16     8162  10221   9439   1082  -1565  -3216       N  
ATOM     47  CA  GLY A  16     -17.823  59.869  46.182  1.00 71.42           C  
ANISOU   47  CA  GLY A  16     7923   9969   9243   1043  -1584  -3069       C  
ATOM     48  C   GLY A  16     -18.260  58.425  46.297  1.00 69.60           C  
ANISOU   48  C   GLY A  16     7767   9879   8799   1021  -1538  -2966       C  
ATOM     49  O   GLY A  16     -19.337  58.124  46.800  1.00 69.26           O  
ANISOU   49  O   GLY A  16     7780   9950   8584   1033  -1474  -2996       O  
ATOM     50  N   HIS A  17     -17.387  57.535  45.842  1.00 68.27           N  
ANISOU   50  N   HIS A  17     7593   9691   8654    986  -1567  -2849       N  
ATOM     51  CA  HIS A  17     -17.673  56.109  45.779  1.00 66.90           C  
ANISOU   51  CA  HIS A  17     7482   9630   8309    961  -1524  -2732       C  
ATOM     52  C   HIS A  17     -16.433  55.301  46.112  1.00 66.67           C  
ANISOU   52  C   HIS A  17     7467   9588   8278    933  -1631  -2693       C  
ATOM     53  O   HIS A  17     -15.327  55.839  46.107  1.00 66.95           O  
ANISOU   53  O   HIS A  17     7441   9510   8487    930  -1723  -2736       O  
ATOM     54  CB  HIS A  17     -18.180  55.734  44.384  1.00 65.38           C  
ANISOU   54  CB  HIS A  17     7256   9415   8169    948  -1406  -2585       C  
ATOM     55  CG  HIS A  17     -17.198  56.009  43.283  1.00 64.46           C  
ANISOU   55  CG  HIS A  17     7070   9152   8269    928  -1407  -2508       C  
ATOM     56  ND1 HIS A  17     -16.188  55.133  42.950  1.00 63.75           N  
ANISOU   56  ND1 HIS A  17     6971   9033   8218    891  -1432  -2416       N  
ATOM     57  CD2 HIS A  17     -17.070  57.066  42.445  1.00 64.20           C  
ANISOU   57  CD2 HIS A  17     6978   8986   8428    936  -1376  -2511       C  
ATOM     58  CE1 HIS A  17     -15.484  55.635  41.953  1.00 63.66           C  
ANISOU   58  CE1 HIS A  17     6897   8878   8414    875  -1403  -2369       C  
ATOM     59  NE2 HIS A  17     -15.996  56.809  41.629  1.00 63.88           N  
ANISOU   59  NE2 HIS A  17     6901   8840   8532    901  -1370  -2422       N  
ATOM     60  N   HIS A  18     -16.625  54.009  46.373  1.00 66.11           N  
ANISOU   60  N   HIS A  18     7469   9625   8027    913  -1619  -2611       N  
ATOM     61  CA  HIS A  18     -15.520  53.140  46.771  1.00 66.35           C  
ANISOU   61  CA  HIS A  18     7519   9648   8042    892  -1732  -2572       C  
ATOM     62  C   HIS A  18     -14.635  52.719  45.598  1.00 65.89           C  
ANISOU   62  C   HIS A  18     7376   9488   8172    863  -1711  -2450       C  
ATOM     63  O   HIS A  18     -14.942  52.960  44.424  1.00 64.58           O  
ANISOU   63  O   HIS A  18     7158   9269   8112    855  -1597  -2377       O  
ATOM     64  CB  HIS A  18     -16.015  51.921  47.585  1.00 66.18           C  
ANISOU   64  CB  HIS A  18     7621   9770   7753    881  -1736  -2534       C  
ATOM     65  CG  HIS A  18     -16.643  50.824  46.774  1.00 64.78           C  
ANISOU   65  CG  HIS A  18     7456   9657   7501    857  -1611  -2383       C  
ATOM     66  ND1 HIS A  18     -16.733  49.530  47.233  1.00 64.68           N  
ANISOU   66  ND1 HIS A  18     7533   9739   7306    836  -1621  -2310       N  
ATOM     67  CD2 HIS A  18     -17.219  50.823  45.551  1.00 63.72           C  
ANISOU   67  CD2 HIS A  18     7265   9501   7444    850  -1483  -2295       C  
ATOM     68  CE1 HIS A  18     -17.339  48.778  46.331  1.00 63.49           C  
ANISOU   68  CE1 HIS A  18     7368   9623   7131    817  -1499  -2187       C  
ATOM     69  NE2 HIS A  18     -17.635  49.536  45.293  1.00 63.00           N  
ANISOU   69  NE2 HIS A  18     7221   9493   7223    825  -1419  -2176       N  
ATOM     70  N   ALA A  19     -13.505  52.122  45.957  1.00 67.37           N  
ANISOU   70  N   ALA A  19     7554   9639   8404    848  -1828  -2437       N  
ATOM     71  CA  ALA A  19     -12.614  51.470  45.013  1.00 67.82           C  
ANISOU   71  CA  ALA A  19     7539   9611   8618    818  -1808  -2324       C  
ATOM     72  C   ALA A  19     -11.899  50.343  45.738  1.00 69.49           C  
ANISOU   72  C   ALA A  19     7792   9859   8753    808  -1932  -2297       C  
ATOM     73  O   ALA A  19     -12.020  50.209  46.968  1.00 71.00           O  
ANISOU   73  O   ALA A  19     8073  10126   8777    826  -2046  -2371       O  
ATOM     74  CB  ALA A  19     -11.619  52.456  44.461  1.00 68.25           C  
ANISOU   74  CB  ALA A  19     7474   9498   8961    812  -1830  -2371       C  
ATOM     75  N   VAL A  20     -11.190  49.514  44.979  1.00 69.69           N  
ANISOU   75  N   VAL A  20     7762   9827   8891    780  -1907  -2190       N  
ATOM     76  CA  VAL A  20     -10.488  48.366  45.541  1.00 71.06           C  
ANISOU   76  CA  VAL A  20     7965  10019   9016    773  -2024  -2149       C  
ATOM     77  C   VAL A  20      -9.098  48.281  44.908  1.00 72.99           C  
ANISOU   77  C   VAL A  20     8075  10107   9550    753  -2063  -2127       C  
ATOM     78  O   VAL A  20      -8.906  48.737  43.776  1.00 72.56           O  
ANISOU   78  O   VAL A  20     7933   9956   9679    733  -1936  -2092       O  
ATOM     79  CB  VAL A  20     -11.269  47.044  45.353  1.00 69.52           C  
ANISOU   79  CB  VAL A  20     7859   9944   8610    756  -1934  -2022       C  
ATOM     80  CG1 VAL A  20     -12.658  47.151  45.963  1.00 69.15           C  
ANISOU   80  CG1 VAL A  20     7930  10042   8302    771  -1877  -2051       C  
ATOM     81  CG2 VAL A  20     -11.364  46.662  43.892  1.00 68.52           C  
ANISOU   81  CG2 VAL A  20     7671   9773   8590    727  -1768  -1901       C  
ATOM     82  N   PRO A  21      -8.129  47.689  45.645  1.00 76.12           N  
ANISOU   82  N   PRO A  21     8461  10471   9990    759  -2237  -2150       N  
ATOM     83  CA  PRO A  21      -6.798  47.543  45.088  1.00 77.99           C  
ANISOU   83  CA  PRO A  21     8556  10553  10524    740  -2274  -2137       C  
ATOM     84  C   PRO A  21      -6.743  46.560  43.919  1.00 78.65           C  
ANISOU   84  C   PRO A  21     8605  10617  10661    705  -2116  -1993       C  
ATOM     85  O   PRO A  21      -6.100  46.875  42.912  1.00 79.36           O  
ANISOU   85  O   PRO A  21     8580  10576  10998    679  -2016  -1975       O  
ATOM     86  CB  PRO A  21      -5.972  47.035  46.283  1.00 79.58           C  
ANISOU   86  CB  PRO A  21     8776  10744  10716    762  -2520  -2193       C  
ATOM     87  CG  PRO A  21      -6.945  46.388  47.199  1.00 78.79           C  
ANISOU   87  CG  PRO A  21     8858  10813  10266    779  -2563  -2169       C  
ATOM     88  CD  PRO A  21      -8.232  47.109  47.001  1.00 77.39           C  
ANISOU   88  CD  PRO A  21     8746  10728   9930    781  -2407  -2185       C  
ATOM     89  N   ASN A  22      -7.428  45.410  44.048  1.00 79.51           N  
ANISOU   89  N   ASN A  22     8820  10851  10540    702  -2086  -1898       N  
ATOM     90  CA  ASN A  22      -7.428  44.378  43.008  1.00 79.48           C  
ANISOU   90  CA  ASN A  22     8798  10837  10563    670  -1946  -1764       C  
ATOM     91  C   ASN A  22      -8.784  44.318  42.286  1.00 77.05           C  
ANISOU   91  C   ASN A  22     8572  10631  10070    658  -1758  -1687       C  
ATOM     92  O   ASN A  22      -9.724  43.670  42.749  1.00 77.10           O  
ANISOU   92  O   ASN A  22     8692  10776   9828    665  -1752  -1647       O  
ATOM     93  CB  ASN A  22      -7.070  43.016  43.624  1.00 81.35           C  
ANISOU   93  CB  ASN A  22     9079  11116  10714    673  -2063  -1708       C  
ATOM     94  CG  ASN A  22      -6.806  41.924  42.576  1.00 82.17           C  
ANISOU   94  CG  ASN A  22     9141  11180  10899    640  -1938  -1584       C  
ATOM     95  OD1 ASN A  22      -7.009  40.730  42.847  1.00 82.69           O  
ANISOU   95  OD1 ASN A  22     9277  11318  10825    638  -1966  -1507       O  
ATOM     96  ND2 ASN A  22      -6.331  42.320  41.391  1.00 82.32           N  
ANISOU   96  ND2 ASN A  22     9055  11080  11145    612  -1796  -1568       N  
ATOM     97  N   GLY A  23      -8.898  45.030  41.161  1.00 74.18           N  
ANISOU   97  N   GLY A  23     8158  10194   9836    640  -1608  -1671       N  
ATOM     98  CA  GLY A  23     -10.084  44.987  40.308  1.00 71.35           C  
ANISOU   98  CA  GLY A  23     7866   9904   9341    629  -1441  -1595       C  
ATOM     99  C   GLY A  23     -10.140  43.777  39.379  1.00 69.01           C  
ANISOU   99  C   GLY A  23     7586   9612   9021    596  -1326  -1464       C  
ATOM    100  O   GLY A  23      -9.248  42.930  39.399  1.00 70.31           O  
ANISOU  100  O   GLY A  23     7708   9728   9279    581  -1368  -1431       O  
ATOM    101  N   THR A  24     -11.220  43.695  38.598  1.00 65.63           N  
ANISOU  101  N   THR A  24     7223   9243   8470    586  -1192  -1397       N  
ATOM    102  CA  THR A  24     -11.472  42.592  37.661  1.00 63.10           C  
ANISOU  102  CA  THR A  24     6938   8937   8100    555  -1076  -1276       C  
ATOM    103  C   THR A  24     -11.875  43.164  36.301  1.00 60.77           C  
ANISOU  103  C   THR A  24     6657   8574   7858    536   -923  -1231       C  
ATOM    104  O   THR A  24     -12.703  44.080  36.239  1.00 61.01           O  
ANISOU  104  O   THR A  24     6717   8631   7831    556   -904  -1266       O  
ATOM    105  CB  THR A  24     -12.634  41.682  38.137  1.00 62.46           C  
ANISOU  105  CB  THR A  24     6953   9018   7760    562  -1079  -1228       C  
ATOM    106  OG1 THR A  24     -12.664  41.627  39.564  1.00 63.74           O  
ANISOU  106  OG1 THR A  24     7142   9261   7814    588  -1220  -1295       O  
ATOM    107  CG2 THR A  24     -12.487  40.268  37.585  1.00 61.98           C  
ANISOU  107  CG2 THR A  24     6912   8966   7672    531  -1021  -1119       C  
ATOM    108  N   LEU A  25     -11.330  42.614  35.216  1.00 58.23           N  
ANISOU  108  N   LEU A  25     6323   8163   7637    499   -814  -1153       N  
ATOM    109  CA  LEU A  25     -11.701  43.048  33.865  1.00 56.01           C  
ANISOU  109  CA  LEU A  25     6087   7811   7382    476   -667  -1099       C  
ATOM    110  C   LEU A  25     -12.971  42.360  33.365  1.00 53.37           C  
ANISOU  110  C   LEU A  25     5854   7583   6842    474   -608  -1018       C  
ATOM    111  O   LEU A  25     -13.157  41.164  33.572  1.00 52.53           O  
ANISOU  111  O   LEU A  25     5771   7556   6633    465   -617   -966       O  
ATOM    112  CB  LEU A  25     -10.548  42.810  32.887  1.00 56.19           C  
ANISOU  112  CB  LEU A  25     6067   7679   7602    432   -559  -1058       C  
ATOM    113  CG  LEU A  25      -9.243  43.547  33.216  1.00 57.01           C  
ANISOU  113  CG  LEU A  25     6054   7650   7957    428   -600  -1141       C  
ATOM    114  CD1 LEU A  25      -8.175  43.183  32.195  1.00 57.39           C  
ANISOU  114  CD1 LEU A  25     6060   7544   8201    378   -463  -1099       C  
ATOM    115  CD2 LEU A  25      -9.415  45.059  33.239  1.00 57.29           C  
ANISOU  115  CD2 LEU A  25     6079   7631   8056    446   -608  -1211       C  
ATOM    116  N   VAL A  26     -13.839  43.137  32.724  1.00 52.04           N  
ANISOU  116  N   VAL A  26     5740   7408   6624    483   -555  -1010       N  
ATOM    117  CA  VAL A  26     -15.070  42.630  32.114  1.00 50.86           C  
ANISOU  117  CA  VAL A  26     5681   7337   6308    482   -505   -940       C  
ATOM    118  C   VAL A  26     -15.274  43.204  30.718  1.00 49.99           C  
ANISOU  118  C   VAL A  26     5638   7119   6236    466   -402   -889       C  
ATOM    119  O   VAL A  26     -14.653  44.193  30.348  1.00 49.84           O  
ANISOU  119  O   VAL A  26     5602   6978   6358    461   -371   -917       O  
ATOM    120  CB  VAL A  26     -16.325  42.957  32.957  1.00 50.71           C  
ANISOU  120  CB  VAL A  26     5675   7451   6143    524   -579   -992       C  
ATOM    121  CG1 VAL A  26     -16.241  42.273  34.309  1.00 51.00           C  
ANISOU  121  CG1 VAL A  26     5681   7598   6097    535   -669  -1030       C  
ATOM    122  CG2 VAL A  26     -16.536  44.469  33.085  1.00 51.30           C  
ANISOU  122  CG2 VAL A  26     5728   7476   6288    556   -609  -1071       C  
ATOM    123  N   LYS A  27     -16.185  42.581  29.976  1.00 48.41           N  
ANISOU  123  N   LYS A  27     5523   6963   5907    457   -357   -815       N  
ATOM    124  CA  LYS A  27     -16.552  43.024  28.644  1.00 47.95           C  
ANISOU  124  CA  LYS A  27     5561   6813   5846    444   -278   -759       C  
ATOM    125  C   LYS A  27     -17.875  43.777  28.718  1.00 47.71           C  
ANISOU  125  C   LYS A  27     5560   6838   5729    488   -340   -786       C  
ATOM    126  O   LYS A  27     -18.724  43.454  29.541  1.00 47.45           O  
ANISOU  126  O   LYS A  27     5495   6936   5596    515   -408   -819       O  
ATOM    127  CB  LYS A  27     -16.652  41.823  27.700  1.00 47.20           C  
ANISOU  127  CB  LYS A  27     5547   6715   5672    406   -198   -664       C  
ATOM    128  CG  LYS A  27     -15.518  40.818  27.872  1.00 46.86           C  
ANISOU  128  CG  LYS A  27     5454   6650   5700    369   -153   -645       C  
ATOM    129  CD  LYS A  27     -15.559  39.694  26.865  1.00 46.24           C  
ANISOU  129  CD  LYS A  27     5460   6552   5558    329    -61   -558       C  
ATOM    130  CE  LYS A  27     -14.793  40.012  25.604  1.00 46.65           C  
ANISOU  130  CE  LYS A  27     5585   6438   5704    287     75   -518       C  
ATOM    131  NZ  LYS A  27     -14.749  38.776  24.762  1.00 46.33           N  
ANISOU  131  NZ  LYS A  27     5621   6384   5597    246    164   -444       N  
ATOM    132  N   THR A  28     -18.029  44.797  27.874  1.00 47.97           N  
ANISOU  132  N   THR A  28     5654   6762   5811    494   -314   -775       N  
ATOM    133  CA  THR A  28     -19.278  45.573  27.788  1.00 48.02           C  
ANISOU  133  CA  THR A  28     5690   6794   5760    539   -377   -797       C  
ATOM    134  C   THR A  28     -19.650  45.817  26.323  1.00 48.04           C  
ANISOU  134  C   THR A  28     5829   6689   5736    527   -331   -715       C  
ATOM    135  O   THR A  28     -19.022  45.273  25.421  1.00 47.83           O  
ANISOU  135  O   THR A  28     5881   6584   5707    481   -240   -642       O  
ATOM    136  CB  THR A  28     -19.172  46.918  28.542  1.00 48.52           C  
ANISOU  136  CB  THR A  28     5680   6831   5925    577   -435   -895       C  
ATOM    137  OG1 THR A  28     -18.330  47.830  27.810  1.00 49.01           O  
ANISOU  137  OG1 THR A  28     5777   6727   6117    559   -378   -880       O  
ATOM    138  CG2 THR A  28     -18.636  46.722  29.950  1.00 48.79           C  
ANISOU  138  CG2 THR A  28     5602   6951   5984    585   -485   -977       C  
ATOM    139  N   ILE A  29     -20.687  46.612  26.097  1.00 48.67           N  
ANISOU  139  N   ILE A  29     5942   6760   5791    569   -397   -730       N  
ATOM    140  CA  ILE A  29     -21.070  47.035  24.754  1.00 49.30           C  
ANISOU  140  CA  ILE A  29     6164   6721   5845    566   -382   -657       C  
ATOM    141  C   ILE A  29     -19.918  47.792  24.089  1.00 50.25           C  
ANISOU  141  C   ILE A  29     6346   6672   6074    533   -290   -631       C  
ATOM    142  O   ILE A  29     -19.573  47.511  22.938  1.00 50.65           O  
ANISOU  142  O   ILE A  29     6532   6622   6091    491   -205   -546       O  
ATOM    143  CB  ILE A  29     -22.332  47.942  24.787  1.00 49.83           C  
ANISOU  143  CB  ILE A  29     6232   6796   5906    628   -492   -695       C  
ATOM    144  CG1 ILE A  29     -23.580  47.155  25.227  1.00 49.50           C  
ANISOU  144  CG1 ILE A  29     6141   6901   5765    655   -565   -714       C  
ATOM    145  CG2 ILE A  29     -22.566  48.625  23.443  1.00 50.63           C  
ANISOU  145  CG2 ILE A  29     6491   6744   6000    629   -494   -623       C  
ATOM    146  CD1 ILE A  29     -23.980  46.026  24.291  1.00 49.42           C  
ANISOU  146  CD1 ILE A  29     6234   6901   5640    625   -547   -624       C  
ATOM    147  N   THR A  30     -19.329  48.733  24.827  1.00 51.14           N  
ANISOU  147  N   THR A  30     6362   6750   6317    547   -301   -707       N  
ATOM    148  CA  THR A  30     -18.329  49.657  24.296  1.00 52.12           C  
ANISOU  148  CA  THR A  30     6527   6705   6572    520   -220   -697       C  
ATOM    149  C   THR A  30     -16.882  49.231  24.528  1.00 52.53           C  
ANISOU  149  C   THR A  30     6511   6714   6734    467   -118   -708       C  
ATOM    150  O   THR A  30     -15.994  49.707  23.832  1.00 52.98           O  
ANISOU  150  O   THR A  30     6621   6617   6893    427    -11   -679       O  
ATOM    151  CB  THR A  30     -18.513  51.064  24.901  1.00 52.76           C  
ANISOU  151  CB  THR A  30     6538   6748   6758    566   -294   -781       C  
ATOM    152  OG1 THR A  30     -18.369  51.018  26.322  1.00 52.19           O  
ANISOU  152  OG1 THR A  30     6306   6794   6730    591   -359   -886       O  
ATOM    153  CG2 THR A  30     -19.895  51.610  24.588  1.00 53.12           C  
ANISOU  153  CG2 THR A  30     6646   6807   6731    621   -394   -774       C  
ATOM    154  N   ASP A  31     -16.630  48.364  25.509  1.00 52.83           N  
ANISOU  154  N   ASP A  31     6432   6877   6763    468   -151   -751       N  
ATOM    155  CA  ASP A  31     -15.263  47.966  25.839  1.00 53.83           C  
ANISOU  155  CA  ASP A  31     6474   6962   7018    426    -82   -772       C  
ATOM    156  C   ASP A  31     -15.089  46.453  25.853  1.00 54.04           C  
ANISOU  156  C   ASP A  31     6496   7072   6965    398    -50   -728       C  
ATOM    157  O   ASP A  31     -15.882  45.732  26.468  1.00 53.21           O  
ANISOU  157  O   ASP A  31     6366   7117   6736    424   -132   -735       O  
ATOM    158  CB  ASP A  31     -14.834  48.532  27.198  1.00 54.31           C  
ANISOU  158  CB  ASP A  31     6381   7066   7189    456   -174   -886       C  
ATOM    159  CG  ASP A  31     -14.913  50.042  27.253  1.00 55.17           C  
ANISOU  159  CG  ASP A  31     6480   7085   7397    483   -204   -941       C  
ATOM    160  OD1 ASP A  31     -16.044  50.534  27.483  1.00 55.39           O  
ANISOU  160  OD1 ASP A  31     6529   7179   7338    532   -289   -964       O  
ATOM    161  OD2 ASP A  31     -13.874  50.727  27.075  1.00 55.61           O  
ANISOU  161  OD2 ASP A  31     6502   7001   7627    455   -141   -965       O  
ATOM    162  N   ASP A  32     -14.033  45.981  25.191  1.00 55.18           N  
ANISOU  162  N   ASP A  32     6660   7111   7195    343     77   -686       N  
ATOM    163  CA  ASP A  32     -13.676  44.559  25.255  1.00 55.53           C  
ANISOU  163  CA  ASP A  32     6682   7216   7202    315    111   -653       C  
ATOM    164  C   ASP A  32     -12.996  44.227  26.600  1.00 55.41           C  
ANISOU  164  C   ASP A  32     6501   7271   7281    329     28   -729       C  
ATOM    165  O   ASP A  32     -13.153  43.114  27.061  1.00 54.98           O  
ANISOU  165  O   ASP A  32     6420   7324   7146    331    -12   -715       O  
ATOM    166  CB  ASP A  32     -12.922  44.099  23.995  1.00 56.78           C  
ANISOU  166  CB  ASP A  32     6933   7237   7403    251    285   -581       C  
ATOM    167  CG  ASP A  32     -11.518  44.583  23.945  1.00 58.80           C  
ANISOU  167  CG  ASP A  32     7111   7344   7887    214    384   -619       C  
ATOM    168  OD1 ASP A  32     -11.195  45.628  24.565  1.00 60.95           O  
ANISOU  168  OD1 ASP A  32     7295   7579   8285    236    330   -690       O  
ATOM    169  OD2 ASP A  32     -10.727  43.929  23.236  1.00 59.79           O  
ANISOU  169  OD2 ASP A  32     7264   7379   8076    161    526   -581       O  
ATOM    170  N   GLN A  33     -12.262  45.165  27.208  1.00 56.48           N  
ANISOU  170  N   GLN A  33     6538   7342   7581    339     -6   -809       N  
ATOM    171  CA  GLN A  33     -11.835  45.059  28.611  1.00 57.05           C  
ANISOU  171  CA  GLN A  33     6472   7491   7715    367   -131   -894       C  
ATOM    172  C   GLN A  33     -12.029  46.393  29.331  1.00 56.49           C  
ANISOU  172  C   GLN A  33     6350   7417   7698    407   -224   -985       C  
ATOM    173  O   GLN A  33     -11.686  47.441  28.786  1.00 56.33           O  
ANISOU  173  O   GLN A  33     6341   7264   7797    395   -164   -998       O  
ATOM    174  CB  GLN A  33     -10.347  44.674  28.745  1.00 59.23           C  
ANISOU  174  CB  GLN A  33     6641   7666   8196    331    -89   -919       C  
ATOM    175  CG  GLN A  33      -9.916  43.344  28.124  1.00 60.64           C  
ANISOU  175  CG  GLN A  33     6843   7829   8369    290      8   -846       C  
ATOM    176  CD  GLN A  33     -10.327  42.071  28.915  1.00 61.36           C  
ANISOU  176  CD  GLN A  33     6916   8077   8322    310    -92   -829       C  
ATOM    177  OE1 GLN A  33     -11.536  41.822  29.116  1.00 61.12           O  
ANISOU  177  OE1 GLN A  33     6956   8180   8087    337   -149   -803       O  
ATOM    178  NE2 GLN A  33      -9.345  41.221  29.261  1.00 62.07           N  
ANISOU  178  NE2 GLN A  33     6917   8138   8529    294   -101   -838       N  
ATOM    179  N   ILE A  34     -12.567  46.346  30.549  1.00 55.71           N  
ANISOU  179  N   ILE A  34     6203   7455   7510    451   -362  -1048       N  
ATOM    180  CA  ILE A  34     -12.717  47.531  31.400  1.00 55.70           C  
ANISOU  180  CA  ILE A  34     6147   7460   7556    491   -459  -1150       C  
ATOM    181  C   ILE A  34     -12.854  47.107  32.874  1.00 55.61           C  
ANISOU  181  C   ILE A  34     6076   7588   7465    524   -600  -1222       C  
ATOM    182  O   ILE A  34     -13.536  46.128  33.164  1.00 55.20           O  
ANISOU  182  O   ILE A  34     6063   7664   7245    531   -623  -1183       O  
ATOM    183  CB  ILE A  34     -13.924  48.390  30.944  1.00 55.34           C  
ANISOU  183  CB  ILE A  34     6181   7426   7419    520   -453  -1141       C  
ATOM    184  CG1 ILE A  34     -13.837  49.784  31.557  1.00 56.01           C  
ANISOU  184  CG1 ILE A  34     6208   7464   7610    552   -520  -1245       C  
ATOM    185  CG2 ILE A  34     -15.254  47.700  31.248  1.00 54.68           C  
ANISOU  185  CG2 ILE A  34     6148   7507   7121    548   -500  -1117       C  
ATOM    186  CD1 ILE A  34     -14.721  50.805  30.885  1.00 56.08           C  
ANISOU  186  CD1 ILE A  34     6287   7423   7598    575   -498  -1233       C  
ATOM    187  N   GLU A  35     -12.213  47.830  33.789  1.00 55.97           N  
ANISOU  187  N   GLU A  35     6037   7603   7625    542   -693  -1325       N  
ATOM    188  CA  GLU A  35     -12.035  47.358  35.168  1.00 55.62           C  
ANISOU  188  CA  GLU A  35     5949   7663   7522    565   -830  -1392       C  
ATOM    189  C   GLU A  35     -13.215  47.675  36.079  1.00 55.15           C  
ANISOU  189  C   GLU A  35     5930   7743   7281    609   -907  -1450       C  
ATOM    190  O   GLU A  35     -13.636  48.812  36.140  1.00 54.81           O  
ANISOU  190  O   GLU A  35     5884   7674   7267    634   -917  -1513       O  
ATOM    191  CB  GLU A  35     -10.762  47.961  35.770  1.00 56.45           C  
ANISOU  191  CB  GLU A  35     5948   7664   7837    565   -911  -1485       C  
ATOM    192  CG  GLU A  35     -10.315  47.302  37.068  1.00 56.63           C  
ANISOU  192  CG  GLU A  35     5935   7763   7818    582  -1062  -1539       C  
ATOM    193  CD  GLU A  35      -9.068  47.928  37.647  1.00 57.64           C  
ANISOU  193  CD  GLU A  35     5954   7778   8167    584  -1164  -1639       C  
ATOM    194  OE1 GLU A  35      -8.248  48.500  36.894  1.00 57.72           O  
ANISOU  194  OE1 GLU A  35     5893   7632   8404    556  -1088  -1644       O  
ATOM    195  OE2 GLU A  35      -8.897  47.864  38.875  1.00 58.56           O  
ANISOU  195  OE2 GLU A  35     6061   7956   8234    612  -1322  -1717       O  
ATOM    196  N   VAL A  36     -13.704  46.672  36.809  1.00 55.19           N  
ANISOU  196  N   VAL A  36     5973   7886   7111    617   -957  -1434       N  
ATOM    197  CA  VAL A  36     -14.772  46.837  37.822  1.00 55.80           C  
ANISOU  197  CA  VAL A  36     6091   8100   7010    653  -1018  -1497       C  
ATOM    198  C   VAL A  36     -14.334  46.323  39.205  1.00 58.03           C  
ANISOU  198  C   VAL A  36     6374   8456   7220    664  -1145  -1556       C  
ATOM    199  O   VAL A  36     -13.334  45.614  39.319  1.00 57.40           O  
ANISOU  199  O   VAL A  36     6265   8337   7209    645  -1190  -1527       O  
ATOM    200  CB  VAL A  36     -16.101  46.156  37.398  1.00 54.04           C  
ANISOU  200  CB  VAL A  36     5939   7984   6610    652   -941  -1423       C  
ATOM    201  CG1 VAL A  36     -16.699  46.869  36.200  1.00 53.58           C  
ANISOU  201  CG1 VAL A  36     5897   7857   6606    654   -853  -1386       C  
ATOM    202  CG2 VAL A  36     -15.916  44.676  37.103  1.00 53.05           C  
ANISOU  202  CG2 VAL A  36     5843   7898   6415    619   -908  -1319       C  
ATOM    203  N   THR A  37     -15.093  46.690  40.240  1.00 61.03           N  
ANISOU  203  N   THR A  37     6792   8935   7460    694  -1200  -1638       N  
ATOM    204  CA  THR A  37     -14.737  46.360  41.628  1.00 63.65           C  
ANISOU  204  CA  THR A  37     7154   9332   7699    706  -1329  -1705       C  
ATOM    205  C   THR A  37     -14.843  44.874  41.921  1.00 64.82           C  
ANISOU  205  C   THR A  37     7364   9570   7696    687  -1334  -1618       C  
ATOM    206  O   THR A  37     -14.051  44.335  42.693  1.00 65.43           O  
ANISOU  206  O   THR A  37     7453   9646   7762    686  -1448  -1630       O  
ATOM    207  CB  THR A  37     -15.559  47.149  42.684  1.00 64.75           C  
ANISOU  207  CB  THR A  37     7339   9552   7712    739  -1369  -1822       C  
ATOM    208  OG1 THR A  37     -16.937  46.789  42.619  1.00 64.45           O  
ANISOU  208  OG1 THR A  37     7359   9626   7503    741  -1271  -1790       O  
ATOM    209  CG2 THR A  37     -15.432  48.651  42.482  1.00 65.52           C  
ANISOU  209  CG2 THR A  37     7374   9556   7966    762  -1375  -1917       C  
ATOM    210  N   ASN A  38     -15.826  44.220  41.305  1.00 66.16           N  
ANISOU  210  N   ASN A  38     7573   9808   7756    672  -1221  -1533       N  
ATOM    211  CA  ASN A  38     -15.966  42.766  41.408  1.00 67.56           C  
ANISOU  211  CA  ASN A  38     7805  10059   7806    649  -1206  -1438       C  
ATOM    212  C   ASN A  38     -16.742  42.193  40.231  1.00 65.39           C  
ANISOU  212  C   ASN A  38     7537   9801   7506    626  -1072  -1335       C  
ATOM    213  O   ASN A  38     -17.565  42.877  39.630  1.00 64.66           O  
ANISOU  213  O   ASN A  38     7437   9707   7424    636   -998  -1347       O  
ATOM    214  CB  ASN A  38     -16.679  42.397  42.718  1.00 71.07           C  
ANISOU  214  CB  ASN A  38     8342  10634   8029    659  -1250  -1481       C  
ATOM    215  CG  ASN A  38     -16.307  41.006  43.215  1.00 74.71           C  
ANISOU  215  CG  ASN A  38     8862  11139   8386    639  -1300  -1406       C  
ATOM    216  OD1 ASN A  38     -15.359  40.364  42.728  1.00 72.34           O  
ANISOU  216  OD1 ASN A  38     8522  10766   8200    623  -1329  -1339       O  
ATOM    217  ND2 ASN A  38     -17.071  40.513  44.185  1.00 80.96           N  
ANISOU  217  ND2 ASN A  38     9754  12044   8963    637  -1301  -1417       N  
ATOM    218  N   ALA A  39     -16.473  40.938  39.897  1.00 63.78           N  
ANISOU  218  N   ALA A  39     7352   9607   7275    598  -1049  -1237       N  
ATOM    219  CA  ALA A  39     -17.275  40.176  38.945  1.00 62.07           C  
ANISOU  219  CA  ALA A  39     7161   9423   6999    575   -936  -1140       C  
ATOM    220  C   ALA A  39     -17.405  38.725  39.391  1.00 61.13           C  
ANISOU  220  C   ALA A  39     7096   9384   6747    553   -942  -1069       C  
ATOM    221  O   ALA A  39     -16.755  38.295  40.337  1.00 62.55           O  
ANISOU  221  O   ALA A  39     7295   9577   6892    556  -1038  -1083       O  
ATOM    222  CB  ALA A  39     -16.666  40.256  37.559  1.00 61.40           C  
ANISOU  222  CB  ALA A  39     7034   9218   7077    555   -868  -1080       C  
ATOM    223  N   THR A  40     -18.264  37.980  38.710  1.00 59.32           N  
ANISOU  223  N   THR A  40     6895   9201   6444    532   -848   -992       N  
ATOM    224  CA  THR A  40     -18.469  36.563  39.013  1.00 58.46           C  
ANISOU  224  CA  THR A  40     6836   9160   6216    506   -838   -916       C  
ATOM    225  C   THR A  40     -18.471  35.750  37.716  1.00 56.31           C  
ANISOU  225  C   THR A  40     6556   8843   5995    476   -752   -816       C  
ATOM    226  O   THR A  40     -18.858  36.249  36.665  1.00 55.75           O  
ANISOU  226  O   THR A  40     6468   8729   5983    474   -683   -805       O  
ATOM    227  CB  THR A  40     -19.745  36.328  39.856  1.00 58.78           C  
ANISOU  227  CB  THR A  40     6937   9328   6067    507   -809   -940       C  
ATOM    228  OG1 THR A  40     -19.853  34.943  40.195  1.00 58.77           O  
ANISOU  228  OG1 THR A  40     6991   9383   5956    479   -800   -862       O  
ATOM    229  CG2 THR A  40     -21.005  36.752  39.115  1.00 58.73           C  
ANISOU  229  CG2 THR A  40     6914   9351   6051    510   -713   -946       C  
ATOM    230  N   GLU A  41     -18.013  34.505  37.814  1.00 54.87           N  
ANISOU  230  N   GLU A  41     6395   8665   5790    452   -763   -744       N  
ATOM    231  CA  GLU A  41     -17.840  33.629  36.661  1.00 52.82           C  
ANISOU  231  CA  GLU A  41     6131   8355   5584    421   -687   -654       C  
ATOM    232  C   GLU A  41     -19.177  32.962  36.294  1.00 51.78           C  
ANISOU  232  C   GLU A  41     6044   8306   5323    402   -606   -605       C  
ATOM    233  O   GLU A  41     -19.899  32.481  37.174  1.00 52.36           O  
ANISOU  233  O   GLU A  41     6157   8479   5259    399   -616   -608       O  
ATOM    234  CB  GLU A  41     -16.769  32.576  36.978  1.00 52.71           C  
ANISOU  234  CB  GLU A  41     6110   8301   5615    407   -740   -605       C  
ATOM    235  CG  GLU A  41     -16.381  31.655  35.830  1.00 52.19           C  
ANISOU  235  CG  GLU A  41     6034   8166   5629    375   -661   -522       C  
ATOM    236  CD  GLU A  41     -15.770  32.381  34.643  1.00 51.87           C  
ANISOU  236  CD  GLU A  41     5950   8006   5753    368   -594   -532       C  
ATOM    237  OE1 GLU A  41     -14.589  32.747  34.730  1.00 52.59           O  
ANISOU  237  OE1 GLU A  41     5981   8002   5998    375   -635   -564       O  
ATOM    238  OE2 GLU A  41     -16.463  32.553  33.622  1.00 51.08           O  
ANISOU  238  OE2 GLU A  41     5881   7898   5630    355   -503   -507       O  
ATOM    239  N   LEU A  42     -19.505  32.961  34.998  1.00 50.22           N  
ANISOU  239  N   LEU A  42     5846   8062   5173    387   -527   -566       N  
ATOM    240  CA  LEU A  42     -20.714  32.312  34.481  1.00 48.97           C  
ANISOU  240  CA  LEU A  42     5722   7964   4922    368   -462   -521       C  
ATOM    241  C   LEU A  42     -20.443  31.030  33.679  1.00 47.92           C  
ANISOU  241  C   LEU A  42     5612   7795   4799    331   -411   -430       C  
ATOM    242  O   LEU A  42     -21.386  30.375  33.238  1.00 47.35           O  
ANISOU  242  O   LEU A  42     5567   7766   4657    311   -364   -392       O  
ATOM    243  CB  LEU A  42     -21.499  33.293  33.605  1.00 48.81           C  
ANISOU  243  CB  LEU A  42     5698   7917   4929    383   -428   -549       C  
ATOM    244  CG  LEU A  42     -21.957  34.617  34.224  1.00 48.96           C  
ANISOU  244  CG  LEU A  42     5690   7963   4950    422   -466   -643       C  
ATOM    245  CD1 LEU A  42     -22.886  35.333  33.258  1.00 48.68           C  
ANISOU  245  CD1 LEU A  42     5658   7900   4939    436   -437   -653       C  
ATOM    246  CD2 LEU A  42     -22.688  34.418  35.540  1.00 49.33           C  
ANISOU  246  CD2 LEU A  42     5739   8127   4878    430   -484   -688       C  
ATOM    247  N   VAL A  43     -19.177  30.686  33.463  1.00 47.54           N  
ANISOU  247  N   VAL A  43     5548   7663   4852    320   -419   -403       N  
ATOM    248  CA  VAL A  43     -18.825  29.464  32.758  1.00 47.65           C  
ANISOU  248  CA  VAL A  43     5581   7637   4889    286   -368   -326       C  
ATOM    249  C   VAL A  43     -18.147  28.500  33.721  1.00 48.51           C  
ANISOU  249  C   VAL A  43     5679   7763   4988    281   -427   -299       C  
ATOM    250  O   VAL A  43     -17.072  28.795  34.248  1.00 49.13           O  
ANISOU  250  O   VAL A  43     5718   7790   5159    297   -494   -328       O  
ATOM    251  CB  VAL A  43     -17.885  29.750  31.569  1.00 47.41           C  
ANISOU  251  CB  VAL A  43     5539   7472   5001    273   -309   -313       C  
ATOM    252  CG1 VAL A  43     -17.446  28.456  30.896  1.00 46.87           C  
ANISOU  252  CG1 VAL A  43     5489   7356   4964    237   -249   -242       C  
ATOM    253  CG2 VAL A  43     -18.565  30.663  30.564  1.00 47.05           C  
ANISOU  253  CG2 VAL A  43     5529   7397   4949    277   -258   -327       C  
ATOM    254  N   GLN A  44     -18.777  27.348  33.931  1.00 48.55           N  
ANISOU  254  N   GLN A  44     5722   7834   4891    259   -409   -245       N  
ATOM    255  CA  GLN A  44     -18.172  26.248  34.678  1.00 48.92           C  
ANISOU  255  CA  GLN A  44     5777   7884   4927    250   -460   -200       C  
ATOM    256  C   GLN A  44     -17.155  25.567  33.775  1.00 48.31           C  
ANISOU  256  C   GLN A  44     5671   7694   4988    231   -423   -155       C  
ATOM    257  O   GLN A  44     -17.544  24.959  32.784  1.00 47.53           O  
ANISOU  257  O   GLN A  44     5596   7578   4886    202   -336   -111       O  
ATOM    258  CB  GLN A  44     -19.260  25.243  35.083  1.00 49.42           C  
ANISOU  258  CB  GLN A  44     5893   8044   4841    226   -433   -152       C  
ATOM    259  CG  GLN A  44     -18.786  24.099  35.970  1.00 50.22           C  
ANISOU  259  CG  GLN A  44     6024   8154   4903    217   -490    -99       C  
ATOM    260  CD  GLN A  44     -18.424  24.558  37.360  1.00 51.18           C  
ANISOU  260  CD  GLN A  44     6167   8311   4968    245   -600   -140       C  
ATOM    261  OE1 GLN A  44     -19.163  25.340  37.974  1.00 52.24           O  
ANISOU  261  OE1 GLN A  44     6324   8520   5004    259   -602   -195       O  
ATOM    262  NE2 GLN A  44     -17.292  24.076  37.876  1.00 51.50           N  
ANISOU  262  NE2 GLN A  44     6203   8292   5073    256   -696   -118       N  
ATOM    263  N   SER A  45     -15.867  25.659  34.110  1.00 48.77           N  
ANISOU  263  N   SER A  45     5680   7673   5178    246   -487   -172       N  
ATOM    264  CA  SER A  45     -14.803  25.087  33.258  1.00 48.74           C  
ANISOU  264  CA  SER A  45     5633   7546   5340    228   -439   -143       C  
ATOM    265  C   SER A  45     -14.071  23.878  33.853  1.00 49.33           C  
ANISOU  265  C   SER A  45     5692   7591   5460    226   -506    -98       C  
ATOM    266  O   SER A  45     -13.199  23.318  33.196  1.00 50.09           O  
ANISOU  266  O   SER A  45     5744   7582   5706    212   -464    -78       O  
ATOM    267  CB  SER A  45     -13.800  26.180  32.866  1.00 48.65           C  
ANISOU  267  CB  SER A  45     5554   7428   5502    242   -433   -204       C  
ATOM    268  OG  SER A  45     -13.297  26.829  34.007  1.00 49.04           O  
ANISOU  268  OG  SER A  45     5565   7488   5581    277   -561   -259       O  
ATOM    269  N   SER A  46     -14.436  23.457  35.064  1.00 49.98           N  
ANISOU  269  N   SER A  46     5817   7758   5416    239   -605    -80       N  
ATOM    270  CA  SER A  46     -13.766  22.334  35.732  1.00 50.91           C  
ANISOU  270  CA  SER A  46     5934   7843   5565    242   -692    -31       C  
ATOM    271  C   SER A  46     -14.754  21.287  36.244  1.00 51.35           C  
ANISOU  271  C   SER A  46     6078   7994   5436    221   -686     37       C  
ATOM    272  O   SER A  46     -15.938  21.564  36.438  1.00 51.27           O  
ANISOU  272  O   SER A  46     6125   8090   5266    211   -642     31       O  
ATOM    273  CB  SER A  46     -12.900  22.842  36.891  1.00 51.62           C  
ANISOU  273  CB  SER A  46     5999   7908   5704    281   -856    -77       C  
ATOM    274  OG  SER A  46     -13.687  23.435  37.910  1.00 51.50           O  
ANISOU  274  OG  SER A  46     6056   8005   5506    297   -915   -107       O  
ATOM    275  N   SER A  47     -14.229  20.080  36.462  1.00 51.97           N  
ANISOU  275  N   SER A  47     6163   8027   5558    214   -729     99       N  
ATOM    276  CA  SER A  47     -14.981  18.933  36.968  1.00 51.56           C  
ANISOU  276  CA  SER A  47     6194   8040   5355    191   -726    174       C  
ATOM    277  C   SER A  47     -14.198  18.265  38.085  1.00 52.41           C  
ANISOU  277  C   SER A  47     6330   8111   5471    213   -879    211       C  
ATOM    278  O   SER A  47     -13.001  18.474  38.222  1.00 53.07           O  
ANISOU  278  O   SER A  47     6347   8099   5717    243   -978    183       O  
ATOM    279  CB  SER A  47     -15.204  17.934  35.832  1.00 50.97           C  
ANISOU  279  CB  SER A  47     6107   7926   5332    153   -606    227       C  
ATOM    280  OG  SER A  47     -15.771  16.719  36.292  1.00 51.63           O  
ANISOU  280  OG  SER A  47     6260   8051   5306    129   -607    304       O  
ATOM    281  N   THR A  48     -14.875  17.449  38.875  1.00 52.98           N  
ANISOU  281  N   THR A  48     6503   8251   5376    197   -900    273       N  
ATOM    282  CA  THR A  48     -14.208  16.649  39.901  1.00 54.46           C  
ANISOU  282  CA  THR A  48     6745   8396   5551    214  -1049    326       C  
ATOM    283  C   THR A  48     -13.436  15.471  39.299  1.00 53.82           C  
ANISOU  283  C   THR A  48     6609   8202   5637    207  -1051    385       C  
ATOM    284  O   THR A  48     -12.580  14.899  39.960  1.00 55.09           O  
ANISOU  284  O   THR A  48     6779   8289   5862    232  -1195    418       O  
ATOM    285  CB  THR A  48     -15.210  16.108  40.940  1.00 56.09           C  
ANISOU  285  CB  THR A  48     7097   8703   5511    193  -1053    382       C  
ATOM    286  OG1 THR A  48     -16.187  15.281  40.283  1.00 56.42           O  
ANISOU  286  OG1 THR A  48     7156   8784   5497    144   -903    436       O  
ATOM    287  CG2 THR A  48     -15.908  17.262  41.663  1.00 56.77           C  
ANISOU  287  CG2 THR A  48     7242   8893   5436    202  -1054    314       C  
ATOM    288  N   GLY A  49     -13.753  15.102  38.060  1.00 52.40           N  
ANISOU  288  N   GLY A  49     6377   8003   5528    175   -899    396       N  
ATOM    289  CA  GLY A  49     -13.179  13.915  37.421  1.00 52.18           C  
ANISOU  289  CA  GLY A  49     6306   7874   5645    161   -872    449       C  
ATOM    290  C   GLY A  49     -13.980  12.644  37.679  1.00 51.84           C  
ANISOU  290  C   GLY A  49     6354   7872   5470    126   -837    540       C  
ATOM    291  O   GLY A  49     -13.609  11.574  37.194  1.00 52.40           O  
ANISOU  291  O   GLY A  49     6399   7863   5649    113   -813    589       O  
ATOM    292  N   LYS A  50     -15.088  12.770  38.414  1.00 50.77           N  
ANISOU  292  N   LYS A  50     6322   7856   5113    109   -822    559       N  
ATOM    293  CA  LYS A  50     -15.819  11.638  38.963  1.00 50.53           C  
ANISOU  293  CA  LYS A  50     6393   7864   4942     76   -806    647       C  
ATOM    294  C   LYS A  50     -17.307  11.831  38.727  1.00 49.03           C  
ANISOU  294  C   LYS A  50     6244   7791   4595     33   -662    638       C  
ATOM    295  O   LYS A  50     -17.822  12.939  38.891  1.00 48.64           O  
ANISOU  295  O   LYS A  50     6195   7819   4466     41   -638    573       O  
ATOM    296  CB  LYS A  50     -15.561  11.566  40.469  1.00 52.25           C  
ANISOU  296  CB  LYS A  50     6720   8097   5037    100   -962    681       C  
ATOM    297  CG  LYS A  50     -14.177  11.088  40.860  1.00 53.47           C  
ANISOU  297  CG  LYS A  50     6850   8125   5340    142  -1134    708       C  
ATOM    298  CD  LYS A  50     -13.712  11.628  42.189  1.00 54.98           C  
ANISOU  298  CD  LYS A  50     7124   8324   5440    182  -1318    695       C  
ATOM    299  CE  LYS A  50     -12.267  11.244  42.407  1.00 56.27           C  
ANISOU  299  CE  LYS A  50     7232   8347   5802    229  -1502    707       C  
ATOM    300  NZ  LYS A  50     -12.043   9.771  42.494  1.00 56.96           N  
ANISOU  300  NZ  LYS A  50     7359   8354   5928    219  -1541    810       N  
ATOM    301  N   ILE A  51     -17.997  10.755  38.358  1.00 48.14           N  
ANISOU  301  N   ILE A  51     6157   7684   4451    -12   -569    698       N  
ATOM    302  CA  ILE A  51     -19.447  10.785  38.151  1.00 47.07           C  
ANISOU  302  CA  ILE A  51     6051   7647   4189    -56   -437    692       C  
ATOM    303  C   ILE A  51     -20.121  10.446  39.471  1.00 48.17           C  
ANISOU  303  C   ILE A  51     6310   7854   4137    -76   -452    740       C  
ATOM    304  O   ILE A  51     -20.015   9.322  39.950  1.00 49.08           O  
ANISOU  304  O   ILE A  51     6494   7932   4222    -95   -478    825       O  
ATOM    305  CB  ILE A  51     -19.887   9.778  37.071  1.00 46.12           C  
ANISOU  305  CB  ILE A  51     5896   7491   4137    -99   -330    726       C  
ATOM    306  CG1 ILE A  51     -19.334  10.200  35.707  1.00 45.12           C  
ANISOU  306  CG1 ILE A  51     5673   7301   4171    -85   -292    671       C  
ATOM    307  CG2 ILE A  51     -21.410   9.663  37.014  1.00 45.72           C  
ANISOU  307  CG2 ILE A  51     5873   7532   3964   -146   -213    724       C  
ATOM    308  CD1 ILE A  51     -19.336   9.103  34.659  1.00 44.81           C  
ANISOU  308  CD1 ILE A  51     5607   7190   4227   -119   -216    705       C  
ATOM    309  N   CYS A  52     -20.831  11.417  40.048  1.00 48.11           N  
ANISOU  309  N   CYS A  52     6336   7941   4002    -73   -427    685       N  
ATOM    310  CA  CYS A  52     -21.521  11.214  41.321  1.00 48.68           C  
ANISOU  310  CA  CYS A  52     6536   8080   3879    -96   -416    718       C  
ATOM    311  C   CYS A  52     -22.677  10.209  41.175  1.00 48.81           C  
ANISOU  311  C   CYS A  52     6582   8126   3837   -160   -277    772       C  
ATOM    312  O   CYS A  52     -23.525  10.333  40.267  1.00 48.21           O  
ANISOU  312  O   CYS A  52     6426   8083   3811   -186   -163    733       O  
ATOM    313  CB  CYS A  52     -22.050  12.550  41.852  1.00 48.64           C  
ANISOU  313  CB  CYS A  52     6545   8166   3772    -80   -398    630       C  
ATOM    314  SG  CYS A  52     -20.773  13.705  42.426  1.00 48.49           S  
ANISOU  314  SG  CYS A  52     6526   8117   3782    -10   -574    568       S  
ATOM    315  N   ASN A  53     -22.710   9.222  42.079  1.00 49.69           N  
ANISOU  315  N   ASN A  53     6814   8220   3846   -187   -294    862       N  
ATOM    316  CA  ASN A  53     -23.742   8.170  42.068  1.00 49.86           C  
ANISOU  316  CA  ASN A  53     6874   8256   3815   -253   -163    922       C  
ATOM    317  C   ASN A  53     -25.166   8.591  42.470  1.00 50.52           C  
ANISOU  317  C   ASN A  53     6983   8440   3774   -296    -15    877       C  
ATOM    318  O   ASN A  53     -26.083   7.764  42.399  1.00 51.26           O  
ANISOU  318  O   ASN A  53     7088   8542   3847   -355    106    916       O  
ATOM    319  CB  ASN A  53     -23.304   6.965  42.919  1.00 50.67           C  
ANISOU  319  CB  ASN A  53     7109   8294   3848   -269   -226   1039       C  
ATOM    320  CG  ASN A  53     -23.198   7.258  44.417  1.00 51.87           C  
ANISOU  320  CG  ASN A  53     7430   8477   3803   -260   -292   1062       C  
ATOM    321  OD1 ASN A  53     -22.700   6.402  45.151  1.00 52.41           O  
ANISOU  321  OD1 ASN A  53     7623   8483   3808   -263   -376   1157       O  
ATOM    322  ND2 ASN A  53     -23.623   8.430  44.885  1.00 52.00           N  
ANISOU  322  ND2 ASN A  53     7463   8578   3718   -248   -264    978       N  
ATOM    323  N   ASN A  54     -25.336   9.846  42.918  1.00 50.78           N  
ANISOU  323  N   ASN A  54     7019   8540   3735   -269    -23    793       N  
ATOM    324  CA  ASN A  54     -26.655  10.439  43.184  1.00 51.42           C  
ANISOU  324  CA  ASN A  54     7092   8712   3734   -301    121    727       C  
ATOM    325  C   ASN A  54     -26.789  11.815  42.506  1.00 50.76           C  
ANISOU  325  C   ASN A  54     6886   8669   3730   -260    115    610       C  
ATOM    326  O   ASN A  54     -25.781  12.465  42.241  1.00 50.32           O  
ANISOU  326  O   ASN A  54     6796   8583   3740   -205     -5    582       O  
ATOM    327  CB  ASN A  54     -26.867  10.591  44.697  1.00 52.93           C  
ANISOU  327  CB  ASN A  54     7449   8945   3717   -315    136    740       C  
ATOM    328  CG  ASN A  54     -27.222   9.279  45.375  1.00 54.01           C  
ANISOU  328  CG  ASN A  54     7716   9054   3750   -375    203    848       C  
ATOM    329  OD1 ASN A  54     -26.465   8.790  46.202  1.00 54.96           O  
ANISOU  329  OD1 ASN A  54     7980   9131   3772   -365    101    925       O  
ATOM    330  ND2 ASN A  54     -28.372   8.704  45.028  1.00 54.03           N  
ANISOU  330  ND2 ASN A  54     7671   9076   3782   -438    370    853       N  
ATOM    331  N   PRO A  55     -28.014  12.283  42.227  1.00 50.97           N  
ANISOU  331  N   PRO A  55     6844   8757   3766   -285    242    541       N  
ATOM    332  CA  PRO A  55     -29.271  11.586  42.508  1.00 51.64           C  
ANISOU  332  CA  PRO A  55     6946   8872   3803   -353    399    559       C  
ATOM    333  C   PRO A  55     -29.722  10.623  41.409  1.00 51.53           C  
ANISOU  333  C   PRO A  55     6842   8816   3919   -391    453    594       C  
ATOM    334  O   PRO A  55     -30.759   9.987  41.577  1.00 52.63           O  
ANISOU  334  O   PRO A  55     6982   8970   4044   -450    581    608       O  
ATOM    335  CB  PRO A  55     -30.264  12.734  42.621  1.00 51.58           C  
ANISOU  335  CB  PRO A  55     6876   8938   3785   -349    486    445       C  
ATOM    336  CG  PRO A  55     -29.763  13.731  41.652  1.00 50.56           C  
ANISOU  336  CG  PRO A  55     6636   8798   3775   -289    390    379       C  
ATOM    337  CD  PRO A  55     -28.260  13.582  41.572  1.00 50.30           C  
ANISOU  337  CD  PRO A  55     6647   8705   3759   -247    238    433       C  
ATOM    338  N   HIS A  56     -28.964  10.509  40.317  1.00 51.02           N  
ANISOU  338  N   HIS A  56     6708   8695   3983   -360    364    605       N  
ATOM    339  CA  HIS A  56     -29.356   9.670  39.194  1.00 50.86           C  
ANISOU  339  CA  HIS A  56     6610   8631   4084   -393    406    626       C  
ATOM    340  C   HIS A  56     -28.838   8.260  39.396  1.00 52.43           C  
ANISOU  340  C   HIS A  56     6881   8764   4276   -423    391    737       C  
ATOM    341  O   HIS A  56     -27.711   8.065  39.869  1.00 53.36           O  
ANISOU  341  O   HIS A  56     7072   8840   4362   -393    290    792       O  
ATOM    342  CB  HIS A  56     -28.785  10.221  37.894  1.00 49.40           C  
ANISOU  342  CB  HIS A  56     6333   8409   4027   -349    330    582       C  
ATOM    343  CG  HIS A  56     -29.148  11.645  37.632  1.00 48.50           C  
ANISOU  343  CG  HIS A  56     6154   8345   3928   -311    323    480       C  
ATOM    344  ND1 HIS A  56     -30.447  12.057  37.451  1.00 48.74           N  
ANISOU  344  ND1 HIS A  56     6119   8425   3976   -332    407    412       N  
ATOM    345  CD2 HIS A  56     -28.383  12.755  37.524  1.00 47.63           C  
ANISOU  345  CD2 HIS A  56     6031   8235   3833   -254    239    432       C  
ATOM    346  CE1 HIS A  56     -30.468  13.360  37.237  1.00 48.19           C  
ANISOU  346  CE1 HIS A  56     6002   8383   3925   -286    371    330       C  
ATOM    347  NE2 HIS A  56     -29.226  13.808  37.273  1.00 47.48           N  
ANISOU  347  NE2 HIS A  56     5946   8265   3830   -240    273    342       N  
ATOM    348  N   ARG A  57     -29.671   7.285  39.031  1.00 53.88           N  
ANISOU  348  N   ARG A  57     7039   8930   4504   -481    486    767       N  
ATOM    349  CA  ARG A  57     -29.283   5.880  39.062  1.00 55.45           C  
ANISOU  349  CA  ARG A  57     7292   9055   4720   -515    481    869       C  
ATOM    350  C   ARG A  57     -28.255   5.583  37.956  1.00 53.62           C  
ANISOU  350  C   ARG A  57     7009   8746   4619   -480    386    882       C  
ATOM    351  O   ARG A  57     -28.614   5.396  36.780  1.00 52.74           O  
ANISOU  351  O   ARG A  57     6811   8611   4617   -493    414    848       O  
ATOM    352  CB  ARG A  57     -30.525   5.001  38.908  1.00 57.90           C  
ANISOU  352  CB  ARG A  57     7574   9365   5059   -589    616    883       C  
ATOM    353  CG  ARG A  57     -30.271   3.493  38.987  1.00 60.41           C  
ANISOU  353  CG  ARG A  57     7951   9605   5397   -632    628    990       C  
ATOM    354  CD  ARG A  57     -31.606   2.715  39.074  1.00 62.72           C  
ANISOU  354  CD  ARG A  57     8223   9902   5706   -713    780    999       C  
ATOM    355  NE  ARG A  57     -31.689   1.866  40.288  1.00 65.50           N  
ANISOU  355  NE  ARG A  57     8712  10234   5941   -761    843   1097       N  
ATOM    356  CZ  ARG A  57     -30.948   0.779  40.506  1.00 66.85           C  
ANISOU  356  CZ  ARG A  57     8970  10325   6105   -769    791   1205       C  
ATOM    357  NH1 ARG A  57     -30.063   0.324  39.601  1.00 66.11           N  
ANISOU  357  NH1 ARG A  57     8830  10160   6128   -737    688   1226       N  
ATOM    358  NH2 ARG A  57     -31.099   0.121  41.656  1.00 68.58           N  
ANISOU  358  NH2 ARG A  57     9331  10526   6199   -813    850   1294       N  
ATOM    359  N   ILE A  58     -26.976   5.560  38.343  1.00 52.53           N  
ANISOU  359  N   ILE A  58     6927   8562   4471   -437    273    927       N  
ATOM    360  CA  ILE A  58     -25.872   5.284  37.417  1.00 50.63           C  
ANISOU  360  CA  ILE A  58     6638   8235   4363   -404    192    937       C  
ATOM    361  C   ILE A  58     -25.620   3.787  37.383  1.00 50.45           C  
ANISOU  361  C   ILE A  58     6652   8129   4386   -438    197   1030       C  
ATOM    362  O   ILE A  58     -25.498   3.157  38.431  1.00 51.67           O  
ANISOU  362  O   ILE A  58     6906   8270   4456   -453    179   1110       O  
ATOM    363  CB  ILE A  58     -24.552   5.962  37.858  1.00 50.33           C  
ANISOU  363  CB  ILE A  58     6624   8173   4328   -339     61    933       C  
ATOM    364  CG1 ILE A  58     -24.751   7.454  38.172  1.00 49.95           C  
ANISOU  364  CG1 ILE A  58     6559   8206   4214   -305     47    848       C  
ATOM    365  CG2 ILE A  58     -23.473   5.766  36.800  1.00 49.43           C  
ANISOU  365  CG2 ILE A  58     6440   7965   4376   -309      5    926       C  
ATOM    366  CD1 ILE A  58     -25.433   8.239  37.068  1.00 48.80           C  
ANISOU  366  CD1 ILE A  58     6314   8095   4131   -304    110    759       C  
ATOM    367  N   LEU A  59     -25.518   3.231  36.179  1.00 49.09           N  
ANISOU  367  N   LEU A  59     6412   7897   4345   -449    219   1020       N  
ATOM    368  CA  LEU A  59     -25.198   1.821  35.982  1.00 49.17           C  
ANISOU  368  CA  LEU A  59     6442   7815   4426   -477    222   1098       C  
ATOM    369  C   LEU A  59     -23.908   1.699  35.187  1.00 48.53           C  
ANISOU  369  C   LEU A  59     6316   7640   4485   -435    148   1090       C  
ATOM    370  O   LEU A  59     -23.870   2.007  34.001  1.00 47.96           O  
ANISOU  370  O   LEU A  59     6174   7550   4500   -429    177   1025       O  
ATOM    371  CB  LEU A  59     -26.340   1.109  35.252  1.00 48.66           C  
ANISOU  371  CB  LEU A  59     6337   7751   4400   -540    332   1087       C  
ATOM    372  CG  LEU A  59     -26.188  -0.385  34.981  1.00 48.92           C  
ANISOU  372  CG  LEU A  59     6386   7688   4512   -577    352   1159       C  
ATOM    373  CD1 LEU A  59     -25.881  -1.150  36.257  1.00 50.07           C  
ANISOU  373  CD1 LEU A  59     6637   7804   4584   -589    322   1267       C  
ATOM    374  CD2 LEU A  59     -27.452  -0.922  34.338  1.00 48.90           C  
ANISOU  374  CD2 LEU A  59     6339   7698   4542   -641    457   1132       C  
ATOM    375  N   ASP A  60     -22.854   1.244  35.855  1.00 49.01           N  
ANISOU  375  N   ASP A  60     6421   7631   4568   -406     54   1156       N  
ATOM    376  CA  ASP A  60     -21.550   1.072  35.242  1.00 48.78           C  
ANISOU  376  CA  ASP A  60     6341   7498   4694   -364    -16   1149       C  
ATOM    377  C   ASP A  60     -21.550  -0.210  34.430  1.00 49.08           C  
ANISOU  377  C   ASP A  60     6357   7447   4846   -399     38   1180       C  
ATOM    378  O   ASP A  60     -21.678  -1.299  34.981  1.00 50.60           O  
ANISOU  378  O   ASP A  60     6603   7597   5025   -427     34   1264       O  
ATOM    379  CB  ASP A  60     -20.475   0.996  36.330  1.00 49.94           C  
ANISOU  379  CB  ASP A  60     6540   7596   4839   -319   -154   1206       C  
ATOM    380  CG  ASP A  60     -19.066   1.122  35.783  1.00 49.63           C  
ANISOU  380  CG  ASP A  60     6424   7454   4979   -266   -233   1177       C  
ATOM    381  OD1 ASP A  60     -18.851   0.911  34.566  1.00 48.56           O  
ANISOU  381  OD1 ASP A  60     6213   7263   4977   -274   -165   1133       O  
ATOM    382  OD2 ASP A  60     -18.163   1.442  36.583  1.00 50.24           O  
ANISOU  382  OD2 ASP A  60     6520   7500   5069   -218   -363   1193       O  
ATOM    383  N   GLY A  61     -21.394  -0.071  33.121  1.00 48.88           N  
ANISOU  383  N   GLY A  61     6259   7385   4927   -399     91   1112       N  
ATOM    384  CA  GLY A  61     -21.294  -1.209  32.215  1.00 49.46           C  
ANISOU  384  CA  GLY A  61     6309   7364   5118   -429    144   1124       C  
ATOM    385  C   GLY A  61     -20.077  -2.085  32.433  1.00 50.73           C  
ANISOU  385  C   GLY A  61     6465   7400   5412   -403     75   1179       C  
ATOM    386  O   GLY A  61     -20.118  -3.279  32.121  1.00 51.83           O  
ANISOU  386  O   GLY A  61     6608   7461   5624   -433    108   1219       O  
ATOM    387  N   ILE A  62     -18.992  -1.507  32.957  1.00 51.22           N  
ANISOU  387  N   ILE A  62     6511   7432   5518   -345    -26   1178       N  
ATOM    388  CA  ILE A  62     -17.744  -2.243  33.233  1.00 52.19           C  
ANISOU  388  CA  ILE A  62     6614   7424   5791   -310   -117   1223       C  
ATOM    389  C   ILE A  62     -17.211  -2.834  31.913  1.00 51.70           C  
ANISOU  389  C   ILE A  62     6479   7252   5913   -318    -39   1176       C  
ATOM    390  O   ILE A  62     -16.768  -2.083  31.050  1.00 50.83           O  
ANISOU  390  O   ILE A  62     6309   7128   5875   -301      6   1092       O  
ATOM    391  CB  ILE A  62     -17.913  -3.299  34.369  1.00 53.53           C  
ANISOU  391  CB  ILE A  62     6872   7567   5902   -324   -186   1340       C  
ATOM    392  CG1 ILE A  62     -18.409  -2.634  35.660  1.00 54.34           C  
ANISOU  392  CG1 ILE A  62     7065   7775   5805   -318   -249   1377       C  
ATOM    393  CG2 ILE A  62     -16.599  -4.015  34.655  1.00 54.75           C  
ANISOU  393  CG2 ILE A  62     7001   7576   6226   -279   -303   1385       C  
ATOM    394  CD1 ILE A  62     -19.104  -3.589  36.615  1.00 55.47           C  
ANISOU  394  CD1 ILE A  62     7324   7925   5827   -360   -250   1485       C  
ATOM    395  N   ASP A  63     -17.342  -4.145  31.715  1.00 52.22           N  
ANISOU  395  N   ASP A  63     6558   7241   6043   -350     -8   1226       N  
ATOM    396  CA  ASP A  63     -16.780  -4.822  30.552  1.00 52.25           C  
ANISOU  396  CA  ASP A  63     6501   7126   6224   -357     65   1183       C  
ATOM    397  C   ASP A  63     -17.782  -4.886  29.405  1.00 50.82           C  
ANISOU  397  C   ASP A  63     6331   6989   5989   -412    201   1125       C  
ATOM    398  O   ASP A  63     -17.485  -5.464  28.366  1.00 51.33           O  
ANISOU  398  O   ASP A  63     6367   6963   6172   -428    278   1082       O  
ATOM    399  CB  ASP A  63     -16.356  -6.256  30.928  1.00 53.51           C  
ANISOU  399  CB  ASP A  63     6669   7165   6497   -360     19   1263       C  
ATOM    400  CG  ASP A  63     -15.091  -6.312  31.765  1.00 54.74           C  
ANISOU  400  CG  ASP A  63     6796   7229   6773   -297   -127   1304       C  
ATOM    401  OD1 ASP A  63     -14.369  -5.294  31.897  1.00 54.46           O  
ANISOU  401  OD1 ASP A  63     6714   7204   6776   -250   -184   1255       O  
ATOM    402  OD2 ASP A  63     -14.815  -7.411  32.285  1.00 56.09           O  
ANISOU  402  OD2 ASP A  63     6990   7309   7013   -294   -193   1385       O  
ATOM    403  N   CYS A  64     -18.950  -4.277  29.575  1.00 49.73           N  
ANISOU  403  N   CYS A  64     6235   6982   5680   -440    228   1116       N  
ATOM    404  CA  CYS A  64     -20.082  -4.531  28.701  1.00 49.01           C  
ANISOU  404  CA  CYS A  64     6161   6929   5532   -495    327   1078       C  
ATOM    405  C   CYS A  64     -20.649  -3.272  28.058  1.00 47.71           C  
ANISOU  405  C   CYS A  64     5994   6858   5276   -494    366    994       C  
ATOM    406  O   CYS A  64     -20.779  -2.218  28.700  1.00 47.22           O  
ANISOU  406  O   CYS A  64     5935   6886   5122   -468    321    989       O  
ATOM    407  CB  CYS A  64     -21.183  -5.225  29.496  1.00 49.49           C  
ANISOU  407  CB  CYS A  64     6269   7043   5491   -541    328   1152       C  
ATOM    408  SG  CYS A  64     -20.699  -6.867  30.071  1.00 50.36           S  
ANISOU  408  SG  CYS A  64     6401   7028   5705   -554    295   1256       S  
ATOM    409  N   THR A  65     -20.976  -3.405  26.775  1.00 46.84           N  
ANISOU  409  N   THR A  65     5886   6718   5191   -523    445    928       N  
ATOM    410  CA  THR A  65     -21.781  -2.423  26.075  1.00 45.78           C  
ANISOU  410  CA  THR A  65     5767   6665   4961   -532    477    856       C  
ATOM    411  C   THR A  65     -23.230  -2.751  26.405  1.00 45.62           C  
ANISOU  411  C   THR A  65     5763   6726   4843   -579    484    877       C  
ATOM    412  O   THR A  65     -23.552  -3.918  26.662  1.00 46.76           O  
ANISOU  412  O   THR A  65     5914   6833   5020   -615    498    928       O  
ATOM    413  CB  THR A  65     -21.550  -2.486  24.554  1.00 45.26           C  
ANISOU  413  CB  THR A  65     5722   6523   4952   -546    550    779       C  
ATOM    414  OG1 THR A  65     -21.975  -3.759  24.052  1.00 45.58           O  
ANISOU  414  OG1 THR A  65     5780   6502   5037   -593    592    787       O  
ATOM    415  CG2 THR A  65     -20.068  -2.271  24.250  1.00 45.30           C  
ANISOU  415  CG2 THR A  65     5701   6430   5080   -507    569    756       C  
ATOM    416  N   LEU A  66     -24.097  -1.736  26.411  1.00 44.11           N  
ANISOU  416  N   LEU A  66     5573   6638   4550   -578    476    836       N  
ATOM    417  CA  LEU A  66     -25.531  -1.942  26.633  1.00 43.66           C  
ANISOU  417  CA  LEU A  66     5513   6653   4422   -622    492    838       C  
ATOM    418  C   LEU A  66     -26.082  -3.036  25.720  1.00 43.88           C  
ANISOU  418  C   LEU A  66     5549   6615   4507   -674    535    819       C  
ATOM    419  O   LEU A  66     -26.897  -3.844  26.154  1.00 44.29           O  
ANISOU  419  O   LEU A  66     5591   6676   4559   -719    555    856       O  
ATOM    420  CB  LEU A  66     -26.307  -0.649  26.424  1.00 42.94           C  
ANISOU  420  CB  LEU A  66     5412   6657   4247   -609    477    772       C  
ATOM    421  CG  LEU A  66     -27.844  -0.715  26.390  1.00 42.98           C  
ANISOU  421  CG  LEU A  66     5395   6726   4211   -652    494    745       C  
ATOM    422  CD1 LEU A  66     -28.401  -1.310  27.674  1.00 43.66           C  
ANISOU  422  CD1 LEU A  66     5467   6852   4269   -683    516    815       C  
ATOM    423  CD2 LEU A  66     -28.408   0.676  26.146  1.00 42.35           C  
ANISOU  423  CD2 LEU A  66     5300   6723   4068   -625    465    676       C  
ATOM    424  N   ILE A  67     -25.617  -3.071  24.474  1.00 43.72           N  
ANISOU  424  N   ILE A  67     5553   6522   4536   -670    556    761       N  
ATOM    425  CA  ILE A  67     -26.082  -4.072  23.506  1.00 44.35           C  
ANISOU  425  CA  ILE A  67     5653   6532   4665   -717    592    731       C  
ATOM    426  C   ILE A  67     -25.669  -5.499  23.911  1.00 45.25           C  
ANISOU  426  C   ILE A  67     5759   6562   4872   -742    616    798       C  
ATOM    427  O   ILE A  67     -26.507  -6.403  23.890  1.00 46.18           O  
ANISOU  427  O   ILE A  67     5871   6666   5010   -793    634    810       O  
ATOM    428  CB  ILE A  67     -25.623  -3.735  22.062  1.00 43.91           C  
ANISOU  428  CB  ILE A  67     5651   6412   4622   -708    616    650       C  
ATOM    429  CG1 ILE A  67     -26.258  -2.421  21.574  1.00 43.54           C  
ANISOU  429  CG1 ILE A  67     5626   6440   4478   -691    582    586       C  
ATOM    430  CG2 ILE A  67     -25.962  -4.848  21.088  1.00 44.28           C  
ANISOU  430  CG2 ILE A  67     5732   6373   4718   -756    651    616       C  
ATOM    431  CD1 ILE A  67     -27.769  -2.446  21.349  1.00 43.67           C  
ANISOU  431  CD1 ILE A  67     5632   6511   4448   -727    547    551       C  
ATOM    432  N   ASP A  68     -24.409  -5.703  24.292  1.00 45.36           N  
ANISOU  432  N   ASP A  68     5768   6513   4955   -708    612    840       N  
ATOM    433  CA  ASP A  68     -23.983  -7.027  24.777  1.00 46.46           C  
ANISOU  433  CA  ASP A  68     5899   6565   5189   -724    619    912       C  
ATOM    434  C   ASP A  68     -24.751  -7.470  26.035  1.00 46.90           C  
ANISOU  434  C   ASP A  68     5949   6677   5192   -751    598    998       C  
ATOM    435  O   ASP A  68     -25.036  -8.658  26.197  1.00 46.94           O  
ANISOU  435  O   ASP A  68     5959   6623   5252   -792    620   1044       O  
ATOM    436  CB  ASP A  68     -22.476  -7.086  25.033  1.00 47.07           C  
ANISOU  436  CB  ASP A  68     5959   6559   5365   -675    600    939       C  
ATOM    437  CG  ASP A  68     -21.655  -7.239  23.753  1.00 47.53           C  
ANISOU  437  CG  ASP A  68     6024   6511   5525   -668    660    864       C  
ATOM    438  OD1 ASP A  68     -22.096  -7.944  22.804  1.00 47.67           O  
ANISOU  438  OD1 ASP A  68     6069   6476   5567   -710    714    820       O  
ATOM    439  OD2 ASP A  68     -20.531  -6.673  23.732  1.00 47.71           O  
ANISOU  439  OD2 ASP A  68     6023   6495   5609   -621    655    848       O  
ATOM    440  N   ALA A  69     -25.096  -6.515  26.901  1.00 46.94           N  
ANISOU  440  N   ALA A  69     5953   6791   5092   -732    565   1016       N  
ATOM    441  CA  ALA A  69     -25.952  -6.789  28.057  1.00 47.70           C  
ANISOU  441  CA  ALA A  69     6058   6948   5116   -764    568   1085       C  
ATOM    442  C   ALA A  69     -27.366  -7.166  27.616  1.00 48.06           C  
ANISOU  442  C   ALA A  69     6085   7023   5152   -827    621   1048       C  
ATOM    443  O   ALA A  69     -27.956  -8.127  28.126  1.00 49.15           O  
ANISOU  443  O   ALA A  69     6229   7138   5308   -877    657   1104       O  
ATOM    444  CB  ALA A  69     -25.998  -5.588  28.985  1.00 47.48           C  
ANISOU  444  CB  ALA A  69     6037   7028   4976   -728    530   1093       C  
ATOM    445  N   LEU A  70     -27.902  -6.396  26.673  1.00 47.56           N  
ANISOU  445  N   LEU A  70     6001   7002   5067   -825    623    953       N  
ATOM    446  CA  LEU A  70     -29.206  -6.688  26.073  1.00 47.77           C  
ANISOU  446  CA  LEU A  70     6002   7043   5107   -879    651    899       C  
ATOM    447  C   LEU A  70     -29.238  -8.126  25.580  1.00 48.10           C  
ANISOU  447  C   LEU A  70     6049   6978   5249   -926    683    915       C  
ATOM    448  O   LEU A  70     -30.042  -8.928  26.042  1.00 48.80           O  
ANISOU  448  O   LEU A  70     6119   7059   5365   -980    719    951       O  
ATOM    449  CB  LEU A  70     -29.501  -5.723  24.914  1.00 47.06           C  
ANISOU  449  CB  LEU A  70     5908   6981   4990   -859    621    793       C  
ATOM    450  CG  LEU A  70     -30.793  -5.945  24.128  1.00 47.48           C  
ANISOU  450  CG  LEU A  70     5936   7037   5069   -906    620    722       C  
ATOM    451  CD1 LEU A  70     -31.994  -5.488  24.935  1.00 47.86           C  
ANISOU  451  CD1 LEU A  70     5923   7179   5083   -927    628    720       C  
ATOM    452  CD2 LEU A  70     -30.762  -5.209  22.809  1.00 47.13           C  
ANISOU  452  CD2 LEU A  70     5925   6980   5000   -881    575    628       C  
ATOM    453  N   LEU A  71     -28.319  -8.444  24.677  1.00 47.64           N  
ANISOU  453  N   LEU A  71     6018   6831   5251   -907    679    886       N  
ATOM    454  CA  LEU A  71     -28.308  -9.745  24.019  1.00 48.20           C  
ANISOU  454  CA  LEU A  71     6098   6792   5423   -948    709    881       C  
ATOM    455  C   LEU A  71     -28.066 -10.873  25.007  1.00 48.84           C  
ANISOU  455  C   LEU A  71     6178   6817   5563   -971    730    987       C  
ATOM    456  O   LEU A  71     -28.681 -11.931  24.909  1.00 49.53           O  
ANISOU  456  O   LEU A  71     6255   6850   5713  -1027    762    999       O  
ATOM    457  CB  LEU A  71     -27.249  -9.789  22.908  1.00 47.90           C  
ANISOU  457  CB  LEU A  71     6097   6665   5437   -919    716    825       C  
ATOM    458  CG  LEU A  71     -27.430  -8.838  21.711  1.00 47.22           C  
ANISOU  458  CG  LEU A  71     6046   6605   5292   -904    703    719       C  
ATOM    459  CD1 LEU A  71     -26.148  -8.808  20.883  1.00 47.16           C  
ANISOU  459  CD1 LEU A  71     6083   6506   5330   -872    735    683       C  
ATOM    460  CD2 LEU A  71     -28.630  -9.228  20.851  1.00 47.32           C  
ANISOU  460  CD2 LEU A  71     6067   6608   5304   -956    695    649       C  
ATOM    461  N   GLY A  72     -27.185 -10.631  25.966  1.00 48.82           N  
ANISOU  461  N   GLY A  72     6189   6823   5538   -928    704   1062       N  
ATOM    462  CA  GLY A  72     -26.852 -11.621  26.976  1.00 50.27           C  
ANISOU  462  CA  GLY A  72     6391   6948   5763   -940    704   1174       C  
ATOM    463  C   GLY A  72     -25.560 -12.345  26.679  1.00 50.85           C  
ANISOU  463  C   GLY A  72     6473   6893   5956   -910    687   1196       C  
ATOM    464  O   GLY A  72     -25.511 -13.567  26.709  1.00 51.84           O  
ANISOU  464  O   GLY A  72     6604   6920   6172   -941    706   1241       O  
ATOM    465  N   ASP A  73     -24.524 -11.571  26.387  1.00 51.15           N  
ANISOU  465  N   ASP A  73     6504   6926   6005   -849    654   1160       N  
ATOM    466  CA  ASP A  73     -23.142 -12.042  26.362  1.00 52.20           C  
ANISOU  466  CA  ASP A  73     6629   6943   6262   -806    628   1185       C  
ATOM    467  C   ASP A  73     -22.864 -12.577  27.779  1.00 53.43           C  
ANISOU  467  C   ASP A  73     6809   7077   6415   -796    568   1312       C  
ATOM    468  O   ASP A  73     -23.145 -11.870  28.751  1.00 53.32           O  
ANISOU  468  O   ASP A  73     6819   7160   6280   -783    529   1357       O  
ATOM    469  CB  ASP A  73     -22.227 -10.842  26.032  1.00 52.07           C  
ANISOU  469  CB  ASP A  73     6594   6950   6238   -745    605   1125       C  
ATOM    470  CG  ASP A  73     -20.857 -11.235  25.521  1.00 52.50           C  
ANISOU  470  CG  ASP A  73     6621   6872   6456   -707    611   1102       C  
ATOM    471  OD1 ASP A  73     -20.243 -12.187  26.055  1.00 53.53           O  
ANISOU  471  OD1 ASP A  73     6740   6903   6696   -697    577   1172       O  
ATOM    472  OD2 ASP A  73     -20.382 -10.547  24.586  1.00 52.00           O  
ANISOU  472  OD2 ASP A  73     6547   6798   6414   -687    652   1013       O  
ATOM    473  N   PRO A  74     -22.346 -13.824  27.917  1.00 54.80           N  
ANISOU  473  N   PRO A  74     6986   7121   6715   -803    559   1371       N  
ATOM    474  CA  PRO A  74     -22.207 -14.437  29.249  1.00 55.51           C  
ANISOU  474  CA  PRO A  74     7123   7180   6790   -800    497   1503       C  
ATOM    475  C   PRO A  74     -21.504 -13.589  30.302  1.00 55.24           C  
ANISOU  475  C   PRO A  74     7112   7192   6684   -739    396   1554       C  
ATOM    476  O   PRO A  74     -21.984 -13.522  31.432  1.00 55.71           O  
ANISOU  476  O   PRO A  74     7239   7310   6620   -752    366   1639       O  
ATOM    477  CB  PRO A  74     -21.419 -15.712  28.968  1.00 56.57           C  
ANISOU  477  CB  PRO A  74     7241   7146   7108   -795    487   1532       C  
ATOM    478  CG  PRO A  74     -21.838 -16.095  27.598  1.00 56.25           C  
ANISOU  478  CG  PRO A  74     7164   7071   7137   -836    583   1430       C  
ATOM    479  CD  PRO A  74     -22.061 -14.807  26.853  1.00 55.16           C  
ANISOU  479  CD  PRO A  74     7007   7042   6911   -823    613   1321       C  
ATOM    480  N   HIS A  75     -20.417 -12.911  29.937  1.00 54.51           N  
ANISOU  480  N   HIS A  75     6971   7074   6664   -676    351   1499       N  
ATOM    481  CA  HIS A  75     -19.742 -12.009  30.886  1.00 54.60           C  
ANISOU  481  CA  HIS A  75     6999   7132   6616   -616    245   1533       C  
ATOM    482  C   HIS A  75     -20.574 -10.769  31.258  1.00 54.06           C  
ANISOU  482  C   HIS A  75     6957   7228   6354   -624    260   1506       C  
ATOM    483  O   HIS A  75     -20.197 -10.042  32.171  1.00 53.98           O  
ANISOU  483  O   HIS A  75     6975   7266   6266   -583    174   1538       O  
ATOM    484  CB  HIS A  75     -18.324 -11.625  30.413  1.00 54.22           C  
ANISOU  484  CB  HIS A  75     6876   6999   6725   -549    196   1475       C  
ATOM    485  CG  HIS A  75     -18.278 -10.503  29.425  1.00 52.91           C  
ANISOU  485  CG  HIS A  75     6660   6896   6546   -538    262   1355       C  
ATOM    486  ND1 HIS A  75     -18.614 -10.661  28.099  1.00 52.62           N  
ANISOU  486  ND1 HIS A  75     6600   6841   6553   -573    376   1266       N  
ATOM    487  CD2 HIS A  75     -17.905  -9.209  29.566  1.00 52.36           C  
ANISOU  487  CD2 HIS A  75     6571   6900   6425   -496    225   1310       C  
ATOM    488  CE1 HIS A  75     -18.470  -9.508  27.472  1.00 51.53           C  
ANISOU  488  CE1 HIS A  75     6438   6761   6379   -554    408   1178       C  
ATOM    489  NE2 HIS A  75     -18.038  -8.611  28.338  1.00 51.26           N  
ANISOU  489  NE2 HIS A  75     6399   6783   6295   -507    322   1203       N  
ATOM    490  N   CYS A  76     -21.687 -10.537  30.551  1.00 53.70           N  
ANISOU  490  N   CYS A  76     6900   7261   6242   -674    359   1442       N  
ATOM    491  CA  CYS A  76     -22.666  -9.488  30.878  1.00 53.03           C  
ANISOU  491  CA  CYS A  76     6833   7325   5991   -690    384   1414       C  
ATOM    492  C   CYS A  76     -23.959  -9.989  31.538  1.00 53.80           C  
ANISOU  492  C   CYS A  76     6980   7477   5987   -756    440   1472       C  
ATOM    493  O   CYS A  76     -24.920  -9.223  31.682  1.00 53.34           O  
ANISOU  493  O   CYS A  76     6920   7533   5815   -778    483   1435       O  
ATOM    494  CB  CYS A  76     -23.025  -8.714  29.603  1.00 51.64           C  
ANISOU  494  CB  CYS A  76     6605   7198   5818   -694    445   1292       C  
ATOM    495  SG  CYS A  76     -21.578  -8.099  28.721  1.00 50.59           S  
ANISOU  495  SG  CYS A  76     6421   6995   5805   -629    419   1216       S  
ATOM    496  N   ASP A  77     -23.994 -11.251  31.963  1.00 55.13           N  
ANISOU  496  N   ASP A  77     7187   7556   6202   -789    446   1560       N  
ATOM    497  CA  ASP A  77     -25.207 -11.793  32.586  1.00 56.44           C  
ANISOU  497  CA  ASP A  77     7400   7758   6287   -860    518   1617       C  
ATOM    498  C   ASP A  77     -25.556 -11.140  33.911  1.00 56.72           C  
ANISOU  498  C   ASP A  77     7513   7887   6152   -858    502   1675       C  
ATOM    499  O   ASP A  77     -26.699 -11.225  34.347  1.00 56.83           O  
ANISOU  499  O   ASP A  77     7552   7958   6083   -917    589   1692       O  
ATOM    500  CB  ASP A  77     -25.098 -13.295  32.803  1.00 58.08           C  
ANISOU  500  CB  ASP A  77     7645   7838   6584   -896    527   1707       C  
ATOM    501  CG  ASP A  77     -25.185 -14.077  31.517  1.00 58.22           C  
ANISOU  501  CG  ASP A  77     7594   7773   6754   -924    579   1643       C  
ATOM    502  OD1 ASP A  77     -25.821 -13.607  30.526  1.00 57.23           O  
ANISOU  502  OD1 ASP A  77     7409   7703   6633   -943    634   1535       O  
ATOM    503  OD2 ASP A  77     -24.620 -15.194  31.518  1.00 59.01           O  
ANISOU  503  OD2 ASP A  77     7709   7744   6969   -926    558   1701       O  
ATOM    504  N   VAL A  78     -24.582 -10.508  34.557  1.00 56.75           N  
ANISOU  504  N   VAL A  78     7554   7898   6110   -792    397   1702       N  
ATOM    505  CA  VAL A  78     -24.857  -9.722  35.761  1.00 57.51           C  
ANISOU  505  CA  VAL A  78     7732   8090   6030   -783    376   1740       C  
ATOM    506  C   VAL A  78     -25.776  -8.514  35.500  1.00 56.51           C  
ANISOU  506  C   VAL A  78     7555   8102   5815   -795    446   1641       C  
ATOM    507  O   VAL A  78     -26.379  -8.002  36.439  1.00 56.84           O  
ANISOU  507  O   VAL A  78     7660   8227   5711   -811    477   1662       O  
ATOM    508  CB  VAL A  78     -23.560  -9.300  36.500  1.00 58.23           C  
ANISOU  508  CB  VAL A  78     7874   8150   6101   -706    225   1783       C  
ATOM    509  CG1 VAL A  78     -22.875 -10.518  37.113  1.00 60.15           C  
ANISOU  509  CG1 VAL A  78     8196   8259   6399   -701    146   1904       C  
ATOM    510  CG2 VAL A  78     -22.630  -8.536  35.577  1.00 57.09           C  
ANISOU  510  CG2 VAL A  78     7626   7997   6071   -642    167   1687       C  
ATOM    511  N   PHE A  79     -25.916  -8.084  34.243  1.00 55.74           N  
ANISOU  511  N   PHE A  79     7354   8023   5801   -788    475   1533       N  
ATOM    512  CA  PHE A  79     -26.842  -6.999  33.867  1.00 55.48           C  
ANISOU  512  CA  PHE A  79     7267   8107   5705   -798    533   1436       C  
ATOM    513  C   PHE A  79     -28.277  -7.421  33.537  1.00 56.41           C  
ANISOU  513  C   PHE A  79     7349   8253   5832   -874    647   1407       C  
ATOM    514  O   PHE A  79     -29.088  -6.564  33.206  1.00 56.37           O  
ANISOU  514  O   PHE A  79     7290   8333   5793   -881    685   1324       O  
ATOM    515  CB  PHE A  79     -26.262  -6.187  32.702  1.00 53.93           C  
ANISOU  515  CB  PHE A  79     6996   7915   5581   -748    494   1336       C  
ATOM    516  CG  PHE A  79     -24.998  -5.483  33.060  1.00 53.81           C  
ANISOU  516  CG  PHE A  79     6995   7890   5560   -675    393   1342       C  
ATOM    517  CD1 PHE A  79     -25.035  -4.359  33.871  1.00 53.76           C  
ANISOU  517  CD1 PHE A  79     7016   7978   5433   -645    358   1331       C  
ATOM    518  CD2 PHE A  79     -23.764  -5.967  32.643  1.00 53.80           C  
ANISOU  518  CD2 PHE A  79     6977   7778   5685   -638    333   1356       C  
ATOM    519  CE1 PHE A  79     -23.867  -3.721  34.250  1.00 53.52           C  
ANISOU  519  CE1 PHE A  79     6996   7933   5407   -578    254   1335       C  
ATOM    520  CE2 PHE A  79     -22.595  -5.330  33.010  1.00 53.66           C  
ANISOU  520  CE2 PHE A  79     6960   7743   5686   -572    235   1358       C  
ATOM    521  CZ  PHE A  79     -22.649  -4.202  33.817  1.00 53.64           C  
ANISOU  521  CZ  PHE A  79     6984   7836   5560   -542    191   1347       C  
ATOM    522  N   GLN A  80     -28.608  -8.707  33.642  1.00 57.70           N  
ANISOU  522  N   GLN A  80     7536   8339   6050   -930    697   1472       N  
ATOM    523  CA  GLN A  80     -29.978  -9.161  33.392  1.00 58.82           C  
ANISOU  523  CA  GLN A  80     7633   8495   6219  -1007    806   1443       C  
ATOM    524  C   GLN A  80     -30.980  -8.423  34.254  1.00 59.88           C  
ANISOU  524  C   GLN A  80     7779   8736   6237  -1034    878   1431       C  
ATOM    525  O   GLN A  80     -30.756  -8.250  35.440  1.00 59.97           O  
ANISOU  525  O   GLN A  80     7882   8772   6130  -1027    877   1504       O  
ATOM    526  CB  GLN A  80     -30.119 -10.655  33.652  1.00 59.88           C  
ANISOU  526  CB  GLN A  80     7808   8525   6417  -1065    853   1533       C  
ATOM    527  CG  GLN A  80     -29.489 -11.502  32.569  1.00 59.71           C  
ANISOU  527  CG  GLN A  80     7749   8394   6544  -1057    815   1516       C  
ATOM    528  CD  GLN A  80     -29.777 -12.976  32.733  1.00 60.89           C  
ANISOU  528  CD  GLN A  80     7925   8438   6773  -1120    868   1593       C  
ATOM    529  OE1 GLN A  80     -30.279 -13.427  33.772  1.00 62.46           O  
ANISOU  529  OE1 GLN A  80     8190   8633   6908  -1167    927   1680       O  
ATOM    530  NE2 GLN A  80     -29.473 -13.745  31.695  1.00 60.75           N  
ANISOU  530  NE2 GLN A  80     7864   8326   6893  -1126    856   1559       N  
ATOM    531  N   ASN A  81     -32.076  -7.973  33.643  1.00 61.22           N  
ANISOU  531  N   ASN A  81     7856   8961   6443  -1064    937   1334       N  
ATOM    532  CA  ASN A  81     -33.134  -7.233  34.346  1.00 62.83           C  
ANISOU  532  CA  ASN A  81     8043   9260   6567  -1091   1019   1301       C  
ATOM    533  C   ASN A  81     -32.665  -5.918  35.005  1.00 60.33           C  
ANISOU  533  C   ASN A  81     7767   9035   6119  -1028    970   1285       C  
ATOM    534  O   ASN A  81     -33.366  -5.406  35.875  1.00 61.35           O  
ANISOU  534  O   ASN A  81     7916   9234   6160  -1050   1046   1280       O  
ATOM    535  CB  ASN A  81     -33.810  -8.123  35.411  1.00 67.63           C  
ANISOU  535  CB  ASN A  81     8716   9842   7141  -1168   1139   1389       C  
ATOM    536  CG  ASN A  81     -34.802  -9.120  34.844  1.00 72.17           C  
ANISOU  536  CG  ASN A  81     9214  10355   7851  -1247   1226   1368       C  
ATOM    537  OD1 ASN A  81     -34.844  -9.423  33.654  1.00 69.91           O  
ANISOU  537  OD1 ASN A  81     8848  10026   7689  -1246   1182   1306       O  
ATOM    538  ND2 ASN A  81     -35.604  -9.652  35.736  1.00 80.02           N  
ANISOU  538  ND2 ASN A  81    10243  11338   8821  -1320   1356   1421       N  
ATOM    539  N   GLU A  82     -31.517  -5.364  34.607  1.00 57.35           N  
ANISOU  539  N   GLU A  82     7399   8653   5736   -954    855   1272       N  
ATOM    540  CA  GLU A  82     -31.019  -4.133  35.240  1.00 55.66           C  
ANISOU  540  CA  GLU A  82     7222   8518   5410   -894    800   1256       C  
ATOM    541  C   GLU A  82     -31.806  -2.927  34.773  1.00 53.88           C  
ANISOU  541  C   GLU A  82     6908   8381   5182   -881    820   1140       C  
ATOM    542  O   GLU A  82     -32.535  -3.000  33.790  1.00 53.33           O  
ANISOU  542  O   GLU A  82     6750   8305   5209   -905    845   1069       O  
ATOM    543  CB  GLU A  82     -29.514  -3.910  35.005  1.00 54.49           C  
ANISOU  543  CB  GLU A  82     7102   8325   5276   -821    673   1275       C  
ATOM    544  CG  GLU A  82     -28.629  -4.449  36.120  1.00 55.50           C  
ANISOU  544  CG  GLU A  82     7345   8405   5336   -806    618   1389       C  
ATOM    545  CD  GLU A  82     -28.825  -3.747  37.463  1.00 56.12           C  
ANISOU  545  CD  GLU A  82     7514   8561   5247   -800    627   1415       C  
ATOM    546  OE1 GLU A  82     -29.405  -2.636  37.519  1.00 55.55           O  
ANISOU  546  OE1 GLU A  82     7403   8585   5119   -790    660   1335       O  
ATOM    547  OE2 GLU A  82     -28.390  -4.320  38.479  1.00 57.03           O  
ANISOU  547  OE2 GLU A  82     7748   8636   5284   -805    597   1517       O  
ATOM    548  N   THR A  83     -31.671  -1.831  35.512  1.00 52.91           N  
ANISOU  548  N   THR A  83     6816   8337   4951   -843    802   1120       N  
ATOM    549  CA  THR A  83     -32.307  -0.557  35.174  1.00 51.49           C  
ANISOU  549  CA  THR A  83     6558   8240   4766   -819    808   1012       C  
ATOM    550  C   THR A  83     -31.356   0.599  35.445  1.00 50.41           C  
ANISOU  550  C   THR A  83     6453   8145   4556   -744    715    992       C  
ATOM    551  O   THR A  83     -30.369   0.458  36.179  1.00 51.48           O  
ANISOU  551  O   THR A  83     6677   8258   4625   -717    657   1062       O  
ATOM    552  CB  THR A  83     -33.603  -0.325  35.968  1.00 52.33           C  
ANISOU  552  CB  THR A  83     6647   8410   4825   -870    931    985       C  
ATOM    553  OG1 THR A  83     -33.308  -0.259  37.367  1.00 52.87           O  
ANISOU  553  OG1 THR A  83     6834   8505   4749   -872    961   1053       O  
ATOM    554  CG2 THR A  83     -34.606  -1.438  35.702  1.00 53.23           C  
ANISOU  554  CG2 THR A  83     6714   8477   5034   -950   1031    996       C  
ATOM    555  N   TRP A  84     -31.656   1.745  34.848  1.00 48.64           N  
ANISOU  555  N   TRP A  84     6156   7973   4352   -710    692    895       N  
ATOM    556  CA  TRP A  84     -30.755   2.892  34.915  1.00 47.39           C  
ANISOU  556  CA  TRP A  84     6012   7844   4148   -639    603    864       C  
ATOM    557  C   TRP A  84     -31.437   4.195  34.538  1.00 46.25           C  
ANISOU  557  C   TRP A  84     5795   7770   4009   -614    605    759       C  
ATOM    558  O   TRP A  84     -32.414   4.198  33.778  1.00 46.28           O  
ANISOU  558  O   TRP A  84     5720   7777   4086   -639    641    700       O  
ATOM    559  CB  TRP A  84     -29.561   2.674  33.977  1.00 46.61           C  
ANISOU  559  CB  TRP A  84     5911   7669   4129   -601    515    876       C  
ATOM    560  CG  TRP A  84     -29.947   2.532  32.525  1.00 46.12           C  
ANISOU  560  CG  TRP A  84     5780   7571   4173   -612    520    818       C  
ATOM    561  CD1 TRP A  84     -30.048   3.533  31.605  1.00 45.41           C  
ANISOU  561  CD1 TRP A  84     5643   7499   4112   -579    486    734       C  
ATOM    562  CD2 TRP A  84     -30.289   1.325  31.841  1.00 46.41           C  
ANISOU  562  CD2 TRP A  84     5803   7541   4292   -661    556    839       C  
ATOM    563  NE1 TRP A  84     -30.438   3.022  30.393  1.00 45.27           N  
ANISOU  563  NE1 TRP A  84     5594   7430   4177   -603    493    703       N  
ATOM    564  CE2 TRP A  84     -30.586   1.667  30.511  1.00 45.82           C  
ANISOU  564  CE2 TRP A  84     5678   7448   4283   -653    535    762       C  
ATOM    565  CE3 TRP A  84     -30.372  -0.015  32.225  1.00 47.47           C  
ANISOU  565  CE3 TRP A  84     5968   7623   4446   -710    600    917       C  
ATOM    566  CZ2 TRP A  84     -30.966   0.721  29.564  1.00 46.23           C  
ANISOU  566  CZ2 TRP A  84     5713   7436   4418   -694    553    753       C  
ATOM    567  CZ3 TRP A  84     -30.746  -0.956  31.286  1.00 47.54           C  
ANISOU  567  CZ3 TRP A  84     5947   7566   4551   -750    624    908       C  
ATOM    568  CH2 TRP A  84     -31.037  -0.586  29.969  1.00 47.01           C  
ANISOU  568  CH2 TRP A  84     5831   7486   4546   -742    599    823       C  
ATOM    569  N   ASP A  85     -30.912   5.288  35.080  1.00 45.03           N  
ANISOU  569  N   ASP A  85     5664   7662   3783   -562    557    734       N  
ATOM    570  CA  ASP A  85     -31.132   6.615  34.526  1.00 43.73           C  
ANISOU  570  CA  ASP A  85     5436   7540   3639   -519    523    639       C  
ATOM    571  C   ASP A  85     -30.018   6.900  33.512  1.00 42.28           C  
ANISOU  571  C   ASP A  85     5248   7299   3517   -472    432    631       C  
ATOM    572  O   ASP A  85     -30.266   7.478  32.453  1.00 41.34           O  
ANISOU  572  O   ASP A  85     5079   7173   3458   -455    410    566       O  
ATOM    573  CB  ASP A  85     -31.148   7.670  35.638  1.00 44.01           C  
ANISOU  573  CB  ASP A  85     5502   7650   3572   -491    525    609       C  
ATOM    574  CG  ASP A  85     -32.325   7.519  36.575  1.00 45.09           C  
ANISOU  574  CG  ASP A  85     5641   7840   3649   -540    640    600       C  
ATOM    575  OD1 ASP A  85     -33.353   6.935  36.185  1.00 45.61           O  
ANISOU  575  OD1 ASP A  85     5648   7898   3784   -590    716    585       O  
ATOM    576  OD2 ASP A  85     -32.218   7.991  37.725  1.00 45.83           O  
ANISOU  576  OD2 ASP A  85     5802   7982   3630   -531    659    604       O  
ATOM    577  N   LEU A  86     -28.790   6.497  33.838  1.00 41.87           N  
ANISOU  577  N   LEU A  86     5253   7199   3456   -452    380    694       N  
ATOM    578  CA  LEU A  86     -27.668   6.641  32.916  1.00 40.90           C  
ANISOU  578  CA  LEU A  86     5122   7008   3411   -415    316    688       C  
ATOM    579  C   LEU A  86     -26.812   5.388  32.882  1.00 40.96           C  
ANISOU  579  C   LEU A  86     5165   6929   3470   -429    301    767       C  
ATOM    580  O   LEU A  86     -26.157   5.064  33.861  1.00 41.37           O  
ANISOU  580  O   LEU A  86     5267   6969   3483   -418    263    827       O  
ATOM    581  CB  LEU A  86     -26.810   7.858  33.300  1.00 40.45           C  
ANISOU  581  CB  LEU A  86     5071   6972   3328   -355    247    656       C  
ATOM    582  CG  LEU A  86     -25.725   8.244  32.287  1.00 39.63           C  
ANISOU  582  CG  LEU A  86     4947   6796   3316   -318    201    631       C  
ATOM    583  CD1 LEU A  86     -26.341   8.591  30.937  1.00 39.01           C  
ANISOU  583  CD1 LEU A  86     4833   6705   3283   -326    232    571       C  
ATOM    584  CD2 LEU A  86     -24.905   9.419  32.801  1.00 39.54           C  
ANISOU  584  CD2 LEU A  86     4935   6801   3288   -264    135    600       C  
ATOM    585  N   PHE A  87     -26.838   4.687  31.751  1.00 40.78           N  
ANISOU  585  N   PHE A  87     5120   6841   3534   -451    325    763       N  
ATOM    586  CA  PHE A  87     -25.906   3.592  31.492  1.00 41.10           C  
ANISOU  586  CA  PHE A  87     5181   6784   3652   -457    311    821       C  
ATOM    587  C   PHE A  87     -24.587   4.212  31.054  1.00 40.54           C  
ANISOU  587  C   PHE A  87     5099   6658   3645   -404    256    797       C  
ATOM    588  O   PHE A  87     -24.572   5.107  30.213  1.00 40.06           O  
ANISOU  588  O   PHE A  87     5014   6603   3603   -384    259    729       O  
ATOM    589  CB  PHE A  87     -26.450   2.670  30.401  1.00 41.20           C  
ANISOU  589  CB  PHE A  87     5177   6744   3734   -502    364    812       C  
ATOM    590  CG  PHE A  87     -25.741   1.339  30.302  1.00 41.56           C  
ANISOU  590  CG  PHE A  87     5244   6691   3857   -519    367    877       C  
ATOM    591  CD1 PHE A  87     -24.477   1.240  29.720  1.00 41.29           C  
ANISOU  591  CD1 PHE A  87     5206   6568   3914   -488    339    874       C  
ATOM    592  CD2 PHE A  87     -26.358   0.175  30.756  1.00 42.14           C  
ANISOU  592  CD2 PHE A  87     5335   6751   3925   -570    407    937       C  
ATOM    593  CE1 PHE A  87     -23.843   0.019  29.616  1.00 41.76           C  
ANISOU  593  CE1 PHE A  87     5275   6530   4062   -501    342    927       C  
ATOM    594  CE2 PHE A  87     -25.724  -1.052  30.657  1.00 42.54           C  
ANISOU  594  CE2 PHE A  87     5404   6703   4055   -585    406    997       C  
ATOM    595  CZ  PHE A  87     -24.464  -1.129  30.086  1.00 42.47           C  
ANISOU  595  CZ  PHE A  87     5387   6608   4141   -548    370    990       C  
ATOM    596  N   VAL A  88     -23.488   3.733  31.621  1.00 40.82           N  
ANISOU  596  N   VAL A  88     5152   6633   3724   -383    204    852       N  
ATOM    597  CA  VAL A  88     -22.169   4.285  31.343  1.00 40.77           C  
ANISOU  597  CA  VAL A  88     5121   6565   3804   -334    153    828       C  
ATOM    598  C   VAL A  88     -21.344   3.217  30.653  1.00 40.58           C  
ANISOU  598  C   VAL A  88     5083   6420   3914   -342    168    854       C  
ATOM    599  O   VAL A  88     -21.014   2.212  31.263  1.00 41.03           O  
ANISOU  599  O   VAL A  88     5159   6429   3999   -350    138    924       O  
ATOM    600  CB  VAL A  88     -21.470   4.750  32.639  1.00 41.81           C  
ANISOU  600  CB  VAL A  88     5271   6716   3897   -293     58    857       C  
ATOM    601  CG1 VAL A  88     -20.084   5.320  32.334  1.00 41.89           C  
ANISOU  601  CG1 VAL A  88     5237   6651   4028   -243      2    824       C  
ATOM    602  CG2 VAL A  88     -22.330   5.786  33.364  1.00 41.83           C  
ANISOU  602  CG2 VAL A  88     5294   6838   3761   -288     55    825       C  
ATOM    603  N   GLU A  89     -21.026   3.438  29.383  1.00 40.01           N  
ANISOU  603  N   GLU A  89     4986   6292   3922   -341    218    796       N  
ATOM    604  CA  GLU A  89     -20.230   2.492  28.606  1.00 40.40           C  
ANISOU  604  CA  GLU A  89     5023   6220   4108   -350    254    803       C  
ATOM    605  C   GLU A  89     -18.757   2.877  28.674  1.00 40.71           C  
ANISOU  605  C   GLU A  89     5019   6177   4274   -303    214    789       C  
ATOM    606  O   GLU A  89     -18.405   4.026  28.441  1.00 40.50           O  
ANISOU  606  O   GLU A  89     4971   6165   4251   -275    211    734       O  
ATOM    607  CB  GLU A  89     -20.714   2.439  27.154  1.00 40.06           C  
ANISOU  607  CB  GLU A  89     4995   6151   4075   -382    343    745       C  
ATOM    608  CG  GLU A  89     -21.959   1.576  26.967  1.00 40.31           C  
ANISOU  608  CG  GLU A  89     5054   6215   4046   -434    378    764       C  
ATOM    609  CD  GLU A  89     -22.418   1.494  25.523  1.00 40.09           C  
ANISOU  609  CD  GLU A  89     5054   6153   4025   -463    443    703       C  
ATOM    610  OE1 GLU A  89     -22.154   2.441  24.748  1.00 40.06           O  
ANISOU  610  OE1 GLU A  89     5065   6141   4015   -444    461    643       O  
ATOM    611  OE2 GLU A  89     -23.060   0.483  25.159  1.00 40.32           O  
ANISOU  611  OE2 GLU A  89     5100   6159   4061   -507    474    714       O  
ATOM    612  N   ARG A  90     -17.908   1.908  29.001  1.00 41.39           N  
ANISOU  612  N   ARG A  90     5084   6169   4475   -295    180    836       N  
ATOM    613  CA  ARG A  90     -16.472   2.134  29.153  1.00 41.85           C  
ANISOU  613  CA  ARG A  90     5082   6131   4688   -249    129    822       C  
ATOM    614  C   ARG A  90     -15.738   1.748  27.881  1.00 41.84           C  
ANISOU  614  C   ARG A  90     5044   6007   4848   -259    228    772       C  
ATOM    615  O   ARG A  90     -16.201   0.893  27.120  1.00 41.76           O  
ANISOU  615  O   ARG A  90     5062   5965   4839   -299    309    773       O  
ATOM    616  CB  ARG A  90     -15.930   1.301  30.324  1.00 42.95           C  
ANISOU  616  CB  ARG A  90     5220   6226   4875   -227     15    902       C  
ATOM    617  CG  ARG A  90     -16.724   1.422  31.618  1.00 43.05           C  
ANISOU  617  CG  ARG A  90     5300   6349   4709   -229    -65    963       C  
ATOM    618  CD  ARG A  90     -16.848   2.871  32.070  1.00 42.56           C  
ANISOU  618  CD  ARG A  90     5239   6382   4550   -200   -107    918       C  
ATOM    619  NE  ARG A  90     -17.179   3.010  33.489  1.00 43.14           N  
ANISOU  619  NE  ARG A  90     5378   6530   4485   -189   -205    972       N  
ATOM    620  CZ  ARG A  90     -17.134   4.157  34.170  1.00 43.09           C  
ANISOU  620  CZ  ARG A  90     5380   6594   4397   -157   -270    941       C  
ATOM    621  NH1 ARG A  90     -16.757   5.293  33.579  1.00 42.51           N  
ANISOU  621  NH1 ARG A  90     5248   6525   4379   -133   -251    859       N  
ATOM    622  NH2 ARG A  90     -17.456   4.176  35.461  1.00 43.80           N  
ANISOU  622  NH2 ARG A  90     5550   6745   4347   -152   -350    991       N  
ATOM    623  N   SER A  91     -14.582   2.366  27.661  1.00 42.29           N  
ANISOU  623  N   SER A  91     5037   5987   5045   -224    227    724       N  
ATOM    624  CA  SER A  91     -13.771   2.070  26.479  1.00 42.86           C  
ANISOU  624  CA  SER A  91     5073   5929   5283   -234    341    668       C  
ATOM    625  C   SER A  91     -13.136   0.688  26.565  1.00 44.09           C  
ANISOU  625  C   SER A  91     5190   5965   5596   -235    332    705       C  
ATOM    626  O   SER A  91     -12.878   0.054  25.539  1.00 44.18           O  
ANISOU  626  O   SER A  91     5199   5882   5704   -261    447    669       O  
ATOM    627  CB  SER A  91     -12.705   3.143  26.252  1.00 43.03           C  
ANISOU  627  CB  SER A  91     5028   5892   5428   -201    357    602       C  
ATOM    628  OG  SER A  91     -11.911   3.323  27.409  1.00 43.64           O  
ANISOU  628  OG  SER A  91     5035   5949   5596   -152    217    627       O  
ATOM    629  N   LYS A  92     -12.918   0.210  27.787  1.00 45.53           N  
ANISOU  629  N   LYS A  92     5354   6149   5796   -207    194    776       N  
ATOM    630  CA  LYS A  92     -12.385  -1.139  28.007  1.00 47.30           C  
ANISOU  630  CA  LYS A  92     5547   6259   6164   -204    161    825       C  
ATOM    631  C   LYS A  92     -13.338  -2.280  27.613  1.00 47.31           C  
ANISOU  631  C   LYS A  92     5615   6271   6087   -256    228    864       C  
ATOM    632  O   LYS A  92     -12.896  -3.425  27.537  1.00 48.72           O  
ANISOU  632  O   LYS A  92     5769   6341   6402   -259    229    891       O  
ATOM    633  CB  LYS A  92     -11.943  -1.324  29.472  1.00 48.59           C  
ANISOU  633  CB  LYS A  92     5698   6418   6347   -159    -25    900       C  
ATOM    634  CG  LYS A  92     -13.068  -1.386  30.506  1.00 48.84           C  
ANISOU  634  CG  LYS A  92     5830   6583   6144   -174   -104    981       C  
ATOM    635  CD  LYS A  92     -12.499  -1.564  31.906  1.00 50.10           C  
ANISOU  635  CD  LYS A  92     5999   6717   6319   -128   -290   1052       C  
ATOM    636  CE  LYS A  92     -13.575  -1.528  32.972  1.00 50.11           C  
ANISOU  636  CE  LYS A  92     6116   6848   6075   -146   -349   1128       C  
ATOM    637  NZ  LYS A  92     -13.061  -2.086  34.257  1.00 51.41           N  
ANISOU  637  NZ  LYS A  92     6324   6961   6249   -111   -524   1216       N  
ATOM    638  N   ALA A  93     -14.622  -1.987  27.385  1.00 46.10           N  
ANISOU  638  N   ALA A  93     5539   6242   5735   -295    276    864       N  
ATOM    639  CA  ALA A  93     -15.607  -3.025  27.083  1.00 45.76           C  
ANISOU  639  CA  ALA A  93     5553   6214   5620   -347    328    898       C  
ATOM    640  C   ALA A  93     -15.265  -3.843  25.838  1.00 45.92           C  
ANISOU  640  C   ALA A  93     5562   6115   5772   -374    447    849       C  
ATOM    641  O   ALA A  93     -14.658  -3.340  24.886  1.00 45.43           O  
ANISOU  641  O   ALA A  93     5478   5995   5790   -370    534    769       O  
ATOM    642  CB  ALA A  93     -17.000  -2.423  26.953  1.00 45.01           C  
ANISOU  642  CB  ALA A  93     5522   6262   5318   -381    359    887       C  
ATOM    643  N   PHE A  94     -15.653  -5.116  25.881  1.00 46.42           N  
ANISOU  643  N   PHE A  94     5647   6136   5857   -405    454    897       N  
ATOM    644  CA  PHE A  94     -15.430  -6.062  24.794  1.00 46.82           C  
ANISOU  644  CA  PHE A  94     5695   6071   6024   -436    561    855       C  
ATOM    645  C   PHE A  94     -16.617  -7.019  24.689  1.00 46.67           C  
ANISOU  645  C   PHE A  94     5735   6085   5911   -490    582    892       C  
ATOM    646  O   PHE A  94     -17.313  -7.247  25.671  1.00 46.30           O  
ANISOU  646  O   PHE A  94     5712   6112   5767   -499    507    971       O  
ATOM    647  CB  PHE A  94     -14.129  -6.845  25.030  1.00 47.85           C  
ANISOU  647  CB  PHE A  94     5747   6046   6388   -401    532    871       C  
ATOM    648  CG  PHE A  94     -14.102  -7.602  26.326  1.00 48.28           C  
ANISOU  648  CG  PHE A  94     5796   6090   6460   -382    397    980       C  
ATOM    649  CD1 PHE A  94     -14.637  -8.876  26.406  1.00 48.92           C  
ANISOU  649  CD1 PHE A  94     5912   6132   6545   -418    403   1036       C  
ATOM    650  CD2 PHE A  94     -13.541  -7.045  27.463  1.00 48.58           C  
ANISOU  650  CD2 PHE A  94     5805   6149   6504   -330    260   1027       C  
ATOM    651  CE1 PHE A  94     -14.624  -9.584  27.600  1.00 49.62           C  
ANISOU  651  CE1 PHE A  94     6015   6202   6637   -404    282   1145       C  
ATOM    652  CE2 PHE A  94     -13.526  -7.743  28.665  1.00 49.55           C  
ANISOU  652  CE2 PHE A  94     5950   6255   6620   -314    127   1133       C  
ATOM    653  CZ  PHE A  94     -14.068  -9.018  28.730  1.00 49.88           C  
ANISOU  653  CZ  PHE A  94     6035   6256   6661   -352    142   1196       C  
ATOM    654  N   SER A  95     -16.852  -7.541  23.488  1.00 47.08           N  
ANISOU  654  N   SER A  95     5817   6079   5991   -530    691    830       N  
ATOM    655  CA  SER A  95     -17.787  -8.635  23.259  1.00 47.34           C  
ANISOU  655  CA  SER A  95     5891   6106   5989   -583    716    852       C  
ATOM    656  C   SER A  95     -17.009  -9.944  23.376  1.00 48.86           C  
ANISOU  656  C   SER A  95     6044   6151   6369   -579    719    886       C  
ATOM    657  O   SER A  95     -15.817  -9.993  23.067  1.00 49.63           O  
ANISOU  657  O   SER A  95     6088   6137   6632   -546    749    848       O  
ATOM    658  CB  SER A  95     -18.421  -8.518  21.867  1.00 46.93           C  
ANISOU  658  CB  SER A  95     5902   6058   5871   -626    817    760       C  
ATOM    659  OG  SER A  95     -19.084  -7.282  21.666  1.00 45.69           O  
ANISOU  659  OG  SER A  95     5783   6020   5556   -625    808    724       O  
ATOM    660  N   ASN A  96     -17.677 -10.996  23.830  1.00 49.82           N  
ANISOU  660  N   ASN A  96     6185   6266   6479   -612    691    953       N  
ATOM    661  CA  ASN A  96     -17.060 -12.318  24.005  1.00 51.14           C  
ANISOU  661  CA  ASN A  96     6320   6290   6821   -610    683    996       C  
ATOM    662  C   ASN A  96     -18.099 -13.441  23.837  1.00 51.68           C  
ANISOU  662  C   ASN A  96     6432   6349   6857   -672    713   1023       C  
ATOM    663  O   ASN A  96     -18.130 -14.416  24.593  1.00 52.66           O  
ANISOU  663  O   ASN A  96     6552   6418   7038   -679    662   1112       O  
ATOM    664  CB  ASN A  96     -16.354 -12.394  25.368  1.00 51.81           C  
ANISOU  664  CB  ASN A  96     6368   6351   6965   -559    553   1096       C  
ATOM    665  CG  ASN A  96     -15.392 -13.580  25.483  1.00 53.25           C  
ANISOU  665  CG  ASN A  96     6499   6360   7371   -537    529   1127       C  
ATOM    666  OD1 ASN A  96     -14.960 -14.174  24.485  1.00 53.35           O  
ANISOU  666  OD1 ASN A  96     6484   6260   7527   -549    625   1055       O  
ATOM    667  ND2 ASN A  96     -15.060 -13.937  26.723  1.00 54.25           N  
ANISOU  667  ND2 ASN A  96     6623   6461   7528   -505    398   1235       N  
ATOM    668  N   CYS A  97     -18.951 -13.286  22.835  1.00 51.56           N  
ANISOU  668  N   CYS A  97     6460   6378   6752   -718    791    946       N  
ATOM    669  CA  CYS A  97     -19.909 -14.310  22.476  1.00 52.28           C  
ANISOU  669  CA  CYS A  97     6584   6447   6833   -780    826    947       C  
ATOM    670  C   CYS A  97     -19.746 -14.538  20.979  1.00 52.03           C  
ANISOU  670  C   CYS A  97     6581   6336   6852   -803    929    829       C  
ATOM    671  O   CYS A  97     -18.685 -14.247  20.428  1.00 51.60           O  
ANISOU  671  O   CYS A  97     6511   6207   6889   -770    980    770       O  
ATOM    672  CB  CYS A  97     -21.328 -13.871  22.862  1.00 52.51           C  
ANISOU  672  CB  CYS A  97     6645   6620   6685   -818    798    971       C  
ATOM    673  SG  CYS A  97     -22.605 -15.164  22.760  1.00 53.56           S  
ANISOU  673  SG  CYS A  97     6799   6730   6822   -897    823    993       S  
ATOM    674  N   TYR A  98     -20.775 -15.070  20.322  1.00 51.91           N  
ANISOU  674  N   TYR A  98     6612   6328   6785   -861    963    789       N  
ATOM    675  CA  TYR A  98     -20.742 -15.270  18.882  1.00 51.89           C  
ANISOU  675  CA  TYR A  98     6663   6254   6798   -888   1052    672       C  
ATOM    676  C   TYR A  98     -20.523 -13.911  18.230  1.00 51.33           C  
ANISOU  676  C   TYR A  98     6634   6246   6622   -864   1079    598       C  
ATOM    677  O   TYR A  98     -20.942 -12.885  18.783  1.00 51.07           O  
ANISOU  677  O   TYR A  98     6595   6339   6470   -845   1019    629       O  
ATOM    678  CB  TYR A  98     -22.040 -15.906  18.377  1.00 52.04           C  
ANISOU  678  CB  TYR A  98     6727   6290   6756   -954   1052    642       C  
ATOM    679  CG  TYR A  98     -21.843 -16.773  17.164  1.00 52.70           C  
ANISOU  679  CG  TYR A  98     6859   6244   6919   -986   1134    548       C  
ATOM    680  CD1 TYR A  98     -21.388 -18.083  17.294  1.00 53.68           C  
ANISOU  680  CD1 TYR A  98     6949   6237   7210   -998   1163    574       C  
ATOM    681  CD2 TYR A  98     -22.087 -16.291  15.889  1.00 52.64           C  
ANISOU  681  CD2 TYR A  98     6944   6238   6818  -1005   1182    434       C  
ATOM    682  CE1 TYR A  98     -21.193 -18.889  16.186  1.00 54.39           C  
ANISOU  682  CE1 TYR A  98     7086   6204   7376  -1028   1245    480       C  
ATOM    683  CE2 TYR A  98     -21.893 -17.090  14.771  1.00 53.37           C  
ANISOU  683  CE2 TYR A  98     7100   6208   6970  -1036   1261    342       C  
ATOM    684  CZ  TYR A  98     -21.448 -18.383  14.926  1.00 54.06           C  
ANISOU  684  CZ  TYR A  98     7143   6170   7228  -1048   1297    362       C  
ATOM    685  OH  TYR A  98     -21.259 -19.170  13.827  1.00 54.63           O  
ANISOU  685  OH  TYR A  98     7280   6118   7360  -1080   1382    264       O  
ATOM    686  N   PRO A  99     -19.808 -13.881  17.087  1.00 51.43           N  
ANISOU  686  N   PRO A  99     6693   6164   6683   -863   1178    502       N  
ATOM    687  CA  PRO A  99     -19.618 -12.588  16.430  1.00 50.76           C  
ANISOU  687  CA  PRO A  99     6666   6130   6491   -845   1214    436       C  
ATOM    688  C   PRO A  99     -20.911 -12.152  15.736  1.00 50.45           C  
ANISOU  688  C   PRO A  99     6721   6178   6269   -884   1184    386       C  
ATOM    689  O   PRO A  99     -21.585 -12.962  15.100  1.00 50.48           O  
ANISOU  689  O   PRO A  99     6777   6141   6263   -931   1194    345       O  
ATOM    690  CB  PRO A  99     -18.476 -12.857  15.450  1.00 51.27           C  
ANISOU  690  CB  PRO A  99     6760   6049   6673   -841   1346    351       C  
ATOM    691  CG  PRO A  99     -18.575 -14.320  15.180  1.00 52.22           C  
ANISOU  691  CG  PRO A  99     6878   6059   6904   -877   1379    340       C  
ATOM    692  CD  PRO A  99     -18.976 -14.929  16.475  1.00 52.18           C  
ANISOU  692  CD  PRO A  99     6784   6095   6946   -871   1270    456       C  
ATOM    693  N   TYR A 100     -21.237 -10.871  15.867  1.00 50.11           N  
ANISOU  693  N   TYR A 100     6696   6247   6095   -862   1139    387       N  
ATOM    694  CA  TYR A 100     -22.514 -10.340  15.417  1.00 50.09           C  
ANISOU  694  CA  TYR A 100     6763   6338   5932   -889   1080    352       C  
ATOM    695  C   TYR A 100     -22.404  -8.930  14.875  1.00 49.96           C  
ANISOU  695  C   TYR A 100     6816   6373   5793   -864   1085    306       C  
ATOM    696  O   TYR A 100     -21.430  -8.238  15.137  1.00 50.03           O  
ANISOU  696  O   TYR A 100     6797   6376   5838   -824   1123    318       O  
ATOM    697  CB  TYR A 100     -23.508 -10.354  16.582  1.00 49.81           C  
ANISOU  697  CB  TYR A 100     6648   6416   5864   -894    977    433       C  
ATOM    698  CG  TYR A 100     -23.233  -9.322  17.665  1.00 49.18           C  
ANISOU  698  CG  TYR A 100     6502   6434   5749   -846    930    498       C  
ATOM    699  CD1 TYR A 100     -22.327  -9.581  18.683  1.00 49.52           C  
ANISOU  699  CD1 TYR A 100     6468   6452   5894   -813    927    574       C  
ATOM    700  CD2 TYR A 100     -23.884  -8.089  17.669  1.00 48.54           C  
ANISOU  700  CD2 TYR A 100     6441   6465   5535   -831    877    480       C  
ATOM    701  CE1 TYR A 100     -22.066  -8.640  19.672  1.00 49.35           C  
ANISOU  701  CE1 TYR A 100     6398   6518   5836   -769    874    627       C  
ATOM    702  CE2 TYR A 100     -23.637  -7.146  18.642  1.00 48.11           C  
ANISOU  702  CE2 TYR A 100     6333   6498   5450   -788    836    531       C  
ATOM    703  CZ  TYR A 100     -22.727  -7.423  19.651  1.00 48.69           C  
ANISOU  703  CZ  TYR A 100     6336   6548   5617   -758    834    603       C  
ATOM    704  OH  TYR A 100     -22.486  -6.486  20.636  1.00 49.13           O  
ANISOU  704  OH  TYR A 100     6347   6688   5634   -716    783    649       O  
ATOM    705  N   ASP A 101     -23.414  -8.509  14.122  1.00 50.43           N  
ANISOU  705  N   ASP A 101     6966   6477   5718   -887   1039    252       N  
ATOM    706  CA  ASP A 101     -23.582  -7.095  13.762  1.00 50.47           C  
ANISOU  706  CA  ASP A 101     7036   6550   5589   -863   1011    223       C  
ATOM    707  C   ASP A 101     -25.037  -6.688  13.959  1.00 49.92           C  
ANISOU  707  C   ASP A 101     6959   6591   5418   -874    887    226       C  
ATOM    708  O   ASP A 101     -25.929  -7.531  14.016  1.00 49.73           O  
ANISOU  708  O   ASP A 101     6910   6569   5415   -910    839    225       O  
ATOM    709  CB  ASP A 101     -23.093  -6.801  12.330  1.00 51.54           C  
ANISOU  709  CB  ASP A 101     7330   6594   5660   -874   1099    134       C  
ATOM    710  CG  ASP A 101     -24.013  -7.370  11.253  1.00 52.74           C  
ANISOU  710  CG  ASP A 101     7605   6704   5729   -921   1066     63       C  
ATOM    711  OD1 ASP A 101     -24.079  -8.611  11.104  1.00 53.49           O  
ANISOU  711  OD1 ASP A 101     7689   6729   5906   -955   1092     49       O  
ATOM    712  OD2 ASP A 101     -24.658  -6.568  10.540  1.00 52.96           O  
ANISOU  712  OD2 ASP A 101     7746   6764   5613   -923   1007     18       O  
ATOM    713  N   VAL A 102     -25.260  -5.387  14.097  1.00 49.76           N  
ANISOU  713  N   VAL A 102     6949   6656   5303   -841    837    227       N  
ATOM    714  CA  VAL A 102     -26.605  -4.837  14.241  1.00 49.91           C  
ANISOU  714  CA  VAL A 102     6953   6772   5236   -845    719    220       C  
ATOM    715  C   VAL A 102     -26.800  -3.779  13.167  1.00 50.04           C  
ANISOU  715  C   VAL A 102     7106   6785   5124   -833    689    155       C  
ATOM    716  O   VAL A 102     -26.322  -2.651  13.314  1.00 49.64           O  
ANISOU  716  O   VAL A 102     7065   6769   5027   -794    699    166       O  
ATOM    717  CB  VAL A 102     -26.824  -4.198  15.630  1.00 49.63           C  
ANISOU  717  CB  VAL A 102     6791   6855   5213   -813    672    291       C  
ATOM    718  CG1 VAL A 102     -28.301  -3.875  15.836  1.00 49.88           C  
ANISOU  718  CG1 VAL A 102     6784   6974   5194   -825    566    277       C  
ATOM    719  CG2 VAL A 102     -26.296  -5.108  16.738  1.00 49.69           C  
ANISOU  719  CG2 VAL A 102     6693   6852   5335   -816    713    368       C  
ATOM    720  N   PRO A 103     -27.475  -4.141  12.058  1.00 50.73           N  
ANISOU  720  N   PRO A 103     7308   6819   5149   -866    648     86       N  
ATOM    721  CA  PRO A 103     -27.903  -3.088  11.144  1.00 50.61           C  
ANISOU  721  CA  PRO A 103     7427   6809   4996   -852    581     33       C  
ATOM    722  C   PRO A 103     -28.715  -2.053  11.931  1.00 49.79           C  
ANISOU  722  C   PRO A 103     7226   6826   4865   -819    472     62       C  
ATOM    723  O   PRO A 103     -29.675  -2.408  12.640  1.00 49.68           O  
ANISOU  723  O   PRO A 103     7092   6877   4908   -830    398     79       O  
ATOM    724  CB  PRO A 103     -28.767  -3.830  10.121  1.00 51.63           C  
ANISOU  724  CB  PRO A 103     7660   6875   5083   -895    511    -37       C  
ATOM    725  CG  PRO A 103     -28.269  -5.223  10.153  1.00 52.23           C  
ANISOU  725  CG  PRO A 103     7707   6874   5264   -931    605    -34       C  
ATOM    726  CD  PRO A 103     -27.839  -5.479  11.564  1.00 51.43           C  
ANISOU  726  CD  PRO A 103     7423   6832   5287   -915    653     52       C  
ATOM    727  N   ASP A 104     -28.282  -0.801  11.852  1.00 48.49           N  
ANISOU  727  N   ASP A 104     7108   6686   4629   -779    477     67       N  
ATOM    728  CA  ASP A 104     -28.864   0.265  12.652  1.00 47.28           C  
ANISOU  728  CA  ASP A 104     6861   6642   4460   -741    393     93       C  
ATOM    729  C   ASP A 104     -28.578   0.011  14.145  1.00 45.60           C  
ANISOU  729  C   ASP A 104     6471   6504   4350   -730    433    164       C  
ATOM    730  O   ASP A 104     -29.478   0.053  14.984  1.00 45.92           O  
ANISOU  730  O   ASP A 104     6397   6629   4420   -729    367    183       O  
ATOM    731  CB  ASP A 104     -30.366   0.399  12.325  1.00 48.36           C  
ANISOU  731  CB  ASP A 104     7000   6814   4562   -750    241     48       C  
ATOM    732  CG  ASP A 104     -30.925   1.795  12.596  1.00 48.83           C  
ANISOU  732  CG  ASP A 104     7032   6950   4571   -706    148     46       C  
ATOM    733  OD1 ASP A 104     -30.158   2.727  12.968  1.00 48.64           O  
ANISOU  733  OD1 ASP A 104     7004   6954   4522   -669    198     76       O  
ATOM    734  OD2 ASP A 104     -32.166   1.947  12.452  1.00 49.73           O  
ANISOU  734  OD2 ASP A 104     7118   7092   4685   -708     18      8       O  
ATOM    735  N   TYR A 105     -27.304  -0.267  14.447  1.00 44.28           N  
ANISOU  735  N   TYR A 105     6290   6296   4240   -722    545    199       N  
ATOM    736  CA  TYR A 105     -26.788  -0.417  15.821  1.00 42.95           C  
ANISOU  736  CA  TYR A 105     5983   6180   4156   -704    577    270       C  
ATOM    737  C   TYR A 105     -27.187   0.792  16.662  1.00 42.15           C  
ANISOU  737  C   TYR A 105     5812   6189   4014   -665    512    290       C  
ATOM    738  O   TYR A 105     -27.802   0.648  17.722  1.00 41.89           O  
ANISOU  738  O   TYR A 105     5672   6235   4007   -666    475    328       O  
ATOM    739  CB  TYR A 105     -25.246  -0.576  15.812  1.00 42.31           C  
ANISOU  739  CB  TYR A 105     5913   6021   4143   -690    688    288       C  
ATOM    740  CG  TYR A 105     -24.586  -0.839  17.168  1.00 41.69           C  
ANISOU  740  CG  TYR A 105     5706   5974   4160   -669    705    360       C  
ATOM    741  CD1 TYR A 105     -24.247   0.209  18.035  1.00 40.84           C  
ANISOU  741  CD1 TYR A 105     5538   5938   4040   -625    678    390       C  
ATOM    742  CD2 TYR A 105     -24.277  -2.137  17.570  1.00 41.72           C  
ANISOU  742  CD2 TYR A 105     5660   5927   4264   -691    740    398       C  
ATOM    743  CE1 TYR A 105     -23.649  -0.041  19.264  1.00 40.37           C  
ANISOU  743  CE1 TYR A 105     5381   5902   4056   -605    675    454       C  
ATOM    744  CE2 TYR A 105     -23.680  -2.389  18.801  1.00 41.27           C  
ANISOU  744  CE2 TYR A 105     5504   5890   4285   -670    736    468       C  
ATOM    745  CZ  TYR A 105     -23.359  -1.344  19.641  1.00 40.59           C  
ANISOU  745  CZ  TYR A 105     5370   5876   4176   -626    701    496       C  
ATOM    746  OH  TYR A 105     -22.760  -1.626  20.853  1.00 40.14           O  
ANISOU  746  OH  TYR A 105     5233   5830   4187   -605    681    564       O  
ATOM    747  N   ALA A 106     -26.849   1.974  16.161  1.00 41.81           N  
ANISOU  747  N   ALA A 106     5838   6143   3904   -633    508    263       N  
ATOM    748  CA  ALA A 106     -27.105   3.235  16.853  1.00 41.34           C  
ANISOU  748  CA  ALA A 106     5723   6176   3807   -592    453    273       C  
ATOM    749  C   ALA A 106     -28.532   3.346  17.362  1.00 41.44           C  
ANISOU  749  C   ALA A 106     5662   6279   3805   -597    356    266       C  
ATOM    750  O   ALA A 106     -28.741   3.774  18.501  1.00 41.58           O  
ANISOU  750  O   ALA A 106     5579   6383   3838   -576    338    297       O  
ATOM    751  CB  ALA A 106     -26.786   4.414  15.945  1.00 41.27           C  
ANISOU  751  CB  ALA A 106     5828   6134   3721   -567    451    234       C  
ATOM    752  N   SER A 107     -29.498   2.948  16.528  1.00 41.85           N  
ANISOU  752  N   SER A 107     5764   6303   3834   -625    297    221       N  
ATOM    753  CA  SER A 107     -30.919   3.072  16.875  1.00 42.21           C  
ANISOU  753  CA  SER A 107     5731   6418   3890   -632    203    199       C  
ATOM    754  C   SER A 107     -31.360   2.097  17.964  1.00 42.72           C  
ANISOU  754  C   SER A 107     5668   6527   4036   -663    232    240       C  
ATOM    755  O   SER A 107     -32.077   2.491  18.877  1.00 42.27           O  
ANISOU  755  O   SER A 107     5510   6554   3997   -655    207    248       O  
ATOM    756  CB  SER A 107     -31.810   2.902  15.652  1.00 42.71           C  
ANISOU  756  CB  SER A 107     5880   6426   3921   -652    113    133       C  
ATOM    757  OG  SER A 107     -31.643   3.990  14.761  1.00 42.51           O  
ANISOU  757  OG  SER A 107     5977   6371   3805   -620     65     98       O  
ATOM    758  N   LEU A 108     -30.943   0.834  17.869  1.00 43.72           N  
ANISOU  758  N   LEU A 108     5807   6593   4213   -700    293    265       N  
ATOM    759  CA  LEU A 108     -31.259  -0.153  18.920  1.00 44.33           C  
ANISOU  759  CA  LEU A 108     5781   6698   4365   -733    331    316       C  
ATOM    760  C   LEU A 108     -30.659   0.275  20.253  1.00 43.75           C  
ANISOU  760  C   LEU A 108     5641   6693   4289   -704    373    382       C  
ATOM    761  O   LEU A 108     -31.332   0.229  21.289  1.00 43.83           O  
ANISOU  761  O   LEU A 108     5565   6773   4315   -714    374    409       O  
ATOM    762  CB  LEU A 108     -30.764  -1.564  18.560  1.00 44.99           C  
ANISOU  762  CB  LEU A 108     5897   6690   4507   -773    389    334       C  
ATOM    763  CG  LEU A 108     -31.105  -2.692  19.553  1.00 45.38           C  
ANISOU  763  CG  LEU A 108     5857   6750   4635   -813    429    392       C  
ATOM    764  CD1 LEU A 108     -32.591  -2.734  19.907  1.00 45.90           C  
ANISOU  764  CD1 LEU A 108     5840   6872   4729   -843    384    368       C  
ATOM    765  CD2 LEU A 108     -30.676  -4.031  18.979  1.00 46.05           C  
ANISOU  765  CD2 LEU A 108     5985   6730   4784   -851    474    397       C  
ATOM    766  N   ARG A 109     -29.398   0.699  20.205  1.00 43.16           N  
ANISOU  766  N   ARG A 109     5611   6591   4196   -669    408    402       N  
ATOM    767  CA  ARG A 109     -28.708   1.234  21.372  1.00 42.53           C  
ANISOU  767  CA  ARG A 109     5483   6567   4111   -634    427    454       C  
ATOM    768  C   ARG A 109     -29.453   2.413  21.974  1.00 42.16           C  
ANISOU  768  C   ARG A 109     5388   6621   4011   -607    378    435       C  
ATOM    769  O   ARG A 109     -29.589   2.491  23.187  1.00 42.54           O  
ANISOU  769  O   ARG A 109     5374   6736   4054   -602    387    476       O  
ATOM    770  CB  ARG A 109     -27.292   1.666  20.994  1.00 42.25           C  
ANISOU  770  CB  ARG A 109     5499   6472   4081   -599    461    456       C  
ATOM    771  CG  ARG A 109     -26.486   2.256  22.137  1.00 41.91           C  
ANISOU  771  CG  ARG A 109     5407   6474   4044   -559    462    502       C  
ATOM    772  CD  ARG A 109     -25.041   2.400  21.721  1.00 41.65           C  
ANISOU  772  CD  ARG A 109     5407   6357   4060   -535    506    501       C  
ATOM    773  NE  ARG A 109     -24.230   3.056  22.735  1.00 41.35           N  
ANISOU  773  NE  ARG A 109     5321   6352   4038   -493    489    533       N  
ATOM    774  CZ  ARG A 109     -24.203   4.363  22.984  1.00 41.25           C  
ANISOU  774  CZ  ARG A 109     5300   6397   3977   -456    457    510       C  
ATOM    775  NH1 ARG A 109     -24.950   5.219  22.299  1.00 41.25           N  
ANISOU  775  NH1 ARG A 109     5336   6429   3909   -452    436    458       N  
ATOM    776  NH2 ARG A 109     -23.411   4.826  23.947  1.00 41.71           N  
ANISOU  776  NH2 ARG A 109     5313   6475   4059   -420    435    538       N  
ATOM    777  N   SER A 110     -29.921   3.323  21.126  1.00 41.96           N  
ANISOU  777  N   SER A 110     5400   6601   3944   -589    326    372       N  
ATOM    778  CA  SER A 110     -30.660   4.502  21.586  1.00 42.09           C  
ANISOU  778  CA  SER A 110     5367   6702   3923   -560    275    343       C  
ATOM    779  C   SER A 110     -32.001   4.138  22.220  1.00 42.99           C  
ANISOU  779  C   SER A 110     5390   6874   4068   -590    261    335       C  
ATOM    780  O   SER A 110     -32.309   4.596  23.320  1.00 42.98           O  
ANISOU  780  O   SER A 110     5322   6952   4058   -579    274    349       O  
ATOM    781  CB  SER A 110     -30.890   5.490  20.436  1.00 41.74           C  
ANISOU  781  CB  SER A 110     5394   6632   3834   -534    210    280       C  
ATOM    782  OG  SER A 110     -31.861   6.468  20.778  1.00 41.52           O  
ANISOU  782  OG  SER A 110     5307   6676   3794   -510    147    243       O  
ATOM    783  N   LEU A 111     -32.791   3.321  21.524  1.00 43.96           N  
ANISOU  783  N   LEU A 111     5515   6955   4234   -632    239    305       N  
ATOM    784  CA  LEU A 111     -34.156   3.031  21.967  1.00 44.73           C  
ANISOU  784  CA  LEU A 111     5516   7093   4387   -664    226    281       C  
ATOM    785  C   LEU A 111     -34.155   2.252  23.275  1.00 45.09           C  
ANISOU  785  C   LEU A 111     5498   7175   4458   -697    313    347       C  
ATOM    786  O   LEU A 111     -35.046   2.455  24.100  1.00 46.31           O  
ANISOU  786  O   LEU A 111     5569   7392   4636   -709    334    338       O  
ATOM    787  CB  LEU A 111     -34.986   2.328  20.875  1.00 45.26           C  
ANISOU  787  CB  LEU A 111     5596   7094   4507   -702    169    227       C  
ATOM    788  CG  LEU A 111     -34.702   0.864  20.512  1.00 45.59           C  
ANISOU  788  CG  LEU A 111     5671   7059   4591   -752    213    254       C  
ATOM    789  CD1 LEU A 111     -35.504  -0.099  21.369  1.00 46.28           C  
ANISOU  789  CD1 LEU A 111     5658   7164   4762   -805    266    279       C  
ATOM    790  CD2 LEU A 111     -34.999   0.588  19.040  1.00 45.92           C  
ANISOU  790  CD2 LEU A 111     5794   7018   4635   -764    135    189       C  
ATOM    791  N   VAL A 112     -33.156   1.387  23.465  1.00 44.61           N  
ANISOU  791  N   VAL A 112     5483   7070   4397   -709    366    413       N  
ATOM    792  CA  VAL A 112     -32.993   0.657  24.721  1.00 44.92           C  
ANISOU  792  CA  VAL A 112     5491   7131   4445   -735    438    490       C  
ATOM    793  C   VAL A 112     -32.497   1.605  25.810  1.00 44.32           C  
ANISOU  793  C   VAL A 112     5409   7130   4300   -692    448    520       C  
ATOM    794  O   VAL A 112     -33.065   1.639  26.898  1.00 44.62           O  
ANISOU  794  O   VAL A 112     5404   7229   4321   -708    490    542       O  
ATOM    795  CB  VAL A 112     -32.036  -0.550  24.568  1.00 45.15           C  
ANISOU  795  CB  VAL A 112     5572   7077   4507   -755    474    551       C  
ATOM    796  CG1 VAL A 112     -31.781  -1.233  25.907  1.00 45.63           C  
ANISOU  796  CG1 VAL A 112     5619   7153   4564   -774    532    641       C  
ATOM    797  CG2 VAL A 112     -32.622  -1.568  23.592  1.00 45.65           C  
ANISOU  797  CG2 VAL A 112     5639   7066   4640   -804    470    517       C  
ATOM    798  N   ALA A 113     -31.451   2.373  25.512  1.00 43.75           N  
ANISOU  798  N   ALA A 113     5386   7049   4189   -641    416    517       N  
ATOM    799  CA  ALA A 113     -30.907   3.364  26.458  1.00 43.84           C  
ANISOU  799  CA  ALA A 113     5394   7124   4140   -596    410    535       C  
ATOM    800  C   ALA A 113     -31.990   4.298  26.991  1.00 44.70           C  
ANISOU  800  C   ALA A 113     5444   7321   4219   -588    404    487       C  
ATOM    801  O   ALA A 113     -32.005   4.628  28.182  1.00 45.21           O  
ANISOU  801  O   ALA A 113     5494   7448   4237   -581    431    513       O  
ATOM    802  CB  ALA A 113     -29.796   4.183  25.814  1.00 43.07           C  
ANISOU  802  CB  ALA A 113     5344   6993   4028   -546    375    515       C  
ATOM    803  N   SER A 114     -32.895   4.702  26.098  1.00 45.05           N  
ANISOU  803  N   SER A 114     5461   7363   4295   -591    364    415       N  
ATOM    804  CA  SER A 114     -34.027   5.559  26.448  1.00 45.27           C  
ANISOU  804  CA  SER A 114     5416   7459   4327   -583    352    355       C  
ATOM    805  C   SER A 114     -35.069   4.826  27.304  1.00 45.83           C  
ANISOU  805  C   SER A 114     5416   7561   4438   -637    424    366       C  
ATOM    806  O   SER A 114     -35.640   5.405  28.239  1.00 46.25           O  
ANISOU  806  O   SER A 114     5417   7681   4473   -634    464    348       O  
ATOM    807  CB  SER A 114     -34.677   6.104  25.174  1.00 45.44           C  
ANISOU  807  CB  SER A 114     5431   7449   4386   -568    268    276       C  
ATOM    808  OG  SER A 114     -35.381   7.297  25.451  1.00 46.18           O  
ANISOU  808  OG  SER A 114     5466   7601   4480   -535    236    217       O  
ATOM    809  N   SER A 115     -35.312   3.558  26.972  1.00 45.98           N  
ANISOU  809  N   SER A 115     5434   7523   4512   -690    451    391       N  
ATOM    810  CA  SER A 115     -36.237   2.706  27.727  1.00 46.84           C  
ANISOU  810  CA  SER A 115     5483   7644   4671   -751    535    409       C  
ATOM    811  C   SER A 115     -35.800   2.523  29.190  1.00 47.16           C  
ANISOU  811  C   SER A 115     5556   7728   4635   -761    621    487       C  
ATOM    812  O   SER A 115     -36.642   2.424  30.083  1.00 47.28           O  
ANISOU  812  O   SER A 115     5524   7783   4658   -797    704    485       O  
ATOM    813  CB  SER A 115     -36.426   1.353  27.012  1.00 47.21           C  
ANISOU  813  CB  SER A 115     5534   7608   4795   -804    540    424       C  
ATOM    814  OG  SER A 115     -37.241   0.477  27.764  1.00 48.33           O  
ANISOU  814  OG  SER A 115     5622   7750   4991   -869    633    449       O  
ATOM    815  N   GLY A 116     -34.487   2.499  29.437  1.00 47.15           N  
ANISOU  815  N   GLY A 116     5637   7713   4563   -728    600    551       N  
ATOM    816  CA  GLY A 116     -33.962   2.507  30.801  1.00 47.92           C  
ANISOU  816  CA  GLY A 116     5785   7851   4573   -724    647    621       C  
ATOM    817  C   GLY A 116     -34.039   1.194  31.562  1.00 49.32           C  
ANISOU  817  C   GLY A 116     5997   7995   4747   -783    724    707       C  
ATOM    818  O   GLY A 116     -33.858   1.187  32.789  1.00 49.93           O  
ANISOU  818  O   GLY A 116     6126   8106   4738   -788    770    763       O  
ATOM    819  N   THR A 117     -34.291   0.094  30.847  1.00 50.07           N  
ANISOU  819  N   THR A 117     6076   8019   4931   -826    736    718       N  
ATOM    820  CA  THR A 117     -34.531  -1.208  31.468  1.00 51.59           C  
ANISOU  820  CA  THR A 117     6292   8169   5142   -890    816    795       C  
ATOM    821  C   THR A 117     -34.188  -2.357  30.512  1.00 51.67           C  
ANISOU  821  C   THR A 117     6309   8080   5241   -913    791    817       C  
ATOM    822  O   THR A 117     -34.383  -2.244  29.299  1.00 51.15           O  
ANISOU  822  O   THR A 117     6205   7987   5243   -906    739    746       O  
ATOM    823  CB  THR A 117     -36.002  -1.329  31.939  1.00 52.75           C  
ANISOU  823  CB  THR A 117     6367   8349   5329   -951    918    760       C  
ATOM    824  OG1 THR A 117     -36.194  -2.550  32.673  1.00 54.31           O  
ANISOU  824  OG1 THR A 117     6602   8502   5530  -1017   1011    845       O  
ATOM    825  CG2 THR A 117     -36.991  -1.266  30.741  1.00 52.52           C  
ANISOU  825  CG2 THR A 117     6229   8298   5426   -968    887    659       C  
ATOM    826  N   LEU A 118     -33.668  -3.444  31.080  1.00 52.54           N  
ANISOU  826  N   LEU A 118     6481   8135   5346   -941    824    913       N  
ATOM    827  CA  LEU A 118     -33.437  -4.709  30.373  1.00 52.93           C  
ANISOU  827  CA  LEU A 118     6537   8084   5489   -974    821    941       C  
ATOM    828  C   LEU A 118     -34.354  -5.827  30.886  1.00 54.48           C  
ANISOU  828  C   LEU A 118     6718   8246   5736  -1055    919    985       C  
ATOM    829  O   LEU A 118     -34.071  -7.012  30.673  1.00 54.69           O  
ANISOU  829  O   LEU A 118     6770   8185   5827  -1087    930   1036       O  
ATOM    830  CB  LEU A 118     -31.967  -5.136  30.505  1.00 52.54           C  
ANISOU  830  CB  LEU A 118     6566   7974   5424   -935    771   1018       C  
ATOM    831  CG  LEU A 118     -30.952  -4.299  29.742  1.00 51.48           C  
ANISOU  831  CG  LEU A 118     6439   7837   5284   -865    688    972       C  
ATOM    832  CD1 LEU A 118     -29.534  -4.717  30.098  1.00 51.55           C  
ANISOU  832  CD1 LEU A 118     6508   7782   5296   -829    645   1048       C  
ATOM    833  CD2 LEU A 118     -31.188  -4.381  28.242  1.00 50.95           C  
ANISOU  833  CD2 LEU A 118     6338   7726   5297   -871    666    888       C  
ATOM    834  N   GLU A 119     -35.453  -5.444  31.537  1.00 55.86           N  
ANISOU  834  N   GLU A 119     6848   8483   5893  -1090    996    958       N  
ATOM    835  CA  GLU A 119     -36.464  -6.392  32.034  1.00 57.92           C  
ANISOU  835  CA  GLU A 119     7081   8712   6214  -1175   1112    987       C  
ATOM    836  C   GLU A 119     -36.933  -7.330  30.927  1.00 57.24           C  
ANISOU  836  C   GLU A 119     6930   8543   6277  -1218   1100    945       C  
ATOM    837  O   GLU A 119     -37.532  -6.871  29.957  1.00 57.26           O  
ANISOU  837  O   GLU A 119     6849   8556   6352  -1210   1049    840       O  
ATOM    838  CB  GLU A 119     -37.707  -5.650  32.541  1.00 59.94           C  
ANISOU  838  CB  GLU A 119     7260   9043   6472  -1203   1196    920       C  
ATOM    839  CG  GLU A 119     -37.938  -5.591  34.029  1.00 61.96           C  
ANISOU  839  CG  GLU A 119     7579   9340   6623  -1234   1315    987       C  
ATOM    840  CD  GLU A 119     -39.389  -5.224  34.301  1.00 64.08           C  
ANISOU  840  CD  GLU A 119     7740   9647   6959  -1285   1430    906       C  
ATOM    841  OE1 GLU A 119     -40.265  -6.142  34.291  1.00 64.42           O  
ANISOU  841  OE1 GLU A 119     7727   9634   7117  -1364   1528    906       O  
ATOM    842  OE2 GLU A 119     -39.625  -4.012  34.490  1.00 65.15           O  
ANISOU  842  OE2 GLU A 119     7840   9863   7049  -1244   1420    837       O  
ATOM    843  N   PHE A 120     -36.680  -8.626  31.093  1.00 57.05           N  
ANISOU  843  N   PHE A 120     6950   8431   6296  -1263   1139   1026       N  
ATOM    844  CA  PHE A 120     -37.003  -9.637  30.090  1.00 56.74           C  
ANISOU  844  CA  PHE A 120     6862   8300   6395  -1306   1126    993       C  
ATOM    845  C   PHE A 120     -38.069 -10.602  30.611  1.00 57.84           C  
ANISOU  845  C   PHE A 120     6959   8395   6624  -1400   1248   1019       C  
ATOM    846  O   PHE A 120     -37.924 -11.173  31.684  1.00 58.64           O  
ANISOU  846  O   PHE A 120     7131   8475   6673  -1434   1334   1124       O  
ATOM    847  CB  PHE A 120     -35.738 -10.405  29.709  1.00 56.23           C  
ANISOU  847  CB  PHE A 120     6878   8152   6335  -1279   1067   1057       C  
ATOM    848  CG  PHE A 120     -35.902 -11.276  28.504  1.00 56.49           C  
ANISOU  848  CG  PHE A 120     6874   8093   6497  -1307   1036   1004       C  
ATOM    849  CD1 PHE A 120     -35.812 -10.744  27.231  1.00 55.55           C  
ANISOU  849  CD1 PHE A 120     6730   7976   6402  -1270    947    901       C  
ATOM    850  CD2 PHE A 120     -36.155 -12.637  28.640  1.00 57.96           C  
ANISOU  850  CD2 PHE A 120     7062   8183   6776  -1374   1097   1057       C  
ATOM    851  CE1 PHE A 120     -35.969 -11.548  26.110  1.00 55.83           C  
ANISOU  851  CE1 PHE A 120     6748   7922   6542  -1298    916    846       C  
ATOM    852  CE2 PHE A 120     -36.310 -13.450  27.522  1.00 58.01           C  
ANISOU  852  CE2 PHE A 120     7036   8101   6903  -1402   1066   1000       C  
ATOM    853  CZ  PHE A 120     -36.214 -12.904  26.254  1.00 56.70           C  
ANISOU  853  CZ  PHE A 120     6852   7940   6750  -1363    974    892       C  
ATOM    854  N   ILE A 121     -39.144 -10.766  29.848  1.00 58.06           N  
ANISOU  854  N   ILE A 121     6875   8400   6786  -1442   1253    922       N  
ATOM    855  CA  ILE A 121     -40.203 -11.721  30.156  1.00 59.88           C  
ANISOU  855  CA  ILE A 121     7041   8572   7140  -1536   1366    928       C  
ATOM    856  C   ILE A 121     -40.076 -12.865  29.153  1.00 60.00           C  
ANISOU  856  C   ILE A 121     7044   8475   7278  -1565   1316    914       C  
ATOM    857  O   ILE A 121     -40.241 -12.655  27.956  1.00 59.84           O  
ANISOU  857  O   ILE A 121     6972   8440   7323  -1543   1213    812       O  
ATOM    858  CB  ILE A 121     -41.608 -11.069  30.061  1.00 60.80           C  
ANISOU  858  CB  ILE A 121     7015   8734   7352  -1567   1406    814       C  
ATOM    859  CG1 ILE A 121     -41.932 -10.264  31.324  1.00 61.66           C  
ANISOU  859  CG1 ILE A 121     7135   8931   7363  -1569   1516    841       C  
ATOM    860  CG2 ILE A 121     -42.709 -12.116  29.884  1.00 61.96           C  
ANISOU  860  CG2 ILE A 121     7061   8794   7686  -1662   1485    782       C  
ATOM    861  CD1 ILE A 121     -40.934  -9.189  31.684  1.00 60.88           C  
ANISOU  861  CD1 ILE A 121     7129   8919   7082  -1482   1450    871       C  
ATOM    862  N   THR A 122     -39.782 -14.066  29.646  1.00 60.61           N  
ANISOU  862  N   THR A 122     7181   8468   7381  -1613   1387   1016       N  
ATOM    863  CA  THR A 122     -39.720 -15.263  28.812  1.00 60.74           C  
ANISOU  863  CA  THR A 122     7186   8368   7526  -1650   1359   1006       C  
ATOM    864  C   THR A 122     -41.132 -15.676  28.370  1.00 62.07           C  
ANISOU  864  C   THR A 122     7219   8496   7870  -1727   1401    912       C  
ATOM    865  O   THR A 122     -42.069 -15.642  29.163  1.00 62.76           O  
ANISOU  865  O   THR A 122     7246   8602   7998  -1785   1520    918       O  
ATOM    866  CB  THR A 122     -39.002 -16.412  29.556  1.00 60.95           C  
ANISOU  866  CB  THR A 122     7314   8308   7535  -1677   1421   1149       C  
ATOM    867  OG1 THR A 122     -37.628 -16.060  29.748  1.00 59.21           O  
ANISOU  867  OG1 THR A 122     7202   8108   7185  -1597   1347   1216       O  
ATOM    868  CG2 THR A 122     -39.082 -17.728  28.784  1.00 61.39           C  
ANISOU  868  CG2 THR A 122     7348   8235   7744  -1727   1412   1137       C  
ATOM    869  N   GLU A 123     -41.262 -16.043  27.092  1.00 62.59           N  
ANISOU  869  N   GLU A 123     7241   8500   8041  -1728   1302    820       N  
ATOM    870  CA  GLU A 123     -42.522 -16.509  26.494  1.00 64.28           C  
ANISOU  870  CA  GLU A 123     7325   8657   8441  -1796   1305    717       C  
ATOM    871  C   GLU A 123     -42.344 -17.910  25.917  1.00 65.52           C  
ANISOU  871  C   GLU A 123     7500   8682   8713  -1844   1298    730       C  
ATOM    872  O   GLU A 123     -41.267 -18.252  25.429  1.00 64.49           O  
ANISOU  872  O   GLU A 123     7467   8512   8525  -1802   1234    762       O  
ATOM    873  CB  GLU A 123     -42.994 -15.537  25.406  1.00 63.52           C  
ANISOU  873  CB  GLU A 123     7160   8607   8368  -1751   1165    572       C  
ATOM    874  CG  GLU A 123     -43.602 -14.259  25.973  1.00 63.40           C  
ANISOU  874  CG  GLU A 123     7077   8703   8308  -1726   1187    534       C  
ATOM    875  CD  GLU A 123     -44.228 -13.364  24.920  1.00 63.02           C  
ANISOU  875  CD  GLU A 123     6951   8685   8311  -1687   1041    390       C  
ATOM    876  OE1 GLU A 123     -43.634 -13.226  23.840  1.00 62.26           O  
ANISOU  876  OE1 GLU A 123     6922   8569   8164  -1637    906    346       O  
ATOM    877  OE2 GLU A 123     -45.291 -12.769  25.190  1.00 63.67           O  
ANISOU  877  OE2 GLU A 123     6909   8804   8479  -1705   1064    320       O  
ATOM    878  N   GLY A 124     -43.406 -18.711  25.975  1.00 67.91           N  
ANISOU  878  N   GLY A 124     7702   8911   9190  -1933   1368    698       N  
ATOM    879  CA  GLY A 124     -43.355 -20.107  25.552  1.00 69.32           C  
ANISOU  879  CA  GLY A 124     7888   8956   9496  -1990   1379    712       C  
ATOM    880  C   GLY A 124     -43.555 -20.297  24.056  1.00 69.97           C  
ANISOU  880  C   GLY A 124     7933   8981   9672  -1980   1231    576       C  
ATOM    881  O   GLY A 124     -44.600 -20.800  23.619  1.00 71.80           O  
ANISOU  881  O   GLY A 124     8052   9146  10082  -2045   1222    487       O  
ATOM    882  N   PHE A 125     -42.546 -19.918  23.267  1.00 68.92           N  
ANISOU  882  N   PHE A 125     7900   8866   9422  -1902   1117    556       N  
ATOM    883  CA  PHE A 125     -42.544 -20.183  21.827  1.00 68.86           C  
ANISOU  883  CA  PHE A 125     7903   8793   9469  -1891    983    437       C  
ATOM    884  C   PHE A 125     -42.428 -21.678  21.569  1.00 69.74           C  
ANISOU  884  C   PHE A 125     8028   8763   9707  -1952   1019    456       C  
ATOM    885  O   PHE A 125     -41.694 -22.370  22.268  1.00 69.01           O  
ANISOU  885  O   PHE A 125     7998   8629   9592  -1962   1110    578       O  
ATOM    886  CB  PHE A 125     -41.386 -19.466  21.122  1.00 67.41           C  
ANISOU  886  CB  PHE A 125     7843   8651   9119  -1799    886    423       C  
ATOM    887  CG  PHE A 125     -41.574 -17.984  20.999  1.00 66.64           C  
ANISOU  887  CG  PHE A 125     7734   8673   8914  -1737    814    370       C  
ATOM    888  CD1 PHE A 125     -42.284 -17.449  19.924  1.00 67.04           C  
ANISOU  888  CD1 PHE A 125     7749   8726   8996  -1725    679    231       C  
ATOM    889  CD2 PHE A 125     -41.046 -17.118  21.951  1.00 65.94           C  
ANISOU  889  CD2 PHE A 125     7675   8687   8692  -1689    869    456       C  
ATOM    890  CE1 PHE A 125     -42.448 -16.076  19.798  1.00 66.46           C  
ANISOU  890  CE1 PHE A 125     7670   8754   8828  -1665    605    185       C  
ATOM    891  CE2 PHE A 125     -41.210 -15.746  21.829  1.00 65.46           C  
ANISOU  891  CE2 PHE A 125     7603   8730   8540  -1632    802    404       C  
ATOM    892  CZ  PHE A 125     -41.918 -15.223  20.758  1.00 65.61           C  
ANISOU  892  CZ  PHE A 125     7584   8749   8597  -1620    673    271       C  
ATOM    893  N   THR A 126     -43.151 -22.155  20.559  1.00 71.04           N  
ANISOU  893  N   THR A 126     8135   8850  10005  -1991    935    333       N  
ATOM    894  CA  THR A 126     -43.160 -23.568  20.188  1.00 72.43           C  
ANISOU  894  CA  THR A 126     8314   8885  10321  -2053    956    327       C  
ATOM    895  C   THR A 126     -42.540 -23.730  18.801  1.00 72.14           C  
ANISOU  895  C   THR A 126     8375   8792  10244  -2013    828    232       C  
ATOM    896  O   THR A 126     -43.171 -23.448  17.783  1.00 72.05           O  
ANISOU  896  O   THR A 126     8340   8769  10268  -2013    700     95       O  
ATOM    897  CB  THR A 126     -44.590 -24.145  20.209  1.00 74.00           C  
ANISOU  897  CB  THR A 126     8360   9018  10738  -2146    976    255       C  
ATOM    898  OG1 THR A 126     -45.159 -23.965  21.512  1.00 74.26           O  
ANISOU  898  OG1 THR A 126     8311   9099  10804  -2188   1121    340       O  
ATOM    899  CG2 THR A 126     -44.587 -25.639  19.853  1.00 75.30           C  
ANISOU  899  CG2 THR A 126     8527   9029  11056  -2214   1001    250       C  
ATOM    900  N   TRP A 127     -41.297 -24.193  18.783  1.00 71.69           N  
ANISOU  900  N   TRP A 127     8432   8694  10114  -1980    864    305       N  
ATOM    901  CA  TRP A 127     -40.549 -24.398  17.554  1.00 71.75           C  
ANISOU  901  CA  TRP A 127     8548   8640  10075  -1943    779    226       C  
ATOM    902  C   TRP A 127     -40.636 -25.877  17.213  1.00 73.15           C  
ANISOU  902  C   TRP A 127     8718   8665  10412  -2009    807    207       C  
ATOM    903  O   TRP A 127     -39.851 -26.685  17.714  1.00 73.16           O  
ANISOU  903  O   TRP A 127     8758   8599  10441  -2015    896    308       O  
ATOM    904  CB  TRP A 127     -39.094 -23.938  17.740  1.00 70.67           C  
ANISOU  904  CB  TRP A 127     8527   8545   9781  -1864    811    307       C  
ATOM    905  CG  TRP A 127     -39.005 -22.554  18.315  1.00 69.42           C  
ANISOU  905  CG  TRP A 127     8365   8533   9480  -1806    803    346       C  
ATOM    906  CD1 TRP A 127     -38.622 -22.208  19.576  1.00 68.66           C  
ANISOU  906  CD1 TRP A 127     8259   8506   9323  -1786    887    477       C  
ATOM    907  CD2 TRP A 127     -39.350 -21.334  17.655  1.00 68.82           C  
ANISOU  907  CD2 TRP A 127     8299   8543   9305  -1762    699    251       C  
ATOM    908  NE1 TRP A 127     -38.688 -20.849  19.737  1.00 67.71           N  
ANISOU  908  NE1 TRP A 127     8136   8513   9076  -1733    848    463       N  
ATOM    909  CE2 TRP A 127     -39.128 -20.286  18.571  1.00 67.53           C  
ANISOU  909  CE2 TRP A 127     8123   8502   9032  -1716    734    328       C  
ATOM    910  CE3 TRP A 127     -39.810 -21.024  16.365  1.00 69.13           C  
ANISOU  910  CE3 TRP A 127     8371   8564   9333  -1755    571    108       C  
ATOM    911  CZ2 TRP A 127     -39.365 -18.954  18.252  1.00 66.69           C  
ANISOU  911  CZ2 TRP A 127     8022   8497   8820  -1665    653    269       C  
ATOM    912  CZ3 TRP A 127     -40.036 -19.703  16.044  1.00 68.29           C  
ANISOU  912  CZ3 TRP A 127     8281   8555   9113  -1704    483     55       C  
ATOM    913  CH2 TRP A 127     -39.813 -18.679  16.984  1.00 67.25           C  
ANISOU  913  CH2 TRP A 127     8123   8543   8886  -1659    527    135       C  
ATOM    914  N   THR A 128     -41.611 -26.225  16.376  1.00 74.66           N  
ANISOU  914  N   THR A 128     8856   8795  10717  -2058    721     76       N  
ATOM    915  CA  THR A 128     -41.910 -27.626  16.076  1.00 76.41           C  
ANISOU  915  CA  THR A 128     9048   8867  11116  -2132    742     44       C  
ATOM    916  C   THR A 128     -40.921 -28.206  15.059  1.00 76.61           C  
ANISOU  916  C   THR A 128     9207   8799  11101  -2104    708     -8       C  
ATOM    917  O   THR A 128     -40.757 -27.666  13.960  1.00 75.85           O  
ANISOU  917  O   THR A 128     9199   8717  10905  -2064    599   -121       O  
ATOM    918  CB  THR A 128     -43.357 -27.795  15.558  1.00 77.53           C  
ANISOU  918  CB  THR A 128     9073   8969  11415  -2197    651    -88       C  
ATOM    919  OG1 THR A 128     -44.276 -27.258  16.520  1.00 77.52           O  
ANISOU  919  OG1 THR A 128     8937   9047  11470  -2225    703    -46       O  
ATOM    920  CG2 THR A 128     -43.687 -29.270  15.315  1.00 78.92           C  
ANISOU  920  CG2 THR A 128     9210   8986  11790  -2279    679   -119       C  
ATOM    921  N   GLY A 129     -40.271 -29.306  15.447  1.00 77.11           N  
ANISOU  921  N   GLY A 129     9291   8762  11247  -2128    806     75       N  
ATOM    922  CA  GLY A 129     -39.414 -30.087  14.557  1.00 77.26           C  
ANISOU  922  CA  GLY A 129     9414   8664  11278  -2116    798     21       C  
ATOM    923  C   GLY A 129     -38.022 -29.531  14.325  1.00 76.20           C  
ANISOU  923  C   GLY A 129     9405   8566  10983  -2029    816     52       C  
ATOM    924  O   GLY A 129     -37.455 -29.729  13.249  1.00 76.46           O  
ANISOU  924  O   GLY A 129     9540   8532  10979  -2008    782    -45       O  
ATOM    925  N   VAL A 130     -37.471 -28.842  15.328  1.00 75.08           N  
ANISOU  925  N   VAL A 130     9256   8523  10750  -1982    874    181       N  
ATOM    926  CA  VAL A 130     -36.091 -28.328  15.284  1.00 73.65           C  
ANISOU  926  CA  VAL A 130     9171   8369  10442  -1900    902    224       C  
ATOM    927  C   VAL A 130     -35.410 -28.450  16.643  1.00 72.82           C  
ANISOU  927  C   VAL A 130     9040   8283  10345  -1878    991    399       C  
ATOM    928  O   VAL A 130     -36.075 -28.461  17.682  1.00 73.24           O  
ANISOU  928  O   VAL A 130     9017   8380  10430  -1913   1026    489       O  
ATOM    929  CB  VAL A 130     -36.011 -26.846  14.840  1.00 72.75           C  
ANISOU  929  CB  VAL A 130     9108   8387  10145  -1838    833    169       C  
ATOM    930  CG1 VAL A 130     -36.427 -26.694  13.388  1.00 73.26           C  
ANISOU  930  CG1 VAL A 130     9245   8420  10171  -1846    734     -1       C  
ATOM    931  CG2 VAL A 130     -36.850 -25.942  15.730  1.00 72.67           C  
ANISOU  931  CG2 VAL A 130     9010   8511  10090  -1840    818    223       C  
ATOM    932  N   THR A 131     -34.082 -28.528  16.617  1.00 71.61           N  
ANISOU  932  N   THR A 131     8955   8089  10163  -1820   1026    441       N  
ATOM    933  CA  THR A 131     -33.266 -28.550  17.830  1.00 70.63           C  
ANISOU  933  CA  THR A 131     8825   7978  10034  -1783   1082    600       C  
ATOM    934  C   THR A 131     -33.156 -27.131  18.363  1.00 68.61           C  
ANISOU  934  C   THR A 131     8572   7883   9615  -1728   1058    641       C  
ATOM    935  O   THR A 131     -32.964 -26.206  17.583  1.00 67.89           O  
ANISOU  935  O   THR A 131     8524   7856   9416  -1686   1013    551       O  
ATOM    936  CB  THR A 131     -31.849 -29.068  17.532  1.00 70.45           C  
ANISOU  936  CB  THR A 131     8861   7848  10060  -1734   1113    612       C  
ATOM    937  OG1 THR A 131     -31.939 -30.366  16.933  1.00 71.70           O  
ANISOU  937  OG1 THR A 131     9020   7851  10372  -1784   1135    557       O  
ATOM    938  CG2 THR A 131     -31.001 -29.135  18.812  1.00 70.00           C  
ANISOU  938  CG2 THR A 131     8796   7788  10011  -1693   1144    779       C  
ATOM    939  N   GLN A 132     -33.277 -26.967  19.679  1.00 67.50           N  
ANISOU  939  N   GLN A 132     8397   7799   9451  -1730   1090    776       N  
ATOM    940  CA  GLN A 132     -33.185 -25.651  20.313  1.00 65.97           C  
ANISOU  940  CA  GLN A 132     8205   7755   9105  -1679   1072    821       C  
ATOM    941  C   GLN A 132     -31.893 -25.497  21.088  1.00 65.14           C  
ANISOU  941  C   GLN A 132     8143   7646   8961  -1613   1085    935       C  
ATOM    942  O   GLN A 132     -31.137 -26.453  21.255  1.00 65.53           O  
ANISOU  942  O   GLN A 132     8212   7575   9111  -1608   1108    993       O  
ATOM    943  CB  GLN A 132     -34.373 -25.425  21.242  1.00 66.10           C  
ANISOU  943  CB  GLN A 132     8156   7850   9108  -1731   1099    874       C  
ATOM    944  CG  GLN A 132     -35.701 -25.478  20.508  1.00 66.39           C  
ANISOU  944  CG  GLN A 132     8128   7891   9204  -1793   1072    752       C  
ATOM    945  CD  GLN A 132     -36.855 -24.931  21.316  1.00 66.42           C  
ANISOU  945  CD  GLN A 132     8054   7992   9188  -1832   1099    778       C  
ATOM    946  OE1 GLN A 132     -36.703 -23.960  22.055  1.00 65.30           O  
ANISOU  946  OE1 GLN A 132     7921   7964   8926  -1792   1108    835       O  
ATOM    947  NE2 GLN A 132     -38.036 -25.537  21.150  1.00 67.66           N  
ANISOU  947  NE2 GLN A 132     8132   8102   9476  -1913   1115    725       N  
ATOM    948  N   ASN A 133     -31.647 -24.266  21.529  1.00 63.89           N  
ANISOU  948  N   ASN A 133     7995   7616   8666  -1559   1060    960       N  
ATOM    949  CA  ASN A 133     -30.568 -23.937  22.459  1.00 63.51           C  
ANISOU  949  CA  ASN A 133     7979   7586   8567  -1496   1056   1074       C  
ATOM    950  C   ASN A 133     -29.185 -24.283  21.927  1.00 64.03           C  
ANISOU  950  C   ASN A 133     8079   7548   8701  -1441   1047   1059       C  
ATOM    951  O   ASN A 133     -28.317 -24.742  22.677  1.00 65.24           O  
ANISOU  951  O   ASN A 133     8246   7636   8906  -1411   1044   1163       O  
ATOM    952  CB  ASN A 133     -30.816 -24.611  23.815  1.00 63.86           C  
ANISOU  952  CB  ASN A 133     8023   7602   8639  -1532   1091   1223       C  
ATOM    953  CG  ASN A 133     -32.206 -24.337  24.347  1.00 63.73           C  
ANISOU  953  CG  ASN A 133     7966   7672   8575  -1595   1128   1232       C  
ATOM    954  OD1 ASN A 133     -32.501 -23.225  24.772  1.00 62.37           O  
ANISOU  954  OD1 ASN A 133     7788   7631   8279  -1573   1117   1232       O  
ATOM    955  ND2 ASN A 133     -33.071 -25.341  24.311  1.00 64.65           N  
ANISOU  955  ND2 ASN A 133     8048   7712   8804  -1676   1177   1231       N  
ATOM    956  N   GLY A 134     -28.978 -24.051  20.635  1.00 64.11           N  
ANISOU  956  N   GLY A 134     8107   7539   8713  -1428   1042    926       N  
ATOM    957  CA  GLY A 134     -27.668 -24.243  20.036  1.00 64.52           C  
ANISOU  957  CA  GLY A 134     8188   7496   8829  -1376   1054    891       C  
ATOM    958  C   GLY A 134     -26.656 -23.329  20.710  1.00 64.22           C  
ANISOU  958  C   GLY A 134     8154   7518   8728  -1300   1029    956       C  
ATOM    959  O   GLY A 134     -27.023 -22.287  21.269  1.00 63.61           O  
ANISOU  959  O   GLY A 134     8072   7575   8521  -1283    999    985       O  
ATOM    960  N   GLY A 135     -25.392 -23.745  20.682  1.00 68.96           N  
ANISOU  960  N   GLY A 135     9177   7011  10013   -346   1067   1868       N  
ATOM    961  CA  GLY A 135     -24.291 -23.002  21.305  1.00 68.30           C  
ANISOU  961  CA  GLY A 135     9105   7240   9606   -209    903   2066       C  
ATOM    962  C   GLY A 135     -23.000 -23.060  20.499  1.00 68.30           C  
ANISOU  962  C   GLY A 135     9010   7331   9611    -88    804   1948       C  
ATOM    963  O   GLY A 135     -22.959 -23.644  19.408  1.00 68.56           O  
ANISOU  963  O   GLY A 135     8978   7195   9877   -105    864   1698       O  
ATOM    964  N   SER A 136     -21.953 -22.436  21.032  1.00 68.10           N  
ANISOU  964  N   SER A 136     8960   7592   9320     25    657   2104       N  
ATOM    965  CA  SER A 136     -20.668 -22.336  20.343  1.00 68.38           C  
ANISOU  965  CA  SER A 136     8879   7776   9325    129    558   1997       C  
ATOM    966  C   SER A 136     -19.517 -22.058  21.300  1.00 69.61           C  
ANISOU  966  C   SER A 136     8993   8186   9269    301    432   2259       C  
ATOM    967  O   SER A 136     -19.696 -21.390  22.318  1.00 69.21           O  
ANISOU  967  O   SER A 136     9004   8327   8963    276    355   2433       O  
ATOM    968  CB  SER A 136     -20.724 -21.212  19.298  1.00 65.69           C  
ANISOU  968  CB  SER A 136     8498   7658   8803    -43    451   1688       C  
ATOM    969  OG  SER A 136     -19.427 -20.866  18.845  1.00 65.52           O  
ANISOU  969  OG  SER A 136     8364   7855   8677     34    351   1628       O  
ATOM    970  N   ASN A 137     -18.333 -22.554  20.952  1.00 71.37           N  
ANISOU  970  N   ASN A 137     9094   8432   9591    477    406   2262       N  
ATOM    971  CA  ASN A 137     -17.125 -22.292  21.739  1.00 72.63           C  
ANISOU  971  CA  ASN A 137     9164   8878   9556    651    263   2470       C  
ATOM    972  C   ASN A 137     -16.676 -20.836  21.671  1.00 69.87           C  
ANISOU  972  C   ASN A 137     8754   8925   8870    504     84   2337       C  
ATOM    973  O   ASN A 137     -15.876 -20.406  22.495  1.00 70.98           O  
ANISOU  973  O   ASN A 137     8827   9347   8796    590    -54   2489       O  
ATOM    974  CB  ASN A 137     -15.986 -23.238  21.331  1.00 75.75           C  
ANISOU  974  CB  ASN A 137     9415   9191  10176    892    291   2489       C  
ATOM    975  CG  ASN A 137     -16.176 -24.652  21.879  1.00 79.72           C  
ANISOU  975  CG  ASN A 137     9985   9329  10975   1109    443   2751       C  
ATOM    976  OD1 ASN A 137     -16.684 -24.851  22.998  1.00 81.03           O  
ANISOU  976  OD1 ASN A 137    10273   9441  11074   1158    470   3051       O  
ATOM    977  ND2 ASN A 137     -15.757 -25.645  21.098  1.00 81.77           N  
ANISOU  977  ND2 ASN A 137    10172   9329  11567   1245    558   2643       N  
ATOM    978  N   ALA A 138     -17.183 -20.090  20.688  1.00 67.00           N  
ANISOU  978  N   ALA A 138     8413   8581   8464    286     89   2053       N  
ATOM    979  CA  ALA A 138     -17.064 -18.625  20.640  1.00 64.52           C  
ANISOU  979  CA  ALA A 138     8094   8566   7853    106    -44   1936       C  
ATOM    980  C   ALA A 138     -17.683 -17.932  21.853  1.00 63.71           C  
ANISOU  980  C   ALA A 138     8107   8580   7518     39   -109   2091       C  
ATOM    981  O   ALA A 138     -17.218 -16.858  22.275  1.00 63.32           O  
ANISOU  981  O   ALA A 138     8030   8812   7215    -38   -242   2074       O  
ATOM    982  CB  ALA A 138     -17.725 -18.092  19.378  1.00 62.31           C  
ANISOU  982  CB  ALA A 138     7855   8226   7593    -87      0   1649       C  
ATOM    983  N   CYS A 139     -18.735 -18.548  22.395  1.00 63.78           N  
ANISOU  983  N   CYS A 139     8239   8369   7625     56      1   2223       N  
ATOM    984  CA  CYS A 139     -19.529 -17.994  23.474  1.00 63.14           C  
ANISOU  984  CA  CYS A 139     8279   8367   7345    -12    -16   2350       C  
ATOM    985  C   CYS A 139     -19.618 -18.976  24.649  1.00 66.94           C  
ANISOU  985  C   CYS A 139     8813   8757   7865    169     55   2682       C  
ATOM    986  O   CYS A 139     -20.685 -19.525  24.936  1.00 67.41           O  
ANISOU  986  O   CYS A 139     8978   8585   8049    141    204   2772       O  
ATOM    987  CB  CYS A 139     -20.913 -17.669  22.917  1.00 59.91           C  
ANISOU  987  CB  CYS A 139     7968   7792   7003   -198     75   2174       C  
ATOM    988  SG  CYS A 139     -21.939 -16.647  23.983  1.00 57.69           S  
ANISOU  988  SG  CYS A 139     7815   7646   6459   -321     53   2228       S  
ATOM    989  N   LYS A 140     -18.491 -19.185  25.337  1.00 70.23           N  
ANISOU  989  N   LYS A 140     9147   9368   8169    357    -49   2874       N  
ATOM    990  CA  LYS A 140     -18.457 -20.105  26.484  1.00 73.89           C  
ANISOU  990  CA  LYS A 140     9666   9778   8633    568      5   3236       C  
ATOM    991  C   LYS A 140     -19.279 -19.596  27.664  1.00 74.11           C  
ANISOU  991  C   LYS A 140     9829   9937   8394    502     13   3384       C  
ATOM    992  O   LYS A 140     -19.336 -18.409  27.931  1.00 71.27           O  
ANISOU  992  O   LYS A 140     9475   9845   7760    364   -106   3247       O  
ATOM    993  CB  LYS A 140     -17.036 -20.449  26.941  1.00 76.92           C  
ANISOU  993  CB  LYS A 140     9910  10378   8939    819   -131   3414       C  
ATOM    994  CG  LYS A 140     -16.304 -21.392  25.974  1.00 78.54           C  
ANISOU  994  CG  LYS A 140     9994  10372   9476    966    -74   3358       C  
ATOM    995  CD  LYS A 140     -15.124 -22.119  26.611  1.00 82.49           C  
ANISOU  995  CD  LYS A 140    10378  10992   9973   1289   -156   3631       C  
ATOM    996  CE  LYS A 140     -13.791 -21.401  26.379  1.00 82.79           C  
ANISOU  996  CE  LYS A 140    10190  11421   9848   1318   -366   3479       C  
ATOM    997  NZ  LYS A 140     -13.445 -21.187  24.937  1.00 80.94           N  
ANISOU  997  NZ  LYS A 140     9839  11115   9800   1191   -333   3135       N  
ATOM    998  N   ARG A 141     -19.890 -20.555  28.354  1.00 77.48           N  
ANISOU  998  N   ARG A 141    10366  10152   8923    608    174   3668       N  
ATOM    999  CA  ARG A 141     -20.780 -20.334  29.483  1.00 78.79           C  
ANISOU  999  CA  ARG A 141    10669  10392   8874    565    244   3849       C  
ATOM   1000  C   ARG A 141     -20.517 -21.481  30.459  1.00 82.90           C  
ANISOU 1000  C   ARG A 141    11250  10835   9415    824    332   4286       C  
ATOM   1001  O   ARG A 141     -20.918 -22.622  30.226  1.00 85.10           O  
ANISOU 1001  O   ARG A 141    11582  10725  10026    888    533   4430       O  
ATOM   1002  CB  ARG A 141     -22.202 -20.366  28.992  1.00 77.57           C  
ANISOU 1002  CB  ARG A 141    10602   9953   8919    355    433   3699       C  
ATOM   1003  CG  ARG A 141     -23.222 -19.743  29.909  1.00 77.38           C  
ANISOU 1003  CG  ARG A 141    10690  10057   8655    239    493   3751       C  
ATOM   1004  CD  ARG A 141     -24.584 -19.761  29.221  1.00 75.72           C  
ANISOU 1004  CD  ARG A 141    10513   9571   8686     29    664   3547       C  
ATOM   1005  NE  ARG A 141     -24.867 -18.578  28.409  1.00 71.86           N  
ANISOU 1005  NE  ARG A 141     9979   9197   8130   -155    550   3180       N  
ATOM   1006  CZ  ARG A 141     -25.095 -17.372  28.920  1.00 70.22           C  
ANISOU 1006  CZ  ARG A 141     9804   9262   7616   -241    454   3083       C  
ATOM   1007  NH1 ARG A 141     -25.112 -17.177  30.241  1.00 71.72           N  
ANISOU 1007  NH1 ARG A 141    10065   9667   7516   -174    455   3294       N  
ATOM   1008  NH2 ARG A 141     -25.410 -16.362  28.111  1.00 67.43           N  
ANISOU 1008  NH2 ARG A 141     9422   8953   7247   -395    374   2772       N  
ATOM   1009  N   GLY A 142     -19.776 -21.178  31.521  1.00 84.62           N  
ANISOU 1009  N   GLY A 142    11450  11426   9277    983    173   4490       N  
ATOM   1010  CA  GLY A 142     -19.143 -22.212  32.315  1.00 88.44           C  
ANISOU 1010  CA  GLY A 142    11948  11905   9748   1293    189   4908       C  
ATOM   1011  C   GLY A 142     -18.106 -22.912  31.444  1.00 89.19           C  
ANISOU 1011  C   GLY A 142    11899  11847  10144   1462    140   4871       C  
ATOM   1012  O   GLY A 142     -17.472 -22.267  30.594  1.00 87.13           O  
ANISOU 1012  O   GLY A 142    11487  11719   9899   1372     -6   4548       O  
ATOM   1013  N   PRO A 143     -17.930 -24.230  31.633  1.00 92.31           N  
ANISOU 1013  N   PRO A 143    12338  11947  10789   1710    279   5201       N  
ATOM   1014  CA  PRO A 143     -16.917 -24.957  30.851  1.00 93.19           C  
ANISOU 1014  CA  PRO A 143    12306  11902  11201   1907    245   5170       C  
ATOM   1015  C   PRO A 143     -17.340 -25.235  29.408  1.00 90.53           C  
ANISOU 1015  C   PRO A 143    11941  11169  11287   1724    389   4821       C  
ATOM   1016  O   PRO A 143     -16.502 -25.199  28.503  1.00 89.84           O  
ANISOU 1016  O   PRO A 143    11691  11110  11333   1764    299   4591       O  
ATOM   1017  CB  PRO A 143     -16.746 -26.262  31.627  1.00 98.06           C  
ANISOU 1017  CB  PRO A 143    13015  12294  11948   2235    373   5664       C  
ATOM   1018  CG  PRO A 143     -18.070 -26.481  32.281  1.00 98.95           C  
ANISOU 1018  CG  PRO A 143    13350  12202  12044   2102    601   5861       C  
ATOM   1019  CD  PRO A 143     -18.691 -25.128  32.523  1.00 95.57           C  
ANISOU 1019  CD  PRO A 143    12940  12119  11251   1813    502   5612       C  
ATOM   1020  N   GLY A 144     -18.630 -25.494  29.190  1.00 88.89           N  
ANISOU 1020  N   GLY A 144    11877  10623  11275   1522    610   4766       N  
ATOM   1021  CA  GLY A 144     -19.130 -25.886  27.872  1.00 86.54           C  
ANISOU 1021  CA  GLY A 144    11557   9944  11382   1358    756   4442       C  
ATOM   1022  C   GLY A 144     -19.479 -24.718  26.994  1.00 81.36           C  
ANISOU 1022  C   GLY A 144    10837   9468  10608   1068    654   4003       C  
ATOM   1023  O   GLY A 144     -19.509 -23.575  27.457  1.00 79.45           O  
ANISOU 1023  O   GLY A 144    10595   9594  10000    962    502   3950       O  
ATOM   1024  N   SER A 145     -19.740 -25.018  25.721  1.00 79.13           N  
ANISOU 1024  N   SER A 145    10507   8922  10639    949    742   3687       N  
ATOM   1025  CA  SER A 145     -20.184 -24.009  24.771  1.00 75.01           C  
ANISOU 1025  CA  SER A 145     9940   8527  10033    685    671   3286       C  
ATOM   1026  C   SER A 145     -21.542 -23.434  25.190  1.00 72.64           C  
ANISOU 1026  C   SER A 145     9757   8231   9610    462    737   3262       C  
ATOM   1027  O   SER A 145     -22.300 -24.081  25.922  1.00 74.56           O  
ANISOU 1027  O   SER A 145    10108   8266   9955    474    906   3493       O  
ATOM   1028  CB  SER A 145     -20.291 -24.591  23.360  1.00 74.79           C  
ANISOU 1028  CB  SER A 145     9848   8212  10358    620    770   2969       C  
ATOM   1029  OG  SER A 145     -21.327 -25.537  23.263  1.00 76.83           O  
ANISOU 1029  OG  SER A 145    10191   8056  10946    552    995   2980       O  
ATOM   1030  N   GLY A 146     -21.817 -22.211  24.747  1.00 68.44           N  
ANISOU 1030  N   GLY A 146     9201   7939   8865    271    615   2995       N  
ATOM   1031  CA  GLY A 146     -23.039 -21.515  25.109  1.00 66.11           C  
ANISOU 1031  CA  GLY A 146     8992   7691   8434     78    654   2941       C  
ATOM   1032  C   GLY A 146     -23.434 -20.520  24.047  1.00 62.48           C  
ANISOU 1032  C   GLY A 146     8489   7332   7918   -121    569   2571       C  
ATOM   1033  O   GLY A 146     -22.982 -20.604  22.905  1.00 61.94           O  
ANISOU 1033  O   GLY A 146     8337   7219   7978   -133    532   2348       O  
ATOM   1034  N   PHE A 147     -24.277 -19.567  24.438  1.00 60.42           N  
ANISOU 1034  N   PHE A 147     8288   7215   7455   -262    543   2516       N  
ATOM   1035  CA  PHE A 147     -24.875 -18.616  23.503  1.00 57.16           C  
ANISOU 1035  CA  PHE A 147     7854   6869   6995   -438    480   2200       C  
ATOM   1036  C   PHE A 147     -25.420 -17.404  24.259  1.00 54.89           C  
ANISOU 1036  C   PHE A 147     7634   6808   6412   -527    414   2205       C  
ATOM   1037  O   PHE A 147     -25.416 -17.378  25.495  1.00 55.55           O  
ANISOU 1037  O   PHE A 147     7780   6996   6332   -466    433   2433       O  
ATOM   1038  CB  PHE A 147     -25.996 -19.322  22.731  1.00 57.87           C  
ANISOU 1038  CB  PHE A 147     7926   6670   7392   -542    631   2034       C  
ATOM   1039  CG  PHE A 147     -26.389 -18.644  21.445  1.00 56.35           C  
ANISOU 1039  CG  PHE A 147     7681   6528   7200   -670    553   1697       C  
ATOM   1040  CD1 PHE A 147     -25.474 -18.491  20.405  1.00 55.64           C  
ANISOU 1040  CD1 PHE A 147     7528   6511   7102   -640    456   1536       C  
ATOM   1041  CD2 PHE A 147     -27.690 -18.176  21.263  1.00 55.74           C  
ANISOU 1041  CD2 PHE A 147     7612   6441   7127   -808    585   1548       C  
ATOM   1042  CE1 PHE A 147     -25.847 -17.872  19.216  1.00 54.15           C  
ANISOU 1042  CE1 PHE A 147     7305   6388   6881   -744    391   1255       C  
ATOM   1043  CE2 PHE A 147     -28.066 -17.561  20.077  1.00 54.01           C  
ANISOU 1043  CE2 PHE A 147     7345   6288   6888   -896    501   1263       C  
ATOM   1044  CZ  PHE A 147     -27.148 -17.409  19.054  1.00 53.33           C  
ANISOU 1044  CZ  PHE A 147     7218   6277   6769   -864    405   1126       C  
ATOM   1045  N   PHE A 148     -25.858 -16.394  23.511  1.00 52.03           N  
ANISOU 1045  N   PHE A 148     7264   6529   5974   -655    338   1955       N  
ATOM   1046  CA  PHE A 148     -26.561 -15.241  24.073  1.00 50.60           C  
ANISOU 1046  CA  PHE A 148     7148   6507   5572   -743    298   1911       C  
ATOM   1047  C   PHE A 148     -27.758 -15.714  24.884  1.00 51.43           C  
ANISOU 1047  C   PHE A 148     7296   6499   5745   -769    463   2025       C  
ATOM   1048  O   PHE A 148     -28.536 -16.538  24.397  1.00 52.08           O  
ANISOU 1048  O   PHE A 148     7341   6353   6094   -813    594   1971       O  
ATOM   1049  CB  PHE A 148     -27.068 -14.323  22.958  1.00 48.55           C  
ANISOU 1049  CB  PHE A 148     6872   6267   5306   -856    229   1635       C  
ATOM   1050  CG  PHE A 148     -25.978 -13.685  22.145  1.00 47.36           C  
ANISOU 1050  CG  PHE A 148     6690   6240   5062   -858     91   1525       C  
ATOM   1051  CD1 PHE A 148     -25.190 -12.674  22.681  1.00 46.94           C  
ANISOU 1051  CD1 PHE A 148     6667   6400   4767   -866    -25   1556       C  
ATOM   1052  CD2 PHE A 148     -25.749 -14.086  20.831  1.00 46.83           C  
ANISOU 1052  CD2 PHE A 148     6559   6085   5150   -866     88   1373       C  
ATOM   1053  CE1 PHE A 148     -24.192 -12.080  21.933  1.00 46.32           C  
ANISOU 1053  CE1 PHE A 148     6549   6426   4622   -893   -127   1458       C  
ATOM   1054  CE2 PHE A 148     -24.753 -13.500  20.079  1.00 46.17           C  
ANISOU 1054  CE2 PHE A 148     6444   6126   4973   -876    -12   1284       C  
ATOM   1055  CZ  PHE A 148     -23.970 -12.497  20.633  1.00 46.02           C  
ANISOU 1055  CZ  PHE A 148     6450   6302   4732   -895   -113   1336       C  
ATOM   1056  N   SER A 149     -27.914 -15.197  26.102  1.00 51.72           N  
ANISOU 1056  N   SER A 149     7404   6702   5545   -753    466   2163       N  
ATOM   1057  CA  SER A 149     -28.967 -15.669  27.006  1.00 53.31           C  
ANISOU 1057  CA  SER A 149     7648   6827   5780   -770    648   2309       C  
ATOM   1058  C   SER A 149     -30.398 -15.434  26.514  1.00 52.70           C  
ANISOU 1058  C   SER A 149     7534   6642   5849   -901    743   2109       C  
ATOM   1059  O   SER A 149     -31.284 -16.221  26.836  1.00 54.35           O  
ANISOU 1059  O   SER A 149     7727   6690   6232   -940    933   2192       O  
ATOM   1060  CB  SER A 149     -28.792 -15.093  28.419  1.00 54.32           C  
ANISOU 1060  CB  SER A 149     7858   7208   5572   -718    628   2478       C  
ATOM   1061  OG  SER A 149     -29.036 -13.702  28.482  1.00 52.40           O  
ANISOU 1061  OG  SER A 149     7638   7155   5115   -791    522   2280       O  
ATOM   1062  N   ARG A 150     -30.618 -14.376  25.736  1.00 50.89           N  
ANISOU 1062  N   ARG A 150     7280   6497   5558   -966    618   1857       N  
ATOM   1063  CA  ARG A 150     -31.965 -13.994  25.281  1.00 50.52           C  
ANISOU 1063  CA  ARG A 150     7181   6400   5613  -1061    673   1659       C  
ATOM   1064  C   ARG A 150     -32.296 -14.430  23.853  1.00 50.02           C  
ANISOU 1064  C   ARG A 150     7017   6182   5805  -1113    654   1448       C  
ATOM   1065  O   ARG A 150     -33.317 -14.005  23.287  1.00 49.53           O  
ANISOU 1065  O   ARG A 150     6890   6121   5808  -1176    649   1251       O  
ATOM   1066  CB  ARG A 150     -32.121 -12.476  25.398  1.00 49.25           C  
ANISOU 1066  CB  ARG A 150     7068   6434   5211  -1074    552   1526       C  
ATOM   1067  CG  ARG A 150     -31.709 -11.913  26.752  1.00 49.83           C  
ANISOU 1067  CG  ARG A 150     7238   6697   5000  -1030    544   1672       C  
ATOM   1068  CD  ARG A 150     -32.405 -12.629  27.881  1.00 51.81           C  
ANISOU 1068  CD  ARG A 150     7502   6930   5255  -1023    741   1859       C  
ATOM   1069  NE  ARG A 150     -32.304 -11.918  29.141  1.00 52.48           N  
ANISOU 1069  NE  ARG A 150     7673   7237   5031   -989    741   1939       N  
ATOM   1070  CZ  ARG A 150     -32.799 -12.366  30.291  1.00 54.16           C  
ANISOU 1070  CZ  ARG A 150     7921   7503   5154   -969    909   2123       C  
ATOM   1071  NH1 ARG A 150     -33.430 -13.534  30.348  1.00 55.29           N  
ANISOU 1071  NH1 ARG A 150     8023   7462   5523   -992   1106   2266       N  
ATOM   1072  NH2 ARG A 150     -32.656 -11.639  31.393  1.00 55.08           N  
ANISOU 1072  NH2 ARG A 150     8116   7859   4952   -935    892   2158       N  
ATOM   1073  N   LEU A 151     -31.432 -15.265  23.281  1.00 50.53           N  
ANISOU 1073  N   LEU A 151     7060   6135   6002  -1075    638   1477       N  
ATOM   1074  CA  LEU A 151     -31.596 -15.780  21.938  1.00 50.55           C  
ANISOU 1074  CA  LEU A 151     6971   6008   6229  -1116    622   1264       C  
ATOM   1075  C   LEU A 151     -31.461 -17.295  21.961  1.00 53.27           C  
ANISOU 1075  C   LEU A 151     7278   6100   6861  -1106    774   1355       C  
ATOM   1076  O   LEU A 151     -30.812 -17.874  22.840  1.00 54.35           O  
ANISOU 1076  O   LEU A 151     7476   6184   6989  -1024    845   1614       O  
ATOM   1077  CB  LEU A 151     -30.560 -15.169  21.005  1.00 48.81           C  
ANISOU 1077  CB  LEU A 151     6760   5904   5880  -1076    447   1157       C  
ATOM   1078  CG  LEU A 151     -30.588 -13.643  20.863  1.00 46.99           C  
ANISOU 1078  CG  LEU A 151     6581   5879   5393  -1089    305   1072       C  
ATOM   1079  CD1 LEU A 151     -29.367 -13.151  20.105  1.00 45.92           C  
ANISOU 1079  CD1 LEU A 151     6465   5844   5138  -1058    171   1028       C  
ATOM   1080  CD2 LEU A 151     -31.866 -13.164  20.179  1.00 46.67           C  
ANISOU 1080  CD2 LEU A 151     6487   5846   5401  -1146    289    865       C  
ATOM   1081  N   ASN A 152     -32.086 -17.918  20.973  1.00 54.81           N  
ANISOU 1081  N   ASN A 152     7371   6142   7310  -1184    822   1132       N  
ATOM   1082  CA  ASN A 152     -32.276 -19.354  20.935  1.00 57.93           C  
ANISOU 1082  CA  ASN A 152     7719   6244   8046  -1214   1001   1158       C  
ATOM   1083  C   ASN A 152     -31.900 -19.837  19.542  1.00 59.07           C  
ANISOU 1083  C   ASN A 152     7784   6306   8353  -1221    941    895       C  
ATOM   1084  O   ASN A 152     -32.670 -19.682  18.590  1.00 59.38           O  
ANISOU 1084  O   ASN A 152     7724   6377   8462  -1314    895    602       O  
ATOM   1085  CB  ASN A 152     -33.742 -19.666  21.264  1.00 59.11           C  
ANISOU 1085  CB  ASN A 152     7794   6285   8379  -1350   1163   1099       C  
ATOM   1086  CG  ASN A 152     -34.043 -21.151  21.304  1.00 61.73           C  
ANISOU 1086  CG  ASN A 152     8081   6272   9102  -1415   1385   1129       C  
ATOM   1087  OD1 ASN A 152     -33.148 -21.989  21.393  1.00 62.99           O  
ANISOU 1087  OD1 ASN A 152     8298   6252   9385  -1326   1443   1276       O  
ATOM   1088  ND2 ASN A 152     -35.317 -21.484  21.244  1.00 62.99           N  
ANISOU 1088  ND2 ASN A 152     8127   6326   9479  -1571   1518    984       N  
ATOM   1089  N   TRP A 153     -30.703 -20.408  19.427  1.00 60.47           N  
ANISOU 1089  N   TRP A 153     7997   6403   8575  -1110    936    992       N  
ATOM   1090  CA  TRP A 153     -30.200 -20.867  18.134  1.00 61.05           C  
ANISOU 1090  CA  TRP A 153     8000   6417   8778  -1098    889    741       C  
ATOM   1091  C   TRP A 153     -30.912 -22.154  17.729  1.00 63.86           C  
ANISOU 1091  C   TRP A 153     8272   6456   9534  -1190   1062    575       C  
ATOM   1092  O   TRP A 153     -30.795 -23.176  18.412  1.00 66.15           O  
ANISOU 1092  O   TRP A 153     8597   6472  10065  -1159   1237    768       O  
ATOM   1093  CB  TRP A 153     -28.697 -21.105  18.206  1.00 61.09           C  
ANISOU 1093  CB  TRP A 153     8048   6436   8727   -940    848    894       C  
ATOM   1094  CG  TRP A 153     -28.001 -21.197  16.895  1.00 60.70           C  
ANISOU 1094  CG  TRP A 153     7934   6434   8694   -910    770    643       C  
ATOM   1095  CD1 TRP A 153     -28.555 -21.368  15.651  1.00 60.99           C  
ANISOU 1095  CD1 TRP A 153     7885   6456   8831  -1001    755    294       C  
ATOM   1096  CD2 TRP A 153     -26.594 -21.144  16.702  1.00 60.60           C  
ANISOU 1096  CD2 TRP A 153     7924   6519   8583   -776    701    713       C  
ATOM   1097  NE1 TRP A 153     -27.571 -21.403  14.699  1.00 61.14           N  
ANISOU 1097  NE1 TRP A 153     7871   6562   8797   -929    691    151       N  
ATOM   1098  CE2 TRP A 153     -26.356 -21.270  15.316  1.00 60.75           C  
ANISOU 1098  CE2 TRP A 153     7868   6574   8640   -794    664    403       C  
ATOM   1099  CE3 TRP A 153     -25.504 -20.988  17.569  1.00 60.63           C  
ANISOU 1099  CE3 TRP A 153     7970   6611   8455   -639    661    997       C  
ATOM   1100  CZ2 TRP A 153     -25.073 -21.239  14.774  1.00 60.52           C  
ANISOU 1100  CZ2 TRP A 153     7806   6655   8534   -687    612    376       C  
ATOM   1101  CZ3 TRP A 153     -24.228 -20.962  17.032  1.00 60.59           C  
ANISOU 1101  CZ3 TRP A 153     7914   6716   8390   -534    594    961       C  
ATOM   1102  CH2 TRP A 153     -24.023 -21.087  15.644  1.00 60.67           C  
ANISOU 1102  CH2 TRP A 153     7850   6747   8454   -561    581    656       C  
ATOM   1103  N   LEU A 154     -31.642 -22.087  16.619  1.00 64.41           N  
ANISOU 1103  N   LEU A 154     8232   6568   9671  -1301   1012    218       N  
ATOM   1104  CA  LEU A 154     -32.367 -23.235  16.101  1.00 67.40           C  
ANISOU 1104  CA  LEU A 154     8504   6673  10431  -1420   1157    -22       C  
ATOM   1105  C   LEU A 154     -31.644 -23.849  14.913  1.00 68.15           C  
ANISOU 1105  C   LEU A 154     8549   6701  10643  -1378   1128   -286       C  
ATOM   1106  O   LEU A 154     -31.299 -23.154  13.957  1.00 66.28           O  
ANISOU 1106  O   LEU A 154     8287   6725  10170  -1346    957   -476       O  
ATOM   1107  CB  LEU A 154     -33.782 -22.837  15.685  1.00 67.61           C  
ANISOU 1107  CB  LEU A 154     8404   6812  10472  -1582   1121   -285       C  
ATOM   1108  CG  LEU A 154     -34.612 -22.077  16.716  1.00 66.39           C  
ANISOU 1108  CG  LEU A 154     8272   6775  10177  -1623   1139    -90       C  
ATOM   1109  CD1 LEU A 154     -36.011 -21.888  16.149  1.00 67.03           C  
ANISOU 1109  CD1 LEU A 154     8181   6945  10342  -1773   1113   -401       C  
ATOM   1110  CD2 LEU A 154     -34.649 -22.802  18.052  1.00 67.89           C  
ANISOU 1110  CD2 LEU A 154     8540   6711  10543  -1628   1366    246       C  
ATOM   1111  N   THR A 155     -31.433 -25.159  15.002  1.00 70.94           N  
ANISOU 1111  N   THR A 155     8896   6692  11366  -1375   1313   -287       N  
ATOM   1112  CA  THR A 155     -30.852 -25.969  13.948  1.00 72.75           C  
ANISOU 1112  CA  THR A 155     9069   6785  11788  -1343   1338   -568       C  
ATOM   1113  C   THR A 155     -31.788 -27.145  13.676  1.00 76.57           C  
ANISOU 1113  C   THR A 155     9454   6919  12722  -1511   1525   -827       C  
ATOM   1114  O   THR A 155     -32.782 -27.321  14.384  1.00 78.17           O  
ANISOU 1114  O   THR A 155     9637   6986  13079  -1644   1644   -736       O  
ATOM   1115  CB  THR A 155     -29.467 -26.481  14.378  1.00 73.20           C  
ANISOU 1115  CB  THR A 155     9219   6697  11898  -1138   1397   -302       C  
ATOM   1116  OG1 THR A 155     -29.543 -27.012  15.705  1.00 74.07           O  
ANISOU 1116  OG1 THR A 155     9418   6550  12174  -1098   1560     84       O  
ATOM   1117  CG2 THR A 155     -28.465 -25.345  14.360  1.00 70.41           C  
ANISOU 1117  CG2 THR A 155     8916   6715  11121  -1001   1200   -156       C  
ATOM   1118  N   LYS A 156     -31.471 -27.947  12.660  1.00 78.88           N  
ANISOU 1118  N   LYS A 156     9678   7065  13229  -1516   1564  -1165       N  
ATOM   1119  CA  LYS A 156     -32.310 -29.087  12.264  1.00 82.39           C  
ANISOU 1119  CA  LYS A 156    10012   7166  14125  -1697   1738  -1489       C  
ATOM   1120  C   LYS A 156     -32.493 -30.112  13.385  1.00 85.43           C  
ANISOU 1120  C   LYS A 156    10470   7070  14918  -1724   2015  -1191       C  
ATOM   1121  O   LYS A 156     -31.637 -30.245  14.264  1.00 85.04           O  
ANISOU 1121  O   LYS A 156    10563   6903  14846  -1542   2079   -769       O  
ATOM   1122  CB  LYS A 156     -31.717 -29.795  11.037  1.00 84.21           C  
ANISOU 1122  CB  LYS A 156    10179   7312  14506  -1662   1742  -1894       C  
ATOM   1123  CG  LYS A 156     -30.452 -30.597  11.330  1.00 85.50           C  
ANISOU 1123  CG  LYS A 156    10447   7176  14864  -1457   1875  -1688       C  
ATOM   1124  CD  LYS A 156     -29.782 -31.082  10.062  1.00 86.79           C  
ANISOU 1124  CD  LYS A 156    10542   7344  15091  -1397   1855  -2102       C  
ATOM   1125  CE  LYS A 156     -28.650 -32.034  10.372  1.00 88.94           C  
ANISOU 1125  CE  LYS A 156    10893   7255  15645  -1192   2020  -1926       C  
ATOM   1126  NZ  LYS A 156     -27.758 -32.190   9.194  1.00 89.60           N  
ANISOU 1126  NZ  LYS A 156    10919   7469  15658  -1078   1964  -2270       N  
ATOM   1127  N   SER A 157     -33.618 -30.823  13.327  1.00 88.78           N  
ANISOU 1127  N   SER A 157    10789   7234  15710  -1954   2177  -1415       N  
ATOM   1128  CA  SER A 157     -33.865 -32.011  14.135  1.00 92.73           C  
ANISOU 1128  CA  SER A 157    11342   7199  16692  -2021   2487  -1220       C  
ATOM   1129  C   SER A 157     -33.879 -33.210  13.193  1.00 96.79           C  
ANISOU 1129  C   SER A 157    11766   7347  17662  -2118   2624  -1664       C  
ATOM   1130  O   SER A 157     -34.561 -33.181  12.163  1.00 97.41           O  
ANISOU 1130  O   SER A 157    11671   7565  17775  -2296   2536  -2178       O  
ATOM   1131  CB  SER A 157     -35.197 -31.895  14.863  1.00 93.51           C  
ANISOU 1131  CB  SER A 157    11377   7262  16892  -2245   2605  -1135       C  
ATOM   1132  OG  SER A 157     -35.419 -33.022  15.686  1.00 97.40           O  
ANISOU 1132  OG  SER A 157    11937   7229  17841  -2314   2931   -899       O  
ATOM   1133  N   GLY A 158     -33.125 -34.254  13.540  1.00 99.97           N  
ANISOU 1133  N   GLY A 158    12284   7290  18409  -1990   2832  -1476       N  
ATOM   1134  CA  GLY A 158     -32.896 -35.375  12.632  1.00104.16           C  
ANISOU 1134  CA  GLY A 158    12756   7458  19364  -2029   2960  -1894       C  
ATOM   1135  C   GLY A 158     -32.187 -34.909  11.369  1.00102.83           C  
ANISOU 1135  C   GLY A 158    12516   7660  18894  -1917   2719  -2280       C  
ATOM   1136  O   GLY A 158     -30.994 -34.595  11.406  1.00101.22           O  
ANISOU 1136  O   GLY A 158    12408   7603  18449  -1652   2623  -2060       O  
ATOM   1137  N   SER A 159     -32.931 -34.839  10.264  1.00103.90           N  
ANISOU 1137  N   SER A 159    12473   7978  19026  -2121   2622  -2850       N  
ATOM   1138  CA  SER A 159     -32.396 -34.372   8.981  1.00103.16           C  
ANISOU 1138  CA  SER A 159    12304   8281  18610  -2038   2398  -3246       C  
ATOM   1139  C   SER A 159     -33.373 -33.458   8.229  1.00102.03           C  
ANISOU 1139  C   SER A 159    11999   8639  18129  -2211   2161  -3593       C  
ATOM   1140  O   SER A 159     -33.378 -33.434   6.992  1.00102.92           O  
ANISOU 1140  O   SER A 159    11996   8988  18120  -2245   2035  -4086       O  
ATOM   1141  CB  SER A 159     -32.047 -35.574   8.109  1.00107.22           C  
ANISOU 1141  CB  SER A 159    12764   8443  19532  -2053   2548  -3702       C  
ATOM   1142  OG  SER A 159     -33.225 -36.155   7.586  1.00110.51           O  
ANISOU 1142  OG  SER A 159    13012   8708  20267  -2355   2624  -4195       O  
ATOM   1143  N   THR A 160     -34.180 -32.702   8.976  1.00100.49           N  
ANISOU 1143  N   THR A 160    11795   8621  17765  -2299   2101  -3330       N  
ATOM   1144  CA  THR A 160     -35.208 -31.824   8.404  1.00 99.29           C  
ANISOU 1144  CA  THR A 160    11483   8922  17321  -2443   1884  -3606       C  
ATOM   1145  C   THR A 160     -35.318 -30.528   9.216  1.00 95.58           C  
ANISOU 1145  C   THR A 160    11097   8789  16431  -2351   1739  -3154       C  
ATOM   1146  O   THR A 160     -35.201 -30.552  10.443  1.00 95.45           O  
ANISOU 1146  O   THR A 160    11205   8566  16497  -2306   1875  -2689       O  
ATOM   1147  CB  THR A 160     -36.588 -32.522   8.373  1.00102.58           C  
ANISOU 1147  CB  THR A 160    11707   9119  18151  -2750   2017  -3941       C  
ATOM   1148  OG1 THR A 160     -36.924 -32.989   9.685  1.00103.40           O  
ANISOU 1148  OG1 THR A 160    11888   8818  18582  -2824   2271  -3538       O  
ATOM   1149  CG2 THR A 160     -36.585 -33.708   7.410  1.00106.76           C  
ANISOU 1149  CG2 THR A 160    12124   9365  19073  -2873   2130  -4496       C  
ATOM   1150  N   TYR A 161     -35.517 -29.408   8.516  1.00 93.53           N  
ANISOU 1150  N   TYR A 161    10776   9044  15717  -2313   1469  -3295       N  
ATOM   1151  CA  TYR A 161     -35.836 -28.107   9.125  1.00 90.33           C  
ANISOU 1151  CA  TYR A 161    10419   8976  14928  -2255   1317  -2968       C  
ATOM   1152  C   TYR A 161     -37.156 -27.675   8.490  1.00 91.21           C  
ANISOU 1152  C   TYR A 161    10317   9381  14957  -2415   1171  -3331       C  
ATOM   1153  O   TYR A 161     -37.169 -27.217   7.343  1.00 90.12           O  
ANISOU 1153  O   TYR A 161    10100   9599  14543  -2377    962  -3646       O  
ATOM   1154  CB  TYR A 161     -34.725 -27.081   8.840  1.00 87.12           C  
ANISOU 1154  CB  TYR A 161    10151   8909  14043  -2027   1126  -2768       C  
ATOM   1155  CG  TYR A 161     -34.708 -25.827   9.720  1.00 83.42           C  
ANISOU 1155  CG  TYR A 161     9792   8673  13229  -1934   1021  -2339       C  
ATOM   1156  CD1 TYR A 161     -35.584 -24.750   9.496  1.00 81.60           C  
ANISOU 1156  CD1 TYR A 161     9487   8803  12714  -1968    837  -2405       C  
ATOM   1157  CD2 TYR A 161     -33.768 -25.696  10.748  1.00 81.91           C  
ANISOU 1157  CD2 TYR A 161     9778   8359  12987  -1794   1095  -1883       C  
ATOM   1158  CE1 TYR A 161     -35.543 -23.606  10.292  1.00 78.88           C  
ANISOU 1158  CE1 TYR A 161     9252   8643  12077  -1879    755  -2040       C  
ATOM   1159  CE2 TYR A 161     -33.716 -24.557  11.546  1.00 79.32           C  
ANISOU 1159  CE2 TYR A 161     9548   8245  12343  -1718   1001  -1534       C  
ATOM   1160  CZ  TYR A 161     -34.602 -23.512  11.321  1.00 77.95           C  
ANISOU 1160  CZ  TYR A 161     9311   8389  11919  -1765    840  -1618       C  
ATOM   1161  OH  TYR A 161     -34.507 -22.394  12.136  1.00 75.61           O  
ANISOU 1161  OH  TYR A 161     9123   8271  11335  -1686    763  -1288       O  
ATOM   1162  N   PRO A 162     -38.281 -27.853   9.212  1.00 93.56           N  
ANISOU 1162  N   PRO A 162    10508   9545  15495  -2588   1285  -3294       N  
ATOM   1163  CA  PRO A 162     -39.563 -27.505   8.603  1.00 95.26           C  
ANISOU 1163  CA  PRO A 162    10480  10050  15664  -2736   1144  -3664       C  
ATOM   1164  C   PRO A 162     -39.777 -25.996   8.547  1.00 92.22           C  
ANISOU 1164  C   PRO A 162    10115  10150  14776  -2593    886  -3503       C  
ATOM   1165  O   PRO A 162     -38.996 -25.234   9.118  1.00 89.83           O  
ANISOU 1165  O   PRO A 162    10017   9919  14197  -2416    847  -3093       O  
ATOM   1166  CB  PRO A 162     -40.583 -28.173   9.532  1.00 97.50           C  
ANISOU 1166  CB  PRO A 162    10652  10011  16382  -2959   1387  -3617       C  
ATOM   1167  CG  PRO A 162     -39.915 -28.198  10.866  1.00 95.94           C  
ANISOU 1167  CG  PRO A 162    10691   9538  16221  -2856   1574  -3045       C  
ATOM   1168  CD  PRO A 162     -38.442 -28.343  10.596  1.00 94.45           C  
ANISOU 1168  CD  PRO A 162    10706   9275  15906  -2649   1546  -2909       C  
ATOM   1169  N   VAL A 163     -40.822 -25.576   7.845  1.00 93.83           N  
ANISOU 1169  N   VAL A 163    10099  10682  14871  -2666    710  -3837       N  
ATOM   1170  CA  VAL A 163     -41.233 -24.180   7.858  1.00 91.72           C  
ANISOU 1170  CA  VAL A 163     9829  10832  14189  -2534    487  -3685       C  
ATOM   1171  C   VAL A 163     -41.707 -23.891   9.273  1.00 90.48           C  
ANISOU 1171  C   VAL A 163     9715  10522  14142  -2570    640  -3307       C  
ATOM   1172  O   VAL A 163     -42.714 -24.444   9.713  1.00 92.37           O  
ANISOU 1172  O   VAL A 163     9774  10611  14712  -2762    786  -3425       O  
ATOM   1173  CB  VAL A 163     -42.372 -23.886   6.851  1.00 94.39           C  
ANISOU 1173  CB  VAL A 163     9888  11550  14425  -2595    270  -4128       C  
ATOM   1174  CG1 VAL A 163     -42.919 -22.469   7.040  1.00 92.03           C  
ANISOU 1174  CG1 VAL A 163     9583  11622  13763  -2447     73  -3926       C  
ATOM   1175  CG2 VAL A 163     -41.890 -24.096   5.416  1.00 95.93           C  
ANISOU 1175  CG2 VAL A 163    10051  11961  14436  -2541    103  -4504       C  
ATOM   1176  N   LEU A 164     -40.989 -23.023   9.973  1.00 87.90           N  
ANISOU 1176  N   LEU A 164     9621  10232  13546  -2396    622  -2867       N  
ATOM   1177  CA  LEU A 164     -41.459 -22.506  11.247  1.00 87.59           C  
ANISOU 1177  CA  LEU A 164     9634  10131  13513  -2397    733  -2513       C  
ATOM   1178  C   LEU A 164     -42.481 -21.400  11.025  1.00 87.74           C  
ANISOU 1178  C   LEU A 164     9509  10527  13300  -2353    541  -2607       C  
ATOM   1179  O   LEU A 164     -42.321 -20.562  10.140  1.00 86.63           O  
ANISOU 1179  O   LEU A 164     9391  10708  12816  -2205    296  -2683       O  
ATOM   1180  CB  LEU A 164     -40.287 -21.983  12.074  1.00 84.65           C  
ANISOU 1180  CB  LEU A 164     9548   9700  12915  -2226    759  -2056       C  
ATOM   1181  CG  LEU A 164     -39.193 -22.995  12.404  1.00 85.54           C  
ANISOU 1181  CG  LEU A 164     9805   9455  13241  -2223    939  -1910       C  
ATOM   1182  CD1 LEU A 164     -38.067 -22.322  13.172  1.00 83.11           C  
ANISOU 1182  CD1 LEU A 164     9743   9189  12644  -2031    899  -1510       C  
ATOM   1183  CD2 LEU A 164     -39.767 -24.154  13.201  1.00 88.04           C  
ANISOU 1183  CD2 LEU A 164    10078   9390  13984  -2387   1231  -1817       C  
ATOM   1184  N   ASN A 165     -43.518 -21.397  11.849  1.00 89.20           N  
ANISOU 1184  N   ASN A 165     9540  10670  13682  -2475    664  -2599       N  
ATOM   1185  CA  ASN A 165     -44.568 -20.410  11.730  1.00 89.71           C  
ANISOU 1185  CA  ASN A 165     9439  11072  13573  -2423    505  -2687       C  
ATOM   1186  C   ASN A 165     -45.270 -20.224  13.067  1.00 88.39           C  
ANISOU 1186  C   ASN A 165     9246  10795  13542  -2491    710  -2444       C  
ATOM   1187  O   ASN A 165     -46.263 -20.889  13.354  1.00 91.42           O  
ANISOU 1187  O   ASN A 165     9430  11022  14285  -2701    903  -2584       O  
ATOM   1188  CB  ASN A 165     -45.567 -20.843  10.662  1.00 94.89           C  
ANISOU 1188  CB  ASN A 165     9771  11915  14369  -2542    381  -3190       C  
ATOM   1189  CG  ASN A 165     -46.667 -19.838  10.466  1.00 97.79           C  
ANISOU 1189  CG  ASN A 165     9947  12675  14533  -2442    176  -3293       C  
ATOM   1190  OD1 ASN A 165     -46.412 -18.653  10.269  1.00 95.68           O  
ANISOU 1190  OD1 ASN A 165     9818  12653  13883  -2213    -23  -3129       O  
ATOM   1191  ND2 ASN A 165     -47.902 -20.303  10.518  1.00104.30           N  
ANISOU 1191  ND2 ASN A 165    10449  13553  15628  -2609    231  -3561       N  
ATOM   1192  N   VAL A 166     -44.744 -19.321  13.887  1.00 83.97           N  
ANISOU 1192  N   VAL A 166     8888  10319  12699  -2324    683  -2091       N  
ATOM   1193  CA  VAL A 166     -45.249 -19.141  15.243  1.00 82.74           C  
ANISOU 1193  CA  VAL A 166     8749  10079  12610  -2362    887  -1830       C  
ATOM   1194  C   VAL A 166     -45.880 -17.770  15.452  1.00 80.41           C  
ANISOU 1194  C   VAL A 166     8428  10090  12033  -2202    739  -1770       C  
ATOM   1195  O   VAL A 166     -45.553 -16.807  14.763  1.00 78.35           O  
ANISOU 1195  O   VAL A 166     8251  10052  11469  -2019    491  -1786       O  
ATOM   1196  CB  VAL A 166     -44.145 -19.340  16.293  1.00 80.61           C  
ANISOU 1196  CB  VAL A 166     8771   9558  12297  -2323   1062  -1418       C  
ATOM   1197  CG1 VAL A 166     -43.568 -20.741  16.195  1.00 82.43           C  
ANISOU 1197  CG1 VAL A 166     9030   9439  12851  -2463   1245  -1439       C  
ATOM   1198  CG2 VAL A 166     -43.058 -18.297  16.116  1.00 77.26           C  
ANISOU 1198  CG2 VAL A 166     8601   9273  11483  -2104    870  -1216       C  
ATOM   1199  N   THR A 167     -46.788 -17.699  16.418  1.00 80.47           N  
ANISOU 1199  N   THR A 167     8335  10086  12155  -2269    918  -1682       N  
ATOM   1200  CA  THR A 167     -47.462 -16.459  16.769  1.00 79.12           C  
ANISOU 1200  CA  THR A 167     8115  10171  11776  -2125    828  -1638       C  
ATOM   1201  C   THR A 167     -47.290 -16.163  18.252  1.00 76.51           C  
ANISOU 1201  C   THR A 167     7958   9740  11373  -2106   1042  -1292       C  
ATOM   1202  O   THR A 167     -47.187 -17.084  19.075  1.00 77.64           O  
ANISOU 1202  O   THR A 167     8141   9642  11716  -2257   1309  -1139       O  
ATOM   1203  CB  THR A 167     -48.973 -16.519  16.431  1.00 83.05           C  
ANISOU 1203  CB  THR A 167     8229  10849  12476  -2212    816  -1964       C  
ATOM   1204  OG1 THR A 167     -49.597 -15.281  16.790  1.00 83.22           O  
ANISOU 1204  OG1 THR A 167     8207  11111  12300  -2037    732  -1911       O  
ATOM   1205  CG2 THR A 167     -49.731 -17.675  17.154  1.00 86.45           C  
ANISOU 1205  CG2 THR A 167     8466  11067  13313  -2488   1142  -2015       C  
ATOM   1206  N   MET A 168     -47.265 -14.879  18.584  1.00 72.94           N  
ANISOU 1206  N   MET A 168     7613   9471  10631  -1915    930  -1172       N  
ATOM   1207  CA  MET A 168     -47.264 -14.451  19.979  1.00 71.40           C  
ANISOU 1207  CA  MET A 168     7550   9248  10333  -1884   1116   -903       C  
ATOM   1208  C   MET A 168     -47.991 -13.104  20.088  1.00 70.82           C  
ANISOU 1208  C   MET A 168     7408   9423  10078  -1711   1001   -965       C  
ATOM   1209  O   MET A 168     -47.388 -12.040  19.908  1.00 68.60           O  
ANISOU 1209  O   MET A 168     7313   9231   9519  -1525    819   -881       O  
ATOM   1210  CB  MET A 168     -45.839 -14.411  20.529  1.00 68.51           C  
ANISOU 1210  CB  MET A 168     7520   8746   9764  -1822   1133   -594       C  
ATOM   1211  CG  MET A 168     -45.724 -14.514  22.039  1.00 68.67           C  
ANISOU 1211  CG  MET A 168     7671   8685   9733  -1854   1382   -308       C  
ATOM   1212  SD  MET A 168     -46.563 -15.912  22.798  1.00 71.16           S  
ANISOU 1212  SD  MET A 168     7818   8805  10416  -2098   1749   -267       S  
ATOM   1213  CE  MET A 168     -45.556 -17.253  22.187  1.00 71.20           C  
ANISOU 1213  CE  MET A 168     7916   8513  10624  -2197   1765   -224       C  
ATOM   1214  N   PRO A 169     -49.308 -13.148  20.378  1.00 73.35           N  
ANISOU 1214  N   PRO A 169     7448   9846  10576  -1774   1119  -1119       N  
ATOM   1215  CA  PRO A 169     -50.079 -11.921  20.499  1.00 73.42           C  
ANISOU 1215  CA  PRO A 169     7363  10083  10451  -1592   1026  -1193       C  
ATOM   1216  C   PRO A 169     -49.705 -11.127  21.742  1.00 71.87           C  
ANISOU 1216  C   PRO A 169     7402   9876  10031  -1492   1146   -941       C  
ATOM   1217  O   PRO A 169     -49.266 -11.712  22.731  1.00 72.19           O  
ANISOU 1217  O   PRO A 169     7579   9771  10077  -1607   1372   -731       O  
ATOM   1218  CB  PRO A 169     -51.524 -12.423  20.589  1.00 76.67           C  
ANISOU 1218  CB  PRO A 169     7387  10587  11157  -1726   1172  -1422       C  
ATOM   1219  CG  PRO A 169     -51.420 -13.766  21.200  1.00 77.91           C  
ANISOU 1219  CG  PRO A 169     7534  10510  11559  -1992   1464  -1329       C  
ATOM   1220  CD  PRO A 169     -50.111 -14.333  20.743  1.00 76.24           C  
ANISOU 1220  CD  PRO A 169     7578  10099  11290  -2020   1381  -1207       C  
ATOM   1221  N   ASN A 170     -49.880  -9.809  21.672  1.00 70.67           N  
ANISOU 1221  N   ASN A 170     7296   9874   9681  -1271    994   -968       N  
ATOM   1222  CA  ASN A 170     -49.670  -8.926  22.814  1.00 69.73           C  
ANISOU 1222  CA  ASN A 170     7368   9770   9357  -1166   1097   -801       C  
ATOM   1223  C   ASN A 170     -51.031  -8.593  23.411  1.00 71.85           C  
ANISOU 1223  C   ASN A 170     7379  10187   9733  -1135   1250   -932       C  
ATOM   1224  O   ASN A 170     -51.771  -7.769  22.864  1.00 72.95           O  
ANISOU 1224  O   ASN A 170     7360  10479   9878   -963   1099  -1106       O  
ATOM   1225  CB  ASN A 170     -48.939  -7.653  22.368  1.00 67.45           C  
ANISOU 1225  CB  ASN A 170     7310   9510   8807   -946    852   -755       C  
ATOM   1226  CG  ASN A 170     -48.644  -6.698  23.512  1.00 66.69           C  
ANISOU 1226  CG  ASN A 170     7422   9416   8501   -847    946   -623       C  
ATOM   1227  OD1 ASN A 170     -49.102  -6.874  24.640  1.00 68.10           O  
ANISOU 1227  OD1 ASN A 170     7557   9622   8697   -910   1183   -581       O  
ATOM   1228  ND2 ASN A 170     -47.865  -5.668  23.216  1.00 64.91           N  
ANISOU 1228  ND2 ASN A 170     7425   9165   8073   -698    766   -568       N  
ATOM   1229  N   ASN A 171     -51.344  -9.237  24.532  1.00 73.06           N  
ANISOU 1229  N   ASN A 171     7492  10300   9967  -1290   1556   -836       N  
ATOM   1230  CA  ASN A 171     -52.578  -8.971  25.276  1.00 75.64           C  
ANISOU 1230  CA  ASN A 171     7584  10773  10384  -1281   1760   -939       C  
ATOM   1231  C   ASN A 171     -52.318  -8.199  26.564  1.00 75.16           C  
ANISOU 1231  C   ASN A 171     7738  10749  10072  -1186   1911   -783       C  
ATOM   1232  O   ASN A 171     -53.208  -8.087  27.406  1.00 77.36           O  
ANISOU 1232  O   ASN A 171     7862  11140  10393  -1200   2142   -829       O  
ATOM   1233  CB  ASN A 171     -53.295 -10.282  25.606  1.00 78.10           C  
ANISOU 1233  CB  ASN A 171     7649  11035  10990  -1547   2040   -966       C  
ATOM   1234  CG  ASN A 171     -53.462 -11.179  24.403  1.00 78.56           C  
ANISOU 1234  CG  ASN A 171     7507  11032  11310  -1682   1913  -1143       C  
ATOM   1235  OD1 ASN A 171     -53.167 -12.369  24.473  1.00 79.03           O  
ANISOU 1235  OD1 ASN A 171     7581  10906  11541  -1903   2064  -1062       O  
ATOM   1236  ND2 ASN A 171     -53.927 -10.619  23.295  1.00 78.79           N  
ANISOU 1236  ND2 ASN A 171     7354  11216  11367  -1541   1636  -1385       N  
ATOM   1237  N   ASP A 172     -51.101  -7.679  26.716  1.00 72.60           N  
ANISOU 1237  N   ASP A 172     7756  10345   9485  -1099   1785   -620       N  
ATOM   1238  CA  ASP A 172     -50.782  -6.761  27.798  1.00 72.58           C  
ANISOU 1238  CA  ASP A 172     7964  10396   9215   -985   1866   -529       C  
ATOM   1239  C   ASP A 172     -51.109  -5.335  27.331  1.00 72.21           C  
ANISOU 1239  C   ASP A 172     7910  10430   9097   -735   1667   -702       C  
ATOM   1240  O   ASP A 172     -51.498  -5.126  26.178  1.00 72.31           O  
ANISOU 1240  O   ASP A 172     7772  10463   9239   -646   1460   -846       O  
ATOM   1241  CB  ASP A 172     -49.306  -6.880  28.194  1.00 70.71           C  
ANISOU 1241  CB  ASP A 172     8074  10048   8744  -1020   1821   -294       C  
ATOM   1242  CG  ASP A 172     -48.931  -8.280  28.669  1.00 71.24           C  
ANISOU 1242  CG  ASP A 172     8170  10016   8881  -1229   2015    -88       C  
ATOM   1243  OD1 ASP A 172     -49.105  -8.566  29.870  1.00 72.78           O  
ANISOU 1243  OD1 ASP A 172     8401  10266   8986  -1292   2275     45       O  
ATOM   1244  OD2 ASP A 172     -48.416  -9.071  27.850  1.00 70.32           O  
ANISOU 1244  OD2 ASP A 172     8058   9763   8896  -1315   1911    -48       O  
ATOM   1245  N   ASN A 173     -50.948  -4.370  28.233  1.00 72.34           N  
ANISOU 1245  N   ASN A 173     8091  10490   8903   -617   1732   -687       N  
ATOM   1246  CA  ASN A 173     -51.168  -2.940  27.945  1.00 72.23           C  
ANISOU 1246  CA  ASN A 173     8120  10501   8822   -368   1575   -830       C  
ATOM   1247  C   ASN A 173     -49.856  -2.137  27.871  1.00 69.74           C  
ANISOU 1247  C   ASN A 173     8158  10061   8279   -297   1399   -732       C  
ATOM   1248  O   ASN A 173     -49.850  -0.923  28.089  1.00 70.07           O  
ANISOU 1248  O   ASN A 173     8314  10087   8221   -125   1351   -815       O  
ATOM   1249  CB  ASN A 173     -52.110  -2.332  28.997  1.00 74.92           C  
ANISOU 1249  CB  ASN A 173     8351  10977   9138   -275   1798   -952       C  
ATOM   1250  CG  ASN A 173     -51.525  -2.347  30.402  1.00 75.23           C  
ANISOU 1250  CG  ASN A 173     8610  11045   8928   -359   2010   -831       C  
ATOM   1251  OD1 ASN A 173     -50.480  -2.955  30.663  1.00 73.89           O  
ANISOU 1251  OD1 ASN A 173     8645  10807   8623   -499   2007   -635       O  
ATOM   1252  ND2 ASN A 173     -52.212  -1.688  31.322  1.00 77.77           N  
ANISOU 1252  ND2 ASN A 173     8879  11490   9181   -260   2195   -953       N  
ATOM   1253  N   PHE A 174     -48.756  -2.822  27.572  1.00 67.52           N  
ANISOU 1253  N   PHE A 174     8037   9682   7936   -433   1316   -567       N  
ATOM   1254  CA  PHE A 174     -47.456  -2.186  27.356  1.00 65.74           C  
ANISOU 1254  CA  PHE A 174     8107   9345   7525   -397   1141   -477       C  
ATOM   1255  C   PHE A 174     -46.890  -2.681  26.029  1.00 63.77           C  
ANISOU 1255  C   PHE A 174     7861   9009   7360   -437    931   -424       C  
ATOM   1256  O   PHE A 174     -47.308  -3.729  25.531  1.00 63.99           O  
ANISOU 1256  O   PHE A 174     7699   9055   7558   -537    954   -433       O  
ATOM   1257  CB  PHE A 174     -46.482  -2.483  28.514  1.00 65.71           C  
ANISOU 1257  CB  PHE A 174     8316   9349   7303   -518   1262   -322       C  
ATOM   1258  CG  PHE A 174     -46.406  -3.942  28.904  1.00 66.24           C  
ANISOU 1258  CG  PHE A 174     8310   9435   7422   -703   1420   -166       C  
ATOM   1259  CD1 PHE A 174     -45.698  -4.855  28.124  1.00 64.73           C  
ANISOU 1259  CD1 PHE A 174     8139   9140   7314   -805   1315    -50       C  
ATOM   1260  CD2 PHE A 174     -47.035  -4.404  30.064  1.00 68.40           C  
ANISOU 1260  CD2 PHE A 174     8505   9820   7664   -769   1693   -126       C  
ATOM   1261  CE1 PHE A 174     -45.631  -6.192  28.480  1.00 65.28           C  
ANISOU 1261  CE1 PHE A 174     8155   9184   7465   -961   1474     99       C  
ATOM   1262  CE2 PHE A 174     -46.959  -5.744  30.426  1.00 68.78           C  
ANISOU 1262  CE2 PHE A 174     8507   9851   7776   -935   1858     51       C  
ATOM   1263  CZ  PHE A 174     -46.260  -6.637  29.634  1.00 67.27           C  
ANISOU 1263  CZ  PHE A 174     8341   9522   7697  -1027   1748    164       C  
ATOM   1264  N   ASP A 175     -45.950  -1.934  25.461  1.00 61.74           N  
ANISOU 1264  N   ASP A 175     7814   8658   6988   -368    743   -383       N  
ATOM   1265  CA  ASP A 175     -45.259  -2.373  24.252  1.00 59.92           C  
ANISOU 1265  CA  ASP A 175     7616   8361   6792   -409    560   -321       C  
ATOM   1266  C   ASP A 175     -44.261  -3.478  24.590  1.00 58.28           C  
ANISOU 1266  C   ASP A 175     7494   8112   6538   -595    621   -165       C  
ATOM   1267  O   ASP A 175     -43.595  -3.435  25.632  1.00 58.26           O  
ANISOU 1267  O   ASP A 175     7644   8110   6384   -652    717    -65       O  
ATOM   1268  CB  ASP A 175     -44.495  -1.217  23.597  1.00 59.66           C  
ANISOU 1268  CB  ASP A 175     7791   8235   6643   -292    373   -300       C  
ATOM   1269  CG  ASP A 175     -45.399  -0.103  23.100  1.00 61.27           C  
ANISOU 1269  CG  ASP A 175     7934   8444   6903    -71    290   -419       C  
ATOM   1270  OD1 ASP A 175     -46.554  -0.365  22.704  1.00 62.61           O  
ANISOU 1270  OD1 ASP A 175     7854   8715   7218      4    287   -528       O  
ATOM   1271  OD2 ASP A 175     -44.920   1.049  23.078  1.00 61.44           O  
ANISOU 1271  OD2 ASP A 175     8154   8359   6831     30    224   -403       O  
ATOM   1272  N   LYS A 176     -44.163  -4.461  23.704  1.00 57.42           N  
ANISOU 1272  N   LYS A 176     7283   7978   6558   -676    561   -154       N  
ATOM   1273  CA  LYS A 176     -43.160  -5.509  23.810  1.00 56.20           C  
ANISOU 1273  CA  LYS A 176     7209   7754   6390   -821    596     -7       C  
ATOM   1274  C   LYS A 176     -42.054  -5.230  22.806  1.00 54.33           C  
ANISOU 1274  C   LYS A 176     7114   7458   6071   -796    396     32       C  
ATOM   1275  O   LYS A 176     -42.352  -4.966  21.642  1.00 54.48           O  
ANISOU 1275  O   LYS A 176     7064   7493   6143   -723    250    -67       O  
ATOM   1276  CB  LYS A 176     -43.783  -6.854  23.464  1.00 57.12           C  
ANISOU 1276  CB  LYS A 176     7111   7852   6739   -939    686    -47       C  
ATOM   1277  CG  LYS A 176     -44.847  -7.344  24.427  1.00 59.54           C  
ANISOU 1277  CG  LYS A 176     7257   8204   7161  -1007    924    -65       C  
ATOM   1278  CD  LYS A 176     -45.500  -8.579  23.844  1.00 61.10           C  
ANISOU 1278  CD  LYS A 176     7222   8359   7635  -1137    991   -150       C  
ATOM   1279  CE  LYS A 176     -46.420  -9.266  24.826  1.00 63.44           C  
ANISOU 1279  CE  LYS A 176     7365   8667   8072  -1252   1270   -129       C  
ATOM   1280  NZ  LYS A 176     -46.810 -10.594  24.281  1.00 64.86           N  
ANISOU 1280  NZ  LYS A 176     7352   8747   8544  -1419   1351   -194       N  
ATOM   1281  N   LEU A 177     -40.795  -5.294  23.242  1.00 52.96           N  
ANISOU 1281  N   LEU A 177     7124   7241   5758   -851    390    175       N  
ATOM   1282  CA  LEU A 177     -39.637  -5.268  22.330  1.00 51.54           C  
ANISOU 1282  CA  LEU A 177     7053   7010   5518   -861    237    225       C  
ATOM   1283  C   LEU A 177     -39.097  -6.681  22.143  1.00 51.20           C  
ANISOU 1283  C   LEU A 177     6959   6916   5577   -970    284    303       C  
ATOM   1284  O   LEU A 177     -38.608  -7.275  23.095  1.00 51.48           O  
ANISOU 1284  O   LEU A 177     7046   6934   5579  -1033    395    438       O  
ATOM   1285  CB  LEU A 177     -38.528  -4.367  22.892  1.00 50.64           C  
ANISOU 1285  CB  LEU A 177     7151   6888   5201   -853    193    309       C  
ATOM   1286  CG  LEU A 177     -37.187  -4.332  22.147  1.00 49.09           C  
ANISOU 1286  CG  LEU A 177     7065   6654   4933   -886     69    377       C  
ATOM   1287  CD1 LEU A 177     -37.368  -3.821  20.729  1.00 48.50           C  
ANISOU 1287  CD1 LEU A 177     6977   6559   4890   -814    -68    300       C  
ATOM   1288  CD2 LEU A 177     -36.179  -3.483  22.905  1.00 48.86           C  
ANISOU 1288  CD2 LEU A 177     7207   6633   4724   -908     50    433       C  
ATOM   1289  N   TYR A 178     -39.175  -7.211  20.929  1.00 50.88           N  
ANISOU 1289  N   TYR A 178     6823   6855   5654   -980    199    218       N  
ATOM   1290  CA  TYR A 178     -38.571  -8.506  20.627  1.00 50.65           C  
ANISOU 1290  CA  TYR A 178     6757   6747   5739  -1071    237    266       C  
ATOM   1291  C   TYR A 178     -37.222  -8.306  19.961  1.00 48.66           C  
ANISOU 1291  C   TYR A 178     6634   6485   5368  -1057    112    323       C  
ATOM   1292  O   TYR A 178     -37.104  -7.503  19.045  1.00 47.55           O  
ANISOU 1292  O   TYR A 178     6532   6394   5140   -993    -25    255       O  
ATOM   1293  CB  TYR A 178     -39.473  -9.334  19.718  1.00 51.87           C  
ANISOU 1293  CB  TYR A 178     6707   6890   6110  -1112    238     94       C  
ATOM   1294  CG  TYR A 178     -40.700  -9.878  20.406  1.00 53.64           C  
ANISOU 1294  CG  TYR A 178     6767   7103   6512  -1175    405     43       C  
ATOM   1295  CD1 TYR A 178     -40.664 -11.099  21.077  1.00 54.90           C  
ANISOU 1295  CD1 TYR A 178     6888   7139   6831  -1292    593    138       C  
ATOM   1296  CD2 TYR A 178     -41.898  -9.180  20.380  1.00 54.81           C  
ANISOU 1296  CD2 TYR A 178     6790   7357   6678  -1112    388    -91       C  
ATOM   1297  CE1 TYR A 178     -41.794 -11.611  21.700  1.00 57.10           C  
ANISOU 1297  CE1 TYR A 178     7011   7399   7284  -1372    776    102       C  
ATOM   1298  CE2 TYR A 178     -43.038  -9.677  21.003  1.00 56.87           C  
ANISOU 1298  CE2 TYR A 178     6871   7624   7112  -1182    559   -150       C  
ATOM   1299  CZ  TYR A 178     -42.979 -10.889  21.669  1.00 58.00           C  
ANISOU 1299  CZ  TYR A 178     6984   7643   7412  -1325    762    -51       C  
ATOM   1300  OH  TYR A 178     -44.112 -11.379  22.284  1.00 59.88           O  
ANISOU 1300  OH  TYR A 178     7042   7881   7830  -1415    959    -98       O  
ATOM   1301  N   ILE A 179     -36.213  -9.030  20.439  1.00 48.09           N  
ANISOU 1301  N   ILE A 179     6625   6356   5291  -1107    168    462       N  
ATOM   1302  CA  ILE A 179     -34.893  -9.048  19.816  1.00 46.70           C  
ANISOU 1302  CA  ILE A 179     6531   6177   5036  -1104     73    509       C  
ATOM   1303  C   ILE A 179     -34.680 -10.424  19.215  1.00 47.05           C  
ANISOU 1303  C   ILE A 179     6479   6129   5268  -1148    118    477       C  
ATOM   1304  O   ILE A 179     -34.804 -11.441  19.901  1.00 48.13           O  
ANISOU 1304  O   ILE A 179     6573   6169   5544  -1190    253    558       O  
ATOM   1305  CB  ILE A 179     -33.767  -8.773  20.829  1.00 46.40           C  
ANISOU 1305  CB  ILE A 179     6621   6166   4842  -1107     85    680       C  
ATOM   1306  CG1 ILE A 179     -34.005  -7.453  21.571  1.00 46.29           C  
ANISOU 1306  CG1 ILE A 179     6703   6227   4659  -1079     62    679       C  
ATOM   1307  CG2 ILE A 179     -32.403  -8.773  20.155  1.00 45.56           C  
ANISOU 1307  CG2 ILE A 179     6565   6074   4672  -1108     -8    712       C  
ATOM   1308  CD1 ILE A 179     -34.027  -6.215  20.713  1.00 45.72           C  
ANISOU 1308  CD1 ILE A 179     6692   6176   4504  -1038    -59    582       C  
ATOM   1309  N   TRP A 180     -34.341 -10.435  17.934  1.00 47.04           N  
ANISOU 1309  N   TRP A 180     6454   6153   5266  -1134     16    362       N  
ATOM   1310  CA  TRP A 180     -34.126 -11.661  17.178  1.00 48.17           C  
ANISOU 1310  CA  TRP A 180     6504   6215   5584  -1170     47    274       C  
ATOM   1311  C   TRP A 180     -32.954 -11.472  16.218  1.00 47.49           C  
ANISOU 1311  C   TRP A 180     6474   6185   5384  -1139    -52    256       C  
ATOM   1312  O   TRP A 180     -32.351 -10.401  16.179  1.00 45.97           O  
ANISOU 1312  O   TRP A 180     6389   6084   4993  -1106   -133    327       O  
ATOM   1313  CB  TRP A 180     -35.406 -12.057  16.429  1.00 49.38           C  
ANISOU 1313  CB  TRP A 180     6497   6373   5892  -1200     43     52       C  
ATOM   1314  CG  TRP A 180     -36.006 -10.985  15.582  1.00 49.23           C  
ANISOU 1314  CG  TRP A 180     6463   6511   5729  -1133   -104    -72       C  
ATOM   1315  CD1 TRP A 180     -36.852  -9.991  15.990  1.00 49.49           C  
ANISOU 1315  CD1 TRP A 180     6503   6618   5684  -1080   -135    -64       C  
ATOM   1316  CD2 TRP A 180     -35.837 -10.815  14.178  1.00 49.44           C  
ANISOU 1316  CD2 TRP A 180     6467   6648   5670  -1091   -235   -215       C  
ATOM   1317  NE1 TRP A 180     -37.210  -9.199  14.923  1.00 49.56           N  
ANISOU 1317  NE1 TRP A 180     6499   6761   5573   -994   -285   -171       N  
ATOM   1318  CE2 TRP A 180     -36.604  -9.685  13.796  1.00 49.77           C  
ANISOU 1318  CE2 TRP A 180     6511   6825   5576  -1002   -350   -258       C  
ATOM   1319  CE3 TRP A 180     -35.113 -11.504  13.199  1.00 49.71           C  
ANISOU 1319  CE3 TRP A 180     6481   6689   5719  -1107   -261   -311       C  
ATOM   1320  CZ2 TRP A 180     -36.658  -9.226  12.479  1.00 50.26           C  
ANISOU 1320  CZ2 TRP A 180     6565   7037   5495   -924   -495   -363       C  
ATOM   1321  CZ3 TRP A 180     -35.170 -11.047  11.881  1.00 50.11           C  
ANISOU 1321  CZ3 TRP A 180     6518   6905   5616  -1045   -398   -442       C  
ATOM   1322  CH2 TRP A 180     -35.936  -9.919  11.538  1.00 50.47           C  
ANISOU 1322  CH2 TRP A 180     6577   7094   5508   -953   -516   -452       C  
ATOM   1323  N   GLY A 181     -32.613 -12.521  15.477  1.00 48.64           N  
ANISOU 1323  N   GLY A 181     6545   6268   5668  -1158    -25    157       N  
ATOM   1324  CA  GLY A 181     -31.514 -12.448  14.534  1.00 48.72           C  
ANISOU 1324  CA  GLY A 181     6589   6346   5578  -1129    -93    123       C  
ATOM   1325  C   GLY A 181     -31.565 -13.456  13.412  1.00 50.49           C  
ANISOU 1325  C   GLY A 181     6705   6540   5941  -1144    -81    -89       C  
ATOM   1326  O   GLY A 181     -32.492 -14.263  13.310  1.00 52.51           O  
ANISOU 1326  O   GLY A 181     6848   6707   6397  -1191    -26   -234       O  
ATOM   1327  N   VAL A 182     -30.553 -13.382  12.559  1.00 51.00           N  
ANISOU 1327  N   VAL A 182     6796   6685   5896  -1113   -126   -123       N  
ATOM   1328  CA  VAL A 182     -30.400 -14.276  11.424  1.00 52.81           C  
ANISOU 1328  CA  VAL A 182     6934   6914   6217  -1116   -114   -344       C  
ATOM   1329  C   VAL A 182     -28.940 -14.668  11.348  1.00 52.70           C  
ANISOU 1329  C   VAL A 182     6948   6877   6199  -1081    -66   -268       C  
ATOM   1330  O   VAL A 182     -28.076 -13.807  11.456  1.00 51.18           O  
ANISOU 1330  O   VAL A 182     6838   6792   5815  -1057   -109   -122       O  
ATOM   1331  CB  VAL A 182     -30.810 -13.583  10.112  1.00 53.68           C  
ANISOU 1331  CB  VAL A 182     7034   7240   6123  -1091   -239   -515       C  
ATOM   1332  CG1 VAL A 182     -30.649 -14.531   8.922  1.00 55.58           C  
ANISOU 1332  CG1 VAL A 182     7175   7515   6429  -1095   -227   -781       C  
ATOM   1333  CG2 VAL A 182     -32.240 -13.068  10.220  1.00 54.22           C  
ANISOU 1333  CG2 VAL A 182     7059   7362   6181  -1095   -307   -575       C  
ATOM   1334  N   HIS A 183     -28.680 -15.962  11.158  1.00 54.68           N  
ANISOU 1334  N   HIS A 183     7118   6977   6681  -1079     30   -378       N  
ATOM   1335  CA  HIS A 183     -27.324 -16.504  11.060  1.00 55.59           C  
ANISOU 1335  CA  HIS A 183     7228   7056   6838  -1021     87   -330       C  
ATOM   1336  C   HIS A 183     -26.865 -16.516   9.614  1.00 56.55           C  
ANISOU 1336  C   HIS A 183     7309   7333   6844  -1003     56   -552       C  
ATOM   1337  O   HIS A 183     -27.584 -16.990   8.740  1.00 57.67           O  
ANISOU 1337  O   HIS A 183     7381   7488   7044  -1031     48   -814       O  
ATOM   1338  CB  HIS A 183     -27.283 -17.928  11.606  1.00 57.74           C  
ANISOU 1338  CB  HIS A 183     7442   7054   7443  -1004    225   -327       C  
ATOM   1339  CG  HIS A 183     -25.916 -18.537  11.613  1.00 58.91           C  
ANISOU 1339  CG  HIS A 183     7571   7147   7663   -910    286   -260       C  
ATOM   1340  ND1 HIS A 183     -25.652 -19.772  11.068  1.00 60.96           N  
ANISOU 1340  ND1 HIS A 183     7753   7236   8171   -872    389   -436       N  
ATOM   1341  CD2 HIS A 183     -24.736 -18.080  12.095  1.00 58.57           C  
ANISOU 1341  CD2 HIS A 183     7560   7204   7489   -840    259    -52       C  
ATOM   1342  CE1 HIS A 183     -24.370 -20.052  11.219  1.00 61.76           C  
ANISOU 1342  CE1 HIS A 183     7840   7334   8292   -764    424   -325       C  
ATOM   1343  NE2 HIS A 183     -23.791 -19.038  11.835  1.00 60.10           N  
ANISOU 1343  NE2 HIS A 183     7685   7301   7848   -746    340    -93       N  
ATOM   1344  N   HIS A 184     -25.663 -15.987   9.379  1.00 56.72           N  
ANISOU 1344  N   HIS A 184     7365   7491   6694   -962     41   -455       N  
ATOM   1345  CA  HIS A 184     -25.023 -15.972   8.069  1.00 57.95           C  
ANISOU 1345  CA  HIS A 184     7489   7817   6713   -939     40   -630       C  
ATOM   1346  C   HIS A 184     -23.875 -16.998   8.102  1.00 59.14           C  
ANISOU 1346  C   HIS A 184     7562   7864   7045   -870    151   -653       C  
ATOM   1347  O   HIS A 184     -22.811 -16.707   8.654  1.00 58.45           O  
ANISOU 1347  O   HIS A 184     7481   7810   6917   -833    165   -460       O  
ATOM   1348  CB  HIS A 184     -24.466 -14.578   7.784  1.00 57.33           C  
ANISOU 1348  CB  HIS A 184     7497   7963   6321   -953    -28   -488       C  
ATOM   1349  CG  HIS A 184     -25.488 -13.489   7.763  1.00 57.45           C  
ANISOU 1349  CG  HIS A 184     7601   8064   6163   -988   -132   -436       C  
ATOM   1350  ND1 HIS A 184     -26.046 -13.016   6.595  1.00 58.62           N  
ANISOU 1350  ND1 HIS A 184     7768   8392   6111   -980   -200   -573       N  
ATOM   1351  CD2 HIS A 184     -26.031 -12.754   8.764  1.00 57.30           C  
ANISOU 1351  CD2 HIS A 184     7656   7985   6131  -1014   -179   -260       C  
ATOM   1352  CE1 HIS A 184     -26.895 -12.042   6.877  1.00 58.41           C  
ANISOU 1352  CE1 HIS A 184     7820   8397   5975   -987   -287   -471       C  
ATOM   1353  NE2 HIS A 184     -26.910 -11.866   8.188  1.00 57.43           N  
ANISOU 1353  NE2 HIS A 184     7730   8122   5971  -1012   -270   -294       N  
ATOM   1354  N   PRO A 185     -24.082 -18.216   7.541  1.00 60.88           N  
ANISOU 1354  N   PRO A 185     7696   7952   7483   -848    230   -903       N  
ATOM   1355  CA  PRO A 185     -22.983 -19.195   7.527  1.00 62.40           C  
ANISOU 1355  CA  PRO A 185     7813   8029   7867   -755    344   -934       C  
ATOM   1356  C   PRO A 185     -21.854 -18.802   6.585  1.00 63.22           C  
ANISOU 1356  C   PRO A 185     7884   8378   7760   -714    356  -1005       C  
ATOM   1357  O   PRO A 185     -22.073 -17.988   5.689  1.00 62.65           O  
ANISOU 1357  O   PRO A 185     7848   8547   7410   -765    294  -1093       O  
ATOM   1358  CB  PRO A 185     -23.656 -20.481   7.039  1.00 64.50           C  
ANISOU 1358  CB  PRO A 185     8007   8084   8415   -763    428  -1232       C  
ATOM   1359  CG  PRO A 185     -25.121 -20.253   7.169  1.00 63.91           C  
ANISOU 1359  CG  PRO A 185     7957   7980   8347   -872    361  -1294       C  
ATOM   1360  CD  PRO A 185     -25.317 -18.791   6.983  1.00 62.01           C  
ANISOU 1360  CD  PRO A 185     7793   8027   7741   -906    224  -1174       C  
ATOM   1361  N   SER A 186     -20.667 -19.365   6.798  1.00 65.01           N  
ANISOU 1361  N   SER A 186     8036   8551   8114   -614    442   -951       N  
ATOM   1362  CA  SER A 186     -19.493 -19.075   5.955  1.00 66.08           C  
ANISOU 1362  CA  SER A 186     8108   8920   8079   -574    484  -1020       C  
ATOM   1363  C   SER A 186     -19.467 -19.886   4.662  1.00 69.20           C  
ANISOU 1363  C   SER A 186     8429   9350   8513   -539    572  -1384       C  
ATOM   1364  O   SER A 186     -18.971 -19.390   3.657  1.00 70.47           O  
ANISOU 1364  O   SER A 186     8574   9780   8423   -552    589  -1492       O  
ATOM   1365  CB  SER A 186     -18.151 -19.226   6.705  1.00 65.63           C  
ANISOU 1365  CB  SER A 186     7969   8850   8118   -472    529   -817       C  
ATOM   1366  OG  SER A 186     -18.308 -19.982   7.901  1.00 65.70           O  
ANISOU 1366  OG  SER A 186     7977   8583   8405   -396    540   -654       O  
ATOM   1367  N   THR A 187     -19.970 -21.125   4.696  1.00 71.74           N  
ANISOU 1367  N   THR A 187     8708   9399   9149   -500    640  -1574       N  
ATOM   1368  CA  THR A 187     -19.933 -22.025   3.539  1.00 75.26           C  
ANISOU 1368  CA  THR A 187     9074   9843   9677   -466    735  -1966       C  
ATOM   1369  C   THR A 187     -21.294 -22.666   3.285  1.00 76.70           C  
ANISOU 1369  C   THR A 187     9267   9856  10021   -550    719  -2226       C  
ATOM   1370  O   THR A 187     -22.115 -22.775   4.202  1.00 75.40           O  
ANISOU 1370  O   THR A 187     9148   9474  10029   -604    685  -2080       O  
ATOM   1371  CB  THR A 187     -18.906 -23.161   3.745  1.00 77.89           C  
ANISOU 1371  CB  THR A 187     9303   9962  10329   -311    883  -2011       C  
ATOM   1372  OG1 THR A 187     -19.358 -24.060   4.774  1.00 78.41           O  
ANISOU 1372  OG1 THR A 187     9385   9629  10777   -274    926  -1903       O  
ATOM   1373  CG2 THR A 187     -17.521 -22.602   4.107  1.00 76.96           C  
ANISOU 1373  CG2 THR A 187     9134  10017  10092   -222    895  -1757       C  
ATOM   1374  N   ASN A 188     -21.519 -23.102   2.041  1.00 80.12           N  
ANISOU 1374  N   ASN A 188     9644  10405  10394   -566    750  -2626       N  
ATOM   1375  CA  ASN A 188     -22.748 -23.831   1.667  1.00 82.76           C  
ANISOU 1375  CA  ASN A 188     9945  10596  10903   -657    740  -2958       C  
ATOM   1376  C   ASN A 188     -22.896 -25.141   2.440  1.00 84.89           C  
ANISOU 1376  C   ASN A 188    10179  10388  11689   -634    873  -2992       C  
ATOM   1377  O   ASN A 188     -24.014 -25.547   2.781  1.00 85.01           O  
ANISOU 1377  O   ASN A 188    10190  10194  11915   -741    863  -3073       O  
ATOM   1378  CB  ASN A 188     -22.780 -24.133   0.161  1.00 85.33           C  
ANISOU 1378  CB  ASN A 188    10201  11162  11058   -663    756  -3419       C  
ATOM   1379  CG  ASN A 188     -23.044 -22.900  -0.681  1.00 84.29           C  
ANISOU 1379  CG  ASN A 188    10121  11492  10412   -703    612  -3408       C  
ATOM   1380  OD1 ASN A 188     -24.032 -22.195  -0.480  1.00 83.09           O  
ANISOU 1380  OD1 ASN A 188    10020  11428  10121   -782    469  -3302       O  
ATOM   1381  ND2 ASN A 188     -22.169 -22.641  -1.639  1.00 85.38           N  
ANISOU 1381  ND2 ASN A 188    10244  11926  10269   -638    661  -3512       N  
ATOM   1382  N   GLN A 189     -21.764 -25.796   2.697  1.00 87.12           N  
ANISOU 1382  N   GLN A 189    10425  10498  12179   -490   1007  -2925       N  
ATOM   1383  CA  GLN A 189     -21.738 -27.000   3.520  1.00 89.59           C  
ANISOU 1383  CA  GLN A 189    10725  10333  12984   -428   1147  -2872       C  
ATOM   1384  C   GLN A 189     -22.376 -26.710   4.869  1.00 87.28           C  
ANISOU 1384  C   GLN A 189    10517   9860  12787   -483   1098  -2483       C  
ATOM   1385  O   GLN A 189     -23.256 -27.441   5.305  1.00 88.39           O  
ANISOU 1385  O   GLN A 189    10665   9674  13243   -561   1165  -2535       O  
ATOM   1386  CB  GLN A 189     -20.300 -27.510   3.714  1.00 91.74           C  
ANISOU 1386  CB  GLN A 189    10946  10507  13404   -219   1267  -2761       C  
ATOM   1387  CG  GLN A 189     -20.204 -28.989   4.078  1.00 95.45           C  
ANISOU 1387  CG  GLN A 189    11387  10476  14405   -119   1449  -2853       C  
ATOM   1388  CD  GLN A 189     -20.002 -29.256   5.562  1.00 95.44           C  
ANISOU 1388  CD  GLN A 189    11446  10170  14648    -18   1483  -2386       C  
ATOM   1389  OE1 GLN A 189     -20.618 -28.617   6.420  1.00 93.79           O  
ANISOU 1389  OE1 GLN A 189    11319   9992  14326   -110   1386  -2085       O  
ATOM   1390  NE2 GLN A 189     -19.135 -30.216   5.870  1.00 97.92           N  
ANISOU 1390  NE2 GLN A 189    11720  10195  15292    189   1625  -2323       N  
ATOM   1391  N   GLU A 190     -21.937 -25.623   5.499  1.00 84.87           N  
ANISOU 1391  N   GLU A 190    10269   9777  12200   -454    991  -2113       N  
ATOM   1392  CA  GLU A 190     -22.448 -25.184   6.805  1.00 83.30           C  
ANISOU 1392  CA  GLU A 190    10155   9476  12017   -495    934  -1734       C  
ATOM   1393  C   GLU A 190     -23.952 -24.869   6.781  1.00 82.74           C  
ANISOU 1393  C   GLU A 190    10114   9414  11908   -676    862  -1838       C  
ATOM   1394  O   GLU A 190     -24.694 -25.309   7.663  1.00 82.90           O  
ANISOU 1394  O   GLU A 190    10164   9163  12173   -730    917  -1709       O  
ATOM   1395  CB  GLU A 190     -21.665 -23.956   7.274  1.00 80.73           C  
ANISOU 1395  CB  GLU A 190     9873   9449  11352   -450    821  -1406       C  
ATOM   1396  CG  GLU A 190     -21.842 -23.589   8.734  1.00 79.07           C  
ANISOU 1396  CG  GLU A 190     9741   9144  11158   -446    779  -1002       C  
ATOM   1397  CD  GLU A 190     -21.050 -22.340   9.094  1.00 77.12           C  
ANISOU 1397  CD  GLU A 190     9521   9206  10574   -425    663   -748       C  
ATOM   1398  OE1 GLU A 190     -19.848 -22.258   8.736  1.00 78.01           O  
ANISOU 1398  OE1 GLU A 190     9565   9466  10610   -328    677   -750       O  
ATOM   1399  OE2 GLU A 190     -21.627 -21.437   9.728  1.00 74.36           O  
ANISOU 1399  OE2 GLU A 190     9252   8951  10050   -511    566   -566       O  
ATOM   1400  N   GLN A 191     -24.384 -24.109   5.775  1.00 81.83           N  
ANISOU 1400  N   GLN A 191     9984   9625  11482   -759    745  -2057       N  
ATOM   1401  CA  GLN A 191     -25.801 -23.751   5.595  1.00 80.89           C  
ANISOU 1401  CA  GLN A 191     9861   9578  11297   -908    652  -2192       C  
ATOM   1402  C   GLN A 191     -26.685 -24.990   5.592  1.00 82.81           C  
ANISOU 1402  C   GLN A 191    10029   9486  11948   -999    765  -2459       C  
ATOM   1403  O   GLN A 191     -27.649 -25.074   6.356  1.00 83.22           O  
ANISOU 1403  O   GLN A 191    10088   9372  12162  -1097    778  -2358       O  
ATOM   1404  CB  GLN A 191     -25.980 -22.959   4.291  1.00 81.31           C  
ANISOU 1404  CB  GLN A 191     9893  10037  10964   -938    521  -2434       C  
ATOM   1405  CG  GLN A 191     -27.411 -22.739   3.800  1.00 82.16           C  
ANISOU 1405  CG  GLN A 191     9951  10266  10999  -1062    411  -2672       C  
ATOM   1406  CD  GLN A 191     -28.236 -21.825   4.692  1.00 79.95           C  
ANISOU 1406  CD  GLN A 191     9730  10021  10625  -1115    312  -2386       C  
ATOM   1407  OE1 GLN A 191     -27.790 -20.746   5.074  1.00 77.50           O  
ANISOU 1407  OE1 GLN A 191     9519   9871  10056  -1064    241  -2081       O  
ATOM   1408  NE2 GLN A 191     -29.464 -22.242   4.996  1.00 80.57           N  
ANISOU 1408  NE2 GLN A 191     9738   9953  10921  -1226    316  -2510       N  
ATOM   1409  N   THR A 192     -26.339 -25.950   4.738  1.00 84.50           N  
ANISOU 1409  N   THR A 192    10168   9598  12341   -975    862  -2811       N  
ATOM   1410  CA  THR A 192     -27.130 -27.172   4.574  1.00 86.82           C  
ANISOU 1410  CA  THR A 192    10380   9560  13049  -1082    983  -3139       C  
ATOM   1411  C   THR A 192     -27.005 -28.081   5.790  1.00 87.06           C  
ANISOU 1411  C   THR A 192    10456   9102  13522  -1049   1164  -2874       C  
ATOM   1412  O   THR A 192     -27.997 -28.649   6.241  1.00 88.34           O  
ANISOU 1412  O   THR A 192    10591   8988  13984  -1185   1245  -2924       O  
ATOM   1413  CB  THR A 192     -26.712 -27.959   3.314  1.00 89.90           C  
ANISOU 1413  CB  THR A 192    10682   9965  13511  -1055   1050  -3619       C  
ATOM   1414  OG1 THR A 192     -25.315 -28.274   3.380  1.00 90.59           O  
ANISOU 1414  OG1 THR A 192    10800   9972  13649   -868   1153  -3489       O  
ATOM   1415  CG2 THR A 192     -27.003 -27.152   2.046  1.00 89.54           C  
ANISOU 1415  CG2 THR A 192    10588  10418  13014  -1096    876  -3910       C  
ATOM   1416  N   SER A 193     -25.788 -28.207   6.314  1.00 86.18           N  
ANISOU 1416  N   SER A 193    10405   8898  13442   -866   1230  -2583       N  
ATOM   1417  CA  SER A 193     -25.521 -29.032   7.496  1.00 87.14           C  
ANISOU 1417  CA  SER A 193    10585   8586  13938   -783   1392  -2266       C  
ATOM   1418  C   SER A 193     -26.361 -28.624   8.712  1.00 84.91           C  
ANISOU 1418  C   SER A 193    10374   8229  13658   -874   1374  -1912       C  
ATOM   1419  O   SER A 193     -26.859 -29.491   9.447  1.00 86.41           O  
ANISOU 1419  O   SER A 193    10588   8019  14224   -918   1536  -1807       O  
ATOM   1420  CB  SER A 193     -24.031 -28.977   7.847  1.00 86.85           C  
ANISOU 1420  CB  SER A 193    10581   8588  13832   -546   1407  -1985       C  
ATOM   1421  OG  SER A 193     -23.726 -29.824   8.934  1.00 88.82           O  
ANISOU 1421  OG  SER A 193    10885   8434  14429   -428   1555  -1673       O  
ATOM   1422  N   LEU A 194     -26.526 -27.314   8.901  1.00 81.15           N  
ANISOU 1422  N   LEU A 194     9934   8129  12770   -902   1196  -1737       N  
ATOM   1423  CA  LEU A 194     -27.302 -26.764  10.021  1.00 78.76           C  
ANISOU 1423  CA  LEU A 194     9697   7822  12408   -979   1168  -1421       C  
ATOM   1424  C   LEU A 194     -28.803 -26.642   9.753  1.00 78.30           C  
ANISOU 1424  C   LEU A 194     9570   7788  12392  -1190   1141  -1660       C  
ATOM   1425  O   LEU A 194     -29.594 -26.859  10.667  1.00 78.11           O  
ANISOU 1425  O   LEU A 194     9565   7567  12545  -1277   1229  -1489       O  
ATOM   1426  CB  LEU A 194     -26.766 -25.381  10.423  1.00 75.08           C  
ANISOU 1426  CB  LEU A 194     9301   7724  11502   -907    998  -1127       C  
ATOM   1427  CG  LEU A 194     -25.353 -25.299  11.002  1.00 74.45           C  
ANISOU 1427  CG  LEU A 194     9273   7671  11345   -714   1000   -817       C  
ATOM   1428  CD1 LEU A 194     -25.029 -23.851  11.316  1.00 71.10           C  
ANISOU 1428  CD1 LEU A 194     8901   7615  10497   -704    829   -602       C  
ATOM   1429  CD2 LEU A 194     -25.182 -26.160  12.244  1.00 76.12           C  
ANISOU 1429  CD2 LEU A 194     9540   7536  11848   -623   1145   -493       C  
ATOM   1430  N   TYR A 195     -29.192 -26.274   8.530  1.00 78.05           N  
ANISOU 1430  N   TYR A 195     9452   8024  12180  -1263   1019  -2041       N  
ATOM   1431  CA  TYR A 195     -30.596 -25.947   8.227  1.00 78.36           C  
ANISOU 1431  CA  TYR A 195     9400   8189  12183  -1439    941  -2264       C  
ATOM   1432  C   TYR A 195     -31.239 -26.721   7.062  1.00 81.96           C  
ANISOU 1432  C   TYR A 195     9706   8611  12824  -1564    958  -2804       C  
ATOM   1433  O   TYR A 195     -32.371 -26.402   6.676  1.00 81.64           O  
ANISOU 1433  O   TYR A 195     9558   8742  12718  -1697    860  -3030       O  
ATOM   1434  CB  TYR A 195     -30.724 -24.441   7.969  1.00 75.09           C  
ANISOU 1434  CB  TYR A 195     9019   8226  11286  -1408    720  -2171       C  
ATOM   1435  CG  TYR A 195     -29.948 -23.583   8.949  1.00 72.09           C  
ANISOU 1435  CG  TYR A 195     8779   7926  10686  -1290    684  -1708       C  
ATOM   1436  CD1 TYR A 195     -30.282 -23.559  10.304  1.00 71.18           C  
ANISOU 1436  CD1 TYR A 195     8725   7636  10683  -1308    760  -1376       C  
ATOM   1437  CD2 TYR A 195     -28.873 -22.802   8.525  1.00 70.26           C  
ANISOU 1437  CD2 TYR A 195     8609   7956  10130  -1172    582  -1616       C  
ATOM   1438  CE1 TYR A 195     -29.569 -22.777  11.200  1.00 68.79           C  
ANISOU 1438  CE1 TYR A 195     8541   7434  10164  -1205    715   -992       C  
ATOM   1439  CE2 TYR A 195     -28.157 -22.022   9.420  1.00 67.70           C  
ANISOU 1439  CE2 TYR A 195     8392   7708   9621  -1086    545  -1233       C  
ATOM   1440  CZ  TYR A 195     -28.506 -22.012  10.752  1.00 66.99           C  
ANISOU 1440  CZ  TYR A 195     8359   7458   9635  -1100    602   -935       C  
ATOM   1441  OH  TYR A 195     -27.799 -21.238  11.641  1.00 65.08           O  
ANISOU 1441  OH  TYR A 195     8214   7319   9194  -1020    554   -592       O  
ATOM   1442  N   VAL A 196     -30.541 -27.724   6.517  1.00 85.29           N  
ANISOU 1442  N   VAL A 196    10107   8822  13476  -1516   1077  -3026       N  
ATOM   1443  CA  VAL A 196     -31.007 -28.529   5.363  1.00 89.33           C  
ANISOU 1443  CA  VAL A 196    10477   9298  14166  -1629   1103  -3590       C  
ATOM   1444  C   VAL A 196     -31.147 -27.716   4.067  1.00 89.33           C  
ANISOU 1444  C   VAL A 196    10407   9813  13720  -1623    882  -3902       C  
ATOM   1445  O   VAL A 196     -30.405 -27.955   3.109  1.00 91.29           O  
ANISOU 1445  O   VAL A 196    10642  10182  13863  -1543    878  -4155       O  
ATOM   1446  CB  VAL A 196     -32.312 -29.314   5.674  1.00 92.20           C  
ANISOU 1446  CB  VAL A 196    10725   9362  14943  -1854   1217  -3793       C  
ATOM   1447  CG1 VAL A 196     -32.691 -30.237   4.518  1.00 95.92           C  
ANISOU 1447  CG1 VAL A 196    11043   9766  15638  -1979   1255  -4410       C  
ATOM   1448  CG2 VAL A 196     -32.142 -30.115   6.955  1.00 93.60           C  
ANISOU 1448  CG2 VAL A 196    10995   9025  15543  -1848   1458  -3437       C  
ATOM   1449  N   GLN A 197     -32.083 -26.765   4.052  1.00 87.89           N  
ANISOU 1449  N   GLN A 197    10186   9936  13275  -1692    710  -3868       N  
ATOM   1450  CA  GLN A 197     -32.327 -25.902   2.894  1.00 87.46           C  
ANISOU 1450  CA  GLN A 197    10077  10384  12770  -1667    488  -4100       C  
ATOM   1451  C   GLN A 197     -31.079 -25.081   2.535  1.00 85.32           C  
ANISOU 1451  C   GLN A 197     9939  10381  12096  -1483    419  -3878       C  
ATOM   1452  O   GLN A 197     -30.403 -24.550   3.420  1.00 81.95           O  
ANISOU 1452  O   GLN A 197     9643   9890  11604  -1393    448  -3437       O  
ATOM   1453  CB  GLN A 197     -33.530 -24.969   3.153  1.00 86.21           C  
ANISOU 1453  CB  GLN A 197     9865  10462  12429  -1736    324  -4011       C  
ATOM   1454  CG  GLN A 197     -34.897 -25.649   3.059  1.00 89.18           C  
ANISOU 1454  CG  GLN A 197    10040  10736  13110  -1935    339  -4373       C  
ATOM   1455  CD  GLN A 197     -35.225 -26.528   4.256  1.00 90.00           C  
ANISOU 1455  CD  GLN A 197    10138  10335  13722  -2059    570  -4220       C  
ATOM   1456  OE1 GLN A 197     -35.190 -27.758   4.169  1.00 92.44           O  
ANISOU 1456  OE1 GLN A 197    10388  10293  14443  -2159    747  -4470       O  
ATOM   1457  NE2 GLN A 197     -35.522 -25.900   5.386  1.00 87.77           N  
ANISOU 1457  NE2 GLN A 197     9930  10005  13413  -2047    584  -3800       N  
ATOM   1458  N   ALA A 198     -30.781 -24.995   1.240  1.00 87.30           N  
ANISOU 1458  N   ALA A 198    10148  10945  12077  -1439    337  -4198       N  
ATOM   1459  CA  ALA A 198     -29.572 -24.310   0.745  1.00 86.35           C  
ANISOU 1459  CA  ALA A 198    10135  11088  11587  -1285    306  -4039       C  
ATOM   1460  C   ALA A 198     -29.630 -22.781   0.882  1.00 83.43           C  
ANISOU 1460  C   ALA A 198     9867  11049  10782  -1225    139  -3686       C  
ATOM   1461  O   ALA A 198     -28.593 -22.114   0.880  1.00 81.40           O  
ANISOU 1461  O   ALA A 198     9719  10922  10287  -1120    145  -3425       O  
ATOM   1462  CB  ALA A 198     -29.307 -24.697  -0.703  1.00 89.40           C  
ANISOU 1462  CB  ALA A 198    10443  11727  11797  -1262    287  -4500       C  
ATOM   1463  N   SER A 199     -30.842 -22.238   0.958  1.00 83.73           N  
ANISOU 1463  N   SER A 199     9859  11223  10733  -1292     -2  -3700       N  
ATOM   1464  CA  SER A 199     -31.065 -20.829   1.240  1.00 81.37           C  
ANISOU 1464  CA  SER A 199     9658  11159  10098  -1235   -146  -3359       C  
ATOM   1465  C   SER A 199     -32.158 -20.715   2.291  1.00 81.28           C  
ANISOU 1465  C   SER A 199     9608  10970  10304  -1319   -164  -3220       C  
ATOM   1466  O   SER A 199     -33.282 -21.182   2.080  1.00 83.18           O  
ANISOU 1466  O   SER A 199     9696  11208  10699  -1419   -206  -3510       O  
ATOM   1467  CB  SER A 199     -31.491 -20.095  -0.026  1.00 82.30           C  
ANISOU 1467  CB  SER A 199     9749  11738   9784  -1184   -333  -3546       C  
ATOM   1468  OG  SER A 199     -31.824 -18.746   0.260  1.00 80.84           O  
ANISOU 1468  OG  SER A 199     9661  11738   9318  -1121   -466  -3218       O  
ATOM   1469  N   GLY A 200     -31.823 -20.102   3.422  1.00 79.52           N  
ANISOU 1469  N   GLY A 200     9509  10615  10091  -1285   -126  -2797       N  
ATOM   1470  CA  GLY A 200     -32.809 -19.800   4.459  1.00 78.72           C  
ANISOU 1470  CA  GLY A 200     9390  10393  10128  -1346   -139  -2624       C  
ATOM   1471  C   GLY A 200     -33.557 -18.514   4.195  1.00 77.76           C  
ANISOU 1471  C   GLY A 200     9281  10586   9677  -1295   -328  -2545       C  
ATOM   1472  O   GLY A 200     -33.439 -17.916   3.117  1.00 78.63           O  
ANISOU 1472  O   GLY A 200     9407  11015   9453  -1217   -460  -2644       O  
ATOM   1473  N   ARG A 201     -34.330 -18.095   5.196  1.00 76.57           N  
ANISOU 1473  N   ARG A 201     9128  10343   9622  -1327   -330  -2356       N  
ATOM   1474  CA  ARG A 201     -35.104 -16.851   5.160  1.00 76.18           C  
ANISOU 1474  CA  ARG A 201     9093  10537   9315  -1260   -492  -2245       C  
ATOM   1475  C   ARG A 201     -35.764 -16.656   6.522  1.00 74.81           C  
ANISOU 1475  C   ARG A 201     8918  10172   9334  -1309   -421  -2032       C  
ATOM   1476  O   ARG A 201     -36.167 -17.631   7.162  1.00 76.29           O  
ANISOU 1476  O   ARG A 201     9012  10110   9863  -1425   -283  -2105       O  
ATOM   1477  CB  ARG A 201     -36.158 -16.937   4.060  1.00 79.67           C  
ANISOU 1477  CB  ARG A 201     9356  11248   9668  -1266   -646  -2608       C  
ATOM   1478  CG  ARG A 201     -37.112 -15.783   3.873  1.00 80.16           C  
ANISOU 1478  CG  ARG A 201     9389  11581   9489  -1171   -830  -2546       C  
ATOM   1479  CD  ARG A 201     -38.023 -16.156   2.713  1.00 83.78           C  
ANISOU 1479  CD  ARG A 201     9634  12317   9881  -1179   -981  -2960       C  
ATOM   1480  NE  ARG A 201     -38.920 -17.263   3.080  1.00 86.16           N  
ANISOU 1480  NE  ARG A 201     9710  12442  10583  -1353   -899  -3248       N  
ATOM   1481  CZ  ARG A 201     -40.012 -17.128   3.845  1.00 86.74           C  
ANISOU 1481  CZ  ARG A 201     9655  12457  10844  -1407   -894  -3224       C  
ATOM   1482  NH1 ARG A 201     -40.366 -15.945   4.375  1.00 85.12           N  
ANISOU 1482  NH1 ARG A 201     9525  12343  10472  -1288   -970  -2934       N  
ATOM   1483  NH2 ARG A 201     -40.773 -18.193   4.118  1.00 88.56           N  
ANISOU 1483  NH2 ARG A 201     9675  12519  11456  -1591   -793  -3497       N  
ATOM   1484  N   VAL A 202     -35.846 -15.410   6.974  1.00 72.49           N  
ANISOU 1484  N   VAL A 202     8736   9981   8825  -1221   -497  -1766       N  
ATOM   1485  CA  VAL A 202     -36.526 -15.084   8.227  1.00 71.09           C  
ANISOU 1485  CA  VAL A 202     8558   9674   8779  -1251   -438  -1581       C  
ATOM   1486  C   VAL A 202     -37.432 -13.887   7.986  1.00 71.94           C  
ANISOU 1486  C   VAL A 202     8644  10019   8671  -1153   -600  -1561       C  
ATOM   1487  O   VAL A 202     -36.948 -12.807   7.622  1.00 71.48           O  
ANISOU 1487  O   VAL A 202     8730  10109   8321  -1034   -700  -1402       O  
ATOM   1488  CB  VAL A 202     -35.534 -14.755   9.359  1.00 68.05           C  
ANISOU 1488  CB  VAL A 202     8361   9117   8380  -1232   -331  -1230       C  
ATOM   1489  CG1 VAL A 202     -36.279 -14.299  10.612  1.00 67.10           C  
ANISOU 1489  CG1 VAL A 202     8247   8915   8334  -1248   -277  -1055       C  
ATOM   1490  CG2 VAL A 202     -34.642 -15.945   9.642  1.00 68.03           C  
ANISOU 1490  CG2 VAL A 202     8371   8880   8596  -1292   -177  -1221       C  
ATOM   1491  N   THR A 203     -38.735 -14.094   8.201  1.00 74.19           N  
ANISOU 1491  N   THR A 203     8742  10327   9119  -1201   -612  -1718       N  
ATOM   1492  CA  THR A 203     -39.752 -13.079   8.045  1.00 74.96           C  
ANISOU 1492  CA  THR A 203     8773  10640   9068  -1094   -759  -1724       C  
ATOM   1493  C   THR A 203     -40.422 -12.865   9.400  1.00 74.00           C  
ANISOU 1493  C   THR A 203     8626  10370   9120  -1134   -644  -1574       C  
ATOM   1494  O   THR A 203     -41.021 -13.781   9.950  1.00 75.24           O  
ANISOU 1494  O   THR A 203     8633  10385   9571  -1274   -511  -1688       O  
ATOM   1495  CB  THR A 203     -40.759 -13.493   6.958  1.00 78.88           C  
ANISOU 1495  CB  THR A 203     9021  11370   9579  -1101   -899  -2092       C  
ATOM   1496  OG1 THR A 203     -40.077 -13.423   5.689  1.00 79.57           O  
ANISOU 1496  OG1 THR A 203     9173  11653   9407  -1025  -1022  -2188       O  
ATOM   1497  CG2 THR A 203     -41.958 -12.531   6.857  1.00 80.27           C  
ANISOU 1497  CG2 THR A 203     9079  11779   9641   -972  -1057  -2111       C  
ATOM   1498  N   VAL A 204     -40.293 -11.652   9.931  1.00 71.54           N  
ANISOU 1498  N   VAL A 204     8468  10086   8627  -1015   -678  -1323       N  
ATOM   1499  CA  VAL A 204     -40.880 -11.270  11.215  1.00 69.98           C  
ANISOU 1499  CA  VAL A 204     8269   9784   8536  -1026   -572  -1179       C  
ATOM   1500  C   VAL A 204     -41.819 -10.093  10.977  1.00 69.91           C  
ANISOU 1500  C   VAL A 204     8208   9974   8382   -865   -719  -1190       C  
ATOM   1501  O   VAL A 204     -41.420  -9.078  10.399  1.00 68.93           O  
ANISOU 1501  O   VAL A 204     8227   9960   8002   -716   -852  -1081       O  
ATOM   1502  CB  VAL A 204     -39.786 -10.907  12.235  1.00 67.86           C  
ANISOU 1502  CB  VAL A 204     8241   9342   8200  -1031   -460   -878       C  
ATOM   1503  CG1 VAL A 204     -40.397 -10.519  13.576  1.00 67.95           C  
ANISOU 1503  CG1 VAL A 204     8254   9274   8289  -1040   -345   -750       C  
ATOM   1504  CG2 VAL A 204     -38.826 -12.078  12.399  1.00 67.18           C  
ANISOU 1504  CG2 VAL A 204     8196   9075   8253  -1151   -333   -855       C  
ATOM   1505  N   SER A 205     -43.058 -10.233  11.442  1.00 70.98           N  
ANISOU 1505  N   SER A 205     8134  10144   8693   -891   -680  -1310       N  
ATOM   1506  CA  SER A 205     -44.153  -9.355  11.022  1.00 72.09           C  
ANISOU 1506  CA  SER A 205     8138  10508   8745   -727   -838  -1399       C  
ATOM   1507  C   SER A 205     -45.142  -9.068  12.143  1.00 71.78           C  
ANISOU 1507  C   SER A 205     7983  10430   8861   -727   -723  -1375       C  
ATOM   1508  O   SER A 205     -45.331  -9.887  13.044  1.00 71.19           O  
ANISOU 1508  O   SER A 205     7834  10202   9014   -898   -524  -1385       O  
ATOM   1509  CB  SER A 205     -44.891  -9.982   9.832  1.00 74.76           C  
ANISOU 1509  CB  SER A 205     8212  11070   9124   -738   -985  -1723       C  
ATOM   1510  OG  SER A 205     -44.980 -11.401   9.981  1.00 76.14           O  
ANISOU 1510  OG  SER A 205     8232  11117   9580   -970   -845  -1917       O  
ATOM   1511  N   THR A 206     -45.727  -7.872  12.087  1.00 72.59           N  
ANISOU 1511  N   THR A 206     8087  10664   8830   -523   -838  -1323       N  
ATOM   1512  CA  THR A 206     -46.919  -7.525  12.848  1.00 74.37           C  
ANISOU 1512  CA  THR A 206     8130  10936   9190   -476   -773  -1376       C  
ATOM   1513  C   THR A 206     -48.001  -7.157  11.837  1.00 77.59           C  
ANISOU 1513  C   THR A 206     8289  11632   9558   -306   -992  -1579       C  
ATOM   1514  O   THR A 206     -47.806  -7.333  10.623  1.00 78.30           O  
ANISOU 1514  O   THR A 206     8351  11880   9520   -259  -1174  -1684       O  
ATOM   1515  CB  THR A 206     -46.665  -6.347  13.818  1.00 72.99           C  
ANISOU 1515  CB  THR A 206     8178  10648   8906   -353   -701  -1137       C  
ATOM   1516  OG1 THR A 206     -46.503  -5.123  13.070  1.00 72.98           O  
ANISOU 1516  OG1 THR A 206     8315  10737   8675   -112   -894  -1044       O  
ATOM   1517  CG2 THR A 206     -45.438  -6.614  14.701  1.00 70.41           C  
ANISOU 1517  CG2 THR A 206     8111  10087   8553   -495   -533   -932       C  
ATOM   1518  N   ARG A 207     -49.140  -6.660  12.319  1.00 80.05           N  
ANISOU 1518  N   ARG A 207     8410  12040   9966   -202   -979  -1641       N  
ATOM   1519  CA  ARG A 207     -50.197  -6.174  11.432  1.00 83.57           C  
ANISOU 1519  CA  ARG A 207     8608  12784  10361      8  -1205  -1810       C  
ATOM   1520  C   ARG A 207     -49.744  -5.039  10.511  1.00 84.37           C  
ANISOU 1520  C   ARG A 207     8922  12982  10152    285  -1430  -1648       C  
ATOM   1521  O   ARG A 207     -50.095  -5.041   9.332  1.00 85.45           O  
ANISOU 1521  O   ARG A 207     8923  13380  10165    409  -1656  -1778       O  
ATOM   1522  CB  ARG A 207     -51.427  -5.730  12.229  1.00 84.92           C  
ANISOU 1522  CB  ARG A 207     8548  13023  10694     96  -1130  -1878       C  
ATOM   1523  CG  ARG A 207     -52.197  -6.893  12.810  1.00 86.35           C  
ANISOU 1523  CG  ARG A 207     8416  13204  11190   -163   -945  -2101       C  
ATOM   1524  CD  ARG A 207     -53.649  -6.571  13.117  1.00 89.66           C  
ANISOU 1524  CD  ARG A 207     8479  13821  11768    -58   -942  -2271       C  
ATOM   1525  NE  ARG A 207     -54.321  -7.805  13.519  1.00 91.44           N  
ANISOU 1525  NE  ARG A 207     8391  14044  12306   -351   -757  -2500       N  
ATOM   1526  CZ  ARG A 207     -54.397  -8.277  14.766  1.00 90.98           C  
ANISOU 1526  CZ  ARG A 207     8340  13789  12440   -552   -445  -2430       C  
ATOM   1527  NH1 ARG A 207     -53.853  -7.630  15.803  1.00 89.08           N  
ANISOU 1527  NH1 ARG A 207     8391  13361  12094   -493   -288  -2160       N  
ATOM   1528  NH2 ARG A 207     -54.996  -9.442  14.984  1.00 92.76           N  
ANISOU 1528  NH2 ARG A 207     8281  14000  12963   -829   -277  -2634       N  
ATOM   1529  N   ARG A 208     -48.948  -4.119  11.040  1.00 83.94           N  
ANISOU 1529  N   ARG A 208     9199  12724   9972    369  -1362  -1369       N  
ATOM   1530  CA  ARG A 208     -48.614  -2.864  10.369  1.00 85.51           C  
ANISOU 1530  CA  ARG A 208     9617  12956   9917    641  -1526  -1174       C  
ATOM   1531  C   ARG A 208     -47.323  -2.894   9.544  1.00 82.99           C  
ANISOU 1531  C   ARG A 208     9567  12593   9374    602  -1588  -1034       C  
ATOM   1532  O   ARG A 208     -47.218  -2.222   8.516  1.00 84.14           O  
ANISOU 1532  O   ARG A 208     9801  12876   9294    807  -1769   -944       O  
ATOM   1533  CB  ARG A 208     -48.381  -1.768  11.431  1.00 86.69           C  
ANISOU 1533  CB  ARG A 208     9998  12869  10072    733  -1392   -959       C  
ATOM   1534  CG  ARG A 208     -49.367  -1.599  12.583  1.00 89.10           C  
ANISOU 1534  CG  ARG A 208    10129  13141  10584    751  -1250  -1043       C  
ATOM   1535  CD  ARG A 208     -48.641  -1.549  13.938  1.00 87.74           C  
ANISOU 1535  CD  ARG A 208    10176  12697  10465    583  -1005   -915       C  
ATOM   1536  NE  ARG A 208     -49.459  -0.970  14.998  1.00 89.88           N  
ANISOU 1536  NE  ARG A 208    10365  12931  10856    672   -876   -947       N  
ATOM   1537  CZ  ARG A 208     -50.571  -1.504  15.522  1.00 91.88           C  
ANISOU 1537  CZ  ARG A 208    10302  13303  11304    623   -778  -1131       C  
ATOM   1538  NH1 ARG A 208     -51.070  -2.664  15.093  1.00 93.23           N  
ANISOU 1538  NH1 ARG A 208    10190  13629  11606    469   -797  -1318       N  
ATOM   1539  NH2 ARG A 208     -51.213  -0.853  16.494  1.00 92.93           N  
ANISOU 1539  NH2 ARG A 208    10392  13400  11516    723   -647  -1147       N  
ATOM   1540  N   SER A 209     -46.336  -3.650  10.024  1.00 79.20           N  
ANISOU 1540  N   SER A 209     9217  11925   8953    351  -1428   -998       N  
ATOM   1541  CA  SER A 209     -45.011  -3.696   9.416  1.00 77.14           C  
ANISOU 1541  CA  SER A 209     9206  11598   8506    293  -1444   -862       C  
ATOM   1542  C   SER A 209     -44.544  -5.131   9.203  1.00 74.47           C  
ANISOU 1542  C   SER A 209     8774  11258   8265     50  -1380  -1027       C  
ATOM   1543  O   SER A 209     -45.137  -6.081   9.717  1.00 74.26           O  
ANISOU 1543  O   SER A 209     8530  11212   8475   -103  -1285  -1209       O  
ATOM   1544  CB  SER A 209     -44.009  -2.961  10.313  1.00 76.39           C  
ANISOU 1544  CB  SER A 209     9420  11230   8374    257  -1301   -606       C  
ATOM   1545  OG  SER A 209     -43.715  -3.717  11.492  1.00 76.30           O  
ANISOU 1545  OG  SER A 209     9397  11045   8546     38  -1102   -625       O  
ATOM   1546  N   GLN A 210     -43.460  -5.266   8.444  1.00 72.18           N  
ANISOU 1546  N   GLN A 210     8653  10972   7802     18  -1416   -957       N  
ATOM   1547  CA  GLN A 210     -42.802  -6.556   8.233  1.00 70.81           C  
ANISOU 1547  CA  GLN A 210     8436  10755   7713   -193  -1340  -1091       C  
ATOM   1548  C   GLN A 210     -41.317  -6.365   7.927  1.00 68.86           C  
ANISOU 1548  C   GLN A 210     8461  10413   7290   -225  -1301   -904       C  
ATOM   1549  O   GLN A 210     -40.897  -5.322   7.430  1.00 68.42           O  
ANISOU 1549  O   GLN A 210     8590  10404   7004    -81  -1379   -722       O  
ATOM   1550  CB  GLN A 210     -43.482  -7.340   7.106  1.00 72.78           C  
ANISOU 1550  CB  GLN A 210     8432  11265   7955   -194  -1484  -1397       C  
ATOM   1551  CG  GLN A 210     -43.770  -6.514   5.848  1.00 74.35           C  
ANISOU 1551  CG  GLN A 210     8641  11759   7849     46  -1718  -1386       C  
ATOM   1552  CD  GLN A 210     -43.829  -7.299   4.560  1.00 75.92           C  
ANISOU 1552  CD  GLN A 210     8690  12224   7930     26  -1855  -1653       C  
ATOM   1553  OE1 GLN A 210     -43.439  -8.459   4.486  1.00 75.73           O  
ANISOU 1553  OE1 GLN A 210     8595  12135   8044   -174  -1766  -1845       O  
ATOM   1554  NE2 GLN A 210     -44.307  -6.650   3.523  1.00 78.05           N  
ANISOU 1554  NE2 GLN A 210     8922  12802   7932    249  -2074  -1665       N  
ATOM   1555  N   GLN A 211     -40.540  -7.386   8.258  1.00 68.32           N  
ANISOU 1555  N   GLN A 211     8406  10201   7351   -414  -1166   -944       N  
ATOM   1556  CA  GLN A 211     -39.103  -7.440   7.976  1.00 67.67           C  
ANISOU 1556  CA  GLN A 211     8525  10044   7143   -468  -1114   -813       C  
ATOM   1557  C   GLN A 211     -38.808  -8.805   7.404  1.00 67.59           C  
ANISOU 1557  C   GLN A 211     8389  10060   7232   -595  -1083  -1038       C  
ATOM   1558  O   GLN A 211     -39.171  -9.805   8.012  1.00 68.31           O  
ANISOU 1558  O   GLN A 211     8340  10028   7588   -728   -979  -1168       O  
ATOM   1559  CB  GLN A 211     -38.290  -7.264   9.258  1.00 66.52           C  
ANISOU 1559  CB  GLN A 211     8539   9649   7086   -559   -954   -600       C  
ATOM   1560  CG  GLN A 211     -38.049  -5.822   9.643  1.00 67.07           C  
ANISOU 1560  CG  GLN A 211     8808   9666   7008   -452   -971   -366       C  
ATOM   1561  CD  GLN A 211     -37.558  -5.676  11.070  1.00 66.22           C  
ANISOU 1561  CD  GLN A 211     8804   9352   7005   -544   -826   -221       C  
ATOM   1562  OE1 GLN A 211     -36.364  -5.459  11.302  1.00 66.62           O  
ANISOU 1562  OE1 GLN A 211     9014   9315   6984   -604   -771    -80       O  
ATOM   1563  NE2 GLN A 211     -38.471  -5.808  12.038  1.00 65.74           N  
ANISOU 1563  NE2 GLN A 211     8639   9236   7103   -558   -763   -266       N  
ATOM   1564  N   THR A 212     -38.184  -8.861   6.230  1.00 66.91           N  
ANISOU 1564  N   THR A 212     8353  10129   6942   -555  -1159  -1090       N  
ATOM   1565  CA  THR A 212     -37.747 -10.136   5.653  1.00 66.92           C  
ANISOU 1565  CA  THR A 212     8257  10140   7030   -670  -1114  -1319       C  
ATOM   1566  C   THR A 212     -36.249 -10.045   5.365  1.00 64.69           C  
ANISOU 1566  C   THR A 212     8166   9812   6602   -685  -1044  -1169       C  
ATOM   1567  O   THR A 212     -35.810  -9.145   4.655  1.00 64.47           O  
ANISOU 1567  O   THR A 212     8274   9931   6290   -579  -1117  -1036       O  
ATOM   1568  CB  THR A 212     -38.514 -10.517   4.367  1.00 69.59           C  
ANISOU 1568  CB  THR A 212     8411  10770   7261   -618  -1274  -1628       C  
ATOM   1569  OG1 THR A 212     -39.913 -10.713   4.615  1.00 71.06           O  
ANISOU 1569  OG1 THR A 212     8368  11016   7613   -624  -1338  -1811       O  
ATOM   1570  CG2 THR A 212     -38.007 -11.848   3.801  1.00 70.55           C  
ANISOU 1570  CG2 THR A 212     8441  10874   7491   -746  -1207  -1898       C  
ATOM   1571  N   ILE A 213     -35.491 -10.986   5.927  1.00 62.87           N  
ANISOU 1571  N   ILE A 213     7936   9377   6577   -812   -893  -1182       N  
ATOM   1572  CA  ILE A 213     -34.044 -11.024   5.801  1.00 61.74           C  
ANISOU 1572  CA  ILE A 213     7933   9179   6348   -834   -809  -1054       C  
ATOM   1573  C   ILE A 213     -33.645 -12.342   5.150  1.00 63.43           C  
ANISOU 1573  C   ILE A 213     8036   9390   6676   -902   -751  -1313       C  
ATOM   1574  O   ILE A 213     -34.012 -13.411   5.641  1.00 63.08           O  
ANISOU 1574  O   ILE A 213     7868   9174   6927   -995   -668  -1459       O  
ATOM   1575  CB  ILE A 213     -33.348 -10.936   7.177  1.00 59.75           C  
ANISOU 1575  CB  ILE A 213     7782   8680   6241   -897   -679   -811       C  
ATOM   1576  CG1 ILE A 213     -33.871  -9.744   8.001  1.00 58.77           C  
ANISOU 1576  CG1 ILE A 213     7748   8523   6058   -847   -715   -606       C  
ATOM   1577  CG2 ILE A 213     -31.823 -10.919   7.020  1.00 58.90           C  
ANISOU 1577  CG2 ILE A 213     7787   8551   6041   -913   -606   -688       C  
ATOM   1578  CD1 ILE A 213     -33.582  -8.382   7.404  1.00 58.51           C  
ANISOU 1578  CD1 ILE A 213     7869   8623   5738   -746   -802   -450       C  
ATOM   1579  N   ILE A 214     -32.916 -12.252   4.037  1.00 65.65           N  
ANISOU 1579  N   ILE A 214     8365   9854   6726   -856   -780  -1371       N  
ATOM   1580  CA  ILE A 214     -32.325 -13.418   3.395  1.00 67.33           C  
ANISOU 1580  CA  ILE A 214     8496  10063   7024   -906   -706  -1615       C  
ATOM   1581  C   ILE A 214     -30.909 -13.547   3.966  1.00 65.97           C  
ANISOU 1581  C   ILE A 214     8428   9720   6917   -934   -562  -1415       C  
ATOM   1582  O   ILE A 214     -30.181 -12.549   4.022  1.00 64.26           O  
ANISOU 1582  O   ILE A 214     8354   9566   6497   -895   -564  -1166       O  
ATOM   1583  CB  ILE A 214     -32.290 -13.270   1.851  1.00 69.41           C  
ANISOU 1583  CB  ILE A 214     8742  10659   6970   -831   -808  -1806       C  
ATOM   1584  CG1 ILE A 214     -33.708 -13.046   1.281  1.00 70.93           C  
ANISOU 1584  CG1 ILE A 214     8814  11074   7061   -777   -986  -1993       C  
ATOM   1585  CG2 ILE A 214     -31.625 -14.484   1.190  1.00 71.12           C  
ANISOU 1585  CG2 ILE A 214     8875  10871   7277   -880   -714  -2091       C  
ATOM   1586  CD1 ILE A 214     -34.654 -14.233   1.384  1.00 72.33           C  
ANISOU 1586  CD1 ILE A 214     8768  11169   7545   -879   -986  -2345       C  
ATOM   1587  N   PRO A 215     -30.516 -14.760   4.418  1.00 66.96           N  
ANISOU 1587  N   PRO A 215     8478   9623   7340   -999   -434  -1517       N  
ATOM   1588  CA  PRO A 215     -29.131 -14.935   4.834  1.00 66.26           C  
ANISOU 1588  CA  PRO A 215     8459   9419   7299   -995   -315  -1349       C  
ATOM   1589  C   PRO A 215     -28.193 -14.944   3.640  1.00 67.58           C  
ANISOU 1589  C   PRO A 215     8638   9788   7252   -952   -298  -1459       C  
ATOM   1590  O   PRO A 215     -28.610 -15.200   2.514  1.00 69.17           O  
ANISOU 1590  O   PRO A 215     8776  10178   7329   -934   -353  -1724       O  
ATOM   1591  CB  PRO A 215     -29.115 -16.305   5.536  1.00 67.13           C  
ANISOU 1591  CB  PRO A 215     8477   9235   7795  -1046   -189  -1441       C  
ATOM   1592  CG  PRO A 215     -30.511 -16.794   5.545  1.00 68.41           C  
ANISOU 1592  CG  PRO A 215     8527   9340   8127  -1107   -224  -1649       C  
ATOM   1593  CD  PRO A 215     -31.275 -16.014   4.531  1.00 68.95           C  
ANISOU 1593  CD  PRO A 215     8575   9715   7908  -1073   -385  -1785       C  
ATOM   1594  N   ASN A 216     -26.918 -14.731   3.921  1.00 67.52           N  
ANISOU 1594  N   ASN A 216     8693   9751   7210   -938   -214  -1272       N  
ATOM   1595  CA  ASN A 216     -25.903 -14.569   2.903  1.00 68.59           C  
ANISOU 1595  CA  ASN A 216     8845  10090   7126   -904   -170  -1321       C  
ATOM   1596  C   ASN A 216     -24.708 -15.412   3.264  1.00 68.09           C  
ANISOU 1596  C   ASN A 216     8723   9882   7267   -894    -30  -1319       C  
ATOM   1597  O   ASN A 216     -24.091 -15.217   4.317  1.00 66.66           O  
ANISOU 1597  O   ASN A 216     8571   9562   7195   -901      9  -1077       O  
ATOM   1598  CB  ASN A 216     -25.492 -13.118   2.776  1.00 68.59           C  
ANISOU 1598  CB  ASN A 216     8982  10254   6824   -897   -210  -1055       C  
ATOM   1599  CG  ASN A 216     -26.591 -12.272   2.169  1.00 70.12           C  
ANISOU 1599  CG  ASN A 216     9238  10625   6780   -863   -348  -1060       C  
ATOM   1600  OD1 ASN A 216     -26.609 -12.042   0.943  1.00 73.26           O  
ANISOU 1600  OD1 ASN A 216     9651  11280   6904   -815   -381  -1166       O  
ATOM   1601  ND2 ASN A 216     -27.496 -11.787   3.004  1.00 69.05           N  
ANISOU 1601  ND2 ASN A 216     9136  10373   6725   -870   -426   -939       N  
ATOM   1602  N   ILE A 217     -24.387 -16.350   2.390  1.00 69.53           N  
ANISOU 1602  N   ILE A 217     8813  10110   7495   -865     40  -1600       N  
ATOM   1603  CA  ILE A 217     -23.358 -17.332   2.664  1.00 70.10           C  
ANISOU 1603  CA  ILE A 217     8806  10020   7808   -826    178  -1646       C  
ATOM   1604  C   ILE A 217     -22.027 -16.764   2.180  1.00 69.80           C  
ANISOU 1604  C   ILE A 217     8782  10188   7552   -795    244  -1542       C  
ATOM   1605  O   ILE A 217     -21.911 -16.320   1.059  1.00 70.59           O  
ANISOU 1605  O   ILE A 217     8902  10556   7362   -792    240  -1646       O  
ATOM   1606  CB  ILE A 217     -23.726 -18.682   2.019  1.00 72.72           C  
ANISOU 1606  CB  ILE A 217     9025  10255   8350   -813    239  -2033       C  
ATOM   1607  CG1 ILE A 217     -24.994 -19.238   2.703  1.00 72.53           C  
ANISOU 1607  CG1 ILE A 217     8974   9984   8600   -873    200  -2097       C  
ATOM   1608  CG2 ILE A 217     -22.583 -19.675   2.149  1.00 74.22           C  
ANISOU 1608  CG2 ILE A 217     9135  10284   8781   -739    394  -2092       C  
ATOM   1609  CD1 ILE A 217     -25.897 -20.032   1.788  1.00 74.91           C  
ANISOU 1609  CD1 ILE A 217     9179  10311   8971   -914    182  -2518       C  
ATOM   1610  N   GLY A 218     -21.032 -16.741   3.061  1.00 68.31           N  
ANISOU 1610  N   GLY A 218     8573   9890   7490   -775    306  -1323       N  
ATOM   1611  CA  GLY A 218     -19.718 -16.180   2.741  1.00 67.39           C  
ANISOU 1611  CA  GLY A 218     8439   9962   7204   -766    378  -1214       C  
ATOM   1612  C   GLY A 218     -18.837 -16.045   3.967  1.00 64.95           C  
ANISOU 1612  C   GLY A 218     8097   9534   7047   -755    398   -952       C  
ATOM   1613  O   GLY A 218     -19.338 -15.884   5.072  1.00 62.33           O  
ANISOU 1613  O   GLY A 218     7816   9037   6828   -776    326   -778       O  
ATOM   1614  N   SER A 219     -17.525 -16.113   3.797  1.00 65.11           N  
ANISOU 1614  N   SER A 219     8019   9660   7061   -718    494   -931       N  
ATOM   1615  CA  SER A 219     -16.608 -15.847   4.886  1.00 63.78           C  
ANISOU 1615  CA  SER A 219     7795   9451   6988   -711    491   -692       C  
ATOM   1616  C   SER A 219     -16.591 -14.368   5.275  1.00 61.69           C  
ANISOU 1616  C   SER A 219     7635   9302   6502   -838    416   -458       C  
ATOM   1617  O   SER A 219     -16.775 -13.478   4.473  1.00 61.62           O  
ANISOU 1617  O   SER A 219     7714   9456   6243   -918    417   -458       O  
ATOM   1618  CB  SER A 219     -15.203 -16.324   4.542  1.00 65.60           C  
ANISOU 1618  CB  SER A 219     7855   9790   7280   -633    613   -759       C  
ATOM   1619  OG  SER A 219     -15.172 -17.738   4.561  1.00 67.49           O  
ANISOU 1619  OG  SER A 219     8000   9840   7803   -492    678   -928       O  
ATOM   1620  N   ARG A 220     -16.367 -14.168   6.562  1.00 60.41           N  
ANISOU 1620  N   ARG A 220     7464   9039   6449   -845    355   -258       N  
ATOM   1621  CA  ARG A 220     -16.032 -12.890   7.154  1.00 59.39           C  
ANISOU 1621  CA  ARG A 220     7392   8998   6177   -960    300    -54       C  
ATOM   1622  C   ARG A 220     -14.705 -13.063   7.911  1.00 60.55           C  
ANISOU 1622  C   ARG A 220     7373   9201   6432   -928    319     40       C  
ATOM   1623  O   ARG A 220     -14.152 -14.183   7.950  1.00 62.60           O  
ANISOU 1623  O   ARG A 220     7491   9418   6876   -791    372    -34       O  
ATOM   1624  CB  ARG A 220     -17.162 -12.504   8.097  1.00 57.05           C  
ANISOU 1624  CB  ARG A 220     7231   8547   5897   -993    186     63       C  
ATOM   1625  CG  ARG A 220     -18.405 -11.985   7.395  1.00 55.82           C  
ANISOU 1625  CG  ARG A 220     7225   8389   5597  -1037    145      1       C  
ATOM   1626  CD  ARG A 220     -19.420 -13.052   7.105  1.00 55.98           C  
ANISOU 1626  CD  ARG A 220     7237   8282   5751   -959    139   -170       C  
ATOM   1627  NE  ARG A 220     -20.630 -12.466   6.553  1.00 55.24           N  
ANISOU 1627  NE  ARG A 220     7260   8219   5509   -995     71   -220       N  
ATOM   1628  CZ  ARG A 220     -21.580 -13.126   5.896  1.00 55.89           C  
ANISOU 1628  CZ  ARG A 220     7331   8277   5628   -957     55   -420       C  
ATOM   1629  NH1 ARG A 220     -21.523 -14.444   5.724  1.00 57.18           N  
ANISOU 1629  NH1 ARG A 220     7387   8340   6000   -897    118   -605       N  
ATOM   1630  NH2 ARG A 220     -22.666 -12.470   5.468  1.00 55.40           N  
ANISOU 1630  NH2 ARG A 220     7359   8277   5412   -976    -31   -443       N  
ATOM   1631  N   PRO A 221     -14.165 -11.965   8.478  1.00 60.13           N  
ANISOU 1631  N   PRO A 221     7325   9247   6273  -1048    278    189       N  
ATOM   1632  CA  PRO A 221     -12.943 -12.148   9.242  1.00 61.38           C  
ANISOU 1632  CA  PRO A 221     7298   9493   6530  -1013    271    259       C  
ATOM   1633  C   PRO A 221     -13.151 -13.061  10.427  1.00 61.62           C  
ANISOU 1633  C   PRO A 221     7292   9374   6748   -867    191    341       C  
ATOM   1634  O   PRO A 221     -14.241 -13.088  11.003  1.00 59.68           O  
ANISOU 1634  O   PRO A 221     7189   8967   6517   -864    124    401       O  
ATOM   1635  CB  PRO A 221     -12.593 -10.741   9.702  1.00 60.52           C  
ANISOU 1635  CB  PRO A 221     7229   9489   6278  -1197    226    375       C  
ATOM   1636  CG  PRO A 221     -13.220  -9.845   8.686  1.00 59.83           C  
ANISOU 1636  CG  PRO A 221     7314   9411   6006  -1320    278    350       C  
ATOM   1637  CD  PRO A 221     -14.480 -10.537   8.294  1.00 59.14           C  
ANISOU 1637  CD  PRO A 221     7348   9179   5943  -1215    256    272       C  
ATOM   1638  N   TRP A 222     -12.122 -13.842  10.752  1.00 63.74           N  
ANISOU 1638  N   TRP A 222     7362   9698   7159   -733    211    350       N  
ATOM   1639  CA  TRP A 222     -12.206 -14.802  11.837  1.00 64.33           C  
ANISOU 1639  CA  TRP A 222     7398   9633   7413   -559    150    461       C  
ATOM   1640  C   TRP A 222     -12.195 -14.008  13.126  1.00 62.54           C  
ANISOU 1640  C   TRP A 222     7206   9475   7083   -631     16    639       C  
ATOM   1641  O   TRP A 222     -11.263 -13.256  13.370  1.00 63.12           O  
ANISOU 1641  O   TRP A 222     7163   9760   7062   -716    -25    663       O  
ATOM   1642  CB  TRP A 222     -11.045 -15.757  11.718  1.00 67.86           C  
ANISOU 1642  CB  TRP A 222     7617  10141   8026   -376    208    424       C  
ATOM   1643  CG  TRP A 222     -11.011 -16.856  12.657  1.00 69.86           C  
ANISOU 1643  CG  TRP A 222     7823  10241   8481   -159    172    551       C  
ATOM   1644  CD1 TRP A 222     -11.530 -18.106  12.498  1.00 70.70           C  
ANISOU 1644  CD1 TRP A 222     7970  10082   8812      1    249    511       C  
ATOM   1645  CD2 TRP A 222     -10.382 -16.839  13.932  1.00 71.85           C  
ANISOU 1645  CD2 TRP A 222     7974  10594   8731    -65     54    751       C  
ATOM   1646  NE1 TRP A 222     -11.280 -18.869  13.614  1.00 72.45           N  
ANISOU 1646  NE1 TRP A 222     8140  10206   9181    197    199    710       N  
ATOM   1647  CE2 TRP A 222     -10.577 -18.114  14.513  1.00 73.21           C  
ANISOU 1647  CE2 TRP A 222     8148  10547   9121    171     69    865       C  
ATOM   1648  CE3 TRP A 222      -9.677 -15.860  14.651  1.00 72.85           C  
ANISOU 1648  CE3 TRP A 222     8007  10982   8690   -163    -65    838       C  
ATOM   1649  CZ2 TRP A 222     -10.065 -18.448  15.774  1.00 75.66           C  
ANISOU 1649  CZ2 TRP A 222     8374  10915   9457    341    -37   1093       C  
ATOM   1650  CZ3 TRP A 222      -9.182 -16.183  15.914  1.00 74.99           C  
ANISOU 1650  CZ3 TRP A 222     8178  11335   8979     -8   -186   1025       C  
ATOM   1651  CH2 TRP A 222      -9.387 -17.469  16.466  1.00 76.46           C  
ANISOU 1651  CH2 TRP A 222     8377  11321   9355    253   -176   1167       C  
ATOM   1652  N   VAL A 223     -13.266 -14.133  13.902  1.00 60.59           N  
ANISOU 1652  N   VAL A 223     7116   9060   6848   -614    -42    737       N  
ATOM   1653  CA  VAL A 223     -13.440 -13.403  15.151  1.00 59.88           C  
ANISOU 1653  CA  VAL A 223     7085   9028   6639   -678   -162    885       C  
ATOM   1654  C   VAL A 223     -13.967 -14.377  16.191  1.00 60.27           C  
ANISOU 1654  C   VAL A 223     7177   8921   6804   -511   -191   1037       C  
ATOM   1655  O   VAL A 223     -15.065 -14.915  16.029  1.00 59.20           O  
ANISOU 1655  O   VAL A 223     7169   8563   6762   -487   -134   1023       O  
ATOM   1656  CB  VAL A 223     -14.422 -12.216  14.987  1.00 57.82           C  
ANISOU 1656  CB  VAL A 223     7020   8732   6217   -871   -182    851       C  
ATOM   1657  CG1 VAL A 223     -14.871 -11.654  16.313  1.00 56.92           C  
ANISOU 1657  CG1 VAL A 223     6995   8626   6006   -911   -286    976       C  
ATOM   1658  CG2 VAL A 223     -13.740 -11.111  14.193  1.00 57.91           C  
ANISOU 1658  CG2 VAL A 223     6996   8908   6101  -1042   -154    763       C  
ATOM   1659  N   ARG A 224     -13.193 -14.574  17.259  1.00 61.73           N  
ANISOU 1659  N   ARG A 224     7248   9234   6974   -402   -278   1184       N  
ATOM   1660  CA  ARG A 224     -13.565 -15.477  18.346  1.00 62.64           C  
ANISOU 1660  CA  ARG A 224     7404   9228   7170   -226   -301   1381       C  
ATOM   1661  C   ARG A 224     -14.058 -16.814  17.789  1.00 63.07           C  
ANISOU 1661  C   ARG A 224     7489   8992   7484    -83   -169   1364       C  
ATOM   1662  O   ARG A 224     -15.219 -17.186  17.944  1.00 61.60           O  
ANISOU 1662  O   ARG A 224     7454   8580   7370    -97   -111   1396       O  
ATOM   1663  CB  ARG A 224     -14.621 -14.827  19.252  1.00 61.51           C  
ANISOU 1663  CB  ARG A 224     7444   9054   6876   -330   -355   1469       C  
ATOM   1664  CG  ARG A 224     -14.175 -13.508  19.872  1.00 61.57           C  
ANISOU 1664  CG  ARG A 224     7431   9322   6642   -476   -480   1457       C  
ATOM   1665  CD  ARG A 224     -15.143 -13.012  20.922  1.00 60.98           C  
ANISOU 1665  CD  ARG A 224     7521   9226   6424   -534   -526   1546       C  
ATOM   1666  NE  ARG A 224     -16.410 -12.522  20.369  1.00 58.95           N  
ANISOU 1666  NE  ARG A 224     7442   8789   6169   -671   -455   1447       N  
ATOM   1667  CZ  ARG A 224     -16.607 -11.334  19.797  1.00 57.34           C  
ANISOU 1667  CZ  ARG A 224     7301   8621   5864   -856   -464   1304       C  
ATOM   1668  NH1 ARG A 224     -15.605 -10.457  19.650  1.00 57.49           N  
ANISOU 1668  NH1 ARG A 224     7226   8832   5785   -966   -523   1228       N  
ATOM   1669  NH2 ARG A 224     -17.828 -11.019  19.344  1.00 55.82           N  
ANISOU 1669  NH2 ARG A 224     7261   8266   5683   -931   -409   1238       N  
ATOM   1670  N   LEU A 225     -13.155 -17.486  17.074  1.00 64.46           N  
ANISOU 1670  N   LEU A 225     7505   9178   7808     39   -110   1281       N  
ATOM   1671  CA  LEU A 225     -13.346 -18.867  16.601  1.00 65.65           C  
ANISOU 1671  CA  LEU A 225     7647   9052   8244    208     19   1248       C  
ATOM   1672  C   LEU A 225     -14.351 -19.074  15.448  1.00 63.83           C  
ANISOU 1672  C   LEU A 225     7528   8616   8108     94    137   1021       C  
ATOM   1673  O   LEU A 225     -14.698 -20.223  15.162  1.00 64.96           O  
ANISOU 1673  O   LEU A 225     7686   8492   8505    206    248    975       O  
ATOM   1674  CB  LEU A 225     -13.672 -19.807  17.787  1.00 67.34           C  
ANISOU 1674  CB  LEU A 225     7921   9077   8587    395     22   1513       C  
ATOM   1675  CG  LEU A 225     -12.780 -19.695  19.036  1.00 69.17           C  
ANISOU 1675  CG  LEU A 225     8052   9535   8695    542   -113   1764       C  
ATOM   1676  CD1 LEU A 225     -13.313 -20.578  20.152  1.00 70.70           C  
ANISOU 1676  CD1 LEU A 225     8354   9527   8980    713    -88   2050       C  
ATOM   1677  CD2 LEU A 225     -11.318 -20.027  18.739  1.00 71.43           C  
ANISOU 1677  CD2 LEU A 225     8090   9996   9055    715   -141   1734       C  
ATOM   1678  N   SER A 226     -14.825 -18.015  14.784  1.00 61.03           N  
ANISOU 1678  N   SER A 226     7249   8374   7564   -117    114    876       N  
ATOM   1679  CA  SER A 226     -15.794 -18.177  13.697  1.00 59.54           C  
ANISOU 1679  CA  SER A 226     7152   8042   7427   -211    198    659       C  
ATOM   1680  C   SER A 226     -15.684 -17.157  12.562  1.00 57.82           C  
ANISOU 1680  C   SER A 226     6940   8026   7003   -370    193    479       C  
ATOM   1681  O   SER A 226     -15.541 -15.955  12.802  1.00 56.26           O  
ANISOU 1681  O   SER A 226     6779   8009   6589   -497    113    545       O  
ATOM   1682  CB  SER A 226     -17.204 -18.126  14.263  1.00 58.25           C  
ANISOU 1682  CB  SER A 226     7153   7706   7274   -288    186    725       C  
ATOM   1683  OG  SER A 226     -18.144 -18.455  13.262  1.00 58.29           O  
ANISOU 1683  OG  SER A 226     7212   7575   7361   -356    257    503       O  
ATOM   1684  N   SER A 227     -15.774 -17.658  11.331  1.00 57.90           N  
ANISOU 1684  N   SER A 227     6921   7996   7082   -360    287    249       N  
ATOM   1685  CA  SER A 227     -15.920 -16.815  10.136  1.00 56.75           C  
ANISOU 1685  CA  SER A 227     6814   8021   6726   -498    299     81       C  
ATOM   1686  C   SER A 227     -17.395 -16.500   9.843  1.00 55.18           C  
ANISOU 1686  C   SER A 227     6774   7732   6460   -603    266      7       C  
ATOM   1687  O   SER A 227     -17.688 -15.737   8.913  1.00 54.42           O  
ANISOU 1687  O   SER A 227     6736   7776   6164   -702    257    -98       O  
ATOM   1688  CB  SER A 227     -15.271 -17.474   8.903  1.00 58.44           C  
ANISOU 1688  CB  SER A 227     6912   8293   6999   -429    416   -150       C  
ATOM   1689  OG  SER A 227     -13.911 -17.068   8.783  1.00 59.09           O  
ANISOU 1689  OG  SER A 227     6852   8599   7000   -416    440   -112       O  
ATOM   1690  N   SER A 228     -18.320 -17.071  10.614  1.00 54.55           N  
ANISOU 1690  N   SER A 228     6757   7431   6538   -575    253     71       N  
ATOM   1691  CA  SER A 228     -19.745 -16.774  10.458  1.00 53.27           C  
ANISOU 1691  CA  SER A 228     6712   7196   6331   -670    217      4       C  
ATOM   1692  C   SER A 228     -20.127 -15.547  11.268  1.00 51.09           C  
ANISOU 1692  C   SER A 228     6540   7003   5868   -762    117    189       C  
ATOM   1693  O   SER A 228     -19.335 -15.035  12.053  1.00 50.49           O  
ANISOU 1693  O   SER A 228     6449   7018   5719   -759     76    360       O  
ATOM   1694  CB  SER A 228     -20.596 -17.956  10.899  1.00 54.49           C  
ANISOU 1694  CB  SER A 228     6870   7069   6764   -621    276    -28       C  
ATOM   1695  OG  SER A 228     -20.298 -19.116  10.140  1.00 57.04           O  
ANISOU 1695  OG  SER A 228     7104   7276   7294   -541    380   -232       O  
ATOM   1696  N   ARG A 229     -21.343 -15.072  11.028  1.00 50.47           N  
ANISOU 1696  N   ARG A 229     6555   6906   5716   -839     76    126       N  
ATOM   1697  CA  ARG A 229     -21.919 -13.932  11.746  1.00 49.45           C  
ANISOU 1697  CA  ARG A 229     6533   6821   5434   -915     -6    267       C  
ATOM   1698  C   ARG A 229     -23.402 -14.129  12.029  1.00 49.65           C  
ANISOU 1698  C   ARG A 229     6611   6713   5542   -939    -16    226       C  
ATOM   1699  O   ARG A 229     -24.088 -14.894  11.350  1.00 50.89           O  
ANISOU 1699  O   ARG A 229     6726   6788   5824   -932     21     46       O  
ATOM   1700  CB  ARG A 229     -21.768 -12.650  10.931  1.00 48.77           C  
ANISOU 1700  CB  ARG A 229     6512   6921   5098   -993    -54    239       C  
ATOM   1701  CG  ARG A 229     -20.349 -12.188  10.708  1.00 49.34           C  
ANISOU 1701  CG  ARG A 229     6533   7145   5067  -1013    -35    293       C  
ATOM   1702  CD  ARG A 229     -19.761 -11.642  11.977  1.00 48.74           C  
ANISOU 1702  CD  ARG A 229     6460   7089   4969  -1042    -79    476       C  
ATOM   1703  NE  ARG A 229     -18.487 -10.987  11.780  1.00 49.36           N  
ANISOU 1703  NE  ARG A 229     6480   7332   4943  -1100    -69    512       N  
ATOM   1704  CZ  ARG A 229     -17.307 -11.596  11.698  1.00 50.36           C  
ANISOU 1704  CZ  ARG A 229     6455   7536   5144  -1044    -24    500       C  
ATOM   1705  NH1 ARG A 229     -17.176 -12.924  11.766  1.00 51.12           N  
ANISOU 1705  NH1 ARG A 229     6455   7539   5429   -908     19    460       N  
ATOM   1706  NH2 ARG A 229     -16.226 -10.861  11.513  1.00 50.90           N  
ANISOU 1706  NH2 ARG A 229     6458   7770   5113  -1126    -10    523       N  
ATOM   1707  N   ILE A 230     -23.880 -13.418  13.042  1.00 49.17           N  
ANISOU 1707  N   ILE A 230     6627   6644   5412   -974    -62    375       N  
ATOM   1708  CA  ILE A 230     -25.304 -13.295  13.322  1.00 49.35           C  
ANISOU 1708  CA  ILE A 230     6694   6587   5470  -1007    -74    343       C  
ATOM   1709  C   ILE A 230     -25.667 -11.822  13.200  1.00 48.44           C  
ANISOU 1709  C   ILE A 230     6676   6598   5132  -1057   -160    371       C  
ATOM   1710  O   ILE A 230     -25.023 -10.985  13.819  1.00 48.57           O  
ANISOU 1710  O   ILE A 230     6749   6680   5025  -1081   -192    503       O  
ATOM   1711  CB  ILE A 230     -25.639 -13.831  14.730  1.00 49.88           C  
ANISOU 1711  CB  ILE A 230     6768   6515   5668   -988    -22    501       C  
ATOM   1712  CG1 ILE A 230     -25.507 -15.361  14.748  1.00 51.15           C  
ANISOU 1712  CG1 ILE A 230     6847   6492   6095   -931     84    475       C  
ATOM   1713  CG2 ILE A 230     -27.038 -13.389  15.173  1.00 49.53           C  
ANISOU 1713  CG2 ILE A 230     6768   6436   5615  -1035    -31    492       C  
ATOM   1714  CD1 ILE A 230     -25.472 -15.952  16.136  1.00 51.99           C  
ANISOU 1714  CD1 ILE A 230     6971   6473   6308   -884    151    697       C  
ATOM   1715  N   SER A 231     -26.678 -11.502  12.395  1.00 48.49           N  
ANISOU 1715  N   SER A 231     6696   6637   5092  -1066   -200    239       N  
ATOM   1716  CA  SER A 231     -27.180 -10.127  12.327  1.00 48.17           C  
ANISOU 1716  CA  SER A 231     6755   6678   4868  -1084   -276    283       C  
ATOM   1717  C   SER A 231     -28.359  -9.984  13.283  1.00 47.62           C  
ANISOU 1717  C   SER A 231     6700   6525   4868  -1084   -277    315       C  
ATOM   1718  O   SER A 231     -29.157 -10.902  13.402  1.00 48.17           O  
ANISOU 1718  O   SER A 231     6686   6510   5105  -1081   -235    231       O  
ATOM   1719  CB  SER A 231     -27.582  -9.759  10.904  1.00 49.08           C  
ANISOU 1719  CB  SER A 231     6878   6911   4860  -1060   -331    150       C  
ATOM   1720  OG  SER A 231     -26.446  -9.731  10.054  1.00 49.94           O  
ANISOU 1720  OG  SER A 231     6988   7122   4867  -1066   -310    138       O  
ATOM   1721  N   ILE A 232     -28.457  -8.839  13.957  1.00 46.93           N  
ANISOU 1721  N   ILE A 232     6712   6457   4663  -1097   -311    423       N  
ATOM   1722  CA  ILE A 232     -29.494  -8.595  14.961  1.00 46.92           C  
ANISOU 1722  CA  ILE A 232     6726   6396   4704  -1092   -298    455       C  
ATOM   1723  C   ILE A 232     -30.554  -7.586  14.490  1.00 47.15           C  
ANISOU 1723  C   ILE A 232     6798   6465   4651  -1052   -364    393       C  
ATOM   1724  O   ILE A 232     -30.237  -6.521  13.948  1.00 47.54           O  
ANISOU 1724  O   ILE A 232     6944   6567   4553  -1038   -421    425       O  
ATOM   1725  CB  ILE A 232     -28.866  -8.120  16.292  1.00 46.72           C  
ANISOU 1725  CB  ILE A 232     6773   6364   4616  -1121   -277    604       C  
ATOM   1726  CG1 ILE A 232     -27.896  -9.176  16.847  1.00 47.06           C  
ANISOU 1726  CG1 ILE A 232     6758   6385   4739  -1124   -224    688       C  
ATOM   1727  CG2 ILE A 232     -29.937  -7.786  17.323  1.00 46.87           C  
ANISOU 1727  CG2 ILE A 232     6815   6346   4648  -1111   -248    624       C  
ATOM   1728  CD1 ILE A 232     -28.512 -10.517  17.201  1.00 47.69           C  
ANISOU 1728  CD1 ILE A 232     6752   6352   5015  -1101   -135    686       C  
ATOM   1729  N   TYR A 233     -31.815  -7.934  14.729  1.00 47.85           N  
ANISOU 1729  N   TYR A 233     6808   6524   4849  -1030   -348    315       N  
ATOM   1730  CA  TYR A 233     -32.958  -7.105  14.364  1.00 48.89           C  
ANISOU 1730  CA  TYR A 233     6941   6703   4931   -963   -414    248       C  
ATOM   1731  C   TYR A 233     -33.898  -6.973  15.552  1.00 49.07           C  
ANISOU 1731  C   TYR A 233     6939   6674   5033   -960   -354    265       C  
ATOM   1732  O   TYR A 233     -33.798  -7.736  16.511  1.00 49.15           O  
ANISOU 1732  O   TYR A 233     6914   6618   5142  -1016   -255    317       O  
ATOM   1733  CB  TYR A 233     -33.684  -7.721  13.160  1.00 50.09           C  
ANISOU 1733  CB  TYR A 233     6966   6932   5136   -929   -469     71       C  
ATOM   1734  CG  TYR A 233     -32.816  -7.780  11.933  1.00 50.60           C  
ANISOU 1734  CG  TYR A 233     7060   7081   5084   -920   -521     41       C  
ATOM   1735  CD1 TYR A 233     -32.723  -6.692  11.069  1.00 51.44           C  
ANISOU 1735  CD1 TYR A 233     7265   7289   4991   -848   -610     82       C  
ATOM   1736  CD2 TYR A 233     -32.050  -8.901  11.656  1.00 51.07           C  
ANISOU 1736  CD2 TYR A 233     7059   7116   5230   -975   -465    -15       C  
ATOM   1737  CE1 TYR A 233     -31.903  -6.729   9.949  1.00 52.09           C  
ANISOU 1737  CE1 TYR A 233     7381   7470   4941   -844   -634     69       C  
ATOM   1738  CE2 TYR A 233     -31.222  -8.947  10.539  1.00 51.75           C  
ANISOU 1738  CE2 TYR A 233     7166   7299   5196   -964   -494    -55       C  
ATOM   1739  CZ  TYR A 233     -31.156  -7.862   9.686  1.00 52.01           C  
ANISOU 1739  CZ  TYR A 233     7295   7458   5009   -905   -575    -12       C  
ATOM   1740  OH  TYR A 233     -30.345  -7.908   8.575  1.00 52.61           O  
ANISOU 1740  OH  TYR A 233     7393   7651   4945   -898   -583    -42       O  
ATOM   1741  N   TRP A 234     -34.793  -5.990  15.489  1.00 49.42           N  
ANISOU 1741  N   TRP A 234     7003   6751   5023   -883   -406    234       N  
ATOM   1742  CA  TRP A 234     -35.790  -5.793  16.530  1.00 49.48           C  
ANISOU 1742  CA  TRP A 234     6969   6732   5099   -865   -340    223       C  
ATOM   1743  C   TRP A 234     -37.159  -5.489  15.938  1.00 50.25           C  
ANISOU 1743  C   TRP A 234     6951   6900   5243   -768   -403     92       C  
ATOM   1744  O   TRP A 234     -37.270  -4.877  14.869  1.00 50.99           O  
ANISOU 1744  O   TRP A 234     7068   7063   5244   -676   -521     61       O  
ATOM   1745  CB  TRP A 234     -35.367  -4.671  17.483  1.00 49.37           C  
ANISOU 1745  CB  TRP A 234     7112   6678   4967   -857   -319    327       C  
ATOM   1746  CG  TRP A 234     -35.514  -3.293  16.919  1.00 50.24           C  
ANISOU 1746  CG  TRP A 234     7331   6787   4972   -761   -407    329       C  
ATOM   1747  CD1 TRP A 234     -36.593  -2.455  17.032  1.00 51.33           C  
ANISOU 1747  CD1 TRP A 234     7461   6922   5120   -648   -425    278       C  
ATOM   1748  CD2 TRP A 234     -34.546  -2.592  16.162  1.00 50.28           C  
ANISOU 1748  CD2 TRP A 234     7470   6777   4858   -763   -472    399       C  
ATOM   1749  NE1 TRP A 234     -36.345  -1.271  16.387  1.00 51.52           N  
ANISOU 1749  NE1 TRP A 234     7624   6907   5044   -566   -501    327       N  
ATOM   1750  CE2 TRP A 234     -35.093  -1.331  15.841  1.00 51.20           C  
ANISOU 1750  CE2 TRP A 234     7676   6858   4921   -648   -523    407       C  
ATOM   1751  CE3 TRP A 234     -33.253  -2.902  15.729  1.00 50.41           C  
ANISOU 1751  CE3 TRP A 234     7534   6804   4816   -848   -478    461       C  
ATOM   1752  CZ2 TRP A 234     -34.400  -0.385  15.095  1.00 52.84           C  
ANISOU 1752  CZ2 TRP A 234     8035   7020   5021   -628   -569    494       C  
ATOM   1753  CZ3 TRP A 234     -32.555  -1.959  14.983  1.00 51.38           C  
ANISOU 1753  CZ3 TRP A 234     7788   6909   4824   -841   -521    529       C  
ATOM   1754  CH2 TRP A 234     -33.130  -0.708  14.676  1.00 52.69           C  
ANISOU 1754  CH2 TRP A 234     8059   7019   4940   -738   -561    555       C  
ATOM   1755  N   THR A 235     -38.190  -5.914  16.661  1.00 50.32           N  
ANISOU 1755  N   THR A 235     6828   6905   5388   -783   -317     28       N  
ATOM   1756  CA  THR A 235     -39.569  -5.652  16.303  1.00 51.03           C  
ANISOU 1756  CA  THR A 235     6765   7079   5545   -692   -364   -109       C  
ATOM   1757  C   THR A 235     -40.308  -5.283  17.580  1.00 51.42           C  
ANISOU 1757  C   THR A 235     6791   7103   5644   -680   -246    -93       C  
ATOM   1758  O   THR A 235     -40.236  -6.010  18.568  1.00 51.32           O  
ANISOU 1758  O   THR A 235     6755   7035   5708   -786    -98    -46       O  
ATOM   1759  CB  THR A 235     -40.199  -6.896  15.647  1.00 51.70           C  
ANISOU 1759  CB  THR A 235     6628   7217   5799   -758   -364   -277       C  
ATOM   1760  OG1 THR A 235     -39.479  -7.218  14.450  1.00 50.99           O  
ANISOU 1760  OG1 THR A 235     6566   7170   5638   -761   -468   -315       O  
ATOM   1761  CG2 THR A 235     -41.653  -6.658  15.300  1.00 53.36           C  
ANISOU 1761  CG2 THR A 235     6636   7553   6087   -668   -423   -443       C  
ATOM   1762  N   ILE A 236     -40.982  -4.133  17.566  1.00 52.17           N  
ANISOU 1762  N   ILE A 236     6903   7235   5683   -536   -302   -121       N  
ATOM   1763  CA  ILE A 236     -41.839  -3.699  18.670  1.00 52.81           C  
ANISOU 1763  CA  ILE A 236     6937   7316   5812   -497   -190   -148       C  
ATOM   1764  C   ILE A 236     -43.282  -4.047  18.328  1.00 55.43           C  
ANISOU 1764  C   ILE A 236     6999   7761   6300   -443   -197   -316       C  
ATOM   1765  O   ILE A 236     -43.734  -3.810  17.207  1.00 56.45           O  
ANISOU 1765  O   ILE A 236     7038   7984   6425   -331   -352   -402       O  
ATOM   1766  CB  ILE A 236     -41.717  -2.188  18.931  1.00 52.25           C  
ANISOU 1766  CB  ILE A 236     7042   7196   5616   -362   -231   -100       C  
ATOM   1767  CG1 ILE A 236     -40.315  -1.869  19.462  1.00 50.72           C  
ANISOU 1767  CG1 ILE A 236     7083   6901   5286   -452   -204     34       C  
ATOM   1768  CG2 ILE A 236     -42.786  -1.715  19.914  1.00 53.69           C  
ANISOU 1768  CG2 ILE A 236     7141   7401   5858   -287   -121   -177       C  
ATOM   1769  CD1 ILE A 236     -39.984  -0.392  19.522  1.00 50.91           C  
ANISOU 1769  CD1 ILE A 236     7301   6835   5205   -353   -250     69       C  
ATOM   1770  N   VAL A 237     -43.996  -4.593  19.307  1.00 57.45           N  
ANISOU 1770  N   VAL A 237     7119   8026   6682   -520    -26   -358       N  
ATOM   1771  CA  VAL A 237     -45.374  -5.043  19.143  1.00 60.11           C  
ANISOU 1771  CA  VAL A 237     7162   8474   7203   -511      6   -532       C  
ATOM   1772  C   VAL A 237     -46.243  -4.266  20.120  1.00 62.30           C  
ANISOU 1772  C   VAL A 237     7390   8790   7490   -415    117   -563       C  
ATOM   1773  O   VAL A 237     -46.026  -4.348  21.327  1.00 62.13           O  
ANISOU 1773  O   VAL A 237     7455   8713   7437   -494    296   -477       O  
ATOM   1774  CB  VAL A 237     -45.491  -6.549  19.431  1.00 60.29           C  
ANISOU 1774  CB  VAL A 237     7039   8458   7410   -724    159   -562       C  
ATOM   1775  CG1 VAL A 237     -46.927  -7.032  19.241  1.00 62.69           C  
ANISOU 1775  CG1 VAL A 237     7010   8879   7933   -748    204   -769       C  
ATOM   1776  CG2 VAL A 237     -44.567  -7.322  18.510  1.00 59.22           C  
ANISOU 1776  CG2 VAL A 237     6963   8266   7273   -808     65   -548       C  
ATOM   1777  N   LYS A 238     -47.223  -3.535  19.597  1.00 65.01           N  
ANISOU 1777  N   LYS A 238     7588   9244   7869   -233     11   -688       N  
ATOM   1778  CA  LYS A 238     -48.093  -2.683  20.414  1.00 67.39           C  
ANISOU 1778  CA  LYS A 238     7829   9585   8190   -100    106   -742       C  
ATOM   1779  C   LYS A 238     -49.236  -3.498  21.036  1.00 69.18           C  
ANISOU 1779  C   LYS A 238     7755   9916   8616   -203    292   -871       C  
ATOM   1780  O   LYS A 238     -49.558  -4.580  20.541  1.00 69.63           O  
ANISOU 1780  O   LYS A 238     7610  10023   8823   -341    295   -957       O  
ATOM   1781  CB  LYS A 238     -48.678  -1.540  19.575  1.00 69.79           C  
ANISOU 1781  CB  LYS A 238     8094   9958   8464    173    -86   -807       C  
ATOM   1782  CG  LYS A 238     -47.666  -0.810  18.692  1.00 69.43           C  
ANISOU 1782  CG  LYS A 238     8313   9819   8247    272   -274   -676       C  
ATOM   1783  CD  LYS A 238     -47.815   0.704  18.726  1.00 71.04           C  
ANISOU 1783  CD  LYS A 238     8663   9948   8379    521   -333   -635       C  
ATOM   1784  CE  LYS A 238     -47.296   1.274  20.042  1.00 71.07           C  
ANISOU 1784  CE  LYS A 238     8879   9800   8326    466   -158   -581       C  
ATOM   1785  NZ  LYS A 238     -47.015   2.736  19.978  1.00 71.95           N  
ANISOU 1785  NZ  LYS A 238     9218   9758   8361    659   -216   -521       N  
ATOM   1786  N   PRO A 239     -49.860  -2.986  22.121  1.00 70.45           N  
ANISOU 1786  N   PRO A 239     7878  10106   8786   -147    463   -900       N  
ATOM   1787  CA  PRO A 239     -51.031  -3.666  22.685  1.00 72.21           C  
ANISOU 1787  CA  PRO A 239     7791  10445   9202   -238    660  -1026       C  
ATOM   1788  C   PRO A 239     -52.103  -3.907  21.636  1.00 73.62           C  
ANISOU 1788  C   PRO A 239     7625  10784   9564   -173    523  -1229       C  
ATOM   1789  O   PRO A 239     -52.402  -3.008  20.846  1.00 73.40           O  
ANISOU 1789  O   PRO A 239     7568  10830   9492     65    311  -1292       O  
ATOM   1790  CB  PRO A 239     -51.528  -2.682  23.744  1.00 73.54           C  
ANISOU 1790  CB  PRO A 239     7988  10646   9306   -100    802  -1053       C  
ATOM   1791  CG  PRO A 239     -50.291  -2.009  24.214  1.00 71.77           C  
ANISOU 1791  CG  PRO A 239     8142  10276   8850    -78    780   -894       C  
ATOM   1792  CD  PRO A 239     -49.431  -1.863  22.979  1.00 70.16           C  
ANISOU 1792  CD  PRO A 239     8087   9990   8582    -36    519   -825       C  
ATOM   1793  N   GLY A 240     -52.634  -5.128  21.613  1.00 74.89           N  
ANISOU 1793  N   GLY A 240     7532  10994   9930   -384    640  -1324       N  
ATOM   1794  CA  GLY A 240     -53.633  -5.529  20.633  1.00 77.03           C  
ANISOU 1794  CA  GLY A 240     7438  11439  10392   -371    513  -1556       C  
ATOM   1795  C   GLY A 240     -53.084  -5.992  19.294  1.00 76.07           C  
ANISOU 1795  C   GLY A 240     7339  11320  10245   -400    268  -1596       C  
ATOM   1796  O   GLY A 240     -53.850  -6.435  18.442  1.00 77.81           O  
ANISOU 1796  O   GLY A 240     7251  11705  10608   -414    149  -1813       O  
ATOM   1797  N   ASP A 241     -51.770  -5.889  19.091  1.00 73.78           N
[truncated: 1,583,717 more chars]
