# Supplementary material for: Structural analysis of glycoproteins: building N-linked glycans with Coot
Source: Acta Crystallogr D Struct Biol. 2018 Apr 6;74(Pt 4):256–63. doi: 10.1107/S2059798318005119 (PMC5892875; doi:10.1107/S2059798318005119)
Supplement: Supplementary file 1 [file d-74-00256-sup1.tgz › results-pdb5wzy.ent-LMA.pdb]

HEADER    MEMBRANE PROTEIN                        19-JAN-17   5WZY              
TITLE     CRYSTAL STRUCTURE OF THE P2X4 RECEPTOR FROM ZEBRAFISH IN THE PRESENCE 
TITLE    2 OF CTP AT 2.8 ANGSTROMS                                              
COMPND    MOL_ID: 1;                                                            
COMPND   2 MOLECULE: P2X PURINOCEPTOR;                                          
COMPND   3 CHAIN: A;                                                            
COMPND   4 FRAGMENT: UNP RESIDUES 28-365;                                       
COMPND   5 ENGINEERED: YES                                                      
SOURCE    MOL_ID: 1;                                                            
SOURCE   2 ORGANISM_SCIENTIFIC: DANIO RERIO;                                    
SOURCE   3 ORGANISM_COMMON: ZEBRAFISH;                                          
SOURCE   4 ORGANISM_TAXID: 7955;                                                
SOURCE   5 GENE: P2RX4A;                                                        
SOURCE   6 EXPRESSION_SYSTEM: SPODOPTERA FRUGIPERDA;                            
SOURCE   7 EXPRESSION_SYSTEM_COMMON: FALL ARMYWORM;                             
SOURCE   8 EXPRESSION_SYSTEM_TAXID: 7108                                        
KEYWDS    MEMBRANE PROTEIN                                                      
EXPDTA    X-RAY DIFFRACTION                                                     
AUTHOR    G.KASUYA,M.HATTORI,O.NUREKI                                           
REVDAT   1   05-APR-17 5WZY    0                                                
JRNL        AUTH   G.KASUYA,Y.FUJIWARA,H.TSUKAMOTO,S.MORINAGA,S.RYU,K.TOUHARA,  
JRNL        AUTH 2 R.ISHITANI,Y.FURUTANI,M.HATTORI,O.NUREKI                     
JRNL        TITL   STRUCTURAL INSIGHTS INTO THE NUCLEOTIDE BASE SPECIFICITY OF  
JRNL        TITL 2 P2X RECEPTORS                                                
JRNL        REF    SCI REP                       V.   7 45208 2017              
JRNL        REFN                   ESSN 2045-2322                               
JRNL        PMID   28332633                                                     
JRNL        DOI    10.1038/SREP45208                                            
REMARK   2                                                                      
REMARK   2 RESOLUTION.    2.80 ANGSTROMS.                                       
REMARK   3                                                                      
REMARK   3 REFINEMENT.                                                          
REMARK   3   PROGRAM     : PHENIX 1.7.2_869                                     
REMARK   3   AUTHORS     : PAUL ADAMS,PAVEL AFONINE,VINCENT CHEN,IAN            
REMARK   3               : DAVIS,KRESHNA GOPAL,RALF GROSSE-KUNSTLEVE,           
REMARK   3               : LI-WEI HUNG,ROBERT IMMORMINO,TOM IOERGER,            
REMARK   3               : AIRLIE MCCOY,ERIK MCKEE,NIGEL MORIARTY,              
REMARK   3               : REETAL PAI,RANDY READ,JANE RICHARDSON,               
REMARK   3               : DAVID RICHARDSON,TOD ROMO,JIM SACCHETTINI,           
REMARK   3               : NICHOLAS SAUTER,JACOB SMITH,LAURENT                  
REMARK   3               : STORONI,TOM TERWILLIGER,PETER ZWART                  
REMARK   3                                                                      
REMARK   3    REFINEMENT TARGET : NULL                                          
REMARK   3                                                                      
REMARK   3  DATA USED IN REFINEMENT.                                            
REMARK   3   RESOLUTION RANGE HIGH (ANGSTROMS) : 2.80                           
REMARK   3   RESOLUTION RANGE LOW  (ANGSTROMS) : 40.10                          
REMARK   3   MIN(FOBS/SIGMA_FOBS)              : 1.340                          
REMARK   3   COMPLETENESS FOR RANGE        (%) : 99.8                           
REMARK   3   NUMBER OF REFLECTIONS             : 20230                          
REMARK   3                                                                      
REMARK   3  FIT TO DATA USED IN REFINEMENT.                                     
REMARK   3   R VALUE     (WORKING + TEST SET) : 0.217                           
REMARK   3   R VALUE            (WORKING SET) : 0.213                           
REMARK   3   FREE R VALUE                     : 0.249                           
REMARK   3   FREE R VALUE TEST SET SIZE   (%) : 9.890                           
REMARK   3   FREE R VALUE TEST SET COUNT      : 2000                            
REMARK   3                                                                      
REMARK   3  FIT TO DATA USED IN REFINEMENT (IN BINS).                           
REMARK   3   BIN  RESOLUTION RANGE  COMPL.    NWORK NFREE   RWORK  RFREE        
REMARK   3     1 40.1056 -  6.7364    0.98     1371   151  0.2761 0.2899        
REMARK   3     2  6.7364 -  5.3509    1.00     1323   146  0.2019 0.2572        
REMARK   3     3  5.3509 -  4.6757    1.00     1320   144  0.1470 0.1653        
REMARK   3     4  4.6757 -  4.2487    1.00     1320   144  0.1373 0.1772        
REMARK   3     5  4.2487 -  3.9445    1.00     1311   144  0.1721 0.1827        
REMARK   3     6  3.9445 -  3.7121    1.00     1288   142  0.1811 0.2401        
REMARK   3     7  3.7121 -  3.5263    1.00     1291   142  0.2009 0.2479        
REMARK   3     8  3.5263 -  3.3729    1.00     1307   142  0.2118 0.2439        
REMARK   3     9  3.3729 -  3.2431    1.00     1282   141  0.2310 0.2979        
REMARK   3    10  3.2431 -  3.1312    1.00     1291   142  0.2308 0.2718        
REMARK   3    11  3.1312 -  3.0334    1.00     1291   142  0.2490 0.2904        
REMARK   3    12  3.0334 -  2.9467    1.00     1269   139  0.2881 0.3310        
REMARK   3    13  2.9467 -  2.8691    1.00     1285   141  0.3418 0.4205        
REMARK   3    14  2.8691 -  2.7992    0.99     1281   140  0.3952 0.4355        
REMARK   3                                                                      
REMARK   3  BULK SOLVENT MODELLING.                                             
REMARK   3   METHOD USED        : NULL                                          
REMARK   3   SOLVENT RADIUS     : 1.00                                          
REMARK   3   SHRINKAGE RADIUS   : 0.73                                          
REMARK   3   K_SOL              : 0.28                                          
REMARK   3   B_SOL              : 41.93                                         
REMARK   3                                                                      
REMARK   3  ERROR ESTIMATES.                                                    
REMARK   3   COORDINATE ERROR (MAXIMUM-LIKELIHOOD BASED)     : 0.720            
REMARK   3   PHASE ERROR (DEGREES, MAXIMUM-LIKELIHOOD BASED) : 25.070           
REMARK   3                                                                      
REMARK   3  B VALUES.                                                           
REMARK   3   FROM WILSON PLOT           (A**2) : 67.95                          
REMARK   3   MEAN B VALUE      (OVERALL, A**2) : 78.59                          
REMARK   3   OVERALL ANISOTROPIC B VALUE.                                       
REMARK   3    B11 (A**2) : -5.67970                                             
REMARK   3    B22 (A**2) : -5.67970                                             
REMARK   3    B33 (A**2) : 11.35930                                             
REMARK   3    B12 (A**2) : 0.00000                                              
REMARK   3    B13 (A**2) : 0.00000                                              
REMARK   3    B23 (A**2) : 0.00000                                              
REMARK   3                                                                      
REMARK   3  TWINNING INFORMATION.                                               
REMARK   3   FRACTION: NULL                                                     
REMARK   3   OPERATOR: NULL                                                     
REMARK   3                                                                      
REMARK   3  DEVIATIONS FROM IDEAL VALUES.                                       
REMARK   3                 RMSD          COUNT                                  
REMARK   3   BOND      :  0.009           2645                                  
REMARK   3   ANGLE     :  1.568           3613                                  
REMARK   3   CHIRALITY :  0.100            427                                  
REMARK   3   PLANARITY :  0.006            454                                  
REMARK   3   DIHEDRAL  : 23.660            976                                  
REMARK   3                                                                      
REMARK   3  TLS DETAILS                                                         
REMARK   3   NUMBER OF TLS GROUPS  : NULL                                       
REMARK   3                                                                      
REMARK   3  NCS DETAILS                                                         
REMARK   3   NUMBER OF NCS GROUPS : NULL                                        
REMARK   3                                                                      
REMARK   3  OTHER REFINEMENT REMARKS: NULL                                      
REMARK   4                                                                      
REMARK   4 5WZY COMPLIES WITH FORMAT V. 3.30, 13-JUL-11                         
REMARK 100                                                                      
REMARK 100 THIS ENTRY HAS BEEN PROCESSED BY PDBJ ON 24-JAN-17.                  
REMARK 100 THE DEPOSITION ID IS D_1300002663.                                   
REMARK 200                                                                      
REMARK 200 EXPERIMENTAL DETAILS                                                 
REMARK 200  EXPERIMENT TYPE                : X-RAY DIFFRACTION                  
REMARK 200  DATE OF DATA COLLECTION        : 17-MAY-13                          
REMARK 200  TEMPERATURE           (KELVIN) : 100                                
REMARK 200  PH                             : 8.0                                
REMARK 200  NUMBER OF CRYSTALS USED        : 1                                  
REMARK 200                                                                      
REMARK 200  SYNCHROTRON              (Y/N) : Y                                  
REMARK 200  RADIATION SOURCE               : SPRING-8                           
REMARK 200  BEAMLINE                       : BL41XU                             
REMARK 200  X-RAY GENERATOR MODEL          : NULL                               
REMARK 200  MONOCHROMATIC OR LAUE    (M/L) : M                                  
REMARK 200  WAVELENGTH OR RANGE        (A) : 1.000                              
REMARK 200  MONOCHROMATOR                  : NULL                               
REMARK 200  OPTICS                         : NULL                               
REMARK 200                                                                      
REMARK 200  DETECTOR TYPE                  : CCD                                
REMARK 200  DETECTOR MANUFACTURER          : RAYONIX MX225HE                    
REMARK 200  INTENSITY-INTEGRATION SOFTWARE : HKL-2000                           
REMARK 200  DATA SCALING SOFTWARE          : HKL-2000, HKL                      
REMARK 200                                                                      
REMARK 200  NUMBER OF UNIQUE REFLECTIONS   : 20237                              
REMARK 200  RESOLUTION RANGE HIGH      (A) : 2.799                              
REMARK 200  RESOLUTION RANGE LOW       (A) : 50.000                             
REMARK 200  REJECTION CRITERIA  (SIGMA(I)) : NULL                               
REMARK 200                                                                      
REMARK 200 OVERALL.                                                             
REMARK 200  COMPLETENESS FOR RANGE     (%) : 99.8                               
REMARK 200  DATA REDUNDANCY                : 7.800                              
REMARK 200  R MERGE                    (I) : 0.11900                            
REMARK 200  R SYM                      (I) : NULL                               
REMARK 200  <I/SIGMA(I)> FOR THE DATA SET  : 9.4000                             
REMARK 200                                                                      
REMARK 200 IN THE HIGHEST RESOLUTION SHELL.                                     
REMARK 200  HIGHEST RESOLUTION SHELL, RANGE HIGH (A) : 2.80                     
REMARK 200  HIGHEST RESOLUTION SHELL, RANGE LOW  (A) : 2.85                     
REMARK 200  COMPLETENESS FOR SHELL     (%) : 98.8                               
REMARK 200  DATA REDUNDANCY IN SHELL       : 5.20                               
REMARK 200  R MERGE FOR SHELL          (I) : 0.93800                            
REMARK 200  R SYM FOR SHELL            (I) : NULL                               
REMARK 200  <I/SIGMA(I)> FOR SHELL         : NULL                               
REMARK 200                                                                      
REMARK 200 DIFFRACTION PROTOCOL: SINGLE WAVELENGTH                              
REMARK 200 METHOD USED TO DETERMINE THE STRUCTURE: NULL                         
REMARK 200 SOFTWARE USED: PHASER                                                
REMARK 200 STARTING MODEL: NULL                                                 
REMARK 200                                                                      
REMARK 200 REMARK: NULL                                                         
REMARK 280                                                                      
REMARK 280 CRYSTAL                                                              
REMARK 280 SOLVENT CONTENT, VS   (%): 76.83                                     
REMARK 280 MATTHEWS COEFFICIENT, VM (ANGSTROMS**3/DA): 5.31                     
REMARK 280                                                                      
REMARK 280 CRYSTALLIZATION CONDITIONS: 3 MM CTP, 20-26% PEG 2000, 300 MM        
REMARK 280  MG(NO3)2, 100 MM TRIS, PH 8.0, VAPOR DIFFUSION, HANGING DROP,       
REMARK 280  TEMPERATURE 277K                                                    
REMARK 290                                                                      
REMARK 290 CRYSTALLOGRAPHIC SYMMETRY                                            
REMARK 290 SYMMETRY OPERATORS FOR SPACE GROUP: H 3 2                            
REMARK 290                                                                      
REMARK 290      SYMOP   SYMMETRY                                                
REMARK 290     NNNMMM   OPERATOR                                                
REMARK 290       1555   X,Y,Z                                                   
REMARK 290       2555   -Y,X-Y,Z                                                
REMARK 290       3555   -X+Y,-X,Z                                               
REMARK 290       4555   Y,X,-Z                                                  
REMARK 290       5555   X-Y,-Y,-Z                                               
REMARK 290       6555   -X,-X+Y,-Z                                              
REMARK 290       7555   X+2/3,Y+1/3,Z+1/3                                       
REMARK 290       8555   -Y+2/3,X-Y+1/3,Z+1/3                                    
REMARK 290       9555   -X+Y+2/3,-X+1/3,Z+1/3                                   
REMARK 290      10555   Y+2/3,X+1/3,-Z+1/3                                      
REMARK 290      11555   X-Y+2/3,-Y+1/3,-Z+1/3                                   
REMARK 290      12555   -X+2/3,-X+Y+1/3,-Z+1/3                                  
REMARK 290      13555   X+1/3,Y+2/3,Z+2/3                                       
REMARK 290      14555   -Y+1/3,X-Y+2/3,Z+2/3                                    
REMARK 290      15555   -X+Y+1/3,-X+2/3,Z+2/3                                   
REMARK 290      16555   Y+1/3,X+2/3,-Z+2/3                                      
REMARK 290      17555   X-Y+1/3,-Y+2/3,-Z+2/3                                   
REMARK 290      18555   -X+1/3,-X+Y+2/3,-Z+2/3                                  
REMARK 290                                                                      
REMARK 290     WHERE NNN -> OPERATOR NUMBER                                     
REMARK 290           MMM -> TRANSLATION VECTOR                                  
REMARK 290                                                                      
REMARK 290 CRYSTALLOGRAPHIC SYMMETRY TRANSFORMATIONS                            
REMARK 290 THE FOLLOWING TRANSFORMATIONS OPERATE ON THE ATOM/HETATM             
REMARK 290 RECORDS IN THIS ENTRY TO PRODUCE CRYSTALLOGRAPHICALLY                
REMARK 290 RELATED MOLECULES.                                                   
REMARK 290   SMTRY1   1  1.000000  0.000000  0.000000        0.00000            
REMARK 290   SMTRY2   1  0.000000  1.000000  0.000000        0.00000            
REMARK 290   SMTRY3   1  0.000000  0.000000  1.000000        0.00000            
REMARK 290   SMTRY1   2 -0.500000 -0.866025  0.000000        0.00000            
REMARK 290   SMTRY2   2  0.866025 -0.500000  0.000000        0.00000            
REMARK 290   SMTRY3   2  0.000000  0.000000  1.000000        0.00000            
REMARK 290   SMTRY1   3 -0.500000  0.866025  0.000000        0.00000            
REMARK 290   SMTRY2   3 -0.866025 -0.500000  0.000000        0.00000            
REMARK 290   SMTRY3   3  0.000000  0.000000  1.000000        0.00000            
REMARK 290   SMTRY1   4 -0.500000  0.866025  0.000000        0.00000            
REMARK 290   SMTRY2   4  0.866025  0.500000  0.000000        0.00000            
REMARK 290   SMTRY3   4  0.000000  0.000000 -1.000000        0.00000            
REMARK 290   SMTRY1   5  1.000000  0.000000  0.000000        0.00000            
REMARK 290   SMTRY2   5  0.000000 -1.000000  0.000000        0.00000            
REMARK 290   SMTRY3   5  0.000000  0.000000 -1.000000        0.00000            
REMARK 290   SMTRY1   6 -0.500000 -0.866025  0.000000        0.00000            
REMARK 290   SMTRY2   6 -0.866025  0.500000  0.000000        0.00000            
REMARK 290   SMTRY3   6  0.000000  0.000000 -1.000000        0.00000            
REMARK 290   SMTRY1   7  1.000000  0.000000  0.000000       64.62100            
REMARK 290   SMTRY2   7  0.000000  1.000000  0.000000       37.30895            
REMARK 290   SMTRY3   7  0.000000  0.000000  1.000000       83.94167            
REMARK 290   SMTRY1   8 -0.500000 -0.866025  0.000000       64.62100            
REMARK 290   SMTRY2   8  0.866025 -0.500000  0.000000       37.30895            
REMARK 290   SMTRY3   8  0.000000  0.000000  1.000000       83.94167            
REMARK 290   SMTRY1   9 -0.500000  0.866025  0.000000       64.62100            
REMARK 290   SMTRY2   9 -0.866025 -0.500000  0.000000       37.30895            
REMARK 290   SMTRY3   9  0.000000  0.000000  1.000000       83.94167            
REMARK 290   SMTRY1  10 -0.500000  0.866025  0.000000       64.62100            
REMARK 290   SMTRY2  10  0.866025  0.500000  0.000000       37.30895            
REMARK 290   SMTRY3  10  0.000000  0.000000 -1.000000       83.94167            
REMARK 290   SMTRY1  11  1.000000  0.000000  0.000000       64.62100            
REMARK 290   SMTRY2  11  0.000000 -1.000000  0.000000       37.30895            
REMARK 290   SMTRY3  11  0.000000  0.000000 -1.000000       83.94167            
REMARK 290   SMTRY1  12 -0.500000 -0.866025  0.000000       64.62100            
REMARK 290   SMTRY2  12 -0.866025  0.500000  0.000000       37.30895            
REMARK 290   SMTRY3  12  0.000000  0.000000 -1.000000       83.94167            
REMARK 290   SMTRY1  13  1.000000  0.000000  0.000000        0.00000            
REMARK 290   SMTRY2  13  0.000000  1.000000  0.000000       74.61790            
REMARK 290   SMTRY3  13  0.000000  0.000000  1.000000      167.88333            
REMARK 290   SMTRY1  14 -0.500000 -0.866025  0.000000        0.00000            
REMARK 290   SMTRY2  14  0.866025 -0.500000  0.000000       74.61790            
REMARK 290   SMTRY3  14  0.000000  0.000000  1.000000      167.88333            
REMARK 290   SMTRY1  15 -0.500000  0.866025  0.000000        0.00000            
REMARK 290   SMTRY2  15 -0.866025 -0.500000  0.000000       74.61790            
REMARK 290   SMTRY3  15  0.000000  0.000000  1.000000      167.88333            
REMARK 290   SMTRY1  16 -0.500000  0.866025  0.000000        0.00000            
REMARK 290   SMTRY2  16  0.866025  0.500000  0.000000       74.61790            
REMARK 290   SMTRY3  16  0.000000  0.000000 -1.000000      167.88333            
REMARK 290   SMTRY1  17  1.000000  0.000000  0.000000        0.00000            
REMARK 290   SMTRY2  17  0.000000 -1.000000  0.000000       74.61790            
REMARK 290   SMTRY3  17  0.000000  0.000000 -1.000000      167.88333            
REMARK 290   SMTRY1  18 -0.500000 -0.866025  0.000000        0.00000            
REMARK 290   SMTRY2  18 -0.866025  0.500000  0.000000       74.61790            
REMARK 290   SMTRY3  18  0.000000  0.000000 -1.000000      167.88333            
REMARK 290                                                                      
REMARK 290 REMARK: NULL                                                         
REMARK 300                                                                      
REMARK 300 BIOMOLECULE: 1                                                       
REMARK 300 SEE REMARK 350 FOR THE AUTHOR PROVIDED AND/OR PROGRAM                
REMARK 300 GENERATED ASSEMBLY INFORMATION FOR THE STRUCTURE IN                  
REMARK 300 THIS ENTRY. THE REMARK MAY ALSO PROVIDE INFORMATION ON               
REMARK 300 BURIED SURFACE AREA.                                                 
REMARK 350                                                                      
REMARK 350 COORDINATES FOR A COMPLETE MULTIMER REPRESENTING THE KNOWN           
REMARK 350 BIOLOGICALLY SIGNIFICANT OLIGOMERIZATION STATE OF THE                
REMARK 350 MOLECULE CAN BE GENERATED BY APPLYING BIOMT TRANSFORMATIONS          
REMARK 350 GIVEN BELOW.  BOTH NON-CRYSTALLOGRAPHIC AND                          
REMARK 350 CRYSTALLOGRAPHIC OPERATIONS ARE GIVEN.                               
REMARK 350                                                                      
REMARK 350 BIOMOLECULE: 1                                                       
REMARK 350 AUTHOR DETERMINED BIOLOGICAL UNIT: TRIMERIC                          
REMARK 350 SOFTWARE DETERMINED QUATERNARY STRUCTURE: TRIMERIC                   
REMARK 350 SOFTWARE USED: PISA                                                  
REMARK 350 TOTAL BURIED SURFACE AREA: 19250 ANGSTROM**2                         
REMARK 350 SURFACE AREA OF THE COMPLEX: 45100 ANGSTROM**2                       
REMARK 350 CHANGE IN SOLVENT FREE ENERGY: 43.0 KCAL/MOL                         
REMARK 350 APPLY THE FOLLOWING TO CHAINS: A                                     
REMARK 350   BIOMT1   1  1.000000  0.000000  0.000000        0.00000            
REMARK 350   BIOMT2   1  0.000000  1.000000  0.000000        0.00000            
REMARK 350   BIOMT3   1  0.000000  0.000000  1.000000        0.00000            
REMARK 350   BIOMT1   2 -0.500000 -0.866025  0.000000       64.62100            
REMARK 350   BIOMT2   2  0.866025 -0.500000  0.000000     -111.92686            
REMARK 350   BIOMT3   2  0.000000  0.000000  1.000000        0.00000            
REMARK 350   BIOMT1   3 -0.500000  0.866025  0.000000      129.24200            
REMARK 350   BIOMT2   3 -0.866025 -0.500000  0.000000        0.00000            
REMARK 350   BIOMT3   3  0.000000  0.000000  1.000000        0.00000            
REMARK 375                                                                      
REMARK 375 SPECIAL POSITION                                                     
REMARK 375 THE FOLLOWING ATOMS ARE FOUND TO BE WITHIN 0.15 ANGSTROMS            
REMARK 375 OF A SYMMETRY RELATED ATOM AND ARE ASSUMED TO BE ON SPECIAL          
REMARK 375 POSITIONS.                                                           
REMARK 375                                                                      
REMARK 375 ATOM RES CSSEQI                                                      
REMARK 375      HOH A 652  LIES ON A SPECIAL POSITION.                          
REMARK 375      HOH A 670  LIES ON A SPECIAL POSITION.                          
REMARK 465                                                                      
REMARK 465 MISSING RESIDUES                                                     
REMARK 465 THE FOLLOWING RESIDUES WERE NOT LOCATED IN THE                       
REMARK 465 EXPERIMENT. (M=MODEL NUMBER; RES=RESIDUE NAME; C=CHAIN               
REMARK 465 IDENTIFIER; SSSEQ=SEQUENCE NUMBER; I=INSERTION CODE.)                
REMARK 465                                                                      
REMARK 465   M RES C SSSEQI                                                     
REMARK 465     GLY A    26                                                      
REMARK 465     SER A    27                                                      
REMARK 465     SER A    28                                                      
REMARK 465     LYS A    29                                                      
REMARK 465     LYS A    30                                                      
REMARK 465     VAL A    31                                                      
REMARK 465     GLY A    32                                                      
REMARK 465     THR A    33                                                      
REMARK 465     LEU A    34                                                      
REMARK 465     ASN A    35                                                      
REMARK 465     VAL A   360                                                      
REMARK 465     LEU A   361                                                      
REMARK 465     THR A   362                                                      
REMARK 465     PHE A   363                                                      
REMARK 465     MET A   364                                                      
REMARK 465     LYS A   365                                                      
REMARK 470                                                                      
REMARK 470 MISSING ATOM                                                         
REMARK 470 THE FOLLOWING RESIDUES HAVE MISSING ATOMS (M=MODEL NUMBER;           
REMARK 470 RES=RESIDUE NAME; C=CHAIN IDENTIFIER; SSEQ=SEQUENCE NUMBER;          
REMARK 470 I=INSERTION CODE):                                                   
REMARK 470   M RES CSSEQI  ATOMS                                                
REMARK 470     ARG A  36    CG   CD   NE   CZ   NH1  NH2                        
REMARK 470     PHE A  37    CG   CD1  CD2  CE1  CE2  CZ                         
REMARK 470     TYR A  49    CG   CD1  CD2  CE1  CE2  CZ   OH                    
REMARK 470     ASN A  54    CG   OD1  ND2                                       
REMARK 470     LYS A  55    CG   CD   CE   NZ                                   
REMARK 470     LYS A  78    CG   CD   CE   NZ                                   
REMARK 470     THR A  79    OG1  CG2                                            
REMARK 470     SER A  80    OG                                                  
REMARK 470     LEU A  82    CG   CD1  CD2                                       
REMARK 470     LYS A 136    CG   CD   CE   NZ                                   
REMARK 470     ARG A 151    CZ   NH1  NH2                                       
REMARK 470     LYS A 172    CG   CD   CE   NZ                                   
REMARK 470     ARG A 187    CZ   NH1  NH2                                       
REMARK 470     ASN A 202    CG   OD1  ND2                                       
REMARK 470     LYS A 225    CG   CD   CE   NZ                                   
REMARK 470     ARG A 280    CG   CD   NE   CZ   NH1  NH2                        
REMARK 470     LYS A 285    CG   CD   CE   NZ                                   
REMARK 470     ASP A 286    CG   OD1  OD2                                       
REMARK 470     ASN A 290    CG   OD1  ND2                                       
REMARK 470     ASP A 307    CG   OD1  OD2                                       
REMARK 470     LYS A 332    CG   CD   CE   NZ                                   
REMARK 470     LEU A 348    CG   CD1  CD2                                       
REMARK 470     LEU A 349    CG   CD1  CD2                                       
REMARK 470     VAL A 352    CG1  CG2                                            
REMARK 470     VAL A 354    CG1  CG2                                            
REMARK 470     CYS A 356    SG                                                  
REMARK 470     TRP A 358    CG   CD1  CD2  NE1  CE2  CE3  CZ2                   
REMARK 470     TRP A 358    CZ3  CH2                                            
REMARK 470     ILE A 359    CG1  CG2  CD1                                       
REMARK 500                                                                      
REMARK 500 GEOMETRY AND STEREOCHEMISTRY                                         
REMARK 500 SUBTOPIC: CLOSE CONTACTS IN SAME ASYMMETRIC UNIT                     
REMARK 500                                                                      
REMARK 500 THE FOLLOWING ATOMS ARE IN CLOSE CONTACT.                            
REMARK 500                                                                      
REMARK 500  ATM1  RES C  SSEQI   ATM2  RES C  SSEQI           DISTANCE          
REMARK 500   ND2  ASN A   113     C2   NAG A   507              1.92            
REMARK 500                                                                      
REMARK 500 REMARK: NULL                                                         
REMARK 500                                                                      
REMARK 500 GEOMETRY AND STEREOCHEMISTRY                                         
REMARK 500 SUBTOPIC: TORSION ANGLES                                             
REMARK 500                                                                      
REMARK 500 TORSION ANGLES OUTSIDE THE EXPECTED RAMACHANDRAN REGIONS:            
REMARK 500 (M=MODEL NUMBER; RES=RESIDUE NAME; C=CHAIN IDENTIFIER;               
REMARK 500 SSEQ=SEQUENCE NUMBER; I=INSERTION CODE).                             
REMARK 500                                                                      
REMARK 500 STANDARD TABLE:                                                      
REMARK 500 FORMAT:(10X,I3,1X,A3,1X,A1,I4,A1,4X,F7.2,3X,F7.2)                    
REMARK 500                                                                      
REMARK 500 EXPECTED VALUES: GJ KLEYWEGT AND TA JONES (1996). PHI/PSI-           
REMARK 500 CHOLOGY: RAMACHANDRAN REVISITED. STRUCTURE 4, 1395 - 1400            
REMARK 500                                                                      
REMARK 500  M RES CSSEQI        PSI       PHI                                   
REMARK 500    ILE A  47      -61.36   -103.77                                   
REMARK 500    TYR A  49      -71.79    -61.50                                   
REMARK 500    VAL A  52      -61.46    -92.93                                   
REMARK 500    SER A 117     -178.37   -170.90                                   
REMARK 500    LYS A 225      -71.82    -74.23                                   
REMARK 500    PRO A 231       43.37    -90.84                                   
REMARK 500    TRP A 272     -167.62    -75.03                                   
REMARK 500    CYS A 273       68.59     63.39                                   
REMARK 500    ASP A 286       74.75   -117.17                                   
REMARK 500                                                                      
REMARK 500 REMARK: NULL                                                         
REMARK 800                                                                      
REMARK 800 SITE                                                                 
REMARK 800 SITE_IDENTIFIER: AC1                                                 
REMARK 800 EVIDENCE_CODE: SOFTWARE                                              
REMARK 800 SITE_DESCRIPTION: binding site for residue GOL A 508                 
REMARK 800                                                                      
REMARK 800 SITE_IDENTIFIER: AC2                                                 
REMARK 800 EVIDENCE_CODE: SOFTWARE                                              
REMARK 800 SITE_DESCRIPTION: binding site for residue GOL A 509                 
REMARK 800                                                                      
REMARK 800 SITE_IDENTIFIER: AC3                                                 
REMARK 800 EVIDENCE_CODE: SOFTWARE                                              
REMARK 800 SITE_DESCRIPTION: binding site for residue CTP A 510                 
REMARK 800                                                                      
REMARK 800 SITE_IDENTIFIER: AC4                                                 
REMARK 800 EVIDENCE_CODE: SOFTWARE                                              
REMARK 800 SITE_DESCRIPTION: binding site for Mono-Saccharide NAG A 507 bound   
REMARK 800  to ASN A 113                                                        
REMARK 800                                                                      
REMARK 800 SITE_IDENTIFIER: AC5                                                 
REMARK 800 EVIDENCE_CODE: SOFTWARE                                              
REMARK 800 SITE_DESCRIPTION: binding site for Poly-Saccharide residues NAG A    
REMARK 800  501 through MAN A 506 bound to ASN A 213                            
DBREF  5WZY A   28   365  UNP    Q6NYR1   Q6NYR1_DANRE    28    365             
SEQADV 5WZY GLY A   26  UNP  Q6NYR1              EXPRESSION TAG                 
SEQADV 5WZY SER A   27  UNP  Q6NYR1              EXPRESSION TAG                 
SEQADV 5WZY LYS A   78  UNP  Q6NYR1    ASN    78 CONFLICT                       
SEQADV 5WZY ARG A  187  UNP  Q6NYR1    ASN   187 CONFLICT                       
SEQADV 5WZY ARG A  252  UNP  Q6NYR1    HIS   252 CONFLICT                       
SEQRES   1 A  340  GLY SER SER LYS LYS VAL GLY THR LEU ASN ARG PHE THR          
SEQRES   2 A  340  GLN ALA LEU VAL ILE ALA TYR VAL ILE GLY TYR VAL CYS          
SEQRES   3 A  340  VAL TYR ASN LYS GLY TYR GLN ASP THR ASP THR VAL LEU          
SEQRES   4 A  340  SER SER VAL THR THR LYS VAL LYS GLY ILE ALA LEU THR          
SEQRES   5 A  340  LYS THR SER GLU LEU GLY GLU ARG ILE TRP ASP VAL ALA          
SEQRES   6 A  340  ASP TYR ILE ILE PRO PRO GLN GLU ASP GLY SER PHE PHE          
SEQRES   7 A  340  VAL LEU THR ASN MET ILE ILE THR THR ASN GLN THR GLN          
SEQRES   8 A  340  SER LYS CYS ALA GLU ASN PRO THR PRO ALA SER THR CYS          
SEQRES   9 A  340  THR SER HIS ARG ASP CYS LYS ARG GLY PHE ASN ASP ALA          
SEQRES  10 A  340  ARG GLY ASP GLY VAL ARG THR GLY ARG CYS VAL SER TYR          
SEQRES  11 A  340  SER ALA SER VAL LYS THR CYS GLU VAL LEU SER TRP CYS          
SEQRES  12 A  340  PRO LEU GLU LYS ILE VAL ASP PRO PRO ASN PRO PRO LEU          
SEQRES  13 A  340  LEU ALA ASP ALA GLU ARG PHE THR VAL LEU ILE LYS ASN          
SEQRES  14 A  340  ASN ILE ARG TYR PRO LYS PHE ASN PHE ASN LYS ARG ASN          
SEQRES  15 A  340  ILE LEU PRO ASN ILE ASN SER SER TYR LEU THR HIS CYS          
SEQRES  16 A  340  VAL PHE SER ARG LYS THR ASP PRO ASP CYS PRO ILE PHE          
SEQRES  17 A  340  ARG LEU GLY ASP ILE VAL GLY GLU ALA GLU GLU ASP PHE          
SEQRES  18 A  340  GLN ILE MET ALA VAL ARG GLY GLY VAL MET GLY VAL GLN          
SEQRES  19 A  340  ILE ARG TRP ASP CYS ASP LEU ASP MET PRO GLN SER TRP          
SEQRES  20 A  340  CYS VAL PRO ARG TYR THR PHE ARG ARG LEU ASP ASN LYS          
SEQRES  21 A  340  ASP PRO ASP ASN ASN VAL ALA PRO GLY TYR ASN PHE ARG          
SEQRES  22 A  340  PHE ALA LYS TYR TYR LYS ASN SER ASP GLY THR GLU THR          
SEQRES  23 A  340  ARG THR LEU ILE LYS GLY TYR GLY ILE ARG PHE ASP VAL          
SEQRES  24 A  340  MET VAL PHE GLY GLN ALA GLY LYS PHE ASN ILE ILE PRO          
SEQRES  25 A  340  THR LEU LEU ASN ILE GLY ALA GLY LEU ALA LEU LEU GLY          
SEQRES  26 A  340  LEU VAL ASN VAL ILE CYS ASP TRP ILE VAL LEU THR PHE          
SEQRES  27 A  340  MET LYS                                                      
HET    NAG  A 501      14                                                       
HET    NAG  A 502      14                                                       
HET    BMA  A 503      11                                                       
HET    MAN  A 504      11                                                       
HET    MAN  A 505      11                                                       
HET    MAN  A 506      11                                                       
HET    NAG  A 507      14                                                       
HET    GOL  A 508       6                                                       
HET    GOL  A 509       6                                                       
HET    CTP  A 510      29                                                       
HETNAM     NAG N-ACETYL-D-GLUCOSAMINE                                           
HETNAM     BMA BETA-D-MANNOSE                                                   
HETNAM     MAN ALPHA-D-MANNOSE                                                  
HETNAM     GOL GLYCEROL                                                         
HETNAM     CTP CYTIDINE-5'-TRIPHOSPHATE                                         
HETSYN     GOL GLYCERIN; PROPANE-1,2,3-TRIOL                                    
FORMUL   2  NAG    3(C8 H15 N O6)                                               
FORMUL   2  BMA    C6 H12 O6                                                    
FORMUL   2  MAN    3(C6 H12 O6)                                                 
FORMUL   4  GOL    2(C3 H8 O3)                                                  
FORMUL   6  CTP    C9 H16 N3 O14 P3                                             
FORMUL   7  HOH   *72(H2 O)                                                     
HELIX    1 AA1 ARG A   36  TYR A   49  1                                  14    
HELIX    2 AA2 ASP A   88  ILE A   93  1                                   6    
HELIX    3 AA3 SER A  131  CYS A  135  5                                   5    
HELIX    4 AA4 LEU A  182  ARG A  187  5                                   6    
HELIX    5 AA5 PRO A  199  ASN A  202  5                                   4    
HELIX    6 AA6 ASN A  213  CYS A  220  1                                   8    
HELIX    7 AA7 LEU A  235  ALA A  242  1                                   8    
HELIX    8 AA8 ASP A  245  GLY A  253  1                                   9    
HELIX    9 AA9 ASN A  334  ILE A  359  1                                  26    
SHEET    1 AA1 3 GLN A  58  THR A  62  0                                        
SHEET    2 AA1 3 GLN A 329  PHE A 333 -1  O  ALA A 330   N  ASP A  61           
SHEET    3 AA1 3 CYS A 264  ASP A 265  1  N  CYS A 264   O  GLN A 329           
SHEET    1 AA2 3 LEU A  64  LYS A  72  0                                        
SHEET    2 AA2 3 THR A 189  TYR A 198 -1  O  LYS A 193   N  THR A  68           
SHEET    3 AA2 3 PHE A 203  ARG A 206 -1  O  PHE A 203   N  TYR A 198           
SHEET    1 AA3 3 LEU A  64  LYS A  72  0                                        
SHEET    2 AA3 3 THR A 189  TYR A 198 -1  O  LYS A 193   N  THR A  68           
SHEET    3 AA3 3 ILE A 232  ARG A 234 -1  O  PHE A 233   N  VAL A 190           
SHEET    1 AA4 2 ALA A  75  THR A  79  0                                        
SHEET    2 AA4 2 GLY A  83  TRP A  87 -1  O  ARG A  85   N  THR A  77           
SHEET    1 AA5 6 VAL A 147  SER A 154  0                                        
SHEET    2 AA5 6 LYS A 160  CYS A 168 -1  O  LEU A 165   N  VAL A 147           
SHEET    3 AA5 6 SER A 101  ALA A 120 -1  N  CYS A 119   O  VAL A 164           
SHEET    4 AA5 6 GLU A 310  PHE A 327 -1  O  PHE A 322   N  PHE A 102           
SHEET    5 AA5 6 GLY A 254  ARG A 261  1  N  VAL A 258   O  ASP A 323           
SHEET    6 AA5 6 ARG A 276  ARG A 281 -1  O  ARG A 280   N  GLY A 257           
SHEET    1 AA6 5 VAL A 147  SER A 154  0                                        
SHEET    2 AA6 5 LYS A 160  CYS A 168 -1  O  LEU A 165   N  VAL A 147           
SHEET    3 AA6 5 SER A 101  ALA A 120 -1  N  CYS A 119   O  VAL A 164           
SHEET    4 AA6 5 GLU A 310  PHE A 327 -1  O  PHE A 322   N  PHE A 102           
SHEET    5 AA6 5 ASN A 296  LYS A 304 -1  N  PHE A 299   O  ILE A 315           
LINK         C1  NAG A 673                 ND2 ASN A 213     1555   1555        
LINK         O4  NAG A 673                 C1  NAG A 674     1555   1555        
LINK         O4  NAG A 674                 C1  BMA A 675     1555   1555        
LINK         O3  BMA A 675                 C1  MAN A 676     1555   1555        
LINK         O6  BMA A 675                 C1  MAN A 677     1555   1555        
LINK         O3  MAN A 677                 C1  MAN A 678     1555   1555        
CISPEP   1 SER A   80    GLU A   81          0       -10.75                     
CISPEP   2 ILE A   94    PRO A   95          0        -7.93                     
CISPEP   3 THR A  149    GLY A  150          0       -27.07                     
CISPEP   4 CYS A  168    PRO A  169          0         4.45                     
CISPEP   5 ASN A  178    PRO A  179          0         5.85                     
SSBOND   1 CYS A  119    CYS A  168                          1555   1555  2.06  
SSBOND   2 CYS A  129    CYS A  152                          1555   1555  2.03  
SSBOND   3 CYS A  135    CYS A  162                          1555   1555  2.05  
SSBOND   4 CYS A  220    CYS A  230                          1555   1555  2.05  
SSBOND   5 CYS A  264    CYS A  273                          1555   1555  2.05  
SITE     1 AC1  8 LYS A  70  LYS A 193  ALA A 292  PRO A 293                    
SITE     2 AC1  8 GLY A 294  TYR A 295  ASN A 296  CTP A 510                    
SITE     1 AC2  3 CTP A 510  HOH A 610  HOH A 619                               
SITE     1 AC3 15 LYS A  70  LYS A  72  ARG A 143  THR A 189                    
SITE     2 AC3 15 LEU A 191  LEU A 217  ILE A 232  ALA A 292                    
SITE     3 AC3 15 ASN A 296  ARG A 298  LYS A 316  GOL A 508                    
SITE     4 AC3 15 GOL A 509  HOH A 604  HOH A 641                               
SITE     1 AC4  1 ASN A 113                                                     
SITE     1 AC5 10 THR A 130  HIS A 132  CYS A 152  LYS A 160                    
SITE     2 AC5 10 ASN A 211  ILE A 212  ASN A 213  HIS A 219                    
SITE     3 AC5 10 THR A 226  ASP A 227                                          
CRYST1  129.242  129.242  251.825  90.00  90.00 120.00 H 3 2        18          
ORIGX1      1.000000  0.000000  0.000000        0.00000                         
ORIGX2      0.000000  1.000000  0.000000        0.00000                         
ORIGX3      0.000000  0.000000  1.000000        0.00000                         
SCALE1      0.007737  0.004467  0.000000        0.00000                         
SCALE2      0.000000  0.008934  0.000000        0.00000                         
SCALE3      0.000000  0.000000  0.003971        0.00000                         
ATOM      1  N   ARG A  36      59.600 -20.074 -71.441  1.00171.67           N  
ATOM      2  CA  ARG A  36      60.398 -18.849 -71.487  1.00175.30           C  
ATOM      3  C   ARG A  36      60.197 -17.994 -70.230  1.00174.24           C  
ATOM      4  O   ARG A  36      61.163 -17.644 -69.547  1.00170.17           O  
ATOM      5  CB  ARG A  36      60.080 -18.044 -72.748  1.00173.79           C  
ATOM      6  N   PHE A  37      58.944 -17.641 -69.945  1.00173.62           N  
ATOM      7  CA  PHE A  37      58.586 -17.060 -68.656  1.00167.70           C  
ATOM      8  C   PHE A  37      58.427 -18.208 -67.662  1.00169.98           C  
ATOM      9  O   PHE A  37      58.525 -18.014 -66.448  1.00168.66           O  
ATOM     10  CB  PHE A  37      57.294 -16.246 -68.755  1.00153.52           C  
ATOM     11  N   THR A  38      58.193 -19.404 -68.204  1.00169.82           N  
ATOM     12  CA  THR A  38      58.192 -20.647 -67.435  1.00170.18           C  
ATOM     13  C   THR A  38      59.621 -20.999 -67.028  1.00171.73           C  
ATOM     14  O   THR A  38      59.895 -21.291 -65.856  1.00171.64           O  
ATOM     15  CB  THR A  38      57.609 -21.817 -68.257  1.00166.19           C  
ATOM     16  OG1 THR A  38      56.244 -21.540 -68.588  1.00158.71           O  
ATOM     17  CG2 THR A  38      57.683 -23.119 -67.471  1.00163.30           C  
ATOM     18  N   GLN A  39      60.520 -20.972 -68.011  1.00171.89           N  
ATOM     19  CA  GLN A  39      61.955 -21.108 -67.775  1.00171.63           C  
ATOM     20  C   GLN A  39      62.424 -20.103 -66.730  1.00171.71           C  
ATOM     21  O   GLN A  39      62.918 -20.490 -65.681  1.00169.99           O  
ATOM     22  CB  GLN A  39      62.743 -20.913 -69.068  1.00169.51           C  
ATOM     23  CG  GLN A  39      62.379 -21.880 -70.170  1.00174.12           C  
ATOM     24  CD  GLN A  39      63.148 -21.603 -71.440  1.00177.80           C  
ATOM     25  OE1 GLN A  39      64.252 -21.060 -71.401  1.00178.68           O  
ATOM     26  NE2 GLN A  39      62.566 -21.962 -72.579  1.00178.77           N  
ATOM     27  N   ALA A  40      62.275 -18.815 -67.032  1.00171.74           N  
ATOM     28  CA  ALA A  40      62.619 -17.743 -66.096  1.00168.54           C  
ATOM     29  C   ALA A  40      62.021 -17.936 -64.694  1.00166.79           C  
ATOM     30  O   ALA A  40      62.675 -17.635 -63.695  1.00163.59           O  
ATOM     31  CB  ALA A  40      62.214 -16.392 -66.669  1.00164.29           C  
ATOM     32  N   LEU A  41      60.786 -18.432 -64.623  1.00167.04           N  
ATOM     33  CA  LEU A  41      60.152 -18.702 -63.330  1.00165.91           C  
ATOM     34  C   LEU A  41      60.850 -19.818 -62.544  1.00163.88           C  
ATOM     35  O   LEU A  41      61.198 -19.632 -61.378  1.00162.17           O  
ATOM     36  CB  LEU A  41      58.659 -19.025 -63.491  1.00166.38           C  
ATOM     37  CG  LEU A  41      57.667 -18.157 -62.701  1.00162.52           C  
ATOM     38  CD1 LEU A  41      57.481 -16.788 -63.354  1.00152.41           C  
ATOM     39  CD2 LEU A  41      56.325 -18.865 -62.514  1.00152.03           C  
ATOM     40  N   VAL A  42      61.054 -20.973 -63.175  1.00164.70           N  
ATOM     41  CA  VAL A  42      61.661 -22.110 -62.475  1.00164.69           C  
ATOM     42  C   VAL A  42      63.181 -21.990 -62.287  1.00162.92           C  
ATOM     43  O   VAL A  42      63.769 -22.718 -61.491  1.00160.71           O  
ATOM     44  CB  VAL A  42      61.323 -23.462 -63.148  1.00164.92           C  
ATOM     45  CG1 VAL A  42      59.814 -23.666 -63.203  1.00162.87           C  
ATOM     46  CG2 VAL A  42      61.937 -23.538 -64.535  1.00167.64           C  
ATOM     47  N   ILE A  43      63.810 -21.091 -63.038  1.00164.70           N  
ATOM     48  CA  ILE A  43      65.232 -20.782 -62.873  1.00164.81           C  
ATOM     49  C   ILE A  43      65.463 -19.777 -61.739  1.00161.32           C  
ATOM     50  O   ILE A  43      66.420 -19.896 -60.970  1.00156.45           O  
ATOM     51  CB  ILE A  43      65.855 -20.271 -64.188  1.00165.09           C  
ATOM     52  CG1 ILE A  43      65.825 -21.377 -65.247  1.00165.98           C  
ATOM     53  CG2 ILE A  43      67.286 -19.796 -63.958  1.00159.77           C  
ATOM     54  CD1 ILE A  43      65.941 -20.870 -66.674  1.00164.70           C  
ATOM     55  N   ALA A  44      64.577 -18.790 -61.638  1.00161.23           N  
ATOM     56  CA  ALA A  44      64.587 -17.871 -60.505  1.00157.86           C  
ATOM     57  C   ALA A  44      64.151 -18.620 -59.249  1.00158.21           C  
ATOM     58  O   ALA A  44      64.375 -18.161 -58.129  1.00153.93           O  
ATOM     59  CB  ALA A  44      63.665 -16.688 -60.766  1.00153.63           C  
ATOM     60  N   TYR A  45      63.512 -19.770 -59.461  1.00161.03           N  
ATOM     61  CA  TYR A  45      63.076 -20.664 -58.388  1.00157.91           C  
ATOM     62  C   TYR A  45      64.223 -21.510 -57.818  1.00154.72           C  
ATOM     63  O   TYR A  45      64.372 -21.618 -56.602  1.00152.71           O  
ATOM     64  CB  TYR A  45      61.927 -21.553 -58.890  1.00158.93           C  
ATOM     65  CG  TYR A  45      61.650 -22.803 -58.075  1.00158.61           C  
ATOM     66  CD1 TYR A  45      62.348 -23.985 -58.315  1.00157.61           C  
ATOM     67  CD2 TYR A  45      60.667 -22.812 -57.092  1.00156.49           C  
ATOM     68  CE1 TYR A  45      62.095 -25.130 -57.582  1.00155.76           C  
ATOM     69  CE2 TYR A  45      60.404 -23.956 -56.355  1.00156.97           C  
ATOM     70  CZ  TYR A  45      61.121 -25.113 -56.606  1.00155.77           C  
ATOM     71  OH  TYR A  45      60.865 -26.255 -55.878  1.00150.25           O  
ATOM     72  N   VAL A  46      65.030 -22.114 -58.687  1.00156.49           N  
ATOM     73  CA  VAL A  46      66.138 -22.950 -58.218  1.00154.78           C  
ATOM     74  C   VAL A  46      67.313 -22.123 -57.705  1.00148.93           C  
ATOM     75  O   VAL A  46      68.282 -22.667 -57.183  1.00143.12           O  
ATOM     76  CB  VAL A  46      66.631 -23.948 -59.282  1.00154.96           C  
ATOM     77  CG1 VAL A  46      65.474 -24.821 -59.758  1.00156.02           C  
ATOM     78  CG2 VAL A  46      67.302 -23.218 -60.440  1.00154.34           C  
ATOM     79  N   ILE A  47      67.230 -20.809 -57.877  1.00150.38           N  
ATOM     80  CA  ILE A  47      68.167 -19.901 -57.230  1.00146.61           C  
ATOM     81  C   ILE A  47      67.495 -19.222 -56.044  1.00142.89           C  
ATOM     82  O   ILE A  47      67.935 -19.375 -54.909  1.00142.62           O  
ATOM     83  CB  ILE A  47      68.762 -18.864 -58.196  1.00144.91           C  
ATOM     84  CG1 ILE A  47      69.532 -19.576 -59.305  1.00147.15           C  
ATOM     85  CG2 ILE A  47      69.700 -17.930 -57.456  1.00133.49           C  
ATOM     86  CD1 ILE A  47      70.616 -20.501 -58.794  1.00137.21           C  
ATOM     87  N   GLY A  48      66.432 -18.468 -56.308  1.00144.98           N  
ATOM     88  CA  GLY A  48      65.728 -17.768 -55.249  1.00142.26           C  
ATOM     89  C   GLY A  48      65.119 -18.655 -54.173  1.00142.93           C  
ATOM     90  O   GLY A  48      65.463 -18.513 -52.998  1.00141.77           O  
ATOM     91  N   TYR A  49      64.217 -19.561 -54.552  1.00145.45           N  
ATOM     92  CA  TYR A  49      63.625 -20.485 -53.578  1.00143.07           C  
ATOM     93  C   TYR A  49      64.644 -21.405 -52.899  1.00143.99           C  
ATOM     94  O   TYR A  49      64.971 -21.216 -51.726  1.00142.79           O  
ATOM     95  CB  TYR A  49      62.488 -21.310 -54.193  1.00141.97           C  
ATOM     96  N   VAL A  50      65.169 -22.375 -53.647  1.00143.62           N  
ATOM     97  CA  VAL A  50      65.960 -23.459 -53.047  1.00143.39           C  
ATOM     98  C   VAL A  50      67.429 -23.136 -52.715  1.00138.08           C  
ATOM     99  O   VAL A  50      67.957 -23.616 -51.709  1.00137.64           O  
ATOM    100  CB  VAL A  50      65.814 -24.801 -53.837  1.00142.99           C  
ATOM    101  CG1 VAL A  50      65.169 -24.559 -55.190  1.00146.69           C  
ATOM    102  CG2 VAL A  50      67.156 -25.536 -53.968  1.00142.17           C  
ATOM    103  N   CYS A  51      68.093 -22.337 -53.543  1.00136.09           N  
ATOM    104  CA  CYS A  51      69.477 -21.970 -53.245  1.00133.51           C  
ATOM    105  C   CYS A  51      69.604 -20.829 -52.222  1.00128.51           C  
ATOM    106  O   CYS A  51      70.422 -20.897 -51.313  1.00121.82           O  
ATOM    107  CB  CYS A  51      70.250 -21.648 -54.528  1.00136.72           C  
ATOM    108  SG  CYS A  51      71.926 -22.350 -54.590  1.00136.51           S  
ATOM    109  N   VAL A  52      68.788 -19.791 -52.357  1.00130.30           N  
ATOM    110  CA  VAL A  52      68.892 -18.639 -51.467  1.00125.73           C  
ATOM    111  C   VAL A  52      67.968 -18.741 -50.255  1.00128.91           C  
ATOM    112  O   VAL A  52      68.428 -18.743 -49.115  1.00130.24           O  
ATOM    113  CB  VAL A  52      68.651 -17.309 -52.202  1.00126.08           C  
ATOM    114  CG1 VAL A  52      68.895 -16.145 -51.262  1.00125.00           C  
ATOM    115  CG2 VAL A  52      69.566 -17.199 -53.401  1.00126.20           C  
ATOM    116  N   TYR A  53      66.665 -18.801 -50.505  1.00130.63           N  
ATOM    117  CA  TYR A  53      65.678 -18.797 -49.428  1.00130.83           C  
ATOM    118  C   TYR A  53      65.690 -20.055 -48.547  1.00128.71           C  
ATOM    119  O   TYR A  53      65.511 -19.964 -47.333  1.00126.31           O  
ATOM    120  CB  TYR A  53      64.278 -18.545 -49.993  1.00133.06           C  
ATOM    121  CG  TYR A  53      63.187 -18.564 -48.952  1.00138.57           C  
ATOM    122  CD1 TYR A  53      62.901 -17.431 -48.194  1.00140.82           C  
ATOM    123  CD2 TYR A  53      62.438 -19.714 -48.727  1.00139.00           C  
ATOM    124  CE1 TYR A  53      61.900 -17.444 -47.237  1.00144.00           C  
ATOM    125  CE2 TYR A  53      61.439 -19.739 -47.776  1.00145.12           C  
ATOM    126  CZ  TYR A  53      61.172 -18.604 -47.034  1.00150.71           C  
ATOM    127  OH  TYR A  53      60.174 -18.639 -46.086  1.00158.87           O  
ATOM    128  N   ASN A  54      65.888 -21.222 -49.152  1.00127.04           N  
ATOM    129  CA  ASN A  54      65.905 -22.480 -48.402  1.00123.42           C  
ATOM    130  C   ASN A  54      67.307 -22.925 -47.968  1.00118.57           C  
ATOM    131  O   ASN A  54      67.485 -24.044 -47.482  1.00114.20           O  
ATOM    132  CB  ASN A  54      65.182 -23.600 -49.158  1.00117.75           C  
ATOM    133  N   LYS A  55      68.294 -22.057 -48.186  1.00120.71           N  
ATOM    134  CA  LYS A  55      69.682 -22.288 -47.761  1.00119.51           C  
ATOM    135  C   LYS A  55      70.242 -23.654 -48.192  1.00118.56           C  
ATOM    136  O   LYS A  55      70.752 -24.427 -47.378  1.00113.94           O  
ATOM    137  CB  LYS A  55      69.841 -22.065 -46.249  1.00109.34           C  
ATOM    138  N   GLY A  56      70.137 -23.938 -49.485  1.00119.73           N  
ATOM    139  CA  GLY A  56      70.624 -25.183 -50.043  1.00118.26           C  
ATOM    140  C   GLY A  56      72.087 -25.107 -50.431  1.00118.97           C  
ATOM    141  O   GLY A  56      72.626 -26.033 -51.034  1.00123.77           O  
ATOM    142  N   TYR A  57      72.732 -23.997 -50.097  1.00109.82           N  
ATOM    143  CA  TYR A  57      74.169 -23.881 -50.284  1.00110.22           C  
ATOM    144  C   TYR A  57      74.884 -24.283 -49.007  1.00111.76           C  
ATOM    145  O   TYR A  57      76.108 -24.184 -48.903  1.00109.10           O  
ATOM    146  CB  TYR A  57      74.553 -22.458 -50.669  1.00111.37           C  
ATOM    147  CG  TYR A  57      74.112 -21.384 -49.698  1.00106.35           C  
ATOM    148  CD1 TYR A  57      72.839 -20.837 -49.771  1.00107.88           C  
ATOM    149  CD2 TYR A  57      74.978 -20.895 -48.732  1.00104.61           C  
ATOM    150  CE1 TYR A  57      72.427 -19.841 -48.902  1.00107.89           C  
ATOM    151  CE2 TYR A  57      74.579 -19.898 -47.854  1.00109.77           C  
ATOM    152  CZ  TYR A  57      73.302 -19.372 -47.943  1.00109.41           C  
ATOM    153  OH  TYR A  57      72.906 -18.378 -47.072  1.00100.06           O  
ATOM    154  N   GLN A  58      74.097 -24.736 -48.034  1.00114.88           N  
ATOM    155  CA  GLN A  58      74.591 -24.969 -46.685  1.00108.60           C  
ATOM    156  C   GLN A  58      74.533 -26.411 -46.237  1.00100.33           C  
ATOM    157  O   GLN A  58      73.538 -27.103 -46.442  1.00 97.32           O  
ATOM    158  CB  GLN A  58      73.822 -24.111 -45.672  1.00108.26           C  
ATOM    159  CG  GLN A  58      74.396 -22.716 -45.473  1.00107.14           C  
ATOM    160  CD  GLN A  58      73.626 -21.905 -44.456  1.00106.84           C  
ATOM    161  OE1 GLN A  58      72.430 -22.120 -44.244  1.00108.49           O  
ATOM    162  NE2 GLN A  58      74.309 -20.962 -43.816  1.00104.92           N  
ATOM    163  N   ASP A  59      75.631 -26.845 -45.634  1.00101.64           N  
ATOM    164  CA  ASP A  59      75.646 -28.004 -44.765  1.00104.42           C  
ATOM    165  C   ASP A  59      74.777 -27.679 -43.562  1.00106.24           C  
ATOM    166  O   ASP A  59      74.674 -26.515 -43.158  1.00105.79           O  
ATOM    167  CB  ASP A  59      77.065 -28.273 -44.276  1.00107.05           C  
ATOM    168  CG  ASP A  59      77.705 -29.446 -44.971  1.00115.37           C  
ATOM    169  OD1 ASP A  59      76.982 -30.158 -45.707  1.00116.84           O  
ATOM    170  OD2 ASP A  59      78.925 -29.659 -44.767  1.00111.61           O  
ATOM    171  N   THR A  60      74.174 -28.709 -42.977  1.00104.51           N  
ATOM    172  CA  THR A  60      73.251 -28.526 -41.868  1.00 97.06           C  
ATOM    173  C   THR A  60      73.526 -29.537 -40.735  1.00 96.34           C  
ATOM    174  O   THR A  60      73.656 -30.738 -40.972  1.00 93.85           O  
ATOM    175  CB  THR A  60      71.778 -28.571 -42.369  1.00 90.67           C  
ATOM    176  OG1 THR A  60      70.878 -28.476 -41.262  1.00 99.05           O  
ATOM    177  CG2 THR A  60      71.497 -29.855 -43.130  1.00 91.74           C  
ATOM    178  N   ASP A  61      73.649 -29.027 -39.510  1.00 97.27           N  
ATOM    179  CA  ASP A  61      73.836 -29.858 -38.322  1.00 93.33           C  
ATOM    180  C   ASP A  61      72.772 -29.494 -37.292  1.00 89.96           C  
ATOM    181  O   ASP A  61      72.279 -28.372 -37.302  1.00 92.57           O  
ATOM    182  CB  ASP A  61      75.218 -29.605 -37.730  1.00 88.95           C  
ATOM    183  CG  ASP A  61      75.651 -30.685 -36.753  1.00 93.06           C  
ATOM    184  OD1 ASP A  61      75.007 -31.760 -36.702  1.00 93.19           O  
ATOM    185  OD2 ASP A  61      76.658 -30.457 -36.048  1.00 91.17           O  
ATOM    186  N   THR A  62      72.418 -30.419 -36.401  1.00 84.46           N  
ATOM    187  CA  THR A  62      71.451 -30.095 -35.342  1.00 84.82           C  
ATOM    188  C   THR A  62      72.076 -30.155 -33.937  1.00 82.85           C  
ATOM    189  O   THR A  62      73.101 -30.807 -33.722  1.00 82.83           O  
ATOM    190  CB  THR A  62      70.118 -30.908 -35.437  1.00 77.42           C  
ATOM    191  OG1 THR A  62      70.343 -32.274 -35.093  1.00 73.05           O  
ATOM    192  CG2 THR A  62      69.540 -30.835 -36.838  1.00 78.88           C  
ATOM    193  N   VAL A  63      71.454 -29.453 -32.991  1.00 81.06           N  
ATOM    194  CA  VAL A  63      72.111 -29.093 -31.729  1.00 78.35           C  
ATOM    195  C   VAL A  63      72.262 -30.221 -30.717  1.00 68.64           C  
ATOM    196  O   VAL A  63      71.360 -31.034 -30.522  1.00 68.20           O  
ATOM    197  CB  VAL A  63      71.408 -27.867 -31.049  1.00 75.60           C  
ATOM    198  CG1 VAL A  63      70.023 -28.243 -30.547  1.00 73.42           C  
ATOM    199  CG2 VAL A  63      72.255 -27.299 -29.915  1.00 65.95           C  
ATOM    200  N   LEU A  64      73.425 -30.270 -30.082  1.00 64.54           N  
ATOM    201  CA  LEU A  64      73.545 -31.035 -28.860  1.00 68.31           C  
ATOM    202  C   LEU A  64      73.508 -30.054 -27.690  1.00 74.47           C  
ATOM    203  O   LEU A  64      74.198 -29.029 -27.710  1.00 70.28           O  
ATOM    204  CB  LEU A  64      74.826 -31.853 -28.862  1.00 74.24           C  
ATOM    205  CG  LEU A  64      74.954 -32.780 -30.075  1.00 77.43           C  
ATOM    206  CD1 LEU A  64      76.239 -33.587 -29.976  1.00 77.48           C  
ATOM    207  CD2 LEU A  64      73.725 -33.691 -30.247  1.00 67.63           C  
ATOM    208  N   SER A  65      72.683 -30.354 -26.686  1.00 73.98           N  
ATOM    209  CA  SER A  65      72.425 -29.415 -25.589  1.00 67.05           C  
ATOM    210  C   SER A  65      72.540 -30.056 -24.214  1.00 62.73           C  
ATOM    211  O   SER A  65      72.321 -31.251 -24.049  1.00 66.97           O  
ATOM    212  CB  SER A  65      71.038 -28.761 -25.761  1.00 67.14           C  
ATOM    213  OG  SER A  65      70.414 -28.428 -24.526  1.00 61.63           O  
ATOM    214  N   SER A  66      72.900 -29.247 -23.232  1.00 60.18           N  
ATOM    215  CA  SER A  66      72.828 -29.647 -21.838  1.00 61.47           C  
ATOM    216  C   SER A  66      72.355 -28.446 -21.009  1.00 63.22           C  
ATOM    217  O   SER A  66      72.852 -27.325 -21.182  1.00 61.19           O  
ATOM    218  CB  SER A  66      74.192 -30.164 -21.356  1.00 57.52           C  
ATOM    219  OG  SER A  66      74.344 -30.032 -19.948  1.00 57.85           O  
ATOM    220  N   VAL A  67      71.379 -28.658 -20.130  1.00 60.31           N  
ATOM    221  CA  VAL A  67      70.960 -27.572 -19.248  1.00 59.51           C  
ATOM    222  C   VAL A  67      71.051 -27.927 -17.762  1.00 56.49           C  
ATOM    223  O   VAL A  67      70.856 -29.069 -17.381  1.00 63.24           O  
ATOM    224  CB  VAL A  67      69.553 -27.026 -19.610  1.00 54.02           C  
ATOM    225  CG1 VAL A  67      69.208 -27.388 -21.032  1.00 57.37           C  
ATOM    226  CG2 VAL A  67      68.496 -27.554 -18.660  1.00 55.13           C  
ATOM    227  N   THR A  68      71.385 -26.935 -16.940  1.00 57.34           N  
ATOM    228  CA  THR A  68      71.284 -27.031 -15.485  1.00 54.49           C  
ATOM    229  C   THR A  68      70.467 -25.829 -15.015  1.00 51.60           C  
ATOM    230  O   THR A  68      70.462 -24.798 -15.674  1.00 55.04           O  
ATOM    231  CB  THR A  68      72.678 -27.047 -14.801  1.00 60.08           C  
ATOM    232  OG1 THR A  68      73.358 -25.806 -15.031  1.00 60.03           O  
ATOM    233  CG2 THR A  68      73.530 -28.188 -15.334  1.00 58.28           C  
ATOM    234  N   THR A  69      69.748 -25.956 -13.908  1.00 48.29           N  
ATOM    235  CA  THR A  69      68.901 -24.858 -13.454  1.00 44.44           C  
ATOM    236  C   THR A  69      69.110 -24.551 -11.982  1.00 47.85           C  
ATOM    237  O   THR A  69      69.577 -25.397 -11.229  1.00 53.18           O  
ATOM    238  CB  THR A  69      67.385 -25.110 -13.732  1.00 49.17           C  
ATOM    239  OG1 THR A  69      66.901 -26.250 -12.984  1.00 46.76           O  
ATOM    240  CG2 THR A  69      67.140 -25.303 -15.216  1.00 42.58           C  
ATOM    241  N   LYS A  70      68.814 -23.322 -11.577  1.00 49.61           N  
ATOM    242  CA  LYS A  70      68.827 -23.004 -10.157  1.00 51.72           C  
ATOM    243  C   LYS A  70      67.692 -22.062  -9.792  1.00 56.62           C  
ATOM    244  O   LYS A  70      67.613 -20.956 -10.324  1.00 57.08           O  
ATOM    245  CB  LYS A  70      70.159 -22.380  -9.750  1.00 48.82           C  
ATOM    246  CG  LYS A  70      70.320 -22.284  -8.254  1.00 47.76           C  
ATOM    247  CD  LYS A  70      71.643 -21.681  -7.867  1.00 48.98           C  
ATOM    248  CE  LYS A  70      72.616 -22.709  -7.374  1.00 47.75           C  
ATOM    249  NZ  LYS A  70      73.911 -22.082  -7.095  1.00 48.08           N  
ATOM    250  N   VAL A  71      66.839 -22.472  -8.861  1.00 50.18           N  
ATOM    251  CA  VAL A  71      65.762 -21.605  -8.410  1.00 50.82           C  
ATOM    252  C   VAL A  71      66.217 -20.841  -7.168  1.00 53.79           C  
ATOM    253  O   VAL A  71      67.075 -21.331  -6.425  1.00 50.61           O  
ATOM    254  CB  VAL A  71      64.456 -22.398  -8.198  1.00 55.61           C  
ATOM    255  CG1 VAL A  71      63.323 -21.476  -7.771  1.00 53.01           C  
ATOM    256  CG2 VAL A  71      64.086 -23.106  -9.489  1.00 50.25           C  
ATOM    257  N   LYS A  72      65.731 -19.604  -6.999  1.00 58.02           N  
ATOM    258  CA  LYS A  72      66.142 -18.749  -5.867  1.00 52.13           C  
ATOM    259  C   LYS A  72      64.974 -17.930  -5.346  1.00 56.15           C  
ATOM    260  O   LYS A  72      64.225 -17.308  -6.111  1.00 55.96           O  
ATOM    261  CB  LYS A  72      67.307 -17.829  -6.258  1.00 50.67           C  
ATOM    262  CG  LYS A  72      68.169 -17.343  -5.085  1.00 56.55           C  
ATOM    263  CD  LYS A  72      69.569 -16.863  -5.541  1.00 52.93           C  
ATOM    264  CE  LYS A  72      70.584 -17.999  -5.714  1.00 55.02           C  
ATOM    265  NZ  LYS A  72      71.282 -18.397  -4.444  1.00 47.57           N  
ATOM    266  N   GLY A  73      64.789 -17.974  -4.035  1.00 58.60           N  
ATOM    267  CA  GLY A  73      63.710 -17.241  -3.402  1.00 54.26           C  
ATOM    268  C   GLY A  73      63.271 -17.856  -2.089  1.00 54.93           C  
ATOM    269  O   GLY A  73      63.649 -18.982  -1.763  1.00 62.66           O  
ATOM    270  N   ILE A  74      62.454 -17.117  -1.350  1.00 53.34           N  
ATOM    271  CA  ILE A  74      61.854 -17.581  -0.116  1.00 50.52           C  
ATOM    272  C   ILE A  74      60.385 -17.298  -0.277  1.00 55.57           C  
ATOM    273  O   ILE A  74      60.018 -16.296  -0.902  1.00 55.72           O  
ATOM    274  CB  ILE A  74      62.350 -16.793   1.084  1.00 51.14           C  
ATOM    275  CG1 ILE A  74      63.878 -16.896   1.197  1.00 60.23           C  
ATOM    276  CG2 ILE A  74      61.649 -17.256   2.362  1.00 55.43           C  
ATOM    277  CD1 ILE A  74      64.390 -17.909   2.202  1.00 54.54           C  
ATOM    278  N   ALA A  75      59.546 -18.199   0.234  1.00 54.39           N  
ATOM    279  CA  ALA A  75      58.122 -17.928   0.333  1.00 50.04           C  
ATOM    280  C   ALA A  75      57.751 -17.977   1.807  1.00 57.92           C  
ATOM    281  O   ALA A  75      58.393 -18.678   2.587  1.00 58.61           O  
ATOM    282  CB  ALA A  75      57.330 -18.922  -0.463  1.00 49.09           C  
ATOM    283  N   LEU A  76      56.733 -17.209   2.188  1.00 61.92           N  
ATOM    284  CA  LEU A  76      56.273 -17.134   3.573  1.00 61.51           C  
ATOM    285  C   LEU A  76      54.858 -17.653   3.661  1.00 60.85           C  
ATOM    286  O   LEU A  76      54.009 -17.290   2.839  1.00 63.59           O  
ATOM    287  CB  LEU A  76      56.288 -15.685   4.058  1.00 66.13           C  
ATOM    288  CG  LEU A  76      55.761 -15.459   5.473  1.00 68.66           C  
ATOM    289  CD1 LEU A  76      56.782 -15.879   6.514  1.00 70.35           C  
ATOM    290  CD2 LEU A  76      55.414 -14.021   5.639  1.00 64.86           C  
ATOM    291  N   THR A  77      54.603 -18.512   4.642  1.00 64.33           N  
ATOM    292  CA  THR A  77      53.249 -19.012   4.880  1.00 72.78           C  
ATOM    293  C   THR A  77      52.854 -18.789   6.315  1.00 78.33           C  
ATOM    294  O   THR A  77      53.692 -18.817   7.215  1.00 80.30           O  
ATOM    295  CB  THR A  77      53.058 -20.532   4.575  1.00 67.21           C  
ATOM    296  OG1 THR A  77      54.109 -21.295   5.174  1.00 64.72           O  
ATOM    297  CG2 THR A  77      53.029 -20.802   3.098  1.00 63.10           C  
ATOM    298  N   LYS A  78      51.564 -18.550   6.514  1.00 89.31           N  
ATOM    299  CA  LYS A  78      50.971 -18.559   7.843  1.00 99.37           C  
ATOM    300  C   LYS A  78      49.752 -19.474   7.756  1.00106.12           C  
ATOM    301  O   LYS A  78      48.832 -19.220   6.972  1.00107.02           O  
ATOM    302  CB  LYS A  78      50.596 -17.138   8.300  1.00 80.20           C  
ATOM    303  N   THR A  79      49.769 -20.566   8.519  1.00113.60           N  
ATOM    304  CA  THR A  79      48.636 -21.489   8.545  1.00119.99           C  
ATOM    305  C   THR A  79      48.366 -21.997   9.962  1.00133.38           C  
ATOM    306  O   THR A  79      49.131 -21.717  10.899  1.00126.51           O  
ATOM    307  CB  THR A  79      48.846 -22.693   7.590  1.00103.93           C  
ATOM    308  N   SER A  80      47.284 -22.763  10.101  1.00144.67           N  
ATOM    309  CA  SER A  80      46.856 -23.268  11.404  1.00145.51           C  
ATOM    310  C   SER A  80      46.983 -24.797  11.518  1.00143.89           C  
ATOM    311  O   SER A  80      46.213 -25.546  10.910  1.00140.86           O  
ATOM    312  CB  SER A  80      45.420 -22.822  11.713  1.00128.23           C  
ATOM    313  N   GLU A  81      47.971 -25.243  12.292  1.00143.74           N  
ATOM    314  CA  GLU A  81      49.001 -24.331  12.788  1.00147.00           C  
ATOM    315  C   GLU A  81      50.397 -24.911  12.604  1.00147.45           C  
ATOM    316  O   GLU A  81      50.736 -25.927  13.218  1.00150.83           O  
ATOM    317  CB  GLU A  81      48.768 -23.983  14.268  1.00143.20           C  
ATOM    318  CG  GLU A  81      49.740 -22.949  14.827  1.00143.35           C  
ATOM    319  CD  GLU A  81      50.567 -23.486  15.987  1.00149.61           C  
ATOM    320  OE1 GLU A  81      51.806 -23.285  15.997  1.00143.48           O  
ATOM    321  OE2 GLU A  81      49.974 -24.110  16.892  1.00153.45           O  
ATOM    322  N   LEU A  82      51.191 -24.297  11.728  1.00141.15           N  
ATOM    323  CA  LEU A  82      52.643 -24.451  11.798  1.00144.39           C  
ATOM    324  C   LEU A  82      53.308 -23.218  12.441  1.00141.47           C  
ATOM    325  O   LEU A  82      54.507 -23.231  12.743  1.00130.94           O  
ATOM    326  CB  LEU A  82      53.232 -24.736  10.411  1.00133.13           C  
ATOM    327  N   GLY A  83      52.507 -22.183  12.697  1.00136.71           N  
ATOM    328  CA  GLY A  83      53.024 -20.856  13.000  1.00119.97           C  
ATOM    329  C   GLY A  83      53.339 -20.121  11.701  1.00113.59           C  
ATOM    330  O   GLY A  83      52.731 -20.397  10.660  1.00106.46           O  
ATOM    331  N   GLU A  84      54.281 -19.180  11.755  1.00107.11           N  
ATOM    332  CA  GLU A  84      54.830 -18.576  10.540  1.00 90.35           C  
ATOM    333  C   GLU A  84      56.003 -19.417  10.030  1.00 87.04           C  
ATOM    334  O   GLU A  84      56.908 -19.782  10.789  1.00 82.23           O  
ATOM    335  CB  GLU A  84      55.269 -17.132  10.784  1.00 80.86           C  
ATOM    336  CG  GLU A  84      54.439 -16.115  10.021  1.00 90.43           C  
ATOM    337  CD  GLU A  84      54.894 -14.666  10.235  1.00 95.71           C  
ATOM    338  OE1 GLU A  84      54.132 -13.740   9.847  1.00 87.25           O  
ATOM    339  OE2 GLU A  84      56.010 -14.456  10.779  1.00 88.51           O  
ATOM    340  N   ARG A  85      55.985 -19.703   8.732  1.00 82.29           N  
ATOM    341  CA  ARG A  85      56.891 -20.672   8.126  1.00 76.03           C  
ATOM    342  C   ARG A  85      57.589 -20.109   6.860  1.00 68.61           C  
ATOM    343  O   ARG A  85      56.954 -19.455   6.026  1.00 67.75           O  
ATOM    344  CB  ARG A  85      56.074 -21.939   7.806  1.00 72.79           C  
ATOM    345  CG  ARG A  85      56.794 -23.260   8.002  1.00 69.88           C  
ATOM    346  CD  ARG A  85      57.502 -23.693   6.712  1.00 71.42           C  
ATOM    347  NE  ARG A  85      58.223 -24.961   6.864  1.00 78.40           N  
ATOM    348  CZ  ARG A  85      59.167 -25.395   6.031  1.00 71.07           C  
ATOM    349  NH1 ARG A  85      59.510 -24.661   4.982  1.00 64.77           N  
ATOM    350  NH2 ARG A  85      59.774 -26.561   6.249  1.00 72.67           N  
ATOM    351  N   ILE A  86      58.891 -20.341   6.710  1.00 63.24           N  
ATOM    352  CA  ILE A  86      59.553 -19.981   5.448  1.00 64.19           C  
ATOM    353  C   ILE A  86      60.004 -21.196   4.620  1.00 60.54           C  
ATOM    354  O   ILE A  86      60.496 -22.188   5.160  1.00 59.85           O  
ATOM    355  CB  ILE A  86      60.740 -18.979   5.628  1.00 61.44           C  
ATOM    356  CG1 ILE A  86      61.999 -19.697   6.092  1.00 62.46           C  
ATOM    357  CG2 ILE A  86      60.387 -17.861   6.574  1.00 61.78           C  
ATOM    358  CD1 ILE A  86      62.995 -19.866   4.990  1.00 60.48           C  
ATOM    359  N   TRP A  87      59.833 -21.089   3.304  1.00 58.47           N  
ATOM    360  CA  TRP A  87      60.195 -22.136   2.358  1.00 53.65           C  
ATOM    361  C   TRP A  87      61.315 -21.630   1.461  1.00 57.05           C  
ATOM    362  O   TRP A  87      61.126 -20.662   0.718  1.00 56.43           O  
ATOM    363  CB  TRP A  87      58.977 -22.528   1.511  1.00 53.70           C  
ATOM    364  CG  TRP A  87      57.883 -23.116   2.332  1.00 59.53           C  
ATOM    365  CD1 TRP A  87      57.072 -22.457   3.205  1.00 61.33           C  
ATOM    366  CD2 TRP A  87      57.493 -24.495   2.387  1.00 61.53           C  
ATOM    367  NE1 TRP A  87      56.200 -23.337   3.799  1.00 62.42           N  
ATOM    368  CE2 TRP A  87      56.441 -24.595   3.316  1.00 61.30           C  
ATOM    369  CE3 TRP A  87      57.934 -25.657   1.744  1.00 59.23           C  
ATOM    370  CZ2 TRP A  87      55.827 -25.804   3.617  1.00 60.08           C  
ATOM    371  CZ3 TRP A  87      57.317 -26.859   2.046  1.00 51.69           C  
ATOM    372  CH2 TRP A  87      56.274 -26.919   2.965  1.00 52.43           C  
ATOM    373  N   ASP A  88      62.492 -22.245   1.548  1.00 52.13           N  
ATOM    374  CA  ASP A  88      63.545 -21.886   0.611  1.00 51.81           C  
ATOM    375  C   ASP A  88      63.723 -22.956  -0.433  1.00 52.86           C  
ATOM    376  O   ASP A  88      62.923 -23.877  -0.498  1.00 50.69           O  
ATOM    377  CB  ASP A  88      64.868 -21.453   1.261  1.00 49.70           C  
ATOM    378  CG  ASP A  88      65.632 -22.585   1.916  1.00 50.92           C  
ATOM    379  OD1 ASP A  88      65.630 -23.737   1.435  1.00 50.72           O  
ATOM    380  OD2 ASP A  88      66.287 -22.291   2.925  1.00 53.16           O  
ATOM    381  N   VAL A  89      64.751 -22.797  -1.264  1.00 53.70           N  
ATOM    382  CA  VAL A  89      64.959 -23.651  -2.419  1.00 45.58           C  
ATOM    383  C   VAL A  89      64.973 -25.130  -2.049  1.00 50.96           C  
ATOM    384  O   VAL A  89      64.435 -25.960  -2.784  1.00 50.81           O  
ATOM    385  CB  VAL A  89      66.247 -23.264  -3.153  1.00 39.28           C  
ATOM    386  CG1 VAL A  89      67.458 -23.724  -2.395  1.00 42.69           C  
ATOM    387  CG2 VAL A  89      66.254 -23.833  -4.524  1.00 40.77           C  
ATOM    388  N   ALA A  90      65.553 -25.463  -0.898  1.00 46.40           N  
ATOM    389  CA  ALA A  90      65.658 -26.856  -0.521  1.00 49.74           C  
ATOM    390  C   ALA A  90      64.321 -27.381   0.001  1.00 47.89           C  
ATOM    391  O   ALA A  90      64.132 -28.588   0.137  1.00 52.85           O  
ATOM    392  CB  ALA A  90      66.773 -27.064   0.496  1.00 48.64           C  
ATOM    393  N   ASP A  91      63.415 -26.473   0.332  1.00 45.51           N  
ATOM    394  CA  ASP A  91      62.065 -26.850   0.731  1.00 48.37           C  
ATOM    395  C   ASP A  91      61.121 -27.064  -0.465  1.00 48.43           C  
ATOM    396  O   ASP A  91      60.303 -27.990  -0.459  1.00 51.34           O  
ATOM    397  CB  ASP A  91      61.467 -25.851   1.740  1.00 53.89           C  
ATOM    398  CG  ASP A  91      62.418 -25.535   2.914  1.00 60.12           C  
ATOM    399  OD1 ASP A  91      62.697 -26.449   3.716  1.00 58.68           O  
ATOM    400  OD2 ASP A  91      62.871 -24.363   3.047  1.00 56.72           O  
ATOM    401  N   TYR A  92      61.200 -26.189  -1.462  1.00 45.89           N  
ATOM    402  CA  TYR A  92      60.245 -26.214  -2.580  1.00 51.43           C  
ATOM    403  C   TYR A  92      60.682 -26.852  -3.928  1.00 52.67           C  
ATOM    404  O   TYR A  92      59.915 -26.825  -4.900  1.00 54.97           O  
ATOM    405  CB  TYR A  92      59.586 -24.827  -2.801  1.00 47.56           C  
ATOM    406  CG  TYR A  92      60.561 -23.713  -3.097  1.00 49.02           C  
ATOM    407  CD1 TYR A  92      61.268 -23.692  -4.285  1.00 47.73           C  
ATOM    408  CD2 TYR A  92      60.768 -22.672  -2.189  1.00 55.20           C  
ATOM    409  CE1 TYR A  92      62.163 -22.698  -4.560  1.00 51.76           C  
ATOM    410  CE2 TYR A  92      61.667 -21.651  -2.460  1.00 50.19           C  
ATOM    411  CZ  TYR A  92      62.360 -21.679  -3.653  1.00 53.41           C  
ATOM    412  OH  TYR A  92      63.264 -20.700  -3.967  1.00 51.37           O  
ATOM    413  N   ILE A  93      61.896 -27.380  -4.028  1.00 45.66           N  
ATOM    414  CA  ILE A  93      62.274 -28.032  -5.278  1.00 46.87           C  
ATOM    415  C   ILE A  93      62.424 -29.551  -5.095  1.00 51.07           C  
ATOM    416  O   ILE A  93      63.344 -30.023  -4.409  1.00 52.48           O  
ATOM    417  CB  ILE A  93      63.531 -27.400  -5.892  1.00 48.00           C  
ATOM    418  CG1 ILE A  93      63.269 -25.926  -6.206  1.00 44.37           C  
ATOM    419  CG2 ILE A  93      63.958 -28.150  -7.160  1.00 47.18           C  
ATOM    420  CD1 ILE A  93      62.424 -25.702  -7.423  1.00 45.34           C  
ATOM    421  N   ILE A  94      61.477 -30.297  -5.667  1.00 47.76           N  
ATOM    422  CA  ILE A  94      61.368 -31.744  -5.469  1.00 44.25           C  
ATOM    423  C   ILE A  94      61.466 -32.533  -6.774  1.00 47.06           C  
ATOM    424  O   ILE A  94      60.600 -32.409  -7.624  1.00 57.18           O  
ATOM    425  CB  ILE A  94      60.008 -32.104  -4.858  1.00 45.34           C  
ATOM    426  CG1 ILE A  94      59.493 -31.011  -3.903  1.00 47.95           C  
ATOM    427  CG2 ILE A  94      60.063 -33.474  -4.232  1.00 45.88           C  
ATOM    428  CD1 ILE A  94      60.250 -30.872  -2.626  1.00 42.57           C  
ATOM    429  N   PRO A  95      62.509 -33.346  -6.963  1.00 46.61           N  
ATOM    430  CA  PRO A  95      63.722 -33.525  -6.168  1.00 47.08           C  
ATOM    431  C   PRO A  95      64.638 -32.310  -6.413  1.00 47.12           C  
ATOM    432  O   PRO A  95      64.311 -31.477  -7.268  1.00 43.63           O  
ATOM    433  CB  PRO A  95      64.312 -34.822  -6.754  1.00 44.91           C  
ATOM    434  CG  PRO A  95      63.849 -34.841  -8.161  1.00 49.99           C  
ATOM    435  CD  PRO A  95      62.496 -34.198  -8.169  1.00 49.73           C  
ATOM    436  N   PRO A  96      65.775 -32.213  -5.701  1.00 46.39           N  
ATOM    437  CA  PRO A  96      66.569 -30.982  -5.798  1.00 48.16           C  
ATOM    438  C   PRO A  96      67.249 -30.820  -7.137  1.00 47.57           C  
ATOM    439  O   PRO A  96      67.688 -29.726  -7.481  1.00 50.01           O  
ATOM    440  CB  PRO A  96      67.627 -31.168  -4.723  1.00 52.17           C  
ATOM    441  CG  PRO A  96      67.137 -32.315  -3.880  1.00 51.38           C  
ATOM    442  CD  PRO A  96      66.387 -33.179  -4.777  1.00 40.14           C  
ATOM    443  N   GLN A  97      67.368 -31.914  -7.872  1.00 52.10           N  
ATOM    444  CA  GLN A  97      68.002 -31.875  -9.181  1.00 55.96           C  
ATOM    445  C   GLN A  97      67.353 -32.851 -10.179  1.00 54.01           C  
ATOM    446  O   GLN A  97      67.126 -34.019  -9.861  1.00 55.65           O  
ATOM    447  CB  GLN A  97      69.495 -32.148  -9.014  1.00 53.40           C  
ATOM    448  CG  GLN A  97      70.211 -32.354 -10.297  1.00 59.92           C  
ATOM    449  CD  GLN A  97      70.380 -33.810 -10.666  1.00 60.03           C  
ATOM    450  OE1 GLN A  97      70.562 -34.665  -9.799  1.00 54.29           O  
ATOM    451  NE2 GLN A  97      70.314 -34.103 -11.967  1.00 64.48           N  
ATOM    452  N   GLU A  98      67.049 -32.361 -11.376  1.00 57.05           N  
ATOM    453  CA  GLU A  98      66.595 -33.202 -12.486  1.00 62.84           C  
ATOM    454  C   GLU A  98      67.373 -32.808 -13.731  1.00 64.38           C  
ATOM    455  O   GLU A  98      68.021 -31.770 -13.756  1.00 73.30           O  
ATOM    456  CB  GLU A  98      65.099 -33.013 -12.779  1.00 65.39           C  
ATOM    457  CG  GLU A  98      64.155 -33.216 -11.604  1.00 64.78           C  
ATOM    458  CD  GLU A  98      62.701 -33.107 -12.019  1.00 72.59           C  
ATOM    459  OE1 GLU A  98      61.972 -32.251 -11.452  1.00 67.61           O  
ATOM    460  OE2 GLU A  98      62.290 -33.880 -12.920  1.00 80.57           O  
ATOM    461  N   ASP A  99      67.298 -33.614 -14.779  1.00 69.40           N  
ATOM    462  CA  ASP A  99      68.000 -33.278 -16.007  1.00 68.29           C  
ATOM    463  C   ASP A  99      67.051 -32.491 -16.897  1.00 64.63           C  
ATOM    464  O   ASP A  99      66.083 -33.041 -17.422  1.00 64.43           O  
ATOM    465  CB  ASP A  99      68.496 -34.566 -16.685  1.00 67.48           C  
ATOM    466  CG  ASP A  99      68.997 -34.350 -18.116  1.00 72.48           C  
ATOM    467  OD1 ASP A  99      69.334 -33.205 -18.495  1.00 74.32           O  
ATOM    468  OD2 ASP A  99      69.072 -35.352 -18.869  1.00 76.69           O  
ATOM    469  N   GLY A 100      67.337 -31.200 -17.066  1.00 61.69           N  
ATOM    470  CA  GLY A 100      66.507 -30.330 -17.896  1.00 67.90           C  
ATOM    471  C   GLY A 100      65.017 -30.252 -17.551  1.00 60.49           C  
ATOM    472  O   GLY A 100      64.151 -30.229 -18.432  1.00 58.98           O  
ATOM    473  N   SER A 101      64.727 -30.272 -16.255  1.00 57.95           N  
ATOM    474  CA  SER A 101      63.385 -30.091 -15.733  1.00 55.46           C  
ATOM    475  C   SER A 101      63.493 -29.608 -14.287  1.00 56.62           C  
ATOM    476  O   SER A 101      64.434 -29.975 -13.580  1.00 61.84           O  
ATOM    477  CB  SER A 101      62.634 -31.416 -15.809  1.00 61.18           C  
ATOM    478  OG  SER A 101      61.361 -31.313 -15.216  1.00 64.88           O  
ATOM    479  N   PHE A 102      62.560 -28.783 -13.837  1.00 48.32           N  
ATOM    480  CA  PHE A 102      62.524 -28.440 -12.426  1.00 48.03           C  
ATOM    481  C   PHE A 102      61.100 -28.233 -11.917  1.00 55.80           C  
ATOM    482  O   PHE A 102      60.267 -27.619 -12.590  1.00 55.50           O  
ATOM    483  CB  PHE A 102      63.438 -27.252 -12.090  1.00 48.18           C  
ATOM    484  CG  PHE A 102      63.084 -25.948 -12.788  1.00 51.67           C  
ATOM    485  CD1 PHE A 102      63.573 -25.659 -14.057  1.00 54.66           C  
ATOM    486  CD2 PHE A 102      62.325 -24.976 -12.141  1.00 52.27           C  
ATOM    487  CE1 PHE A 102      63.270 -24.439 -14.699  1.00 49.51           C  
ATOM    488  CE2 PHE A 102      62.024 -23.761 -12.778  1.00 55.34           C  
ATOM    489  CZ  PHE A 102      62.499 -23.499 -14.063  1.00 47.36           C  
ATOM    490  N   PHE A 103      60.820 -28.749 -10.728  1.00 47.61           N  
ATOM    491  CA  PHE A 103      59.495 -28.630 -10.183  1.00 42.73           C  
ATOM    492  C   PHE A 103      59.464 -27.692  -9.001  1.00 46.42           C  
ATOM    493  O   PHE A 103      60.150 -27.926  -8.016  1.00 48.10           O  
ATOM    494  CB  PHE A 103      58.966 -29.989  -9.749  1.00 46.56           C  
ATOM    495  CG  PHE A 103      57.692 -29.901  -8.988  1.00 46.69           C  
ATOM    496  CD1 PHE A 103      56.482 -29.856  -9.656  1.00 50.32           C  
ATOM    497  CD2 PHE A 103      57.699 -29.819  -7.608  1.00 42.11           C  
ATOM    498  CE1 PHE A 103      55.299 -29.757  -8.960  1.00 46.38           C  
ATOM    499  CE2 PHE A 103      56.530 -29.701  -6.914  1.00 47.54           C  
ATOM    500  CZ  PHE A 103      55.326 -29.683  -7.588  1.00 46.06           C  
ATOM    501  N   VAL A 104      58.633 -26.652  -9.081  1.00 51.18           N  
ATOM    502  CA  VAL A 104      58.469 -25.706  -7.975  1.00 49.12           C  
ATOM    503  C   VAL A 104      57.143 -25.953  -7.284  1.00 48.15           C  
ATOM    504  O   VAL A 104      56.087 -25.904  -7.909  1.00 46.83           O  
ATOM    505  CB  VAL A 104      58.486 -24.223  -8.438  1.00 45.86           C  
ATOM    506  CG1 VAL A 104      58.613 -23.288  -7.231  1.00 45.73           C  
ATOM    507  CG2 VAL A 104      59.595 -23.973  -9.453  1.00 46.43           C  
ATOM    508  N   LEU A 105      57.216 -26.212  -5.984  1.00 50.13           N  
ATOM    509  CA  LEU A 105      56.036 -26.370  -5.144  1.00 50.39           C  
ATOM    510  C   LEU A 105      55.247 -25.046  -5.053  1.00 55.50           C  
ATOM    511  O   LEU A 105      55.830 -23.962  -4.905  1.00 57.60           O  
ATOM    512  CB  LEU A 105      56.482 -26.842  -3.759  1.00 49.99           C  
ATOM    513  CG  LEU A 105      55.421 -27.254  -2.742  1.00 54.19           C  
ATOM    514  CD1 LEU A 105      54.697 -28.528  -3.169  1.00 48.56           C  
ATOM    515  CD2 LEU A 105      56.079 -27.420  -1.390  1.00 51.53           C  
ATOM    516  N   THR A 106      53.924 -25.130  -5.146  1.00 52.76           N  
ATOM    517  CA  THR A 106      53.061 -23.935  -5.120  1.00 53.00           C  
ATOM    518  C   THR A 106      51.953 -23.997  -4.065  1.00 57.12           C  
ATOM    519  O   THR A 106      51.675 -22.997  -3.396  1.00 56.71           O  
ATOM    520  CB  THR A 106      52.535 -23.493  -6.489  1.00 49.03           C  
ATOM    521  OG1 THR A 106      51.626 -24.467  -7.004  1.00 49.35           O  
ATOM    522  CG2 THR A 106      53.685 -23.284  -7.468  1.00 52.12           C  
ATOM    523  N   ASN A 107      51.214 -25.103  -4.032  1.00 54.92           N  
ATOM    524  CA  ASN A 107      50.179 -25.263  -3.014  1.00 52.73           C  
ATOM    525  C   ASN A 107      50.423 -26.555  -2.254  1.00 54.13           C  
ATOM    526  O   ASN A 107      51.095 -27.439  -2.759  1.00 56.03           O  
ATOM    527  CB  ASN A 107      48.797 -25.259  -3.678  1.00 54.68           C  
ATOM    528  CG  ASN A 107      47.730 -24.540  -2.844  1.00 58.47           C  
ATOM    529  OD1 ASN A 107      48.024 -23.949  -1.805  1.00 57.31           O  
ATOM    530  ND2 ASN A 107      46.480 -24.596  -3.307  1.00 58.49           N  
ATOM    531  N   MET A 108      49.915 -26.674  -1.032  1.00 55.91           N  
ATOM    532  CA  MET A 108      50.021 -27.947  -0.308  1.00 53.55           C  
ATOM    533  C   MET A 108      48.795 -28.281   0.530  1.00 54.26           C  
ATOM    534  O   MET A 108      48.032 -27.401   0.937  1.00 57.19           O  
ATOM    535  CB  MET A 108      51.225 -27.972   0.642  1.00 51.99           C  
ATOM    536  CG  MET A 108      52.542 -27.515   0.059  1.00 62.74           C  
ATOM    537  SD  MET A 108      52.731 -25.730   0.239  1.00 72.75           S  
ATOM    538  CE  MET A 108      52.745 -25.609   2.026  1.00 56.87           C  
ATOM    539  N   ILE A 109      48.640 -29.570   0.801  1.00 49.45           N  
ATOM    540  CA  ILE A 109      47.801 -30.045   1.888  1.00 49.58           C  
ATOM    541  C   ILE A 109      48.704 -30.928   2.751  1.00 50.88           C  
ATOM    542  O   ILE A 109      49.203 -31.957   2.302  1.00 51.59           O  
ATOM    543  CB  ILE A 109      46.555 -30.802   1.365  1.00 50.13           C  
ATOM    544  CG1 ILE A 109      45.628 -29.834   0.623  1.00 50.12           C  
ATOM    545  CG2 ILE A 109      45.825 -31.483   2.490  1.00 43.49           C  
ATOM    546  CD1 ILE A 109      44.578 -30.498  -0.245  1.00 55.90           C  
ATOM    547  N   ILE A 110      48.939 -30.495   3.985  1.00 56.54           N  
ATOM    548  CA  ILE A 110      49.930 -31.130   4.856  1.00 55.95           C  
ATOM    549  C   ILE A 110      49.263 -31.842   6.013  1.00 54.31           C  
ATOM    550  O   ILE A 110      48.454 -31.251   6.733  1.00 54.41           O  
ATOM    551  CB  ILE A 110      50.919 -30.098   5.465  1.00 48.52           C  
ATOM    552  CG1 ILE A 110      51.615 -29.321   4.351  1.00 49.29           C  
ATOM    553  CG2 ILE A 110      51.907 -30.806   6.401  1.00 43.95           C  
ATOM    554  CD1 ILE A 110      52.334 -28.106   4.819  1.00 50.00           C  
ATOM    555  N   THR A 111      49.622 -33.106   6.194  1.00 50.06           N  
ATOM    556  CA  THR A 111      49.119 -33.913   7.282  1.00 47.90           C  
ATOM    557  C   THR A 111      50.311 -34.325   8.111  1.00 52.60           C  
ATOM    558  O   THR A 111      51.158 -35.078   7.637  1.00 58.01           O  
ATOM    559  CB  THR A 111      48.442 -35.178   6.737  1.00 44.82           C  
ATOM    560  OG1 THR A 111      47.307 -34.796   5.961  1.00 46.02           O  
ATOM    561  CG2 THR A 111      48.012 -36.104   7.864  1.00 44.61           C  
ATOM    562  N   THR A 112      50.348 -33.911   9.370  1.00 51.03           N  
ATOM    563  CA  THR A 112      51.539 -34.117  10.186  1.00 54.53           C  
ATOM    564  C   THR A 112      51.279 -35.143  11.273  1.00 53.21           C  
ATOM    565  O   THR A 112      50.132 -35.489  11.552  1.00 57.99           O  
ATOM    566  CB  THR A 112      52.030 -32.808  10.861  1.00 55.48           C  
ATOM    567  OG1 THR A 112      51.079 -32.386  11.845  1.00 49.77           O  
ATOM    568  CG2 THR A 112      52.223 -31.701   9.837  1.00 50.18           C  
ATOM    569  N   ASN A 113      52.361 -35.669  11.827  1.00 52.61           N  
ATOM    570  CA  ASN A 113      52.308 -36.549  12.982  1.00 54.56           C  
ATOM    571  C   ASN A 113      51.679 -37.914  12.672  1.00 59.53           C  
ATOM    572  O   ASN A 113      51.117 -38.578  13.547  1.00 64.68           O  
ATOM    573  CB  ASN A 113      51.607 -35.833  14.137  1.00 53.43           C  
ATOM    574  CG  ASN A 113      51.881 -36.467  15.479  1.00 77.59           C  
ATOM    575  OD1 ASN A 113      52.934 -37.083  15.702  1.00 77.60           O  
ATOM    576  ND2 ASN A 113      50.923 -36.319  16.393  1.00 87.74           N  
ATOM    577  N   GLN A 114      51.810 -38.356  11.427  1.00 54.50           N  
ATOM    578  CA  GLN A 114      51.308 -39.669  11.048  1.00 55.41           C  
ATOM    579  C   GLN A 114      52.123 -40.793  11.677  1.00 58.60           C  
ATOM    580  O   GLN A 114      53.333 -40.686  11.772  1.00 61.65           O  
ATOM    581  CB  GLN A 114      51.347 -39.822   9.541  1.00 49.64           C  
ATOM    582  CG  GLN A 114      50.469 -38.863   8.814  1.00 49.88           C  
ATOM    583  CD  GLN A 114      50.223 -39.326   7.404  1.00 54.57           C  
ATOM    584  OE1 GLN A 114      51.146 -39.768   6.712  1.00 58.73           O  
ATOM    585  NE2 GLN A 114      48.975 -39.270   6.977  1.00 52.92           N  
ATOM    586  N   THR A 115      51.466 -41.870  12.103  1.00 56.81           N  
ATOM    587  CA  THR A 115      52.185 -43.062  12.565  1.00 59.55           C  
ATOM    588  C   THR A 115      51.498 -44.307  12.056  1.00 56.81           C  
ATOM    589  O   THR A 115      50.309 -44.259  11.732  1.00 58.15           O  
ATOM    590  CB  THR A 115      52.239 -43.165  14.101  1.00 57.74           C  
ATOM    591  OG1 THR A 115      50.928 -42.975  14.632  1.00 60.97           O  
ATOM    592  CG2 THR A 115      53.188 -42.124  14.691  1.00 57.76           C  
ATOM    593  N   GLN A 116      52.216 -45.432  12.027  1.00 60.12           N  
ATOM    594  CA  GLN A 116      51.603 -46.666  11.543  1.00 57.54           C  
ATOM    595  C   GLN A 116      50.715 -47.145  12.654  1.00 57.68           C  
ATOM    596  O   GLN A 116      51.189 -47.557  13.716  1.00 55.35           O  
ATOM    597  CB  GLN A 116      52.648 -47.735  11.265  1.00 49.27           C  
ATOM    598  CG  GLN A 116      53.601 -47.363  10.159  1.00 60.48           C  
ATOM    599  CD  GLN A 116      53.383 -48.166   8.905  1.00 66.10           C  
ATOM    600  OE1 GLN A 116      52.953 -49.325   8.966  1.00 74.14           O  
ATOM    601  NE2 GLN A 116      53.680 -47.563   7.753  1.00 59.14           N  
ATOM    602  N   SER A 117      49.420 -47.145  12.373  1.00 54.60           N  
ATOM    603  CA  SER A 117      48.448 -47.322  13.419  1.00 54.78           C  
ATOM    604  C   SER A 117      47.082 -47.504  12.782  1.00 59.74           C  
ATOM    605  O   SER A 117      46.972 -47.505  11.559  1.00 60.16           O  
ATOM    606  CB  SER A 117      48.469 -46.100  14.336  1.00 54.00           C  
ATOM    607  OG  SER A 117      48.165 -44.917  13.616  1.00 59.35           O  
ATOM    608  N   LYS A 118      46.049 -47.649  13.611  1.00 59.90           N  
ATOM    609  CA  LYS A 118      44.688 -47.873  13.128  1.00 61.37           C  
ATOM    610  C   LYS A 118      43.876 -46.575  13.132  1.00 56.61           C  
ATOM    611  O   LYS A 118      44.032 -45.745  14.018  1.00 60.79           O  
ATOM    612  CB  LYS A 118      43.993 -48.955  13.979  1.00 62.15           C  
ATOM    613  CG  LYS A 118      44.684 -50.315  13.934  1.00 61.93           C  
ATOM    614  CD  LYS A 118      44.164 -51.305  14.998  1.00 67.26           C  
ATOM    615  CE  LYS A 118      44.989 -52.629  14.971  1.00 75.24           C  
ATOM    616  NZ  LYS A 118      44.262 -53.881  15.407  1.00 68.71           N  
ATOM    617  N   CYS A 119      43.030 -46.385  12.131  1.00 54.67           N  
ATOM    618  CA  CYS A 119      42.100 -45.254  12.140  1.00 59.25           C  
ATOM    619  C   CYS A 119      40.922 -45.489  11.194  1.00 61.76           C  
ATOM    620  O   CYS A 119      40.972 -46.390  10.354  1.00 57.03           O  
ATOM    621  CB  CYS A 119      42.808 -43.930  11.823  1.00 51.35           C  
ATOM    622  SG  CYS A 119      43.673 -43.833  10.223  1.00 58.55           S  
ATOM    623  N   ALA A 120      39.867 -44.689  11.341  1.00 50.76           N  
ATOM    624  CA  ALA A 120      38.708 -44.792  10.463  1.00 56.77           C  
ATOM    625  C   ALA A 120      39.043 -44.332   9.056  1.00 63.53           C  
ATOM    626  O   ALA A 120      39.700 -43.302   8.896  1.00 62.16           O  
ATOM    627  CB  ALA A 120      37.568 -43.961  11.006  1.00 64.04           C  
ATOM    628  N   GLU A 121      38.589 -45.074   8.038  1.00 62.52           N  
ATOM    629  CA  GLU A 121      38.735 -44.613   6.654  1.00 60.09           C  
ATOM    630  C   GLU A 121      37.919 -43.346   6.469  1.00 63.73           C  
ATOM    631  O   GLU A 121      36.989 -43.068   7.234  1.00 64.99           O  
ATOM    632  CB  GLU A 121      38.287 -45.663   5.634  1.00 58.05           C  
ATOM    633  CG  GLU A 121      39.337 -46.685   5.261  1.00 66.58           C  
ATOM    634  CD  GLU A 121      38.845 -47.744   4.261  1.00 71.72           C  
ATOM    635  OE1 GLU A 121      39.648 -48.168   3.395  1.00 67.16           O  
ATOM    636  OE2 GLU A 121      37.664 -48.167   4.350  1.00 73.99           O  
ATOM    637  N   ASN A 122      38.280 -42.546   5.479  1.00 65.87           N  
ATOM    638  CA  ASN A 122      37.478 -41.370   5.196  1.00 67.68           C  
ATOM    639  C   ASN A 122      36.190 -41.847   4.553  1.00 67.09           C  
ATOM    640  O   ASN A 122      36.220 -42.798   3.767  1.00 66.57           O  
ATOM    641  CB  ASN A 122      38.242 -40.380   4.319  1.00 62.41           C  
ATOM    642  CG  ASN A 122      39.235 -39.559   5.114  1.00 63.59           C  
ATOM    643  OD1 ASN A 122      38.971 -39.188   6.264  1.00 59.48           O  
ATOM    644  ND2 ASN A 122      40.391 -39.282   4.515  1.00 64.30           N  
ATOM    645  N   PRO A 123      35.056 -41.221   4.919  1.00 68.24           N  
ATOM    646  CA  PRO A 123      33.723 -41.694   4.514  1.00 66.55           C  
ATOM    647  C   PRO A 123      33.458 -41.629   3.010  1.00 66.12           C  
ATOM    648  O   PRO A 123      33.455 -40.557   2.415  1.00 62.23           O  
ATOM    649  CB  PRO A 123      32.784 -40.706   5.203  1.00 60.41           C  
ATOM    650  CG  PRO A 123      33.597 -39.969   6.167  1.00 61.47           C  
ATOM    651  CD  PRO A 123      34.988 -39.972   5.689  1.00 61.81           C  
ATOM    652  N   THR A 124      33.164 -42.783   2.422  1.00 69.07           N  
ATOM    653  CA  THR A 124      32.742 -42.895   1.027  1.00 69.60           C  
ATOM    654  C   THR A 124      31.748 -44.039   0.931  1.00 70.29           C  
ATOM    655  O   THR A 124      31.661 -44.854   1.859  1.00 67.87           O  
ATOM    656  CB  THR A 124      33.902 -43.188   0.071  1.00 64.68           C  
ATOM    657  OG1 THR A 124      34.554 -44.405   0.460  1.00 62.35           O  
ATOM    658  CG2 THR A 124      34.871 -42.035   0.056  1.00 62.33           C  
ATOM    659  N   PRO A 125      30.998 -44.108  -0.186  1.00 71.03           N  
ATOM    660  CA  PRO A 125      30.175 -45.285  -0.465  1.00 67.52           C  
ATOM    661  C   PRO A 125      30.967 -46.553  -0.197  1.00 68.08           C  
ATOM    662  O   PRO A 125      30.451 -47.511   0.400  1.00 72.58           O  
ATOM    663  CB  PRO A 125      29.938 -45.166  -1.962  1.00 65.28           C  
ATOM    664  CG  PRO A 125      29.893 -43.686  -2.201  1.00 68.86           C  
ATOM    665  CD  PRO A 125      30.749 -43.029  -1.161  1.00 69.16           C  
ATOM    666  N   ALA A 126      32.233 -46.533  -0.601  1.00 69.34           N  
ATOM    667  CA  ALA A 126      33.086 -47.701  -0.462  1.00 60.40           C  
ATOM    668  C   ALA A 126      33.485 -47.965   0.985  1.00 62.23           C  
ATOM    669  O   ALA A 126      33.553 -49.117   1.412  1.00 65.56           O  
ATOM    670  CB  ALA A 126      34.292 -47.541  -1.322  1.00 59.08           C  
ATOM    671  N   SER A 127      33.763 -46.896   1.727  1.00 64.59           N  
ATOM    672  CA  SER A 127      34.239 -47.008   3.109  1.00 65.70           C  
ATOM    673  C   SER A 127      33.174 -47.179   4.205  1.00 69.26           C  
ATOM    674  O   SER A 127      33.440 -47.868   5.208  1.00 66.10           O  
ATOM    675  CB  SER A 127      35.165 -45.836   3.464  1.00 66.61           C  
ATOM    676  OG  SER A 127      34.435 -44.689   3.886  1.00 65.27           O  
ATOM    677  N   THR A 128      32.006 -46.537   4.035  1.00 62.18           N  
ATOM    678  CA  THR A 128      31.029 -46.435   5.128  1.00 63.99           C  
ATOM    679  C   THR A 128      30.442 -47.786   5.490  1.00 68.69           C  
ATOM    680  O   THR A 128      30.386 -48.720   4.672  1.00 60.19           O  
ATOM    681  CB  THR A 128      29.828 -45.490   4.846  1.00 65.76           C  
ATOM    682  OG1 THR A 128      29.056 -46.012   3.762  1.00 80.95           O  
ATOM    683  CG2 THR A 128      30.265 -44.071   4.526  1.00 67.66           C  
ATOM    684  N   CYS A 129      30.002 -47.882   6.733  1.00 65.11           N  
ATOM    685  CA  CYS A 129      29.500 -49.144   7.220  1.00 70.31           C  
ATOM    686  C   CYS A 129      28.577 -48.998   8.435  1.00 70.99           C  
ATOM    687  O   CYS A 129      28.508 -47.942   9.079  1.00 61.91           O  
ATOM    688  CB  CYS A 129      30.655 -50.109   7.502  1.00 67.00           C  
ATOM    689  SG  CYS A 129      31.582 -49.732   8.965  1.00 64.08           S  
ATOM    690  N   THR A 130      27.858 -50.081   8.708  1.00 67.39           N  
ATOM    691  CA  THR A 130      26.891 -50.160   9.789  1.00 64.10           C  
ATOM    692  C   THR A 130      27.366 -51.176  10.800  1.00 64.69           C  
ATOM    693  O   THR A 130      27.299 -50.918  11.999  1.00 74.24           O  
ATOM    694  CB  THR A 130      25.464 -50.395   9.310  1.00 65.89           C  
ATOM    695  OG1 THR A 130      25.440 -51.505   8.399  1.00 76.09           O  
ATOM    696  CG2 THR A 130      24.932 -49.130   8.614  1.00 53.15           C  
ATOM    697  N   SER A 131      27.733 -52.366  10.335  1.00 57.55           N  
ATOM    698  CA  SER A 131      28.303 -53.376  11.235  1.00 71.29           C  
ATOM    699  C   SER A 131      29.746 -53.828  10.911  1.00 72.43           C  
ATOM    700  O   SER A 131      30.217 -53.713   9.771  1.00 67.83           O  
ATOM    701  CB  SER A 131      27.397 -54.607  11.270  1.00 73.15           C  
ATOM    702  OG  SER A 131      27.555 -55.372  10.082  1.00 69.36           O  
ATOM    703  N   HIS A 132      30.420 -54.392  11.912  1.00 66.03           N  
ATOM    704  CA  HIS A 132      31.745 -54.972  11.717  1.00 67.25           C  
ATOM    705  C   HIS A 132      31.784 -55.977  10.565  1.00 73.31           C  
ATOM    706  O   HIS A 132      32.852 -56.278  10.023  1.00 78.60           O  
ATOM    707  CB  HIS A 132      32.212 -55.694  12.977  1.00 67.32           C  
ATOM    708  CG  HIS A 132      32.259 -54.833  14.196  1.00 75.76           C  
ATOM    709  ND1 HIS A 132      32.284 -53.455  14.138  1.00 80.31           N  
ATOM    710  CD2 HIS A 132      32.281 -55.151  15.512  1.00 82.24           C  
ATOM    711  CE1 HIS A 132      32.329 -52.965  15.364  1.00 81.49           C  
ATOM    712  NE2 HIS A 132      32.319 -53.974  16.218  1.00 84.91           N  
ATOM    713  N   ARG A 133      30.626 -56.527  10.219  1.00 77.13           N  
ATOM    714  CA  ARG A 133      30.532 -57.480   9.120  1.00 77.88           C  
ATOM    715  C   ARG A 133      30.830 -56.830   7.771  1.00 78.51           C  
ATOM    716  O   ARG A 133      31.321 -57.494   6.854  1.00 75.29           O  
ATOM    717  CB  ARG A 133      29.151 -58.123   9.080  1.00 70.90           C  
ATOM    718  CG  ARG A 133      28.953 -59.247  10.080  1.00 80.24           C  
ATOM    719  CD  ARG A 133      27.663 -60.020   9.777  1.00 84.01           C  
ATOM    720  NE  ARG A 133      26.591 -59.120   9.355  1.00 72.91           N  
ATOM    721  CZ  ARG A 133      25.886 -58.370  10.193  1.00 68.78           C  
ATOM    722  NH1 ARG A 133      26.140 -58.423  11.502  1.00 67.91           N  
ATOM    723  NH2 ARG A 133      24.935 -57.568   9.721  1.00 59.25           N  
ATOM    724  N   ASP A 134      30.534 -55.537   7.657  1.00 69.74           N  
ATOM    725  CA  ASP A 134      30.761 -54.809   6.418  1.00 69.31           C  
ATOM    726  C   ASP A 134      32.231 -54.742   6.030  1.00 72.49           C  
ATOM    727  O   ASP A 134      32.563 -54.475   4.876  1.00 74.34           O  
ATOM    728  CB  ASP A 134      30.232 -53.393   6.549  1.00 71.74           C  
ATOM    729  CG  ASP A 134      28.801 -53.360   7.004  1.00 75.09           C  
ATOM    730  OD1 ASP A 134      28.097 -54.352   6.724  1.00 73.37           O  
ATOM    731  OD2 ASP A 134      28.388 -52.358   7.641  1.00 72.17           O  
ATOM    732  N   CYS A 135      33.106 -54.967   7.002  1.00 71.96           N  
ATOM    733  CA  CYS A 135      34.530 -54.794   6.798  1.00 65.38           C  
ATOM    734  C   CYS A 135      35.263 -56.126   6.932  1.00 68.01           C  
ATOM    735  O   CYS A 135      35.451 -56.632   8.044  1.00 71.41           O  
ATOM    736  CB  CYS A 135      35.058 -53.797   7.838  1.00 67.85           C  
ATOM    737  SG  CYS A 135      34.064 -52.282   8.018  1.00 68.90           S  
ATOM    738  N   LYS A 136      35.717 -56.681   5.814  1.00 62.96           N  
ATOM    739  CA  LYS A 136      36.471 -57.931   5.878  1.00 65.67           C  
ATOM    740  C   LYS A 136      37.917 -57.622   6.248  1.00 68.22           C  
ATOM    741  O   LYS A 136      38.561 -56.799   5.594  1.00 69.65           O  
ATOM    742  CB  LYS A 136      36.400 -58.708   4.553  1.00 54.35           C  
ATOM    743  N   ARG A 137      38.427 -58.264   7.295  1.00 66.13           N  
ATOM    744  CA  ARG A 137      39.822 -58.069   7.669  1.00 63.85           C  
ATOM    745  C   ARG A 137      40.736 -58.416   6.513  1.00 66.44           C  
ATOM    746  O   ARG A 137      40.544 -59.428   5.842  1.00 61.37           O  
ATOM    747  CB  ARG A 137      40.219 -58.881   8.898  1.00 57.55           C  
ATOM    748  CG  ARG A 137      41.560 -59.552   8.751  1.00 63.62           C  
ATOM    749  CD  ARG A 137      42.136 -59.954  10.086  1.00 75.57           C  
ATOM    750  NE  ARG A 137      42.629 -58.782  10.796  1.00 85.45           N  
ATOM    751  CZ  ARG A 137      43.549 -58.815  11.756  1.00 87.06           C  
ATOM    752  NH1 ARG A 137      44.088 -59.976  12.134  1.00 76.06           N  
ATOM    753  NH2 ARG A 137      43.928 -57.677  12.331  1.00 86.26           N  
ATOM    754  N   GLY A 138      41.715 -57.547   6.278  1.00 68.91           N  
ATOM    755  CA  GLY A 138      42.712 -57.779   5.258  1.00 62.17           C  
ATOM    756  C   GLY A 138      42.350 -57.191   3.915  1.00 60.28           C  
ATOM    757  O   GLY A 138      43.227 -57.024   3.074  1.00 62.72           O  
ATOM    758  N   PHE A 139      41.072 -56.887   3.703  1.00 61.99           N  
ATOM    759  CA  PHE A 139      40.635 -56.287   2.440  1.00 64.58           C  
ATOM    760  C   PHE A 139      41.379 -54.977   2.226  1.00 62.93           C  
ATOM    761  O   PHE A 139      41.401 -54.111   3.092  1.00 61.47           O  
ATOM    762  CB  PHE A 139      39.113 -56.051   2.433  1.00 64.46           C  
ATOM    763  CG  PHE A 139      38.612 -55.321   1.210  1.00 70.01           C  
ATOM    764  CD1 PHE A 139      38.623 -55.933  -0.041  1.00 76.16           C  
ATOM    765  CD2 PHE A 139      38.136 -54.016   1.306  1.00 71.03           C  
ATOM    766  CE1 PHE A 139      38.169 -55.256  -1.181  1.00 73.83           C  
ATOM    767  CE2 PHE A 139      37.677 -53.330   0.171  1.00 70.68           C  
ATOM    768  CZ  PHE A 139      37.691 -53.953  -1.070  1.00 73.41           C  
ATOM    769  N   ASN A 140      42.061 -54.872   1.100  1.00 64.44           N  
ATOM    770  CA  ASN A 140      42.804 -53.667   0.796  1.00 65.23           C  
ATOM    771  C   ASN A 140      42.675 -53.368  -0.689  1.00 68.35           C  
ATOM    772  O   ASN A 140      43.329 -54.027  -1.503  1.00 75.18           O  
ATOM    773  CB  ASN A 140      44.266 -53.927   1.210  1.00 67.34           C  
ATOM    774  CG  ASN A 140      45.232 -52.830   0.801  1.00 67.80           C  
ATOM    775  OD1 ASN A 140      44.865 -51.662   0.617  1.00 67.14           O  
ATOM    776  ND2 ASN A 140      46.504 -53.209   0.677  1.00 65.86           N  
ATOM    777  N   ASP A 141      41.913 -52.334  -1.039  1.00 68.44           N  
ATOM    778  CA  ASP A 141      41.707 -51.964  -2.446  1.00 65.50           C  
ATOM    779  C   ASP A 141      42.395 -50.642  -2.722  1.00 62.76           C  
ATOM    780  O   ASP A 141      42.461 -49.774  -1.844  1.00 60.46           O  
ATOM    781  CB  ASP A 141      40.202 -51.929  -2.811  1.00 65.53           C  
ATOM    782  CG  ASP A 141      39.837 -50.807  -3.817  1.00 69.91           C  
ATOM    783  OD1 ASP A 141      40.112 -50.939  -5.040  1.00 70.88           O  
ATOM    784  OD2 ASP A 141      39.232 -49.795  -3.383  1.00 65.66           O  
ATOM    785  N   ALA A 142      42.889 -50.494  -3.949  1.00 63.58           N  
ATOM    786  CA  ALA A 142      43.723 -49.360  -4.341  1.00 58.21           C  
ATOM    787  C   ALA A 142      43.184 -47.992  -3.936  1.00 63.34           C  
ATOM    788  O   ALA A 142      43.972 -47.076  -3.681  1.00 66.24           O  
ATOM    789  CB  ALA A 142      43.991 -49.392  -5.834  1.00 56.30           C  
ATOM    790  N   ARG A 143      41.862 -47.828  -3.896  1.00 57.33           N  
ATOM    791  CA  ARG A 143      41.313 -46.521  -3.554  1.00 53.29           C  
ATOM    792  C   ARG A 143      40.886 -46.354  -2.093  1.00 58.48           C  
ATOM    793  O   ARG A 143      40.350 -45.312  -1.706  1.00 60.94           O  
ATOM    794  CB  ARG A 143      40.196 -46.132  -4.507  1.00 57.53           C  
ATOM    795  CG  ARG A 143      40.596 -46.050  -5.963  1.00 55.75           C  
ATOM    796  CD  ARG A 143      39.368 -45.765  -6.809  1.00 58.06           C  
ATOM    797  NE  ARG A 143      39.665 -45.207  -8.127  1.00 65.43           N  
ATOM    798  CZ  ARG A 143      39.827 -45.931  -9.235  1.00 67.69           C  
ATOM    799  NH1 ARG A 143      39.724 -47.259  -9.191  1.00 65.21           N  
ATOM    800  NH2 ARG A 143      40.095 -45.330 -10.390  1.00 64.74           N  
ATOM    801  N   GLY A 144      41.118 -47.377  -1.279  1.00 60.85           N  
ATOM    802  CA  GLY A 144      40.837 -47.284   0.147  1.00 58.48           C  
ATOM    803  C   GLY A 144      42.023 -46.733   0.921  1.00 64.75           C  
ATOM    804  O   GLY A 144      43.159 -46.779   0.442  1.00 69.29           O  
ATOM    805  N   ASP A 145      41.763 -46.239   2.127  1.00 60.39           N  
ATOM    806  CA  ASP A 145      42.777 -45.589   2.950  1.00 55.54           C  
ATOM    807  C   ASP A 145      43.808 -46.513   3.611  1.00 60.88           C  
ATOM    808  O   ASP A 145      44.750 -46.043   4.253  1.00 63.85           O  
ATOM    809  CB  ASP A 145      42.101 -44.699   3.973  1.00 52.43           C  
ATOM    810  CG  ASP A 145      41.334 -43.571   3.319  1.00 62.08           C  
ATOM    811  OD1 ASP A 145      41.899 -42.947   2.396  1.00 65.00           O  
ATOM    812  OD2 ASP A 145      40.167 -43.317   3.697  1.00 65.87           O  
ATOM    813  N   GLY A 146      43.641 -47.819   3.452  1.00 58.73           N  
ATOM    814  CA  GLY A 146      44.548 -48.763   4.069  1.00 58.14           C  
ATOM    815  C   GLY A 146      43.991 -50.175   4.080  1.00 63.56           C  
ATOM    816  O   GLY A 146      43.045 -50.485   3.342  1.00 61.42           O  
ATOM    817  N   VAL A 147      44.592 -51.020   4.918  1.00 54.77           N  
ATOM    818  CA  VAL A 147      44.207 -52.415   5.073  1.00 58.00           C  
ATOM    819  C   VAL A 147      43.220 -52.610   6.215  1.00 62.12           C  
ATOM    820  O   VAL A 147      43.514 -52.251   7.358  1.00 61.75           O  
ATOM    821  CB  VAL A 147      45.409 -53.252   5.427  1.00 59.32           C  
ATOM    822  CG1 VAL A 147      45.013 -54.731   5.467  1.00 53.87           C  
ATOM    823  CG2 VAL A 147      46.528 -52.977   4.447  1.00 60.08           C  
ATOM    824  N   ARG A 148      42.068 -53.209   5.921  1.00 61.07           N  
ATOM    825  CA  ARG A 148      40.991 -53.290   6.904  1.00 63.83           C  
ATOM    826  C   ARG A 148      41.286 -54.249   8.070  1.00 67.28           C  
ATOM    827  O   ARG A 148      41.891 -55.318   7.885  1.00 62.06           O  
ATOM    828  CB  ARG A 148      39.676 -53.632   6.212  1.00 64.01           C  
ATOM    829  CG  ARG A 148      39.388 -52.711   5.064  1.00 62.72           C  
ATOM    830  CD  ARG A 148      37.962 -52.794   4.594  1.00 66.09           C  
ATOM    831  NE  ARG A 148      37.516 -51.491   4.102  1.00 69.25           N  
ATOM    832  CZ  ARG A 148      36.469 -51.311   3.304  1.00 68.28           C  
ATOM    833  NH1 ARG A 148      35.762 -52.360   2.901  1.00 69.90           N  
ATOM    834  NH2 ARG A 148      36.134 -50.087   2.903  1.00 63.32           N  
ATOM    835  N   THR A 149      40.855 -53.848   9.267  1.00 62.95           N  
ATOM    836  CA  THR A 149      41.133 -54.602  10.493  1.00 66.36           C  
ATOM    837  C   THR A 149      40.378 -55.941  10.744  1.00 72.82           C  
ATOM    838  O   THR A 149      40.922 -56.810  11.435  1.00 73.49           O  
ATOM    839  CB  THR A 149      41.077 -53.700  11.720  1.00 66.05           C  
ATOM    840  OG1 THR A 149      39.869 -52.942  11.685  1.00 69.52           O  
ATOM    841  CG2 THR A 149      42.240 -52.753  11.700  1.00 62.15           C  
ATOM    842  N   GLY A 150      39.154 -56.122  10.229  1.00 66.82           N  
ATOM    843  CA  GLY A 150      38.223 -55.057   9.933  1.00 69.10           C  
ATOM    844  C   GLY A 150      37.252 -54.910  11.086  1.00 78.40           C  
ATOM    845  O   GLY A 150      36.769 -55.899  11.646  1.00 77.88           O  
ATOM    846  N   ARG A 151      36.882 -53.672  11.365  1.00 75.56           N  
ATOM    847  CA  ARG A 151      35.976 -53.356  12.445  1.00 68.24           C  
ATOM    848  C   ARG A 151      35.263 -52.176  11.875  1.00 73.53           C  
ATOM    849  O   ARG A 151      35.861 -51.422  11.114  1.00 75.96           O  
ATOM    850  CB  ARG A 151      36.747 -52.903  13.675  1.00 65.85           C  
ATOM    851  CG  ARG A 151      37.199 -54.012  14.599  1.00 66.06           C  
ATOM    852  CD  ARG A 151      37.721 -53.449  15.934  1.00 79.89           C  
ATOM    853  NE  ARG A 151      36.756 -52.574  16.616  1.00 86.48           N  
ATOM    854  N   CYS A 152      33.989 -52.012  12.190  1.00 69.75           N  
ATOM    855  CA  CYS A 152      33.307 -50.805  11.793  1.00 63.33           C  
ATOM    856  C   CYS A 152      33.449 -49.882  12.987  1.00 69.68           C  
ATOM    857  O   CYS A 152      33.085 -50.264  14.101  1.00 70.20           O  
ATOM    858  CB  CYS A 152      31.847 -51.092  11.503  1.00 61.09           C  
ATOM    859  SG  CYS A 152      30.945 -49.654  10.890  1.00 71.62           S  
ATOM    860  N   VAL A 153      34.010 -48.692  12.778  1.00 65.59           N  
ATOM    861  CA  VAL A 153      34.289 -47.780  13.888  1.00 62.49           C  
ATOM    862  C   VAL A 153      33.756 -46.398  13.571  1.00 67.64           C  
ATOM    863  O   VAL A 153      33.559 -46.061  12.406  1.00 67.62           O  
ATOM    864  CB  VAL A 153      35.796 -47.672  14.172  1.00 57.47           C  
ATOM    865  CG1 VAL A 153      36.394 -49.048  14.453  1.00 59.23           C  
ATOM    866  CG2 VAL A 153      36.508 -47.005  13.008  1.00 59.96           C  
ATOM    867  N   SER A 154      33.515 -45.588  14.596  1.00 66.76           N  
ATOM    868  CA  SER A 154      32.922 -44.279  14.348  1.00 68.29           C  
ATOM    869  C   SER A 154      33.921 -43.369  13.654  1.00 71.03           C  
ATOM    870  O   SER A 154      35.039 -43.180  14.141  1.00 68.16           O  
ATOM    871  CB  SER A 154      32.432 -43.624  15.648  1.00 76.02           C  
ATOM    872  OG  SER A 154      31.350 -44.332  16.237  1.00 84.23           O  
ATOM    873  N   TYR A 155      33.530 -42.850  12.492  1.00 71.26           N  
ATOM    874  CA  TYR A 155      34.266 -41.771  11.847  1.00 68.56           C  
ATOM    875  C   TYR A 155      33.845 -40.435  12.424  1.00 74.83           C  
ATOM    876  O   TYR A 155      34.631 -39.482  12.501  1.00 77.56           O  
ATOM    877  CB  TYR A 155      34.020 -41.741  10.344  1.00 70.16           C  
ATOM    878  CG  TYR A 155      34.565 -40.484   9.734  1.00 73.82           C  
ATOM    879  CD1 TYR A 155      35.916 -40.366   9.452  1.00 72.32           C  
ATOM    880  CD2 TYR A 155      33.741 -39.387   9.489  1.00 76.14           C  
ATOM    881  CE1 TYR A 155      36.434 -39.202   8.919  1.00 75.13           C  
ATOM    882  CE2 TYR A 155      34.249 -38.212   8.958  1.00 74.29           C  
ATOM    883  CZ  TYR A 155      35.597 -38.126   8.670  1.00 77.34           C  
ATOM    884  OH  TYR A 155      36.112 -36.965   8.133  1.00 76.99           O  
ATOM    885  N   SER A 156      32.574 -40.359  12.786  1.00 79.06           N  
ATOM    886  CA  SER A 156      31.995 -39.132  13.302  1.00 81.50           C  
ATOM    887  C   SER A 156      30.879 -39.497  14.262  1.00 87.27           C  
ATOM    888  O   SER A 156      30.729 -40.664  14.644  1.00 87.74           O  
ATOM    889  CB  SER A 156      31.446 -38.271  12.162  1.00 78.76           C  
ATOM    890  OG  SER A 156      30.158 -38.700  11.759  1.00 75.97           O  
ATOM    891  N   ALA A 157      30.109 -38.493  14.664  1.00 88.32           N  
ATOM    892  CA  ALA A 157      28.942 -38.724  15.490  1.00 91.14           C  
ATOM    893  C   ALA A 157      27.906 -39.442  14.623  1.00 97.16           C  
ATOM    894  O   ALA A 157      27.335 -40.466  15.018  1.00 89.24           O  
ATOM    895  CB  ALA A 157      28.405 -37.405  15.996  1.00 89.56           C  
ATOM    896  N   SER A 158      27.713 -38.898  13.422  1.00 92.92           N  
ATOM    897  CA  SER A 158      26.746 -39.392  12.445  1.00 88.20           C  
ATOM    898  C   SER A 158      27.158 -40.673  11.682  1.00 93.96           C  
ATOM    899  O   SER A 158      26.345 -41.586  11.526  1.00 97.36           O  
ATOM    900  CB  SER A 158      26.433 -38.267  11.447  1.00 96.67           C  
ATOM    901  OG  SER A 158      26.002 -38.777  10.193  1.00107.60           O  
ATOM    902  N   VAL A 159      28.409 -40.744  11.219  1.00 88.81           N  
ATOM    903  CA  VAL A 159      28.837 -41.791  10.282  1.00 79.19           C  
ATOM    904  C   VAL A 159      29.812 -42.824  10.878  1.00 74.97           C  
ATOM    905  O   VAL A 159      30.580 -42.521  11.782  1.00 77.56           O  
ATOM    906  CB  VAL A 159      29.471 -41.164   9.023  1.00 75.37           C  
ATOM    907  CG1 VAL A 159      29.572 -42.180   7.890  1.00 69.70           C  
ATOM    908  CG2 VAL A 159      28.669 -39.958   8.581  1.00 83.40           C  
ATOM    909  N   LYS A 160      29.752 -44.051  10.373  1.00 68.91           N  
ATOM    910  CA  LYS A 160      30.697 -45.094  10.739  1.00 69.35           C  
ATOM    911  C   LYS A 160      31.411 -45.636   9.493  1.00 73.41           C  
ATOM    912  O   LYS A 160      30.853 -45.645   8.389  1.00 70.08           O  
ATOM    913  CB  LYS A 160      29.998 -46.238  11.461  1.00 68.18           C  
ATOM    914  CG  LYS A 160      29.893 -46.104  12.960  1.00 67.65           C  
ATOM    915  CD  LYS A 160      29.477 -47.455  13.541  1.00 74.64           C  
ATOM    916  CE  LYS A 160      29.013 -47.379  14.990  1.00 79.21           C  
ATOM    917  NZ  LYS A 160      28.394 -48.665  15.438  1.00 72.82           N  
ATOM    918  N   THR A 161      32.643 -46.103   9.690  1.00 75.76           N  
ATOM    919  CA  THR A 161      33.546 -46.429   8.590  1.00 70.78           C  
ATOM    920  C   THR A 161      34.490 -47.579   8.960  1.00 70.05           C  
ATOM    921  O   THR A 161      34.818 -47.775  10.138  1.00 69.43           O  
ATOM    922  CB  THR A 161      34.368 -45.199   8.182  1.00 60.40           C  
ATOM    923  OG1 THR A 161      33.518 -44.239   7.544  1.00 65.56           O  
ATOM    924  CG2 THR A 161      35.346 -45.588   7.190  1.00 70.70           C  
ATOM    925  N   CYS A 162      34.896 -48.363   7.967  1.00 61.18           N  
ATOM    926  CA  CYS A 162      35.853 -49.422   8.221  1.00 67.75           C  
ATOM    927  C   CYS A 162      37.162 -48.895   8.828  1.00 64.63           C  
ATOM    928  O   CYS A 162      37.770 -47.966   8.310  1.00 68.79           O  
ATOM    929  CB  CYS A 162      36.102 -50.230   6.943  1.00 69.54           C  
ATOM    930  SG  CYS A 162      34.637 -51.172   6.399  1.00 68.31           S  
ATOM    931  N   GLU A 163      37.567 -49.483   9.946  1.00 62.88           N  
ATOM    932  CA  GLU A 163      38.881 -49.233  10.527  1.00 65.22           C  
ATOM    933  C   GLU A 163      40.010 -49.864   9.686  1.00 64.28           C  
ATOM    934  O   GLU A 163      40.001 -51.058   9.377  1.00 67.65           O  
ATOM    935  CB  GLU A 163      38.927 -49.738  11.979  1.00 63.03           C  
ATOM    936  CG  GLU A 163      40.319 -49.954  12.533  1.00 59.57           C  
ATOM    937  CD  GLU A 163      40.317 -50.422  13.984  1.00 72.10           C  
ATOM    938  OE1 GLU A 163      40.121 -49.553  14.873  1.00 67.12           O  
ATOM    939  OE2 GLU A 163      40.520 -51.647  14.234  1.00 72.48           O  
ATOM    940  N   VAL A 164      40.976 -49.040   9.308  1.00 63.53           N  
ATOM    941  CA  VAL A 164      42.121 -49.500   8.545  1.00 62.99           C  
ATOM    942  C   VAL A 164      43.430 -49.287   9.291  1.00 59.18           C  
ATOM    943  O   VAL A 164      43.585 -48.325  10.052  1.00 58.91           O  
ATOM    944  CB  VAL A 164      42.230 -48.773   7.193  1.00 59.92           C  
ATOM    945  CG1 VAL A 164      41.206 -49.315   6.221  1.00 56.97           C  
ATOM    946  CG2 VAL A 164      42.096 -47.265   7.389  1.00 58.42           C  
ATOM    947  N   LEU A 165      44.354 -50.210   9.056  1.00 56.41           N  
ATOM    948  CA  LEU A 165      45.762 -50.061   9.395  1.00 60.22           C  
ATOM    949  C   LEU A 165      46.481 -49.200   8.316  1.00 59.73           C  
ATOM    950  O   LEU A 165      46.529 -49.567   7.146  1.00 59.27           O  
ATOM    951  CB  LEU A 165      46.382 -51.453   9.482  1.00 56.51           C  
ATOM    952  CG  LEU A 165      47.895 -51.539   9.543  1.00 62.19           C  
ATOM    953  CD1 LEU A 165      48.445 -50.609  10.639  1.00 56.80           C  
ATOM    954  CD2 LEU A 165      48.286 -52.989   9.776  1.00 64.29           C  
ATOM    955  N   SER A 166      47.049 -48.065   8.721  1.00 56.49           N  
ATOM    956  CA  SER A 166      47.477 -47.038   7.775  1.00 53.31           C  
ATOM    957  C   SER A 166      48.449 -46.067   8.444  1.00 56.12           C  
ATOM    958  O   SER A 166      48.777 -46.224   9.634  1.00 58.27           O  
ATOM    959  CB  SER A 166      46.251 -46.263   7.305  1.00 50.66           C  
ATOM    960  OG  SER A 166      46.516 -45.545   6.128  1.00 50.64           O  
ATOM    961  N   TRP A 167      48.896 -45.058   7.696  1.00 49.66           N  
ATOM    962  CA  TRP A 167      49.577 -43.932   8.330  1.00 53.21           C  
ATOM    963  C   TRP A 167      48.482 -42.994   8.820  1.00 51.37           C  
ATOM    964  O   TRP A 167      47.810 -42.326   8.021  1.00 52.29           O  
ATOM    965  CB  TRP A 167      50.458 -43.154   7.337  1.00 51.86           C  
ATOM    966  CG  TRP A 167      51.704 -43.831   6.839  1.00 52.39           C  
ATOM    967  CD1 TRP A 167      51.857 -44.498   5.653  1.00 55.86           C  
ATOM    968  CD2 TRP A 167      52.984 -43.873   7.487  1.00 54.93           C  
ATOM    969  NE1 TRP A 167      53.147 -44.972   5.534  1.00 58.00           N  
ATOM    970  CE2 TRP A 167      53.860 -44.589   6.640  1.00 58.64           C  
ATOM    971  CE3 TRP A 167      53.476 -43.377   8.699  1.00 55.56           C  
ATOM    972  CZ2 TRP A 167      55.195 -44.816   6.970  1.00 59.51           C  
ATOM    973  CZ3 TRP A 167      54.802 -43.600   9.020  1.00 55.00           C  
ATOM    974  CH2 TRP A 167      55.645 -44.318   8.164  1.00 56.15           C  
ATOM    975  N   CYS A 168      48.364 -42.876  10.137  1.00 52.64           N  
ATOM    976  CA  CYS A 168      47.220 -42.206  10.751  1.00 55.34           C  
ATOM    977  C   CYS A 168      47.668 -41.057  11.646  1.00 52.22           C  
ATOM    978  O   CYS A 168      48.661 -41.171  12.379  1.00 55.23           O  
ATOM    979  CB  CYS A 168      46.389 -43.207  11.585  1.00 61.05           C  
ATOM    980  SG  CYS A 168      45.530 -44.583  10.693  1.00 59.63           S  
ATOM    981  N   PRO A 169      46.910 -39.958  11.644  1.00 52.04           N  
ATOM    982  CA  PRO A 169      45.636 -39.696  10.969  1.00 56.18           C  
ATOM    983  C   PRO A 169      45.725 -39.604   9.457  1.00 54.11           C  
ATOM    984  O   PRO A 169      46.794 -39.340   8.926  1.00 55.55           O  
ATOM    985  CB  PRO A 169      45.226 -38.332  11.528  1.00 45.24           C  
ATOM    986  CG  PRO A 169      46.448 -37.737  12.033  1.00 49.53           C  
ATOM    987  CD  PRO A 169      47.273 -38.853  12.542  1.00 50.64           C  
ATOM    988  N   LEU A 170      44.602 -39.827   8.783  1.00 53.75           N  
ATOM    989  CA  LEU A 170      44.568 -39.766   7.333  1.00 53.76           C  
ATOM    990  C   LEU A 170      44.590 -38.316   6.911  1.00 56.21           C  
ATOM    991  O   LEU A 170      44.181 -37.426   7.663  1.00 54.02           O  
ATOM    992  CB  LEU A 170      43.300 -40.425   6.784  1.00 52.44           C  
ATOM    993  CG  LEU A 170      43.035 -41.879   7.175  1.00 56.97           C  
ATOM    994  CD1 LEU A 170      41.736 -42.349   6.534  1.00 55.78           C  
ATOM    995  CD2 LEU A 170      44.206 -42.796   6.813  1.00 47.64           C  
ATOM    996  N   GLU A 171      45.065 -38.083   5.698  1.00 54.32           N  
ATOM    997  CA  GLU A 171      44.955 -36.771   5.096  1.00 55.85           C  
ATOM    998  C   GLU A 171      43.495 -36.349   4.932  1.00 56.44           C  
ATOM    999  O   GLU A 171      42.691 -37.069   4.341  1.00 62.31           O  
ATOM   1000  CB  GLU A 171      45.661 -36.773   3.751  1.00 54.80           C  
ATOM   1001  CG  GLU A 171      45.121 -35.787   2.744  1.00 58.38           C  
ATOM   1002  CD  GLU A 171      45.842 -35.904   1.420  1.00 62.62           C  
ATOM   1003  OE1 GLU A 171      47.076 -36.198   1.451  1.00 57.35           O  
ATOM   1004  OE2 GLU A 171      45.172 -35.722   0.363  1.00 57.00           O  
ATOM   1005  N   LYS A 172      43.173 -35.164   5.438  1.00 59.15           N  
ATOM   1006  CA  LYS A 172      41.808 -34.642   5.399  1.00 65.07           C  
ATOM   1007  C   LYS A 172      41.368 -34.449   3.945  1.00 63.93           C  
ATOM   1008  O   LYS A 172      42.193 -34.350   3.040  1.00 64.70           O  
ATOM   1009  CB  LYS A 172      41.688 -33.337   6.223  1.00 50.36           C  
ATOM   1010  N   ILE A 173      40.067 -34.451   3.710  1.00 69.65           N  
ATOM   1011  CA  ILE A 173      39.570 -34.335   2.343  1.00 75.11           C  
ATOM   1012  C   ILE A 173      39.047 -32.924   2.109  1.00 71.18           C  
ATOM   1013  O   ILE A 173      38.030 -32.529   2.675  1.00 75.94           O  
ATOM   1014  CB  ILE A 173      38.504 -35.413   2.043  1.00 72.56           C  
ATOM   1015  CG1 ILE A 173      39.179 -36.786   2.008  1.00 68.23           C  
ATOM   1016  CG2 ILE A 173      37.786 -35.131   0.733  1.00 63.93           C  
ATOM   1017  CD1 ILE A 173      38.286 -37.866   1.498  1.00 82.03           C  
ATOM   1018  N   VAL A 174      39.767 -32.166   1.287  1.00 68.52           N  
ATOM   1019  CA  VAL A 174      39.561 -30.726   1.157  1.00 67.57           C  
ATOM   1020  C   VAL A 174      40.059 -30.285  -0.197  1.00 68.67           C  
ATOM   1021  O   VAL A 174      40.777 -31.021  -0.869  1.00 71.69           O  
ATOM   1022  CB  VAL A 174      40.346 -29.919   2.224  1.00 64.51           C  
ATOM   1023  CG1 VAL A 174      39.649 -29.959   3.564  1.00 68.40           C  
ATOM   1024  CG2 VAL A 174      41.774 -30.441   2.353  1.00 64.58           C  
ATOM   1025  N   ASP A 175      39.664 -29.088  -0.604  1.00 68.26           N  
ATOM   1026  CA  ASP A 175      40.203 -28.496  -1.814  1.00 69.58           C  
ATOM   1027  C   ASP A 175      41.531 -27.835  -1.449  1.00 68.96           C  
ATOM   1028  O   ASP A 175      41.728 -27.429  -0.303  1.00 65.96           O  
ATOM   1029  CB  ASP A 175      39.215 -27.483  -2.406  1.00 74.88           C  
ATOM   1030  CG  ASP A 175      38.055 -28.153  -3.164  1.00 85.18           C  
ATOM   1031  OD1 ASP A 175      38.320 -28.990  -4.067  1.00 79.77           O  
ATOM   1032  OD2 ASP A 175      36.879 -27.835  -2.855  1.00 82.47           O  
ATOM   1033  N   PRO A 176      42.462 -27.749  -2.407  1.00 66.30           N  
ATOM   1034  CA  PRO A 176      43.717 -27.063  -2.087  1.00 63.23           C  
ATOM   1035  C   PRO A 176      43.483 -25.566  -1.916  1.00 61.66           C  
ATOM   1036  O   PRO A 176      42.661 -24.999  -2.634  1.00 64.62           O  
ATOM   1037  CB  PRO A 176      44.574 -27.321  -3.326  1.00 64.00           C  
ATOM   1038  CG  PRO A 176      43.602 -27.505  -4.413  1.00 65.24           C  
ATOM   1039  CD  PRO A 176      42.404 -28.178  -3.814  1.00 63.61           C  
ATOM   1040  N   PRO A 177      44.208 -24.933  -0.990  1.00 58.67           N  
ATOM   1041  CA  PRO A 177      44.000 -23.527  -0.629  1.00 57.69           C  
ATOM   1042  C   PRO A 177      43.933 -22.582  -1.839  1.00 61.55           C  
ATOM   1043  O   PRO A 177      44.748 -22.683  -2.761  1.00 58.90           O  
ATOM   1044  CB  PRO A 177      45.249 -23.201   0.199  1.00 56.34           C  
ATOM   1045  CG  PRO A 177      45.665 -24.491   0.787  1.00 57.61           C  
ATOM   1046  CD  PRO A 177      45.294 -25.555  -0.215  1.00 59.68           C  
ATOM   1047  N   ASN A 178      42.916 -21.724  -1.867  1.00 61.85           N  
ATOM   1048  CA  ASN A 178      42.892 -20.574  -2.767  1.00 57.15           C  
ATOM   1049  C   ASN A 178      42.748 -19.290  -1.966  1.00 58.19           C  
ATOM   1050  O   ASN A 178      41.732 -19.101  -1.327  1.00 69.20           O  
ATOM   1051  CB  ASN A 178      41.745 -20.701  -3.754  1.00 56.80           C  
ATOM   1052  CG  ASN A 178      42.024 -19.990  -5.052  1.00 60.37           C  
ATOM   1053  OD1 ASN A 178      42.861 -19.078  -5.116  1.00 61.37           O  
ATOM   1054  ND2 ASN A 178      41.336 -20.414  -6.109  1.00 57.83           N  
ATOM   1055  N   PRO A 179      43.738 -18.391  -1.983  1.00 62.28           N  
ATOM   1056  CA  PRO A 179      44.996 -18.298  -2.735  1.00 67.04           C  
ATOM   1057  C   PRO A 179      45.932 -19.420  -2.331  1.00 58.66           C  
ATOM   1058  O   PRO A 179      45.755 -19.967  -1.235  1.00 56.89           O  
ATOM   1059  CB  PRO A 179      45.593 -16.945  -2.279  1.00 64.20           C  
ATOM   1060  CG  PRO A 179      44.537 -16.293  -1.403  1.00 61.78           C  
ATOM   1061  CD  PRO A 179      43.684 -17.408  -0.889  1.00 56.54           C  
ATOM   1062  N   PRO A 180      46.904 -19.756  -3.196  1.00 59.40           N  
ATOM   1063  CA  PRO A 180      47.802 -20.880  -2.908  1.00 56.65           C  
ATOM   1064  C   PRO A 180      48.779 -20.508  -1.803  1.00 53.01           C  
ATOM   1065  O   PRO A 180      49.169 -19.343  -1.722  1.00 58.10           O  
ATOM   1066  CB  PRO A 180      48.514 -21.106  -4.243  1.00 54.95           C  
ATOM   1067  CG  PRO A 180      48.487 -19.757  -4.911  1.00 54.93           C  
ATOM   1068  CD  PRO A 180      47.229 -19.085  -4.471  1.00 54.79           C  
ATOM   1069  N   LEU A 181      49.135 -21.471  -0.955  1.00 52.91           N  
ATOM   1070  CA  LEU A 181      50.045 -21.247   0.175  1.00 54.51           C  
ATOM   1071  C   LEU A 181      51.365 -20.617  -0.235  1.00 54.62           C  
ATOM   1072  O   LEU A 181      51.875 -19.712   0.425  1.00 56.36           O  
ATOM   1073  CB  LEU A 181      50.344 -22.561   0.896  1.00 55.81           C  
ATOM   1074  CG  LEU A 181      49.192 -23.235   1.634  1.00 58.26           C  
ATOM   1075  CD1 LEU A 181      49.727 -23.995   2.828  1.00 48.27           C  
ATOM   1076  CD2 LEU A 181      48.180 -22.191   2.065  1.00 50.71           C  
ATOM   1077  N   LEU A 182      51.911 -21.119  -1.332  1.00 53.35           N  
ATOM   1078  CA  LEU A 182      53.218 -20.699  -1.835  1.00 57.74           C  
ATOM   1079  C   LEU A 182      53.186 -19.593  -2.887  1.00 54.71           C  
ATOM   1080  O   LEU A 182      54.073 -19.522  -3.736  1.00 54.00           O  
ATOM   1081  CB  LEU A 182      54.166 -21.864  -2.171  1.00 58.51           C  
ATOM   1082  CG  LEU A 182      55.204 -22.151  -1.079  1.00 54.76           C  
ATOM   1083  CD1 LEU A 182      54.554 -22.301   0.272  1.00 53.95           C  
ATOM   1084  CD2 LEU A 182      56.008 -23.390  -1.410  1.00 54.79           C  
ATOM   1085  N   ALA A 183      52.102 -18.823  -2.897  1.00 54.77           N  
ATOM   1086  CA  ALA A 183      51.932 -17.708  -3.839  1.00 58.64           C  
ATOM   1087  C   ALA A 183      53.212 -16.873  -4.063  1.00 55.85           C  
ATOM   1088  O   ALA A 183      53.520 -16.493  -5.197  1.00 55.96           O  
ATOM   1089  CB  ALA A 183      50.827 -16.809  -3.352  1.00 49.64           C  
ATOM   1090  N   ASP A 184      53.978 -16.646  -3.002  1.00 51.75           N  
ATOM   1091  CA  ASP A 184      55.252 -15.929  -3.094  1.00 52.54           C  
ATOM   1092  C   ASP A 184      56.211 -16.468  -4.171  1.00 55.90           C  
ATOM   1093  O   ASP A 184      57.133 -15.763  -4.615  1.00 56.21           O  
ATOM   1094  CB  ASP A 184      55.944 -15.978  -1.739  1.00 54.59           C  
ATOM   1095  CG  ASP A 184      55.343 -15.012  -0.747  1.00 62.01           C  
ATOM   1096  OD1 ASP A 184      54.892 -13.931  -1.190  1.00 68.29           O  
ATOM   1097  OD2 ASP A 184      55.327 -15.322   0.467  1.00 63.22           O  
ATOM   1098  N   ALA A 185      55.992 -17.724  -4.564  1.00 56.41           N  
ATOM   1099  CA  ALA A 185      56.763 -18.397  -5.602  1.00 51.87           C  
ATOM   1100  C   ALA A 185      56.739 -17.642  -6.920  1.00 54.34           C  
ATOM   1101  O   ALA A 185      57.636 -17.796  -7.753  1.00 52.16           O  
ATOM   1102  CB  ALA A 185      56.240 -19.806  -5.815  1.00 46.47           C  
ATOM   1103  N   GLU A 186      55.691 -16.854  -7.129  1.00 54.01           N  
ATOM   1104  CA  GLU A 186      55.600 -16.071  -8.342  1.00 53.74           C  
ATOM   1105  C   GLU A 186      56.822 -15.164  -8.486  1.00 53.95           C  
ATOM   1106  O   GLU A 186      57.307 -14.920  -9.589  1.00 52.68           O  
ATOM   1107  CB  GLU A 186      54.331 -15.249  -8.333  1.00 55.35           C  
ATOM   1108  CG  GLU A 186      54.271 -14.282  -9.472  1.00 61.12           C  
ATOM   1109  CD  GLU A 186      52.939 -13.599  -9.579  1.00 65.67           C  
ATOM   1110  OE1 GLU A 186      52.762 -12.853 -10.558  1.00 75.35           O  
ATOM   1111  OE2 GLU A 186      52.070 -13.827  -8.709  1.00 65.17           O  
ATOM   1112  N   ARG A 187      57.348 -14.697  -7.364  1.00 50.61           N  
ATOM   1113  CA  ARG A 187      58.494 -13.812  -7.429  1.00 55.15           C  
ATOM   1114  C   ARG A 187      59.868 -14.516  -7.454  1.00 56.84           C  
ATOM   1115  O   ARG A 187      60.889 -13.839  -7.506  1.00 61.99           O  
ATOM   1116  CB  ARG A 187      58.427 -12.772  -6.299  1.00 63.06           C  
ATOM   1117  CG  ARG A 187      57.162 -11.884  -6.281  1.00 56.63           C  
ATOM   1118  CD  ARG A 187      57.160 -10.964  -5.053  1.00 64.79           C  
ATOM   1119  NE  ARG A 187      56.995 -11.673  -3.774  1.00 65.44           N  
ATOM   1120  N   PHE A 188      59.897 -15.853  -7.415  1.00 53.78           N  
ATOM   1121  CA  PHE A 188      61.160 -16.614  -7.448  1.00 54.16           C  
ATOM   1122  C   PHE A 188      61.873 -16.385  -8.778  1.00 55.57           C  
ATOM   1123  O   PHE A 188      61.251 -16.020  -9.777  1.00 55.83           O  
ATOM   1124  CB  PHE A 188      60.937 -18.135  -7.336  1.00 54.13           C  
ATOM   1125  CG  PHE A 188      60.439 -18.618  -5.993  1.00 53.83           C  
ATOM   1126  CD1 PHE A 188      60.564 -17.851  -4.854  1.00 55.54           C  
ATOM   1127  CD2 PHE A 188      59.853 -19.877  -5.880  1.00 53.45           C  
ATOM   1128  CE1 PHE A 188      60.097 -18.314  -3.631  1.00 54.36           C  
ATOM   1129  CE2 PHE A 188      59.393 -20.346  -4.661  1.00 50.24           C  
ATOM   1130  CZ  PHE A 188      59.505 -19.559  -3.539  1.00 52.42           C  
ATOM   1131  N   THR A 189      63.179 -16.614  -8.802  1.00 53.01           N  
ATOM   1132  CA  THR A 189      63.895 -16.576 -10.064  1.00 48.28           C  
ATOM   1133  C   THR A 189      64.567 -17.915 -10.360  1.00 57.19           C  
ATOM   1134  O   THR A 189      64.852 -18.720  -9.451  1.00 55.49           O  
ATOM   1135  CB  THR A 189      64.943 -15.464 -10.096  1.00 50.48           C  
ATOM   1136  OG1 THR A 189      65.948 -15.729  -9.114  1.00 52.54           O  
ATOM   1137  CG2 THR A 189      64.303 -14.100  -9.828  1.00 52.99           C  
ATOM   1138  N   VAL A 190      64.799 -18.162 -11.645  1.00 53.46           N  
ATOM   1139  CA  VAL A 190      65.472 -19.371 -12.066  1.00 50.40           C  
ATOM   1140  C   VAL A 190      66.554 -19.028 -13.086  1.00 53.77           C  
ATOM   1141  O   VAL A 190      66.295 -18.412 -14.130  1.00 50.75           O  
ATOM   1142  CB  VAL A 190      64.475 -20.461 -12.602  1.00 53.30           C  
ATOM   1143  CG1 VAL A 190      63.625 -19.929 -13.763  1.00 44.52           C  
ATOM   1144  CG2 VAL A 190      65.225 -21.757 -12.988  1.00 51.68           C  
ATOM   1145  N   LEU A 191      67.783 -19.406 -12.751  1.00 58.50           N  
ATOM   1146  CA  LEU A 191      68.892 -19.328 -13.686  1.00 54.90           C  
ATOM   1147  C   LEU A 191      68.823 -20.575 -14.552  1.00 51.14           C  
ATOM   1148  O   LEU A 191      68.857 -21.683 -14.038  1.00 52.59           O  
ATOM   1149  CB  LEU A 191      70.221 -19.271 -12.937  1.00 48.97           C  
ATOM   1150  CG  LEU A 191      71.461 -19.604 -13.764  1.00 51.88           C  
ATOM   1151  CD1 LEU A 191      71.593 -18.612 -14.886  1.00 56.13           C  
ATOM   1152  CD2 LEU A 191      72.718 -19.607 -12.915  1.00 48.45           C  
ATOM   1153  N   ILE A 192      68.684 -20.379 -15.858  1.00 50.25           N  
ATOM   1154  CA  ILE A 192      68.757 -21.466 -16.815  1.00 51.30           C  
ATOM   1155  C   ILE A 192      70.109 -21.424 -17.552  1.00 57.22           C  
ATOM   1156  O   ILE A 192      70.349 -20.570 -18.415  1.00 52.95           O  
ATOM   1157  CB  ILE A 192      67.596 -21.385 -17.826  1.00 45.47           C  
ATOM   1158  CG1 ILE A 192      66.265 -21.538 -17.100  1.00 47.87           C  
ATOM   1159  CG2 ILE A 192      67.736 -22.449 -18.900  1.00 49.35           C  
ATOM   1160  CD1 ILE A 192      65.067 -21.593 -18.007  1.00 49.60           C  
ATOM   1161  N   LYS A 193      70.983 -22.369 -17.218  1.00 56.82           N  
ATOM   1162  CA  LYS A 193      72.309 -22.415 -17.815  1.00 55.43           C  
ATOM   1163  C   LYS A 193      72.398 -23.492 -18.894  1.00 59.17           C  
ATOM   1164  O   LYS A 193      72.117 -24.659 -18.651  1.00 61.56           O  
ATOM   1165  CB  LYS A 193      73.369 -22.643 -16.761  1.00 50.85           C  
ATOM   1166  CG  LYS A 193      74.728 -22.359 -17.293  1.00 61.45           C  
ATOM   1167  CD  LYS A 193      75.781 -23.093 -16.510  1.00 64.68           C  
ATOM   1168  CE  LYS A 193      75.767 -22.699 -15.067  1.00 57.16           C  
ATOM   1169  NZ  LYS A 193      76.776 -23.548 -14.384  1.00 61.12           N  
ATOM   1170  N   ASN A 194      72.779 -23.086 -20.096  1.00 61.00           N  
ATOM   1171  CA  ASN A 194      72.635 -23.937 -21.264  1.00 59.28           C  
ATOM   1172  C   ASN A 194      73.896 -23.947 -22.102  1.00 63.08           C  
ATOM   1173  O   ASN A 194      74.318 -22.922 -22.637  1.00 58.02           O  
ATOM   1174  CB  ASN A 194      71.434 -23.481 -22.100  1.00 52.71           C  
ATOM   1175  CG  ASN A 194      71.193 -24.351 -23.325  1.00 59.94           C  
ATOM   1176  OD1 ASN A 194      70.648 -23.883 -24.325  1.00 60.78           O  
ATOM   1177  ND2 ASN A 194      71.586 -25.620 -23.252  1.00 60.98           N  
ATOM   1178  N   ASN A 195      74.489 -25.130 -22.200  1.00 68.76           N  
ATOM   1179  CA  ASN A 195      75.621 -25.372 -23.077  1.00 65.06           C  
ATOM   1180  C   ASN A 195      75.203 -26.103 -24.336  1.00 66.09           C  
ATOM   1181  O   ASN A 195      74.645 -27.193 -24.271  1.00 68.27           O  
ATOM   1182  CB  ASN A 195      76.665 -26.181 -22.343  1.00 66.12           C  
ATOM   1183  CG  ASN A 195      77.480 -25.332 -21.411  1.00 76.63           C  
ATOM   1184  OD1 ASN A 195      78.452 -24.712 -21.839  1.00 80.66           O  
ATOM   1185  ND2 ASN A 195      77.090 -25.281 -20.130  1.00 67.86           N  
ATOM   1186  N   ILE A 196      75.459 -25.490 -25.483  1.00 66.00           N  
ATOM   1187  CA  ILE A 196      75.179 -26.133 -26.754  1.00 67.67           C  
ATOM   1188  C   ILE A 196      76.447 -26.327 -27.580  1.00 74.05           C  
ATOM   1189  O   ILE A 196      77.440 -25.585 -27.446  1.00 73.03           O  
ATOM   1190  CB  ILE A 196      74.122 -25.371 -27.559  1.00 66.30           C  
ATOM   1191  CG1 ILE A 196      74.566 -23.927 -27.796  1.00 69.70           C  
ATOM   1192  CG2 ILE A 196      72.796 -25.404 -26.832  1.00 66.40           C  
ATOM   1193  CD1 ILE A 196      75.034 -23.643 -29.216  1.00 66.73           C  
ATOM   1194  N   ARG A 197      76.406 -27.354 -28.418  1.00 73.66           N  
ATOM   1195  CA  ARG A 197      77.516 -27.681 -29.290  1.00 78.51           C  
ATOM   1196  C   ARG A 197      76.989 -28.161 -30.634  1.00 78.44           C  
ATOM   1197  O   ARG A 197      75.909 -28.769 -30.720  1.00 75.40           O  
ATOM   1198  CB  ARG A 197      78.443 -28.715 -28.638  1.00 80.60           C  
ATOM   1199  CG  ARG A 197      78.860 -29.870 -29.546  1.00 94.63           C  
ATOM   1200  CD  ARG A 197      80.197 -30.485 -29.125  1.00101.21           C  
ATOM   1201  NE  ARG A 197      81.347 -29.702 -29.585  1.00 99.93           N  
ATOM   1202  CZ  ARG A 197      82.141 -30.061 -30.591  1.00104.86           C  
ATOM   1203  NH1 ARG A 197      81.910 -31.196 -31.248  1.00105.37           N  
ATOM   1204  NH2 ARG A 197      83.166 -29.287 -30.939  1.00100.60           N  
ATOM   1205  N   TYR A 198      77.754 -27.847 -31.674  1.00 81.95           N  
ATOM   1206  CA  TYR A 198      77.468 -28.265 -33.037  1.00 84.50           C  
ATOM   1207  C   TYR A 198      78.666 -29.040 -33.578  1.00 87.15           C  
ATOM   1208  O   TYR A 198      79.632 -28.436 -34.046  1.00 90.18           O  
ATOM   1209  CB  TYR A 198      77.168 -27.055 -33.917  1.00 82.73           C  
ATOM   1210  CG  TYR A 198      75.745 -26.584 -33.810  1.00 77.09           C  
ATOM   1211  CD1 TYR A 198      74.703 -27.405 -34.196  1.00 79.94           C  
ATOM   1212  CD2 TYR A 198      75.443 -25.320 -33.333  1.00 78.93           C  
ATOM   1213  CE1 TYR A 198      73.400 -26.986 -34.107  1.00 79.48           C  
ATOM   1214  CE2 TYR A 198      74.133 -24.888 -33.236  1.00 77.30           C  
ATOM   1215  CZ  TYR A 198      73.116 -25.732 -33.624  1.00 78.28           C  
ATOM   1216  OH  TYR A 198      71.807 -25.328 -33.531  1.00 78.15           O  
ATOM   1217  N   PRO A 199      78.618 -30.381 -33.476  1.00 87.75           N  
ATOM   1218  CA  PRO A 199      79.747 -31.262 -33.797  1.00 89.00           C  
ATOM   1219  C   PRO A 199      80.356 -31.002 -35.180  1.00 92.22           C  
ATOM   1220  O   PRO A 199      81.580 -30.880 -35.274  1.00 90.40           O  
ATOM   1221  CB  PRO A 199      79.117 -32.661 -33.781  1.00 93.18           C  
ATOM   1222  CG  PRO A 199      77.876 -32.537 -32.991  1.00 89.19           C  
ATOM   1223  CD  PRO A 199      77.391 -31.140 -33.167  1.00 90.69           C  
ATOM   1224  N   LYS A 200      79.523 -30.893 -36.218  1.00 90.47           N  
ATOM   1225  CA  LYS A 200      80.020 -30.712 -37.585  1.00 90.62           C  
ATOM   1226  C   LYS A 200      80.867 -29.459 -37.731  1.00 89.84           C  
ATOM   1227  O   LYS A 200      81.821 -29.434 -38.494  1.00 97.13           O  
ATOM   1228  CB  LYS A 200      78.880 -30.676 -38.612  1.00 91.52           C  
ATOM   1229  CG  LYS A 200      78.697 -31.980 -39.396  1.00 95.86           C  
ATOM   1230  CD  LYS A 200      78.454 -31.735 -40.896  1.00 94.01           C  
ATOM   1231  CE  LYS A 200      77.003 -31.364 -41.217  1.00 95.57           C  
ATOM   1232  NZ  LYS A 200      76.063 -32.524 -41.199  1.00 87.25           N  
ATOM   1233  N   PHE A 201      80.503 -28.409 -37.020  1.00 84.23           N  
ATOM   1234  CA  PHE A 201      81.205 -27.152 -37.169  1.00 82.42           C  
ATOM   1235  C   PHE A 201      82.248 -26.863 -36.087  1.00 87.05           C  
ATOM   1236  O   PHE A 201      82.844 -25.779 -36.071  1.00 86.77           O  
ATOM   1237  CB  PHE A 201      80.198 -26.024 -37.367  1.00 83.31           C  
ATOM   1238  CG  PHE A 201      79.132 -26.363 -38.373  1.00 88.36           C  
ATOM   1239  CD1 PHE A 201      79.435 -26.447 -39.716  1.00 90.43           C  
ATOM   1240  CD2 PHE A 201      77.837 -26.637 -37.974  1.00 93.82           C  
ATOM   1241  CE1 PHE A 201      78.460 -26.781 -40.644  1.00 96.92           C  
ATOM   1242  CE2 PHE A 201      76.856 -26.963 -38.903  1.00 93.43           C  
ATOM   1243  CZ  PHE A 201      77.171 -27.038 -40.236  1.00 95.06           C  
ATOM   1244  N   ASN A 202      82.467 -27.826 -35.191  1.00 85.98           N  
ATOM   1245  CA  ASN A 202      83.340 -27.620 -34.026  1.00 92.29           C  
ATOM   1246  C   ASN A 202      82.937 -26.352 -33.261  1.00 92.01           C  
ATOM   1247  O   ASN A 202      83.786 -25.564 -32.832  1.00 82.99           O  
ATOM   1248  CB  ASN A 202      84.824 -27.574 -34.427  1.00 79.48           C  
ATOM   1249  N   PHE A 203      81.624 -26.175 -33.107  1.00 93.89           N  
ATOM   1250  CA  PHE A 203      81.042 -24.961 -32.535  1.00 87.40           C  
ATOM   1251  C   PHE A 203      80.467 -25.185 -31.131  1.00 88.22           C  
ATOM   1252  O   PHE A 203      79.655 -26.093 -30.913  1.00 85.56           O  
ATOM   1253  CB  PHE A 203      79.953 -24.425 -33.458  1.00 80.92           C  
ATOM   1254  CG  PHE A 203      79.409 -23.096 -33.038  1.00 86.05           C  
ATOM   1255  CD1 PHE A 203      80.149 -21.938 -33.226  1.00 89.31           C  
ATOM   1256  CD2 PHE A 203      78.158 -22.997 -32.455  1.00 83.27           C  
ATOM   1257  CE1 PHE A 203      79.648 -20.706 -32.844  1.00 86.21           C  
ATOM   1258  CE2 PHE A 203      77.652 -21.768 -32.067  1.00 82.70           C  
ATOM   1259  CZ  PHE A 203      78.395 -20.621 -32.265  1.00 84.36           C  
ATOM   1260  N   ASN A 204      80.896 -24.343 -30.193  1.00 83.53           N  
ATOM   1261  CA  ASN A 204      80.529 -24.455 -28.787  1.00 80.44           C  
ATOM   1262  C   ASN A 204      80.116 -23.106 -28.225  1.00 81.41           C  
ATOM   1263  O   ASN A 204      80.862 -22.139 -28.318  1.00 81.34           O  
ATOM   1264  CB  ASN A 204      81.714 -24.971 -27.971  1.00 80.90           C  
ATOM   1265  CG  ASN A 204      82.127 -26.367 -28.364  1.00 91.63           C  
ATOM   1266  OD1 ASN A 204      81.288 -27.259 -28.506  1.00 92.00           O  
ATOM   1267  ND2 ASN A 204      83.430 -26.569 -28.549  1.00100.12           N  
ATOM   1268  N   LYS A 205      78.938 -23.035 -27.624  1.00 79.58           N  
ATOM   1269  CA  LYS A 205      78.516 -21.785 -27.017  1.00 72.15           C  
ATOM   1270  C   LYS A 205      77.640 -22.051 -25.809  1.00 75.11           C  
ATOM   1271  O   LYS A 205      77.113 -23.144 -25.643  1.00 74.95           O  
ATOM   1272  CB  LYS A 205      77.778 -20.909 -28.033  1.00 73.96           C  
ATOM   1273  CG  LYS A 205      77.795 -19.431 -27.690  1.00 69.77           C  
ATOM   1274  CD  LYS A 205      77.284 -18.587 -28.840  1.00 76.96           C  
ATOM   1275  CE  LYS A 205      77.348 -17.105 -28.488  1.00 78.14           C  
ATOM   1276  NZ  LYS A 205      77.017 -16.237 -29.642  1.00 77.40           N  
ATOM   1277  N   ARG A 206      77.496 -21.033 -24.971  1.00 75.99           N  
ATOM   1278  CA  ARG A 206      76.726 -21.103 -23.745  1.00 67.13           C  
ATOM   1279  C   ARG A 206      75.665 -20.002 -23.821  1.00 66.11           C  
ATOM   1280  O   ARG A 206      75.857 -19.017 -24.532  1.00 68.14           O  
ATOM   1281  CB  ARG A 206      77.684 -20.865 -22.589  1.00 65.38           C  
ATOM   1282  CG  ARG A 206      77.222 -21.377 -21.273  1.00 71.20           C  
ATOM   1283  CD  ARG A 206      78.419 -21.703 -20.422  1.00 71.98           C  
ATOM   1284  NE  ARG A 206      79.208 -20.518 -20.136  1.00 71.62           N  
ATOM   1285  CZ  ARG A 206      79.271 -19.949 -18.940  1.00 76.04           C  
ATOM   1286  NH1 ARG A 206      78.591 -20.476 -17.933  1.00 70.44           N  
ATOM   1287  NH2 ARG A 206      80.016 -18.865 -18.746  1.00 77.74           N  
ATOM   1288  N   ASN A 207      74.541 -20.144 -23.121  1.00 65.81           N  
ATOM   1289  CA  ASN A 207      73.490 -19.121 -23.232  1.00 63.45           C  
ATOM   1290  C   ASN A 207      73.817 -17.957 -22.314  1.00 61.84           C  
ATOM   1291  O   ASN A 207      73.108 -16.948 -22.257  1.00 60.37           O  
ATOM   1292  CB  ASN A 207      72.075 -19.684 -22.998  1.00 57.51           C  
ATOM   1293  CG  ASN A 207      71.768 -19.927 -21.538  1.00 54.04           C  
ATOM   1294  OD1 ASN A 207      72.637 -20.304 -20.772  1.00 59.42           O  
ATOM   1295  ND2 ASN A 207      70.526 -19.713 -21.149  1.00 51.83           N  
ATOM   1296  N   ILE A 208      74.926 -18.123 -21.609  1.00 62.68           N  
ATOM   1297  CA  ILE A 208      75.526 -17.050 -20.860  1.00 64.70           C  
ATOM   1298  C   ILE A 208      76.508 -16.447 -21.854  1.00 67.91           C  
ATOM   1299  O   ILE A 208      77.610 -16.967 -22.072  1.00 64.85           O  
ATOM   1300  CB  ILE A 208      76.258 -17.638 -19.629  1.00 64.21           C  
ATOM   1301  CG1 ILE A 208      75.227 -18.258 -18.673  1.00 64.75           C  
ATOM   1302  CG2 ILE A 208      77.133 -16.603 -18.942  1.00 59.68           C  
ATOM   1303  CD1 ILE A 208      75.761 -18.606 -17.309  1.00 60.66           C  
ATOM   1304  N   LEU A 209      76.111 -15.303 -22.404  1.00 66.24           N  
ATOM   1305  CA  LEU A 209      76.765 -14.714 -23.563  1.00 65.05           C  
ATOM   1306  C   LEU A 209      78.026 -13.972 -23.158  1.00 70.96           C  
ATOM   1307  O   LEU A 209      78.165 -13.563 -22.005  1.00 68.25           O  
ATOM   1308  CB  LEU A 209      75.801 -13.761 -24.262  1.00 67.92           C  
ATOM   1309  CG  LEU A 209      74.909 -14.329 -25.366  1.00 68.61           C  
ATOM   1310  CD1 LEU A 209      74.927 -15.851 -25.392  1.00 69.46           C  
ATOM   1311  CD2 LEU A 209      73.498 -13.803 -25.214  1.00 65.61           C  
ATOM   1312  N   PRO A 210      78.967 -13.814 -24.101  1.00 73.86           N  
ATOM   1313  CA  PRO A 210      80.237 -13.125 -23.825  1.00 69.69           C  
ATOM   1314  C   PRO A 210      80.074 -11.678 -23.331  1.00 76.60           C  
ATOM   1315  O   PRO A 210      80.919 -11.223 -22.560  1.00 75.50           O  
ATOM   1316  CB  PRO A 210      80.940 -13.155 -25.174  1.00 64.63           C  
ATOM   1317  CG  PRO A 210      80.403 -14.386 -25.831  1.00 72.70           C  
ATOM   1318  CD  PRO A 210      78.973 -14.484 -25.413  1.00 67.25           C  
ATOM   1319  N   ASN A 211      78.987 -10.997 -23.694  1.00 69.84           N  
ATOM   1320  CA  ASN A 211      78.790  -9.599 -23.286  1.00 75.37           C  
ATOM   1321  C   ASN A 211      78.262  -9.454 -21.835  1.00 80.84           C  
ATOM   1322  O   ASN A 211      77.925  -8.351 -21.371  1.00 77.59           O  
ATOM   1323  CB  ASN A 211      77.880  -8.862 -24.285  1.00 83.39           C  
ATOM   1324  CG  ASN A 211      76.430  -9.363 -24.265  1.00 84.13           C  
ATOM   1325  OD1 ASN A 211      76.133 -10.475 -24.722  1.00 82.77           O  
ATOM   1326  ND2 ASN A 211      75.519  -8.524 -23.758  1.00 79.28           N  
ATOM   1327  N   ILE A 212      78.244 -10.586 -21.137  1.00 78.78           N  
ATOM   1328  CA  ILE A 212      77.679 -10.701 -19.802  1.00 69.60           C  
ATOM   1329  C   ILE A 212      78.776 -11.113 -18.825  1.00 68.35           C  
ATOM   1330  O   ILE A 212      79.636 -11.921 -19.157  1.00 74.05           O  
ATOM   1331  CB  ILE A 212      76.557 -11.756 -19.786  1.00 71.26           C  
ATOM   1332  CG1 ILE A 212      75.534 -11.453 -20.878  1.00 72.58           C  
ATOM   1333  CG2 ILE A 212      75.872 -11.818 -18.431  1.00 62.08           C  
ATOM   1334  CD1 ILE A 212      74.844 -10.119 -20.713  1.00 66.56           C  
ATOM   1335  N   ASN A 213      78.750 -10.554 -17.622  1.00 67.90           N  
ATOM   1336  CA  ASN A 213      79.754 -10.856 -16.611  1.00 64.96           C  
ATOM   1337  C   ASN A 213      79.095 -11.392 -15.349  1.00 67.83           C  
ATOM   1338  O   ASN A 213      77.917 -11.730 -15.350  1.00 62.34           O  
ATOM   1339  CB  ASN A 213      80.546  -9.597 -16.280  1.00 63.57           C  
ATOM   1340  CG  ASN A 213      79.682  -8.360 -16.313  1.00 64.85           C  
ATOM   1341  OD1 ASN A 213      79.269  -7.848 -15.278  1.00 63.98           O  
ATOM   1342  ND2 ASN A 213      79.394  -7.883 -17.510  1.00 72.14           N  
ATOM   1343  N   SER A 214      79.861 -11.452 -14.268  1.00 63.12           N  
ATOM   1344  CA  SER A 214      79.378 -12.020 -13.020  1.00 65.22           C  
ATOM   1345  C   SER A 214      78.448 -11.070 -12.273  1.00 67.04           C  
ATOM   1346  O   SER A 214      77.412 -11.485 -11.766  1.00 68.75           O  
ATOM   1347  CB  SER A 214      80.551 -12.419 -12.129  1.00 67.78           C  
ATOM   1348  OG  SER A 214      81.318 -13.439 -12.740  1.00 73.86           O  
ATOM   1349  N   SER A 215      78.820  -9.797 -12.205  1.00 66.50           N  
ATOM   1350  CA  SER A 215      77.984  -8.791 -11.524  1.00 65.50           C  
ATOM   1351  C   SER A 215      76.580  -8.719 -12.124  1.00 60.52           C  
ATOM   1352  O   SER A 215      75.562  -8.636 -11.398  1.00 62.28           O  
ATOM   1353  CB  SER A 215      78.627  -7.400 -11.588  1.00 65.17           C  
ATOM   1354  OG  SER A 215      80.032  -7.494 -11.658  1.00 74.79           O  
ATOM   1355  N   TYR A 216      76.537  -8.742 -13.454  1.00 56.18           N  
ATOM   1356  CA  TYR A 216      75.278  -8.692 -14.158  1.00 56.06           C  
ATOM   1357  C   TYR A 216      74.316  -9.759 -13.608  1.00 64.56           C  
ATOM   1358  O   TYR A 216      73.149  -9.461 -13.268  1.00 56.02           O  
ATOM   1359  CB  TYR A 216      75.496  -8.863 -15.655  1.00 56.76           C  
ATOM   1360  CG  TYR A 216      74.228  -8.607 -16.418  1.00 59.06           C  
ATOM   1361  CD1 TYR A 216      73.534  -7.416 -16.257  1.00 58.59           C  
ATOM   1362  CD2 TYR A 216      73.704  -9.556 -17.271  1.00 57.10           C  
ATOM   1363  CE1 TYR A 216      72.360  -7.174 -16.929  1.00 58.78           C  
ATOM   1364  CE2 TYR A 216      72.524  -9.319 -17.960  1.00 62.32           C  
ATOM   1365  CZ  TYR A 216      71.861  -8.124 -17.782  1.00 60.83           C  
ATOM   1366  OH  TYR A 216      70.694  -7.888 -18.457  1.00 62.22           O  
ATOM   1367  N   LEU A 217      74.829 -10.989 -13.481  1.00 62.47           N  
ATOM   1368  CA  LEU A 217      74.078 -12.084 -12.874  1.00 58.20           C  
ATOM   1369  C   LEU A 217      73.783 -11.849 -11.396  1.00 61.79           C  
ATOM   1370  O   LEU A 217      72.831 -12.413 -10.860  1.00 67.51           O  
ATOM   1371  CB  LEU A 217      74.828 -13.399 -13.004  1.00 59.06           C  
ATOM   1372  CG  LEU A 217      75.202 -13.866 -14.397  1.00 57.35           C  
ATOM   1373  CD1 LEU A 217      75.857 -15.218 -14.251  1.00 56.96           C  
ATOM   1374  CD2 LEU A 217      73.996 -13.913 -15.309  1.00 49.96           C  
ATOM   1375  N   THR A 218      74.605 -11.047 -10.726  1.00 61.32           N  
ATOM   1376  CA  THR A 218      74.291 -10.645  -9.348  1.00 62.97           C  
ATOM   1377  C   THR A 218      72.997  -9.830  -9.244  1.00 62.74           C  
ATOM   1378  O   THR A 218      72.316  -9.848  -8.220  1.00 63.00           O  
ATOM   1379  CB  THR A 218      75.422  -9.836  -8.728  1.00 57.42           C  
ATOM   1380  OG1 THR A 218      76.613 -10.620  -8.761  1.00 64.90           O  
ATOM   1381  CG2 THR A 218      75.105  -9.491  -7.301  1.00 63.78           C  
ATOM   1382  N   HIS A 219      72.650  -9.117 -10.307  1.00 62.34           N  
ATOM   1383  CA  HIS A 219      71.425  -8.285 -10.280  1.00 61.42           C  
ATOM   1384  C   HIS A 219      70.310  -8.655 -11.273  1.00 59.67           C  
ATOM   1385  O   HIS A 219      69.129  -8.558 -10.943  1.00 53.99           O  
ATOM   1386  CB  HIS A 219      71.710  -6.782 -10.247  1.00 61.40           C  
ATOM   1387  CG  HIS A 219      72.374  -6.278 -11.476  1.00 58.88           C  
ATOM   1388  ND1 HIS A 219      71.662  -5.854 -12.582  1.00 62.38           N  
ATOM   1389  CD2 HIS A 219      73.684  -6.162 -11.795  1.00 53.47           C  
ATOM   1390  CE1 HIS A 219      72.511  -5.491 -13.527  1.00 67.72           C  
ATOM   1391  NE2 HIS A 219      73.745  -5.666 -13.074  1.00 66.42           N  
ATOM   1392  N   CYS A 220      70.696  -8.905 -12.523  1.00 56.47           N  
ATOM   1393  CA  CYS A 220      69.756  -9.052 -13.636  1.00 55.27           C  
ATOM   1394  C   CYS A 220      68.600 -10.061 -13.491  1.00 57.77           C  
ATOM   1395  O   CYS A 220      68.709 -11.109 -12.853  1.00 57.77           O  
ATOM   1396  CB  CYS A 220      70.518  -9.342 -14.936  1.00 56.06           C  
ATOM   1397  SG  CYS A 220      70.919 -11.102 -15.246  1.00 56.73           S  
ATOM   1398  N   VAL A 221      67.480  -9.708 -14.108  1.00 57.30           N  
ATOM   1399  CA  VAL A 221      66.346 -10.599 -14.273  1.00 57.57           C  
ATOM   1400  C   VAL A 221      65.846 -10.418 -15.710  1.00 58.53           C  
ATOM   1401  O   VAL A 221      65.649  -9.298 -16.170  1.00 60.86           O  
ATOM   1402  CB  VAL A 221      65.228 -10.266 -13.273  1.00 53.33           C  
ATOM   1403  CG1 VAL A 221      64.014 -11.120 -13.536  1.00 54.57           C  
ATOM   1404  CG2 VAL A 221      65.716 -10.441 -11.849  1.00 53.86           C  
ATOM   1405  N   PHE A 222      65.652 -11.515 -16.428  1.00 61.56           N  
ATOM   1406  CA  PHE A 222      65.320 -11.428 -17.849  1.00 64.08           C  
ATOM   1407  C   PHE A 222      64.077 -10.585 -18.147  1.00 61.88           C  
ATOM   1408  O   PHE A 222      62.978 -10.867 -17.663  1.00 61.46           O  
ATOM   1409  CB  PHE A 222      65.139 -12.837 -18.442  1.00 57.47           C  
ATOM   1410  CG  PHE A 222      64.568 -12.847 -19.838  1.00 56.51           C  
ATOM   1411  CD1 PHE A 222      63.184 -12.833 -20.047  1.00 56.72           C  
ATOM   1412  CD2 PHE A 222      65.410 -12.885 -20.942  1.00 52.18           C  
ATOM   1413  CE1 PHE A 222      62.655 -12.850 -21.330  1.00 55.81           C  
ATOM   1414  CE2 PHE A 222      64.896 -12.906 -22.226  1.00 55.11           C  
ATOM   1415  CZ  PHE A 222      63.509 -12.895 -22.420  1.00 57.51           C  
ATOM   1416  N   SER A 223      64.263  -9.579 -18.989  1.00 57.36           N  
ATOM   1417  CA  SER A 223      63.141  -8.914 -19.625  1.00 65.32           C  
ATOM   1418  C   SER A 223      63.380  -8.792 -21.125  1.00 67.73           C  
ATOM   1419  O   SER A 223      64.522  -8.676 -21.580  1.00 63.79           O  
ATOM   1420  CB  SER A 223      62.912  -7.525 -19.034  1.00 68.17           C  
ATOM   1421  OG  SER A 223      63.823  -6.590 -19.584  1.00 73.95           O  
ATOM   1422  N   ARG A 224      62.291  -8.814 -21.887  1.00 67.83           N  
ATOM   1423  CA  ARG A 224      62.361  -8.592 -23.323  1.00 68.81           C  
ATOM   1424  C   ARG A 224      62.992  -7.233 -23.640  1.00 77.35           C  
ATOM   1425  O   ARG A 224      63.923  -7.149 -24.455  1.00 70.82           O  
ATOM   1426  CB  ARG A 224      60.970  -8.660 -23.934  1.00 71.17           C  
ATOM   1427  CG  ARG A 224      60.340 -10.038 -23.901  1.00 71.73           C  
ATOM   1428  CD  ARG A 224      61.203 -11.044 -24.626  1.00 68.71           C  
ATOM   1429  NE  ARG A 224      60.599 -12.375 -24.603  1.00 68.16           N  
ATOM   1430  CZ  ARG A 224      61.165 -13.452 -25.133  1.00 63.62           C  
ATOM   1431  NH1 ARG A 224      62.352 -13.354 -25.723  1.00 59.23           N  
ATOM   1432  NH2 ARG A 224      60.541 -14.619 -25.076  1.00 61.78           N  
ATOM   1433  N   LYS A 225      62.497  -6.181 -22.978  1.00 79.42           N  
ATOM   1434  CA  LYS A 225      62.939  -4.814 -23.266  1.00 71.83           C  
ATOM   1435  C   LYS A 225      64.345  -4.522 -22.718  1.00 74.29           C  
ATOM   1436  O   LYS A 225      65.306  -4.438 -23.479  1.00 79.19           O  
ATOM   1437  CB  LYS A 225      61.917  -3.789 -22.745  1.00 56.92           C  
ATOM   1438  N   THR A 226      64.482  -4.399 -21.405  1.00 72.77           N  
ATOM   1439  CA  THR A 226      65.762  -3.987 -20.829  1.00 70.76           C  
ATOM   1440  C   THR A 226      66.845  -5.070 -20.588  1.00 74.88           C  
ATOM   1441  O   THR A 226      68.033  -4.741 -20.515  1.00 74.13           O  
ATOM   1442  CB  THR A 226      65.538  -3.129 -19.557  1.00 74.14           C  
ATOM   1443  OG1 THR A 226      66.563  -3.408 -18.594  1.00 83.84           O  
ATOM   1444  CG2 THR A 226      64.166  -3.416 -18.939  1.00 71.01           C  
ATOM   1445  N   ASP A 227      66.464  -6.342 -20.466  1.00 69.90           N  
ATOM   1446  CA  ASP A 227      67.453  -7.381 -20.133  1.00 69.24           C  
ATOM   1447  C   ASP A 227      67.311  -8.712 -20.882  1.00 71.81           C  
ATOM   1448  O   ASP A 227      67.150  -9.758 -20.257  1.00 71.21           O  
ATOM   1449  CB  ASP A 227      67.369  -7.719 -18.643  1.00 68.59           C  
ATOM   1450  CG  ASP A 227      67.818  -6.597 -17.756  1.00 70.57           C  
ATOM   1451  OD1 ASP A 227      69.046  -6.410 -17.609  1.00 69.49           O  
ATOM   1452  OD2 ASP A 227      66.934  -5.936 -17.175  1.00 72.52           O  
ATOM   1453  N   PRO A 228      67.390  -8.698 -22.210  1.00 70.60           N  
ATOM   1454  CA  PRO A 228      67.110  -9.936 -22.950  1.00 66.05           C  
ATOM   1455  C   PRO A 228      68.210 -11.003 -22.827  1.00 66.73           C  
ATOM   1456  O   PRO A 228      67.979 -12.184 -23.100  1.00 68.14           O  
ATOM   1457  CB  PRO A 228      67.003  -9.440 -24.385  1.00 74.36           C  
ATOM   1458  CG  PRO A 228      67.966  -8.272 -24.423  1.00 73.33           C  
ATOM   1459  CD  PRO A 228      67.857  -7.610 -23.083  1.00 70.09           C  
ATOM   1460  N   ASP A 229      69.399 -10.563 -22.435  1.00 64.53           N  
ATOM   1461  CA  ASP A 229      70.584 -11.408 -22.339  1.00 64.25           C  
ATOM   1462  C   ASP A 229      70.826 -11.937 -20.936  1.00 63.77           C  
ATOM   1463  O   ASP A 229      71.875 -12.519 -20.651  1.00 60.98           O  
ATOM   1464  CB  ASP A 229      71.818 -10.631 -22.788  1.00 69.58           C  
ATOM   1465  CG  ASP A 229      71.848 -10.414 -24.281  1.00 75.56           C  
ATOM   1466  OD1 ASP A 229      70.838 -10.742 -24.945  1.00 70.39           O  
ATOM   1467  OD2 ASP A 229      72.882  -9.920 -24.786  1.00 80.54           O  
ATOM   1468  N   CYS A 230      69.891 -11.676 -20.039  1.00 62.00           N  
ATOM   1469  CA  CYS A 230      70.017 -12.170 -18.684  1.00 57.65           C  
ATOM   1470  C   CYS A 230      69.348 -13.532 -18.609  1.00 61.79           C  
ATOM   1471  O   CYS A 230      68.155 -13.658 -18.877  1.00 60.74           O  
ATOM   1472  CB  CYS A 230      69.355 -11.212 -17.717  1.00 56.46           C  
ATOM   1473  SG  CYS A 230      69.205 -11.860 -16.071  1.00 52.90           S  
ATOM   1474  N   PRO A 231      70.125 -14.573 -18.283  1.00 56.19           N  
ATOM   1475  CA  PRO A 231      69.480 -15.878 -18.275  1.00 51.11           C  
ATOM   1476  C   PRO A 231      68.917 -16.208 -16.909  1.00 56.37           C  
ATOM   1477  O   PRO A 231      69.010 -17.365 -16.502  1.00 58.80           O  
ATOM   1478  CB  PRO A 231      70.650 -16.804 -18.555  1.00 54.93           C  
ATOM   1479  CG  PRO A 231      71.806 -16.135 -17.821  1.00 55.64           C  
ATOM   1480  CD  PRO A 231      71.528 -14.643 -17.842  1.00 51.84           C  
ATOM   1481  N   ILE A 232      68.268 -15.250 -16.256  1.00 54.80           N  
ATOM   1482  CA  ILE A 232      67.630 -15.500 -14.964  1.00 56.56           C  
ATOM   1483  C   ILE A 232      66.208 -14.956 -15.021  1.00 57.22           C  
ATOM   1484  O   ILE A 232      65.998 -13.758 -15.187  1.00 60.44           O  
ATOM   1485  CB  ILE A 232      68.393 -14.860 -13.796  1.00 53.87           C  
ATOM   1486  CG1 ILE A 232      69.788 -15.481 -13.659  1.00 54.55           C  
ATOM   1487  CG2 ILE A 232      67.601 -15.010 -12.509  1.00 51.40           C  
ATOM   1488  CD1 ILE A 232      70.641 -14.888 -12.508  1.00 53.79           C  
ATOM   1489  N   PHE A 233      65.234 -15.846 -14.895  1.00 54.08           N  
ATOM   1490  CA  PHE A 233      63.873 -15.529 -15.272  1.00 52.61           C  
ATOM   1491  C   PHE A 233      63.016 -15.515 -14.030  1.00 55.66           C  
ATOM   1492  O   PHE A 233      63.166 -16.396 -13.184  1.00 52.56           O  
ATOM   1493  CB  PHE A 233      63.341 -16.574 -16.268  1.00 53.43           C  
ATOM   1494  CG  PHE A 233      64.147 -16.682 -17.564  1.00 57.71           C  
ATOM   1495  CD1 PHE A 233      65.396 -17.304 -17.586  1.00 53.18           C  
ATOM   1496  CD2 PHE A 233      63.630 -16.197 -18.765  1.00 53.54           C  
ATOM   1497  CE1 PHE A 233      66.118 -17.409 -18.772  1.00 52.92           C  
ATOM   1498  CE2 PHE A 233      64.349 -16.302 -19.948  1.00 50.57           C  
ATOM   1499  CZ  PHE A 233      65.593 -16.909 -19.953  1.00 50.91           C  
ATOM   1500  N   ARG A 234      62.139 -14.512 -13.904  1.00 57.70           N  
ATOM   1501  CA  ARG A 234      61.116 -14.543 -12.862  1.00 56.51           C  
ATOM   1502  C   ARG A 234      60.055 -15.572 -13.268  1.00 52.46           C  
ATOM   1503  O   ARG A 234      59.593 -15.555 -14.399  1.00 53.61           O  
ATOM   1504  CB  ARG A 234      60.508 -13.156 -12.638  1.00 56.16           C  
ATOM   1505  CG  ARG A 234      60.538 -12.690 -11.168  1.00 61.54           C  
ATOM   1506  CD  ARG A 234      60.492 -11.142 -10.988  1.00 68.55           C  
ATOM   1507  NE  ARG A 234      61.753 -10.524 -10.520  1.00 74.87           N  
ATOM   1508  CZ  ARG A 234      62.294 -10.682  -9.299  1.00 77.53           C  
ATOM   1509  NH1 ARG A 234      61.713 -11.471  -8.394  1.00 71.19           N  
ATOM   1510  NH2 ARG A 234      63.439 -10.068  -8.973  1.00 70.78           N  
ATOM   1511  N   LEU A 235      59.705 -16.484 -12.362  1.00 46.55           N  
ATOM   1512  CA  LEU A 235      58.731 -17.536 -12.661  1.00 52.86           C  
ATOM   1513  C   LEU A 235      57.414 -16.938 -13.135  1.00 54.10           C  
ATOM   1514  O   LEU A 235      56.790 -17.424 -14.103  1.00 53.14           O  
ATOM   1515  CB  LEU A 235      58.467 -18.420 -11.435  1.00 52.49           C  
ATOM   1516  CG  LEU A 235      59.624 -19.215 -10.831  1.00 49.57           C  
ATOM   1517  CD1 LEU A 235      59.086 -20.129  -9.767  1.00 46.90           C  
ATOM   1518  CD2 LEU A 235      60.339 -19.993 -11.892  1.00 47.19           C  
ATOM   1519  N   GLY A 236      57.005 -15.879 -12.439  1.00 54.51           N  
ATOM   1520  CA  GLY A 236      55.813 -15.139 -12.783  1.00 56.57           C  
ATOM   1521  C   GLY A 236      55.849 -14.729 -14.245  1.00 62.86           C  
ATOM   1522  O   GLY A 236      54.856 -14.886 -14.962  1.00 62.99           O  
ATOM   1523  N   ASP A 237      57.001 -14.226 -14.690  1.00 57.29           N  
ATOM   1524  CA  ASP A 237      57.136 -13.711 -16.049  1.00 57.90           C  
ATOM   1525  C   ASP A 237      57.060 -14.794 -17.079  1.00 54.40           C  
ATOM   1526  O   ASP A 237      56.514 -14.586 -18.151  1.00 55.63           O  
ATOM   1527  CB  ASP A 237      58.441 -12.940 -16.222  1.00 61.05           C  
ATOM   1528  CG  ASP A 237      58.426 -11.632 -15.480  1.00 64.11           C  
ATOM   1529  OD1 ASP A 237      57.322 -11.196 -15.089  1.00 59.62           O  
ATOM   1530  OD2 ASP A 237      59.508 -11.042 -15.285  1.00 69.67           O  
ATOM   1531  N   ILE A 238      57.639 -15.943 -16.757  1.00 57.94           N  
ATOM   1532  CA  ILE A 238      57.551 -17.101 -17.628  1.00 54.74           C  
ATOM   1533  C   ILE A 238      56.086 -17.484 -17.821  1.00 57.48           C  
ATOM   1534  O   ILE A 238      55.613 -17.524 -18.958  1.00 59.46           O  
ATOM   1535  CB  ILE A 238      58.337 -18.304 -17.088  1.00 55.41           C  
ATOM   1536  CG1 ILE A 238      59.812 -17.956 -16.900  1.00 56.10           C  
ATOM   1537  CG2 ILE A 238      58.210 -19.474 -18.037  1.00 57.54           C  
ATOM   1538  CD1 ILE A 238      60.638 -19.100 -16.410  1.00 46.03           C  
ATOM   1539  N   VAL A 239      55.344 -17.747 -16.743  1.00 52.16           N  
ATOM   1540  CA  VAL A 239      53.974 -18.195 -17.002  1.00 62.83           C  
ATOM   1541  C   VAL A 239      53.120 -17.069 -17.579  1.00 62.81           C  
ATOM   1542  O   VAL A 239      52.171 -17.322 -18.318  1.00 63.32           O  
ATOM   1543  CB  VAL A 239      53.260 -18.962 -15.819  1.00 60.36           C  
ATOM   1544  CG1 VAL A 239      54.239 -19.360 -14.753  1.00 56.42           C  
ATOM   1545  CG2 VAL A 239      52.085 -18.170 -15.249  1.00 52.97           C  
ATOM   1546  N   GLY A 240      53.489 -15.834 -17.268  1.00 60.29           N  
ATOM   1547  CA  GLY A 240      52.756 -14.675 -17.737  1.00 63.65           C  
ATOM   1548  C   GLY A 240      52.876 -14.524 -19.241  1.00 65.67           C  
ATOM   1549  O   GLY A 240      51.874 -14.394 -19.953  1.00 67.49           O  
ATOM   1550  N   GLU A 241      54.113 -14.560 -19.719  1.00 60.80           N  
ATOM   1551  CA  GLU A 241      54.419 -14.434 -21.133  1.00 61.54           C  
ATOM   1552  C   GLU A 241      53.753 -15.546 -21.971  1.00 65.30           C  
ATOM   1553  O   GLU A 241      53.496 -15.382 -23.163  1.00 69.38           O  
ATOM   1554  CB  GLU A 241      55.940 -14.382 -21.315  1.00 57.62           C  
ATOM   1555  CG  GLU A 241      56.399 -14.355 -22.749  1.00 63.21           C  
ATOM   1556  CD  GLU A 241      57.707 -13.623 -22.918  1.00 71.63           C  
ATOM   1557  OE1 GLU A 241      57.970 -12.692 -22.117  1.00 71.88           O  
ATOM   1558  OE2 GLU A 241      58.466 -13.983 -23.848  1.00 66.97           O  
ATOM   1559  N   ALA A 242      53.427 -16.659 -21.327  1.00 66.24           N  
ATOM   1560  CA  ALA A 242      52.661 -17.730 -21.967  1.00 64.76           C  
ATOM   1561  C   ALA A 242      51.165 -17.443 -21.891  1.00 66.77           C  
ATOM   1562  O   ALA A 242      50.338 -18.321 -22.161  1.00 67.27           O  
ATOM   1563  CB  ALA A 242      52.974 -19.077 -21.336  1.00 64.71           C  
ATOM   1564  N   GLU A 243      50.830 -16.243 -21.427  1.00 63.80           N  
ATOM   1565  CA  GLU A 243      49.447 -15.822 -21.308  1.00 66.57           C  
ATOM   1566  C   GLU A 243      48.668 -16.668 -20.319  1.00 63.08           C  
ATOM   1567  O   GLU A 243      47.541 -17.057 -20.584  1.00 62.42           O  
ATOM   1568  CB  GLU A 243      48.760 -15.834 -22.674  1.00 78.28           C  
ATOM   1569  CG  GLU A 243      49.091 -14.628 -23.547  1.00 87.19           C  
ATOM   1570  CD  GLU A 243      48.659 -14.823 -24.991  1.00102.82           C  
ATOM   1571  OE1 GLU A 243      48.006 -15.858 -25.284  1.00 95.51           O  
ATOM   1572  OE2 GLU A 243      48.984 -13.946 -25.829  1.00108.16           O  
ATOM   1573  N   GLU A 244      49.281 -16.937 -19.172  1.00 66.44           N  
ATOM   1574  CA  GLU A 244      48.637 -17.658 -18.076  1.00 60.73           C  
ATOM   1575  C   GLU A 244      48.802 -16.854 -16.801  1.00 64.26           C  
ATOM   1576  O   GLU A 244      49.635 -15.945 -16.746  1.00 67.04           O  
ATOM   1577  CB  GLU A 244      49.279 -19.017 -17.895  1.00 60.98           C  
ATOM   1578  CG  GLU A 244      49.104 -19.932 -19.080  1.00 65.73           C  
ATOM   1579  CD  GLU A 244      47.714 -20.523 -19.155  1.00 68.15           C  
ATOM   1580  OE1 GLU A 244      47.026 -20.535 -18.102  1.00 65.51           O  
ATOM   1581  OE2 GLU A 244      47.321 -20.974 -20.264  1.00 66.08           O  
ATOM   1582  N   ASP A 245      48.018 -17.178 -15.777  1.00 62.33           N  
ATOM   1583  CA  ASP A 245      48.058 -16.413 -14.534  1.00 61.88           C  
ATOM   1584  C   ASP A 245      48.626 -17.217 -13.354  1.00 68.58           C  
ATOM   1585  O   ASP A 245      47.968 -18.133 -12.847  1.00 63.66           O  
ATOM   1586  CB  ASP A 245      46.665 -15.913 -14.186  1.00 64.38           C  
ATOM   1587  CG  ASP A 245      46.681 -14.966 -13.019  1.00 77.32           C  
ATOM   1588  OD1 ASP A 245      47.727 -14.307 -12.830  1.00 84.81           O  
ATOM   1589  OD2 ASP A 245      45.669 -14.872 -12.290  1.00 77.73           O  
ATOM   1590  N   PHE A 246      49.829 -16.848 -12.902  1.00 65.39           N  
ATOM   1591  CA  PHE A 246      50.551 -17.635 -11.896  1.00 64.73           C  
ATOM   1592  C   PHE A 246      49.698 -17.997 -10.680  1.00 64.51           C  
ATOM   1593  O   PHE A 246      49.724 -19.124 -10.196  1.00 62.13           O  
ATOM   1594  CB  PHE A 246      51.827 -16.923 -11.428  1.00 57.39           C  
ATOM   1595  CG  PHE A 246      52.791 -17.828 -10.701  1.00 56.55           C  
ATOM   1596  CD1 PHE A 246      52.656 -18.067  -9.349  1.00 56.99           C  
ATOM   1597  CD2 PHE A 246      53.831 -18.443 -11.378  1.00 58.76           C  
ATOM   1598  CE1 PHE A 246      53.529 -18.904  -8.690  1.00 57.87           C  
ATOM   1599  CE2 PHE A 246      54.717 -19.284 -10.722  1.00 53.73           C  
ATOM   1600  CZ  PHE A 246      54.562 -19.517  -9.381  1.00 57.21           C  
ATOM   1601  N   GLN A 247      48.932 -17.039 -10.196  1.00 61.57           N  
ATOM   1602  CA  GLN A 247      48.205 -17.244  -8.968  1.00 61.21           C  
ATOM   1603  C   GLN A 247      46.960 -18.122  -9.146  1.00 61.98           C  
ATOM   1604  O   GLN A 247      46.381 -18.580  -8.157  1.00 62.03           O  
ATOM   1605  CB  GLN A 247      47.864 -15.887  -8.360  1.00 62.31           C  
ATOM   1606  CG  GLN A 247      49.082 -15.150  -7.891  1.00 57.36           C  
ATOM   1607  CD  GLN A 247      49.696 -15.838  -6.712  1.00 58.62           C  
ATOM   1608  OE1 GLN A 247      48.980 -16.395  -5.881  1.00 60.34           O  
ATOM   1609  NE2 GLN A 247      51.020 -15.827  -6.632  1.00 51.36           N  
ATOM   1610  N   ILE A 248      46.522 -18.322 -10.390  1.00 60.91           N  
ATOM   1611  CA  ILE A 248      45.498 -19.337 -10.676  1.00 59.84           C  
ATOM   1612  C   ILE A 248      46.123 -20.720 -10.822  1.00 55.87           C  
ATOM   1613  O   ILE A 248      45.591 -21.721 -10.341  1.00 55.15           O  
ATOM   1614  CB  ILE A 248      44.733 -19.051 -11.981  1.00 63.92           C  
ATOM   1615  CG1 ILE A 248      44.303 -17.584 -12.073  1.00 62.59           C  
ATOM   1616  CG2 ILE A 248      43.538 -19.980 -12.097  1.00 49.67           C  
ATOM   1617  CD1 ILE A 248      43.003 -17.281 -11.397  1.00 55.59           C  
ATOM   1618  N   MET A 249      47.260 -20.757 -11.512  1.00 59.25           N  
ATOM   1619  CA  MET A 249      47.952 -22.005 -11.812  1.00 58.07           C  
ATOM   1620  C   MET A 249      48.508 -22.648 -10.545  1.00 55.20           C  
ATOM   1621  O   MET A 249      48.502 -23.864 -10.394  1.00 53.99           O  
ATOM   1622  CB  MET A 249      49.063 -21.777 -12.843  1.00 54.13           C  
ATOM   1623  CG  MET A 249      49.138 -22.886 -13.870  1.00 55.56           C  
ATOM   1624  SD  MET A 249      50.641 -22.971 -14.870  1.00 63.78           S  
ATOM   1625  CE  MET A 249      50.458 -21.448 -15.769  1.00 59.44           C  
ATOM   1626  N   ALA A 250      48.952 -21.813  -9.621  1.00 52.32           N  
ATOM   1627  CA  ALA A 250      49.568 -22.280  -8.402  1.00 50.74           C  
ATOM   1628  C   ALA A 250      48.553 -22.911  -7.471  1.00 53.03           C  
ATOM   1629  O   ALA A 250      48.903 -23.488  -6.453  1.00 61.08           O  
ATOM   1630  CB  ALA A 250      50.283 -21.135  -7.711  1.00 52.74           C  
ATOM   1631  N   VAL A 251      47.281 -22.792  -7.784  1.00 55.07           N  
ATOM   1632  CA  VAL A 251      46.322 -23.486  -6.948  1.00 60.59           C  
ATOM   1633  C   VAL A 251      46.349 -24.999  -7.173  1.00 53.24           C  
ATOM   1634  O   VAL A 251      46.579 -25.748  -6.233  1.00 53.44           O  
ATOM   1635  CB  VAL A 251      44.900 -22.913  -7.110  1.00 57.58           C  
ATOM   1636  CG1 VAL A 251      43.911 -23.696  -6.256  1.00 52.10           C  
ATOM   1637  CG2 VAL A 251      44.908 -21.452  -6.707  1.00 50.08           C  
ATOM   1638  N   ARG A 252      46.122 -25.439  -8.411  1.00 57.96           N  
ATOM   1639  CA  ARG A 252      46.113 -26.880  -8.733  1.00 60.34           C  
ATOM   1640  C   ARG A 252      47.390 -27.399  -9.376  1.00 53.67           C  
ATOM   1641  O   ARG A 252      47.511 -28.595  -9.628  1.00 52.87           O  
ATOM   1642  CB  ARG A 252      44.932 -27.255  -9.652  1.00 60.24           C  
ATOM   1643  CG  ARG A 252      43.558 -27.123  -9.035  1.00 57.25           C  
ATOM   1644  CD  ARG A 252      43.408 -28.068  -7.896  1.00 69.90           C  
ATOM   1645  NE  ARG A 252      42.213 -27.816  -7.097  1.00 82.01           N  
ATOM   1646  CZ  ARG A 252      40.995 -28.238  -7.405  1.00 74.84           C  
ATOM   1647  NH1 ARG A 252      40.798 -28.919  -8.526  1.00 74.15           N  
ATOM   1648  NH2 ARG A 252      39.981 -27.963  -6.593  1.00 69.19           N  
ATOM   1649  N   GLY A 253      48.322 -26.497  -9.659  1.00 54.04           N  
ATOM   1650  CA  GLY A 253      49.559 -26.849 -10.338  1.00 51.01           C  
ATOM   1651  C   GLY A 253      49.425 -26.900 -11.851  1.00 54.50           C  
ATOM   1652  O   GLY A 253      48.347 -26.637 -12.398  1.00 56.14           O  
ATOM   1653  N   GLY A 254      50.527 -27.234 -12.524  1.00 52.29           N  
ATOM   1654  CA  GLY A 254      50.546 -27.388 -13.972  1.00 51.19           C  
ATOM   1655  C   GLY A 254      51.931 -27.717 -14.529  1.00 54.07           C  
ATOM   1656  O   GLY A 254      52.887 -27.927 -13.773  1.00 52.48           O  
ATOM   1657  N   VAL A 255      52.036 -27.767 -15.857  1.00 49.65           N  
ATOM   1658  CA  VAL A 255      53.302 -28.000 -16.546  1.00 52.41           C  
ATOM   1659  C   VAL A 255      53.669 -26.847 -17.499  1.00 51.14           C  
ATOM   1660  O   VAL A 255      52.893 -26.522 -18.393  1.00 53.66           O  
ATOM   1661  CB  VAL A 255      53.233 -29.294 -17.366  1.00 52.02           C  
ATOM   1662  CG1 VAL A 255      54.618 -29.651 -17.904  1.00 50.20           C  
ATOM   1663  CG2 VAL A 255      52.663 -30.412 -16.526  1.00 47.73           C  
ATOM   1664  N   MET A 256      54.846 -26.243 -17.321  1.00 49.92           N  
ATOM   1665  CA  MET A 256      55.285 -25.110 -18.157  1.00 50.19           C  
ATOM   1666  C   MET A 256      56.460 -25.478 -19.016  1.00 51.77           C  
ATOM   1667  O   MET A 256      57.471 -25.952 -18.516  1.00 59.13           O  
ATOM   1668  CB  MET A 256      55.687 -23.902 -17.305  1.00 44.39           C  
ATOM   1669  CG  MET A 256      54.526 -23.078 -16.774  1.00 56.04           C  
ATOM   1670  SD  MET A 256      53.471 -22.315 -18.043  1.00 60.71           S  
ATOM   1671  CE  MET A 256      54.718 -21.622 -19.141  1.00 59.66           C  
ATOM   1672  N   GLY A 257      56.333 -25.307 -20.317  1.00 51.44           N  
ATOM   1673  CA  GLY A 257      57.484 -25.466 -21.184  1.00 57.14           C  
ATOM   1674  C   GLY A 257      58.312 -24.213 -21.389  1.00 53.67           C  
ATOM   1675  O   GLY A 257      57.772 -23.122 -21.594  1.00 56.38           O  
ATOM   1676  N   VAL A 258      59.625 -24.389 -21.407  1.00 55.86           N  
ATOM   1677  CA  VAL A 258      60.559 -23.331 -21.769  1.00 59.66           C  
ATOM   1678  C   VAL A 258      61.375 -23.826 -22.969  1.00 64.83           C  
ATOM   1679  O   VAL A 258      62.198 -24.734 -22.823  1.00 63.47           O  
ATOM   1680  CB  VAL A 258      61.512 -23.014 -20.587  1.00 56.84           C  
ATOM   1681  CG1 VAL A 258      62.655 -22.130 -21.023  1.00 55.03           C  
ATOM   1682  CG2 VAL A 258      60.760 -22.383 -19.448  1.00 50.63           C  
ATOM   1683  N   GLN A 259      61.153 -23.242 -24.150  1.00 65.93           N  
ATOM   1684  CA  GLN A 259      61.874 -23.662 -25.356  1.00 61.78           C  
ATOM   1685  C   GLN A 259      63.002 -22.712 -25.608  1.00 63.35           C  
ATOM   1686  O   GLN A 259      62.791 -21.496 -25.669  1.00 70.02           O  
ATOM   1687  CB  GLN A 259      60.966 -23.673 -26.573  1.00 64.14           C  
ATOM   1688  CG  GLN A 259      59.541 -24.097 -26.245  1.00 85.50           C  
ATOM   1689  CD  GLN A 259      58.614 -23.952 -27.434  1.00 95.05           C  
ATOM   1690  OE1 GLN A 259      59.037 -24.155 -28.583  1.00 96.17           O  
ATOM   1691  NE2 GLN A 259      57.344 -23.578 -27.174  1.00 80.66           N  
ATOM   1692  N   ILE A 260      64.203 -23.269 -25.727  1.00 63.59           N  
ATOM   1693  CA  ILE A 260      65.399 -22.503 -26.044  1.00 61.72           C  
ATOM   1694  C   ILE A 260      65.824 -22.910 -27.442  1.00 66.74           C  
ATOM   1695  O   ILE A 260      66.296 -24.033 -27.654  1.00 65.40           O  
ATOM   1696  CB  ILE A 260      66.558 -22.829 -25.080  1.00 58.71           C  
ATOM   1697  CG1 ILE A 260      66.185 -22.495 -23.640  1.00 55.81           C  
ATOM   1698  CG2 ILE A 260      67.798 -22.064 -25.470  1.00 62.40           C  
ATOM   1699  CD1 ILE A 260      67.289 -22.767 -22.654  1.00 44.45           C  
ATOM   1700  N   ARG A 261      65.662 -22.003 -28.400  1.00 68.67           N  
ATOM   1701  CA  ARG A 261      65.974 -22.327 -29.788  1.00 65.68           C  
ATOM   1702  C   ARG A 261      67.302 -21.697 -30.272  1.00 69.26           C  
ATOM   1703  O   ARG A 261      67.474 -20.469 -30.255  1.00 65.00           O  
ATOM   1704  CB  ARG A 261      64.789 -21.948 -30.672  1.00 61.50           C  
ATOM   1705  CG  ARG A 261      64.865 -22.473 -32.078  1.00 72.81           C  
ATOM   1706  CD  ARG A 261      63.478 -22.553 -32.736  1.00 77.03           C  
ATOM   1707  NE  ARG A 261      62.849 -23.868 -32.585  1.00 82.19           N  
ATOM   1708  CZ  ARG A 261      63.195 -24.956 -33.278  1.00 86.56           C  
ATOM   1709  NH1 ARG A 261      64.182 -24.911 -34.178  1.00 80.08           N  
ATOM   1710  NH2 ARG A 261      62.558 -26.101 -33.065  1.00 85.53           N  
ATOM   1711  N   TRP A 262      68.256 -22.542 -30.665  1.00 69.54           N  
ATOM   1712  CA  TRP A 262      69.479 -22.028 -31.270  1.00 70.93           C  
ATOM   1713  C   TRP A 262      69.539 -22.334 -32.759  1.00 76.33           C  
ATOM   1714  O   TRP A 262      70.131 -23.328 -33.172  1.00 73.97           O  
ATOM   1715  CB  TRP A 262      70.676 -22.748 -30.671  1.00 63.97           C  
ATOM   1716  CG  TRP A 262      70.931 -22.481 -29.263  1.00 62.66           C  
ATOM   1717  CD1 TRP A 262      70.302 -23.034 -28.198  1.00 64.71           C  
ATOM   1718  CD2 TRP A 262      71.930 -21.611 -28.736  1.00 64.56           C  
ATOM   1719  NE1 TRP A 262      70.839 -22.556 -27.030  1.00 61.55           N  
ATOM   1720  CE2 TRP A 262      71.844 -21.680 -27.336  1.00 59.55           C  
ATOM   1721  CE3 TRP A 262      72.888 -20.773 -29.315  1.00 65.87           C  
ATOM   1722  CZ2 TRP A 262      72.677 -20.945 -26.503  1.00 65.36           C  
ATOM   1723  CZ3 TRP A 262      73.715 -20.051 -28.491  1.00 67.82           C  
ATOM   1724  CH2 TRP A 262      73.608 -20.140 -27.098  1.00 68.42           C  
ATOM   1725  N   ASP A 263      69.110 -21.383 -33.569  1.00 81.04           N  
ATOM   1726  CA  ASP A 263      69.113 -21.570 -35.001  1.00 77.34           C  
ATOM   1727  C   ASP A 263      70.146 -20.600 -35.526  1.00 84.25           C  
ATOM   1728  O   ASP A 263      70.069 -19.397 -35.288  1.00 87.76           O  
ATOM   1729  CB  ASP A 263      67.726 -21.306 -35.568  1.00 69.64           C  
ATOM   1730  CG  ASP A 263      66.796 -22.494 -35.392  1.00 78.38           C  
ATOM   1731  OD1 ASP A 263      67.291 -23.643 -35.395  1.00 80.35           O  
ATOM   1732  OD2 ASP A 263      65.570 -22.289 -35.267  1.00 78.19           O  
ATOM   1733  N   CYS A 264      71.152 -21.125 -36.202  1.00 84.31           N  
ATOM   1734  CA  CYS A 264      72.300 -20.301 -36.503  1.00 84.35           C  
ATOM   1735  C   CYS A 264      72.793 -20.418 -37.943  1.00 93.49           C  
ATOM   1736  O   CYS A 264      72.903 -21.510 -38.503  1.00 93.02           O  
ATOM   1737  CB  CYS A 264      73.424 -20.598 -35.508  1.00 84.15           C  
ATOM   1738  SG  CYS A 264      73.016 -20.162 -33.786  1.00 78.98           S  
ATOM   1739  N   ASP A 265      73.051 -19.259 -38.539  1.00 99.44           N  
ATOM   1740  CA  ASP A 265      73.792 -19.163 -39.781  1.00 94.44           C  
ATOM   1741  C   ASP A 265      75.226 -18.905 -39.348  1.00 88.92           C  
ATOM   1742  O   ASP A 265      75.538 -17.848 -38.791  1.00 86.67           O  
ATOM   1743  CB  ASP A 265      73.264 -17.987 -40.601  1.00 94.16           C  
ATOM   1744  CG  ASP A 265      73.685 -18.044 -42.052  1.00 99.51           C  
ATOM   1745  OD1 ASP A 265      74.794 -18.529 -42.342  1.00101.22           O  
ATOM   1746  OD2 ASP A 265      72.896 -17.600 -42.908  1.00104.71           O  
ATOM   1747  N   LEU A 266      76.098 -19.878 -39.568  1.00 84.84           N  
ATOM   1748  CA  LEU A 266      77.472 -19.727 -39.123  1.00 90.45           C  
ATOM   1749  C   LEU A 266      78.324 -19.032 -40.188  1.00 93.27           C  
ATOM   1750  O   LEU A 266      79.492 -18.723 -39.951  1.00 87.72           O  
ATOM   1751  CB  LEU A 266      78.064 -21.072 -38.688  1.00 92.41           C  
ATOM   1752  CG  LEU A 266      77.429 -21.726 -37.449  1.00 90.04           C  
ATOM   1753  CD1 LEU A 266      77.996 -23.115 -37.223  1.00 81.62           C  
ATOM   1754  CD2 LEU A 266      77.603 -20.870 -36.194  1.00 81.16           C  
ATOM   1755  N   ASP A 267      77.717 -18.784 -41.352  1.00 97.41           N  
ATOM   1756  CA  ASP A 267      78.291 -17.910 -42.377  1.00 92.18           C  
ATOM   1757  C   ASP A 267      78.264 -16.487 -41.854  1.00 91.96           C  
ATOM   1758  O   ASP A 267      79.181 -15.708 -42.100  1.00 93.74           O  
ATOM   1759  CB  ASP A 267      77.500 -17.983 -43.686  1.00 92.87           C  
ATOM   1760  CG  ASP A 267      77.615 -19.335 -44.367  1.00103.66           C  
ATOM   1761  OD1 ASP A 267      78.677 -19.992 -44.218  1.00102.57           O  
ATOM   1762  OD2 ASP A 267      76.641 -19.734 -45.049  1.00101.80           O  
ATOM   1763  N   MET A 268      77.198 -16.153 -41.135  1.00 91.87           N  
ATOM   1764  CA  MET A 268      77.150 -14.922 -40.364  1.00 88.48           C  
ATOM   1765  C   MET A 268      78.138 -15.001 -39.200  1.00 90.32           C  
ATOM   1766  O   MET A 268      78.643 -16.086 -38.879  1.00 87.16           O  
ATOM   1767  CB  MET A 268      75.739 -14.681 -39.846  1.00 92.42           C  
ATOM   1768  CG  MET A 268      75.002 -13.592 -40.588  1.00 96.58           C  
ATOM   1769  SD  MET A 268      74.686 -14.120 -42.273  1.00112.42           S  
ATOM   1770  CE  MET A 268      73.784 -12.703 -42.904  1.00113.54           C  
ATOM   1771  N   PRO A 269      78.442 -13.853 -38.568  1.00 91.41           N  
ATOM   1772  CA  PRO A 269      79.410 -13.959 -37.469  1.00 94.16           C  
ATOM   1773  C   PRO A 269      78.867 -14.782 -36.303  1.00 89.81           C  
ATOM   1774  O   PRO A 269      77.655 -14.977 -36.174  1.00 86.02           O  
ATOM   1775  CB  PRO A 269      79.644 -12.495 -37.049  1.00 90.86           C  
ATOM   1776  CG  PRO A 269      78.448 -11.745 -37.567  1.00 89.11           C  
ATOM   1777  CD  PRO A 269      78.033 -12.456 -38.821  1.00 84.57           C  
ATOM   1778  N   GLN A 270      79.773 -15.244 -35.452  1.00 89.05           N  
ATOM   1779  CA  GLN A 270      79.415 -16.058 -34.305  1.00 86.41           C  
ATOM   1780  C   GLN A 270      78.657 -15.251 -33.254  1.00 92.40           C  
ATOM   1781  O   GLN A 270      78.238 -15.809 -32.238  1.00 93.00           O  
ATOM   1782  CB  GLN A 270      80.666 -16.681 -33.693  1.00 85.52           C  
ATOM   1783  CG  GLN A 270      81.283 -17.762 -34.560  1.00 97.08           C  
ATOM   1784  CD  GLN A 270      82.418 -18.494 -33.859  1.00106.53           C  
ATOM   1785  OE1 GLN A 270      82.987 -17.992 -32.886  1.00104.16           O  
ATOM   1786  NE2 GLN A 270      82.748 -19.692 -34.346  1.00 99.69           N  
ATOM   1787  N   SER A 271      78.507 -13.945 -33.502  1.00 92.92           N  
ATOM   1788  CA  SER A 271      77.825 -13.006 -32.601  1.00 82.23           C  
ATOM   1789  C   SER A 271      76.297 -13.097 -32.634  1.00 81.84           C  
ATOM   1790  O   SER A 271      75.672 -12.933 -31.597  1.00 86.92           O  
ATOM   1791  CB  SER A 271      78.267 -11.575 -32.893  1.00 92.25           C  
ATOM   1792  OG  SER A 271      79.680 -11.489 -32.935  1.00 97.51           O  
ATOM   1793  N   TRP A 272      75.697 -13.366 -33.802  1.00 79.63           N  
ATOM   1794  CA  TRP A 272      74.360 -13.978 -33.831  1.00 79.83           C  
ATOM   1795  C   TRP A 272      74.670 -15.411 -33.461  1.00 87.25           C  
ATOM   1796  O   TRP A 272      75.789 -15.724 -33.059  1.00 87.96           O  
ATOM   1797  CB  TRP A 272      73.696 -13.971 -35.219  1.00 94.31           C  
ATOM   1798  CG  TRP A 272      72.196 -14.449 -35.251  1.00100.06           C  
ATOM   1799  CD1 TRP A 272      71.213 -14.112 -34.352  1.00 95.46           C  
ATOM   1800  CD2 TRP A 272      71.555 -15.334 -36.221  1.00 96.67           C  
ATOM   1801  NE1 TRP A 272      70.015 -14.713 -34.700  1.00100.03           N  
ATOM   1802  CE2 TRP A 272      70.191 -15.464 -35.834  1.00 99.07           C  
ATOM   1803  CE3 TRP A 272      71.997 -16.016 -37.364  1.00 81.25           C  
ATOM   1804  CZ2 TRP A 272      69.264 -16.251 -36.555  1.00 83.38           C  
ATOM   1805  CZ3 TRP A 272      71.073 -16.787 -38.080  1.00 87.53           C  
ATOM   1806  CH2 TRP A 272      69.723 -16.895 -37.671  1.00 83.23           C  
ATOM   1807  N   CYS A 273      73.709 -16.300 -33.639  1.00 88.89           N  
ATOM   1808  CA  CYS A 273      73.770 -17.593 -32.984  1.00 89.46           C  
ATOM   1809  C   CYS A 273      73.712 -17.275 -31.511  1.00 83.21           C  
ATOM   1810  O   CYS A 273      74.690 -17.383 -30.766  1.00 77.41           O  
ATOM   1811  CB  CYS A 273      75.026 -18.393 -33.327  1.00 77.61           C  
ATOM   1812  SG  CYS A 273      74.833 -20.069 -32.837  1.00 74.33           S  
ATOM   1813  N   VAL A 274      72.532 -16.802 -31.145  1.00 79.67           N  
ATOM   1814  CA  VAL A 274      72.163 -16.529 -29.789  1.00 74.36           C  
ATOM   1815  C   VAL A 274      70.917 -17.385 -29.601  1.00 70.35           C  
ATOM   1816  O   VAL A 274      70.254 -17.724 -30.581  1.00 70.94           O  
ATOM   1817  CB  VAL A 274      71.877 -15.032 -29.629  1.00 67.19           C  
ATOM   1818  CG1 VAL A 274      73.137 -14.260 -29.924  1.00 68.36           C  
ATOM   1819  CG2 VAL A 274      70.778 -14.591 -30.577  1.00 62.56           C  
ATOM   1820  N   PRO A 275      70.619 -17.790 -28.360  1.00 65.00           N  
ATOM   1821  CA  PRO A 275      69.387 -18.553 -28.184  1.00 63.76           C  
ATOM   1822  C   PRO A 275      68.178 -17.628 -28.199  1.00 67.95           C  
ATOM   1823  O   PRO A 275      68.320 -16.432 -27.918  1.00 65.03           O  
ATOM   1824  CB  PRO A 275      69.563 -19.156 -26.797  1.00 63.06           C  
ATOM   1825  CG  PRO A 275      70.422 -18.171 -26.080  1.00 63.65           C  
ATOM   1826  CD  PRO A 275      71.359 -17.621 -27.099  1.00 63.32           C  
ATOM   1827  N   ARG A 276      67.009 -18.178 -28.523  1.00 69.24           N  
ATOM   1828  CA  ARG A 276      65.751 -17.452 -28.403  1.00 64.86           C  
ATOM   1829  C   ARG A 276      64.776 -18.233 -27.523  1.00 67.92           C  
ATOM   1830  O   ARG A 276      64.464 -19.403 -27.804  1.00 68.05           O  
ATOM   1831  CB  ARG A 276      65.151 -17.195 -29.785  1.00 70.49           C  
ATOM   1832  CG  ARG A 276      66.150 -16.603 -30.773  1.00 70.59           C  
ATOM   1833  CD  ARG A 276      65.618 -15.337 -31.413  1.00 80.00           C  
ATOM   1834  NE  ARG A 276      66.667 -14.337 -31.598  1.00 83.63           N  
ATOM   1835  CZ  ARG A 276      67.535 -14.339 -32.609  1.00 89.71           C  
ATOM   1836  NH1 ARG A 276      67.488 -15.294 -33.538  1.00 86.76           N  
ATOM   1837  NH2 ARG A 276      68.453 -13.386 -32.692  1.00 87.50           N  
ATOM   1838  N   TYR A 277      64.310 -17.581 -26.456  1.00 65.37           N  
ATOM   1839  CA  TYR A 277      63.405 -18.203 -25.488  1.00 62.87           C  
ATOM   1840  C   TYR A 277      61.950 -17.966 -25.857  1.00 64.57           C  
ATOM   1841  O   TYR A 277      61.559 -16.841 -26.155  1.00 65.46           O  
ATOM   1842  CB  TYR A 277      63.677 -17.686 -24.060  1.00 57.48           C  
ATOM   1843  CG  TYR A 277      65.128 -17.791 -23.659  1.00 57.40           C  
ATOM   1844  CD1 TYR A 277      65.656 -18.975 -23.170  1.00 56.36           C  
ATOM   1845  CD2 TYR A 277      65.978 -16.714 -23.803  1.00 56.22           C  
ATOM   1846  CE1 TYR A 277      66.995 -19.073 -22.827  1.00 56.74           C  
ATOM   1847  CE2 TYR A 277      67.305 -16.802 -23.464  1.00 56.63           C  
ATOM   1848  CZ  TYR A 277      67.815 -17.978 -22.980  1.00 58.89           C  
ATOM   1849  OH  TYR A 277      69.156 -18.034 -22.650  1.00 57.19           O  
ATOM   1850  N   THR A 278      61.154 -19.031 -25.866  1.00 68.08           N  
ATOM   1851  CA  THR A 278      59.696 -18.874 -25.901  1.00 67.16           C  
ATOM   1852  C   THR A 278      59.067 -19.766 -24.837  1.00 63.26           C  
ATOM   1853  O   THR A 278      59.549 -20.857 -24.570  1.00 65.17           O  
ATOM   1854  CB  THR A 278      59.069 -19.181 -27.293  1.00 66.98           C  
ATOM   1855  OG1 THR A 278      59.098 -20.587 -27.554  1.00 69.08           O  
ATOM   1856  CG2 THR A 278      59.802 -18.445 -28.407  1.00 70.90           C  
ATOM   1857  N   PHE A 279      57.984 -19.304 -24.238  1.00 60.64           N  
ATOM   1858  CA  PHE A 279      57.378 -20.017 -23.127  1.00 59.61           C  
ATOM   1859  C   PHE A 279      55.957 -20.464 -23.455  1.00 58.38           C  
ATOM   1860  O   PHE A 279      55.169 -19.696 -23.996  1.00 65.46           O  
ATOM   1861  CB  PHE A 279      57.380 -19.115 -21.892  1.00 63.27           C  
ATOM   1862  CG  PHE A 279      58.728 -18.513 -21.586  1.00 63.03           C  
ATOM   1863  CD1 PHE A 279      59.739 -19.280 -21.034  1.00 61.42           C  
ATOM   1864  CD2 PHE A 279      58.985 -17.185 -21.856  1.00 61.24           C  
ATOM   1865  CE1 PHE A 279      60.973 -18.731 -20.746  1.00 58.89           C  
ATOM   1866  CE2 PHE A 279      60.219 -16.635 -21.577  1.00 60.00           C  
ATOM   1867  CZ  PHE A 279      61.214 -17.409 -21.017  1.00 57.97           C  
ATOM   1868  N   ARG A 280      55.616 -21.704 -23.132  1.00 60.79           N  
ATOM   1869  CA  ARG A 280      54.273 -22.204 -23.460  1.00 61.57           C  
ATOM   1870  C   ARG A 280      53.742 -23.117 -22.359  1.00 57.80           C  
ATOM   1871  O   ARG A 280      54.475 -23.970 -21.890  1.00 54.96           O  
ATOM   1872  CB  ARG A 280      54.287 -22.957 -24.809  1.00 46.29           C  
ATOM   1873  N   ARG A 281      52.485 -22.963 -21.949  1.00 52.59           N  
ATOM   1874  CA  ARG A 281      51.919 -23.925 -20.998  1.00 54.98           C  
ATOM   1875  C   ARG A 281      51.619 -25.292 -21.641  1.00 57.44           C  
ATOM   1876  O   ARG A 281      50.904 -25.374 -22.633  1.00 63.92           O  
ATOM   1877  CB  ARG A 281      50.679 -23.376 -20.311  1.00 53.17           C  
ATOM   1878  CG  ARG A 281      49.980 -24.410 -19.484  1.00 58.60           C  
ATOM   1879  CD  ARG A 281      48.853 -23.833 -18.644  1.00 61.62           C  
ATOM   1880  NE  ARG A 281      48.423 -24.810 -17.649  1.00 63.29           N  
ATOM   1881  CZ  ARG A 281      47.618 -24.542 -16.631  1.00 62.96           C  
ATOM   1882  NH1 ARG A 281      47.141 -23.311 -16.473  1.00 62.92           N  
ATOM   1883  NH2 ARG A 281      47.304 -25.499 -15.763  1.00 54.95           N  
ATOM   1884  N   LEU A 282      52.189 -26.353 -21.074  1.00 53.30           N  
ATOM   1885  CA  LEU A 282      52.116 -27.708 -21.639  1.00 56.91           C  
ATOM   1886  C   LEU A 282      50.876 -28.591 -21.341  1.00 60.85           C  
ATOM   1887  O   LEU A 282      50.471 -29.397 -22.185  1.00 58.43           O  
ATOM   1888  CB  LEU A 282      53.388 -28.476 -21.298  1.00 50.57           C  
ATOM   1889  CG  LEU A 282      54.578 -27.878 -22.014  1.00 53.11           C  
ATOM   1890  CD1 LEU A 282      55.839 -28.655 -21.697  1.00 57.86           C  
ATOM   1891  CD2 LEU A 282      54.288 -27.863 -23.500  1.00 56.80           C  
ATOM   1892  N   ASP A 283      50.319 -28.481 -20.137  1.00 58.43           N  
ATOM   1893  CA  ASP A 283      49.126 -29.243 -19.764  1.00 64.32           C  
ATOM   1894  C   ASP A 283      47.912 -28.445 -20.190  1.00 75.31           C  
ATOM   1895  O   ASP A 283      48.062 -27.445 -20.913  1.00 76.61           O  
ATOM   1896  CB  ASP A 283      49.069 -29.492 -18.249  1.00 63.10           C  
ATOM   1897  CG  ASP A 283      49.089 -28.201 -17.443  1.00 62.49           C  
ATOM   1898  OD1 ASP A 283      49.966 -27.368 -17.719  1.00 65.73           O  
ATOM   1899  OD2 ASP A 283      48.231 -28.000 -16.555  1.00 60.73           O  
ATOM   1900  N   ASN A 284      46.726 -28.858 -19.725  1.00 75.08           N  
ATOM   1901  CA  ASN A 284      45.499 -28.101 -19.982  1.00 78.82           C  
ATOM   1902  C   ASN A 284      45.091 -28.038 -21.468  1.00 89.34           C  
ATOM   1903  O   ASN A 284      44.914 -26.953 -22.038  1.00 88.10           O  
ATOM   1904  CB  ASN A 284      45.633 -26.697 -19.372  1.00 74.34           C  
ATOM   1905  CG  ASN A 284      44.379 -25.872 -19.507  1.00 86.80           C  
ATOM   1906  OD1 ASN A 284      44.349 -24.882 -20.249  1.00 87.36           O  
ATOM   1907  ND2 ASN A 284      43.329 -26.273 -18.795  1.00 96.24           N  
ATOM   1908  N   LYS A 285      44.989 -29.216 -22.093  1.00 96.99           N  
ATOM   1909  CA  LYS A 285      44.603 -29.357 -23.514  1.00 99.81           C  
ATOM   1910  C   LYS A 285      43.135 -28.997 -23.827  1.00110.97           C  
ATOM   1911  O   LYS A 285      42.858 -28.304 -24.820  1.00112.16           O  
ATOM   1912  CB  LYS A 285      44.916 -30.767 -24.037  1.00 85.36           C  
ATOM   1913  N   ASP A 286      42.204 -29.461 -22.987  1.00112.17           N  
ATOM   1914  CA  ASP A 286      40.780 -29.113 -23.134  1.00119.99           C  
ATOM   1915  C   ASP A 286      40.251 -28.325 -21.917  1.00120.98           C  
ATOM   1916  O   ASP A 286      39.492 -28.875 -21.114  1.00119.02           O  
ATOM   1917  CB  ASP A 286      39.927 -30.375 -23.364  1.00106.11           C  
ATOM   1918  N   PRO A 287      40.621 -27.023 -21.807  1.00117.39           N  
ATOM   1919  CA  PRO A 287      40.397 -26.153 -20.634  1.00115.76           C  
ATOM   1920  C   PRO A 287      38.935 -25.998 -20.185  1.00121.56           C  
ATOM   1921  O   PRO A 287      38.687 -25.444 -19.109  1.00119.91           O  
ATOM   1922  CB  PRO A 287      40.990 -24.800 -21.063  1.00110.19           C  
ATOM   1923  CG  PRO A 287      41.090 -24.866 -22.548  1.00115.84           C  
ATOM   1924  CD  PRO A 287      41.334 -26.305 -22.880  1.00112.71           C  
ATOM   1925  N   ASP A 288      37.990 -26.436 -21.014  1.00125.93           N  
ATOM   1926  CA  ASP A 288      36.591 -26.562 -20.595  1.00133.78           C  
ATOM   1927  C   ASP A 288      36.430 -27.623 -19.490  1.00130.59           C  
ATOM   1928  O   ASP A 288      35.416 -27.644 -18.775  1.00120.34           O  
ATOM   1929  CB  ASP A 288      35.691 -26.938 -21.783  1.00134.01           C  
ATOM   1930  CG  ASP A 288      36.265 -26.507 -23.126  1.00136.12           C  
ATOM   1931  OD1 ASP A 288      37.348 -25.875 -23.149  1.00132.16           O  
ATOM   1932  OD2 ASP A 288      35.615 -26.790 -24.159  1.00137.00           O  
ATOM   1933  N   ASN A 289      37.430 -28.502 -19.374  1.00125.85           N  
ATOM   1934  CA  ASN A 289      37.397 -29.631 -18.444  1.00117.65           C  
ATOM   1935  C   ASN A 289      37.752 -29.288 -17.004  1.00113.37           C  
ATOM   1936  O   ASN A 289      38.728 -28.588 -16.731  1.00106.96           O  
ATOM   1937  CB  ASN A 289      38.316 -30.764 -18.921  1.00110.61           C  
ATOM   1938  CG  ASN A 289      37.719 -31.563 -20.070  1.00121.08           C  
ATOM   1939  OD1 ASN A 289      36.495 -31.653 -20.209  1.00119.73           O  
ATOM   1940  ND2 ASN A 289      38.585 -32.153 -20.899  1.00117.40           N  
ATOM   1941  N   ASN A 290      36.929 -29.787 -16.091  1.00111.69           N  
ATOM   1942  CA  ASN A 290      37.247 -29.805 -14.670  1.00105.06           C  
ATOM   1943  C   ASN A 290      37.873 -31.160 -14.314  1.00 88.13           C  
ATOM   1944  O   ASN A 290      38.084 -31.474 -13.141  1.00 83.46           O  
ATOM   1945  CB  ASN A 290      35.988 -29.541 -13.830  1.00 97.98           C  
ATOM   1946  N   VAL A 291      38.131 -31.977 -15.332  1.00 79.08           N  
ATOM   1947  CA  VAL A 291      38.552 -33.352 -15.100  1.00 75.32           C  
ATOM   1948  C   VAL A 291      40.065 -33.531 -14.981  1.00 68.61           C  
ATOM   1949  O   VAL A 291      40.810 -33.278 -15.929  1.00 66.70           O  
ATOM   1950  CB  VAL A 291      38.008 -34.286 -16.176  1.00 74.00           C  
ATOM   1951  CG1 VAL A 291      38.642 -35.673 -16.043  1.00 68.69           C  
ATOM   1952  CG2 VAL A 291      36.508 -34.369 -16.052  1.00 78.98           C  
ATOM   1953  N   ALA A 292      40.492 -33.990 -13.807  1.00 61.81           N  
ATOM   1954  CA  ALA A 292      41.905 -34.169 -13.481  1.00 64.88           C  
ATOM   1955  C   ALA A 292      42.771 -32.940 -13.806  1.00 64.29           C  
ATOM   1956  O   ALA A 292      43.725 -33.026 -14.582  1.00 61.17           O  
ATOM   1957  CB  ALA A 292      42.459 -35.438 -14.159  1.00 58.25           C  
ATOM   1958  N   PRO A 293      42.436 -31.782 -13.223  1.00 63.95           N  
ATOM   1959  CA  PRO A 293      43.223 -30.606 -13.589  1.00 61.45           C  
ATOM   1960  C   PRO A 293      44.586 -30.561 -12.879  1.00 61.68           C  
ATOM   1961  O   PRO A 293      44.758 -31.184 -11.819  1.00 59.02           O  
ATOM   1962  CB  PRO A 293      42.341 -29.461 -13.105  1.00 56.21           C  
ATOM   1963  CG  PRO A 293      41.722 -30.018 -11.871  1.00 55.90           C  
ATOM   1964  CD  PRO A 293      41.399 -31.453 -12.229  1.00 60.58           C  
ATOM   1965  N   GLY A 294      45.538 -29.844 -13.482  1.00 58.33           N  
ATOM   1966  CA  GLY A 294      46.819 -29.529 -12.863  1.00 53.54           C  
ATOM   1967  C   GLY A 294      47.829 -30.647 -12.645  1.00 56.51           C  
ATOM   1968  O   GLY A 294      47.852 -31.657 -13.346  1.00 53.06           O  
ATOM   1969  N   TYR A 295      48.682 -30.440 -11.649  1.00 53.96           N  
ATOM   1970  CA  TYR A 295      49.754 -31.355 -11.334  1.00 51.84           C  
ATOM   1971  C   TYR A 295      49.929 -31.421  -9.832  1.00 56.06           C  
ATOM   1972  O   TYR A 295      50.030 -30.389  -9.177  1.00 57.38           O  
ATOM   1973  CB  TYR A 295      51.042 -30.818 -11.920  1.00 52.86           C  
ATOM   1974  CG  TYR A 295      52.167 -31.807 -11.933  1.00 59.44           C  
ATOM   1975  CD1 TYR A 295      51.912 -33.177 -11.964  1.00 69.48           C  
ATOM   1976  CD2 TYR A 295      53.488 -31.381 -11.908  1.00 57.00           C  
ATOM   1977  CE1 TYR A 295      52.953 -34.100 -11.976  1.00 71.27           C  
ATOM   1978  CE2 TYR A 295      54.532 -32.283 -11.923  1.00 61.86           C  
ATOM   1979  CZ  TYR A 295      54.263 -33.639 -11.966  1.00 73.96           C  
ATOM   1980  OH  TYR A 295      55.304 -34.536 -12.000  1.00 77.00           O  
ATOM   1981  N   ASN A 296      49.993 -32.621  -9.277  1.00 53.59           N  
ATOM   1982  CA  ASN A 296      50.295 -32.749  -7.864  1.00 51.59           C  
ATOM   1983  C   ASN A 296      50.842 -34.120  -7.524  1.00 52.55           C  
ATOM   1984  O   ASN A 296      50.614 -35.087  -8.245  1.00 54.69           O  
ATOM   1985  CB  ASN A 296      49.063 -32.438  -7.009  1.00 54.12           C  
ATOM   1986  CG  ASN A 296      47.953 -33.472  -7.169  1.00 58.67           C  
ATOM   1987  OD1 ASN A 296      48.084 -34.594  -6.687  1.00 61.09           O  
ATOM   1988  ND2 ASN A 296      46.849 -33.093  -7.834  1.00 53.65           N  
ATOM   1989  N   PHE A 297      51.558 -34.205  -6.414  1.00 48.90           N  
ATOM   1990  CA  PHE A 297      52.061 -35.488  -5.959  1.00 52.87           C  
ATOM   1991  C   PHE A 297      52.177 -35.521  -4.442  1.00 51.80           C  
ATOM   1992  O   PHE A 297      52.188 -34.490  -3.790  1.00 49.90           O  
ATOM   1993  CB  PHE A 297      53.396 -35.852  -6.630  1.00 53.10           C  
ATOM   1994  CG  PHE A 297      54.535 -34.903  -6.312  1.00 53.71           C  
ATOM   1995  CD1 PHE A 297      55.311 -35.069  -5.157  1.00 52.88           C  
ATOM   1996  CD2 PHE A 297      54.847 -33.861  -7.184  1.00 51.65           C  
ATOM   1997  CE1 PHE A 297      56.365 -34.194  -4.872  1.00 55.59           C  
ATOM   1998  CE2 PHE A 297      55.893 -32.988  -6.918  1.00 50.72           C  
ATOM   1999  CZ  PHE A 297      56.660 -33.151  -5.756  1.00 56.17           C  
ATOM   2000  N   ARG A 298      52.238 -36.717  -3.883  1.00 49.11           N  
ATOM   2001  CA  ARG A 298      52.404 -36.855  -2.453  1.00 47.88           C  
ATOM   2002  C   ARG A 298      53.860 -37.213  -2.160  1.00 53.09           C  
ATOM   2003  O   ARG A 298      54.491 -37.955  -2.918  1.00 54.04           O  
ATOM   2004  CB  ARG A 298      51.436 -37.908  -1.906  1.00 47.17           C  
ATOM   2005  CG  ARG A 298      50.147 -37.308  -1.346  1.00 57.80           C  
ATOM   2006  CD  ARG A 298      49.048 -38.338  -1.098  1.00 52.10           C  
ATOM   2007  NE  ARG A 298      48.178 -38.399  -2.260  1.00 53.02           N  
ATOM   2008  CZ  ARG A 298      46.996 -37.792  -2.346  1.00 55.79           C  
ATOM   2009  NH1 ARG A 298      46.522 -37.095  -1.322  1.00 52.01           N  
ATOM   2010  NH2 ARG A 298      46.279 -37.897  -3.462  1.00 52.42           N  
ATOM   2011  N   PHE A 299      54.399 -36.648  -1.084  1.00 52.03           N  
ATOM   2012  CA  PHE A 299      55.754 -36.959  -0.631  1.00 50.41           C  
ATOM   2013  C   PHE A 299      55.820 -36.837   0.886  1.00 49.92           C  
ATOM   2014  O   PHE A 299      54.931 -36.264   1.503  1.00 48.55           O  
ATOM   2015  CB  PHE A 299      56.830 -36.117  -1.353  1.00 48.68           C  
ATOM   2016  CG  PHE A 299      56.801 -34.647  -1.032  1.00 53.41           C  
ATOM   2017  CD1 PHE A 299      55.917 -33.796  -1.675  1.00 57.19           C  
ATOM   2018  CD2 PHE A 299      57.682 -34.107  -0.102  1.00 54.09           C  
ATOM   2019  CE1 PHE A 299      55.896 -32.431  -1.380  1.00 60.95           C  
ATOM   2020  CE2 PHE A 299      57.672 -32.755   0.195  1.00 51.86           C  
ATOM   2021  CZ  PHE A 299      56.776 -31.912  -0.443  1.00 57.17           C  
ATOM   2022  N   ALA A 300      56.840 -37.408   1.507  1.00 51.03           N  
ATOM   2023  CA  ALA A 300      56.817 -37.458   2.960  1.00 50.67           C  
ATOM   2024  C   ALA A 300      58.152 -37.068   3.548  1.00 51.78           C  
ATOM   2025  O   ALA A 300      59.164 -37.119   2.862  1.00 57.24           O  
ATOM   2026  CB  ALA A 300      56.409 -38.842   3.437  1.00 50.20           C  
ATOM   2027  N   LYS A 301      58.144 -36.662   4.810  1.00 46.65           N  
ATOM   2028  CA  LYS A 301      59.362 -36.476   5.560  1.00 48.67           C  
ATOM   2029  C   LYS A 301      59.256 -37.387   6.761  1.00 54.06           C  
ATOM   2030  O   LYS A 301      58.202 -37.446   7.379  1.00 54.62           O  
ATOM   2031  CB  LYS A 301      59.506 -35.025   5.991  1.00 54.08           C  
ATOM   2032  CG  LYS A 301      59.569 -34.076   4.834  1.00 55.78           C  
ATOM   2033  CD  LYS A 301      60.399 -32.856   5.163  1.00 65.34           C  
ATOM   2034  CE  LYS A 301      59.556 -31.783   5.830  1.00 71.22           C  
ATOM   2035  NZ  LYS A 301      60.103 -30.407   5.557  1.00 74.57           N  
ATOM   2036  N   TYR A 302      60.326 -38.118   7.079  1.00 55.97           N  
ATOM   2037  CA  TYR A 302      60.257 -39.103   8.155  1.00 55.30           C  
ATOM   2038  C   TYR A 302      61.089 -38.702   9.351  1.00 56.82           C  
ATOM   2039  O   TYR A 302      62.152 -38.114   9.195  1.00 64.11           O  
ATOM   2040  CB  TYR A 302      60.665 -40.493   7.663  1.00 57.41           C  
ATOM   2041  CG  TYR A 302      59.890 -40.971   6.458  1.00 57.60           C  
ATOM   2042  CD1 TYR A 302      60.283 -40.619   5.178  1.00 61.97           C  
ATOM   2043  CD2 TYR A 302      58.766 -41.764   6.595  1.00 56.26           C  
ATOM   2044  CE1 TYR A 302      59.583 -41.043   4.064  1.00 59.20           C  
ATOM   2045  CE2 TYR A 302      58.063 -42.192   5.490  1.00 57.90           C  
ATOM   2046  CZ  TYR A 302      58.474 -41.827   4.220  1.00 58.54           C  
ATOM   2047  OH  TYR A 302      57.784 -42.253   3.096  1.00 55.48           O  
ATOM   2048  N   TYR A 303      60.589 -39.034  10.540  1.00 58.18           N  
ATOM   2049  CA  TYR A 303      61.227 -38.714  11.815  1.00 60.19           C  
ATOM   2050  C   TYR A 303      61.152 -39.906  12.765  1.00 66.28           C  
ATOM   2051  O   TYR A 303      60.228 -40.707  12.686  1.00 69.43           O  
ATOM   2052  CB  TYR A 303      60.505 -37.541  12.483  1.00 64.38           C  
ATOM   2053  CG  TYR A 303      60.281 -36.355  11.587  1.00 65.82           C  
ATOM   2054  CD1 TYR A 303      61.302 -35.431  11.340  1.00 65.70           C  
ATOM   2055  CD2 TYR A 303      59.055 -36.152  10.982  1.00 65.60           C  
ATOM   2056  CE1 TYR A 303      61.104 -34.332  10.504  1.00 64.57           C  
ATOM   2057  CE2 TYR A 303      58.848 -35.059  10.137  1.00 70.87           C  
ATOM   2058  CZ  TYR A 303      59.872 -34.149   9.908  1.00 70.53           C  
ATOM   2059  OH  TYR A 303      59.637 -33.069   9.079  1.00 71.48           O  
ATOM   2060  N   LYS A 304      62.118 -40.029  13.670  1.00 73.70           N  
ATOM   2061  CA  LYS A 304      61.954 -40.911  14.823  1.00 78.27           C  
ATOM   2062  C   LYS A 304      61.590 -40.041  16.010  1.00 87.67           C  
ATOM   2063  O   LYS A 304      62.284 -39.055  16.301  1.00 82.29           O  
ATOM   2064  CB  LYS A 304      63.235 -41.674  15.140  1.00 76.10           C  
ATOM   2065  CG  LYS A 304      63.552 -42.801  14.192  1.00 78.31           C  
ATOM   2066  CD  LYS A 304      62.645 -43.994  14.410  1.00 84.03           C  
ATOM   2067  CE  LYS A 304      63.025 -45.155  13.486  1.00 84.74           C  
ATOM   2068  NZ  LYS A 304      64.408 -45.674  13.732  1.00 84.50           N  
ATOM   2069  N   ASN A 305      60.498 -40.390  16.687  1.00 95.69           N  
ATOM   2070  CA  ASN A 305      60.091 -39.663  17.891  1.00104.55           C  
ATOM   2071  C   ASN A 305      60.858 -40.169  19.118  1.00110.82           C  
ATOM   2072  O   ASN A 305      61.805 -40.966  18.991  1.00107.64           O  
ATOM   2073  CB  ASN A 305      58.586 -39.789  18.128  1.00 92.90           C  
ATOM   2074  CG  ASN A 305      58.188 -41.176  18.584  1.00101.62           C  
ATOM   2075  OD1 ASN A 305      58.805 -42.171  18.197  1.00 99.60           O  
ATOM   2076  ND2 ASN A 305      57.164 -41.253  19.429  1.00104.19           N  
ATOM   2077  N   SER A 306      60.432 -39.710  20.295  1.00112.74           N  
ATOM   2078  CA  SER A 306      61.008 -40.133  21.579  1.00117.40           C  
ATOM   2079  C   SER A 306      61.199 -41.660  21.695  1.00111.42           C  
ATOM   2080  O   SER A 306      62.333 -42.151  21.795  1.00101.36           O  
ATOM   2081  CB  SER A 306      60.150 -39.603  22.735  1.00109.42           C  
ATOM   2082  OG  SER A 306      58.806 -39.408  22.317  1.00107.38           O  
ATOM   2083  N   ASP A 307      60.087 -42.396  21.648  1.00113.37           N  
ATOM   2084  CA  ASP A 307      60.079 -43.858  21.761  1.00110.46           C  
ATOM   2085  C   ASP A 307      60.915 -44.544  20.678  1.00110.44           C  
ATOM   2086  O   ASP A 307      61.216 -45.743  20.767  1.00 97.81           O  
ATOM   2087  CB  ASP A 307      58.640 -44.380  21.695  1.00 97.75           C  
ATOM   2088  N   GLY A 308      61.289 -43.779  19.656  1.00107.18           N  
ATOM   2089  CA  GLY A 308      61.981 -44.346  18.523  1.00102.48           C  
ATOM   2090  C   GLY A 308      60.999 -45.170  17.717  1.00 98.25           C  
ATOM   2091  O   GLY A 308      61.269 -46.323  17.366  1.00 94.04           O  
ATOM   2092  N   THR A 309      59.834 -44.579  17.462  1.00 99.58           N  
ATOM   2093  CA  THR A 309      58.872 -45.137  16.514  1.00 97.59           C  
ATOM   2094  C   THR A 309      58.642 -44.102  15.413  1.00 85.38           C  
ATOM   2095  O   THR A 309      58.388 -42.922  15.686  1.00 80.90           O  
ATOM   2096  CB  THR A 309      57.510 -45.556  17.179  1.00 99.63           C  
ATOM   2097  OG1 THR A 309      56.598 -44.451  17.192  1.00 84.45           O  
ATOM   2098  CG2 THR A 309      57.708 -46.075  18.612  1.00103.21           C  
ATOM   2099  N   GLU A 310      58.747 -44.549  14.167  1.00 80.55           N  
ATOM   2100  CA  GLU A 310      58.618 -43.649  13.032  1.00 72.98           C  
ATOM   2101  C   GLU A 310      57.312 -42.864  13.003  1.00 69.89           C  
ATOM   2102  O   GLU A 310      56.212 -43.422  13.016  1.00 70.57           O  
ATOM   2103  CB  GLU A 310      58.772 -44.414  11.723  1.00 66.22           C  
ATOM   2104  CG  GLU A 310      60.109 -44.206  11.065  1.00 70.84           C  
ATOM   2105  CD  GLU A 310      60.032 -44.328   9.553  1.00 77.55           C  
ATOM   2106  OE1 GLU A 310      59.058 -44.937   9.035  1.00 73.75           O  
ATOM   2107  OE2 GLU A 310      60.953 -43.804   8.882  1.00 78.09           O  
ATOM   2108  N   THR A 311      57.456 -41.551  12.955  1.00 65.28           N  
ATOM   2109  CA  THR A 311      56.343 -40.681  12.674  1.00 61.90           C  
ATOM   2110  C   THR A 311      56.687 -39.908  11.394  1.00 61.28           C  
ATOM   2111  O   THR A 311      57.849 -39.751  11.062  1.00 63.86           O  
ATOM   2112  CB  THR A 311      56.014 -39.793  13.885  1.00 64.76           C  
ATOM   2113  OG1 THR A 311      56.036 -38.412  13.509  1.00 69.80           O  
ATOM   2114  CG2 THR A 311      57.000 -40.050  15.006  1.00 68.90           C  
ATOM   2115  N   ARG A 312      55.681 -39.460  10.656  1.00 61.12           N  
ATOM   2116  CA  ARG A 312      55.887 -39.021   9.286  1.00 53.49           C  
ATOM   2117  C   ARG A 312      55.023 -37.808   9.008  1.00 53.39           C  
ATOM   2118  O   ARG A 312      53.934 -37.696   9.555  1.00 54.17           O  
ATOM   2119  CB  ARG A 312      55.468 -40.158   8.364  1.00 55.05           C  
ATOM   2120  CG  ARG A 312      55.609 -39.879   6.887  1.00 58.81           C  
ATOM   2121  CD  ARG A 312      55.037 -41.023   6.059  1.00 53.63           C  
ATOM   2122  NE  ARG A 312      53.634 -40.807   5.743  1.00 55.81           N  
ATOM   2123  CZ  ARG A 312      53.023 -41.356   4.705  1.00 53.36           C  
ATOM   2124  NH1 ARG A 312      53.705 -42.140   3.883  1.00 53.45           N  
ATOM   2125  NH2 ARG A 312      51.749 -41.101   4.480  1.00 48.57           N  
ATOM   2126  N   THR A 313      55.512 -36.894   8.178  1.00 50.36           N  
ATOM   2127  CA  THR A 313      54.697 -35.793   7.686  1.00 50.21           C  
ATOM   2128  C   THR A 313      54.440 -36.065   6.230  1.00 54.03           C  
ATOM   2129  O   THR A 313      55.375 -36.320   5.472  1.00 55.12           O  
ATOM   2130  CB  THR A 313      55.402 -34.417   7.765  1.00 53.17           C  
ATOM   2131  OG1 THR A 313      55.616 -34.044   9.129  1.00 56.80           O  
ATOM   2132  CG2 THR A 313      54.550 -33.350   7.093  1.00 47.63           C  
ATOM   2133  N   LEU A 314      53.176 -36.008   5.829  1.00 51.93           N  
ATOM   2134  CA  LEU A 314      52.812 -36.219   4.438  1.00 50.65           C  
ATOM   2135  C   LEU A 314      52.379 -34.907   3.796  1.00 52.60           C  
ATOM   2136  O   LEU A 314      51.621 -34.136   4.386  1.00 55.18           O  
ATOM   2137  CB  LEU A 314      51.691 -37.248   4.366  1.00 54.53           C  
ATOM   2138  CG  LEU A 314      50.967 -37.416   3.040  1.00 51.59           C  
ATOM   2139  CD1 LEU A 314      51.835 -38.132   2.013  1.00 45.71           C  
ATOM   2140  CD2 LEU A 314      49.687 -38.157   3.321  1.00 46.30           C  
ATOM   2141  N   ILE A 315      52.888 -34.629   2.604  1.00 50.43           N  
ATOM   2142  CA  ILE A 315      52.461 -33.454   1.867  1.00 49.50           C  
ATOM   2143  C   ILE A 315      51.839 -33.895   0.551  1.00 51.03           C  
ATOM   2144  O   ILE A 315      52.440 -34.668  -0.205  1.00 50.47           O  
ATOM   2145  CB  ILE A 315      53.625 -32.457   1.555  1.00 49.26           C  
ATOM   2146  CG1 ILE A 315      54.208 -31.841   2.822  1.00 48.85           C  
ATOM   2147  CG2 ILE A 315      53.139 -31.322   0.679  1.00 46.97           C  
ATOM   2148  CD1 ILE A 315      55.375 -32.600   3.350  1.00 51.74           C  
ATOM   2149  N   LYS A 316      50.645 -33.391   0.254  1.00 48.06           N  
ATOM   2150  CA  LYS A 316      50.166 -33.505  -1.103  1.00 50.19           C  
ATOM   2151  C   LYS A 316      50.497 -32.131  -1.660  1.00 51.88           C  
ATOM   2152  O   LYS A 316      49.856 -31.136  -1.315  1.00 52.74           O  
ATOM   2153  CB  LYS A 316      48.661 -33.778  -1.123  1.00 51.09           C  
ATOM   2154  CG  LYS A 316      48.101 -33.975  -2.503  1.00 53.55           C  
ATOM   2155  CD  LYS A 316      46.597 -33.652  -2.573  1.00 57.87           C  
ATOM   2156  CE  LYS A 316      46.031 -33.907  -4.004  1.00 58.84           C  
ATOM   2157  NZ  LYS A 316      44.557 -34.202  -4.086  1.00 56.47           N  
ATOM   2158  N   GLY A 317      51.563 -32.073  -2.458  1.00 52.85           N  
ATOM   2159  CA  GLY A 317      51.985 -30.846  -3.099  1.00 50.52           C  
ATOM   2160  C   GLY A 317      51.495 -30.643  -4.512  1.00 49.23           C  
ATOM   2161  O   GLY A 317      51.533 -31.543  -5.336  1.00 49.05           O  
ATOM   2162  N   TYR A 318      51.150 -29.403  -4.809  1.00 50.65           N  
ATOM   2163  CA  TYR A 318      50.782 -28.981  -6.141  1.00 51.29           C  
ATOM   2164  C   TYR A 318      51.873 -28.034  -6.510  1.00 46.88           C  
ATOM   2165  O   TYR A 318      52.425 -27.347  -5.647  1.00 49.47           O  
ATOM   2166  CB  TYR A 318      49.468 -28.199  -6.130  1.00 52.25           C  
ATOM   2167  CG  TYR A 318      48.298 -28.927  -5.521  1.00 52.68           C  
ATOM   2168  CD1 TYR A 318      48.151 -28.997  -4.147  1.00 48.29           C  
ATOM   2169  CD2 TYR A 318      47.325 -29.523  -6.324  1.00 54.52           C  
ATOM   2170  CE1 TYR A 318      47.099 -29.646  -3.587  1.00 55.43           C  
ATOM   2171  CE2 TYR A 318      46.251 -30.179  -5.765  1.00 57.15           C  
ATOM   2172  CZ  TYR A 318      46.149 -30.234  -4.391  1.00 57.06           C  
ATOM   2173  OH  TYR A 318      45.096 -30.872  -3.800  1.00 61.55           O  
ATOM   2174  N   GLY A 319      52.182 -27.972  -7.790  1.00 46.30           N  
ATOM   2175  CA  GLY A 319      53.207 -27.058  -8.225  1.00 48.11           C  
ATOM   2176  C   GLY A 319      53.292 -27.058  -9.724  1.00 50.84           C  
ATOM   2177  O   GLY A 319      52.491 -27.704 -10.405  1.00 52.07           O  
ATOM   2178  N   ILE A 320      54.264 -26.321 -10.235  1.00 43.84           N  
ATOM   2179  CA  ILE A 320      54.469 -26.252 -11.656  1.00 47.49           C  
ATOM   2180  C   ILE A 320      55.779 -26.938 -11.990  1.00 51.58           C  
ATOM   2181  O   ILE A 320      56.828 -26.556 -11.480  1.00 47.44           O  
ATOM   2182  CB  ILE A 320      54.545 -24.805 -12.122  1.00 52.09           C  
ATOM   2183  CG1 ILE A 320      53.255 -24.065 -11.764  1.00 55.26           C  
ATOM   2184  CG2 ILE A 320      54.809 -24.748 -13.617  1.00 50.38           C  
ATOM   2185  CD1 ILE A 320      53.433 -22.568 -11.749  1.00 61.93           C  
ATOM   2186  N   ARG A 321      55.710 -27.970 -12.823  1.00 51.52           N  
ATOM   2187  CA  ARG A 321      56.906 -28.545 -13.393  1.00 51.82           C  
ATOM   2188  C   ARG A 321      57.341 -27.662 -14.565  1.00 53.59           C  
ATOM   2189  O   ARG A 321      56.530 -27.370 -15.440  1.00 55.27           O  
ATOM   2190  CB  ARG A 321      56.619 -29.956 -13.894  1.00 51.10           C  
ATOM   2191  CG  ARG A 321      57.882 -30.766 -14.090  1.00 54.72           C  
ATOM   2192  CD  ARG A 321      57.972 -31.383 -15.445  1.00 51.42           C  
ATOM   2193  NE  ARG A 321      57.095 -32.530 -15.487  1.00 63.44           N  
ATOM   2194  CZ  ARG A 321      56.522 -33.002 -16.589  1.00 68.53           C  
ATOM   2195  NH1 ARG A 321      56.736 -32.431 -17.775  1.00 64.38           N  
ATOM   2196  NH2 ARG A 321      55.725 -34.055 -16.497  1.00 69.54           N  
ATOM   2197  N   PHE A 322      58.600 -27.227 -14.586  1.00 51.33           N  
ATOM   2198  CA  PHE A 322      59.128 -26.482 -15.732  1.00 49.86           C  
ATOM   2199  C   PHE A 322      59.998 -27.360 -16.628  1.00 54.79           C  
ATOM   2200  O   PHE A 322      61.070 -27.792 -16.228  1.00 54.52           O  
ATOM   2201  CB  PHE A 322      59.930 -25.271 -15.272  1.00 47.33           C  
ATOM   2202  CG  PHE A 322      59.089 -24.175 -14.678  1.00 50.38           C  
ATOM   2203  CD1 PHE A 322      58.674 -24.232 -13.355  1.00 51.73           C  
ATOM   2204  CD2 PHE A 322      58.717 -23.081 -15.435  1.00 50.74           C  
ATOM   2205  CE1 PHE A 322      57.890 -23.217 -12.803  1.00 49.23           C  
ATOM   2206  CE2 PHE A 322      57.922 -22.060 -14.883  1.00 54.16           C  
ATOM   2207  CZ  PHE A 322      57.514 -22.135 -13.571  1.00 47.29           C  
ATOM   2208  N   ASP A 323      59.527 -27.629 -17.840  1.00 53.78           N  
ATOM   2209  CA  ASP A 323      60.303 -28.388 -18.811  1.00 53.83           C  
ATOM   2210  C   ASP A 323      61.174 -27.503 -19.696  1.00 63.77           C  
ATOM   2211  O   ASP A 323      60.671 -26.680 -20.469  1.00 65.60           O  
ATOM   2212  CB  ASP A 323      59.368 -29.188 -19.701  1.00 62.71           C  
ATOM   2213  CG  ASP A 323      59.371 -30.658 -19.361  1.00 80.19           C  
ATOM   2214  OD1 ASP A 323      58.549 -31.070 -18.497  1.00 73.41           O  
ATOM   2215  OD2 ASP A 323      60.212 -31.391 -19.949  1.00 86.19           O  
ATOM   2216  N   VAL A 324      62.484 -27.671 -19.597  1.00 60.23           N  
ATOM   2217  CA  VAL A 324      63.381 -26.946 -20.480  1.00 57.12           C  
ATOM   2218  C   VAL A 324      63.672 -27.811 -21.701  1.00 61.59           C  
ATOM   2219  O   VAL A 324      64.231 -28.900 -21.570  1.00 62.69           O  
ATOM   2220  CB  VAL A 324      64.683 -26.576 -19.767  1.00 54.68           C  
ATOM   2221  CG1 VAL A 324      65.596 -25.771 -20.691  1.00 51.28           C  
ATOM   2222  CG2 VAL A 324      64.369 -25.793 -18.506  1.00 52.81           C  
ATOM   2223  N   MET A 325      63.276 -27.326 -22.880  1.00 64.09           N  
ATOM   2224  CA  MET A 325      63.483 -28.032 -24.146  1.00 61.81           C  
ATOM   2225  C   MET A 325      64.367 -27.226 -25.081  1.00 59.03           C  
ATOM   2226  O   MET A 325      64.059 -26.086 -25.383  1.00 66.40           O  
ATOM   2227  CB  MET A 325      62.139 -28.279 -24.826  1.00 71.35           C  
ATOM   2228  CG  MET A 325      61.196 -29.183 -24.038  1.00 80.10           C  
ATOM   2229  SD  MET A 325      59.469 -28.973 -24.519  1.00106.32           S  
ATOM   2230  CE  MET A 325      59.264 -27.199 -24.249  1.00 75.12           C  
ATOM   2231  N   VAL A 326      65.457 -27.814 -25.554  1.00 59.92           N  
ATOM   2232  CA  VAL A 326      66.379 -27.087 -26.430  1.00 65.93           C  
ATOM   2233  C   VAL A 326      66.408 -27.651 -27.860  1.00 70.20           C  
ATOM   2234  O   VAL A 326      66.562 -28.856 -28.053  1.00 71.74           O  
ATOM   2235  CB  VAL A 326      67.808 -27.042 -25.833  1.00 59.69           C  
ATOM   2236  CG1 VAL A 326      68.767 -26.330 -26.760  1.00 62.11           C  
ATOM   2237  CG2 VAL A 326      67.786 -26.350 -24.501  1.00 58.99           C  
ATOM   2238  N   PHE A 327      66.238 -26.778 -28.854  1.00 68.17           N  
ATOM   2239  CA  PHE A 327      66.311 -27.179 -30.253  1.00 68.62           C  
ATOM   2240  C   PHE A 327      67.225 -26.246 -30.999  1.00 73.86           C  
ATOM   2241  O   PHE A 327      67.446 -25.112 -30.582  1.00 71.59           O  
ATOM   2242  CB  PHE A 327      64.958 -27.045 -30.933  1.00 68.03           C  
ATOM   2243  CG  PHE A 327      63.817 -27.506 -30.108  1.00 78.83           C  
ATOM   2244  CD1 PHE A 327      63.398 -28.831 -30.163  1.00 80.55           C  
ATOM   2245  CD2 PHE A 327      63.142 -26.616 -29.285  1.00 78.46           C  
ATOM   2246  CE1 PHE A 327      62.330 -29.262 -29.405  1.00 83.25           C  
ATOM   2247  CE2 PHE A 327      62.071 -27.034 -28.515  1.00 79.38           C  
ATOM   2248  CZ  PHE A 327      61.662 -28.358 -28.573  1.00 86.43           C  
ATOM   2249  N   GLY A 328      67.728 -26.708 -32.133  1.00 77.47           N  
ATOM   2250  CA  GLY A 328      68.292 -25.792 -33.099  1.00 78.09           C  
ATOM   2251  C   GLY A 328      69.045 -26.424 -34.244  1.00 81.19           C  
ATOM   2252  O   GLY A 328      69.498 -27.563 -34.148  1.00 80.69           O  
ATOM   2253  N   GLN A 329      69.210 -25.647 -35.313  1.00 83.49           N  
ATOM   2254  CA  GLN A 329      69.875 -26.103 -36.521  1.00 82.28           C  
ATOM   2255  C   GLN A 329      70.868 -25.057 -36.988  1.00 86.33           C  
ATOM   2256  O   GLN A 329      70.552 -23.865 -37.042  1.00 84.57           O  
ATOM   2257  CB  GLN A 329      68.853 -26.359 -37.623  1.00 84.46           C  
ATOM   2258  CG  GLN A 329      69.045 -27.685 -38.330  1.00 94.52           C  
ATOM   2259  CD  GLN A 329      68.074 -27.885 -39.481  1.00102.95           C  
ATOM   2260  OE1 GLN A 329      67.568 -26.918 -40.059  1.00100.20           O  
ATOM   2261  NE2 GLN A 329      67.807 -29.146 -39.818  1.00 99.72           N  
ATOM   2262  N   ALA A 330      72.073 -25.508 -37.316  1.00 85.99           N  
ATOM   2263  CA  ALA A 330      73.109 -24.623 -37.827  1.00 89.14           C  
ATOM   2264  C   ALA A 330      73.449 -24.985 -39.262  1.00 93.19           C  
ATOM   2265  O   ALA A 330      73.806 -26.129 -39.552  1.00 94.55           O  
ATOM   2266  CB  ALA A 330      74.360 -24.692 -36.950  1.00 84.59           C  
ATOM   2267  N   GLY A 331      73.290 -24.022 -40.164  1.00 96.12           N  
ATOM   2268  CA  GLY A 331      73.840 -24.137 -41.503  1.00 99.77           C  
ATOM   2269  C   GLY A 331      75.186 -23.445 -41.656  1.00 97.48           C  
ATOM   2270  O   GLY A 331      75.469 -22.461 -40.976  1.00 98.47           O  
ATOM   2271  N   LYS A 332      76.012 -23.934 -42.572  1.00102.83           N  
ATOM   2272  CA  LYS A 332      77.255 -23.235 -42.924  1.00104.70           C  
ATOM   2273  C   LYS A 332      77.564 -23.513 -44.386  1.00108.29           C  
ATOM   2274  O   LYS A 332      77.156 -24.541 -44.914  1.00110.37           O  
ATOM   2275  CB  LYS A 332      78.426 -23.667 -42.033  1.00 89.69           C  
ATOM   2276  N   PHE A 333      78.276 -22.616 -45.055  1.00108.52           N  
ATOM   2277  CA  PHE A 333      78.494 -22.809 -46.487  1.00114.24           C  
ATOM   2278  C   PHE A 333      79.418 -23.985 -46.840  1.00116.50           C  
ATOM   2279  O   PHE A 333      80.557 -24.069 -46.373  1.00112.00           O  
ATOM   2280  CB  PHE A 333      79.003 -21.529 -47.155  1.00115.54           C  
ATOM   2281  CG  PHE A 333      79.433 -21.732 -48.578  1.00119.63           C  
ATOM   2282  CD1 PHE A 333      78.490 -21.896 -49.582  1.00121.30           C  
ATOM   2283  CD2 PHE A 333      80.779 -21.779 -48.910  1.00118.22           C  
ATOM   2284  CE1 PHE A 333      78.878 -22.096 -50.892  1.00121.09           C  
ATOM   2285  CE2 PHE A 333      81.176 -21.979 -50.215  1.00119.30           C  
ATOM   2286  CZ  PHE A 333      80.225 -22.137 -51.209  1.00124.75           C  
ATOM   2287  N   ASN A 334      78.902 -24.890 -47.668  1.00119.01           N  
ATOM   2288  CA  ASN A 334      79.724 -25.894 -48.337  1.00122.94           C  
ATOM   2289  C   ASN A 334      79.343 -25.972 -49.815  1.00125.53           C  
ATOM   2290  O   ASN A 334      78.174 -25.802 -50.179  1.00121.94           O  
ATOM   2291  CB  ASN A 334      79.601 -27.271 -47.674  1.00119.75           C  
ATOM   2292  CG  ASN A 334      80.741 -28.218 -48.064  1.00122.67           C  
ATOM   2293  OD1 ASN A 334      81.355 -28.073 -49.123  1.00125.19           O  
ATOM   2294  ND2 ASN A 334      81.025 -29.190 -47.202  1.00118.86           N  
ATOM   2295  N   ILE A 335      80.337 -26.220 -50.662  1.00128.43           N  
ATOM   2296  CA  ILE A 335      80.118 -26.282 -52.102  1.00129.06           C  
ATOM   2297  C   ILE A 335      79.312 -27.516 -52.492  1.00125.05           C  
ATOM   2298  O   ILE A 335      78.462 -27.453 -53.376  1.00122.38           O  
ATOM   2299  CB  ILE A 335      81.449 -26.304 -52.875  1.00124.65           C  
ATOM   2300  CG1 ILE A 335      82.562 -25.680 -52.033  1.00125.40           C  
ATOM   2301  CG2 ILE A 335      81.291 -25.599 -54.222  1.00120.70           C  
ATOM   2302  CD1 ILE A 335      83.932 -25.776 -52.666  1.00125.11           C  
ATOM   2303  N   ILE A 336      79.583 -28.631 -51.821  1.00121.80           N  
ATOM   2304  CA  ILE A 336      78.976 -29.913 -52.170  1.00120.24           C  
ATOM   2305  C   ILE A 336      77.438 -29.863 -52.294  1.00122.54           C  
ATOM   2306  O   ILE A 336      76.896 -30.160 -53.366  1.00125.66           O  
ATOM   2307  CB  ILE A 336      79.433 -31.049 -51.206  1.00117.93           C  
ATOM   2308  CG1 ILE A 336      80.931 -30.937 -50.896  1.00113.12           C  
ATOM   2309  CG2 ILE A 336      79.062 -32.415 -51.758  1.00111.17           C  
ATOM   2310  CD1 ILE A 336      81.832 -31.188 -52.073  1.00110.02           C  
ATOM   2311  N   PRO A 337      76.727 -29.468 -51.218  1.00124.75           N  
ATOM   2312  CA  PRO A 337      75.266 -29.439 -51.375  1.00126.40           C  
ATOM   2313  C   PRO A 337      74.775 -28.315 -52.292  1.00128.96           C  
ATOM   2314  O   PRO A 337      73.619 -28.360 -52.727  1.00128.73           O  
ATOM   2315  CB  PRO A 337      74.759 -29.249 -49.944  1.00121.15           C  
ATOM   2316  CG  PRO A 337      75.863 -28.547 -49.249  1.00123.26           C  
ATOM   2317  CD  PRO A 337      77.145 -29.000 -49.881  1.00122.33           C  
ATOM   2318  N   THR A 338      75.631 -27.327 -52.564  1.00125.48           N  
ATOM   2319  CA  THR A 338      75.301 -26.250 -53.500  1.00126.64           C  
ATOM   2320  C   THR A 338      75.273 -26.773 -54.934  1.00131.53           C  
ATOM   2321  O   THR A 338      74.296 -26.576 -55.667  1.00133.19           O  
ATOM   2322  CB  THR A 338      76.325 -25.099 -53.444  1.00124.71           C  
ATOM   2323  OG1 THR A 338      76.729 -24.862 -52.088  1.00123.42           O  
ATOM   2324  CG2 THR A 338      75.726 -23.831 -54.041  1.00122.10           C  
ATOM   2325  N   LEU A 339      76.364 -27.431 -55.322  1.00129.43           N  
ATOM   2326  CA  LEU A 339      76.471 -28.075 -56.622  1.00126.86           C  
ATOM   2327  C   LEU A 339      75.343 -29.074 -56.768  1.00131.95           C  
ATOM   2328  O   LEU A 339      74.583 -29.017 -57.731  1.00132.12           O  
ATOM   2329  CB  LEU A 339      77.810 -28.797 -56.756  1.00119.87           C  
ATOM   2330  CG  LEU A 339      79.066 -27.959 -56.510  1.00124.22           C  
ATOM   2331  CD1 LEU A 339      80.327 -28.780 -56.785  1.00109.98           C  
ATOM   2332  CD2 LEU A 339      79.043 -26.664 -57.329  1.00114.86           C  
ATOM   2333  N   LEU A 340      75.233 -29.977 -55.794  1.00133.74           N  
ATOM   2334  CA  LEU A 340      74.191 -30.998 -55.809  1.00133.43           C  
ATOM   2335  C   LEU A 340      72.798 -30.394 -56.005  1.00135.90           C  
ATOM   2336  O   LEU A 340      72.037 -30.847 -56.860  1.00142.31           O  
ATOM   2337  CB  LEU A 340      74.239 -31.850 -54.538  1.00132.17           C  
ATOM   2338  CG  LEU A 340      73.353 -33.097 -54.587  1.00140.67           C  
ATOM   2339  CD1 LEU A 340      73.789 -34.008 -55.723  1.00142.23           C  
ATOM   2340  CD2 LEU A 340      73.360 -33.854 -53.268  1.00142.39           C  
ATOM   2341  N   ASN A 341      72.474 -29.362 -55.232  1.00136.42           N  
ATOM   2342  CA  ASN A 341      71.179 -28.692 -55.371  1.00141.89           C  
ATOM   2343  C   ASN A 341      70.966 -28.018 -56.723  1.00144.27           C  
ATOM   2344  O   ASN A 341      69.841 -27.965 -57.231  1.00144.68           O  
ATOM   2345  CB  ASN A 341      70.962 -27.677 -54.252  1.00142.26           C  
ATOM   2346  CG  ASN A 341      70.238 -28.270 -53.070  1.00143.07           C  
ATOM   2347  OD1 ASN A 341      69.084 -27.925 -52.799  1.00140.21           O  
ATOM   2348  ND2 ASN A 341      70.905 -29.183 -52.362  1.00139.33           N  
ATOM   2349  N   ILE A 342      72.043 -27.492 -57.295  1.00141.76           N  
ATOM   2350  CA  ILE A 342      71.962 -26.883 -58.614  1.00142.16           C  
ATOM   2351  C   ILE A 342      71.679 -27.956 -59.673  1.00146.40           C  
ATOM   2352  O   ILE A 342      70.775 -27.801 -60.503  1.00146.68           O  
ATOM   2353  CB  ILE A 342      73.236 -26.087 -58.941  1.00139.67           C  
ATOM   2354  CG1 ILE A 342      73.304 -24.832 -58.066  1.00135.02           C  
ATOM   2355  CG2 ILE A 342      73.258 -25.694 -60.404  1.00143.21           C  
ATOM   2356  CD1 ILE A 342      74.599 -24.061 -58.193  1.00131.76           C  
ATOM   2357  N   GLY A 343      72.441 -29.047 -59.617  1.00143.11           N  
ATOM   2358  CA  GLY A 343      72.234 -30.194 -60.483  1.00143.81           C  
ATOM   2359  C   GLY A 343      70.809 -30.713 -60.417  1.00148.39           C  
ATOM   2360  O   GLY A 343      70.189 -30.988 -61.444  1.00149.70           O  
ATOM   2361  N   ALA A 344      70.280 -30.837 -59.205  1.00150.56           N  
ATOM   2362  CA  ALA A 344      68.887 -31.231 -59.029  1.00151.09           C  
ATOM   2363  C   ALA A 344      67.931 -30.148 -59.540  1.00154.97           C  
ATOM   2364  O   ALA A 344      66.785 -30.438 -59.893  1.00157.82           O  
ATOM   2365  CB  ALA A 344      68.602 -31.554 -57.562  1.00146.01           C  
ATOM   2366  N   GLY A 345      68.411 -28.905 -59.585  1.00150.54           N  
ATOM   2367  CA  GLY A 345      67.605 -27.782 -60.036  1.00152.47           C  
ATOM   2368  C   GLY A 345      67.394 -27.724 -61.541  1.00159.37           C  
ATOM   2369  O   GLY A 345      66.274 -27.495 -62.020  1.00160.34           O  
ATOM   2370  N   LEU A 346      68.474 -27.927 -62.291  1.00158.97           N  
ATOM   2371  CA  LEU A 346      68.405 -27.912 -63.753  1.00160.96           C  
ATOM   2372  C   LEU A 346      67.521 -29.035 -64.308  1.00163.64           C  
ATOM   2373  O   LEU A 346      66.863 -28.868 -65.343  1.00166.33           O  
ATOM   2374  CB  LEU A 346      69.813 -27.961 -64.368  1.00157.54           C  
ATOM   2375  CG  LEU A 346      70.803 -29.066 -63.975  1.00155.51           C  
ATOM   2376  CD1 LEU A 346      70.620 -30.346 -64.797  1.00149.63           C  
ATOM   2377  CD2 LEU A 346      72.232 -28.551 -64.090  1.00150.40           C  
ATOM   2378  N   ALA A 347      67.511 -30.167 -63.606  1.00161.87           N  
ATOM   2379  CA  ALA A 347      66.693 -31.317 -63.977  1.00161.00           C  
ATOM   2380  C   ALA A 347      65.212 -30.947 -64.077  1.00168.77           C  
ATOM   2381  O   ALA A 347      64.519 -31.380 -64.999  1.00171.48           O  
ATOM   2382  CB  ALA A 347      66.897 -32.453 -62.980  1.00152.81           C  
ATOM   2383  N   LEU A 348      64.736 -30.147 -63.127  1.00169.60           N  
ATOM   2384  CA  LEU A 348      63.362 -29.649 -63.152  1.00171.78           C  
ATOM   2385  C   LEU A 348      63.197 -28.454 -64.102  1.00176.25           C  
ATOM   2386  O   LEU A 348      62.206 -28.367 -64.848  1.00178.50           O  
ATOM   2387  CB  LEU A 348      62.904 -29.276 -61.740  1.00164.44           C  
ATOM   2388  N   LEU A 349      64.175 -27.547 -64.077  1.00174.04           N  
ATOM   2389  CA  LEU A 349      64.130 -26.331 -64.893  1.00174.24           C  
ATOM   2390  C   LEU A 349      64.012 -26.597 -66.403  1.00181.40           C  
ATOM   2391  O   LEU A 349      63.298 -25.876 -67.107  1.00181.49           O  
ATOM   2392  CB  LEU A 349      65.336 -25.435 -64.596  1.00168.27           C  
ATOM   2393  N   GLY A 350      64.708 -27.623 -66.895  1.00179.44           N  
ATOM   2394  CA  GLY A 350      64.591 -28.025 -68.291  1.00178.91           C  
ATOM   2395  C   GLY A 350      63.322 -28.817 -68.581  1.00183.59           C  
ATOM   2396  O   GLY A 350      62.663 -28.628 -69.617  1.00183.71           O  
ATOM   2397  N   LEU A 351      62.979 -29.709 -67.653  1.00182.85           N  
ATOM   2398  CA  LEU A 351      61.781 -30.544 -67.762  1.00183.64           C  
ATOM   2399  C   LEU A 351      60.493 -29.710 -67.776  1.00184.40           C  
ATOM   2400  O   LEU A 351      59.441 -30.194 -68.190  1.00185.71           O  
ATOM   2401  CB  LEU A 351      61.768 -31.617 -66.659  1.00179.08           C  
ATOM   2402  CG  LEU A 351      60.573 -31.845 -65.726  1.00176.86           C  
ATOM   2403  CD1 LEU A 351      59.501 -32.722 -66.359  1.00174.65           C  
ATOM   2404  CD2 LEU A 351      61.056 -32.460 -64.427  1.00172.96           C  
ATOM   2405  N   VAL A 352      60.582 -28.458 -67.333  1.00182.99           N  
ATOM   2406  CA  VAL A 352      59.507 -27.495 -67.579  1.00185.21           C  
ATOM   2407  C   VAL A 352      59.218 -27.380 -69.082  1.00188.31           C  
ATOM   2408  O   VAL A 352      58.124 -27.737 -69.564  1.00190.39           O  
ATOM   2409  CB  VAL A 352      59.869 -26.099 -67.040  1.00182.55           C  
ATOM   2410  N   ASN A 353      60.213 -26.881 -69.816  1.00188.08           N  
ATOM   2411  CA  ASN A 353      60.126 -26.744 -71.269  1.00189.35           C  
ATOM   2412  C   ASN A 353      59.877 -28.079 -71.971  1.00187.73           C  
ATOM   2413  O   ASN A 353      59.300 -28.116 -73.060  1.00185.68           O  
ATOM   2414  CB  ASN A 353      61.390 -26.079 -71.831  1.00185.89           C  
ATOM   2415  CG  ASN A 353      61.095 -24.769 -72.549  1.00182.20           C  
ATOM   2416  OD1 ASN A 353      60.307 -23.949 -72.077  1.00178.69           O  
ATOM   2417  ND2 ASN A 353      61.727 -24.573 -73.702  1.00179.74           N  
ATOM   2418  N   VAL A 354      60.311 -29.171 -71.343  1.00187.68           N  
ATOM   2419  CA  VAL A 354      60.056 -30.510 -71.882  1.00185.73           C  
ATOM   2420  C   VAL A 354      58.584 -30.931 -71.774  1.00186.72           C  
ATOM   2421  O   VAL A 354      58.031 -31.525 -72.704  1.00187.06           O  
ATOM   2422  CB  VAL A 354      60.939 -31.577 -71.204  1.00180.80           C  
ATOM   2423  N   ILE A 355      57.951 -30.624 -70.642  1.00188.41           N  
ATOM   2424  CA  ILE A 355      56.552 -31.003 -70.424  1.00188.69           C  
ATOM   2425  C   ILE A 355      55.583 -30.011 -71.064  1.00188.81           C  
ATOM   2426  O   ILE A 355      54.382 -30.288 -71.167  1.00183.82           O  
ATOM   2427  CB  ILE A 355      56.211 -31.179 -68.924  1.00188.81           C  
ATOM   2428  CG1 ILE A 355      55.133 -32.254 -68.745  1.00183.84           C  
ATOM   2429  CG2 ILE A 355      55.783 -29.850 -68.305  1.00187.02           C  
ATOM   2430  CD1 ILE A 355      54.931 -32.691 -67.308  1.00174.36           C  
ATOM   2431  N   CYS A 356      56.104 -28.856 -71.482  1.00190.89           N  
ATOM   2432  CA  CYS A 356      55.337 -27.971 -72.361  1.00191.51           C  
ATOM   2433  C   CYS A 356      54.849 -28.746 -73.597  1.00193.11           C  
ATOM   2434  O   CYS A 356      53.669 -28.692 -73.951  1.00190.10           O  
ATOM   2435  CB  CYS A 356      56.173 -26.759 -72.785  1.00182.52           C  
ATOM   2436  N   ASP A 357      55.768 -29.459 -74.247  1.00195.08           N  
ATOM   2437  CA  ASP A 357      55.442 -30.327 -75.384  1.00191.87           C  
ATOM   2438  C   ASP A 357      54.918 -31.726 -75.011  1.00188.45           C  
ATOM   2439  O   ASP A 357      53.980 -32.226 -75.635  1.00184.78           O  
ATOM   2440  CB  ASP A 357      56.649 -30.477 -76.327  1.00190.10           C  
ATOM   2441  CG  ASP A 357      57.794 -29.535 -75.982  1.00186.31           C  
ATOM   2442  OD1 ASP A 357      57.530 -28.362 -75.641  1.00185.98           O  
ATOM   2443  OD2 ASP A 357      58.962 -29.974 -76.059  1.00178.87           O  
ATOM   2444  N   TRP A 358      55.521 -32.344 -73.993  1.00188.20           N  
ATOM   2445  CA  TRP A 358      55.395 -33.794 -73.769  1.00184.76           C  
ATOM   2446  C   TRP A 358      54.029 -34.325 -73.316  1.00183.44           C  
ATOM   2447  O   TRP A 358      53.844 -35.542 -73.223  1.00178.85           O  
ATOM   2448  CB  TRP A 358      56.476 -34.284 -72.798  1.00179.83           C  
ATOM   2449  N   ILE A 359      53.086 -33.431 -73.028  1.00183.52           N  
ATOM   2450  CA  ILE A 359      51.755 -33.840 -72.573  1.00176.87           C  
ATOM   2451  C   ILE A 359      51.018 -34.682 -73.617  1.00171.47           C  
ATOM   2452  O   ILE A 359      50.992 -35.912 -73.539  1.00162.45           O  
ATOM   2453  CB  ILE A 359      50.885 -32.624 -72.198  1.00168.13           C  
TER    2454      ILE A 359                                                      
HETATM 2455  C1  GOL A 508      47.840 -36.287 -12.218  1.00 63.98           C  
HETATM 2456  O1  GOL A 508      48.121 -37.197 -11.177  1.00 68.12           O  
HETATM 2457  C2  GOL A 508      48.261 -34.908 -11.729  1.00 70.00           C  
HETATM 2458  O2  GOL A 508      49.163 -35.092 -10.648  1.00 71.72           O  
HETATM 2459  C3  GOL A 508      47.021 -34.124 -11.276  1.00 65.72           C  
HETATM 2460  O3  GOL A 508      45.914 -34.479 -12.082  1.00 61.59           O  
HETATM 2461  C1  GOL A 509      39.475 -37.193  -3.780  1.00 87.47           C  
HETATM 2462  O1  GOL A 509      39.544 -37.894  -5.012  1.00 79.39           O  
HETATM 2463  C2  GOL A 509      40.654 -36.219  -3.643  1.00 87.89           C  
HETATM 2464  O2  GOL A 509      41.541 -36.647  -2.614  1.00 76.79           O  
HETATM 2465  C3  GOL A 509      40.151 -34.787  -3.407  1.00 85.89           C  
HETATM 2466  O3  GOL A 509      40.752 -33.872  -4.309  1.00 86.01           O  
HETATM 2467  N1  CTP A 510      43.071 -41.548  -9.204  1.00 58.80           N  
HETATM 2468  C2  CTP A 510      42.845 -42.890  -8.988  1.00 58.95           C  
HETATM 2469  N3  CTP A 510      43.845 -43.813  -9.229  1.00 64.09           N  
HETATM 2470  C4  CTP A 510      45.144 -43.355  -9.409  1.00 55.50           C  
HETATM 2471  C5  CTP A 510      45.381 -41.998  -9.555  1.00 53.22           C  
HETATM 2472  C6  CTP A 510      44.300 -41.129  -9.632  1.00 55.14           C  
HETATM 2473  O2  CTP A 510      41.750 -43.250  -8.588  1.00 60.97           O  
HETATM 2474  N4  CTP A 510      46.161 -44.201  -9.439  1.00 50.32           N  
HETATM 2475  C1' CTP A 510      41.909 -40.658  -9.322  1.00 54.63           C  
HETATM 2476  C2' CTP A 510      41.899 -39.584  -8.254  1.00 53.96           C  
HETATM 2477  O2' CTP A 510      41.457 -40.018  -6.998  1.00 55.81           O  
HETATM 2478  C3' CTP A 510      40.922 -38.607  -8.858  1.00 63.47           C  
HETATM 2479  C4' CTP A 510      41.215 -38.734 -10.343  1.00 58.17           C  
HETATM 2480  O4' CTP A 510      41.962 -39.919 -10.519  1.00 53.84           O  
HETATM 2481  O3' CTP A 510      39.583 -38.974  -8.556  1.00 64.97           O  
HETATM 2482  C5' CTP A 510      41.965 -37.492 -10.828  1.00 59.80           C  
HETATM 2483  O5' CTP A 510      43.365 -37.535 -10.634  1.00 60.60           O  
HETATM 2484  PA  CTP A 510      44.101 -36.373  -9.797  1.00 57.17           P  
HETATM 2485  O1A CTP A 510      43.759 -35.052 -10.425  1.00 49.74           O  
HETATM 2486  O2A CTP A 510      45.596 -36.595  -9.737  1.00 53.49           O  
HETATM 2487  O3A CTP A 510      43.408 -36.636  -8.368  1.00 53.90           O  
HETATM 2488  PB  CTP A 510      43.422 -35.663  -7.099  1.00 59.56           P  
HETATM 2489  O1B CTP A 510      42.429 -34.534  -7.244  1.00 64.75           O  
HETATM 2490  O2B CTP A 510      44.785 -35.107  -6.805  1.00 65.79           O  
HETATM 2491  O3B CTP A 510      42.875 -36.625  -5.943  1.00 59.54           O  
HETATM 2492  PG  CTP A 510      43.697 -37.810  -5.241  1.00 56.21           P  
HETATM 2493  O1G CTP A 510      44.817 -38.320  -6.095  1.00 55.76           O  
HETATM 2494  O2G CTP A 510      42.767 -38.970  -4.972  1.00 60.59           O  
HETATM 2495  O3G CTP A 510      44.225 -37.255  -3.949  1.00 60.32           O  
HETATM 2496  O   HOH A 601      41.054 -40.321   2.480  1.00 57.73           O  
HETATM 2497  O   HOH A 602      60.059 -28.301   4.418  1.00 57.13           O  
HETATM 2498  O   HOH A 603      69.618 -35.827 -21.171  1.00 63.51           O  
HETATM 2499  O   HOH A 604      42.886 -32.815  -9.912  1.00 60.07           O  
HETATM 2500  O   HOH A 605      62.180 -47.693  15.501  1.00 78.00           O  
HETATM 2501  O   HOH A 606      35.148 -58.098  10.121  1.00 72.43           O  
HETATM 2502  O   HOH A 607      73.682 -14.076 -21.613  1.00 62.74           O  
HETATM 2503  O   HOH A 608      64.662 -14.341 -26.391  1.00 67.30           O  
HETATM 2504  O   HOH A 609      70.747 -25.803  -8.938  1.00 53.45           O  
HETATM 2505  O   HOH A 610      42.957 -31.804  -4.960  1.00 64.58           O  
HETATM 2506  O   HOH A 611      53.479 -17.764  -0.413  1.00 51.26           O  
HETATM 2507  O   HOH A 612      45.692 -30.815  -9.351  1.00 56.75           O  
HETATM 2508  O   HOH A 613      60.602  -9.578 -17.742  1.00 63.78           O  
HETATM 2509  O   HOH A 614      52.527 -22.302   7.143  1.00 90.20           O  
HETATM 2510  O   HOH A 615      62.981 -30.392  -9.386  1.00 54.28           O  
HETATM 2511  O   HOH A 616      48.338 -34.787   3.434  1.00 48.13           O  
HETATM 2512  O   HOH A 617      54.944 -37.224 -12.474  1.00 60.73           O  
HETATM 2513  O   HOH A 618      57.863 -11.076 -19.853  1.00 71.73           O  
HETATM 2514  O   HOH A 619      42.560 -35.097  -0.433  1.00 72.51           O  
HETATM 2515  O   HOH A 620      45.256 -34.214   7.796  1.00 55.78           O  
HETATM 2516  O   HOH A 621      51.869 -38.552  -6.010  1.00 57.79           O  
HETATM 2517  O   HOH A 622      50.242 -17.862   1.829  1.00 62.75           O  
HETATM 2518  O   HOH A 623      35.013 -55.275   3.441  1.00 56.62           O  
HETATM 2519  O   HOH A 624      45.316 -49.286  -0.892  1.00 65.32           O  
HETATM 2520  O   HOH A 625      59.893  -9.428 -20.472  1.00 66.44           O  
HETATM 2521  O   HOH A 626      67.194 -27.169  -6.276  1.00 50.56           O  
HETATM 2522  O   HOH A 627      37.105 -45.735   0.508  1.00 50.82           O  
HETATM 2523  O   HOH A 628      37.328 -48.368   0.909  1.00 57.46           O  
HETATM 2524  O   HOH A 629      65.677 -29.486 -11.007  1.00 54.66           O  
HETATM 2525  O   HOH A 630      74.090 -33.466 -34.407  1.00 81.32           O  
HETATM 2526  O   HOH A 631      78.567 -24.201 -17.845  1.00 62.81           O  
HETATM 2527  O   HOH A 632      76.220  -5.140 -14.561  1.00 56.39           O  
HETATM 2528  O   HOH A 633      66.665 -26.315 -10.053  1.00 47.58           O  
HETATM 2529  O   HOH A 634      55.270 -34.950  11.914  1.00 54.32           O  
HETATM 2530  O   HOH A 635      42.988 -32.735  -1.832  1.00 55.58           O  
HETATM 2531  O   HOH A 636      42.350 -26.223   2.327  1.00 68.14           O  
HETATM 2532  O   HOH A 637      47.389 -12.902 -10.236  1.00 68.00           O  
HETATM 2533  O   HOH A 638      48.169 -26.112 -23.594  1.00 63.25           O  
HETATM 2534  O   HOH A 639      67.407 -19.509   2.936  1.00 50.64           O  
HETATM 2535  O   HOH A 640      68.932 -28.013  -9.619  1.00 54.31           O  
HETATM 2536  O   HOH A 641      39.931 -33.941  -8.819  1.00 58.92           O  
HETATM 2537  O   HOH A 642      75.375 -11.734 -36.315  1.00 81.09           O  
HETATM 2538  O   HOH A 643      70.689  -7.993 -21.492  1.00 64.50           O  
HETATM 2539  O   HOH A 644      42.603 -29.113 -19.774  1.00 80.83           O  
HETATM 2540  O   HOH A 645      46.655 -23.854 -22.075  1.00 62.98           O  
HETATM 2541  O   HOH A 646      67.503 -28.778 -15.073  1.00 53.09           O  
HETATM 2542  O   HOH A 647      32.183 -52.341   2.554  1.00 71.90           O  
HETATM 2543  O   HOH A 648      45.265 -56.576   9.649  1.00 60.75           O  
HETATM 2544  O   HOH A 649      31.816 -59.090  11.742  1.00 76.45           O  
HETATM 2545  O   HOH A 650      56.657 -16.557 -25.308  1.00 61.75           O  
HETATM 2546  O   HOH A 651      34.497 -29.560  -4.222  1.00 67.37           O  
HETATM 2547  O   HOH A 652      64.621 -37.309  11.157  0.33 63.69           O  
HETATM 2548  O   HOH A 653      52.682 -13.627   1.362  1.00 50.77           O  
HETATM 2549  O   HOH A 654      74.963 -27.113 -18.395  1.00 51.43           O  
HETATM 2550  O   HOH A 655      39.029 -35.203 -11.059  1.00 51.49           O  
HETATM 2551  O   HOH A 656      80.487 -16.159 -29.750  1.00 68.48           O  
HETATM 2552  O   HOH A 657      39.181 -42.401  -6.147  1.00 63.29           O  
HETATM 2553  O   HOH A 658      34.889 -56.225  15.949  1.00 69.20           O  
HETATM 2554  O   HOH A 659      67.373 -12.882 -26.401  1.00 57.14           O  
HETATM 2555  O   HOH A 660      51.558 -14.132 -14.281  1.00 69.32           O  
HETATM 2556  O   HOH A 661      43.495 -30.983  -7.683  1.00 61.34           O  
HETATM 2557  O   HOH A 662      55.442 -11.279 -18.566  1.00 58.34           O  
HETATM 2558  O   HOH A 663      68.852 -20.573  -2.979  1.00 37.64           O  
HETATM 2559  O   HOH A 664      40.923 -46.262  16.169  1.00 68.65           O  
HETATM 2560  O   HOH A 665      68.985 -21.780   0.526  1.00 48.90           O  
HETATM 2561  O   HOH A 666      55.446 -10.809   7.862  1.00 61.00           O  
HETATM 2562  O   HOH A 667      37.826 -59.620  11.865  1.00 63.22           O  
HETATM 2563  O   HOH A 668      45.333 -42.134  14.708  1.00 62.88           O  
HETATM 2564  O   HOH A 669      42.420 -38.752   0.558  1.00 62.05           O  
HETATM 2565  O   HOH A 670      29.815 -51.498   0.039  0.50 86.05           O  
HETATM 2566  O   HOH A 671      65.158 -22.370 -43.882  1.00 63.65           O  
HETATM 2567  O   HOH A 672      75.425 -10.288 -38.369  1.00 68.56           O  
HETATM 2568  C1  NAG A 673      78.555  -6.740 -17.676  1.00101.88           C  
HETATM 2569  C2  NAG A 673      79.258  -5.412 -17.947  1.00101.88           C  
HETATM 2570  C3  NAG A 673      78.207  -4.310 -18.018  1.00101.88           C  
HETATM 2571  C4  NAG A 673      77.160  -4.646 -19.070  1.00101.88           C  
HETATM 2572  C5  NAG A 673      76.547  -6.004 -18.748  1.00101.88           C  
HETATM 2573  O5  NAG A 673      77.577  -7.006 -18.668  1.00101.88           O  
HETATM 2574  N2  NAG A 673      80.209  -5.108 -16.900  1.00101.88           N  
HETATM 2575  C7  NAG A 673      81.521  -4.985 -17.098  1.00101.88           C  
HETATM 2576  C8  NAG A 673      82.333  -4.623 -15.893  1.00101.88           C  
HETATM 2577  O7  NAG A 673      82.033  -5.160 -18.199  1.00101.88           O  
HETATM 2578  O3  NAG A 673      78.837  -3.070 -18.307  1.00101.88           O  
HETATM 2579  O4  NAG A 673      76.111  -3.686 -18.995  1.00101.88           O  
HETATM 2580  C6  NAG A 673      75.556  -6.470 -19.787  1.00101.88           C  
HETATM 2581  O6  NAG A 673      76.154  -6.560 -21.075  1.00101.88           O  
HETATM 2582  C1  NAG A 674      76.075  -2.907 -20.192  1.00100.52           C  
HETATM 2583  C2  NAG A 674      74.635  -2.398 -20.218  1.00100.52           C  
HETATM 2584  C3  NAG A 674      74.475  -1.380 -21.340  1.00100.52           C  
HETATM 2585  C4  NAG A 674      75.482  -0.254 -21.161  1.00100.52           C  
HETATM 2586  C5  NAG A 674      76.889  -0.841 -21.110  1.00100.52           C  
HETATM 2587  O5  NAG A 674      76.972  -1.817 -20.053  1.00100.52           O  
HETATM 2588  N2  NAG A 674      73.712  -3.498 -20.398  1.00100.52           N  
HETATM 2589  C7  NAG A 674      72.884  -3.931 -19.447  1.00100.52           C  
HETATM 2590  C8  NAG A 674      73.044  -3.305 -18.096  1.00100.52           C  
HETATM 2591  O7  NAG A 674      72.036  -4.787 -19.671  1.00100.52           O  
HETATM 2592  O3  NAG A 674      73.146  -0.882 -21.332  1.00100.52           O  
HETATM 2593  O4  NAG A 674      75.379   0.653 -22.255  1.00100.52           O  
HETATM 2594  C6  NAG A 674      77.952   0.191 -20.821  1.00100.52           C  
HETATM 2595  O6  NAG A 674      77.940   0.562 -19.446  1.00100.52           O  
HETATM 2596  C1  BMA A 675      74.833   1.903 -21.777  1.00100.52           C  
HETATM 2597  C2  BMA A 675      75.206   3.053 -22.692  1.00100.52           C  
HETATM 2598  C3  BMA A 675      74.655   4.356 -22.136  1.00100.52           C  
HETATM 2599  C4  BMA A 675      73.154   4.215 -21.998  1.00100.52           C  
HETATM 2600  C5  BMA A 675      72.832   3.035 -21.100  1.00100.52           C  
HETATM 2601  O5  BMA A 675      73.409   1.847 -21.667  1.00100.52           O  
HETATM 2602  O2  BMA A 675      74.697   2.811 -24.000  1.00100.52           O  
HETATM 2603  O3  BMA A 675      74.917   5.431 -23.035  1.00100.52           O  
HETATM 2604  O4  BMA A 675      72.594   5.400 -21.440  1.00100.52           O  
HETATM 2605  C6  BMA A 675      71.347   2.799 -21.011  1.00100.52           C  
HETATM 2606  O6  BMA A 675      71.039   1.672 -20.214  1.00100.52           O  
HETATM 2607  C1  MAN A 676      76.084   6.253 -22.695  1.00100.52           C  
HETATM 2608  C2  MAN A 676      76.051   7.554 -23.457  1.00100.52           C  
HETATM 2609  C3  MAN A 676      76.563   7.330 -24.866  1.00100.52           C  
HETATM 2610  C4  MAN A 676      77.974   6.776 -24.790  1.00100.52           C  
HETATM 2611  C5  MAN A 676      77.955   5.485 -23.981  1.00100.52           C  
HETATM 2612  O5  MAN A 676      77.427   5.765 -22.672  1.00100.52           O  
HETATM 2613  O2  MAN A 676      76.830   8.529 -22.772  1.00100.52           O  
HETATM 2614  O3  MAN A 676      76.547   8.557 -25.590  1.00100.52           O  
HETATM 2615  O4  MAN A 676      78.455   6.494 -26.099  1.00100.52           O  
HETATM 2616  C6  MAN A 676      79.333   4.900 -23.781  1.00100.52           C  
HETATM 2617  O6  MAN A 676      79.287   3.721 -22.980  1.00100.52           O  
HETATM 2618  C1  MAN A 677      69.606   1.640 -20.172  1.00100.52           C  
HETATM 2619  C2  MAN A 677      69.144   0.816 -18.997  1.00100.52           C  
HETATM 2620  C3  MAN A 677      69.549  -0.626 -19.195  1.00100.52           C  
HETATM 2621  C4  MAN A 677      68.957  -1.128 -20.498  1.00100.52           C  
HETATM 2622  C5  MAN A 677      69.427  -0.242 -21.643  1.00100.52           C  
HETATM 2623  O5  MAN A 677      69.038   1.114 -21.372  1.00100.52           O  
HETATM 2624  O2  MAN A 677      67.732   0.930 -18.852  1.00100.52           O  
HETATM 2625  O3  MAN A 677      69.030  -1.393 -18.113  1.00100.52           O  
HETATM 2626  O4  MAN A 677      69.387  -2.461 -20.744  1.00100.52           O  
HETATM 2627  C6  MAN A 677      68.788  -0.618 -22.959  1.00100.52           C  
HETATM 2628  O6  MAN A 677      69.065   0.352 -23.964  1.00100.52           O  
HETATM 2629  C1  MAN A 678      70.115  -1.815 -17.271  1.00100.52           C  
HETATM 2630  C2  MAN A 678      69.714  -2.999 -16.427  1.00100.52           C  
HETATM 2631  C3  MAN A 678      68.648  -2.575 -15.443  1.00100.52           C  
HETATM 2632  C4  MAN A 678      69.195  -1.446 -14.588  1.00100.52           C  
HETATM 2633  C5  MAN A 678      69.614  -0.294 -15.497  1.00100.52           C  
HETATM 2634  O5  MAN A 678      70.599  -0.777 -16.424  1.00100.52           O  
HETATM 2635  O2  MAN A 678      70.853  -3.518 -15.749  1.00100.52           O  
HETATM 2636  O3  MAN A 678      68.277  -3.684 -14.628  1.00100.52           O  
HETATM 2637  O4  MAN A 678      68.199  -0.993 -13.678  1.00100.52           O  
HETATM 2638  C6  MAN A 678      70.250   0.853 -14.750  1.00100.52           C  
HETATM 2639  O6  MAN A 678      71.582   0.537 -14.359  1.00100.52           O  
END
