# Supplementary material for: Structural analysis of glycoproteins: building N-linked glycans with Coot
Source: Acta Crystallogr D Struct Biol. 2018 Apr 6;74(Pt 4):256–63. doi: 10.1107/S2059798318005119 (PMC5892875; doi:10.1107/S2059798318005119)
Supplement: Supplementary file 1 [file d-74-00256-sup1.tgz › results-pdb5x2p.ent-WTA.pdb]

HEADER    SIGNALING PROTEIN/IMMUNE SYSTEM         02-FEB-17   5X2P              
TITLE     CRYSTAL STRUCTURE OF THE MEDAKA FISH TASTE RECEPTOR T1R2A-T1R3 LIGAND 
TITLE    2 BINDING DOMAINS IN COMPLEX WITH L-GLUTAMATE                          
COMPND    MOL_ID: 1;                                                            
COMPND   2 MOLECULE: TASTE RECEPTOR, TYPE 1, MEMBER 2A;                         
COMPND   3 CHAIN: A, C;                                                         
COMPND   4 FRAGMENT: UNP RESIDUES 12-466;                                       
COMPND   5 SYNONYM: T1R2A;                                                      
COMPND   6 ENGINEERED: YES;                                                     
COMPND   7 MOL_ID: 2;                                                           
COMPND   8 MOLECULE: TASTE RECEPTOR, TYPE 1, MEMBER 3;                          
COMPND   9 CHAIN: B, D;                                                         
COMPND  10 FRAGMENT: UNP RESIDUES 12-483;                                       
COMPND  11 SYNONYM: T1R3;                                                       
COMPND  12 ENGINEERED: YES;                                                     
COMPND  13 MOL_ID: 3;                                                           
COMPND  14 MOLECULE: FAB16A HEAVY CHAIN;                                        
COMPND  15 CHAIN: H, J;                                                         
COMPND  16 ENGINEERED: YES;                                                     
COMPND  17 MOL_ID: 4;                                                           
COMPND  18 MOLECULE: FAB16A LIGHT CHAIN;                                        
COMPND  19 CHAIN: L, K;                                                         
COMPND  20 ENGINEERED: YES                                                      
SOURCE    MOL_ID: 1;                                                            
SOURCE   2 ORGANISM_SCIENTIFIC: ORYZIAS LATIPES;                                
SOURCE   3 ORGANISM_COMMON: JAPANESE RICE FISH;                                 
SOURCE   4 ORGANISM_TAXID: 8090;                                                
SOURCE   5 GENE: TAS1R2A;                                                       
SOURCE   6 EXPRESSION_SYSTEM: DROSOPHILA MELANOGASTER;                          
SOURCE   7 EXPRESSION_SYSTEM_TAXID: 7227;                                       
SOURCE   8 EXPRESSION_SYSTEM_CELL_LINE: SCHNEIDER 2;                            
SOURCE   9 EXPRESSION_SYSTEM_VECTOR_TYPE: BACULOVIRUS;                          
SOURCE  10 MOL_ID: 2;                                                           
SOURCE  11 ORGANISM_SCIENTIFIC: ORYZIAS LATIPES;                                
SOURCE  12 ORGANISM_COMMON: JAPANESE RICE FISH;                                 
SOURCE  13 ORGANISM_TAXID: 8090;                                                
SOURCE  14 GENE: TAS1R3;                                                        
SOURCE  15 EXPRESSION_SYSTEM: DROSOPHILA MELANOGASTER;                          
SOURCE  16 EXPRESSION_SYSTEM_TAXID: 7227;                                       
SOURCE  17 EXPRESSION_SYSTEM_CELL_LINE: SCHNEIDER 2;                            
SOURCE  18 EXPRESSION_SYSTEM_VECTOR_TYPE: BACULOVIRUS;                          
SOURCE  19 MOL_ID: 3;                                                           
SOURCE  20 ORGANISM_SCIENTIFIC: MUS MUSCULUS;                                   
SOURCE  21 ORGANISM_COMMON: MOUSE;                                              
SOURCE  22 ORGANISM_TAXID: 10090;                                               
SOURCE  23 EXPRESSION_SYSTEM: MUS MUSCULUS;                                     
SOURCE  24 EXPRESSION_SYSTEM_COMMON: MOUSE;                                     
SOURCE  25 EXPRESSION_SYSTEM_TAXID: 10090;                                      
SOURCE  26 MOL_ID: 4;                                                           
SOURCE  27 ORGANISM_SCIENTIFIC: MUS MUSCULUS;                                   
SOURCE  28 ORGANISM_COMMON: MOUSE;                                              
SOURCE  29 ORGANISM_TAXID: 10090;                                               
SOURCE  30 EXPRESSION_SYSTEM: MUS MUSCULUS;                                     
SOURCE  31 EXPRESSION_SYSTEM_COMMON: MOUSE;                                     
SOURCE  32 EXPRESSION_SYSTEM_TAXID: 10090                                       
KEYWDS    RECEPTOR, LIGAND BINDING, AMINO ACID, VENUS-FLYTRAP DOMAIN,           
KEYWDS   2 PROTEIN-IMMUNE SYSTEM COMPLEX                                        
EXPDTA    X-RAY DIFFRACTION                                                     
AUTHOR    N.NUEMKET,N.YASUI,N.ATSUMI,A.YAMASHITA                                
REVDAT   2   21-JUN-17 5X2P    1       JRNL                                     
REVDAT   1 2 24-MAY-17 5X2P    0                                                
JRNL        AUTH   N.NUEMKET,N.YASUI,Y.KUSAKABE,Y.NOMURA,N.ATSUMI,S.AKIYAMA,    
JRNL        AUTH 2 E.NANGO,Y.KATO,M.K.KANEKO,J.TAKAGI,M.HOSOTANI,A.YAMASHITA    
JRNL        TITL   STRUCTURAL BASIS FOR PERCEPTION OF DIVERSE CHEMICAL          
JRNL        TITL 2 SUBSTANCES BY T1R TASTE RECEPTORS                            
JRNL        REF    NAT COMMUN                    V.   8 15530 2017              
JRNL        REFN                   ESSN 2041-1723                               
JRNL        PMID   28534491                                                     
JRNL        DOI    10.1038/NCOMMS15530                                          
REMARK   2                                                                      
REMARK   2 RESOLUTION.    2.61 ANGSTROMS.                                       
REMARK   3                                                                      
REMARK   3 REFINEMENT.                                                          
REMARK   3   PROGRAM     : PHENIX 1.9_1692                                      
REMARK   3   AUTHORS     : PAUL ADAMS,PAVEL AFONINE,VINCENT CHEN,IAN            
REMARK   3               : DAVIS,KRESHNA GOPAL,RALF GROSSE-KUNSTLEVE,           
REMARK   3               : LI-WEI HUNG,ROBERT IMMORMINO,TOM IOERGER,            
REMARK   3               : AIRLIE MCCOY,ERIK MCKEE,NIGEL MORIARTY,              
REMARK   3               : REETAL PAI,RANDY READ,JANE RICHARDSON,               
REMARK   3               : DAVID RICHARDSON,TOD ROMO,JIM SACCHETTINI,           
REMARK   3               : NICHOLAS SAUTER,JACOB SMITH,LAURENT                  
REMARK   3               : STORONI,TOM TERWILLIGER,PETER ZWART                  
REMARK   3                                                                      
REMARK   3    REFINEMENT TARGET : NULL                                          
REMARK   3                                                                      
REMARK   3  DATA USED IN REFINEMENT.                                            
REMARK   3   RESOLUTION RANGE HIGH (ANGSTROMS) : 2.61                           
REMARK   3   RESOLUTION RANGE LOW  (ANGSTROMS) : 50.00                          
REMARK   3   MIN(FOBS/SIGMA_FOBS)              : 1.380                          
REMARK   3   COMPLETENESS FOR RANGE        (%) : 95.7                           
REMARK   3   NUMBER OF REFLECTIONS             : 86074                          
REMARK   3                                                                      
REMARK   3  FIT TO DATA USED IN REFINEMENT.                                     
REMARK   3   R VALUE     (WORKING + TEST SET) : 0.157                           
REMARK   3   R VALUE            (WORKING SET) : 0.153                           
REMARK   3   FREE R VALUE                     : 0.228                           
REMARK   3   FREE R VALUE TEST SET SIZE   (%) : 4.990                           
REMARK   3   FREE R VALUE TEST SET COUNT      : 4295                            
REMARK   3                                                                      
REMARK   3  FIT TO DATA USED IN REFINEMENT (IN BINS).                           
REMARK   3   BIN  RESOLUTION RANGE  COMPL.    NWORK NFREE   RWORK  RFREE        
REMARK   3     1 50.1500 -  8.0926    0.94     2755   149  0.1565 0.2071        
REMARK   3     2  8.0926 -  6.4276    0.97     2793   156  0.1583 0.2089        
REMARK   3     3  6.4276 -  5.6164    0.98     2833   141  0.1462 0.1936        
REMARK   3     4  5.6164 -  5.1034    0.90     2585   145  0.1261 0.2051        
REMARK   3     5  5.1034 -  4.7379    0.97     2756   159  0.1132 0.1809        
REMARK   3     6  4.7379 -  4.4588    0.98     2780   155  0.1081 0.1628        
REMARK   3     7  4.4588 -  4.2356    0.99     2832   140  0.1163 0.1783        
REMARK   3     8  4.2356 -  4.0513    0.99     2827   136  0.1222 0.1798        
REMARK   3     9  4.0513 -  3.8954    0.99     2823   147  0.1311 0.2026        
REMARK   3    10  3.8954 -  3.7610    0.97     2781   137  0.1349 0.2309        
REMARK   3    11  3.7610 -  3.6435    0.88     2469   159  0.1431 0.2132        
REMARK   3    12  3.6435 -  3.5393    0.97     2715   161  0.1501 0.2332        
REMARK   3    13  3.5393 -  3.4462    0.98     2793   135  0.1637 0.2659        
REMARK   3    14  3.4462 -  3.3621    0.98     2776   150  0.1676 0.2507        
REMARK   3    15  3.3621 -  3.2857    0.98     2798   149  0.1700 0.2579        
REMARK   3    16  3.2857 -  3.2158    0.97     2731   138  0.1746 0.2704        
REMARK   3    17  3.2158 -  3.1515    0.97     2778   133  0.1706 0.2483        
REMARK   3    18  3.1515 -  3.0920    0.98     2801   135  0.1774 0.2725        
REMARK   3    19  3.0920 -  3.0368    0.98     2764   156  0.1894 0.2672        
REMARK   3    20  3.0368 -  2.9853    0.97     2741   157  0.1837 0.2807        
REMARK   3    21  2.9853 -  2.9372    0.98     2753   144  0.1859 0.2941        
REMARK   3    22  2.9372 -  2.8920    0.97     2772   155  0.1858 0.2866        
REMARK   3    23  2.8920 -  2.8495    0.88     2470   129  0.1918 0.2843        
REMARK   3    24  2.8495 -  2.8093    0.92     2606   136  0.1871 0.2908        
REMARK   3    25  2.8093 -  2.7714    0.95     2692   138  0.1866 0.2695        
REMARK   3    26  2.7714 -  2.7354    0.96     2796   129  0.1891 0.3109        
REMARK   3    27  2.7354 -  2.7012    0.96     2702   143  0.1919 0.2743        
REMARK   3    28  2.7012 -  2.6687    0.96     2763   121  0.2083 0.2982        
REMARK   3    29  2.6687 -  2.6376    0.96     2647   145  0.2124 0.2811        
REMARK   3    30  2.6376 -  2.6080    0.85     2447   117  0.2280 0.3305        
REMARK   3                                                                      
REMARK   3  BULK SOLVENT MODELLING.                                             
REMARK   3   METHOD USED        : NULL                                          
REMARK   3   SOLVENT RADIUS     : 1.11                                          
REMARK   3   SHRINKAGE RADIUS   : 0.90                                          
REMARK   3   K_SOL              : NULL                                          
REMARK   3   B_SOL              : NULL                                          
REMARK   3                                                                      
REMARK   3  ERROR ESTIMATES.                                                    
REMARK   3   COORDINATE ERROR (MAXIMUM-LIKELIHOOD BASED)     : 0.330            
REMARK   3   PHASE ERROR (DEGREES, MAXIMUM-LIKELIHOOD BASED) : 24.130           
REMARK   3                                                                      
REMARK   3  B VALUES.                                                           
REMARK   3   FROM WILSON PLOT           (A**2) : NULL                           
REMARK   3   MEAN B VALUE      (OVERALL, A**2) : 44.25                          
REMARK   3   OVERALL ANISOTROPIC B VALUE.                                       
REMARK   3    B11 (A**2) : NULL                                                 
REMARK   3    B22 (A**2) : NULL                                                 
REMARK   3    B33 (A**2) : NULL                                                 
REMARK   3    B12 (A**2) : NULL                                                 
REMARK   3    B13 (A**2) : NULL                                                 
REMARK   3    B23 (A**2) : NULL                                                 
REMARK   3                                                                      
REMARK   3  TWINNING INFORMATION.                                               
REMARK   3   FRACTION: NULL                                                     
REMARK   3   OPERATOR: NULL                                                     
REMARK   3                                                                      
REMARK   3  DEVIATIONS FROM IDEAL VALUES.                                       
REMARK   3                 RMSD          COUNT                                  
REMARK   3   BOND      :  0.009          21196                                  
REMARK   3   ANGLE     :  1.208          28810                                  
REMARK   3   CHIRALITY :  0.046           3320                                  
REMARK   3   PLANARITY :  0.005           3648                                  
REMARK   3   DIHEDRAL  : 14.692           7645                                  
REMARK   3                                                                      
REMARK   3  TLS DETAILS                                                         
REMARK   3   NUMBER OF TLS GROUPS  : 8                                          
REMARK   3   TLS GROUP : 1                                                      
REMARK   3    SELECTION: CHAIN 'A' AND (RESID 25 THROUGH 466 )                  
REMARK   3    ORIGIN FOR THE GROUP (A):  46.8808  30.3740  41.0837              
REMARK   3    T TENSOR                                                          
REMARK   3      T11:   0.1695 T22:   0.2271                                     
REMARK   3      T33:   0.1787 T12:  -0.0111                                     
REMARK   3      T13:  -0.0000 T23:   0.0630                                     
REMARK   3    L TENSOR                                                          
REMARK   3      L11:   1.4661 L22:   2.1667                                     
REMARK   3      L33:   1.1454 L12:  -0.9047                                     
REMARK   3      L13:  -0.3764 L23:   0.8504                                     
REMARK   3    S TENSOR                                                          
REMARK   3      S11:  -0.0564 S12:  -0.0826 S13:  -0.1465                       
REMARK   3      S21:   0.0757 S22:   0.0366 S23:   0.0701                       
REMARK   3      S31:  -0.0112 S32:  -0.0552 S33:   0.0126                       
REMARK   3   TLS GROUP : 2                                                      
REMARK   3    SELECTION: CHAIN 'B' AND (RESID 21 THROUGH 471 )                  
REMARK   3    ORIGIN FOR THE GROUP (A):  47.1675  40.6536   5.7532              
REMARK   3    T TENSOR                                                          
REMARK   3      T11:   0.3377 T22:   0.1268                                     
REMARK   3      T33:   0.2124 T12:   0.0374                                     
REMARK   3      T13:  -0.0001 T23:   0.0236                                     
REMARK   3    L TENSOR                                                          
REMARK   3      L11:   3.5440 L22:   0.9007                                     
REMARK   3      L33:   2.2221 L12:  -0.7427                                     
REMARK   3      L13:  -1.1999 L23:   0.3432                                     
REMARK   3    S TENSOR                                                          
REMARK   3      S11:   0.1815 S12:   0.3415 S13:   0.0367                       
REMARK   3      S21:  -0.1544 S22:  -0.1446 S23:  -0.0975                       
REMARK   3      S31:  -0.2782 S32:  -0.0998 S33:  -0.0159                       
REMARK   3   TLS GROUP : 3                                                      
REMARK   3    SELECTION: CHAIN 'C' AND (RESID 25 THROUGH 465 )                  
REMARK   3    ORIGIN FOR THE GROUP (A): 101.9622  74.0030  22.0679              
REMARK   3    T TENSOR                                                          
REMARK   3      T11:   0.1459 T22:   0.2477                                     
REMARK   3      T33:   0.1983 T12:   0.0029                                     
REMARK   3      T13:  -0.0142 T23:   0.0014                                     
REMARK   3    L TENSOR                                                          
REMARK   3      L11:   0.9768 L22:   1.7778                                     
REMARK   3      L33:   1.1089 L12:   0.6179                                     
REMARK   3      L13:  -0.0213 L23:   0.2879                                     
REMARK   3    S TENSOR                                                          
REMARK   3      S11:   0.0061 S12:   0.0628 S13:   0.0815                       
REMARK   3      S21:  -0.0457 S22:  -0.0272 S23:   0.1984                       
REMARK   3      S31:  -0.0470 S32:  -0.1039 S33:   0.0205                       
REMARK   3   TLS GROUP : 4                                                      
REMARK   3    SELECTION: CHAIN 'D' AND (RESID 20 THROUGH 474 )                  
REMARK   3    ORIGIN FOR THE GROUP (A):  98.3584  63.5238  57.0486              
REMARK   3    T TENSOR                                                          
REMARK   3      T11:   0.2928 T22:   0.4817                                     
REMARK   3      T33:   0.2495 T12:  -0.0295                                     
REMARK   3      T13:  -0.0057 T23:  -0.0439                                     
REMARK   3    L TENSOR                                                          
REMARK   3      L11:   2.2260 L22:   2.0654                                     
REMARK   3      L33:   4.4149 L12:   0.0520                                     
REMARK   3      L13:   0.3041 L23:  -0.7364                                     
REMARK   3    S TENSOR                                                          
REMARK   3      S11:  -0.0011 S12:  -0.5554 S13:   0.1225                       
REMARK   3      S21:   0.2664 S22:  -0.1593 S23:  -0.2522                       
REMARK   3      S31:  -0.4135 S32:   0.3279 S33:   0.1393                       
REMARK   3   TLS GROUP : 5                                                      
REMARK   3    SELECTION: CHAIN 'H' AND (RESID 1 THROUGH 224 )                   
REMARK   3    ORIGIN FOR THE GROUP (A): 100.3854  14.1790  29.1489              
REMARK   3    T TENSOR                                                          
REMARK   3      T11:   0.2402 T22:   0.2016                                     
REMARK   3      T33:   0.3122 T12:  -0.0194                                     
REMARK   3      T13:  -0.0561 T23:   0.0160                                     
REMARK   3    L TENSOR                                                          
REMARK   3      L11:   3.7364 L22:   1.1305                                     
REMARK   3      L33:   0.7730 L12:  -0.3843                                     
REMARK   3      L13:  -1.1580 L23:  -0.0537                                     
REMARK   3    S TENSOR                                                          
REMARK   3      S11:   0.1195 S12:  -0.1536 S13:   0.4768                       
REMARK   3      S21:   0.0074 S22:  -0.0926 S23:  -0.2898                       
REMARK   3      S31:  -0.1231 S32:   0.1969 S33:  -0.0254                       
REMARK   3   TLS GROUP : 6                                                      
REMARK   3    SELECTION: CHAIN 'L' AND (RESID 1 THROUGH 217 )                   
REMARK   3    ORIGIN FOR THE GROUP (A): 103.0811   0.4984  17.3348              
REMARK   3    T TENSOR                                                          
REMARK   3      T11:   0.2392 T22:   0.1684                                     
REMARK   3      T33:   0.1778 T12:   0.0082                                     
REMARK   3      T13:  -0.0334 T23:   0.0381                                     
REMARK   3    L TENSOR                                                          
REMARK   3      L11:   2.8539 L22:   0.6176                                     
REMARK   3      L33:   0.7781 L12:  -0.1996                                     
REMARK   3      L13:  -0.2776 L23:  -0.1802                                     
REMARK   3    S TENSOR                                                          
REMARK   3      S11:   0.0610 S12:   0.2115 S13:   0.0136                       
REMARK   3      S21:  -0.0082 S22:  -0.1256 S23:  -0.1324                       
REMARK   3      S31:   0.0585 S32:   0.1271 S33:   0.0782                       
REMARK   3   TLS GROUP : 7                                                      
REMARK   3    SELECTION: CHAIN 'J' AND (RESID 1 THROUGH 224 )                   
REMARK   3    ORIGIN FOR THE GROUP (A): 153.9793  90.5327  36.5417              
REMARK   3    T TENSOR                                                          
REMARK   3      T11:   0.3018 T22:   0.2856                                     
REMARK   3      T33:   0.2559 T12:  -0.0351                                     
REMARK   3      T13:   0.0937 T23:  -0.0170                                     
REMARK   3    L TENSOR                                                          
REMARK   3      L11:   4.1425 L22:   0.7003                                     
REMARK   3      L33:   0.6395 L12:   0.2209                                     
REMARK   3      L13:   1.6100 L23:   0.3788                                     
REMARK   3    S TENSOR                                                          
REMARK   3      S11:   0.0182 S12:   0.4151 S13:  -0.2404                       
REMARK   3      S21:   0.0564 S22:   0.0521 S23:  -0.0844                       
REMARK   3      S31:   0.1542 S32:   0.1902 S33:  -0.0770                       
REMARK   3   TLS GROUP : 8                                                      
REMARK   3    SELECTION: CHAIN 'K' AND (RESID 1 THROUGH 216 )                   
REMARK   3    ORIGIN FOR THE GROUP (A): 156.7784 103.4723  49.4903              
REMARK   3    T TENSOR                                                          
REMARK   3      T11:   0.2660 T22:   0.1797                                     
REMARK   3      T33:   0.2163 T12:  -0.0125                                     
REMARK   3      T13:   0.0412 T23:   0.0193                                     
REMARK   3    L TENSOR                                                          
REMARK   3      L11:   3.9999 L22:   0.4592                                     
REMARK   3      L33:   0.5244 L12:  -0.0900                                     
REMARK   3      L13:   0.5946 L23:   0.1829                                     
REMARK   3    S TENSOR                                                          
REMARK   3      S11:  -0.1150 S12:  -0.0912 S13:   0.0271                       
REMARK   3      S21:   0.0129 S22:   0.0789 S23:  -0.0268                       
REMARK   3      S31:   0.0576 S32:   0.0482 S33:   0.0318                       
REMARK   3                                                                      
REMARK   3  NCS DETAILS                                                         
REMARK   3   NUMBER OF NCS GROUPS : NULL                                        
REMARK   3                                                                      
REMARK   3  OTHER REFINEMENT REMARKS: NULL                                      
REMARK   4                                                                      
REMARK   4 5X2P COMPLIES WITH FORMAT V. 3.30, 13-JUL-11                         
REMARK 100                                                                      
REMARK 100 THIS ENTRY HAS BEEN PROCESSED BY PDBJ ON 03-FEB-17.                  
REMARK 100 THE DEPOSITION ID IS D_1300002613.                                   
REMARK 200                                                                      
REMARK 200 EXPERIMENTAL DETAILS                                                 
REMARK 200  EXPERIMENT TYPE                : X-RAY DIFFRACTION                  
REMARK 200  DATE OF DATA COLLECTION        : 27-OCT-15                          
REMARK 200  TEMPERATURE           (KELVIN) : 100                                
REMARK 200  PH                             : 6.0                                
REMARK 200  NUMBER OF CRYSTALS USED        : 1                                  
REMARK 200                                                                      
REMARK 200  SYNCHROTRON              (Y/N) : Y                                  
REMARK 200  RADIATION SOURCE               : SPRING-8                           
REMARK 200  BEAMLINE                       : BL41XU                             
REMARK 200  X-RAY GENERATOR MODEL          : NULL                               
REMARK 200  MONOCHROMATIC OR LAUE    (M/L) : M                                  
REMARK 200  WAVELENGTH OR RANGE        (A) : 1.0                                
REMARK 200  MONOCHROMATOR                  : NULL                               
REMARK 200  OPTICS                         : NULL                               
REMARK 200                                                                      
REMARK 200  DETECTOR TYPE                  : PIXEL                              
REMARK 200  DETECTOR MANUFACTURER          : DECTRIS PILATUS 6M                 
REMARK 200  INTENSITY-INTEGRATION SOFTWARE : HKL-2000                           
REMARK 200  DATA SCALING SOFTWARE          : HKL-2000                           
REMARK 200                                                                      
REMARK 200  NUMBER OF UNIQUE REFLECTIONS   : 86102                              
REMARK 200  RESOLUTION RANGE HIGH      (A) : 2.600                              
REMARK 200  RESOLUTION RANGE LOW       (A) : 50.000                             
REMARK 200  REJECTION CRITERIA  (SIGMA(I)) : NULL                               
REMARK 200                                                                      
REMARK 200 OVERALL.                                                             
REMARK 200  COMPLETENESS FOR RANGE     (%) : 96.1                               
REMARK 200  DATA REDUNDANCY                : 3.100                              
REMARK 200  R MERGE                    (I) : NULL                               
REMARK 200  R SYM                      (I) : 0.10400                            
REMARK 200  <I/SIGMA(I)> FOR THE DATA SET  : 3.1000                             
REMARK 200                                                                      
REMARK 200 IN THE HIGHEST RESOLUTION SHELL.                                     
REMARK 200  HIGHEST RESOLUTION SHELL, RANGE HIGH (A) : 2.60                     
REMARK 200  HIGHEST RESOLUTION SHELL, RANGE LOW  (A) : 2.64                     
REMARK 200  COMPLETENESS FOR SHELL     (%) : 95.9                               
REMARK 200  DATA REDUNDANCY IN SHELL       : 2.80                               
REMARK 200  R MERGE FOR SHELL          (I) : NULL                               
REMARK 200  R SYM FOR SHELL            (I) : 0.50000                            
REMARK 200  <I/SIGMA(I)> FOR SHELL         : 2.800                              
REMARK 200                                                                      
REMARK 200 DIFFRACTION PROTOCOL: SINGLE WAVELENGTH                              
REMARK 200 METHOD USED TO DETERMINE THE STRUCTURE: MOLECULAR REPLACEMENT        
REMARK 200 SOFTWARE USED: PHASER                                                
REMARK 200 STARTING MODEL: 2E4U, 1A6T                                           
REMARK 200                                                                      
REMARK 200 REMARK: NULL                                                         
REMARK 280                                                                      
REMARK 280 CRYSTAL                                                              
REMARK 280 SOLVENT CONTENT, VS   (%): 50.07                                     
REMARK 280 MATTHEWS COEFFICIENT, VM (ANGSTROMS**3/DA): 2.46                     
REMARK 280                                                                      
REMARK 280 CRYSTALLIZATION CONDITIONS: 12~13% (W/V) PEG 1500, 3% (V/V)          
REMARK 280  PEG400, 0.1 M MES, 100 MM L-GLU, PH 6.0, VAPOR DIFFUSION,           
REMARK 280  SITTING DROP, TEMPERATURE 293K                                      
REMARK 290                                                                      
REMARK 290 CRYSTALLOGRAPHIC SYMMETRY                                            
REMARK 290 SYMMETRY OPERATORS FOR SPACE GROUP: P 1 21 1                         
REMARK 290                                                                      
REMARK 290      SYMOP   SYMMETRY                                                
REMARK 290     NNNMMM   OPERATOR                                                
REMARK 290       1555   X,Y,Z                                                   
REMARK 290       2555   -X,Y+1/2,-Z                                             
REMARK 290                                                                      
REMARK 290     WHERE NNN -> OPERATOR NUMBER                                     
REMARK 290           MMM -> TRANSLATION VECTOR                                  
REMARK 290                                                                      
REMARK 290 CRYSTALLOGRAPHIC SYMMETRY TRANSFORMATIONS                            
REMARK 290 THE FOLLOWING TRANSFORMATIONS OPERATE ON THE ATOM/HETATM             
REMARK 290 RECORDS IN THIS ENTRY TO PRODUCE CRYSTALLOGRAPHICALLY                
REMARK 290 RELATED MOLECULES.                                                   
REMARK 290   SMTRY1   1  1.000000  0.000000  0.000000        0.00000            
REMARK 290   SMTRY2   1  0.000000  1.000000  0.000000        0.00000            
REMARK 290   SMTRY3   1  0.000000  0.000000  1.000000        0.00000            
REMARK 290   SMTRY1   2 -1.000000  0.000000  0.000000        0.00000            
REMARK 290   SMTRY2   2  0.000000  1.000000  0.000000       58.03150            
REMARK 290   SMTRY3   2  0.000000  0.000000 -1.000000        0.00000            
REMARK 290                                                                      
REMARK 290 REMARK: NULL                                                         
REMARK 300                                                                      
REMARK 300 BIOMOLECULE: 1, 2                                                    
REMARK 300 SEE REMARK 350 FOR THE AUTHOR PROVIDED AND/OR PROGRAM                
REMARK 300 GENERATED ASSEMBLY INFORMATION FOR THE STRUCTURE IN                  
REMARK 300 THIS ENTRY. THE REMARK MAY ALSO PROVIDE INFORMATION ON               
REMARK 300 BURIED SURFACE AREA.                                                 
REMARK 350                                                                      
REMARK 350 COORDINATES FOR A COMPLETE MULTIMER REPRESENTING THE KNOWN           
REMARK 350 BIOLOGICALLY SIGNIFICANT OLIGOMERIZATION STATE OF THE                
REMARK 350 MOLECULE CAN BE GENERATED BY APPLYING BIOMT TRANSFORMATIONS          
REMARK 350 GIVEN BELOW.  BOTH NON-CRYSTALLOGRAPHIC AND                          
REMARK 350 CRYSTALLOGRAPHIC OPERATIONS ARE GIVEN.                               
REMARK 350                                                                      
REMARK 350 BIOMOLECULE: 1                                                       
REMARK 350 AUTHOR DETERMINED BIOLOGICAL UNIT: TETRAMERIC                        
REMARK 350 APPLY THE FOLLOWING TO CHAINS: A, B, H, L                            
REMARK 350   BIOMT1   1  1.000000  0.000000  0.000000        0.00000            
REMARK 350   BIOMT2   1  0.000000  1.000000  0.000000        0.00000            
REMARK 350   BIOMT3   1  0.000000  0.000000  1.000000        0.00000            
REMARK 350                                                                      
REMARK 350 BIOMOLECULE: 2                                                       
REMARK 350 AUTHOR DETERMINED BIOLOGICAL UNIT: TETRAMERIC                        
REMARK 350 APPLY THE FOLLOWING TO CHAINS: C, D, J, K                            
REMARK 350   BIOMT1   1  1.000000  0.000000  0.000000        0.00000            
REMARK 350   BIOMT2   1  0.000000  1.000000  0.000000        0.00000            
REMARK 350   BIOMT3   1  0.000000  0.000000  1.000000        0.00000            
REMARK 465                                                                      
REMARK 465 MISSING RESIDUES                                                     
REMARK 465 THE FOLLOWING RESIDUES WERE NOT LOCATED IN THE                       
REMARK 465 EXPERIMENT. (M=MODEL NUMBER; RES=RESIDUE NAME; C=CHAIN               
REMARK 465 IDENTIFIER; SSSEQ=SEQUENCE NUMBER; I=INSERTION CODE.)                
REMARK 465                                                                      
REMARK 465   M RES C SSSEQI                                                     
REMARK 465     GLN A    20                                                      
REMARK 465     SER A    21                                                      
REMARK 465     THR A    22                                                      
REMARK 465     ASP A    23                                                      
REMARK 465     GLN A    24                                                      
REMARK 465     ALA A   126                                                      
REMARK 465     SER A   127                                                      
REMARK 465     THR A   128                                                      
REMARK 465     GLY A   129                                                      
REMARK 465     GLN A   332                                                      
REMARK 465     THR A   333                                                      
REMARK 465     ASP A   334                                                      
REMARK 465     GLY A   335                                                      
REMARK 465     GLY A   336                                                      
REMARK 465     ASP A   337                                                      
REMARK 465     THR A   338                                                      
REMARK 465     GLU A   339                                                      
REMARK 465     GLN A   340                                                      
REMARK 465     LYS A   341                                                      
REMARK 465     MET A   342                                                      
REMARK 465     THR A   467                                                      
REMARK 465     ASN A   468                                                      
REMARK 465     GLY A   469                                                      
REMARK 465     GLU A   470                                                      
REMARK 465     VAL A   471                                                      
REMARK 465     PRO A   472                                                      
REMARK 465     THR A   473                                                      
REMARK 465     SER A   474                                                      
REMARK 465     SER A   475                                                      
REMARK 465     GLY A   476                                                      
REMARK 465     ILE A   477                                                      
REMARK 465     GLU A   478                                                      
REMARK 465     GLY A   479                                                      
REMARK 465     ARG A   480                                                      
REMARK 465     SER B    20                                                      
REMARK 465     ASN B    51                                                      
REMARK 465     GLU B    52                                                      
REMARK 465     VAL B    53                                                      
REMARK 465     SER B    54                                                      
REMARK 465     ASN B    55                                                      
REMARK 465     ASP B    56                                                      
REMARK 465     LEU B    57                                                      
REMARK 465     THR B    58                                                      
REMARK 465     LYS B    59                                                      
REMARK 465     LEU B    60                                                      
REMARK 465     ASN B    61                                                      
REMARK 465     GLU B   351                                                      
REMARK 465     LYS B   352                                                      
REMARK 465     PRO B   353                                                      
REMARK 465     GLU B   354                                                      
REMARK 465     ASP B   355                                                      
REMARK 465     PRO B   356                                                      
REMARK 465     SER B   491                                                      
REMARK 465     SER B   492                                                      
REMARK 465     GLY B   493                                                      
REMARK 465     ILE B   494                                                      
REMARK 465     GLU B   495                                                      
REMARK 465     GLY B   496                                                      
REMARK 465     ARG B   497                                                      
REMARK 465     GLN C    20                                                      
REMARK 465     SER C    21                                                      
REMARK 465     THR C    22                                                      
REMARK 465     ASP C    23                                                      
REMARK 465     GLN C    24                                                      
REMARK 465     ALA C   126                                                      
REMARK 465     SER C   127                                                      
REMARK 465     THR C   333                                                      
REMARK 465     ASP C   334                                                      
REMARK 465     GLY C   335                                                      
REMARK 465     GLY C   336                                                      
REMARK 465     ASP C   337                                                      
REMARK 465     THR C   338                                                      
REMARK 465     GLU C   339                                                      
REMARK 465     GLN C   340                                                      
REMARK 465     LYS C   341                                                      
REMARK 465     PHE C   466                                                      
REMARK 465     THR C   467                                                      
REMARK 465     ASN C   468                                                      
REMARK 465     GLY C   469                                                      
REMARK 465     GLU C   470                                                      
REMARK 465     VAL C   471                                                      
REMARK 465     PRO C   472                                                      
REMARK 465     THR C   473                                                      
REMARK 465     SER C   474                                                      
REMARK 465     SER C   475                                                      
REMARK 465     GLY C   476                                                      
REMARK 465     ILE C   477                                                      
REMARK 465     GLU C   478                                                      
REMARK 465     GLY C   479                                                      
REMARK 465     ARG C   480                                                      
REMARK 465     ASN D    51                                                      
REMARK 465     GLU D    52                                                      
REMARK 465     VAL D    53                                                      
REMARK 465     SER D    54                                                      
REMARK 465     ASN D    55                                                      
REMARK 465     ASP D    56                                                      
REMARK 465     LEU D    57                                                      
REMARK 465     THR D    58                                                      
REMARK 465     LYS D    59                                                      
REMARK 465     LEU D    60                                                      
REMARK 465     ASN D    61                                                      
REMARK 465     SER D    62                                                      
REMARK 465     ASN D   210                                                      
REMARK 465     TRP D   211                                                      
REMARK 465     VAL D   212                                                      
REMARK 465     ALA D   213                                                      
REMARK 465     ALA D   233                                                      
REMARK 465     GLU D   234                                                      
REMARK 465     ASP D   235                                                      
REMARK 465     MET D   236                                                      
REMARK 465     GLY D   237                                                      
REMARK 465     VAL D   238                                                      
REMARK 465     CYS D   239                                                      
REMARK 465     ILE D   263                                                      
REMARK 465     GLN D   264                                                      
REMARK 465     THR D   265                                                      
REMARK 465     THR D   266                                                      
REMARK 465     GLU D   267                                                      
REMARK 465     VAL D   268                                                      
REMARK 465     LYS D   269                                                      
REMARK 465     VAL D   270                                                      
REMARK 465     VAL D   271                                                      
REMARK 465     PRO D   349                                                      
REMARK 465     THR D   350                                                      
REMARK 465     GLU D   351                                                      
REMARK 465     LYS D   352                                                      
REMARK 465     PRO D   353                                                      
REMARK 465     GLU D   354                                                      
REMARK 465     ASP D   355                                                      
REMARK 465     PRO D   356                                                      
REMARK 465     TYR D   357                                                      
REMARK 465     ASN D   475                                                      
REMARK 465     GLU D   476                                                      
REMARK 465     THR D   477                                                      
REMARK 465     LEU D   478                                                      
REMARK 465     PHE D   479                                                      
REMARK 465     LYS D   480                                                      
REMARK 465     TRP D   481                                                      
REMARK 465     TYR D   482                                                      
REMARK 465     THR D   483                                                      
REMARK 465     ASN D   484                                                      
REMARK 465     ASN D   485                                                      
REMARK 465     SER D   486                                                      
REMARK 465     GLU D   487                                                      
REMARK 465     LYS D   488                                                      
REMARK 465     PRO D   489                                                      
REMARK 465     GLU D   490                                                      
REMARK 465     SER D   491                                                      
REMARK 465     SER D   492                                                      
REMARK 465     GLY D   493                                                      
REMARK 465     ILE D   494                                                      
REMARK 465     GLU D   495                                                      
REMARK 465     GLY D   496                                                      
REMARK 465     ARG D   497                                                      
REMARK 465     GLY H   138                                                      
REMARK 465     SER H   139                                                      
REMARK 465     ALA H   140                                                      
REMARK 465     ALA H   141                                                      
REMARK 465     GLN H   142                                                      
REMARK 465     ASP H   225                                                      
REMARK 465     SER J   139                                                      
REMARK 465     ALA J   140                                                      
REMARK 465     ALA J   141                                                      
REMARK 465     GLN J   142                                                      
REMARK 465     THR J   143                                                      
REMARK 465     ASN J   144                                                      
REMARK 465     ASP J   225                                                      
REMARK 465     GLU K   217                                                      
REMARK 470                                                                      
REMARK 470 MISSING ATOM                                                         
REMARK 470 THE FOLLOWING RESIDUES HAVE MISSING ATOMS (M=MODEL NUMBER;           
REMARK 470 RES=RESIDUE NAME; C=CHAIN IDENTIFIER; SSEQ=SEQUENCE NUMBER;          
REMARK 470 I=INSERTION CODE):                                                   
REMARK 470   M RES CSSEQI  ATOMS                                                
REMARK 470     ILE D 256    CG1  CG2  CD1                                       
REMARK 470     ILE D 259    CG1  CG2  CD1                                       
REMARK 470     ILE D 260    CG1  CG2  CD1                                       
REMARK 470     ASN D 261    CG   OD1  ND2                                       
REMARK 470     LYS D 290    CG   CD   CE   NZ                                   
REMARK 470     ILE D 314    CG1  CG2  CD1                                       
REMARK 470     ILE D 317    CG1  CG2  CD1                                       
REMARK 500                                                                      
REMARK 500 GEOMETRY AND STEREOCHEMISTRY                                         
REMARK 500 SUBTOPIC: CLOSE CONTACTS IN SAME ASYMMETRIC UNIT                     
REMARK 500                                                                      
REMARK 500 THE FOLLOWING ATOMS ARE IN CLOSE CONTACT.                            
REMARK 500                                                                      
REMARK 500  ATM1  RES C  SSEQI   ATM2  RES C  SSEQI           DISTANCE          
REMARK 500   OE1  GLU K   189     O    HOH K   401              2.09            
REMARK 500   OE2  GLU C    80     O    HOH C  1001              2.12            
REMARK 500   O    LEU B    92     ND1  HIS B   398              2.12            
REMARK 500   OE1  GLU A   219     O    HOH A  1001              2.17            
REMARK 500   O4   NAG B   903     O5   BMA B   904              2.18            
REMARK 500   O4   NAG D   901     O5   NAG D   902              2.19            
REMARK 500   OE2  GLU K    27     O    HOH K   402              2.19            
REMARK 500                                                                      
REMARK 500 REMARK: NULL                                                         
REMARK 500                                                                      
REMARK 500 GEOMETRY AND STEREOCHEMISTRY                                         
REMARK 500 SUBTOPIC: COVALENT BOND ANGLES                                       
REMARK 500                                                                      
REMARK 500 THE STEREOCHEMICAL PARAMETERS OF THE FOLLOWING RESIDUES              
REMARK 500 HAVE VALUES WHICH DEVIATE FROM EXPECTED VALUES BY MORE               
REMARK 500 THAN 6*RMSD (M=MODEL NUMBER; RES=RESIDUE NAME; C=CHAIN               
REMARK 500 IDENTIFIER; SSEQ=SEQUENCE NUMBER; I=INSERTION CODE).                 
REMARK 500                                                                      
REMARK 500 STANDARD TABLE:                                                      
REMARK 500 FORMAT: (10X,I3,1X,A3,1X,A1,I4,A1,3(1X,A4,2X),12X,F5.1)              
REMARK 500                                                                      
REMARK 500 EXPECTED VALUES PROTEIN: ENGH AND HUBER, 1999                        
REMARK 500 EXPECTED VALUES NUCLEIC ACID: CLOWNEY ET AL 1996                     
REMARK 500                                                                      
REMARK 500  M RES CSSEQI ATM1   ATM2   ATM3                                     
REMARK 500    PRO D 252   C   -  N   -  CA  ANGL. DEV. =   9.0 DEGREES          
REMARK 500                                                                      
REMARK 500 REMARK: NULL                                                         
REMARK 500                                                                      
REMARK 500 GEOMETRY AND STEREOCHEMISTRY                                         
REMARK 500 SUBTOPIC: TORSION ANGLES                                             
REMARK 500                                                                      
REMARK 500 TORSION ANGLES OUTSIDE THE EXPECTED RAMACHANDRAN REGIONS:            
REMARK 500 (M=MODEL NUMBER; RES=RESIDUE NAME; C=CHAIN IDENTIFIER;               
REMARK 500 SSEQ=SEQUENCE NUMBER; I=INSERTION CODE).                             
REMARK 500                                                                      
REMARK 500 STANDARD TABLE:                                                      
REMARK 500 FORMAT:(10X,I3,1X,A3,1X,A1,I4,A1,4X,F7.2,3X,F7.2)                    
REMARK 500                                                                      
REMARK 500 EXPECTED VALUES: GJ KLEYWEGT AND TA JONES (1996). PHI/PSI-           
REMARK 500 CHOLOGY: RAMACHANDRAN REVISITED. STRUCTURE 4, 1395 - 1400            
REMARK 500                                                                      
REMARK 500  M RES CSSEQI        PSI       PHI                                   
REMARK 500    ASN A 239     -144.31   -132.25                                   
REMARK 500    CYS A 350       64.92   -151.21                                   
REMARK 500    SER A 351     -167.08    -67.80                                   
REMARK 500    ASN A 352       29.95     48.16                                   
REMARK 500    ASN A 410       92.88   -162.98                                   
REMARK 500    LEU A 413      112.94   -160.60                                   
REMARK 500    SER B  33      109.80   -160.83                                   
REMARK 500    LEU B  92      -62.25    -92.35                                   
REMARK 500    CYS B 106       15.22     54.83                                   
REMARK 500    ASP B 250      171.93     68.08                                   
REMARK 500    ASP B 315        2.48    -69.21                                   
REMARK 500    CYS B 360       78.06   -159.03                                   
REMARK 500    ASN B 404     -168.03   -123.51                                   
REMARK 500    SER B 412        6.44    -65.54                                   
REMARK 500    SER B 433     -103.07     58.75                                   
REMARK 500    GLN B 441       -5.87    -59.09                                   
REMARK 500    SER B 469     -114.87     66.69                                   
REMARK 500    LYS C  61     -159.97    -82.60                                   
REMARK 500    SER C  86      -63.13    -99.01                                   
REMARK 500    ASP C 227       63.92   -105.82                                   
REMARK 500    CYS C 350       44.55   -144.41                                   
REMARK 500    ASP C 362      107.49    -41.79                                   
REMARK 500    ASP C 389       20.08   -158.48                                   
REMARK 500    ASN C 394       61.93    -13.69                                   
REMARK 500    ASN C 410       80.40   -167.48                                   
REMARK 500    CYS D 106       13.83     59.76                                   
REMARK 500    GLU D 219     -179.11   -177.41                                   
REMARK 500    ALA D 241      -76.20     77.61                                   
REMARK 500    PRO D 247      154.78    -49.84                                   
REMARK 500    ASP D 250     -132.83    -81.31                                   
REMARK 500    ALA D 347     -122.77    -70.92                                   
REMARK 500    CYS D 360       88.50   -151.05                                   
REMARK 500    GLU D 402       70.44     37.27                                   
REMARK 500    ASN D 404     -167.42   -110.24                                   
REMARK 500    SER D 412        5.10    -66.83                                   
REMARK 500    SER D 433     -114.20     56.85                                   
REMARK 500    ASN D 446       51.13    -94.51                                   
REMARK 500    GLU D 457      -70.67    -56.92                                   
REMARK 500    GLN D 459       59.16     34.30                                   
REMARK 500    SER D 460     -168.94   -126.50                                   
REMARK 500    LYS H  43       13.71     88.58                                   
REMARK 500    GLN H 182      -84.30   -113.79                                   
REMARK 500    SER H 183       64.42   -109.66                                   
REMARK 500    ALA L  55      -33.30     74.70                                   
REMARK 500    SER L  56       -3.66   -146.96                                   
REMARK 500    ARG L  72      -91.93     64.62                                   
REMARK 500    ALA L  88      174.52    178.25                                   
REMARK 500    LYS L 173      -63.32    -93.17                                   
REMARK 500    SER L 175       19.30     57.60                                   
REMARK 500    ASN L 216       47.05    -75.36                                   
REMARK 500                                                                      
REMARK 500 THIS ENTRY HAS      61 RAMACHANDRAN OUTLIERS.                        
REMARK 500                                                                      
REMARK 500 REMARK: NULL                                                         
REMARK 500                                                                      
REMARK 500 GEOMETRY AND STEREOCHEMISTRY                                         
REMARK 500 SUBTOPIC: NON-CIS, NON-TRANS                                         
REMARK 500                                                                      
REMARK 500 THE FOLLOWING PEPTIDE BONDS DEVIATE SIGNIFICANTLY FROM BOTH          
REMARK 500 CIS AND TRANS CONFORMATION.  CIS BONDS, IF ANY, ARE LISTED           
REMARK 500 ON CISPEP RECORDS.  TRANS IS DEFINED AS 180 +/- 30 AND               
REMARK 500 CIS IS DEFINED AS 0 +/- 30 DEGREES.                                  
REMARK 500                                 MODEL     OMEGA                      
REMARK 500 GLN C  451     SER C  452                 -148.90                    
REMARK 500 GLN D  257     THR D  258                  113.67                    
REMARK 500 ASP D  315     SER D  316                  147.59                    
REMARK 500 GLY J   42     LYS J   43                  145.73                    
REMARK 500                                                                      
REMARK 500 REMARK: NULL                                                         
REMARK 525                                                                      
REMARK 525 SOLVENT                                                              
REMARK 525                                                                      
REMARK 525 THE SOLVENT MOLECULES HAVE CHAIN IDENTIFIERS THAT                    
REMARK 525 INDICATE THE POLYMER CHAIN WITH WHICH THEY ARE MOST                  
REMARK 525 CLOSELY ASSOCIATED. THE REMARK LISTS ALL THE SOLVENT                 
REMARK 525 MOLECULES WHICH ARE MORE THAN 5A AWAY FROM THE                       
REMARK 525 NEAREST POLYMER CHAIN (M = MODEL NUMBER;                             
REMARK 525 RES=RESIDUE NAME; C=CHAIN IDENTIFIER; SSEQ=SEQUENCE                  
REMARK 525 NUMBER; I=INSERTION CODE):                                           
REMARK 525                                                                      
REMARK 525  M RES CSSEQI                                                        
REMARK 525    HOH D 633        DISTANCE =  5.82 ANGSTROMS                       
REMARK 620                                                                      
REMARK 620 METAL COORDINATION                                                   
REMARK 620 (M=MODEL NUMBER; RES=RESIDUE NAME; C=CHAIN IDENTIFIER;               
REMARK 620 SSEQ=SEQUENCE NUMBER; I=INSERTION CODE):                             
REMARK 620                                                                      
REMARK 620 COORDINATION ANGLES FOR:  M RES CSSEQI METAL                         
REMARK 620                              NA A 961  NA                            
REMARK 620 N RES CSSEQI ATOM                                                    
REMARK 620 1 ILE A  81   O                                                      
REMARK 620 2 SER A  84   O    93.1                                              
REMARK 620 3 LEU A  87   O    95.4  87.6                                        
REMARK 620 4 LEU A  88   O   152.4 110.0  71.7                                  
REMARK 620 5 HOH A1029   O    85.4 170.7 101.7  74.1                            
REMARK 620 N                    1     2     3     4                             
REMARK 620                                                                      
REMARK 620 COORDINATION ANGLES FOR:  M RES CSSEQI METAL                         
REMARK 620                              NA C 961  NA                            
REMARK 620 N RES CSSEQI ATOM                                                    
REMARK 620 1 ILE C  81   O                                                      
REMARK 620 2 SER C  84   O    82.9                                              
REMARK 620 3 LEU C  87   O    97.1  92.0                                        
REMARK 620 4 LEU C  88   O   162.0 112.4  73.8                                  
REMARK 620 5 HOH C1053   O   109.6  81.0 151.2  83.1                            
REMARK 620 6 HOH C1037   O    80.5 154.2 109.4  87.9  86.2                      
REMARK 620 N                    1     2     3     4     5                       
REMARK 800                                                                      
REMARK 800 SITE                                                                 
REMARK 800 SITE_IDENTIFIER: AC1                                                 
REMARK 800 EVIDENCE_CODE: SOFTWARE                                              
REMARK 800 SITE_DESCRIPTION: binding site for residue GLU A 951                 
REMARK 800                                                                      
REMARK 800 SITE_IDENTIFIER: AC2                                                 
REMARK 800 EVIDENCE_CODE: SOFTWARE                                              
REMARK 800 SITE_DESCRIPTION: binding site for residue NA A 961                  
REMARK 800                                                                      
REMARK 800 SITE_IDENTIFIER: AC3                                                 
REMARK 800 EVIDENCE_CODE: SOFTWARE                                              
REMARK 800 SITE_DESCRIPTION: binding site for residue GLU B 951                 
REMARK 800                                                                      
REMARK 800 SITE_IDENTIFIER: AC4                                                 
REMARK 800 EVIDENCE_CODE: SOFTWARE                                              
REMARK 800 SITE_DESCRIPTION: binding site for residue CL B 971                  
REMARK 800                                                                      
REMARK 800 SITE_IDENTIFIER: AC5                                                 
REMARK 800 EVIDENCE_CODE: SOFTWARE                                              
REMARK 800 SITE_DESCRIPTION: binding site for residue GLU C 951                 
REMARK 800                                                                      
REMARK 800 SITE_IDENTIFIER: AC6                                                 
REMARK 800 EVIDENCE_CODE: SOFTWARE                                              
REMARK 800 SITE_DESCRIPTION: binding site for residue NA C 961                  
REMARK 800                                                                      
REMARK 800 SITE_IDENTIFIER: AC7                                                 
REMARK 800 EVIDENCE_CODE: SOFTWARE                                              
REMARK 800 SITE_DESCRIPTION: binding site for residue GLU D 951                 
REMARK 800                                                                      
REMARK 800 SITE_IDENTIFIER: AC8                                                 
REMARK 800 EVIDENCE_CODE: SOFTWARE                                              
REMARK 800 SITE_DESCRIPTION: binding site for residue CL D 971                  
REMARK 800                                                                      
REMARK 800 SITE_IDENTIFIER: AC9                                                 
REMARK 800 EVIDENCE_CODE: SOFTWARE                                              
REMARK 800 SITE_DESCRIPTION: binding site for residue CA K 301                  
REMARK 800                                                                      
REMARK 800 SITE_IDENTIFIER: AD1                                                 
REMARK 800 EVIDENCE_CODE: SOFTWARE                                              
REMARK 800 SITE_DESCRIPTION: binding site for Mono-Saccharide NAG A 901 bound   
REMARK 800  to ASN A 83                                                         
REMARK 800                                                                      
REMARK 800 SITE_IDENTIFIER: AD2                                                 
REMARK 800 EVIDENCE_CODE: SOFTWARE                                              
REMARK 800 SITE_DESCRIPTION: binding site for Mono-Saccharide NAG A 902 bound   
REMARK 800  to ASN A 90                                                         
REMARK 800                                                                      
REMARK 800 SITE_IDENTIFIER: AD3                                                 
REMARK 800 EVIDENCE_CODE: SOFTWARE                                              
REMARK 800 SITE_DESCRIPTION: binding site for Mono-Saccharide NAG A 903 bound   
REMARK 800  to ASN A 279                                                        
REMARK 800                                                                      
REMARK 800 SITE_IDENTIFIER: AD4                                                 
REMARK 800 EVIDENCE_CODE: SOFTWARE                                              
REMARK 800 SITE_DESCRIPTION: binding site for Mono-Saccharide NAG A 904 bound   
REMARK 800  to ASN A 349                                                        
REMARK 800                                                                      
REMARK 800 SITE_IDENTIFIER: AD5                                                 
REMARK 800 EVIDENCE_CODE: SOFTWARE                                              
REMARK 800 SITE_DESCRIPTION: binding site for Mono-Saccharide NAG A 905 bound   
REMARK 800  to ASN A 410                                                        
REMARK 800                                                                      
REMARK 800 SITE_IDENTIFIER: AD6                                                 
REMARK 800 EVIDENCE_CODE: SOFTWARE                                              
REMARK 800 SITE_DESCRIPTION: binding site for Mono-Saccharide NAG A 906 bound   
REMARK 800  to ASN A 437                                                        
REMARK 800                                                                      
REMARK 800 SITE_IDENTIFIER: AD7                                                 
REMARK 800 EVIDENCE_CODE: SOFTWARE                                              
REMARK 800 SITE_DESCRIPTION: binding site for Mono-Saccharide NAG A 907 bound   
REMARK 800  to ASN A 459                                                        
REMARK 800                                                                      
REMARK 800 SITE_IDENTIFIER: AD8                                                 
REMARK 800 EVIDENCE_CODE: SOFTWARE                                              
REMARK 800 SITE_DESCRIPTION: binding site for Mono-Saccharide NAG B 901 bound   
REMARK 800  to ASN B 26                                                         
REMARK 800                                                                      
REMARK 800 SITE_IDENTIFIER: AD9                                                 
REMARK 800 EVIDENCE_CODE: SOFTWARE                                              
REMARK 800 SITE_DESCRIPTION: binding site for Poly-Saccharide residues NAG B    
REMARK 800  902 through BMA B 904 bound to ASN B 133                            
REMARK 800                                                                      
REMARK 800 SITE_IDENTIFIER: AE1                                                 
REMARK 800 EVIDENCE_CODE: SOFTWARE                                              
REMARK 800 SITE_DESCRIPTION: binding site for Mono-Saccharide NAG B 907 bound   
REMARK 800  to ASN B 291                                                        
REMARK 800                                                                      
REMARK 800 SITE_IDENTIFIER: AE2                                                 
REMARK 800 EVIDENCE_CODE: SOFTWARE                                              
REMARK 800 SITE_DESCRIPTION: binding site for Mono-Saccharide NAG B 905 bound   
REMARK 800  to ASN B 370                                                        
REMARK 800                                                                      
REMARK 800 SITE_IDENTIFIER: AE3                                                 
REMARK 800 EVIDENCE_CODE: SOFTWARE                                              
REMARK 800 SITE_DESCRIPTION: binding site for Mono-Saccharide NAG B 908 bound   
REMARK 800  to ASN B 431                                                        
REMARK 800                                                                      
REMARK 800 SITE_IDENTIFIER: AE4                                                 
REMARK 800 EVIDENCE_CODE: SOFTWARE                                              
REMARK 800 SITE_DESCRIPTION: binding site for Mono-Saccharide NAG B 906 bound   
REMARK 800  to ASN B 458                                                        
REMARK 800                                                                      
REMARK 800 SITE_IDENTIFIER: AE5                                                 
REMARK 800 EVIDENCE_CODE: SOFTWARE                                              
REMARK 800 SITE_DESCRIPTION: binding site for Mono-Saccharide NAG B 909 bound   
REMARK 800  to ASN B 475                                                        
REMARK 800                                                                      
REMARK 800 SITE_IDENTIFIER: AE6                                                 
REMARK 800 EVIDENCE_CODE: SOFTWARE                                              
REMARK 800 SITE_DESCRIPTION: binding site for Mono-Saccharide NAG C 901 bound   
REMARK 800  to ASN C 83                                                         
REMARK 800                                                                      
REMARK 800 SITE_IDENTIFIER: AE7                                                 
REMARK 800 EVIDENCE_CODE: SOFTWARE                                              
REMARK 800 SITE_DESCRIPTION: binding site for Mono-Saccharide NAG C 902 bound   
REMARK 800  to ASN C 90                                                         
REMARK 800                                                                      
REMARK 800 SITE_IDENTIFIER: AE8                                                 
REMARK 800 EVIDENCE_CODE: SOFTWARE                                              
REMARK 800 SITE_DESCRIPTION: binding site for Mono-Saccharide NAG C 903 bound   
REMARK 800  to ASN C 279                                                        
REMARK 800                                                                      
REMARK 800 SITE_IDENTIFIER: AE9                                                 
REMARK 800 EVIDENCE_CODE: SOFTWARE                                              
REMARK 800 SITE_DESCRIPTION: binding site for Mono-Saccharide NAG C 904 bound   
REMARK 800  to ASN C 349                                                        
REMARK 800                                                                      
REMARK 800 SITE_IDENTIFIER: AF1                                                 
REMARK 800 EVIDENCE_CODE: SOFTWARE                                              
REMARK 800 SITE_DESCRIPTION: binding site for Mono-Saccharide NAG C 905 bound   
REMARK 800  to ASN C 410                                                        
REMARK 800                                                                      
REMARK 800 SITE_IDENTIFIER: AF2                                                 
REMARK 800 EVIDENCE_CODE: SOFTWARE                                              
REMARK 800 SITE_DESCRIPTION: binding site for Mono-Saccharide NAG C 906 bound   
REMARK 800  to ASN C 437                                                        
REMARK 800                                                                      
REMARK 800 SITE_IDENTIFIER: AF3                                                 
REMARK 800 EVIDENCE_CODE: SOFTWARE                                              
REMARK 800 SITE_DESCRIPTION: binding site for Mono-Saccharide NAG C 907 bound   
REMARK 800  to ASN C 459                                                        
REMARK 800                                                                      
REMARK 800 SITE_IDENTIFIER: AF4                                                 
REMARK 800 EVIDENCE_CODE: SOFTWARE                                              
REMARK 800 SITE_DESCRIPTION: binding site for Mono-Saccharide NAG D 905 bound   
REMARK 800  to ASN D 125                                                        
REMARK 800                                                                      
REMARK 800 SITE_IDENTIFIER: AF5                                                 
REMARK 800 EVIDENCE_CODE: SOFTWARE                                              
REMARK 800 SITE_DESCRIPTION: binding site for Poly-Saccharide residues NAG D    
REMARK 800  901 through NAG D 902 bound to ASN D 133                            
REMARK 800                                                                      
REMARK 800 SITE_IDENTIFIER: AF6                                                 
REMARK 800 EVIDENCE_CODE: SOFTWARE                                              
REMARK 800 SITE_DESCRIPTION: binding site for Mono-Saccharide NAG D 903 bound   
REMARK 800  to ASN D 370                                                        
REMARK 800                                                                      
REMARK 800 SITE_IDENTIFIER: AF7                                                 
REMARK 800 EVIDENCE_CODE: SOFTWARE                                              
REMARK 800 SITE_DESCRIPTION: binding site for Mono-Saccharide NAG D 904 bound   
REMARK 800  to ASN D 458                                                        
REMARK 900                                                                      
REMARK 900 RELATED ENTRIES                                                      
REMARK 900 RELATED ID: 5X2M   RELATED DB: PDB                                   
REMARK 900 RELATED ID: 5X2N   RELATED DB: PDB                                   
REMARK 900 RELATED ID: 5X2O   RELATED DB: PDB                                   
REMARK 900 RELATED ID: 5X2Q   RELATED DB: PDB                                   
LINK         O   ILE A  81                NA    NA A 961     1555   1555 2.470  
LINK         O   SER A  84                NA    NA A 961     1555   1555 2.500  
LINK         O   LEU A  87                NA    NA A 961     1555   1555 2.540  
LINK         O   LEU A  88                NA    NA A 961     1555   1555 2.770  
LINK         O   ILE C  81                NA    NA C 961     1555   1555 2.490  
LINK         O   SER C  84                NA    NA C 961     1555   1555 2.560  
LINK         O   LEU C  87                NA    NA C 961     1555   1555 2.480  
LINK         O   LEU C  88                NA    NA C 961     1555   1555 2.580  
LINK         OD1 ASP K   1                CA    CA K 301     1555   1555 2.150  
LINK        NA    NA A 961                 O   HOH A1029     1555   1555 2.530  
LINK        NA    NA C 961                 O   HOH C1053     1555   1555 2.690  
LINK        NA    NA C 961                 O   HOH C1037     1555   1555 2.550  
LINK         C1  NAG B1057                 ND2 ASN B 133     1555   1555        
LINK         O4  NAG B1057                 C1  NAG B1058     1555   1555        
CISPEP   1 GLY A  138    PRO A  139          0         3.97                     
CISPEP   2 GLY B  146    PRO B  147          0        -6.84                     
CISPEP   3 GLY C  138    PRO C  139          0         0.05                     
CISPEP   4 GLY D  146    PRO D  147          0        -3.76                     
CISPEP   5 PHE H  157    PRO H  158          0        -6.79                     
CISPEP   6 GLU H  159    PRO H  160          0         2.73                     
CISPEP   7 TRP H  199    PRO H  200          0         9.00                     
CISPEP   8 SER L    7    PRO L    8          0        -4.21                     
CISPEP   9 ASN L   80    PRO L   81          0        -2.28                     
CISPEP  10 ASP L   98    PRO L   99          0        -6.27                     
CISPEP  11 TYR L  144    PRO L  145          0         1.63                     
CISPEP  12 PHE J  157    PRO J  158          0         0.27                     
CISPEP  13 GLU J  159    PRO J  160          0         0.51                     
CISPEP  14 TRP J  199    PRO J  200          0         7.80                     
CISPEP  15 SER K    7    PRO K    8          0       -10.87                     
CISPEP  16 ASN K   80    PRO K   81          0        -5.87                     
CISPEP  17 ASP K   98    PRO K   99          0        -0.16                     
CISPEP  18 TYR K  144    PRO K  145          0         1.68                     
DBREF1 5X2P A   20   474  UNP                  A0A173M0G2_ORYLA                 
DBREF2 5X2P A     A0A173M0G2                         12         466             
DBREF1 5X2P B   20   491  UNP                  A0A173M094_ORYLA                 
DBREF2 5X2P B     A0A173M094                         12         483             
DBREF1 5X2P C   20   474  UNP                  A0A173M0G2_ORYLA                 
DBREF2 5X2P C     A0A173M0G2                         12         466             
DBREF1 5X2P D   20   491  UNP                  A0A173M094_ORYLA                 
DBREF2 5X2P D     A0A173M094                         12         483             
DBREF  5X2P H    1   225  PDB    5X2P     5X2P             1    225             
DBREF  5X2P L    1   217  PDB    5X2P     5X2P             1    217             
DBREF  5X2P J    1   225  PDB    5X2P     5X2P             1    225             
DBREF  5X2P K    1   217  PDB    5X2P     5X2P             1    217             
SEQADV 5X2P SER A  475  UNP  A0A173M0G           EXPRESSION TAG                 
SEQADV 5X2P GLY A  476  UNP  A0A173M0G           EXPRESSION TAG                 
SEQADV 5X2P ILE A  477  UNP  A0A173M0G           EXPRESSION TAG                 
SEQADV 5X2P GLU A  478  UNP  A0A173M0G           EXPRESSION TAG                 
SEQADV 5X2P GLY A  479  UNP  A0A173M0G           EXPRESSION TAG                 
SEQADV 5X2P ARG A  480  UNP  A0A173M0G           EXPRESSION TAG                 
SEQADV 5X2P SER B  492  UNP  A0A173M09           EXPRESSION TAG                 
SEQADV 5X2P GLY B  493  UNP  A0A173M09           EXPRESSION TAG                 
SEQADV 5X2P ILE B  494  UNP  A0A173M09           EXPRESSION TAG                 
SEQADV 5X2P GLU B  495  UNP  A0A173M09           EXPRESSION TAG                 
SEQADV 5X2P GLY B  496  UNP  A0A173M09           EXPRESSION TAG                 
SEQADV 5X2P ARG B  497  UNP  A0A173M09           EXPRESSION TAG                 
SEQADV 5X2P SER C  475  UNP  A0A173M0G           EXPRESSION TAG                 
SEQADV 5X2P GLY C  476  UNP  A0A173M0G           EXPRESSION TAG                 
SEQADV 5X2P ILE C  477  UNP  A0A173M0G           EXPRESSION TAG                 
SEQADV 5X2P GLU C  478  UNP  A0A173M0G           EXPRESSION TAG                 
SEQADV 5X2P GLY C  479  UNP  A0A173M0G           EXPRESSION TAG                 
SEQADV 5X2P ARG C  480  UNP  A0A173M0G           EXPRESSION TAG                 
SEQADV 5X2P SER D  492  UNP  A0A173M09           EXPRESSION TAG                 
SEQADV 5X2P GLY D  493  UNP  A0A173M09           EXPRESSION TAG                 
SEQADV 5X2P ILE D  494  UNP  A0A173M09           EXPRESSION TAG                 
SEQADV 5X2P GLU D  495  UNP  A0A173M09           EXPRESSION TAG                 
SEQADV 5X2P GLY D  496  UNP  A0A173M09           EXPRESSION TAG                 
SEQADV 5X2P ARG D  497  UNP  A0A173M09           EXPRESSION TAG                 
SEQRES   1 A  461  GLN SER THR ASP GLN THR SER GLU PHE HIS LEU ARG GLY          
SEQRES   2 A  461  ASP TYR LEU ILE GLY GLY LEU PHE ASN ILE HIS TYR VAL          
SEQRES   3 A  461  ALA ALA ALA ASN PHE GLN ARG PRO GLN ALA ILE ASP CYS          
SEQRES   4 A  461  SER SER LYS LEU PHE ILE LEU PRO ASN TYR ARG ARG PHE          
SEQRES   5 A  461  GLN MET MET ARG PHE SER VAL GLU GLU ILE ASN ASN SER          
SEQRES   6 A  461  SER SER LEU LEU PRO ASN VAL SER LEU GLY TYR GLN MET          
SEQRES   7 A  461  PHE ASP HIS CYS SER ASP ILE HIS SER PHE PRO GLY ILE          
SEQRES   8 A  461  PHE LYS LEU LEU SER VAL ASN ASP LEU ILE ARG PRO TRP          
SEQRES   9 A  461  GLU ASP ALA SER THR GLY LEU PRO ASN ALA ILE GLY VAL          
SEQRES  10 A  461  VAL GLY PRO PHE THR SER THR HIS ALA LEU SER ILE ALA          
SEQRES  11 A  461  PRO ILE PHE MET THR ASN LEU PHE PRO MET VAL SER TYR          
SEQRES  12 A  461  GLY CYS SER GLY SER VAL PHE SER LYS GLU ASN LEU TYR          
SEQRES  13 A  461  PRO SER PHE LEU ARG THR VAL HIS SER ASN LYS ASP VAL          
SEQRES  14 A  461  ILE ASN ALA ILE VAL GLY ILE ILE LEU ASN PHE ASN TRP          
SEQRES  15 A  461  ARG TRP VAL ALA PHE LEU TYR SER ASP ASP ASP PHE GLY          
SEQRES  16 A  461  LYS ASP GLY LEU GLU GLN PHE LYS ASN LYS ILE GLU ASP          
SEQRES  17 A  461  SER GLU ILE CYS LEU ALA PHE TYR LYS ALA ILE ASN VAL          
SEQRES  18 A  461  ASN THR ASP TYR LEU GLN VAL PHE LYS GLN ILE GLU GLU          
SEQRES  19 A  461  GLN ASN ILE LYS VAL ILE VAL VAL PHE ALA PRO LYS VAL          
SEQRES  20 A  461  TYR ALA GLU ALA VAL VAL GLU SER ALA VAL GLN LEU ASN          
SEQRES  21 A  461  VAL THR ASN LYS VAL TRP ILE ALA ASP ASP GLY TRP SER          
SEQRES  22 A  461  LEU ASN LYS LYS LEU PRO SER MET ASN GLY ILE GLN ASN          
SEQRES  23 A  461  ILE GLY THR VAL LEU GLY VAL ALA GLN PRO VAL VAL THR          
SEQRES  24 A  461  ILE PRO GLY PHE THR ASP PHE ILE TYR SER ALA ILE SER          
SEQRES  25 A  461  GLN THR ASP GLY GLY ASP THR GLU GLN LYS MET PHE CYS          
SEQRES  26 A  461  ASN GLN LYS CYS ASN CYS SER ASN LEU SER VAL LYS SER          
SEQRES  27 A  461  LEU LEU ASN ALA ASP PRO SER PHE SER PHE PRO VAL TYR          
SEQRES  28 A  461  ALA ALA VAL TYR ALA ILE ALA HIS ALA LEU HIS ASN THR          
SEQRES  29 A  461  LEU ARG CYS GLY SER ASP ARG CYS PRO LYS ASN ILE THR          
SEQRES  30 A  461  VAL HIS PRO HIS MET ILE LEU GLU GLU LEU LYS LYS SER          
SEQRES  31 A  461  ASN PHE THR LEU LEU ASN GLN THR VAL GLN PHE ASP GLU          
SEQRES  32 A  461  ASN GLY ASP PRO LYS PHE GLY SER LEU SER VAL VAL PHE          
SEQRES  33 A  461  TRP ASN SER SER GLY ASN ALA GLU GLU VAL GLY SER TYR          
SEQRES  34 A  461  HIS PHE GLN SER SER ILE HIS LEU SER ILE ASN LYS THR          
SEQRES  35 A  461  LYS ILE LYS TRP PHE THR ASN GLY GLU VAL PRO THR SER          
SEQRES  36 A  461  SER GLY ILE GLU GLY ARG                                      
SEQRES   1 B  478  SER PRO ASN TRP PHE ASN ASN ILE SER THR ASP LEU PHE          
SEQRES   2 B  478  SER MET PRO GLY ASP ILE LYS LEU GLY GLY LEU PHE PRO          
SEQRES   3 B  478  ILE LYS GLU GLN SER ASN GLU VAL SER ASN ASP LEU THR          
SEQRES   4 B  478  LYS LEU ASN SER VAL SER CYS ASP SER LEU ASN LYS ASP          
SEQRES   5 B  478  GLY LEU GLY ARG ALA LEU VAL MET LYS TYR ALA VAL GLU          
SEQRES   6 B  478  GLU ILE ASN ALA ASN SER GLN LEU LEU PRO GLY VAL LYS          
SEQRES   7 B  478  LEU GLY TYR LYS ILE TYR ASN THR CYS ARG HIS SER ALA          
SEQRES   8 B  478  VAL ILE VAL ARG PRO ALA LEU SER PHE LEU THR GLU LYS          
SEQRES   9 B  478  SER ASN GLY THR LEU SER VAL GLU CYS ASN TYR THR ASP          
SEQRES  10 B  478  TYR GLU THR ASP MET VAL ALA VAL ILE GLY PRO GLN SER          
SEQRES  11 B  478  SER GLU MET VAL THR VAL ILE GLY LYS LEU LEU GLY PHE          
SEQRES  12 B  478  PHE LEU MET PRO GLN ILE SER PHE GLY ALA THR SER ASP          
SEQRES  13 B  478  LYS PHE SER ASP SER LEU VAL TYR PRO SER PHE PHE ARG          
SEQRES  14 B  478  THR VAL PRO SER ASP ILE ARG GLN VAL ASP ALA MET VAL          
SEQRES  15 B  478  GLN LEU ILE LYS LYS PHE ASN TRP ASN TRP VAL ALA VAL          
SEQRES  16 B  478  VAL GLY SER GLU GLU GLU TYR GLY GLN GLN GLY VAL GLN          
SEQRES  17 B  478  GLN PHE SER LYS LYS ALA GLU ASP MET GLY VAL CYS VAL          
SEQRES  18 B  478  ALA TYR GLN GLY LEU ILE PRO ILE TYR ASP ASP PRO LYS          
SEQRES  19 B  478  PRO ALA ILE GLN THR ILE ILE ASN ASN ILE GLN THR THR          
SEQRES  20 B  478  GLU VAL LYS VAL VAL VAL VAL PHE SER LEU VAL SER PRO          
SEQRES  21 B  478  ALA VAL SER PHE PHE GLU GLU VAL ILE LYS LYS ASN LEU          
SEQRES  22 B  478  THR GLY VAL TRP ILE ALA SER SER SER TRP ALA ILE SER          
SEQRES  23 B  478  ASP LYS VAL TYR SER LEU PRO ASN ILE ASP SER ILE GLY          
SEQRES  24 B  478  THR VAL ILE GLY PHE ILE ASP GLU THR GLU THR LEU GLU          
SEQRES  25 B  478  LEU LEU SER PRO PHE THR GLU VAL LEU PHE LYS LYS ILE          
SEQRES  26 B  478  HIS GLU ALA SER PRO THR GLU LYS PRO GLU ASP PRO TYR          
SEQRES  27 B  478  ASN PRO CYS PRO GLU CYS TRP SER LEU SER PRO ALA ASN          
SEQRES  28 B  478  VAL SER LEU VAL LYS GLU GLU SER VAL GLN ARG THR ALA          
SEQRES  29 B  478  PHE SER VAL TYR ALA ALA VAL TYR THR VAL ALA HIS ALA          
SEQRES  30 B  478  LEU HIS LYS LEU LEU GLU CYS ASN SER ALA ALA CYS LYS          
SEQRES  31 B  478  TRP SER SER SER THR ARG LEU TYR PRO TRP LYS LEU LEU          
SEQRES  32 B  478  GLU VAL LEU LYS GLU PHE SER VAL ASN ILE SER ASN THR          
SEQRES  33 B  478  SER LEU LYS PHE ASP GLN ASN GLY ASN PRO ASN ILE GLY          
SEQRES  34 B  478  TYR SER VAL ILE GLN ARG ILE TRP GLU ASN GLN SER LEU          
SEQRES  35 B  478  SER SER VAL GLY SER TYR ARG SER ALA ASN LEU SER ILE          
SEQRES  36 B  478  ASN GLU THR LEU PHE LYS TRP TYR THR ASN ASN SER GLU          
SEQRES  37 B  478  LYS PRO GLU SER SER GLY ILE GLU GLY ARG                      
SEQRES   1 C  461  GLN SER THR ASP GLN THR SER GLU PHE HIS LEU ARG GLY          
SEQRES   2 C  461  ASP TYR LEU ILE GLY GLY LEU PHE ASN ILE HIS TYR VAL          
SEQRES   3 C  461  ALA ALA ALA ASN PHE GLN ARG PRO GLN ALA ILE ASP CYS          
SEQRES   4 C  461  SER SER LYS LEU PHE ILE LEU PRO ASN TYR ARG ARG PHE          
SEQRES   5 C  461  GLN MET MET ARG PHE SER VAL GLU GLU ILE ASN ASN SER          
SEQRES   6 C  461  SER SER LEU LEU PRO ASN VAL SER LEU GLY TYR GLN MET          
SEQRES   7 C  461  PHE ASP HIS CYS SER ASP ILE HIS SER PHE PRO GLY ILE          
SEQRES   8 C  461  PHE LYS LEU LEU SER VAL ASN ASP LEU ILE ARG PRO TRP          
SEQRES   9 C  461  GLU ASP ALA SER THR GLY LEU PRO ASN ALA ILE GLY VAL          
SEQRES  10 C  461  VAL GLY PRO PHE THR SER THR HIS ALA LEU SER ILE ALA          
SEQRES  11 C  461  PRO ILE PHE MET THR ASN LEU PHE PRO MET VAL SER TYR          
SEQRES  12 C  461  GLY CYS SER GLY SER VAL PHE SER LYS GLU ASN LEU TYR          
SEQRES  13 C  461  PRO SER PHE LEU ARG THR VAL HIS SER ASN LYS ASP VAL          
SEQRES  14 C  461  ILE ASN ALA ILE VAL GLY ILE ILE LEU ASN PHE ASN TRP          
SEQRES  15 C  461  ARG TRP VAL ALA PHE LEU TYR SER ASP ASP ASP PHE GLY          
SEQRES  16 C  461  LYS ASP GLY LEU GLU GLN PHE LYS ASN LYS ILE GLU ASP          
SEQRES  17 C  461  SER GLU ILE CYS LEU ALA PHE TYR LYS ALA ILE ASN VAL          
SEQRES  18 C  461  ASN THR ASP TYR LEU GLN VAL PHE LYS GLN ILE GLU GLU          
SEQRES  19 C  461  GLN ASN ILE LYS VAL ILE VAL VAL PHE ALA PRO LYS VAL          
SEQRES  20 C  461  TYR ALA GLU ALA VAL VAL GLU SER ALA VAL GLN LEU ASN          
SEQRES  21 C  461  VAL THR ASN LYS VAL TRP ILE ALA ASP ASP GLY TRP SER          
SEQRES  22 C  461  LEU ASN LYS LYS LEU PRO SER MET ASN GLY ILE GLN ASN          
SEQRES  23 C  461  ILE GLY THR VAL LEU GLY VAL ALA GLN PRO VAL VAL THR          
SEQRES  24 C  461  ILE PRO GLY PHE THR ASP PHE ILE TYR SER ALA ILE SER          
SEQRES  25 C  461  GLN THR ASP GLY GLY ASP THR GLU GLN LYS MET PHE CYS          
SEQRES  26 C  461  ASN GLN LYS CYS ASN CYS SER ASN LEU SER VAL LYS SER          
SEQRES  27 C  461  LEU LEU ASN ALA ASP PRO SER PHE SER PHE PRO VAL TYR          
SEQRES  28 C  461  ALA ALA VAL TYR ALA ILE ALA HIS ALA LEU HIS ASN THR          
SEQRES  29 C  461  LEU ARG CYS GLY SER ASP ARG CYS PRO LYS ASN ILE THR          
SEQRES  30 C  461  VAL HIS PRO HIS MET ILE LEU GLU GLU LEU LYS LYS SER          
SEQRES  31 C  461  ASN PHE THR LEU LEU ASN GLN THR VAL GLN PHE ASP GLU          
SEQRES  32 C  461  ASN GLY ASP PRO LYS PHE GLY SER LEU SER VAL VAL PHE          
SEQRES  33 C  461  TRP ASN SER SER GLY ASN ALA GLU GLU VAL GLY SER TYR          
SEQRES  34 C  461  HIS PHE GLN SER SER ILE HIS LEU SER ILE ASN LYS THR          
SEQRES  35 C  461  LYS ILE LYS TRP PHE THR ASN GLY GLU VAL PRO THR SER          
SEQRES  36 C  461  SER GLY ILE GLU GLY ARG                                      
SEQRES   1 D  478  SER PRO ASN TRP PHE ASN ASN ILE SER THR ASP LEU PHE          
SEQRES   2 D  478  SER MET PRO GLY ASP ILE LYS LEU GLY GLY LEU PHE PRO          
SEQRES   3 D  478  ILE LYS GLU GLN SER ASN GLU VAL SER ASN ASP LEU THR          
SEQRES   4 D  478  LYS LEU ASN SER VAL SER CYS ASP SER LEU ASN LYS ASP          
SEQRES   5 D  478  GLY LEU GLY ARG ALA LEU VAL MET LYS TYR ALA VAL GLU          
SEQRES   6 D  478  GLU ILE ASN ALA ASN SER GLN LEU LEU PRO GLY VAL LYS          
SEQRES   7 D  478  LEU GLY TYR LYS ILE TYR ASN THR CYS ARG HIS SER ALA          
SEQRES   8 D  478  VAL ILE VAL ARG PRO ALA LEU SER PHE LEU THR GLU LYS          
SEQRES   9 D  478  SER ASN GLY THR LEU SER VAL GLU CYS ASN TYR THR ASP          
SEQRES  10 D  478  TYR GLU THR ASP MET VAL ALA VAL ILE GLY PRO GLN SER          
SEQRES  11 D  478  SER GLU MET VAL THR VAL ILE GLY LYS LEU LEU GLY PHE          
SEQRES  12 D  478  PHE LEU MET PRO GLN ILE SER PHE GLY ALA THR SER ASP          
SEQRES  13 D  478  LYS PHE SER ASP SER LEU VAL TYR PRO SER PHE PHE ARG          
SEQRES  14 D  478  THR VAL PRO SER ASP ILE ARG GLN VAL ASP ALA MET VAL          
SEQRES  15 D  478  GLN LEU ILE LYS LYS PHE ASN TRP ASN TRP VAL ALA VAL          
SEQRES  16 D  478  VAL GLY SER GLU GLU GLU TYR GLY GLN GLN GLY VAL GLN          
SEQRES  17 D  478  GLN PHE SER LYS LYS ALA GLU ASP MET GLY VAL CYS VAL          
SEQRES  18 D  478  ALA TYR GLN GLY LEU ILE PRO ILE TYR ASP ASP PRO LYS          
SEQRES  19 D  478  PRO ALA ILE GLN THR ILE ILE ASN ASN ILE GLN THR THR          
SEQRES  20 D  478  GLU VAL LYS VAL VAL VAL VAL PHE SER LEU VAL SER PRO          
SEQRES  21 D  478  ALA VAL SER PHE PHE GLU GLU VAL ILE LYS LYS ASN LEU          
SEQRES  22 D  478  THR GLY VAL TRP ILE ALA SER SER SER TRP ALA ILE SER          
SEQRES  23 D  478  ASP LYS VAL TYR SER LEU PRO ASN ILE ASP SER ILE GLY          
SEQRES  24 D  478  THR VAL ILE GLY PHE ILE ASP GLU THR GLU THR LEU GLU          
SEQRES  25 D  478  LEU LEU SER PRO PHE THR GLU VAL LEU PHE LYS LYS ILE          
SEQRES  26 D  478  HIS GLU ALA SER PRO THR GLU LYS PRO GLU ASP PRO TYR          
SEQRES  27 D  478  ASN PRO CYS PRO GLU CYS TRP SER LEU SER PRO ALA ASN          
SEQRES  28 D  478  VAL SER LEU VAL LYS GLU GLU SER VAL GLN ARG THR ALA          
SEQRES  29 D  478  PHE SER VAL TYR ALA ALA VAL TYR THR VAL ALA HIS ALA          
SEQRES  30 D  478  LEU HIS LYS LEU LEU GLU CYS ASN SER ALA ALA CYS LYS          
SEQRES  31 D  478  TRP SER SER SER THR ARG LEU TYR PRO TRP LYS LEU LEU          
SEQRES  32 D  478  GLU VAL LEU LYS GLU PHE SER VAL ASN ILE SER ASN THR          
SEQRES  33 D  478  SER LEU LYS PHE ASP GLN ASN GLY ASN PRO ASN ILE GLY          
SEQRES  34 D  478  TYR SER VAL ILE GLN ARG ILE TRP GLU ASN GLN SER LEU          
SEQRES  35 D  478  SER SER VAL GLY SER TYR ARG SER ALA ASN LEU SER ILE          
SEQRES  36 D  478  ASN GLU THR LEU PHE LYS TRP TYR THR ASN ASN SER GLU          
SEQRES  37 D  478  LYS PRO GLU SER SER GLY ILE GLU GLY ARG                      
SEQRES   1 H  225  GLU VAL GLN LEU GLN GLN SER GLY PRO GLU LEU VAL LYS          
SEQRES   2 H  225  PRO GLY ALA SER MET LYS ILE SER CYS LYS ALA SER GLY          
SEQRES   3 H  225  TYR SER PHE THR GLY TYR SER MET ASN TRP VAL LYS GLN          
SEQRES   4 H  225  SER HIS GLY LYS ASN LEU GLU TRP ILE GLY LEU ILE ASN          
SEQRES   5 H  225  PRO TYR ASN GLY ASP THR THR TYR LYS GLN LYS PHE LYS          
SEQRES   6 H  225  GLY LYS ALA THR LEU THR VAL ASP ARG SER SER SER THR          
SEQRES   7 H  225  ALA TYR MET GLU LEU LEU ARG LEU THR SER GLU ASP SER          
SEQRES   8 H  225  ALA VAL TYR TYR CYS ALA ARG SER GLY ARG GLY ALA PRO          
SEQRES   9 H  225  THR THR THR THR ALA TRP PHE THR TYR TRP GLY GLN GLY          
SEQRES  10 H  225  THR LEU VAL THR VAL SER ALA ALA LYS THR THR PRO PRO          
SEQRES  11 H  225  SER VAL TYR PRO LEU ALA PRO GLY SER ALA ALA GLN THR          
SEQRES  12 H  225  ASN SER MET VAL THR LEU GLY CYS LEU VAL LYS GLY TYR          
SEQRES  13 H  225  PHE PRO GLU PRO VAL THR VAL THR TRP ASN SER GLY SER          
SEQRES  14 H  225  LEU SER SER GLY VAL HIS THR PHE PRO ALA VAL LEU GLN          
SEQRES  15 H  225  SER ASP LEU TYR THR LEU SER SER SER VAL THR VAL PRO          
SEQRES  16 H  225  SER SER THR TRP PRO SER GLU THR VAL THR CYS ASN VAL          
SEQRES  17 H  225  ALA HIS PRO ALA SER SER THR LYS VAL ASP LYS LYS ILE          
SEQRES  18 H  225  VAL PRO ARG ASP                                              
SEQRES   1 L  217  ASP ILE VAL LEU THR GLN SER PRO ALA SER LEU ALA VAL          
SEQRES   2 L  217  SER LEU GLY GLN ARG ALA THR ILE SER CYS ARG ALA SER          
SEQRES   3 L  217  GLU SER VAL ASP SER TYR GLY ASN SER PHE MET HIS TRP          
SEQRES   4 L  217  TYR GLN GLN LYS PRO GLY GLN PRO PRO ILE LEU LEU ILE          
SEQRES   5 L  217  SER ARG ALA SER ASN LEU GLU SER GLY ILE PRO ALA ARG          
SEQRES   6 L  217  PHE SER GLY SER GLY SER ARG THR ASP PHE THR LEU THR          
SEQRES   7 L  217  ILE ASN PRO VAL GLU ALA ASP ASP PHE ALA THR TYR TYR          
SEQRES   8 L  217  CYS GLN GLN THR ASN GLU ASP PRO ARG THR PHE GLY GLY          
SEQRES   9 L  217  GLY THR LYS LEU GLU ILE LYS ARG ALA ASP ALA ALA PRO          
SEQRES  10 L  217  THR VAL SER ILE PHE PRO PRO SER SER GLU GLN LEU THR          
SEQRES  11 L  217  SER GLY GLY ALA SER VAL VAL CYS PHE LEU ASN ASN PHE          
SEQRES  12 L  217  TYR PRO LYS ASP ILE ASN VAL LYS TRP LYS ILE ASP GLY          
SEQRES  13 L  217  SER GLU ARG GLN ASN GLY VAL LEU ASN SER TRP THR ASP          
SEQRES  14 L  217  GLN ASP SER LYS ASP SER THR TYR SER MET SER SER THR          
SEQRES  15 L  217  LEU THR LEU THR LYS ASP GLU TYR GLU ARG HIS ASN SER          
SEQRES  16 L  217  TYR THR CYS GLU ALA THR HIS LYS THR SER THR SER PRO          
SEQRES  17 L  217  ILE VAL LYS SER PHE ASN ARG ASN GLU                          
SEQRES   1 J  225  GLU VAL GLN LEU GLN GLN SER GLY PRO GLU LEU VAL LYS          
SEQRES   2 J  225  PRO GLY ALA SER MET LYS ILE SER CYS LYS ALA SER GLY          
SEQRES   3 J  225  TYR SER PHE THR GLY TYR SER MET ASN TRP VAL LYS GLN          
SEQRES   4 J  225  SER HIS GLY LYS ASN LEU GLU TRP ILE GLY LEU ILE ASN          
SEQRES   5 J  225  PRO TYR ASN GLY ASP THR THR TYR LYS GLN LYS PHE LYS          
SEQRES   6 J  225  GLY LYS ALA THR LEU THR VAL ASP ARG SER SER SER THR          
SEQRES   7 J  225  ALA TYR MET GLU LEU LEU ARG LEU THR SER GLU ASP SER          
SEQRES   8 J  225  ALA VAL TYR TYR CYS ALA ARG SER GLY ARG GLY ALA PRO          
SEQRES   9 J  225  THR THR THR THR ALA TRP PHE THR TYR TRP GLY GLN GLY          
SEQRES  10 J  225  THR LEU VAL THR VAL SER ALA ALA LYS THR THR PRO PRO          
SEQRES  11 J  225  SER VAL TYR PRO LEU ALA PRO GLY SER ALA ALA GLN THR          
SEQRES  12 J  225  ASN SER MET VAL THR LEU GLY CYS LEU VAL LYS GLY TYR          
SEQRES  13 J  225  PHE PRO GLU PRO VAL THR VAL THR TRP ASN SER GLY SER          
SEQRES  14 J  225  LEU SER SER GLY VAL HIS THR PHE PRO ALA VAL LEU GLN          
SEQRES  15 J  225  SER ASP LEU TYR THR LEU SER SER SER VAL THR VAL PRO          
SEQRES  16 J  225  SER SER THR TRP PRO SER GLU THR VAL THR CYS ASN VAL          
SEQRES  17 J  225  ALA HIS PRO ALA SER SER THR LYS VAL ASP LYS LYS ILE          
SEQRES  18 J  225  VAL PRO ARG ASP                                              
SEQRES   1 K  217  ASP ILE VAL LEU THR GLN SER PRO ALA SER LEU ALA VAL          
SEQRES   2 K  217  SER LEU GLY GLN ARG ALA THR ILE SER CYS ARG ALA SER          
SEQRES   3 K  217  GLU SER VAL ASP SER TYR GLY ASN SER PHE MET HIS TRP          
SEQRES   4 K  217  TYR GLN GLN LYS PRO GLY GLN PRO PRO ILE LEU LEU ILE          
SEQRES   5 K  217  SER ARG ALA SER ASN LEU GLU SER GLY ILE PRO ALA ARG          
SEQRES   6 K  217  PHE SER GLY SER GLY SER ARG THR ASP PHE THR LEU THR          
SEQRES   7 K  217  ILE ASN PRO VAL GLU ALA ASP ASP PHE ALA THR TYR TYR          
SEQRES   8 K  217  CYS GLN GLN THR ASN GLU ASP PRO ARG THR PHE GLY GLY          
SEQRES   9 K  217  GLY THR LYS LEU GLU ILE LYS ARG ALA ASP ALA ALA PRO          
SEQRES  10 K  217  THR VAL SER ILE PHE PRO PRO SER SER GLU GLN LEU THR          
SEQRES  11 K  217  SER GLY GLY ALA SER VAL VAL CYS PHE LEU ASN ASN PHE          
SEQRES  12 K  217  TYR PRO LYS ASP ILE ASN VAL LYS TRP LYS ILE ASP GLY          
SEQRES  13 K  217  SER GLU ARG GLN ASN GLY VAL LEU ASN SER TRP THR ASP          
SEQRES  14 K  217  GLN ASP SER LYS ASP SER THR TYR SER MET SER SER THR          
SEQRES  15 K  217  LEU THR LEU THR LYS ASP GLU TYR GLU ARG HIS ASN SER          
SEQRES  16 K  217  TYR THR CYS GLU ALA THR HIS LYS THR SER THR SER PRO          
SEQRES  17 K  217  ILE VAL LYS SER PHE ASN ARG ASN GLU                          
HET    NAG  A 901      14                                                       
HET    NAG  A 902      14                                                       
HET    NAG  A 903      14                                                       
HET    NAG  A 904      14                                                       
HET    NAG  A 905      14                                                       
HET    NAG  A 906      14                                                       
HET    NAG  A 907      14                                                       
HET    GLU  A 951      10                                                       
HET     NA  A 961       1                                                       
HET    NAG  B 901      14                                                       
HET    NAG  B 902      14                                                       
HET    NAG  B 903      14                                                       
HET    BMA  B 904      11                                                       
HET    NAG  B 905      14                                                       
HET    NAG  B 906      14                                                       
HET    NAG  B 907      14                                                       
HET    NAG  B 908      14                                                       
HET    NAG  B 909      14                                                       
HET    GLU  B 951      10                                                       
HET     CL  B 971       1                                                       
HET    NAG  C 901      14                                                       
HET    NAG  C 902      14                                                       
HET    NAG  C 903      14                                                       
HET    NAG  C 904      14                                                       
HET    NAG  C 905      14                                                       
HET    NAG  C 906      14                                                       
HET    NAG  C 907      14                                                       
HET    GLU  C 951      10                                                       
HET     NA  C 961       1                                                       
HET    NAG  D 901      14                                                       
HET    NAG  D 902      14                                                       
HET    NAG  D 903      14                                                       
HET    NAG  D 904      14                                                       
HET    NAG  D 905      14                                                       
HET    GLU  D 951      10                                                       
HET     CL  D 971       1                                                       
HET     CA  K 301       1                                                       
HETNAM     NAG N-ACETYL-D-GLUCOSAMINE                                           
HETNAM     GLU GLUTAMIC ACID                                                    
HETNAM      NA SODIUM ION                                                       
HETNAM     BMA BETA-D-MANNOSE                                                   
HETNAM      CL CHLORIDE ION                                                     
HETNAM      CA CALCIUM ION                                                      
FORMUL   9  NAG    27(C8 H15 N O6)                                              
FORMUL  16  GLU    4(C5 H9 N O4)                                                
FORMUL  17   NA    2(NA 1+)                                                     
FORMUL  19  BMA    C6 H12 O6                                                    
FORMUL  26   CL    2(CL 1-)                                                     
FORMUL  42   CA    CA 2+                                                        
FORMUL  43  HOH   *417(H2 O)                                                    
HELIX    1 AA1 ASP A   57  LYS A   61  5                                   5    
HELIX    2 AA2 ILE A   64  SER A   84  1                                  21    
HELIX    3 AA3 SER A  106  SER A  115  1                                  10    
HELIX    4 AA4 THR A  141  THR A  154  1                                  14    
HELIX    5 AA5 GLY A  166  LYS A  171  5                                   6    
HELIX    6 AA6 SER A  184  PHE A  199  1                                  16    
HELIX    7 AA7 ASP A  211  GLU A  226  1                                  16    
HELIX    8 AA8 ASP A  243  GLN A  254  1                                  12    
HELIX    9 AA9 PRO A  264  LEU A  278  1                                  15    
HELIX   10 AB1 LYS A  296  MET A  300  5                                   5    
HELIX   11 AB2 GLY A  302  ASN A  305  5                                   4    
HELIX   12 AB3 GLY A  321  SER A  331  1                                  11    
HELIX   13 AB4 SER A  354  ASN A  360  1                                   7    
HELIX   14 AB5 PHE A  365  LEU A  384  1                                  20    
HELIX   15 AB6 HIS A  398  LYS A  408  1                                  11    
HELIX   16 AB7 LYS A  460  ILE A  463  5                                   4    
HELIX   17 AB8 PRO B   21  ASN B   26  5                                   6    
HELIX   18 AB9 ASN B   69  ASN B   89  1                                  21    
HELIX   19 AC1 HIS B  108  LEU B  120  1                                  13    
HELIX   20 AC2 SER B  149  LEU B  164  1                                  16    
HELIX   21 AC3 SER B  174  ASP B  179  5                                   6    
HELIX   22 AC4 SER B  192  PHE B  207  1                                  16    
HELIX   23 AC5 GLU B  219  MET B  236  1                                  18    
HELIX   24 AC6 PRO B  252  GLU B  267  1                                  16    
HELIX   25 AC7 LEU B  276  LYS B  290  1                                  15    
HELIX   26 AC8 SER B  305  SER B  310  1                                   6    
HELIX   27 AC9 ASN B  313  SER B  316  5                                   4    
HELIX   28 AD1 LEU B  332  ALA B  347  1                                  16    
HELIX   29 AD2 CYS B  360  LEU B  366  5                                   7    
HELIX   30 AD3 SER B  367  ASN B  370  5                                   4    
HELIX   31 AD4 VAL B  371  GLU B  376  1                                   6    
HELIX   32 AD5 GLU B  376  ARG B  381  1                                   6    
HELIX   33 AD6 THR B  382  LEU B  401  1                                  20    
HELIX   34 AD7 TYR B  417  LYS B  426  1                                  10    
HELIX   35 AD8 GLU B  476  PHE B  479  5                                   4    
HELIX   36 AD9 ASP C   57  LYS C   61  5                                   5    
HELIX   37 AE1 ILE C   64  SER C   84  1                                  21    
HELIX   38 AE2 SER C  106  SER C  115  1                                  10    
HELIX   39 AE3 THR C  141  ASN C  155  1                                  15    
HELIX   40 AE4 GLY C  166  LYS C  171  5                                   6    
HELIX   41 AE5 SER C  184  PHE C  199  1                                  16    
HELIX   42 AE6 ASP C  211  GLU C  226  1                                  16    
HELIX   43 AE7 ASP C  243  GLN C  254  1                                  12    
HELIX   44 AE8 PRO C  264  LEU C  278  1                                  15    
HELIX   45 AE9 LYS C  296  MET C  300  5                                   5    
HELIX   46 AF1 GLY C  302  ASN C  305  5                                   4    
HELIX   47 AF2 GLY C  321  SER C  331  1                                  11    
HELIX   48 AF3 SER C  354  ASN C  360  1                                   7    
HELIX   49 AF4 PHE C  365  LEU C  384  1                                  20    
HELIX   50 AF5 HIS C  398  LYS C  408  1                                  11    
HELIX   51 AF6 LYS C  460  ILE C  463  5                                   4    
HELIX   52 AF7 PRO D   21  ILE D   27  5                                   7    
HELIX   53 AF8 ASN D   69  ASN D   89  1                                  21    
HELIX   54 AF9 HIS D  108  PHE D  119  1                                  12    
HELIX   55 AG1 SER D  149  PHE D  163  1                                  15    
HELIX   56 AG2 SER D  174  ASP D  179  5                                   6    
HELIX   57 AG3 SER D  192  PHE D  207  1                                  16    
HELIX   58 AG4 GLU D  219  LYS D  232  1                                  14    
HELIX   59 AG5 PRO D  252  GLN D  257  1                                   6    
HELIX   60 AG6 LEU D  276  LYS D  290  1                                  15    
HELIX   61 AG7 SER D  305  SER D  310  1                                   6    
HELIX   62 AG8 LEU D  332  ALA D  347  1                                  16    
HELIX   63 AG9 CYS D  360  LEU D  366  5                                   7    
HELIX   64 AH1 SER D  367  ASN D  370  5                                   4    
HELIX   65 AH2 VAL D  371  GLU D  376  1                                   6    
HELIX   66 AH3 GLU D  376  ARG D  381  1                                   6    
HELIX   67 AH4 THR D  382  LEU D  401  1                                  20    
HELIX   68 AH5 TYR D  417  LYS D  426  1                                  10    
HELIX   69 AH6 SER H   28  TYR H   32  5                                   5    
HELIX   70 AH7 GLN H   62  LYS H   65  5                                   4    
HELIX   71 AH8 THR H   87  SER H   91  5                                   5    
HELIX   72 AH9 SER H  167  SER H  169  5                                   3    
HELIX   73 AI1 SER H  197  TRP H  199  5                                   3    
HELIX   74 AI2 PRO H  211  SER H  214  5                                   4    
HELIX   75 AI3 GLU L   83  PHE L   87  5                                   5    
HELIX   76 AI4 SER L  125  THR L  130  1                                   6    
HELIX   77 AI5 LYS L  187  GLU L  191  1                                   5    
HELIX   78 AI6 SER J   28  TYR J   32  5                                   5    
HELIX   79 AI7 GLN J   62  LYS J   65  5                                   4    
HELIX   80 AI8 THR J   87  SER J   91  5                                   5    
HELIX   81 AI9 SER J  167  SER J  169  5                                   3    
HELIX   82 AJ1 SER J  197  TRP J  199  5                                   3    
HELIX   83 AJ2 PRO J  211  SER J  214  5                                   4    
HELIX   84 AJ3 GLU K   83  PHE K   87  5                                   5    
HELIX   85 AJ4 SER K  125  THR K  130  1                                   6    
HELIX   86 AJ5 LYS K  187  GLU K  191  1                                   5    
SHEET    1 AA1 6 HIS A  29  LEU A  30  0                                        
SHEET    2 AA1 6 LEU A  93  ASP A  99 -1  O  TYR A  95   N  LEU A  30           
SHEET    3 AA1 6 TYR A  34  PHE A  40  1  N  TYR A  34   O  GLY A  94           
SHEET    4 AA1 6 GLY A 135  VAL A 137  1  O  VAL A 137   N  LEU A  39           
SHEET    5 AA1 6 MET A 159  SER A 161  1  O  VAL A 160   N  VAL A 136           
SHEET    6 AA1 6 PHE A 178  ARG A 180  1  O  LEU A 179   N  MET A 159           
SHEET    1 AA2 2 HIS A  43  TYR A  44  0                                        
SHEET    2 AA2 2 LEU A  62  PHE A  63 -1  O  LEU A  62   N  TYR A  44           
SHEET    1 AA3 2 LEU A 119  ILE A 120  0                                        
SHEET    2 AA3 2 LEU B 128  SER B 129 -1  O  LEU B 128   N  ILE A 120           
SHEET    1 AA4 8 CYS A 231  ILE A 238  0                                        
SHEET    2 AA4 8 TRP A 203  SER A 209  1  N  TYR A 208   O  ILE A 238           
SHEET    3 AA4 8 VAL A 258  PHE A 262  1  O  VAL A 260   N  ALA A 205           
SHEET    4 AA4 8 LYS A 283  ALA A 287  1  O  VAL A 284   N  ILE A 259           
SHEET    5 AA4 8 GLY A 307  ALA A 313  1  O  VAL A 312   N  ALA A 287           
SHEET    6 AA4 8 LEU A 431  ASN A 437 -1  O  SER A 432   N  ALA A 313           
SHEET    7 AA4 8 ASN A 441  TYR A 448 -1  O  VAL A 445   N  VAL A 433           
SHEET    8 AA4 8 LEU A 456  ILE A 458 -1  O  SER A 457   N  SER A 447           
SHEET    1 AA5 2 PHE A 411  LEU A 413  0                                        
SHEET    2 AA5 2 GLN A 416  VAL A 418 -1  O  VAL A 418   N  PHE A 411           
SHEET    1 AA6 6 SER B  33  MET B  34  0                                        
SHEET    2 AA6 6 LEU B  98  ASN B 104 -1  O  TYR B 100   N  MET B  34           
SHEET    3 AA6 6 ILE B  38  PHE B  44  1  N  GLY B  42   O  LYS B 101           
SHEET    4 AA6 6 ALA B 143  ILE B 145  1  O  ILE B 145   N  GLY B  41           
SHEET    5 AA6 6 GLN B 167  SER B 169  1  O  ILE B 168   N  VAL B 144           
SHEET    6 AA6 6 PHE B 186  ARG B 188  1  O  PHE B 187   N  GLN B 167           
SHEET    1 AA7 2 LYS B  47  GLU B  48  0                                        
SHEET    2 AA7 2 SER B  67  LEU B  68 -1  O  SER B  67   N  GLU B  48           
SHEET    1 AA8 8 CYS B 239  ILE B 246  0                                        
SHEET    2 AA8 8 TRP B 211  SER B 217  1  N  GLY B 216   O  ILE B 246           
SHEET    3 AA8 8 VAL B 270  PHE B 274  1  O  VAL B 272   N  VAL B 215           
SHEET    4 AA8 8 GLY B 294  ALA B 298  1  O  ILE B 297   N  VAL B 273           
SHEET    5 AA8 8 GLY B 318  ASP B 325  1  O  ILE B 321   N  ALA B 298           
SHEET    6 AA8 8 TYR B 449  ILE B 455 -1  O  SER B 450   N  ILE B 324           
SHEET    7 AA8 8 SER B 460  ARG B 468 -1  O  SER B 460   N  ILE B 455           
SHEET    8 AA8 8 ASN B 471  ILE B 474 -1  O  SER B 473   N  SER B 466           
SHEET    1 AA9 2 SER B 429  ILE B 432  0                                        
SHEET    2 AA9 2 THR B 435  LYS B 438 -1  O  THR B 435   N  ILE B 432           
SHEET    1 AB1 6 HIS C  29  LEU C  30  0                                        
SHEET    2 AB1 6 LEU C  93  ASP C  99 -1  O  TYR C  95   N  LEU C  30           
SHEET    3 AB1 6 TYR C  34  PHE C  40  1  N  GLY C  38   O  PHE C  98           
SHEET    4 AB1 6 ALA C 133  VAL C 137  1  O  VAL C 137   N  GLY C  37           
SHEET    5 AB1 6 MET C 159  SER C 161  1  O  VAL C 160   N  VAL C 136           
SHEET    6 AB1 6 PHE C 178  ARG C 180  1  O  LEU C 179   N  MET C 159           
SHEET    1 AB2 2 HIS C  43  TYR C  44  0                                        
SHEET    2 AB2 2 LEU C  62  PHE C  63 -1  O  LEU C  62   N  TYR C  44           
SHEET    1 AB3 2 LEU C 119  ILE C 120  0                                        
SHEET    2 AB3 2 LEU D 128  SER D 129 -1  O  LEU D 128   N  ILE C 120           
SHEET    1 AB4 8 CYS C 231  ILE C 238  0                                        
SHEET    2 AB4 8 TRP C 203  SER C 209  1  N  TYR C 208   O  ILE C 238           
SHEET    3 AB4 8 VAL C 258  PHE C 262  1  O  PHE C 262   N  LEU C 207           
SHEET    4 AB4 8 LYS C 283  ALA C 287  1  O  VAL C 284   N  ILE C 259           
SHEET    5 AB4 8 GLY C 307  ALA C 313  1  O  LEU C 310   N  TRP C 285           
SHEET    6 AB4 8 LEU C 431  TRP C 436 -1  O  SER C 432   N  ALA C 313           
SHEET    7 AB4 8 ALA C 442  TYR C 448 -1  O  VAL C 445   N  VAL C 433           
SHEET    8 AB4 8 LEU C 456  ILE C 458 -1  O  SER C 457   N  SER C 447           
SHEET    1 AB5 2 PHE C 411  LEU C 413  0                                        
SHEET    2 AB5 2 GLN C 416  VAL C 418 -1  O  VAL C 418   N  PHE C 411           
SHEET    1 AB6 6 SER D  33  MET D  34  0                                        
SHEET    2 AB6 6 LEU D  98  ASN D 104 -1  O  TYR D 100   N  MET D  34           
SHEET    3 AB6 6 ILE D  38  PHE D  44  1  N  GLY D  42   O  LYS D 101           
SHEET    4 AB6 6 ALA D 143  ILE D 145  1  O  ILE D 145   N  GLY D  41           
SHEET    5 AB6 6 GLN D 167  SER D 169  1  O  ILE D 168   N  VAL D 144           
SHEET    6 AB6 6 PHE D 186  ARG D 188  1  O  PHE D 187   N  SER D 169           
SHEET    1 AB7 2 LYS D  47  GLU D  48  0                                        
SHEET    2 AB7 2 SER D  67  LEU D  68 -1  O  SER D  67   N  GLU D  48           
SHEET    1 AB8 3 GLY D 244  ILE D 246  0                                        
SHEET    2 AB8 3 VAL D 215  SER D 217  1  N  GLY D 216   O  ILE D 246           
SHEET    3 AB8 3 VAL D 273  PHE D 274  1  O  PHE D 274   N  VAL D 215           
SHEET    1 AB9 4 ILE D 297  ALA D 298  0                                        
SHEET    2 AB9 4 ILE D 321  ASP D 325  1  O  ILE D 321   N  ALA D 298           
SHEET    3 AB9 4 TYR D 449  ILE D 455 -1  O  ILE D 452   N  GLY D 322           
SHEET    4 AB9 4 SER D 460  LEU D 461 -1  O  SER D 460   N  ILE D 455           
SHEET    1 AC1 5 ILE D 297  ALA D 298  0                                        
SHEET    2 AC1 5 ILE D 321  ASP D 325  1  O  ILE D 321   N  ALA D 298           
SHEET    3 AC1 5 TYR D 449  ILE D 455 -1  O  ILE D 452   N  GLY D 322           
SHEET    4 AC1 5 GLY D 465  ARG D 468 -1  O  TYR D 467   N  TYR D 449           
SHEET    5 AC1 5 ASN D 471  SER D 473 -1  O  ASN D 471   N  ARG D 468           
SHEET    1 AC2 2 SER D 429  ILE D 432  0                                        
SHEET    2 AC2 2 THR D 435  LYS D 438 -1  O  THR D 435   N  ILE D 432           
SHEET    1 AC3 4 GLN H   3  GLN H   6  0                                        
SHEET    2 AC3 4 MET H  18  SER H  25 -1  O  LYS H  23   N  GLN H   5           
SHEET    3 AC3 4 THR H  78  LEU H  83 -1  O  MET H  81   N  ILE H  20           
SHEET    4 AC3 4 ALA H  68  ASP H  73 -1  N  THR H  69   O  GLU H  82           
SHEET    1 AC4 6 GLU H  10  VAL H  12  0                                        
SHEET    2 AC4 6 THR H 118  VAL H 122  1  O  THR H 121   N  GLU H  10           
SHEET    3 AC4 6 ALA H  92  SER H  99 -1  N  ALA H  92   O  VAL H 120           
SHEET    4 AC4 6 MET H  34  GLN H  39 -1  N  ASN H  35   O  ALA H  97           
SHEET    5 AC4 6 LEU H  45  ILE H  51 -1  O  GLU H  46   N  LYS H  38           
SHEET    6 AC4 6 THR H  58  TYR H  60 -1  O  THR H  59   N  LEU H  50           
SHEET    1 AC5 4 GLU H  10  VAL H  12  0                                        
SHEET    2 AC5 4 THR H 118  VAL H 122  1  O  THR H 121   N  GLU H  10           
SHEET    3 AC5 4 ALA H  92  SER H  99 -1  N  ALA H  92   O  VAL H 120           
SHEET    4 AC5 4 PHE H 111  TRP H 114 -1  O  TYR H 113   N  ARG H  98           
SHEET    1 AC6 4 SER H 131  LEU H 135  0                                        
SHEET    2 AC6 4 MET H 146  TYR H 156 -1  O  LYS H 154   N  SER H 131           
SHEET    3 AC6 4 TYR H 186  PRO H 195 -1  O  TYR H 186   N  TYR H 156           
SHEET    4 AC6 4 VAL H 174  THR H 176 -1  N  HIS H 175   O  SER H 191           
SHEET    1 AC7 4 SER H 131  LEU H 135  0                                        
SHEET    2 AC7 4 MET H 146  TYR H 156 -1  O  LYS H 154   N  SER H 131           
SHEET    3 AC7 4 TYR H 186  PRO H 195 -1  O  TYR H 186   N  TYR H 156           
SHEET    4 AC7 4 VAL H 180  LEU H 181 -1  N  VAL H 180   O  THR H 187           
SHEET    1 AC8 3 THR H 162  TRP H 165  0                                        
SHEET    2 AC8 3 THR H 205  HIS H 210 -1  O  ASN H 207   N  THR H 164           
SHEET    3 AC8 3 THR H 215  LYS H 220 -1  O  VAL H 217   N  VAL H 208           
SHEET    1 AC9 4 LEU L   4  SER L   7  0                                        
SHEET    2 AC9 4 ALA L  19  ALA L  25 -1  O  SER L  22   N  SER L   7           
SHEET    3 AC9 4 ASP L  74  ILE L  79 -1  O  ILE L  79   N  ALA L  19           
SHEET    4 AC9 4 PHE L  66  SER L  71 -1  N  SER L  67   O  THR L  78           
SHEET    1 AD1 6 SER L  10  SER L  14  0                                        
SHEET    2 AD1 6 THR L 106  LYS L 111  1  O  GLU L 109   N  LEU L  11           
SHEET    3 AD1 6 ALA L  88  GLN L  94 -1  N  ALA L  88   O  LEU L 108           
SHEET    4 AD1 6 MET L  37  GLN L  42 -1  N  HIS L  38   O  GLN L  93           
SHEET    5 AD1 6 ILE L  49  SER L  53 -1  O  ILE L  49   N  GLN L  41           
SHEET    6 AD1 6 ASN L  57  LEU L  58 -1  O  ASN L  57   N  SER L  53           
SHEET    1 AD2 4 SER L  10  SER L  14  0                                        
SHEET    2 AD2 4 THR L 106  LYS L 111  1  O  GLU L 109   N  LEU L  11           
SHEET    3 AD2 4 ALA L  88  GLN L  94 -1  N  ALA L  88   O  LEU L 108           
SHEET    4 AD2 4 THR L 101  PHE L 102 -1  O  THR L 101   N  GLN L  94           
SHEET    1 AD3 2 ASP L  30  SER L  31  0                                        
SHEET    2 AD3 2 ASN L  34  SER L  35 -1  O  ASN L  34   N  SER L  31           
SHEET    1 AD4 4 THR L 118  PHE L 122  0                                        
SHEET    2 AD4 4 GLY L 133  PHE L 143 -1  O  ASN L 141   N  THR L 118           
SHEET    3 AD4 4 TYR L 177  THR L 186 -1  O  LEU L 185   N  ALA L 134           
SHEET    4 AD4 4 VAL L 163  TRP L 167 -1  N  LEU L 164   O  THR L 182           
SHEET    1 AD5 4 SER L 157  ARG L 159  0                                        
SHEET    2 AD5 4 ASN L 149  ILE L 154 -1  N  ILE L 154   O  SER L 157           
SHEET    3 AD5 4 SER L 195  THR L 201 -1  O  THR L 201   N  ASN L 149           
SHEET    4 AD5 4 ILE L 209  ASN L 214 -1  O  LYS L 211   N  CYS L 198           
SHEET    1 AD6 4 GLN J   3  GLN J   6  0                                        
SHEET    2 AD6 4 MET J  18  SER J  25 -1  O  LYS J  23   N  GLN J   5           
SHEET    3 AD6 4 THR J  78  LEU J  83 -1  O  MET J  81   N  ILE J  20           
SHEET    4 AD6 4 ALA J  68  ASP J  73 -1  N  THR J  71   O  TYR J  80           
SHEET    1 AD7 6 GLU J  10  VAL J  12  0                                        
SHEET    2 AD7 6 THR J 118  VAL J 122  1  O  THR J 121   N  GLU J  10           
SHEET    3 AD7 6 ALA J  92  SER J  99 -1  N  TYR J  94   O  THR J 118           
SHEET    4 AD7 6 MET J  34  GLN J  39 -1  N  GLN J  39   O  VAL J  93           
SHEET    5 AD7 6 LEU J  45  ILE J  51 -1  O  GLU J  46   N  LYS J  38           
SHEET    6 AD7 6 THR J  58  TYR J  60 -1  O  THR J  59   N  LEU J  50           
SHEET    1 AD8 4 GLU J  10  VAL J  12  0                                        
SHEET    2 AD8 4 THR J 118  VAL J 122  1  O  THR J 121   N  GLU J  10           
SHEET    3 AD8 4 ALA J  92  SER J  99 -1  N  TYR J  94   O  THR J 118           
SHEET    4 AD8 4 PHE J 111  TRP J 114 -1  O  THR J 112   N  ARG J  98           
SHEET    1 AD9 4 SER J 131  LEU J 135  0                                        
SHEET    2 AD9 4 MET J 146  TYR J 156 -1  O  GLY J 150   N  LEU J 135           
SHEET    3 AD9 4 LEU J 185  PRO J 195 -1  O  TYR J 186   N  TYR J 156           
SHEET    4 AD9 4 VAL J 174  THR J 176 -1  N  HIS J 175   O  SER J 191           
SHEET    1 AE1 4 SER J 131  LEU J 135  0                                        
SHEET    2 AE1 4 MET J 146  TYR J 156 -1  O  GLY J 150   N  LEU J 135           
SHEET    3 AE1 4 LEU J 185  PRO J 195 -1  O  TYR J 186   N  TYR J 156           
SHEET    4 AE1 4 VAL J 180  GLN J 182 -1  N  VAL J 180   O  THR J 187           
SHEET    1 AE2 3 THR J 162  TRP J 165  0                                        
SHEET    2 AE2 3 THR J 205  HIS J 210 -1  O  ASN J 207   N  THR J 164           
SHEET    3 AE2 3 THR J 215  LYS J 220 -1  O  VAL J 217   N  VAL J 208           
SHEET    1 AE3 4 LEU K   4  SER K   7  0                                        
SHEET    2 AE3 4 ALA K  19  ALA K  25 -1  O  SER K  22   N  SER K   7           
SHEET    3 AE3 4 ASP K  74  ILE K  79 -1  O  LEU K  77   N  ILE K  21           
SHEET    4 AE3 4 PHE K  66  SER K  71 -1  N  SER K  67   O  THR K  78           
SHEET    1 AE4 6 SER K  10  SER K  14  0                                        
SHEET    2 AE4 6 THR K 106  LYS K 111  1  O  GLU K 109   N  LEU K  11           
SHEET    3 AE4 6 ALA K  88  GLN K  94 -1  N  ALA K  88   O  LEU K 108           
SHEET    4 AE4 6 MET K  37  GLN K  42 -1  N  GLN K  42   O  THR K  89           
SHEET    5 AE4 6 ILE K  49  SER K  53 -1  O  LEU K  51   N  TRP K  39           
SHEET    6 AE4 6 ASN K  57  LEU K  58 -1  O  ASN K  57   N  SER K  53           
SHEET    1 AE5 4 SER K  10  SER K  14  0                                        
SHEET    2 AE5 4 THR K 106  LYS K 111  1  O  GLU K 109   N  LEU K  11           
SHEET    3 AE5 4 ALA K  88  GLN K  94 -1  N  ALA K  88   O  LEU K 108           
SHEET    4 AE5 4 THR K 101  PHE K 102 -1  O  THR K 101   N  GLN K  94           
SHEET    1 AE6 2 ASP K  30  SER K  31  0                                        
SHEET    2 AE6 2 ASN K  34  SER K  35 -1  O  ASN K  34   N  SER K  31           
SHEET    1 AE7 4 THR K 118  PHE K 122  0                                        
SHEET    2 AE7 4 GLY K 133  PHE K 143 -1  O  PHE K 139   N  SER K 120           
SHEET    3 AE7 4 TYR K 177  THR K 186 -1  O  MET K 179   N  LEU K 140           
SHEET    4 AE7 4 VAL K 163  TRP K 167 -1  N  LEU K 164   O  THR K 182           
SHEET    1 AE8 4 SER K 157  ARG K 159  0                                        
SHEET    2 AE8 4 ASN K 149  ILE K 154 -1  N  ILE K 154   O  SER K 157           
SHEET    3 AE8 4 SER K 195  THR K 201 -1  O  GLU K 199   N  LYS K 151           
SHEET    4 AE8 4 ILE K 209  ASN K 214 -1  O  ILE K 209   N  ALA K 200           
SSBOND   1 CYS A   58    CYS A  101                          1555   1555  2.04  
SSBOND   2 CYS A  344    CYS B  132                          1555   1555  2.05  
SSBOND   3 CYS A  348    CYS A  350                          1555   1555  2.03  
SSBOND   4 CYS A  386    CYS A  391                          1555   1555  2.03  
SSBOND   5 CYS B   65    CYS B  106                          1555   1555  2.04  
SSBOND   6 CYS B  360    CYS B  363                          1555   1555  2.04  
SSBOND   7 CYS B  403    CYS B  408                          1555   1555  2.04  
SSBOND   8 CYS C   58    CYS C  101                          1555   1555  2.03  
SSBOND   9 CYS C  344    CYS D  132                          1555   1555  2.05  
SSBOND  10 CYS C  348    CYS C  350                          1555   1555  2.04  
SSBOND  11 CYS C  386    CYS C  391                          1555   1555  2.03  
SSBOND  12 CYS D   65    CYS D  106                          1555   1555  2.03  
SSBOND  13 CYS D  360    CYS D  363                          1555   1555  2.05  
SSBOND  14 CYS D  403    CYS D  408                          1555   1555  2.03  
SSBOND  15 CYS H   22    CYS H   96                          1555   1555  2.05  
SSBOND  16 CYS H  151    CYS H  206                          1555   1555  2.06  
SSBOND  17 CYS L   23    CYS L   92                          1555   1555  2.07  
SSBOND  18 CYS L  138    CYS L  198                          1555   1555  2.02  
SSBOND  19 CYS J   22    CYS J   96                          1555   1555  2.06  
SSBOND  20 CYS J  151    CYS J  206                          1555   1555  2.07  
SSBOND  21 CYS K   23    CYS K   92                          1555   1555  2.08  
SSBOND  22 CYS K  138    CYS K  198                          1555   1555  2.03  
SITE     1 AC1 10 PHE A 140  THR A 141  SER A 142  GLY A 163                    
SITE     2 AC1 10 CYS A 164  SER A 165  PHE A 213  PRO A 264                    
SITE     3 AC1 10 GLY A 290  HOH A1004                                          
SITE     1 AC2  5 ILE A  81  SER A  84  LEU A  87  LEU A  88                    
SITE     2 AC2  5 HOH A1029                                                     
SITE     1 AC3 12 ARG B 107  GLN B 148  SER B 149  SER B 150                    
SITE     2 AC3 12 GLY B 171  ALA B 172  THR B 173  TYR B 221                    
SITE     3 AC3 12 SER B 301  HOH B1011  HOH B1023  HOH B1024                    
SITE     1 AC4  6 PRO B  45  THR B 105  PRO B 147  GLN B 148                    
SITE     2 AC4  6 SER B 149  MET B 152                                          
SITE     1 AC5  9 PHE C 140  THR C 141  SER C 142  GLY C 163                    
SITE     2 AC5  9 CYS C 164  SER C 165  PHE C 213  PRO C 264                    
SITE     3 AC5  9 GLY C 290                                                     
SITE     1 AC6  6 ILE C  81  SER C  84  LEU C  87  LEU C  88                    
SITE     2 AC6  6 HOH C1037  HOH C1053                                          
SITE     1 AC7  9 ARG D 107  GLN D 148  SER D 149  SER D 150                    
SITE     2 AC7  9 GLY D 171  ALA D 172  THR D 173  TYR D 221                    
SITE     3 AC7  9 HOH D 604                                                     
SITE     1 AC8  4 PRO D  45  THR D 105  GLN D 148  MET D 152                    
SITE     1 AC9  3 ASP K   1  GLU L 189  HIS L 193                               
SITE     1 AD1  5 GLU A  79  ASN A  83  HOH A1006  HOH A1020                    
SITE     2 AD1  5 HOH A1067                                                     
SITE     1 AD2  4 ASN A  90  LYS A 393  LYS D 289  ASN D 313                    
SITE     1 AD3  3 LEU A 278  ASN A 279  ASN J  44                               
SITE     1 AD4  3 SER A  59  LYS A 347  ASN A 349                               
SITE     1 AD5  2 ASN A 410  SER D 411                                          
SITE     1 AD6  5 ASN A 437  SER A 438  SER A 439  ASN A 441                    
SITE     2 AD6  5 GLU A 443                                                     
SITE     1 AD7  3 ASN A 459  THR A 461  LYS A 462                               
SITE     1 AD8  1 ASN B  26                                                     
SITE     1 AD9  5 ARG A  52  GLN A  54  ASN B 133  THR B 135                    
SITE     2 AD9  5 ASP B 136                                                     
SITE     1 AE1  3 LYS B 289  ASN B 291  NAG C 902                               
SITE     1 AE2  3 LYS B  70  LEU B 366  ASN B 370                               
SITE     1 AE3  1 ASN B 431                                                     
SITE     1 AE4  2 ILE B 455  ASN B 458                                          
SITE     1 AE5  3 ASN B 475  THR B 477  HOH B1016                               
SITE     1 AE6  3 PHE C  76  GLU C  79  ASN C  83                               
SITE     1 AE7  3 NAG B 907  ASN C  90  HOH C1031                               
SITE     1 AE8  5 GLN C 277  ASN C 279  GLY H  42  ASN H  44                    
SITE     2 AE8  5 GLY L 104                                                     
SITE     1 AE9  4 SER C  59  LYS C 347  ASN C 349  HOH C1025                    
SITE     1 AF1  5 ASP B  37  LYS B 123  SER B 412  HOH B1019                    
SITE     2 AF1  5 ASN C 410                                                     
SITE     1 AF2  5 ASN C 437  SER C 439  ASN C 441  GLU C 443                    
SITE     2 AF2  5 HOH C1054                                                     
SITE     1 AF3  3 ASN C 459  THR C 461  LYS C 462                               
SITE     1 AF4  4 LEU C 119  GLU D 122  ASN D 125  THR D 127                    
SITE     1 AF5  5 GLN C  54  ASN D 133  THR D 135  ASP D 136                    
SITE     2 AF5  5 HOH D 619                                                     
SITE     1 AF6  4 LEU D  68  LYS D  70  ALA D 369  ASN D 370                    
SITE     1 AF7  3 ILE D 455  ASN D 458  SER D 460                               
CRYST1   99.632  116.063  129.592  90.00  91.56  90.00 P 1 21 1      4          
ORIGX1      1.000000  0.000000  0.000000        0.00000                         
ORIGX2      0.000000  1.000000  0.000000        0.00000                         
ORIGX3      0.000000  0.000000  1.000000        0.00000                         
SCALE1      0.010037  0.000000  0.000274        0.00000                         
SCALE2      0.000000  0.008616  0.000000        0.00000                         
SCALE3      0.000000  0.000000  0.007719        0.00000                         
ATOM      1  N   THR A  25      22.590  40.644  52.165  1.00 70.83           N  
ANISOU    1  N   THR A  25     7417   9848   9646    597   1257   -172       N  
ATOM      2  CA  THR A  25      23.934  40.125  51.925  1.00 67.61           C  
ANISOU    2  CA  THR A  25     7172   9409   9109    543   1186    -60       C  
ATOM      3  C   THR A  25      24.130  39.465  50.562  1.00 66.48           C  
ANISOU    3  C   THR A  25     6958   9237   9065    487   1040    -86       C  
ATOM      4  O   THR A  25      23.229  38.811  50.025  1.00 73.28           O  
ANISOU    4  O   THR A  25     7630  10088  10124    444   1062   -168       O  
ATOM      5  CB  THR A  25      24.342  39.073  52.980  1.00 65.58           C  
ANISOU    5  CB  THR A  25     6996   9128   8794    471   1391     60       C  
ATOM      6  OG1 THR A  25      25.533  38.396  52.542  1.00 65.45           O  
ANISOU    6  OG1 THR A  25     7093   9077   8699    415   1307    149       O  
ATOM      7  CG2 THR A  25      23.233  38.042  53.168  1.00 60.52           C  
ANISOU    7  CG2 THR A  25     6170   8460   8364    394   1586     31       C  
ATOM      8  N   SER A  26      25.328  39.657  50.021  1.00 50.62           N  
ANISOU    8  N   SER A  26     5099   7213   6921    490    893    -26       N  
ATOM      9  CA  SER A  26      25.877  38.789  49.001  1.00 38.03           C  
ANISOU    9  CA  SER A  26     3496   5585   5367    422    799     -7       C  
ATOM     10  C   SER A  26      27.348  38.639  49.311  1.00 39.05           C  
ANISOU   10  C   SER A  26     3823   5695   5321    396    782    114       C  
ATOM     11  O   SER A  26      28.019  39.616  49.618  1.00 49.76           O  
ANISOU   11  O   SER A  26     5313   7063   6530    455    722    140       O  
ATOM     12  CB  SER A  26      25.679  39.350  47.594  1.00 44.52           C  
ANISOU   12  CB  SER A  26     4269   6416   6232    479    589    -98       C  
ATOM     13  OG  SER A  26      26.378  38.561  46.633  1.00 45.10           O  
ANISOU   13  OG  SER A  26     4367   6460   6310    422    497    -72       O  
ATOM     14  N   GLU A  27      27.846  37.413  49.236  1.00 30.50           N  
ANISOU   14  N   GLU A  27     2750   4575   4264    310    833    179       N  
ATOM     15  CA  GLU A  27      29.261  37.158  49.405  1.00 26.67           C  
ANISOU   15  CA  GLU A  27     2431   4070   3631    288    799    281       C  
ATOM     16  C   GLU A  27      30.073  37.882  48.349  1.00 28.19           C  
ANISOU   16  C   GLU A  27     2697   4263   3753    319    604    263       C  
ATOM     17  O   GLU A  27      31.257  38.152  48.544  1.00 31.44           O  
ANISOU   17  O   GLU A  27     3248   4667   4030    325    558    324       O  
ATOM     18  CB  GLU A  27      29.554  35.661  49.327  1.00 38.36           C  
ANISOU   18  CB  GLU A  27     3892   5503   5179    195    876    342       C  
ATOM     19  CG  GLU A  27      29.604  34.946  50.667  1.00 53.29           C  
ANISOU   19  CG  GLU A  27     5842   7376   7028    172   1076    438       C  
ATOM     20  CD  GLU A  27      30.010  33.489  50.515  1.00 71.47           C  
ANISOU   20  CD  GLU A  27     8146   9614   9394     88   1141    506       C  
ATOM     21  OE1 GLU A  27      29.975  32.975  49.369  1.00 69.47           O  
ANISOU   21  OE1 GLU A  27     7805   9334   9258     37   1049    454       O  
ATOM     22  OE2 GLU A  27      30.367  32.864  51.540  1.00 81.68           O  
ANISOU   22  OE2 GLU A  27     9539  10883  10614     83   1281    610       O  
ATOM     23  N   PHE A  28      29.432  38.189  47.228  1.00 32.84           N  
ANISOU   23  N   PHE A  28     3189   4857   4432    346    493    174       N  
ATOM     24  CA  PHE A  28      30.138  38.686  46.054  1.00 29.85           C  
ANISOU   24  CA  PHE A  28     2881   4466   3995    374    325    165       C  
ATOM     25  C   PHE A  28      30.284  40.196  46.026  1.00 27.65           C  
ANISOU   25  C   PHE A  28     2691   4195   3621    465    245    146       C  
ATOM     26  O   PHE A  28      30.984  40.753  45.173  1.00 34.06           O  
ANISOU   26  O   PHE A  28     3592   4984   4366    492    130    156       O  
ATOM     27  CB  PHE A  28      29.425  38.236  44.783  1.00 25.89           C  
ANISOU   27  CB  PHE A  28     2254   3965   3617    375    232     79       C  
ATOM     28  CG  PHE A  28      29.619  36.788  44.459  1.00 24.81           C  
ANISOU   28  CG  PHE A  28     2060   3802   3566    282    269     93       C  
ATOM     29  CD1 PHE A  28      28.850  35.827  45.071  1.00 24.68           C  
ANISOU   29  CD1 PHE A  28     1918   3774   3686    218    408     78       C  
ATOM     30  CD2 PHE A  28      30.579  36.399  43.533  1.00 24.84           C  
ANISOU   30  CD2 PHE A  28     2138   3783   3517    258    175    122       C  
ATOM     31  CE1 PHE A  28      29.013  34.502  44.762  1.00 27.98           C  
ANISOU   31  CE1 PHE A  28     2284   4150   4195    131    446     88       C  
ATOM     32  CE2 PHE A  28      30.758  35.079  43.222  1.00 26.65           C  
ANISOU   32  CE2 PHE A  28     2316   3982   3828    177    205    128       C  
ATOM     33  CZ  PHE A  28      29.963  34.120  43.836  1.00 30.94           C  
ANISOU   33  CZ  PHE A  28     2733   4506   4516    113    338    110       C  
ATOM     34  N   HIS A  29      29.634  40.862  46.962  1.00 24.72           N  
ANISOU   34  N   HIS A  29     2299   3847   3245    513    317    121       N  
ATOM     35  CA  HIS A  29      29.549  42.308  46.895  1.00 27.82           C  
ANISOU   35  CA  HIS A  29     2754   4238   3577    607    242     84       C  
ATOM     36  C   HIS A  29      29.588  42.891  48.295  1.00 28.46           C  
ANISOU   36  C   HIS A  29     2892   4336   3585    633    343     99       C  
ATOM     37  O   HIS A  29      28.852  42.474  49.176  1.00 28.74           O  
ANISOU   37  O   HIS A  29     2852   4403   3666    624    472     88       O  
ATOM     38  CB  HIS A  29      28.269  42.729  46.165  1.00 39.60           C  
ANISOU   38  CB  HIS A  29     4121   5748   5176    684    174    -17       C  
ATOM     39  CG  HIS A  29      27.914  44.169  46.358  1.00 59.92           C  
ANISOU   39  CG  HIS A  29     6740   8319   7709    792    131    -60       C  
ATOM     40  ND1 HIS A  29      28.534  45.189  45.668  1.00 72.40           N  
ANISOU   40  ND1 HIS A  29     8450   9855   9205    853     17    -44       N  
ATOM     41  CD2 HIS A  29      27.010  44.760  47.175  1.00 62.29           C  
ANISOU   41  CD2 HIS A  29     6977   8647   8044    851    199   -116       C  
ATOM     42  CE1 HIS A  29      28.021  46.348  46.044  1.00 70.50           C  
ANISOU   42  CE1 HIS A  29     8226   9609   8953    946      8    -90       C  
ATOM     43  NE2 HIS A  29      27.094  46.115  46.957  1.00 67.43           N  
ANISOU   43  NE2 HIS A  29     7718   9268   8633    950    113   -138       N  
ATOM     44  N   LEU A  30      30.460  43.858  48.496  1.00 28.76           N  
ANISOU   44  N   LEU A  30     3065   4349   3512    666    291    118       N  
ATOM     45  CA  LEU A  30      30.595  44.491  49.785  1.00 26.20           C  
ANISOU   45  CA  LEU A  30     2807   4042   3105    701    363    115       C  
ATOM     46  C   LEU A  30      30.813  45.965  49.540  1.00 25.36           C  
ANISOU   46  C   LEU A  30     2781   3898   2956    776    271     73       C  
ATOM     47  O   LEU A  30      31.769  46.348  48.882  1.00 35.10           O  
ANISOU   47  O   LEU A  30     4106   5080   4151    761    184     97       O  
ATOM     48  CB  LEU A  30      31.758  43.876  50.583  1.00 24.80           C  
ANISOU   48  CB  LEU A  30     2728   3869   2826    645    411    187       C  
ATOM     49  CG  LEU A  30      32.165  44.721  51.805  1.00 27.50           C  
ANISOU   49  CG  LEU A  30     3170   4226   3053    699    441    169       C  
ATOM     50  CD1 LEU A  30      31.037  44.854  52.844  1.00 25.84           C  
ANISOU   50  CD1 LEU A  30     2908   4064   2845    754    567    134       C  
ATOM     51  CD2 LEU A  30      33.420  44.194  52.444  1.00 24.69           C  
ANISOU   51  CD2 LEU A  30     2914   3875   2592    662    446    225       C  
ATOM     52  N   ARG A  31      29.916  46.795  50.037  1.00 26.37           N  
ANISOU   52  N   ARG A  31     2876   4042   3103    857    300      8       N  
ATOM     53  CA  ARG A  31      30.079  48.226  49.865  1.00 28.82           C  
ANISOU   53  CA  ARG A  31     3268   4301   3381    934    222    -34       C  
ATOM     54  C   ARG A  31      31.312  48.723  50.627  1.00 40.08           C  
ANISOU   54  C   ARG A  31     4829   5699   4699    914    222    -18       C  
ATOM     55  O   ARG A  31      31.760  48.073  51.578  1.00 50.24           O  
ANISOU   55  O   ARG A  31     6138   7029   5923    873    294     10       O  
ATOM     56  CB  ARG A  31      28.821  48.960  50.325  1.00 28.85           C  
ANISOU   56  CB  ARG A  31     3200   4330   3432   1031    259   -116       C  
ATOM     57  CG  ARG A  31      27.828  49.167  49.217  1.00 31.62           C  
ANISOU   57  CG  ARG A  31     3455   4673   3886   1095    180   -162       C  
ATOM     58  CD  ARG A  31      26.646  50.027  49.650  1.00 49.30           C  
ANISOU   58  CD  ARG A  31     5623   6931   6177   1205    203   -254       C  
ATOM     59  NE  ARG A  31      25.572  49.223  50.227  1.00 68.68           N  
ANISOU   59  NE  ARG A  31     7915   9462   8720   1191    320   -294       N  
ATOM     60  CZ  ARG A  31      24.783  48.405  49.527  1.00 77.33           C  
ANISOU   60  CZ  ARG A  31     8858  10588   9938   1172    307   -323       C  
ATOM     61  NH1 ARG A  31      24.948  48.264  48.212  1.00 73.61           N  
ANISOU   61  NH1 ARG A  31     8388  10089   9493   1178    170   -316       N  
ATOM     62  NH2 ARG A  31      23.829  47.716  50.145  1.00 80.40           N  
ANISOU   62  NH2 ARG A  31     9093  11031  10424   1148    439   -365       N  
ATOM     63  N   GLY A  32      31.867  49.861  50.206  1.00 33.16           N  
ANISOU   63  N   GLY A  32     4045   4746   3808    946    142    -39       N  
ATOM     64  CA  GLY A  32      33.009  50.448  50.896  1.00 30.49           C  
ANISOU   64  CA  GLY A  32     3816   4372   3397    928    132    -52       C  
ATOM     65  C   GLY A  32      33.418  51.767  50.270  1.00 28.25           C  
ANISOU   65  C   GLY A  32     3618   3981   3135    963     59    -80       C  
ATOM     66  O   GLY A  32      32.900  52.131  49.236  1.00 27.16           O  
ANISOU   66  O   GLY A  32     3473   3798   3049   1005     13    -70       O  
ATOM     67  N   ASP A  33      34.354  52.484  50.882  1.00 32.42           N  
ANISOU   67  N   ASP A  33     4230   4461   3627    951     47   -120       N  
ATOM     68  CA  ASP A  33      34.793  53.767  50.321  1.00 34.56           C  
ANISOU   68  CA  ASP A  33     4586   4607   3938    973     -3   -147       C  
ATOM     69  C   ASP A  33      35.528  53.582  48.990  1.00 39.38           C  
ANISOU   69  C   ASP A  33     5237   5142   4583    912    -41    -73       C  
ATOM     70  O   ASP A  33      35.523  54.470  48.154  1.00 44.86           O  
ANISOU   70  O   ASP A  33     5998   5731   5317    948    -67    -63       O  
ATOM     71  CB  ASP A  33      35.700  54.518  51.305  1.00 41.00           C  
ANISOU   71  CB  ASP A  33     5467   5384   4729    961     -6   -225       C  
ATOM     72  CG  ASP A  33      35.019  54.828  52.638  1.00 44.01           C  
ANISOU   72  CG  ASP A  33     5830   5835   5057   1037     32   -308       C  
ATOM     73  OD1 ASP A  33      33.860  55.311  52.640  1.00 45.15           O  
ANISOU   73  OD1 ASP A  33     5945   5986   5225   1123     52   -335       O  
ATOM     74  OD2 ASP A  33      35.663  54.601  53.690  1.00 42.28           O  
ANISOU   74  OD2 ASP A  33     5629   5666   4768   1019     40   -353       O  
ATOM     75  N   TYR A  34      36.177  52.430  48.823  1.00 43.79           N  
ANISOU   75  N   TYR A  34     5768   5751   5122    827    -35    -19       N  
ATOM     76  CA  TYR A  34      36.905  52.071  47.603  1.00 32.81           C  
ANISOU   76  CA  TYR A  34     4408   4304   3753    765    -59     51       C  
ATOM     77  C   TYR A  34      36.700  50.585  47.312  1.00 30.03           C  
ANISOU   77  C   TYR A  34     3978   4046   3387    721    -52    108       C  
ATOM     78  O   TYR A  34      36.550  49.772  48.233  1.00 30.48           O  
ANISOU   78  O   TYR A  34     3976   4192   3412    702    -17    101       O  
ATOM     79  CB  TYR A  34      38.408  52.383  47.727  1.00 34.41           C  
ANISOU   79  CB  TYR A  34     4672   4435   3969    685    -59     38       C  
ATOM     80  CG  TYR A  34      38.720  53.847  47.958  1.00 31.89           C  
ANISOU   80  CG  TYR A  34     4427   4001   3691    711    -60    -27       C  
ATOM     81  CD1 TYR A  34      38.817  54.727  46.889  1.00 35.30           C  
ANISOU   81  CD1 TYR A  34     4940   4300   4171    729    -56      5       C  
ATOM     82  CD2 TYR A  34      38.893  54.352  49.241  1.00 30.45           C  
ANISOU   82  CD2 TYR A  34     4241   3835   3493    727    -60   -123       C  
ATOM     83  CE1 TYR A  34      39.093  56.073  47.082  1.00 34.25           C  
ANISOU   83  CE1 TYR A  34     4880   4041   4092    749    -44    -52       C  
ATOM     84  CE2 TYR A  34      39.170  55.698  49.451  1.00 38.64           C  
ANISOU   84  CE2 TYR A  34     5341   4757   4584    748    -62   -197       C  
ATOM     85  CZ  TYR A  34      39.271  56.557  48.362  1.00 37.44           C  
ANISOU   85  CZ  TYR A  34     5265   4460   4501    754    -49   -159       C  
ATOM     86  OH  TYR A  34      39.550  57.895  48.541  1.00 31.47           O  
ANISOU   86  OH  TYR A  34     4576   3567   3814    770    -37   -228       O  
ATOM     87  N   LEU A  35      36.686  50.233  46.032  1.00 27.30           N  
ANISOU   87  N   LEU A  35     3640   3674   3060    711    -80    163       N  
ATOM     88  CA  LEU A  35      36.392  48.867  45.629  1.00 27.93           C  
ANISOU   88  CA  LEU A  35     3641   3829   3141    676    -80    204       C  
ATOM     89  C   LEU A  35      37.552  48.196  44.934  1.00 24.45           C  
ANISOU   89  C   LEU A  35     3231   3363   2694    591    -86    257       C  
ATOM     90  O   LEU A  35      38.185  48.763  44.037  1.00 23.19           O  
ANISOU   90  O   LEU A  35     3153   3120   2539    585   -101    282       O  
ATOM     91  CB  LEU A  35      35.186  48.807  44.681  1.00 34.39           C  
ANISOU   91  CB  LEU A  35     4415   4664   3988    751   -121    203       C  
ATOM     92  CG  LEU A  35      33.790  49.272  45.086  1.00 37.56           C  
ANISOU   92  CG  LEU A  35     4750   5103   4419    847   -124    145       C  
ATOM     93  CD1 LEU A  35      32.883  49.159  43.868  1.00 40.43           C  
ANISOU   93  CD1 LEU A  35     5076   5472   4811    921   -195    139       C  
ATOM     94  CD2 LEU A  35      33.242  48.458  46.247  1.00 36.55           C  
ANISOU   94  CD2 LEU A  35     4514   5068   4303    819    -54    119       C  
ATOM     95  N   ILE A  36      37.784  46.965  45.354  1.00 23.30           N  
ANISOU   95  N   ILE A  36     3023   3287   2541    531    -63    276       N  
ATOM     96  CA  ILE A  36      38.653  46.034  44.684  1.00 22.94           C  
ANISOU   96  CA  ILE A  36     2980   3238   2498    459    -68    323       C  
ATOM     97  C   ILE A  36      37.794  45.029  43.923  1.00 24.03           C  
ANISOU   97  C   ILE A  36     3046   3424   2661    467    -84    342       C  
ATOM     98  O   ILE A  36      36.894  44.410  44.504  1.00 33.89           O  
ANISOU   98  O   ILE A  36     4209   4737   3932    477    -57    327       O  
ATOM     99  CB  ILE A  36      39.537  45.292  45.705  1.00 34.62           C  
ANISOU   99  CB  ILE A  36     4442   4757   3956    397    -40    326       C  
ATOM    100  CG1 ILE A  36      40.516  46.252  46.354  1.00 46.29           C  
ANISOU  100  CG1 ILE A  36     5980   6188   5421    387    -45    284       C  
ATOM    101  CG2 ILE A  36      40.287  44.158  45.052  1.00 43.57           C  
ANISOU  101  CG2 ILE A  36     5559   5896   5099    330    -44    372       C  
ATOM    102  CD1 ILE A  36      41.049  45.738  47.667  1.00 55.93           C  
ANISOU  102  CD1 ILE A  36     7185   7468   6599    372    -34    263       C  
ATOM    103  N   GLY A  37      38.061  44.853  42.634  1.00 23.43           N  
ANISOU  103  N   GLY A  37     3003   3315   2587    462   -120    369       N  
ATOM    104  CA  GLY A  37      37.456  43.760  41.883  1.00 19.17           C  
ANISOU  104  CA  GLY A  37     2391   2819   2072    460   -145    373       C  
ATOM    105  C   GLY A  37      38.105  42.427  42.233  1.00 30.78           C  
ANISOU  105  C   GLY A  37     3815   4323   3557    372   -110    399       C  
ATOM    106  O   GLY A  37      39.316  42.360  42.469  1.00 29.77           O  
ANISOU  106  O   GLY A  37     3735   4169   3407    318    -90    425       O  
ATOM    107  N   GLY A  38      37.303  41.367  42.294  1.00 34.70           N  
ANISOU  107  N   GLY A  38     4211   4869   4103    360   -100    386       N  
ATOM    108  CA  GLY A  38      37.814  40.033  42.586  1.00 22.43           C  
ANISOU  108  CA  GLY A  38     2618   3334   2571    284    -61    416       C  
ATOM    109  C   GLY A  38      37.474  39.071  41.464  1.00 18.87           C  
ANISOU  109  C   GLY A  38     2113   2890   2169    271    -98    402       C  
ATOM    110  O   GLY A  38      36.306  38.750  41.238  1.00 27.67           O  
ANISOU  110  O   GLY A  38     3136   4031   3346    297   -112    355       O  
ATOM    111  N   LEU A  39      38.479  38.628  40.727  1.00 22.49           N  
ANISOU  111  N   LEU A  39     2618   3322   2604    233   -117    428       N  
ATOM    112  CA  LEU A  39      38.220  37.718  39.613  1.00 27.63           C  
ANISOU  112  CA  LEU A  39     3226   3979   3291    227   -159    404       C  
ATOM    113  C   LEU A  39      38.515  36.281  40.012  1.00 26.27           C  
ANISOU  113  C   LEU A  39     2994   3812   3176    151   -111    421       C  
ATOM    114  O   LEU A  39      39.664  35.904  40.214  1.00 21.33           O  
ANISOU  114  O   LEU A  39     2414   3168   2524    106    -86    464       O  
ATOM    115  CB  LEU A  39      39.038  38.117  38.389  1.00 18.33           C  
ANISOU  115  CB  LEU A  39     2147   2768   2050    246   -203    418       C  
ATOM    116  CG  LEU A  39      38.664  39.511  37.877  1.00 22.35           C  
ANISOU  116  CG  LEU A  39     2734   3255   2502    334   -245    410       C  
ATOM    117  CD1 LEU A  39      39.502  39.941  36.655  1.00 20.23           C  
ANISOU  117  CD1 LEU A  39     2586   2940   2159    358   -261    440       C  
ATOM    118  CD2 LEU A  39      37.172  39.573  37.557  1.00 18.59           C  
ANISOU  118  CD2 LEU A  39     2183   2819   2062    412   -309    345       C  
ATOM    119  N   PHE A  40      37.462  35.485  40.161  1.00 29.03           N  
ANISOU  119  N   PHE A  40     3235   4182   3615    140    -94    383       N  
ATOM    120  CA  PHE A  40      37.630  34.076  40.494  1.00 25.20           C  
ANISOU  120  CA  PHE A  40     2694   3683   3199     71    -38    401       C  
ATOM    121  C   PHE A  40      36.890  33.182  39.523  1.00 28.52           C  
ANISOU  121  C   PHE A  40     3019   4101   3715     61    -79    329       C  
ATOM    122  O   PHE A  40      36.174  33.644  38.621  1.00 31.85           O  
ANISOU  122  O   PHE A  40     3413   4544   4144    118   -163    258       O  
ATOM    123  CB  PHE A  40      37.182  33.830  41.938  1.00 23.12           C  
ANISOU  123  CB  PHE A  40     2393   3425   2967     50     66    435       C  
ATOM    124  CG  PHE A  40      38.058  34.524  42.931  1.00 25.43           C  
ANISOU  124  CG  PHE A  40     2782   3722   3158     63     95    494       C  
ATOM    125  CD1 PHE A  40      37.917  35.890  43.167  1.00 22.63           C  
ANISOU  125  CD1 PHE A  40     2471   3385   2742    117     69    479       C  
ATOM    126  CD2 PHE A  40      39.088  33.838  43.562  1.00 21.77           C  
ANISOU  126  CD2 PHE A  40     2367   3242   2661     30    134    555       C  
ATOM    127  CE1 PHE A  40      38.776  36.549  44.037  1.00 19.80           C  
ANISOU  127  CE1 PHE A  40     2196   3028   2299    128     82    512       C  
ATOM    128  CE2 PHE A  40      39.957  34.492  44.436  1.00 18.80           C  
ANISOU  128  CE2 PHE A  40     2073   2876   2192     52    138    588       C  
ATOM    129  CZ  PHE A  40      39.795  35.847  44.679  1.00 17.24           C  
ANISOU  129  CZ  PHE A  40     1910   2696   1942     97    112    561       C  
ATOM    130  N   ASN A  41      37.103  31.889  39.674  1.00 25.30           N  
ANISOU  130  N   ASN A  41     2569   3665   3381     -4    -29    342       N  
ATOM    131  CA  ASN A  41      36.322  30.933  38.919  1.00 19.82           C  
ANISOU  131  CA  ASN A  41     1764   2960   2807    -26    -57    258       C  
ATOM    132  C   ASN A  41      36.001  29.779  39.842  1.00 22.23           C  
ANISOU  132  C   ASN A  41     1994   3222   3229    -99     62    284       C  
ATOM    133  O   ASN A  41      36.823  28.915  40.067  1.00 20.10           O  
ANISOU  133  O   ASN A  41     1765   2912   2961   -145    108    341       O  
ATOM    134  CB  ASN A  41      37.059  30.480  37.639  1.00 20.71           C  
ANISOU  134  CB  ASN A  41     1920   3063   2888    -22   -139    229       C  
ATOM    135  CG  ASN A  41      38.511  30.092  37.888  1.00 33.31           C  
ANISOU  135  CG  ASN A  41     3609   4628   4418    -61    -98    315       C  
ATOM    136  OD1 ASN A  41      39.272  30.806  38.560  1.00 36.97           O  
ANISOU  136  OD1 ASN A  41     4156   5097   4793    -52    -69    387       O  
ATOM    137  ND2 ASN A  41      38.907  28.958  37.326  1.00 37.39           N  
ANISOU  137  ND2 ASN A  41     4106   5112   4988    -99   -103    294       N  
ATOM    138  N   ILE A  42      34.788  29.806  40.385  1.00 32.47           N  
ANISOU  138  N   ILE A  42     3187   4525   4626   -105    120    244       N  
ATOM    139  CA  ILE A  42      34.326  28.864  41.398  1.00 34.43           C  
ANISOU  139  CA  ILE A  42     3370   4724   4988   -171    269    280       C  
ATOM    140  C   ILE A  42      33.801  27.588  40.766  1.00 39.13           C  
ANISOU  140  C   ILE A  42     3843   5265   5758   -234    279    200       C  
ATOM    141  O   ILE A  42      33.801  26.526  41.384  1.00 43.59           O  
ANISOU  141  O   ILE A  42     4386   5760   6416   -301    404    247       O  
ATOM    142  CB  ILE A  42      33.221  29.513  42.257  1.00 40.49           C  
ANISOU  142  CB  ILE A  42     4070   5518   5795   -151    346    264       C  
ATOM    143  CG1 ILE A  42      33.772  30.771  42.904  1.00 42.75           C  
ANISOU  143  CG1 ILE A  42     4480   5852   5910    -87    332    333       C  
ATOM    144  CG2 ILE A  42      32.693  28.573  43.310  1.00 34.17           C  
ANISOU  144  CG2 ILE A  42     3212   4661   5110   -217    528    309       C  
ATOM    145  CD1 ILE A  42      35.159  30.566  43.447  1.00 33.70           C  
ANISOU  145  CD1 ILE A  42     3476   4688   4641    -96    357    443       C  
ATOM    146  N   HIS A  43      33.349  27.697  39.524  1.00 35.52           N  
ANISOU  146  N   HIS A  43     3315   4836   5347   -205    146     76       N  
ATOM    147  CA  HIS A  43      32.877  26.532  38.790  1.00 28.11           C  
ANISOU  147  CA  HIS A  43     2255   3850   4577   -258    128    -30       C  
ATOM    148  C   HIS A  43      33.728  26.258  37.569  1.00 28.58           C  
ANISOU  148  C   HIS A  43     2381   3916   4564   -233      0    -64       C  
ATOM    149  O   HIS A  43      34.428  27.136  37.071  1.00 36.64           O  
ANISOU  149  O   HIS A  43     3518   4988   5415   -164    -91    -33       O  
ATOM    150  CB  HIS A  43      31.428  26.718  38.369  1.00 27.37           C  
ANISOU  150  CB  HIS A  43     1984   3784   4630   -239     77   -185       C  
ATOM    151  CG  HIS A  43      30.499  26.936  39.513  1.00 37.43           C  
ANISOU  151  CG  HIS A  43     3172   5050   6001   -266    217   -167       C  
ATOM    152  ND1 HIS A  43      30.211  28.193  40.008  1.00 46.04           N  
ANISOU  152  ND1 HIS A  43     4298   6204   6990   -196    211   -139       N  
ATOM    153  CD2 HIS A  43      29.799  26.063  40.274  1.00 33.82           C  
ANISOU  153  CD2 HIS A  43     2599   4520   5731   -355    384   -172       C  
ATOM    154  CE1 HIS A  43      29.367  28.081  41.013  1.00 42.28           C  
ANISOU  154  CE1 HIS A  43     3729   5706   6629   -237    362   -132       C  
ATOM    155  NE2 HIS A  43      29.105  26.797  41.200  1.00 39.07           N  
ANISOU  155  NE2 HIS A  43     3231   5214   6398   -335    478   -147       N  
ATOM    156  N   TYR A  44      33.655  25.030  37.084  1.00 26.60           N  
ANISOU  156  N   TYR A  44     2054   3605   4447   -291      4   -132       N  
ATOM    157  CA  TYR A  44      34.371  24.648  35.880  1.00 23.19           C  
ANISOU  157  CA  TYR A  44     1674   3178   3960   -267   -111   -184       C  
ATOM    158  C   TYR A  44      33.428  24.173  34.804  1.00 26.49           C  
ANISOU  158  C   TYR A  44     1950   3603   4512   -254   -222   -373       C  
ATOM    159  O   TYR A  44      32.541  23.355  35.056  1.00 31.78           O  
ANISOU  159  O   TYR A  44     2465   4216   5393   -324   -161   -456       O  
ATOM    160  CB  TYR A  44      35.378  23.546  36.171  1.00 22.81           C  
ANISOU  160  CB  TYR A  44     1687   3050   3932   -333    -26   -102       C  
ATOM    161  CG  TYR A  44      35.892  22.900  34.912  1.00 33.62           C  
ANISOU  161  CG  TYR A  44     3069   4410   5296   -320   -129   -187       C  
ATOM    162  CD1 TYR A  44      36.943  23.463  34.197  1.00 21.91           C  
ANISOU  162  CD1 TYR A  44     1719   2977   3627   -256   -212   -153       C  
ATOM    163  CD2 TYR A  44      35.313  21.732  34.422  1.00 26.66           C  
ANISOU  163  CD2 TYR A  44     2062   3465   4601   -372   -137   -312       C  
ATOM    164  CE1 TYR A  44      37.403  22.881  33.042  1.00 22.11           C  
ANISOU  164  CE1 TYR A  44     1764   2998   3637   -236   -295   -233       C  
ATOM    165  CE2 TYR A  44      35.773  21.148  33.265  1.00 26.84           C  
ANISOU  165  CE2 TYR A  44     2102   3485   4612   -351   -235   -403       C  
ATOM    166  CZ  TYR A  44      36.813  21.727  32.581  1.00 29.92           C  
ANISOU  166  CZ  TYR A  44     2635   3934   4800   -279   -313   -360       C  
ATOM    167  OH  TYR A  44      37.250  21.139  31.430  1.00 41.53           O  
ANISOU  167  OH  TYR A  44     4126   5403   6250   -252   -400   -452       O  
ATOM    168  N   VAL A  45      33.626  24.671  33.595  1.00 28.41           N  
ANISOU  168  N   VAL A  45     2248   3912   4635   -162   -381   -446       N  
ATOM    169  CA  VAL A  45      32.932  24.117  32.451  1.00 28.52           C  
ANISOU  169  CA  VAL A  45     2151   3938   4748   -133   -511   -637       C  
ATOM    170  C   VAL A  45      33.842  24.152  31.220  1.00 40.01           C  
ANISOU  170  C   VAL A  45     3738   5428   6035    -57   -629   -656       C  
ATOM    171  O   VAL A  45      34.574  25.112  31.002  1.00 50.84           O  
ANISOU  171  O   VAL A  45     5265   6849   7202     14   -657   -561       O  
ATOM    172  CB  VAL A  45      31.590  24.864  32.180  1.00 34.15           C  
ANISOU  172  CB  VAL A  45     2741   4719   5514    -57   -615   -770       C  
ATOM    173  CG1 VAL A  45      31.833  26.296  31.702  1.00 26.16           C  
ANISOU  173  CG1 VAL A  45     1872   3797   4271     78   -721   -724       C  
ATOM    174  CG2 VAL A  45      30.700  24.066  31.197  1.00 28.58           C  
ANISOU  174  CG2 VAL A  45     1870   4014   4974    -44   -741   -999       C  
ATOM    175  N   ALA A  46      33.808  23.086  30.427  1.00 46.77           N  
ANISOU  175  N   ALA A  46     4533   6253   6985    -76   -687   -782       N  
ATOM    176  CA  ALA A  46      34.569  23.040  29.182  1.00 39.65           C  
ANISOU  176  CA  ALA A  46     3749   5389   5928      5   -798   -822       C  
ATOM    177  C   ALA A  46      34.016  24.052  28.180  1.00 37.11           C  
ANISOU  177  C   ALA A  46     3466   5168   5464    156   -968   -915       C  
ATOM    178  O   ALA A  46      32.846  24.415  28.245  1.00 42.36           O  
ANISOU  178  O   ALA A  46     4009   5869   6216    193  -1035  -1015       O  
ATOM    179  CB  ALA A  46      34.543  21.637  28.595  1.00 28.03           C  
ANISOU  179  CB  ALA A  46     2189   3857   4603    -46   -825   -957       C  
ATOM    180  N   ALA A  47      34.867  24.510  27.269  1.00 30.89           N  
ANISOU  180  N   ALA A  47     2851   4425   4459    249  -1029   -877       N  
ATOM    181  CA  ALA A  47      34.454  25.429  26.211  1.00 27.11           C  
ANISOU  181  CA  ALA A  47     2451   4036   3815    414  -1188   -951       C  
ATOM    182  C   ALA A  47      33.428  24.785  25.291  1.00 30.80           C  
ANISOU  182  C   ALA A  47     2784   4538   4381    480  -1356  -1188       C  
ATOM    183  O   ALA A  47      33.523  23.595  24.983  1.00 33.03           O  
ANISOU  183  O   ALA A  47     2990   4778   4783    419  -1364  -1291       O  
ATOM    184  CB  ALA A  47      35.660  25.893  25.400  1.00 26.47           C  
ANISOU  184  CB  ALA A  47     2593   3976   3488    492  -1186   -856       C  
ATOM    185  N   ALA A  48      32.456  25.582  24.849  1.00 30.07           N  
ANISOU  185  N   ALA A  48     2664   4521   4242    611  -1499  -1285       N  
ATOM    186  CA  ALA A  48      31.385  25.089  23.997  1.00 32.12           C  
ANISOU  186  CA  ALA A  48     2779   4825   4597    693  -1687  -1534       C  
ATOM    187  C   ALA A  48      30.868  26.174  23.051  1.00 39.10           C  
ANISOU  187  C   ALA A  48     3793   5787   5274    896  -1827  -1571       C  
ATOM    188  O   ALA A  48      30.859  27.356  23.394  1.00 40.59           O  
ANISOU  188  O   ALA A  48     4069   6007   5345    960  -1815  -1454       O  
ATOM    189  CB  ALA A  48      30.255  24.549  24.845  1.00 32.89           C  
ANISOU  189  CB  ALA A  48     2636   4870   4991    577  -1629  -1627       C  
ATOM    190  N   ASN A  49      30.435  25.760  21.863  1.00 38.10           N  
ANISOU  190  N   ASN A  49     3690   5678   5107   1000  -1942  -1727       N  
ATOM    191  CA  ASN A  49      29.868  26.688  20.892  1.00 41.84           C  
ANISOU  191  CA  ASN A  49     4292   6210   5398   1201  -2061  -1769       C  
ATOM    192  C   ASN A  49      28.697  27.453  21.508  1.00 43.78           C  
ANISOU  192  C   ASN A  49     4429   6463   5743   1221  -2073  -1793       C  
ATOM    193  O   ASN A  49      27.943  26.908  22.315  1.00 41.79           O  
ANISOU  193  O   ASN A  49     3962   6171   5744   1099  -2024  -1870       O  
ATOM    194  CB  ASN A  49      29.432  25.946  19.618  1.00 53.17           C  
ANISOU  194  CB  ASN A  49     5720   7657   6823   1302  -2184  -1965       C  
ATOM    195  CG  ASN A  49      30.630  25.439  18.792  1.00 74.05           C  
ANISOU  195  CG  ASN A  49     8526  10309   9301   1332  -2182  -1932       C  
ATOM    196  OD1 ASN A  49      31.129  24.336  19.011  1.00 79.65           O  
ANISOU  196  OD1 ASN A  49     9151  10976  10136   1204  -2133  -1969       O  
ATOM    197  ND2 ASN A  49      31.091  26.252  17.847  1.00 81.08           N  
ANISOU  197  ND2 ASN A  49     9652  11245   9910   1500  -2222  -1859       N  
ATOM    198  N   PHE A  50      28.591  28.734  21.172  1.00 43.72           N  
ANISOU  198  N   PHE A  50     4579   6494   5538   1370  -2117  -1714       N  
ATOM    199  CA  PHE A  50      27.438  29.529  21.575  1.00 43.03           C  
ANISOU  199  CA  PHE A  50     4408   6420   5523   1421  -2150  -1756       C  
ATOM    200  C   PHE A  50      26.999  30.383  20.409  1.00 39.85           C  
ANISOU  200  C   PHE A  50     4164   6058   4919   1644  -2276  -1803       C  
ATOM    201  O   PHE A  50      27.745  30.564  19.458  1.00 40.02           O  
ANISOU  201  O   PHE A  50     4390   6093   4723   1749  -2302  -1748       O  
ATOM    202  CB  PHE A  50      27.741  30.386  22.811  1.00 40.83           C  
ANISOU  202  CB  PHE A  50     4135   6129   5248   1348  -2036  -1577       C  
ATOM    203  CG  PHE A  50      28.935  31.280  22.661  1.00 47.24           C  
ANISOU  203  CG  PHE A  50     5196   6946   5806   1407  -1987  -1373       C  
ATOM    204  CD1 PHE A  50      30.215  30.810  22.950  1.00 33.15           C  
ANISOU  204  CD1 PHE A  50     3474   5143   3979   1305  -1897  -1256       C  
ATOM    205  CD2 PHE A  50      28.778  32.598  22.255  1.00 43.83           C  
ANISOU  205  CD2 PHE A  50     4937   6527   5190   1560  -2021  -1299       C  
ATOM    206  CE1 PHE A  50      31.309  31.628  22.823  1.00 32.05           C  
ANISOU  206  CE1 PHE A  50     3562   4997   3618   1352  -1836  -1074       C  
ATOM    207  CE2 PHE A  50      29.870  33.424  22.131  1.00 34.29           C  
ANISOU  207  CE2 PHE A  50     3960   5300   3767   1602  -1948  -1108       C  
ATOM    208  CZ  PHE A  50      31.144  32.935  22.413  1.00 32.63           C  
ANISOU  208  CZ  PHE A  50     3808   5071   3517   1495  -1852   -996       C  
ATOM    209  N   GLN A  51      25.768  30.868  20.446  1.00 41.37           N  
ANISOU  209  N   GLN A  51     4263   6267   5190   1720  -2351  -1913       N  
ATOM    210  CA  GLN A  51      25.251  31.593  19.286  1.00 43.43           C  
ANISOU  210  CA  GLN A  51     4662   6564   5275   1945  -2484  -1983       C  
ATOM    211  C   GLN A  51      24.655  32.913  19.707  1.00 43.63           C  
ANISOU  211  C   GLN A  51     4724   6596   5255   2026  -2490  -1920       C  
ATOM    212  O   GLN A  51      24.175  33.677  18.879  1.00 45.35           O  
ANISOU  212  O   GLN A  51     5062   6838   5331   2217  -2591  -1962       O  
ATOM    213  CB  GLN A  51      24.218  30.759  18.527  1.00 45.96           C  
ANISOU  213  CB  GLN A  51     4837   6902   5723   2010  -2621  -2244       C  
ATOM    214  CG  GLN A  51      24.806  29.619  17.681  1.00 46.39           C  
ANISOU  214  CG  GLN A  51     4917   6956   5754   2004  -2652  -2323       C  
ATOM    215  CD  GLN A  51      25.066  28.353  18.481  1.00 57.07           C  
ANISOU  215  CD  GLN A  51     6077   8261   7347   1779  -2556  -2355       C  
ATOM    216  OE1 GLN A  51      24.237  27.941  19.296  1.00 67.00           O  
ANISOU  216  OE1 GLN A  51     7111   9488   8859   1661  -2522  -2447       O  
ATOM    217  NE2 GLN A  51      26.226  27.733  18.256  1.00 54.19           N  
ANISOU  217  NE2 GLN A  51     5804   7882   6904   1717  -2499  -2275       N  
ATOM    218  N   ARG A  52      24.721  33.178  21.006  1.00 41.92           N  
ANISOU  218  N   ARG A  52     4413   6358   5156   1887  -2377  -1816       N  
ATOM    219  CA  ARG A  52      24.203  34.406  21.573  1.00 41.91           C  
ANISOU  219  CA  ARG A  52     4433   6359   5133   1945  -2365  -1749       C  
ATOM    220  C   ARG A  52      25.256  35.116  22.406  1.00 39.53           C  
ANISOU  220  C   ARG A  52     4253   6028   4738   1872  -2227  -1511       C  
ATOM    221  O   ARG A  52      26.022  34.471  23.112  1.00 37.76           O  
ANISOU  221  O   ARG A  52     3973   5784   4589   1713  -2123  -1433       O  
ATOM    222  CB  ARG A  52      22.968  34.104  22.414  1.00 42.69           C  
ANISOU  222  CB  ARG A  52     4260   6461   5500   1863  -2369  -1892       C  
ATOM    223  CG  ARG A  52      21.889  33.429  21.612  1.00 45.27           C  
ANISOU  223  CG  ARG A  52     4457   6808   5935   1936  -2505  -2142       C  
ATOM    224  CD  ARG A  52      21.491  34.306  20.451  1.00 47.23           C  
ANISOU  224  CD  ARG A  52     4875   7092   5980   2178  -2651  -2194       C  
ATOM    225  NE  ARG A  52      20.049  34.403  20.347  1.00 65.31           N  
ANISOU  225  NE  ARG A  52     7002   9404   8408   2257  -2763  -2402       N  
ATOM    226  CZ  ARG A  52      19.322  33.596  19.604  1.00 63.40           C  
ANISOU  226  CZ  ARG A  52     6646   9178   8264   2310  -2881  -2629       C  
ATOM    227  NH1 ARG A  52      19.922  32.651  18.896  1.00 69.11           N  
ANISOU  227  NH1 ARG A  52     7408   9897   8951   2296  -2901  -2669       N  
ATOM    228  NH2 ARG A  52      18.012  33.740  19.575  1.00 54.08           N  
ANISOU  228  NH2 ARG A  52     5313   8017   7220   2380  -2979  -2820       N  
ATOM    229  N   PRO A  53      25.293  36.453  22.325  1.00 45.91           N  
ANISOU  229  N   PRO A  53     5230   6827   5387   1992  -2226  -1401       N  
ATOM    230  CA  PRO A  53      26.284  37.252  23.048  1.00 45.07           C  
ANISOU  230  CA  PRO A  53     5259   6681   5184   1940  -2096  -1181       C  
ATOM    231  C   PRO A  53      25.831  37.563  24.486  1.00 44.87           C  
ANISOU  231  C   PRO A  53     5065   6651   5332   1839  -2025  -1154       C  
ATOM    232  O   PRO A  53      25.273  38.637  24.759  1.00 37.19           O  
ANISOU  232  O   PRO A  53     4124   5673   4336   1923  -2037  -1131       O  
ATOM    233  CB  PRO A  53      26.371  38.515  22.198  1.00 38.70           C  
ANISOU  233  CB  PRO A  53     4703   5853   4149   2125  -2129  -1102       C  
ATOM    234  CG  PRO A  53      24.968  38.681  21.678  1.00 41.10           C  
ANISOU  234  CG  PRO A  53     4916   6194   4504   2261  -2275  -1289       C  
ATOM    235  CD  PRO A  53      24.392  37.298  21.518  1.00 41.85           C  
ANISOU  235  CD  PRO A  53     4794   6330   4777   2191  -2346  -1485       C  
ATOM    236  N   GLN A  54      26.057  36.620  25.396  1.00 35.40           N  
ANISOU  236  N   GLN A  54     3690   5453   4308   1664  -1945  -1160       N  
ATOM    237  CA  GLN A  54      25.522  36.727  26.759  1.00 34.78           C  
ANISOU  237  CA  GLN A  54     3423   5373   4419   1564  -1865  -1159       C  
ATOM    238  C   GLN A  54      26.325  35.899  27.734  1.00 32.94           C  
ANISOU  238  C   GLN A  54     3095   5125   4297   1383  -1738  -1083       C  
ATOM    239  O   GLN A  54      26.999  34.945  27.341  1.00 50.35           O  
ANISOU  239  O   GLN A  54     5310   7324   6497   1317  -1731  -1089       O  
ATOM    240  CB  GLN A  54      24.063  36.279  26.812  1.00 36.61           C  
ANISOU  240  CB  GLN A  54     3426   5627   4855   1561  -1928  -1362       C  
ATOM    241  CG  GLN A  54      23.905  34.818  26.463  1.00 37.20           C  
ANISOU  241  CG  GLN A  54     3357   5701   5075   1464  -1945  -1499       C  
ATOM    242  CD  GLN A  54      22.478  34.414  26.159  1.00 41.79           C  
ANISOU  242  CD  GLN A  54     3755   6295   5827   1494  -2031  -1720       C  
ATOM    243  OE1 GLN A  54      21.539  35.210  26.262  1.00 48.32           O  
ANISOU  243  OE1 GLN A  54     4543   7141   6675   1585  -2081  -1779       O  
ATOM    244  NE2 GLN A  54      22.311  33.166  25.758  1.00 47.66           N  
ANISOU  244  NE2 GLN A  54     4385   7026   6698   1421  -2051  -1851       N  
ATOM    245  N   ALA A  55      26.238  36.272  29.006  1.00 38.74           N  
ANISOU  245  N   ALA A  55     3737   5853   5130   1313  -1635  -1017       N  
ATOM    246  CA  ALA A  55      26.917  35.566  30.085  1.00 30.47           C  
ANISOU  246  CA  ALA A  55     2613   4773   4190   1129  -1470   -931       C  
ATOM    247  C   ALA A  55      26.425  34.124  30.218  1.00 31.08           C  
ANISOU  247  C   ALA A  55     2462   4849   4498   1005  -1450  -1068       C  
ATOM    248  O   ALA A  55      25.305  33.807  29.838  1.00 36.78           O  
ANISOU  248  O   ALA A  55     3051   5583   5341   1032  -1522  -1230       O  
ATOM    249  CB  ALA A  55      26.727  36.299  31.372  1.00 29.81           C  
ANISOU  249  CB  ALA A  55     2505   4666   4157   1078  -1334   -842       C  
ATOM    250  N   ILE A  56      27.294  33.258  30.722  1.00 31.44           N  
ANISOU  250  N   ILE A  56     2528   4836   4580    840  -1301   -974       N  
ATOM    251  CA  ILE A  56      26.990  31.856  31.004  1.00 31.97           C  
ANISOU  251  CA  ILE A  56     2404   4871   4871    698  -1237  -1068       C  
ATOM    252  C   ILE A  56      26.445  31.708  32.433  1.00 36.07           C  
ANISOU  252  C   ILE A  56     2774   5354   5576    574  -1058  -1037       C  
ATOM    253  O   ILE A  56      26.895  32.399  33.351  1.00 38.65           O  
ANISOU  253  O   ILE A  56     3204   5663   5819    547   -935   -883       O  
ATOM    254  CB  ILE A  56      28.269  30.976  30.847  1.00 48.52           C  
ANISOU  254  CB  ILE A  56     4618   6914   6904    594  -1157   -968       C  
ATOM    255  CG1 ILE A  56      28.761  30.983  29.396  1.00 43.41           C  
ANISOU  255  CG1 ILE A  56     4106   6302   6085    713  -1318  -1014       C  
ATOM    256  CG2 ILE A  56      28.057  29.558  31.345  1.00 48.87           C  
ANISOU  256  CG2 ILE A  56     4487   6898   7181    434  -1051  -1028       C  
ATOM    257  CD1 ILE A  56      27.669  30.814  28.372  1.00 33.30           C  
ANISOU  257  CD1 ILE A  56     2701   5085   4866    838  -1524  -1238       C  
ATOM    258  N   ASP A  57      25.475  30.824  32.625  1.00 38.63           N  
ANISOU  258  N   ASP A  57     2859   5666   6153    503  -1036  -1188       N  
ATOM    259  CA  ASP A  57      25.092  30.437  33.973  1.00 42.13           C  
ANISOU  259  CA  ASP A  57     3177   6056   6776    363   -825  -1142       C  
ATOM    260  C   ASP A  57      26.171  29.528  34.551  1.00 41.92           C  
ANISOU  260  C   ASP A  57     3243   5947   6736    216   -657   -993       C  
ATOM    261  O   ASP A  57      26.173  28.320  34.318  1.00 54.77           O  
ANISOU  261  O   ASP A  57     4779   7522   8508    125   -630  -1060       O  
ATOM    262  CB  ASP A  57      23.734  29.724  33.989  1.00 50.03           C  
ANISOU  262  CB  ASP A  57     3970   7023   8017    310   -801  -1311       C  
ATOM    263  CG  ASP A  57      23.187  29.557  35.399  1.00 66.32           C  
ANISOU  263  CG  ASP A  57     5918   9037  10244    194   -575  -1259       C  
ATOM    264  OD1 ASP A  57      23.606  30.338  36.285  1.00 69.49           O  
ANISOU  264  OD1 ASP A  57     6368   9465  10569    206   -484  -1132       O  
ATOM    265  OD2 ASP A  57      22.346  28.658  35.630  1.00 76.37           O  
ANISOU  265  OD2 ASP A  57     7061  10241  11715     98   -482  -1345       O  
ATOM    266  N   CYS A  58      27.098  30.103  35.302  1.00 34.45           N  
ANISOU  266  N   CYS A  58     2479   4987   5622    200   -551   -798       N  
ATOM    267  CA  CYS A  58      28.208  29.304  35.810  1.00 34.43           C  
ANISOU  267  CA  CYS A  58     2581   4916   5586     86   -416   -657       C  
ATOM    268  C   CYS A  58      27.753  28.463  36.983  1.00 38.88           C  
ANISOU  268  C   CYS A  58     3020   5411   6343    -45   -213   -632       C  
ATOM    269  O   CYS A  58      28.260  27.365  37.200  1.00 38.01           O  
ANISOU  269  O   CYS A  58     2917   5226   6300   -146   -116   -585       O  
ATOM    270  CB  CYS A  58      29.386  30.197  36.217  1.00 34.44           C  
ANISOU  270  CB  CYS A  58     2808   4927   5352    117   -383   -475       C  
ATOM    271  SG  CYS A  58      30.315  30.893  34.815  1.00 77.05           S  
ANISOU  271  SG  CYS A  58     8394  10366  10516    236   -564   -462       S  
ATOM    272  N   SER A  59      26.760  28.982  37.704  1.00 36.42           N  
ANISOU  272  N   SER A  59     2596   5118   6123    -35   -144   -667       N  
ATOM    273  CA  SER A  59      26.342  28.449  38.990  1.00 34.67           C  
ANISOU  273  CA  SER A  59     2292   4835   6045   -142     83   -610       C  
ATOM    274  C   SER A  59      25.757  27.036  38.919  1.00 38.12           C  
ANISOU  274  C   SER A  59     2548   5188   6748   -259    170   -710       C  
ATOM    275  O   SER A  59      25.629  26.369  39.947  1.00 43.67           O  
ANISOU  275  O   SER A  59     3218   5813   7562   -362    387   -633       O  
ATOM    276  CB  SER A  59      25.320  29.395  39.640  1.00 41.68           C  
ANISOU  276  CB  SER A  59     3087   5771   6978    -90    126   -650       C  
ATOM    277  OG  SER A  59      24.054  29.325  39.001  1.00 48.81           O  
ANISOU  277  OG  SER A  59     3762   6702   8080    -61     33   -859       O  
ATOM    278  N   SER A  60      25.409  26.576  37.720  1.00 38.69           N  
ANISOU  278  N   SER A  60     2508   5270   6921   -241      9   -882       N  
ATOM    279  CA  SER A  60      24.876  25.222  37.565  1.00 45.47           C  
ANISOU  279  CA  SER A  60     3279   6027   7971   -343     76   -966       C  
ATOM    280  C   SER A  60      25.949  24.231  37.135  1.00 45.38           C  
ANISOU  280  C   SER A  60     3348   5953   7941   -402     72   -918       C  
ATOM    281  O   SER A  60      25.671  23.052  36.920  1.00 51.84           O  
ANISOU  281  O   SER A  60     4120   6676   8901   -479    118   -983       O  
ATOM    282  CB  SER A  60      23.742  25.211  36.548  1.00 63.91           C  
ANISOU  282  CB  SER A  60     5499   8389  10397   -280    -91  -1183       C  
ATOM    283  OG  SER A  60      24.233  25.600  35.277  1.00 72.90           O  
ANISOU  283  OG  SER A  60     6701   9605  11394   -169   -325  -1253       O  
ATOM    284  N   LYS A  61      27.179  24.710  36.997  1.00 30.77           N  
ANISOU  284  N   LYS A  61     1667   4146   5879   -354     16   -794       N  
ATOM    285  CA  LYS A  61      28.259  23.845  36.558  1.00 45.06           C  
ANISOU  285  CA  LYS A  61     3587   5900   7632   -394      3   -739       C  
ATOM    286  C   LYS A  61      29.023  23.257  37.744  1.00 40.11           C  
ANISOU  286  C   LYS A  61     3072   5183   6985   -484    218   -543       C  
ATOM    287  O   LYS A  61      28.678  23.491  38.898  1.00 47.94           O  
ANISOU  287  O   LYS A  61     4057   6155   8002   -515    380   -452       O  
ATOM    288  CB  LYS A  61      29.201  24.615  35.632  1.00 48.77           C  
ANISOU  288  CB  LYS A  61     4234   6454   7842   -280   -178   -707       C  
ATOM    289  CG  LYS A  61      28.488  25.253  34.439  1.00 47.24           C  
ANISOU  289  CG  LYS A  61     3967   6352   7629   -161   -397   -885       C  
ATOM    290  CD  LYS A  61      27.636  24.237  33.701  1.00 46.32           C  
ANISOU  290  CD  LYS A  61     3646   6204   7749   -198   -468  -1102       C  
ATOM    291  CE  LYS A  61      27.111  24.787  32.380  1.00 56.45           C  
ANISOU  291  CE  LYS A  61     4913   7580   8954    -52   -711  -1273       C  
ATOM    292  NZ  LYS A  61      26.421  26.088  32.554  1.00 59.09           N  
ANISOU  292  NZ  LYS A  61     5239   7998   9215     54   -772  -1281       N  
ATOM    293  N   LEU A  62      30.066  22.495  37.444  1.00 32.94           N  
ANISOU  293  N   LEU A  62     2271   4223   6022   -513    214   -481       N  
ATOM    294  CA  LEU A  62      30.810  21.750  38.456  1.00 29.76           C  
ANISOU  294  CA  LEU A  62     1971   3725   5613   -586    398   -311       C  
ATOM    295  C   LEU A  62      31.588  22.641  39.450  1.00 28.98           C  
ANISOU  295  C   LEU A  62     2052   3673   5288   -537    460   -122       C  
ATOM    296  O   LEU A  62      32.544  23.321  39.079  1.00 30.67           O  
ANISOU  296  O   LEU A  62     2404   3953   5297   -467    349    -68       O  
ATOM    297  CB  LEU A  62      31.771  20.785  37.764  1.00 27.87           C  
ANISOU  297  CB  LEU A  62     1799   3427   5363   -609    348   -310       C  
ATOM    298  CG  LEU A  62      32.795  20.138  38.695  1.00 37.08           C  
ANISOU  298  CG  LEU A  62     3110   4509   6468   -649    497   -123       C  
ATOM    299  CD1 LEU A  62      32.078  19.135  39.618  1.00 28.87           C  
ANISOU  299  CD1 LEU A  62     1982   3338   5651   -751    714    -94       C  
ATOM    300  CD2 LEU A  62      33.942  19.488  37.927  1.00 26.56           C  
ANISOU  300  CD2 LEU A  62     1870   3151   5071   -639    413   -117       C  
ATOM    301  N   PHE A  63      31.160  22.619  40.711  1.00 27.81           N  
ANISOU  301  N   PHE A  63     1896   3485   5185   -574    644    -31       N  
ATOM    302  CA  PHE A  63      31.810  23.331  41.804  1.00 26.48           C  
ANISOU  302  CA  PHE A  63     1890   3352   4822   -529    719    137       C  
ATOM    303  C   PHE A  63      33.276  22.908  42.036  1.00 35.08           C  
ANISOU  303  C   PHE A  63     3157   4409   5761   -518    723    274       C  
ATOM    304  O   PHE A  63      33.599  21.719  42.049  1.00 40.23           O  
ANISOU  304  O   PHE A  63     3816   4963   6505   -574    793    302       O  
ATOM    305  CB  PHE A  63      31.001  23.110  43.076  1.00 27.76           C  
ANISOU  305  CB  PHE A  63     2005   3459   5083   -574    939    199       C  
ATOM    306  CG  PHE A  63      31.432  23.949  44.254  1.00 31.35           C  
ANISOU  306  CG  PHE A  63     2609   3964   5339   -513   1012    343       C  
ATOM    307  CD1 PHE A  63      31.166  25.304  44.295  1.00 35.14           C  
ANISOU  307  CD1 PHE A  63     3095   4551   5707   -438    928    312       C  
ATOM    308  CD2 PHE A  63      32.047  23.367  45.342  1.00 27.45           C  
ANISOU  308  CD2 PHE A  63     2249   3406   4776   -522   1166    502       C  
ATOM    309  CE1 PHE A  63      31.540  26.064  45.375  1.00 39.81           C  
ANISOU  309  CE1 PHE A  63     3816   5185   6125   -382    990    426       C  
ATOM    310  CE2 PHE A  63      32.409  24.125  46.432  1.00 38.83           C  
ANISOU  310  CE2 PHE A  63     3825   4899   6030   -455   1222    616       C  
ATOM    311  CZ  PHE A  63      32.159  25.475  46.445  1.00 43.75           C  
ANISOU  311  CZ  PHE A  63     4444   5630   6550   -389   1133    572       C  
ATOM    312  N   ILE A  64      34.153  23.891  42.225  1.00 33.87           N  
ANISOU  312  N   ILE A  64     3143   4336   5390   -443    646    349       N  
ATOM    313  CA  ILE A  64      35.562  23.638  42.538  1.00 33.83           C  
ANISOU  313  CA  ILE A  64     3297   4316   5243   -421    642    468       C  
ATOM    314  C   ILE A  64      35.890  24.116  43.960  1.00 29.68           C  
ANISOU  314  C   ILE A  64     2887   3807   4583   -381    745    602       C  
ATOM    315  O   ILE A  64      36.048  25.312  44.195  1.00 28.19           O  
ANISOU  315  O   ILE A  64     2750   3702   4259   -322    685    611       O  
ATOM    316  CB  ILE A  64      36.525  24.358  41.540  1.00 33.23           C  
ANISOU  316  CB  ILE A  64     3289   4311   5024   -367    464    435       C  
ATOM    317  CG1 ILE A  64      36.043  24.217  40.093  1.00 23.50           C  
ANISOU  317  CG1 ILE A  64     1954   3092   3881   -374    341    288       C  
ATOM    318  CG2 ILE A  64      37.967  23.868  41.718  1.00 20.94           C  
ANISOU  318  CG2 ILE A  64     1858   2727   3371   -357    459    528       C  
ATOM    319  CD1 ILE A  64      36.532  25.381  39.223  1.00 25.54           C  
ANISOU  319  CD1 ILE A  64     2277   3439   3987   -300    190    254       C  
ATOM    320  N   LEU A  65      36.012  23.183  44.896  1.00 33.63           N  
ANISOU  320  N   LEU A  65     3439   4225   5115   -405    896    704       N  
ATOM    321  CA  LEU A  65      36.169  23.528  46.309  1.00 31.00           C  
ANISOU  321  CA  LEU A  65     3219   3905   4654   -355   1008    827       C  
ATOM    322  C   LEU A  65      37.417  24.372  46.624  1.00 32.54           C  
ANISOU  322  C   LEU A  65     3557   4180   4628   -271    898    882       C  
ATOM    323  O   LEU A  65      37.315  25.392  47.311  1.00 30.48           O  
ANISOU  323  O   LEU A  65     3341   3988   4251   -217    899    900       O  
ATOM    324  CB  LEU A  65      36.170  22.255  47.145  1.00 32.00           C  
ANISOU  324  CB  LEU A  65     3399   3916   4843   -383   1188    935       C  
ATOM    325  CG  LEU A  65      35.997  22.456  48.639  1.00 38.65           C  
ANISOU  325  CG  LEU A  65     4351   4759   5576   -331   1344   1058       C  
ATOM    326  CD1 LEU A  65      34.663  23.134  48.892  1.00 41.19           C  
ANISOU  326  CD1 LEU A  65     4561   5115   5973   -353   1428    997       C  
ATOM    327  CD2 LEU A  65      36.073  21.109  49.362  1.00 42.76           C  
ANISOU  327  CD2 LEU A  65     4947   5146   6152   -349   1527   1179       C  
ATOM    328  N   PRO A  66      38.598  23.965  46.128  1.00 29.03           N  
ANISOU  328  N   PRO A  66     3172   3723   4135   -260    806    897       N  
ATOM    329  CA  PRO A  66      39.760  24.794  46.473  1.00 24.05           C  
ANISOU  329  CA  PRO A  66     2654   3164   3321   -187    709    933       C  
ATOM    330  C   PRO A  66      39.715  26.198  45.869  1.00 29.91           C  
ANISOU  330  C   PRO A  66     3366   3995   4003   -166    587    850       C  
ATOM    331  O   PRO A  66      40.335  27.120  46.413  1.00 25.80           O  
ANISOU  331  O   PRO A  66     2923   3533   3347   -109    540    871       O  
ATOM    332  CB  PRO A  66      40.938  23.996  45.904  1.00 20.58           C  
ANISOU  332  CB  PRO A  66     2252   2686   2882   -189    641    944       C  
ATOM    333  CG  PRO A  66      40.325  23.122  44.828  1.00 20.90           C  
ANISOU  333  CG  PRO A  66     2183   2661   3099   -267    649    873       C  
ATOM    334  CD  PRO A  66      39.001  22.740  45.410  1.00 34.71           C  
ANISOU  334  CD  PRO A  66     3868   4360   4962   -307    797    886       C  
ATOM    335  N   ASN A  67      38.993  26.376  44.769  1.00 28.60           N  
ANISOU  335  N   ASN A  67     3095   3836   3936   -205    535    754       N  
ATOM    336  CA  ASN A  67      38.862  27.718  44.207  1.00 23.42           C  
ANISOU  336  CA  ASN A  67     2426   3252   3219   -173    431    687       C  
ATOM    337  C   ASN A  67      38.002  28.598  45.106  1.00 20.73           C  
ANISOU  337  C   ASN A  67     2078   2952   2845   -140    490    693       C  
ATOM    338  O   ASN A  67      38.325  29.778  45.351  1.00 19.19           O  
ANISOU  338  O   ASN A  67     1940   2812   2539    -90    434    690       O  
ATOM    339  CB  ASN A  67      38.300  27.646  42.792  1.00 26.82           C  
ANISOU  339  CB  ASN A  67     2760   3683   3746   -199    349    582       C  
ATOM    340  CG  ASN A  67      39.360  27.216  41.774  1.00 30.41           C  
ANISOU  340  CG  ASN A  67     3250   4123   4181   -208    263    566       C  
ATOM    341  OD1 ASN A  67      40.449  26.775  42.155  1.00 35.57           O  
ANISOU  341  OD1 ASN A  67     3978   4755   4782   -206    277    631       O  
ATOM    342  ND2 ASN A  67      39.051  27.354  40.484  1.00 20.84           N  
ANISOU  342  ND2 ASN A  67     1989   2927   3005   -206    172    474       N  
ATOM    343  N   TYR A  68      36.938  27.988  45.637  1.00 24.57           N  
ANISOU  343  N   TYR A  68     2495   3403   3436   -171    615    700       N  
ATOM    344  CA  TYR A  68      36.030  28.645  46.560  1.00 21.51           C  
ANISOU  344  CA  TYR A  68     2091   3046   3035   -143    703    706       C  
ATOM    345  C   TYR A  68      36.727  29.095  47.811  1.00 26.79           C  
ANISOU  345  C   TYR A  68     2896   3745   3539    -82    743    795       C  
ATOM    346  O   TYR A  68      36.384  30.153  48.353  1.00 26.50           O  
ANISOU  346  O   TYR A  68     2877   3761   3428    -32    744    779       O  
ATOM    347  CB  TYR A  68      34.885  27.722  46.955  1.00 28.25           C  
ANISOU  347  CB  TYR A  68     2847   3840   4046   -198    863    708       C  
ATOM    348  CG  TYR A  68      33.796  28.431  47.715  1.00 23.78           C  
ANISOU  348  CG  TYR A  68     2233   3309   3494   -174    958    690       C  
ATOM    349  CD1 TYR A  68      33.106  29.476  47.133  1.00 23.59           C  
ANISOU  349  CD1 TYR A  68     2124   3345   3494   -146    866    586       C  
ATOM    350  CD2 TYR A  68      33.445  28.047  49.007  1.00 38.77           C  
ANISOU  350  CD2 TYR A  68     4177   5177   5376   -169   1146    778       C  
ATOM    351  CE1 TYR A  68      32.094  30.136  47.819  1.00 41.80           C  
ANISOU  351  CE1 TYR A  68     4377   5684   5821   -118    952    560       C  
ATOM    352  CE2 TYR A  68      32.419  28.694  49.706  1.00 25.84           C  
ANISOU  352  CE2 TYR A  68     2492   3574   3754   -145   1248    756       C  
ATOM    353  CZ  TYR A  68      31.752  29.737  49.099  1.00 25.56           C  
ANISOU  353  CZ  TYR A  68     2357   3601   3755   -122   1146    642       C  
ATOM    354  OH  TYR A  68      30.752  30.409  49.749  1.00 37.16           O  
ANISOU  354  OH  TYR A  68     3770   5106   5245    -92   1238    609       O  
ATOM    355  N   ARG A  69      37.672  28.268  48.274  1.00 23.69           N  
ANISOU  355  N   ARG A  69     2596   3314   3090    -76    771    880       N  
ATOM    356  CA  ARG A  69      38.528  28.588  49.420  1.00 21.48           C  
ANISOU  356  CA  ARG A  69     2456   3066   2640      0    779    954       C  
ATOM    357  C   ARG A  69      39.387  29.823  49.142  1.00 23.63           C  
ANISOU  357  C   ARG A  69     2769   3405   2803     43    626    902       C  
ATOM    358  O   ARG A  69      39.534  30.683  50.007  1.00 27.52           O  
ANISOU  358  O   ARG A  69     3329   3948   3180    106    621    907       O  
ATOM    359  CB  ARG A  69      39.422  27.401  49.772  1.00 21.78           C  
ANISOU  359  CB  ARG A  69     2576   3048   2650      9    811   1042       C  
ATOM    360  CG  ARG A  69      40.161  27.540  51.078  1.00 22.25           C  
ANISOU  360  CG  ARG A  69     2782   3138   2535    105    828   1119       C  
ATOM    361  CD  ARG A  69      41.083  26.359  51.257  1.00 34.92           C  
ANISOU  361  CD  ARG A  69     4463   4684   4120    125    835   1196       C  
ATOM    362  NE  ARG A  69      41.431  26.069  52.647  1.00 36.32           N  
ANISOU  362  NE  ARG A  69     4788   4864   4147    227    906   1296       N  
ATOM    363  CZ  ARG A  69      42.424  26.656  53.308  1.00 40.82           C  
ANISOU  363  CZ  ARG A  69     5455   5502   4551    326    801   1292       C  
ATOM    364  NH1 ARG A  69      43.158  27.592  52.717  1.00 22.41           N  
ANISOU  364  NH1 ARG A  69     3080   3232   2203    320    639   1195       N  
ATOM    365  NH2 ARG A  69      42.664  26.324  54.572  1.00 41.38           N  
ANISOU  365  NH2 ARG A  69     5670   5578   4474    435    863   1381       N  
ATOM    366  N   ARG A  70      39.952  29.909  47.938  1.00 19.44           N  
ANISOU  366  N   ARG A  70     2202   2870   2316      9    512    850       N  
ATOM    367  CA  ARG A  70      40.721  31.092  47.532  1.00 25.74           C  
ANISOU  367  CA  ARG A  70     3030   3712   3038     35    389    798       C  
ATOM    368  C   ARG A  70      39.866  32.358  47.470  1.00 25.62           C  
ANISOU  368  C   ARG A  70     2983   3735   3016     56    373    741       C  
ATOM    369  O   ARG A  70      40.326  33.455  47.790  1.00 27.16           O  
ANISOU  369  O   ARG A  70     3229   3962   3126     98    319    717       O  
ATOM    370  CB  ARG A  70      41.365  30.856  46.175  1.00 22.24           C  
ANISOU  370  CB  ARG A  70     2556   3246   2649     -7    300    760       C  
ATOM    371  CG  ARG A  70      42.685  30.153  46.248  1.00 17.55           C  
ANISOU  371  CG  ARG A  70     2013   2631   2022     -5    270    796       C  
ATOM    372  CD  ARG A  70      42.951  29.347  44.985  1.00 23.16           C  
ANISOU  372  CD  ARG A  70     2676   3303   2821    -57    237    772       C  
ATOM    373  NE  ARG A  70      43.734  28.186  45.381  1.00 31.11           N  
ANISOU  373  NE  ARG A  70     3718   4272   3831    -53    261    827       N  
ATOM    374  CZ  ARG A  70      43.675  26.995  44.803  1.00 23.60           C  
ANISOU  374  CZ  ARG A  70     2731   3265   2971    -93    287    833       C  
ATOM    375  NH1 ARG A  70      42.870  26.814  43.763  1.00 22.01           N  
ANISOU  375  NH1 ARG A  70     2450   3046   2866   -140    281    776       N  
ATOM    376  NH2 ARG A  70      44.432  25.996  45.278  1.00 21.13           N  
ANISOU  376  NH2 ARG A  70     2464   2912   2652    -74    310    890       N  
ATOM    377  N   PHE A  71      38.631  32.175  47.009  1.00 25.53           N  
ANISOU  377  N   PHE A  71     2877   3713   3109     29    416    708       N  
ATOM    378  CA  PHE A  71      37.571  33.182  47.019  1.00 19.28           C  
ANISOU  378  CA  PHE A  71     2037   2954   2334     57    418    652       C  
ATOM    379  C   PHE A  71      37.323  33.725  48.429  1.00 19.90           C  
ANISOU  379  C   PHE A  71     2170   3066   2326    110    497    681       C  
ATOM    380  O   PHE A  71      37.362  34.933  48.664  1.00 23.92           O  
ANISOU  380  O   PHE A  71     2715   3609   2767    158    450    646       O  
ATOM    381  CB  PHE A  71      36.309  32.538  46.433  1.00 20.47           C  
ANISOU  381  CB  PHE A  71     2058   3084   2635     17    463    608       C  
ATOM    382  CG  PHE A  71      35.085  33.392  46.481  1.00 21.49           C  
ANISOU  382  CG  PHE A  71     2112   3246   2807     50    475    542       C  
ATOM    383  CD1 PHE A  71      34.809  34.285  45.467  1.00 25.74           C  
ANISOU  383  CD1 PHE A  71     2620   3805   3354     83    358    467       C  
ATOM    384  CD2 PHE A  71      34.164  33.242  47.506  1.00 26.51           C  
ANISOU  384  CD2 PHE A  71     2706   3887   3479     54    611    556       C  
ATOM    385  CE1 PHE A  71      33.658  35.060  45.504  1.00 33.33           C  
ANISOU  385  CE1 PHE A  71     3508   4796   4361    127    359    401       C  
ATOM    386  CE2 PHE A  71      33.012  34.005  47.541  1.00 26.53           C  
ANISOU  386  CE2 PHE A  71     2624   3921   3536     88    625    485       C  
ATOM    387  CZ  PHE A  71      32.761  34.919  46.539  1.00 27.13           C  
ANISOU  387  CZ  PHE A  71     2665   4020   3622    127    490    404       C  
ATOM    388  N   GLN A  72      37.079  32.821  49.370  1.00 20.73           N  
ANISOU  388  N   GLN A  72     2293   3154   2430    106    623    747       N  
ATOM    389  CA  GLN A  72      36.928  33.191  50.780  1.00 21.52           C  
ANISOU  389  CA  GLN A  72     2469   3286   2421    169    710    786       C  
ATOM    390  C   GLN A  72      38.171  33.879  51.354  1.00 22.65           C  
ANISOU  390  C   GLN A  72     2732   3465   2407    231    620    792       C  
ATOM    391  O   GLN A  72      38.068  34.787  52.182  1.00 21.67           O  
ANISOU  391  O   GLN A  72     2660   3384   2189    295    625    770       O  
ATOM    392  CB  GLN A  72      36.599  31.956  51.619  1.00 22.64           C  
ANISOU  392  CB  GLN A  72     2635   3389   2577    159    873    876       C  
ATOM    393  CG  GLN A  72      35.249  31.338  51.306  1.00 23.49           C  
ANISOU  393  CG  GLN A  72     2611   3456   2858     95    995    858       C  
ATOM    394  CD  GLN A  72      34.080  32.262  51.580  1.00 29.31           C  
ANISOU  394  CD  GLN A  72     3276   4235   3627    120   1046    794       C  
ATOM    395  OE1 GLN A  72      34.242  33.377  52.080  1.00 30.13           O  
ANISOU  395  OE1 GLN A  72     3441   4395   3613    189   1000    770       O  
ATOM    396  NE2 GLN A  72      32.880  31.787  51.274  1.00 30.18           N  
ANISOU  396  NE2 GLN A  72     3245   4312   3908     65   1144    755       N  
ATOM    397  N   MET A  73      39.344  33.448  50.903  1.00 20.38           N  
ANISOU  397  N   MET A  73     2480   3158   2103    213    535    808       N  
ATOM    398  CA  MET A  73      40.573  34.022  51.383  1.00 20.10           C  
ANISOU  398  CA  MET A  73     2534   3153   1950    265    441    794       C  
ATOM    399  C   MET A  73      40.619  35.529  51.091  1.00 22.98           C  
ANISOU  399  C   MET A  73     2890   3544   2299    281    355    708       C  
ATOM    400  O   MET A  73      41.037  36.315  51.947  1.00 24.96           O  
ANISOU  400  O   MET A  73     3205   3829   2450    342    322    678       O  
ATOM    401  CB  MET A  73      41.765  33.304  50.762  1.00 27.29           C  
ANISOU  401  CB  MET A  73     3454   4035   2881    234    366    810       C  
ATOM    402  CG  MET A  73      43.117  33.849  51.206  1.00 27.96           C  
ANISOU  402  CG  MET A  73     3606   4148   2870    283    261    776       C  
ATOM    403  SD  MET A  73      43.397  33.747  52.990  1.00 41.44           S  
ANISOU  403  SD  MET A  73     5433   5905   4409    400    292    813       S  
ATOM    404  CE  MET A  73      43.123  31.995  53.303  1.00 21.29           C  
ANISOU  404  CE  MET A  73     2917   3306   1867    402    413    939       C  
ATOM    405  N   MET A  74      40.157  35.936  49.912  1.00 19.06           N  
ANISOU  405  N   MET A  74     2318   3025   1897    235    318    666       N  
ATOM    406  CA  MET A  74      40.081  37.361  49.604  1.00 18.81           C  
ANISOU  406  CA  MET A  74     2289   3000   1857    256    252    596       C  
ATOM    407  C   MET A  74      39.052  38.062  50.473  1.00 28.14           C  
ANISOU  407  C   MET A  74     3471   4215   3005    311    314    573       C  
ATOM    408  O   MET A  74      39.288  39.190  50.891  1.00 34.12           O  
ANISOU  408  O   MET A  74     4273   4986   3706    355    272    523       O  
ATOM    409  CB  MET A  74      39.752  37.616  48.130  1.00 18.23           C  
ANISOU  409  CB  MET A  74     2156   2895   1876    216    201    565       C  
ATOM    410  CG  MET A  74      39.279  39.033  47.894  1.00 18.31           C  
ANISOU  410  CG  MET A  74     2171   2904   1884    254    163    507       C  
ATOM    411  SD  MET A  74      39.445  39.663  46.208  1.00 20.23           S  
ANISOU  411  SD  MET A  74     2409   3099   2178    237     77    477       S  
ATOM    412  CE  MET A  74      38.384  41.103  46.282  1.00 33.96           C  
ANISOU  412  CE  MET A  74     4148   4838   3916    308     66    423       C  
ATOM    413  N   ARG A  75      37.918  37.407  50.751  1.00 28.08           N  
ANISOU  413  N   ARG A  75     3410   4216   3045    307    421    602       N  
ATOM    414  CA  ARG A  75      36.889  38.017  51.602  1.00 23.71           C  
ANISOU  414  CA  ARG A  75     2847   3695   2466    360    500    578       C  
ATOM    415  C   ARG A  75      37.404  38.144  53.038  1.00 22.28           C  
ANISOU  415  C   ARG A  75     2775   3551   2139    428    538    601       C  
ATOM    416  O   ARG A  75      37.081  39.102  53.744  1.00 22.34           O  
ANISOU  416  O   ARG A  75     2815   3591   2083    490    548    555       O  
ATOM    417  CB  ARG A  75      35.583  37.215  51.593  1.00 27.37           C  
ANISOU  417  CB  ARG A  75     3213   4152   3033    332    626    597       C  
ATOM    418  CG  ARG A  75      34.968  36.995  50.237  1.00 22.84           C  
ANISOU  418  CG  ARG A  75     2522   3550   2604    279    580    556       C  
ATOM    419  CD  ARG A  75      33.705  36.206  50.361  1.00 22.62           C  
ANISOU  419  CD  ARG A  75     2382   3514   2697    249    707    556       C  
ATOM    420  NE  ARG A  75      32.653  37.022  50.959  1.00 29.51           N  
ANISOU  420  NE  ARG A  75     3212   4422   3580    301    772    507       N  
ATOM    421  CZ  ARG A  75      32.121  36.827  52.166  1.00 25.77           C  
ANISOU  421  CZ  ARG A  75     2754   3964   3072    325    928    540       C  
ATOM    422  NH1 ARG A  75      32.514  35.822  52.943  1.00 25.00           N  
ANISOU  422  NH1 ARG A  75     2727   3847   2923    308   1040    633       N  
ATOM    423  NH2 ARG A  75      31.176  37.650  52.584  1.00 25.60           N  
ANISOU  423  NH2 ARG A  75     2684   3975   3066    376    977    481       N  
ATOM    424  N   PHE A  76      38.207  37.172  53.459  1.00 23.93           N  
ANISOU  424  N   PHE A  76     3046   3756   2290    426    552    667       N  
ATOM    425  CA  PHE A  76      38.829  37.223  54.773  1.00 24.65           C  
ANISOU  425  CA  PHE A  76     3255   3887   2223    509    562    685       C  
ATOM    426  C   PHE A  76      39.842  38.365  54.865  1.00 24.53           C  
ANISOU  426  C   PHE A  76     3286   3892   2143    546    419    600       C  
ATOM    427  O   PHE A  76      39.879  39.086  55.851  1.00 22.99           O  
ANISOU  427  O   PHE A  76     3157   3739   1839    625    414    556       O  
ATOM    428  CB  PHE A  76      39.490  35.897  55.076  1.00 22.86           C  
ANISOU  428  CB  PHE A  76     3085   3645   1957    510    594    775       C  
ATOM    429  CG  PHE A  76      40.464  35.941  56.220  1.00 28.67           C  
ANISOU  429  CG  PHE A  76     3948   4423   2520    609    547    781       C  
ATOM    430  CD1 PHE A  76      40.020  35.819  57.536  1.00 25.41           C  
ANISOU  430  CD1 PHE A  76     3634   4049   1971    703    655    824       C  
ATOM    431  CD2 PHE A  76      41.836  36.046  55.978  1.00 22.97           C  
ANISOU  431  CD2 PHE A  76     3250   3705   1774    615    399    741       C  
ATOM    432  CE1 PHE A  76      40.920  35.827  58.594  1.00 34.21           C  
ANISOU  432  CE1 PHE A  76     4878   5211   2908    816    596    823       C  
ATOM    433  CE2 PHE A  76      42.744  36.056  57.028  1.00 23.79           C  
ANISOU  433  CE2 PHE A  76     3460   3854   1725    719    336    728       C  
ATOM    434  CZ  PHE A  76      42.287  35.947  58.342  1.00 33.73           C  
ANISOU  434  CZ  PHE A  76     4828   5158   2830    827    425    768       C  
ATOM    435  N   SER A  77      40.643  38.533  53.819  1.00 27.01           N  
ANISOU  435  N   SER A  77     3563   4171   2530    487    312    569       N  
ATOM    436  CA  SER A  77      41.682  39.564  53.780  1.00 23.37           C  
ANISOU  436  CA  SER A  77     3128   3707   2044    500    189    483       C  
ATOM    437  C   SER A  77      41.115  40.970  53.881  1.00 23.17           C  
ANISOU  437  C   SER A  77     3098   3682   2023    528    175    403       C  
ATOM    438  O   SER A  77      41.656  41.806  54.611  1.00 21.68           O  
ANISOU  438  O   SER A  77     2960   3512   1765    582    118    328       O  
ATOM    439  CB  SER A  77      42.496  39.448  52.493  1.00 24.53           C  
ANISOU  439  CB  SER A  77     3227   3803   2290    420    113    475       C  
ATOM    440  OG  SER A  77      42.819  38.102  52.232  1.00 29.00           O  
ANISOU  440  OG  SER A  77     3783   4360   2874    389    136    549       O  
ATOM    441  N   VAL A  78      40.039  41.230  53.138  1.00 20.92           N  
ANISOU  441  N   VAL A  78     2749   3373   1825    499    220    409       N  
ATOM    442  CA  VAL A  78      39.399  42.545  53.161  1.00 22.65           C  
ANISOU  442  CA  VAL A  78     2962   3585   2059    534    210    337       C  
ATOM    443  C   VAL A  78      38.763  42.856  54.535  1.00 26.31           C  
ANISOU  443  C   VAL A  78     3469   4105   2421    621    280    314       C  
ATOM    444  O   VAL A  78      38.861  43.983  55.035  1.00 24.70           O  
ANISOU  444  O   VAL A  78     3303   3904   2176    672    240    233       O  
ATOM    445  CB  VAL A  78      38.337  42.663  52.045  1.00 21.31           C  
ANISOU  445  CB  VAL A  78     2712   3385   2002    503    231    346       C  
ATOM    446  CG1 VAL A  78      37.414  43.849  52.282  1.00 22.03           C  
ANISOU  446  CG1 VAL A  78     2794   3476   2099    562    244    282       C  
ATOM    447  CG2 VAL A  78      39.016  42.786  50.685  1.00 19.98           C  
ANISOU  447  CG2 VAL A  78     2530   3157   1906    443    150    347       C  
ATOM    448  N   GLU A  79      38.146  41.850  55.148  1.00 22.91           N  
ANISOU  448  N   GLU A  79     3041   3713   1953    637    392    385       N  
ATOM    449  CA  GLU A  79      37.526  42.005  56.449  1.00 24.91           C  
ANISOU  449  CA  GLU A  79     3346   4020   2098    722    486    379       C  
ATOM    450  C   GLU A  79      38.581  42.259  57.529  1.00 38.93           C  
ANISOU  450  C   GLU A  79     5237   5836   3720    799    421    342       C  
ATOM    451  O   GLU A  79      38.364  43.065  58.447  1.00 40.74           O  
ANISOU  451  O   GLU A  79     5521   6103   3856    882    429    276       O  
ATOM    452  CB  GLU A  79      36.685  40.772  56.786  1.00 24.78           C  
ANISOU  452  CB  GLU A  79     3310   4017   2089    712    644    476       C  
ATOM    453  CG  GLU A  79      36.083  40.765  58.207  1.00 28.23           C  
ANISOU  453  CG  GLU A  79     3822   4509   2397    805    777    491       C  
ATOM    454  CD  GLU A  79      34.953  39.739  58.359  1.00 47.89           C  
ANISOU  454  CD  GLU A  79     6259   6989   4948    776    969    577       C  
ATOM    455  OE1 GLU A  79      34.029  39.753  57.509  1.00 54.79           O  
ANISOU  455  OE1 GLU A  79     7000   7834   5985    712   1003    557       O  
ATOM    456  OE2 GLU A  79      34.982  38.921  59.315  1.00 48.25           O  
ANISOU  456  OE2 GLU A  79     6396   7051   4885    821   1089    660       O  
ATOM    457  N   GLU A  80      39.721  41.582  57.421  1.00 24.35           N  
ANISOU  457  N   GLU A  80     3422   3983   1846    779    349    371       N  
ATOM    458  CA  GLU A  80      40.821  41.794  58.376  1.00 29.85           C  
ANISOU  458  CA  GLU A  80     4215   4722   2407    860    257    317       C  
ATOM    459  C   GLU A  80      41.337  43.236  58.264  1.00 26.03           C  
ANISOU  459  C   GLU A  80     3719   4219   1952    865    137    178       C  
ATOM    460  O   GLU A  80      41.543  43.924  59.272  1.00 25.96           O  
ANISOU  460  O   GLU A  80     3776   4252   1834    955     97     92       O  
ATOM    461  CB  GLU A  80      41.956  40.791  58.132  1.00 24.60           C  
ANISOU  461  CB  GLU A  80     3563   4047   1737    835    191    365       C  
ATOM    462  CG  GLU A  80      42.977  40.681  59.245  1.00 36.95           C  
ANISOU  462  CG  GLU A  80     5228   5668   3143    942    106    324       C  
ATOM    463  CD  GLU A  80      44.078  39.679  58.922  1.00 47.89           C  
ANISOU  463  CD  GLU A  80     6613   7041   4542    922     35    366       C  
ATOM    464  OE1 GLU A  80      44.709  39.823  57.853  1.00 55.92           O  
ANISOU  464  OE1 GLU A  80     7544   8007   5696    827    -39    333       O  
ATOM    465  OE2 GLU A  80      44.322  38.754  59.731  1.00 50.04           O  
ANISOU  465  OE2 GLU A  80     6977   7350   4685   1008     59    435       O  
ATOM    466  N   ILE A  81      41.497  43.705  57.032  1.00 23.86           N  
ANISOU  466  N   ILE A  81     3366   3875   1826    772     87    156       N  
ATOM    467  CA  ILE A  81      41.979  45.057  56.811  1.00 23.87           C  
ANISOU  467  CA  ILE A  81     3357   3830   1881    764     -5     36       C  
ATOM    468  C   ILE A  81      40.951  46.104  57.270  1.00 24.70           C  
ANISOU  468  C   ILE A  81     3475   3942   1968    822     41    -22       C  
ATOM    469  O   ILE A  81      41.324  47.143  57.813  1.00 32.39           O  
ANISOU  469  O   ILE A  81     4483   4910   2916    867    -24   -137       O  
ATOM    470  CB  ILE A  81      42.375  45.252  55.319  1.00 23.69           C  
ANISOU  470  CB  ILE A  81     3267   3721   2014    656    -45     48       C  
ATOM    471  CG1 ILE A  81      43.657  44.449  55.028  1.00 22.27           C  
ANISOU  471  CG1 ILE A  81     3077   3537   1849    610   -109     66       C  
ATOM    472  CG2 ILE A  81      42.563  46.728  54.969  1.00 23.27           C  
ANISOU  472  CG2 ILE A  81     3209   3597   2038    643    -97    -54       C  
ATOM    473  CD1 ILE A  81      43.853  44.112  53.602  1.00 21.18           C  
ANISOU  473  CD1 ILE A  81     2882   3335   1832    512   -105    121       C  
ATOM    474  N   ASN A  82      39.667  45.821  57.098  1.00 24.54           N  
ANISOU  474  N   ASN A  82     3422   3934   1968    825    151     45       N  
ATOM    475  CA  ASN A  82      38.626  46.714  57.604  1.00 28.19           C  
ANISOU  475  CA  ASN A  82     3890   4410   2412    891    206    -10       C  
ATOM    476  C   ASN A  82      38.520  46.676  59.136  1.00 26.71           C  
ANISOU  476  C   ASN A  82     3790   4306   2055   1001    251    -42       C  
ATOM    477  O   ASN A  82      38.014  47.597  59.758  1.00 27.59           O  
ANISOU  477  O   ASN A  82     3927   4432   2125   1072    267   -123       O  
ATOM    478  CB  ASN A  82      37.265  46.365  56.980  1.00 29.39           C  
ANISOU  478  CB  ASN A  82     3961   4555   2649    866    312     57       C  
ATOM    479  CG  ASN A  82      37.150  46.823  55.535  1.00 26.81           C  
ANISOU  479  CG  ASN A  82     3567   4150   2469    799    255     55       C  
ATOM    480  OD1 ASN A  82      37.764  47.814  55.139  1.00 35.31           O  
ANISOU  480  OD1 ASN A  82     4666   5166   3584    790    167    -10       O  
ATOM    481  ND2 ASN A  82      36.372  46.097  54.740  1.00 24.38           N  
ANISOU  481  ND2 ASN A  82     3181   3839   2245    756    307    123       N  
ATOM    482  N   ASN A  83      39.010  45.603  59.739  1.00 27.01           N  
ANISOU  482  N   ASN A  83     3882   4394   1985   1025    271     24       N  
ATOM    483  CA  ASN A  83      38.998  45.495  61.188  1.00 28.47           C  
ANISOU  483  CA  ASN A  83     4176   4661   1981   1147    310      4       C  
ATOM    484  C   ASN A  83      40.139  46.297  61.794  1.00 29.06           C  
ANISOU  484  C   ASN A  83     4312   4752   1978   1209    156   -133       C  
ATOM    485  O   ASN A  83      40.160  46.551  63.002  1.00 30.46           O  
ANISOU  485  O   ASN A  83     4585   4998   1992   1329    155   -193       O  
ATOM    486  CB  ASN A  83      39.097  44.034  61.620  1.00 28.79           C  
ANISOU  486  CB  ASN A  83     4273   4741   1926   1167    393    134       C  
ATOM    487  CG  ASN A  83      37.754  43.348  61.680  1.00 29.17           C  
ANISOU  487  CG  ASN A  83     4293   4795   1996   1155    590    241       C  
ATOM    488  OD1 ASN A  83      36.735  43.915  61.300  1.00 30.96           O  
ANISOU  488  OD1 ASN A  83     4439   5001   2322   1128    655    215       O  
ATOM    489  ND2 ASN A  83      37.747  42.111  62.167  1.00 36.89           N  
ANISOU  489  ND2 ASN A  83     5335   5794   2889   1179    691    359       N  
ATOM    490  N   SER A  84      41.084  46.691  60.940  1.00 35.27           N  
ANISOU  490  N   SER A  84     5041   5474   2888   1127     29   -189       N  
ATOM    491  CA  SER A  84      42.327  47.325  61.382  1.00 37.76           C  
ANISOU  491  CA  SER A  84     5383   5790   3172   1162   -126   -329       C  
ATOM    492  C   SER A  84      42.255  48.842  61.455  1.00 35.61           C  
ANISOU  492  C   SER A  84     5097   5471   2961   1173   -181   -480       C  
ATOM    493  O   SER A  84      41.810  49.494  60.508  1.00 38.98           O  
ANISOU  493  O   SER A  84     5460   5813   3536   1096   -156   -477       O  
ATOM    494  CB  SER A  84      43.477  46.949  60.458  1.00 27.69           C  
ANISOU  494  CB  SER A  84     4044   4461   2015   1062   -220   -321       C  
ATOM    495  OG  SER A  84      44.564  47.826  60.687  1.00 28.28           O  
ANISOU  495  OG  SER A  84     4108   4512   2124   1070   -361   -484       O  
ATOM    496  N   SER A  85      42.728  49.401  62.567  1.00 36.49           N  
ANISOU  496  N   SER A  85     5276   5634   2957   1277   -263   -616       N  
ATOM    497  CA  SER A  85      42.726  50.852  62.745  1.00 39.41           C  
ANISOU  497  CA  SER A  85     5637   5952   3386   1295   -321   -779       C  
ATOM    498  C   SER A  85      44.064  51.500  62.410  1.00 39.45           C  
ANISOU  498  C   SER A  85     5590   5885   3516   1233   -471   -920       C  
ATOM    499  O   SER A  85      44.252  52.679  62.680  1.00 45.54           O  
ANISOU  499  O   SER A  85     6356   6606   4339   1250   -532  -1077       O  
ATOM    500  CB  SER A  85      42.333  51.218  64.172  1.00 35.66           C  
ANISOU  500  CB  SER A  85     5261   5570   2720   1450   -316   -871       C  
ATOM    501  OG  SER A  85      43.087  50.477  65.101  1.00 35.06           O  
ANISOU  501  OG  SER A  85     5261   5591   2468   1546   -387   -889       O  
ATOM    502  N   SER A  86      44.981  50.742  61.812  1.00 34.60           N  
ANISOU  502  N   SER A  86     4928   5256   2964   1159   -521   -870       N  
ATOM    503  CA  SER A  86      46.261  51.312  61.399  1.00 36.07           C  
ANISOU  503  CA  SER A  86     5043   5363   3299   1084   -642  -1001       C  
ATOM    504  C   SER A  86      46.464  51.217  59.888  1.00 32.90           C  
ANISOU  504  C   SER A  86     4559   4849   3091    931   -595   -907       C  
ATOM    505  O   SER A  86      47.040  52.122  59.303  1.00 33.28           O  
ANISOU  505  O   SER A  86     4554   4786   3306    850   -629  -1000       O  
ATOM    506  CB  SER A  86      47.433  50.644  62.133  1.00 31.55           C  
ANISOU  506  CB  SER A  86     4478   4874   2635   1148   -772  -1077       C  
ATOM    507  OG  SER A  86      47.661  49.328  61.661  1.00 30.55           O  
ANISOU  507  OG  SER A  86     4341   4779   2488   1114   -742   -924       O  
ATOM    508  N   LEU A  87      46.008  50.134  59.262  1.00 28.00           N  
ANISOU  508  N   LEU A  87     3935   4254   2451    894   -511   -730       N  
ATOM    509  CA  LEU A  87      45.971  50.059  57.804  1.00 27.19           C  
ANISOU  509  CA  LEU A  87     3773   4053   2506    768   -454   -633       C  
ATOM    510  C   LEU A  87      44.653  50.615  57.287  1.00 27.86           C  
ANISOU  510  C   LEU A  87     3870   4092   2624    763   -355   -567       C  
ATOM    511  O   LEU A  87      43.592  50.064  57.564  1.00 30.42           O  
ANISOU  511  O   LEU A  87     4220   4484   2855    815   -277   -476       O  
ATOM    512  CB  LEU A  87      46.149  48.628  57.340  1.00 26.15           C  
ANISOU  512  CB  LEU A  87     3623   3966   2347    734   -426   -494       C  
ATOM    513  CG  LEU A  87      46.117  48.288  55.847  1.00 26.79           C  
ANISOU  513  CG  LEU A  87     3651   3968   2558    619   -370   -384       C  
ATOM    514  CD1 LEU A  87      47.081  49.126  55.046  1.00 27.63           C  
ANISOU  514  CD1 LEU A  87     3708   3961   2828    527   -409   -465       C  
ATOM    515  CD2 LEU A  87      46.441  46.812  55.630  1.00 25.78           C  
ANISOU  515  CD2 LEU A  87     3510   3895   2390    602   -361   -276       C  
ATOM    516  N   LEU A  88      44.709  51.709  56.541  1.00 31.37           N  
ANISOU  516  N   LEU A  88     4295   4416   3208    705   -352   -615       N  
ATOM    517  CA  LEU A  88      43.489  52.360  56.060  1.00 30.17           C  
ANISOU  517  CA  LEU A  88     4159   4215   3090    720   -276   -569       C  
ATOM    518  C   LEU A  88      42.482  52.677  57.191  1.00 32.19           C  
ANISOU  518  C   LEU A  88     4458   4546   3225    836   -248   -613       C  
ATOM    519  O   LEU A  88      41.349  52.193  57.166  1.00 38.01           O  
ANISOU  519  O   LEU A  88     5196   5339   3909    873   -167   -520       O  
ATOM    520  CB  LEU A  88      42.810  51.488  54.992  1.00 27.26           C  
ANISOU  520  CB  LEU A  88     3765   3851   2742    676   -204   -406       C  
ATOM    521  CG  LEU A  88      43.516  51.305  53.644  1.00 28.26           C  
ANISOU  521  CG  LEU A  88     3862   3890   2987    571   -206   -347       C  
ATOM    522  CD1 LEU A  88      42.853  50.222  52.766  1.00 27.72           C  
ANISOU  522  CD1 LEU A  88     3767   3855   2908    545   -152   -202       C  
ATOM    523  CD2 LEU A  88      43.551  52.623  52.893  1.00 28.94           C  
ANISOU  523  CD2 LEU A  88     3968   3834   3194    542   -197   -388       C  
ATOM    524  N   PRO A  89      42.886  53.501  58.174  1.00 33.43           N  
ANISOU  524  N   PRO A  89     4646   4707   3349    895   -311   -767       N  
ATOM    525  CA  PRO A  89      41.971  53.877  59.261  1.00 34.86           C  
ANISOU  525  CA  PRO A  89     4877   4959   3410   1013   -280   -822       C  
ATOM    526  C   PRO A  89      40.784  54.704  58.776  1.00 39.55           C  
ANISOU  526  C   PRO A  89     5468   5488   4072   1030   -207   -802       C  
ATOM    527  O   PRO A  89      40.954  55.692  58.053  1.00 33.46           O  
ANISOU  527  O   PRO A  89     4687   4586   3438    984   -225   -844       O  
ATOM    528  CB  PRO A  89      42.849  54.718  60.190  1.00 30.60           C  
ANISOU  528  CB  PRO A  89     4363   4410   2853   1058   -385  -1015       C  
ATOM    529  CG  PRO A  89      43.873  55.297  59.284  1.00 35.47           C  
ANISOU  529  CG  PRO A  89     4928   4890   3657    943   -440  -1067       C  
ATOM    530  CD  PRO A  89      44.167  54.221  58.274  1.00 36.53           C  
ANISOU  530  CD  PRO A  89     5022   5025   3833    853   -409   -913       C  
ATOM    531  N   ASN A  90      39.593  54.290  59.196  1.00 41.56           N  
ANISOU  531  N   ASN A  90     5731   5828   4233   1102   -119   -739       N  
ATOM    532  CA  ASN A  90      38.343  54.960  58.866  1.00 34.35           C  
ANISOU  532  CA  ASN A  90     4802   4877   3372   1141    -51   -727       C  
ATOM    533  C   ASN A  90      38.121  55.098  57.361  1.00 32.74           C  
ANISOU  533  C   ASN A  90     4555   4570   3316   1064    -43   -639       C  
ATOM    534  O   ASN A  90      37.413  55.988  56.902  1.00 36.59           O  
ANISOU  534  O   ASN A  90     5041   4982   3879   1095    -27   -658       O  
ATOM    535  CB  ASN A  90      38.284  56.329  59.545  1.00 41.71           C  
ANISOU  535  CB  ASN A  90     5777   5760   4312   1213    -85   -885       C  
ATOM    536  CG  ASN A  90      36.887  56.854  59.614  1.00 58.15           C  
ANISOU  536  CG  ASN A  90     7850   7845   6400   1292     -5   -885       C  
ATOM    537  OD1 ASN A  90      35.948  56.109  59.886  1.00 60.94           O  
ANISOU  537  OD1 ASN A  90     8178   8296   6682   1332     86   -810       O  
ATOM    538  ND2 ASN A  90      36.728  58.134  59.350  1.00 71.43           N  
ANISOU  538  ND2 ASN A  90     9546   9414   8180   1314    -32   -971       N  
ATOM    539  N   VAL A  91      38.734  54.205  56.596  1.00 35.12           N  
ANISOU  539  N   VAL A  91     4828   4867   3647    976    -56   -545       N  
ATOM    540  CA  VAL A  91      38.527  54.136  55.151  1.00 40.28           C  
ANISOU  540  CA  VAL A  91     5451   5442   4411    913    -46   -450       C  
ATOM    541  C   VAL A  91      38.244  52.697  54.778  1.00 36.73           C  
ANISOU  541  C   VAL A  91     4953   5074   3927    876     -6   -328       C  
ATOM    542  O   VAL A  91      39.155  51.870  54.727  1.00 36.00           O  
ANISOU  542  O   VAL A  91     4857   5007   3815    816    -30   -292       O  
ATOM    543  CB  VAL A  91      39.749  54.631  54.342  1.00 35.76           C  
ANISOU  543  CB  VAL A  91     4899   4747   3942    827   -102   -469       C  
ATOM    544  CG1 VAL A  91      39.561  54.322  52.859  1.00 32.27           C  
ANISOU  544  CG1 VAL A  91     4440   4245   3575    773    -83   -352       C  
ATOM    545  CG2 VAL A  91      39.977  56.121  54.564  1.00 31.86           C  
ANISOU  545  CG2 VAL A  91     4449   4139   3517    852   -129   -589       C  
ATOM    546  N   SER A  92      36.977  52.399  54.532  1.00 33.84           N  
ANISOU  546  N   SER A  92     4541   4747   3567    914     56   -274       N  
ATOM    547  CA  SER A  92      36.550  51.028  54.300  1.00 27.98           C  
ANISOU  547  CA  SER A  92     3743   4081   2807    882    108   -174       C  
ATOM    548  C   SER A  92      36.812  50.563  52.867  1.00 29.39           C  
ANISOU  548  C   SER A  92     3891   4206   3069    807     76    -95       C  
ATOM    549  O   SER A  92      36.657  51.320  51.906  1.00 28.30           O  
ANISOU  549  O   SER A  92     3763   3984   3005    810     42    -98       O  
ATOM    550  CB  SER A  92      35.076  50.895  54.612  1.00 28.58           C  
ANISOU  550  CB  SER A  92     3762   4215   2881    947    192   -168       C  
ATOM    551  OG  SER A  92      34.328  51.594  53.626  1.00 42.56           O  
ANISOU  551  OG  SER A  92     5498   5923   4749    972    169   -176       O  
ATOM    552  N   LEU A  93      37.217  49.303  52.754  1.00 31.91           N  
ANISOU  552  N   LEU A  93     4185   4572   3367    748     91    -24       N  
ATOM    553  CA  LEU A  93      37.450  48.625  51.486  1.00 26.57           C  
ANISOU  553  CA  LEU A  93     3478   3865   2754    679     69     50       C  
ATOM    554  C   LEU A  93      36.263  47.746  51.133  1.00 30.36           C  
ANISOU  554  C   LEU A  93     3875   4396   3265    686    123    102       C  
ATOM    555  O   LEU A  93      35.828  46.937  51.956  1.00 34.35           O  
ANISOU  555  O   LEU A  93     4349   4973   3730    694    196    122       O  
ATOM    556  CB  LEU A  93      38.694  47.754  51.572  1.00 26.20           C  
ANISOU  556  CB  LEU A  93     3447   3831   2677    611     47     84       C  
ATOM    557  CG  LEU A  93      40.032  48.296  51.113  1.00 29.64           C  
ANISOU  557  CG  LEU A  93     3926   4190   3148    560    -17     54       C  
ATOM    558  CD1 LEU A  93      41.068  47.234  51.375  1.00 34.25           C  
ANISOU  558  CD1 LEU A  93     4503   4812   3697    510    -33     82       C  
ATOM    559  CD2 LEU A  93      39.930  48.593  49.643  1.00 31.17           C  
ANISOU  559  CD2 LEU A  93     4119   4303   3421    528    -31     94       C  
ATOM    560  N   GLY A  94      35.744  47.885  49.918  1.00 25.38           N  
ANISOU  560  N   GLY A  94     3211   3726   2707    687     91    119       N  
ATOM    561  CA  GLY A  94      34.650  47.037  49.485  1.00 24.98           C  
ANISOU  561  CA  GLY A  94     3062   3720   2708    689    125    145       C  
ATOM    562  C   GLY A  94      35.123  46.186  48.326  1.00 25.02           C  
ANISOU  562  C   GLY A  94     3052   3705   2748    624     85    200       C  
ATOM    563  O   GLY A  94      36.301  46.223  47.986  1.00 23.78           O  
ANISOU  563  O   GLY A  94     2960   3506   2568    577     47    224       O  
ATOM    564  N   TYR A  95      34.226  45.417  47.718  1.00 25.10           N  
ANISOU  564  N   TYR A  95     2970   3746   2823    620     93    209       N  
ATOM    565  CA  TYR A  95      34.614  44.645  46.544  1.00 32.32           C  
ANISOU  565  CA  TYR A  95     3872   4642   3768    570     46    247       C  
ATOM    566  C   TYR A  95      33.433  44.227  45.665  1.00 33.07           C  
ANISOU  566  C   TYR A  95     3862   4758   3944    599     18    218       C  
ATOM    567  O   TYR A  95      32.292  44.125  46.117  1.00 31.04           O  
ANISOU  567  O   TYR A  95     3509   4543   3742    632     62    175       O  
ATOM    568  CB  TYR A  95      35.427  43.396  46.948  1.00 31.56           C  
ANISOU  568  CB  TYR A  95     3773   4567   3651    486     90    301       C  
ATOM    569  CG  TYR A  95      34.825  42.540  48.048  1.00 26.80           C  
ANISOU  569  CG  TYR A  95     3108   4019   3055    474    193    313       C  
ATOM    570  CD1 TYR A  95      33.726  41.706  47.803  1.00 23.89           C  
ANISOU  570  CD1 TYR A  95     2624   3676   2779    462    240    303       C  
ATOM    571  CD2 TYR A  95      35.368  42.549  49.337  1.00 25.46           C  
ANISOU  571  CD2 TYR A  95     3000   3872   2802    479    248    330       C  
ATOM    572  CE1 TYR A  95      33.181  40.916  48.822  1.00 23.12           C  
ANISOU  572  CE1 TYR A  95     2476   3612   2697    444    363    323       C  
ATOM    573  CE2 TYR A  95      34.826  41.757  50.356  1.00 23.12           C  
ANISOU  573  CE2 TYR A  95     2672   3619   2495    478    361    356       C  
ATOM    574  CZ  TYR A  95      33.741  40.953  50.086  1.00 23.00           C  
ANISOU  574  CZ  TYR A  95     2545   3615   2579    456    429    359       C  
ATOM    575  OH  TYR A  95      33.223  40.191  51.092  1.00 25.78           O  
ANISOU  575  OH  TYR A  95     2873   3994   2928    450    567    393       O  
ATOM    576  N   GLN A  96      33.746  44.029  44.390  1.00 32.88           N  
ANISOU  576  N   GLN A  96     3860   4705   3928    592    -57    233       N  
ATOM    577  CA  GLN A  96      32.868  43.402  43.420  1.00 27.15           C  
ANISOU  577  CA  GLN A  96     3040   4004   3272    613   -106    198       C  
ATOM    578  C   GLN A  96      33.531  42.119  43.001  1.00 26.94           C  
ANISOU  578  C   GLN A  96     2998   3980   3258    525    -98    237       C  
ATOM    579  O   GLN A  96      34.593  42.167  42.395  1.00 30.94           O  
ANISOU  579  O   GLN A  96     3598   4449   3709    499   -131    280       O  
ATOM    580  CB  GLN A  96      32.663  44.287  42.194  1.00 26.44           C  
ANISOU  580  CB  GLN A  96     3010   3879   3159    704   -213    177       C  
ATOM    581  CG  GLN A  96      31.690  45.426  42.383  1.00 36.40           C  
ANISOU  581  CG  GLN A  96     4259   5139   4434    814   -240    122       C  
ATOM    582  CD  GLN A  96      30.270  44.940  42.577  1.00 43.42           C  
ANISOU  582  CD  GLN A  96     4977   6093   5427    848   -236     41       C  
ATOM    583  OE1 GLN A  96      29.437  45.649  43.138  1.00 53.89           O  
ANISOU  583  OE1 GLN A  96     6258   7434   6784    917   -221    -11       O  
ATOM    584  NE2 GLN A  96      29.986  43.730  42.113  1.00 39.19           N  
ANISOU  584  NE2 GLN A  96     4339   5593   4960    797   -245     19       N  
ATOM    585  N   MET A  97      32.940  40.974  43.310  1.00 25.11           N  
ANISOU  585  N   MET A  97     2650   3784   3108    477    -44    221       N  
ATOM    586  CA  MET A  97      33.594  39.720  42.955  1.00 23.31           C  
ANISOU  586  CA  MET A  97     2411   3548   2897    394    -32    258       C  
ATOM    587  C   MET A  97      32.841  38.925  41.911  1.00 29.14           C  
ANISOU  587  C   MET A  97     3043   4299   3729    395    -88    197       C  
ATOM    588  O   MET A  97      31.628  39.014  41.809  1.00 26.51           O  
ANISOU  588  O   MET A  97     2599   3993   3480    440   -105    120       O  
ATOM    589  CB  MET A  97      33.831  38.890  44.212  1.00 23.34           C  
ANISOU  589  CB  MET A  97     2396   3562   2911    326     88    305       C  
ATOM    590  CG  MET A  97      35.054  39.435  44.949  1.00 28.63           C  
ANISOU  590  CG  MET A  97     3193   4217   3469    319    104    363       C  
ATOM    591  SD  MET A  97      35.454  38.720  46.542  1.00 24.67           S  
ANISOU  591  SD  MET A  97     2715   3733   2926    282    225    422       S  
ATOM    592  CE  MET A  97      36.259  37.203  46.081  1.00 51.65           C  
ANISOU  592  CE  MET A  97     6127   7125   6372    202    232    475       C  
ATOM    593  N   PHE A  98      33.580  38.153  41.120  1.00 31.32           N  
ANISOU  593  N   PHE A  98     3349   4557   3995    350   -124    218       N  
ATOM    594  CA  PHE A  98      32.963  37.384  40.052  1.00 26.00           C  
ANISOU  594  CA  PHE A  98     2583   3894   3401    356   -194    146       C  
ATOM    595  C   PHE A  98      33.421  35.947  39.966  1.00 21.57           C  
ANISOU  595  C   PHE A  98     1983   3316   2898    263   -151    164       C  
ATOM    596  O   PHE A  98      34.534  35.593  40.330  1.00 26.50           O  
ANISOU  596  O   PHE A  98     2687   3915   3467    207   -102    243       O  
ATOM    597  CB  PHE A  98      33.205  38.065  38.713  1.00 20.70           C  
ANISOU  597  CB  PHE A  98     2001   3218   2647    439   -319    127       C  
ATOM    598  CG  PHE A  98      32.625  39.426  38.645  1.00 21.23           C  
ANISOU  598  CG  PHE A  98     2106   3290   2669    547   -371    103       C  
ATOM    599  CD1 PHE A  98      31.278  39.599  38.420  1.00 22.35           C  
ANISOU  599  CD1 PHE A  98     2132   3471   2891    623   -431      4       C  
ATOM    600  CD2 PHE A  98      33.423  40.541  38.851  1.00 20.73           C  
ANISOU  600  CD2 PHE A  98     2187   3189   2499    572   -357    172       C  
ATOM    601  CE1 PHE A  98      30.732  40.878  38.367  1.00 33.68           C  
ANISOU  601  CE1 PHE A  98     3605   4906   4283    737   -484    -18       C  
ATOM    602  CE2 PHE A  98      32.900  41.813  38.801  1.00 21.31           C  
ANISOU  602  CE2 PHE A  98     2306   3253   2537    675   -399    154       C  
ATOM    603  CZ  PHE A  98      31.546  41.989  38.562  1.00 29.26           C  
ANISOU  603  CZ  PHE A  98     3208   4300   3610    763   -464     62       C  
ATOM    604  N   ASP A  99      32.521  35.124  39.464  1.00 22.74           N  
ANISOU  604  N   ASP A  99     1996   3475   3171    251   -177     77       N  
ATOM    605  CA  ASP A  99      32.793  33.739  39.210  1.00 22.27           C  
ANISOU  605  CA  ASP A  99     1884   3387   3189    170   -149     71       C  
ATOM    606  C   ASP A  99      32.782  33.558  37.698  1.00 26.37           C  
ANISOU  606  C   ASP A  99     2404   3918   3698    217   -288     -8       C  
ATOM    607  O   ASP A  99      31.718  33.445  37.086  1.00 30.91           O  
ANISOU  607  O   ASP A  99     2862   4519   4362    261   -366   -126       O  
ATOM    608  CB  ASP A  99      31.749  32.871  39.902  1.00 23.01           C  
ANISOU  608  CB  ASP A  99     1816   3470   3456    109    -49     22       C  
ATOM    609  CG  ASP A  99      31.724  31.461  39.381  1.00 31.88           C  
ANISOU  609  CG  ASP A  99     2855   4555   4701     36    -42    -24       C  
ATOM    610  OD1 ASP A  99      32.813  30.918  39.068  1.00 36.32           O  
ANISOU  610  OD1 ASP A  99     3510   5090   5201      2    -50     35       O  
ATOM    611  OD2 ASP A  99      30.607  30.899  39.289  1.00 36.40           O  
ANISOU  611  OD2 ASP A  99     3262   5123   5446     13    -26   -128       O  
ATOM    612  N   HIS A 100      33.966  33.555  37.088  1.00 29.87           N  
ANISOU  612  N   HIS A 100     2977   4344   4028    216   -321     50       N  
ATOM    613  CA  HIS A 100      34.044  33.460  35.635  1.00 20.96           C  
ANISOU  613  CA  HIS A 100     1880   3229   2855    276   -446    -15       C  
ATOM    614  C   HIS A 100      34.516  32.099  35.206  1.00 21.12           C  
ANISOU  614  C   HIS A 100     1867   3223   2935    204   -435    -35       C  
ATOM    615  O   HIS A 100      35.705  31.837  35.137  1.00 34.33           O  
ANISOU  615  O   HIS A 100     3637   4868   4537    166   -400     41       O  
ATOM    616  CB  HIS A 100      34.945  34.556  35.083  1.00 20.37           C  
ANISOU  616  CB  HIS A 100     1982   3150   2608    343   -485     54       C  
ATOM    617  CG  HIS A 100      34.311  35.912  35.133  1.00 27.96           C  
ANISOU  617  CG  HIS A 100     2979   4130   3515    443   -529     47       C  
ATOM    618  ND1 HIS A 100      35.040  37.078  35.221  1.00 28.06           N  
ANISOU  618  ND1 HIS A 100     3139   4117   3407    479   -509    130       N  
ATOM    619  CD2 HIS A 100      33.005  36.286  35.111  1.00 21.93           C  
ANISOU  619  CD2 HIS A 100     2117   3403   2814    516   -591    -43       C  
ATOM    620  CE1 HIS A 100      34.214  38.113  35.242  1.00 29.81           C  
ANISOU  620  CE1 HIS A 100     3364   4352   3611    574   -557    101       C  
ATOM    621  NE2 HIS A 100      32.974  37.660  35.180  1.00 22.57           N  
ANISOU  621  NE2 HIS A 100     2296   3478   2800    603   -611     -4       N  
ATOM    622  N   CYS A 101      33.567  31.217  34.938  1.00 21.90           N  
ANISOU  622  N   CYS A 101     1815   3325   3181    185   -465   -149       N  
ATOM    623  CA  CYS A 101      33.905  29.843  34.593  1.00 30.76           C  
ANISOU  623  CA  CYS A 101     2890   4409   4389    111   -448   -182       C  
ATOM    624  C   CYS A 101      34.451  29.822  33.181  1.00 30.12           C  
ANISOU  624  C   CYS A 101     2897   4348   4201    178   -568   -226       C  
ATOM    625  O   CYS A 101      35.095  28.859  32.777  1.00 43.63           O  
ANISOU  625  O   CYS A 101     4620   6027   5930    130   -558   -232       O  
ATOM    626  CB  CYS A 101      32.683  28.903  34.722  1.00 25.15           C  
ANISOU  626  CB  CYS A 101     1978   3683   3895     62   -436   -307       C  
ATOM    627  SG  CYS A 101      31.202  29.390  33.753  1.00 64.16           S  
ANISOU  627  SG  CYS A 101     6786   8691   8901    175   -607   -501       S  
ATOM    628  N   SER A 102      34.191  30.898  32.443  1.00 22.36           N  
ANISOU  628  N   SER A 102     1986   3413   3098    297   -674   -253       N  
ATOM    629  CA  SER A 102      34.597  31.013  31.043  1.00 30.87           C  
ANISOU  629  CA  SER A 102     3169   4514   4046    389   -786   -293       C  
ATOM    630  C   SER A 102      35.322  32.342  30.770  1.00 31.21           C  
ANISOU  630  C   SER A 102     3403   4562   3894    468   -785   -186       C  
ATOM    631  O   SER A 102      34.811  33.417  31.101  1.00 39.56           O  
ANISOU  631  O   SER A 102     4480   5635   4917    530   -800   -165       O  
ATOM    632  CB  SER A 102      33.371  30.872  30.138  1.00 36.73           C  
ANISOU  632  CB  SER A 102     3808   5306   4841    486   -941   -466       C  
ATOM    633  OG  SER A 102      33.579  31.512  28.895  1.00 51.63           O  
ANISOU  633  OG  SER A 102     5838   7232   6548    627  -1059   -485       O  
ATOM    634  N   ASP A 103      36.512  32.269  30.176  1.00 29.88           N  
ANISOU  634  N   ASP A 103     3370   4372   3611    464   -758   -121       N  
ATOM    635  CA  ASP A 103      37.265  33.479  29.825  1.00 24.90           C  
ANISOU  635  CA  ASP A 103     2922   3729   2812    530   -737    -22       C  
ATOM    636  C   ASP A 103      36.513  34.329  28.788  1.00 31.51           C  
ANISOU  636  C   ASP A 103     3835   4603   3536    694   -862    -76       C  
ATOM    637  O   ASP A 103      36.287  35.523  29.007  1.00 41.03           O  
ANISOU  637  O   ASP A 103     5110   5800   4678    759   -861    -25       O  
ATOM    638  CB  ASP A 103      38.667  33.123  29.308  1.00 36.98           C  
ANISOU  638  CB  ASP A 103     4564   5226   4262    490   -672     43       C  
ATOM    639  CG  ASP A 103      38.636  32.180  28.114  1.00 51.49           C  
ANISOU  639  CG  ASP A 103     6401   7088   6076    532   -750    -52       C  
ATOM    640  OD1 ASP A 103      38.147  31.039  28.267  1.00 53.83           O  
ANISOU  640  OD1 ASP A 103     6555   7391   6505    478   -781   -143       O  
ATOM    641  OD2 ASP A 103      39.114  32.577  27.028  1.00 54.92           O  
ANISOU  641  OD2 ASP A 103     6983   7527   6359    620   -773    -37       O  
ATOM    642  N   ILE A 104      36.097  33.712  27.680  1.00 26.90           N  
ANISOU  642  N   ILE A 104     3237   4058   2926    772   -978   -188       N  
ATOM    643  CA  ILE A 104      35.377  34.438  26.637  1.00 37.84           C  
ANISOU  643  CA  ILE A 104     4705   5487   4186    953  -1117   -249       C  
ATOM    644  C   ILE A 104      34.090  35.132  27.152  1.00 35.99           C  
ANISOU  644  C   ILE A 104     4369   5282   4022   1019  -1190   -306       C  
ATOM    645  O   ILE A 104      33.645  36.110  26.563  1.00 38.87           O  
ANISOU  645  O   ILE A 104     4836   5665   4266   1174  -1277   -310       O  
ATOM    646  CB  ILE A 104      35.017  33.503  25.442  1.00 47.95           C  
ANISOU  646  CB  ILE A 104     5957   6818   5446   1030  -1252   -395       C  
ATOM    647  CG1 ILE A 104      34.449  34.303  24.264  1.00 47.85           C  
ANISOU  647  CG1 ILE A 104     6074   6852   5254   1246  -1401   -446       C  
ATOM    648  CG2 ILE A 104      34.021  32.447  25.851  1.00 51.36           C  
ANISOU  648  CG2 ILE A 104     6145   7276   6093    963  -1315   -548       C  
ATOM    649  CD1 ILE A 104      35.466  34.634  23.188  1.00 47.43           C  
ANISOU  649  CD1 ILE A 104     6264   6781   4975   1331  -1369   -360       C  
ATOM    650  N   HIS A 105      33.521  34.662  28.262  1.00 28.76           N  
ANISOU  650  N   HIS A 105     3264   4365   3296    909  -1144   -344       N  
ATOM    651  CA  HIS A 105      32.245  35.207  28.728  1.00 33.46           C  
ANISOU  651  CA  HIS A 105     3739   4993   3979    969  -1208   -418       C  
ATOM    652  C   HIS A 105      32.375  36.116  29.936  1.00 37.19           C  
ANISOU  652  C   HIS A 105     4232   5430   4467    918  -1090   -304       C  
ATOM    653  O   HIS A 105      31.372  36.507  30.550  1.00 35.12           O  
ANISOU  653  O   HIS A 105     3855   5191   4299    943  -1110   -358       O  
ATOM    654  CB  HIS A 105      31.271  34.079  29.055  1.00 26.60           C  
ANISOU  654  CB  HIS A 105     2626   4151   3330    898  -1241   -568       C  
ATOM    655  CG  HIS A 105      30.812  33.330  27.853  1.00 27.96           C  
ANISOU  655  CG  HIS A 105     2746   4369   3510    978  -1398   -729       C  
ATOM    656  ND1 HIS A 105      31.312  32.095  27.517  1.00 34.99           N  
ANISOU  656  ND1 HIS A 105     3599   5241   4455    891  -1379   -771       N  
ATOM    657  CD2 HIS A 105      29.925  33.661  26.886  1.00 29.63           C  
ANISOU  657  CD2 HIS A 105     2943   4643   3672   1151  -1586   -866       C  
ATOM    658  CE1 HIS A 105      30.737  31.684  26.396  1.00 37.37           C  
ANISOU  658  CE1 HIS A 105     3860   5593   4745   1000  -1549   -935       C  
ATOM    659  NE2 HIS A 105      29.897  32.617  25.993  1.00 35.42           N  
ANISOU  659  NE2 HIS A 105     3627   5400   4430   1163  -1682   -997       N  
ATOM    660  N   SER A 106      33.606  36.466  30.271  1.00 23.79           N  
ANISOU  660  N   SER A 106     2676   3681   2683    850   -971   -160       N  
ATOM    661  CA  SER A 106      33.826  37.187  31.509  1.00 30.07           C  
ANISOU  661  CA  SER A 106     3478   4441   3504    787   -858    -67       C  
ATOM    662  C   SER A 106      33.737  38.714  31.329  1.00 34.08           C  
ANISOU  662  C   SER A 106     4127   4929   3893    907   -883    -13       C  
ATOM    663  O   SER A 106      33.756  39.467  32.312  1.00 35.63           O  
ANISOU  663  O   SER A 106     4329   5099   4112    878   -810     43       O  
ATOM    664  CB  SER A 106      35.181  36.788  32.099  1.00 23.11           C  
ANISOU  664  CB  SER A 106     2653   3512   2614    651   -723     41       C  
ATOM    665  OG  SER A 106      36.247  37.389  31.391  1.00 35.11           O  
ANISOU  665  OG  SER A 106     4357   4993   3990    685   -702    125       O  
ATOM    666  N   PHE A 107      33.611  39.171  30.086  1.00 26.68           N  
ANISOU  666  N   PHE A 107     3310   4000   2828   1051   -987    -31       N  
ATOM    667  CA  PHE A 107      33.638  40.612  29.827  1.00 32.90           C  
ANISOU  667  CA  PHE A 107     4263   4747   3492   1172   -997     39       C  
ATOM    668  C   PHE A 107      32.538  41.452  30.501  1.00 39.00           C  
ANISOU  668  C   PHE A 107     4959   5533   4326   1243  -1037     -4       C  
ATOM    669  O   PHE A 107      32.791  42.617  30.818  1.00 33.79           O  
ANISOU  669  O   PHE A 107     4415   4815   3608   1279   -986     79       O  
ATOM    670  CB  PHE A 107      33.641  40.867  28.319  1.00 31.32           C  
ANISOU  670  CB  PHE A 107     4221   4553   3125   1334  -1101     29       C  
ATOM    671  CG  PHE A 107      34.891  40.390  27.658  1.00 39.53           C  
ANISOU  671  CG  PHE A 107     5386   5560   4073   1278  -1027    100       C  
ATOM    672  CD1 PHE A 107      36.074  41.106  27.801  1.00 40.09           C  
ANISOU  672  CD1 PHE A 107     5615   5544   4072   1225   -886    239       C  
ATOM    673  CD2 PHE A 107      34.910  39.199  26.943  1.00 42.93           C  
ANISOU  673  CD2 PHE A 107     5761   6042   4507   1270  -1090     17       C  
ATOM    674  CE1 PHE A 107      37.250  40.660  27.226  1.00 32.79           C  
ANISOU  674  CE1 PHE A 107     4789   4589   3080   1167   -803    298       C  
ATOM    675  CE2 PHE A 107      36.084  38.748  26.365  1.00 42.24           C  
ANISOU  675  CE2 PHE A 107     5785   5926   4340   1218  -1012     79       C  
ATOM    676  CZ  PHE A 107      37.257  39.487  26.507  1.00 35.26           C  
ANISOU  676  CZ  PHE A 107     5056   4959   3385   1167   -865    222       C  
ATOM    677  N   PRO A 108      31.330  40.891  30.727  1.00 44.27           N  
ANISOU  677  N   PRO A 108     5427   6270   5124   1261  -1121   -137       N  
ATOM    678  CA  PRO A 108      30.389  41.759  31.449  1.00 46.28           C  
ANISOU  678  CA  PRO A 108     5611   6531   5440   1323  -1136   -169       C  
ATOM    679  C   PRO A 108      30.915  42.182  32.816  1.00 38.41           C  
ANISOU  679  C   PRO A 108     4616   5487   4489   1200   -978    -77       C  
ATOM    680  O   PRO A 108      30.860  43.359  33.153  1.00 38.58           O  
ANISOU  680  O   PRO A 108     4724   5469   4466   1264   -959    -30       O  
ATOM    681  CB  PRO A 108      29.145  40.884  31.581  1.00 42.05           C  
ANISOU  681  CB  PRO A 108     4831   6073   5072   1322  -1216   -332       C  
ATOM    682  CG  PRO A 108      29.174  40.060  30.337  1.00 38.30           C  
ANISOU  682  CG  PRO A 108     4364   5634   4554   1372  -1333   -408       C  
ATOM    683  CD  PRO A 108      30.641  39.723  30.146  1.00 35.99           C  
ANISOU  683  CD  PRO A 108     4226   5289   4159   1271  -1228   -279       C  
ATOM    684  N   GLY A 109      31.451  41.244  33.578  1.00 31.03           N  
ANISOU  684  N   GLY A 109     3599   4553   3636   1037   -872    -53       N  
ATOM    685  CA  GLY A 109      31.983  41.586  34.882  1.00 29.84           C  
ANISOU  685  CA  GLY A 109     3458   4367   3514    934   -735     26       C  
ATOM    686  C   GLY A 109      33.183  42.514  34.786  1.00 30.75           C  
ANISOU  686  C   GLY A 109     3772   4406   3505    932   -678    143       C  
ATOM    687  O   GLY A 109      33.389  43.363  35.650  1.00 26.98           O  
ANISOU  687  O   GLY A 109     3334   3891   3024    916   -611    186       O  
ATOM    688  N   ILE A 110      33.976  42.353  33.729  1.00 29.05           N  
ANISOU  688  N   ILE A 110     3679   4164   3195    946   -699    185       N  
ATOM    689  CA  ILE A 110      35.133  43.217  33.509  1.00 28.98           C  
ANISOU  689  CA  ILE A 110     3855   4072   3085    940   -630    290       C  
ATOM    690  C   ILE A 110      34.664  44.638  33.266  1.00 26.58           C  
ANISOU  690  C   ILE A 110     3662   3720   2716   1076   -666    308       C  
ATOM    691  O   ILE A 110      35.205  45.581  33.843  1.00 31.14           O  
ANISOU  691  O   ILE A 110     4321   4225   3284   1050   -586    369       O  
ATOM    692  CB  ILE A 110      35.990  42.770  32.319  1.00 34.72           C  
ANISOU  692  CB  ILE A 110     4694   4779   3720    943   -633    329       C  
ATOM    693  CG1 ILE A 110      36.415  41.309  32.479  1.00 41.77           C  
ANISOU  693  CG1 ILE A 110     5475   5715   4681    820   -607    303       C  
ATOM    694  CG2 ILE A 110      37.177  43.670  32.164  1.00 36.08           C  
ANISOU  694  CG2 ILE A 110     5040   4854   3816    921   -534    434       C  
ATOM    695  CD1 ILE A 110      36.817  40.933  33.871  1.00 24.92           C  
ANISOU  695  CD1 ILE A 110     3244   3580   2645    683   -513    323       C  
ATOM    696  N   PHE A 111      33.653  44.783  32.415  1.00 24.42           N  
ANISOU  696  N   PHE A 111     3390   3485   2405   1226   -792    247       N  
ATOM    697  CA  PHE A 111      33.083  46.093  32.124  1.00 25.56           C  
ANISOU  697  CA  PHE A 111     3642   3584   2485   1382   -843    259       C  
ATOM    698  C   PHE A 111      32.526  46.755  33.381  1.00 36.96           C  
ANISOU  698  C   PHE A 111     4997   5023   4023   1365   -807    234       C  
ATOM    699  O   PHE A 111      32.547  47.973  33.482  1.00 41.22           O  
ANISOU  699  O   PHE A 111     5653   5487   4521   1439   -787    278       O  
ATOM    700  CB  PHE A 111      31.981  46.001  31.074  1.00 27.04           C  
ANISOU  700  CB  PHE A 111     3816   3833   2625   1561  -1010    172       C  
ATOM    701  CG  PHE A 111      32.452  45.541  29.726  1.00 31.17           C  
ANISOU  701  CG  PHE A 111     4462   4360   3021   1621  -1061    193       C  
ATOM    702  CD1 PHE A 111      33.775  45.675  29.347  1.00 26.98           C  
ANISOU  702  CD1 PHE A 111     4102   3752   2399   1556   -946    311       C  
ATOM    703  CD2 PHE A 111      31.561  44.973  28.831  1.00 35.78           C  
ANISOU  703  CD2 PHE A 111     4986   5029   3580   1747  -1223     81       C  
ATOM    704  CE1 PHE A 111      34.201  45.255  28.110  1.00 27.56           C  
ANISOU  704  CE1 PHE A 111     4294   3831   2346   1617   -978    330       C  
ATOM    705  CE2 PHE A 111      31.985  44.554  27.587  1.00 42.90           C  
ANISOU  705  CE2 PHE A 111     6001   5926   4372   1773  -1239     84       C  
ATOM    706  CZ  PHE A 111      33.307  44.693  27.228  1.00 45.42           C  
ANISOU  706  CZ  PHE A 111     6497   6170   4589   1715  -1117    213       C  
ATOM    707  N   LYS A 112      32.033  45.968  34.338  1.00 28.14           N  
ANISOU  707  N   LYS A 112     3685   3977   3031   1273   -786    164       N  
ATOM    708  CA  LYS A 112      31.508  46.568  35.557  1.00 30.70           C  
ANISOU  708  CA  LYS A 112     3931   4302   3432   1261   -739    139       C  
ATOM    709  C   LYS A 112      32.600  47.245  36.385  1.00 27.71           C  
ANISOU  709  C   LYS A 112     3655   3842   3031   1170   -616    226       C  
ATOM    710  O   LYS A 112      32.410  48.355  36.879  1.00 32.72           O  
ANISOU  710  O   LYS A 112     4341   4427   3663   1224   -596    232       O  
ATOM    711  CB  LYS A 112      30.781  45.540  36.421  1.00 36.69           C  
ANISOU  711  CB  LYS A 112     4470   5147   4324   1179   -716     57       C  
ATOM    712  CG  LYS A 112      29.669  46.176  37.266  1.00 35.98           C  
ANISOU  712  CG  LYS A 112     4277   5083   4312   1242   -716    -12       C  
ATOM    713  CD  LYS A 112      28.920  45.147  38.106  1.00 47.01           C  
ANISOU  713  CD  LYS A 112     5459   6555   5849   1158   -665    -89       C  
ATOM    714  CE  LYS A 112      27.620  45.727  38.657  1.00 61.49           C  
ANISOU  714  CE  LYS A 112     7170   8425   7769   1247   -682   -181       C  
ATOM    715  NZ  LYS A 112      27.195  46.995  37.980  1.00 63.93           N  
ANISOU  715  NZ  LYS A 112     7578   8701   8012   1423   -791   -198       N  
ATOM    716  N   LEU A 113      33.735  46.577  36.544  1.00 22.94           N  
ANISOU  716  N   LEU A 113     3072   3225   2419   1036   -540    280       N  
ATOM    717  CA  LEU A 113      34.853  47.161  37.282  1.00 23.61           C  
ANISOU  717  CA  LEU A 113     3239   3237   2493    949   -437    342       C  
ATOM    718  C   LEU A 113      35.401  48.427  36.605  1.00 28.73           C  
ANISOU  718  C   LEU A 113     4076   3770   3068   1017   -423    405       C  
ATOM    719  O   LEU A 113      35.763  49.399  37.272  1.00 26.93           O  
ANISOU  719  O   LEU A 113     3906   3471   2855   1004   -366    420       O  
ATOM    720  CB  LEU A 113      35.963  46.127  37.442  1.00 24.40           C  
ANISOU  720  CB  LEU A 113     3318   3349   2602    809   -376    377       C  
ATOM    721  CG  LEU A 113      35.473  44.855  38.139  1.00 25.74           C  
ANISOU  721  CG  LEU A 113     3320   3612   2847    740   -370    330       C  
ATOM    722  CD1 LEU A 113      36.476  43.758  37.944  1.00 23.93           C  
ANISOU  722  CD1 LEU A 113     3085   3390   2617    634   -335    364       C  
ATOM    723  CD2 LEU A 113      35.224  45.097  39.615  1.00 20.56           C  
ANISOU  723  CD2 LEU A 113     2597   2976   2238    704   -310    309       C  
ATOM    724  N   LEU A 114      35.439  48.416  35.278  1.00 33.40           N  
ANISOU  724  N   LEU A 114     4770   4340   3581   1097   -472    437       N  
ATOM    725  CA  LEU A 114      36.055  49.498  34.534  1.00 24.21           C  
ANISOU  725  CA  LEU A 114     3805   3054   2339   1156   -432    516       C  
ATOM    726  C   LEU A 114      35.103  50.616  34.235  1.00 27.97           C  
ANISOU  726  C   LEU A 114     4360   3487   2780   1325   -496    508       C  
ATOM    727  O   LEU A 114      35.531  51.693  33.827  1.00 38.00           O  
ANISOU  727  O   LEU A 114     5803   4634   4002   1379   -446    578       O  
ATOM    728  CB  LEU A 114      36.627  48.977  33.227  1.00 33.38           C  
ANISOU  728  CB  LEU A 114     5068   4204   3410   1173   -435    568       C  
ATOM    729  CG  LEU A 114      37.850  48.115  33.451  1.00 32.47           C  
ANISOU  729  CG  LEU A 114     4914   4094   3328   1008   -347    593       C  
ATOM    730  CD1 LEU A 114      38.287  47.483  32.159  1.00 33.41           C  
ANISOU  730  CD1 LEU A 114     5116   4219   3358   1033   -354    628       C  
ATOM    731  CD2 LEU A 114      38.932  48.988  34.032  1.00 42.06           C  
ANISOU  731  CD2 LEU A 114     6203   5196   4582    919   -224    642       C  
ATOM    732  N   SER A 115      33.811  50.360  34.424  1.00 34.09           N  
ANISOU  732  N   SER A 115     5006   4357   3589   1411   -602    422       N  
ATOM    733  CA  SER A 115      32.788  51.314  34.013  1.00 35.97           C  
ANISOU  733  CA  SER A 115     5305   4571   3791   1599   -691    399       C  
ATOM    734  C   SER A 115      32.692  52.493  34.951  1.00 50.69           C  
ANISOU  734  C   SER A 115     7197   6356   5706   1610   -635    400       C  
ATOM    735  O   SER A 115      32.979  52.381  36.147  1.00 59.79           O  
ANISOU  735  O   SER A 115     8252   7525   6942   1486   -561    373       O  
ATOM    736  CB  SER A 115      31.410  50.646  33.910  1.00 35.13           C  
ANISOU  736  CB  SER A 115     5025   4595   3729   1689   -827    283       C  
ATOM    737  OG  SER A 115      30.910  50.280  35.184  1.00 41.17           O  
ANISOU  737  OG  SER A 115     5596   5428   4619   1601   -794    208       O  
ATOM    738  N   VAL A 116      32.283  53.620  34.374  1.00 54.35           N  
ANISOU  738  N   VAL A 116     7806   6734   6111   1774   -675    430       N  
ATOM    739  CA  VAL A 116      31.913  54.823  35.113  1.00 55.35           C  
ANISOU  739  CA  VAL A 116     7962   6784   6286   1831   -651    414       C  
ATOM    740  C   VAL A 116      30.408  55.064  34.942  1.00 60.80           C  
ANISOU  740  C   VAL A 116     8575   7542   6983   2019   -791    327       C  
ATOM    741  O   VAL A 116      29.965  55.492  33.869  1.00 63.61           O  
ANISOU  741  O   VAL A 116     9054   7867   7248   2197   -883    352       O  
ATOM    742  CB  VAL A 116      32.702  56.055  34.626  1.00 48.04           C  
ANISOU  742  CB  VAL A 116     7278   5672   5303   1872   -568    521       C  
ATOM    743  CG1 VAL A 116      32.426  57.239  35.519  1.00 41.32           C  
ANISOU  743  CG1 VAL A 116     6443   4734   4522   1906   -532    493       C  
ATOM    744  CG2 VAL A 116      34.216  55.747  34.562  1.00 44.13           C  
ANISOU  744  CG2 VAL A 116     6851   5111   4807   1695   -434    599       C  
ATOM    745  N   ASN A 117      29.641  54.762  35.994  1.00 55.67           N  
ANISOU  745  N   ASN A 117     7724   6988   6440   1984   -804    223       N  
ATOM    746  CA  ASN A 117      28.169  54.834  35.994  1.00 56.13           C  
ANISOU  746  CA  ASN A 117     7651   7131   6545   2137   -926    113       C  
ATOM    747  C   ASN A 117      27.500  53.794  35.085  1.00 50.31           C  
ANISOU  747  C   ASN A 117     6811   6512   5794   2201  -1056     50       C  
ATOM    748  O   ASN A 117      26.498  54.090  34.428  1.00 40.65           O  
ANISOU  748  O   ASN A 117     5573   5319   4553   2382  -1191    -14       O  
ATOM    749  CB  ASN A 117      27.671  56.232  35.578  1.00 68.66           C  
ANISOU  749  CB  ASN A 117     9388   8614   8085   2341   -984    131       C  
ATOM    750  CG  ASN A 117      28.347  57.366  36.340  1.00 76.77           C  
ANISOU  750  CG  ASN A 117    10537   9499   9131   2291   -861    187       C  
ATOM    751  OD1 ASN A 117      29.457  57.775  36.006  1.00 88.08           O  
ANISOU  751  OD1 ASN A 117    12150  10808  10508   2231   -773    295       O  
ATOM    752  ND2 ASN A 117      27.660  57.901  37.347  1.00 65.51           N  
ANISOU  752  ND2 ASN A 117     9011   8087   7794   2320   -851    105       N  
ATOM    753  N   ASP A 118      28.070  52.593  35.036  1.00 56.41           N  
ANISOU  753  N   ASP A 118     7511   7346   6576   2050  -1019     59       N  
ATOM    754  CA  ASP A 118      27.557  51.481  34.224  1.00 65.44           C  
ANISOU  754  CA  ASP A 118     8546   8597   7721   2081  -1132    -11       C  
ATOM    755  C   ASP A 118      27.709  51.859  32.727  1.00 54.71           C  
ANISOU  755  C   ASP A 118     7387   7188   6210   2225  -1221     40       C  
ATOM    756  O   ASP A 118      27.004  51.376  31.842  1.00 53.89           O  
ANISOU  756  O   ASP A 118     7230   7152   6092   2280  -1325    -46       O  
ATOM    757  CB  ASP A 118      26.110  51.144  34.660  1.00 73.66           C  
ANISOU  757  CB  ASP A 118     9343   9749   8897   2144  -1217   -168       C  
ATOM    758  CG  ASP A 118      25.524  49.896  33.984  1.00 81.24           C  
ANISOU  758  CG  ASP A 118    10143  10821   9905   2149  -1327   -273       C  
ATOM    759  OD1 ASP A 118      25.517  49.755  32.738  1.00 88.88           O  
ANISOU  759  OD1 ASP A 118    11210  11785  10777   2209  -1411   -277       O  
ATOM    760  OD2 ASP A 118      25.096  49.005  34.760  1.00 77.66           O  
ANISOU  760  OD2 ASP A 118     9470  10441   9596   2027  -1276   -354       O  
ATOM    761  N   LEU A 119      28.693  52.706  32.444  1.00 50.84           N  
ANISOU  761  N   LEU A 119     7129   6568   5619   2222  -1132    172       N  
ATOM    762  CA  LEU A 119      29.009  53.061  31.064  1.00 42.87           C  
ANISOU  762  CA  LEU A 119     6320   5497   4472   2284  -1139    230       C  
ATOM    763  C   LEU A 119      30.508  53.034  30.814  1.00 41.76           C  
ANISOU  763  C   LEU A 119     6348   5261   4257   2175  -1005    368       C  
ATOM    764  O   LEU A 119      31.296  53.467  31.652  1.00 56.41           O  
ANISOU  764  O   LEU A 119     8251   7033   6148   2097   -896    444       O  
ATOM    765  CB  LEU A 119      28.459  54.444  30.715  1.00 38.32           C  
ANISOU  765  CB  LEU A 119     5878   4834   3846   2428  -1158    241       C  
ATOM    766  CG  LEU A 119      26.967  54.517  30.410  1.00 38.52           C  
ANISOU  766  CG  LEU A 119     5787   4948   3901   2566  -1307    102       C  
ATOM    767  CD1 LEU A 119      26.599  55.850  29.787  1.00 42.25           C  
ANISOU  767  CD1 LEU A 119     6441   5328   4286   2718  -1325    134       C  
ATOM    768  CD2 LEU A 119      26.519  53.374  29.517  1.00 46.32           C  
ANISOU  768  CD2 LEU A 119     6681   6052   4866   2578  -1415      8       C  
ATOM    769  N   ILE A 120      30.895  52.525  29.652  1.00 41.41           N  
ANISOU  769  N   ILE A 120     6389   5229   4115   2174  -1011    390       N  
ATOM    770  CA  ILE A 120      32.285  52.577  29.220  1.00 37.73           C  
ANISOU  770  CA  ILE A 120     6091   4668   3577   2083   -873    515       C  
ATOM    771  C   ILE A 120      32.475  53.557  28.068  1.00 48.98           C  
ANISOU  771  C   ILE A 120     7743   5988   4880   2182   -827    583       C  
ATOM    772  O   ILE A 120      31.816  53.473  27.022  1.00 49.27           O  
ANISOU  772  O   ILE A 120     7817   6072   4830   2305   -921    531       O  
ATOM    773  CB  ILE A 120      32.804  51.203  28.807  1.00 33.02           C  
ANISOU  773  CB  ILE A 120     5428   4154   2962   1990   -880    500       C  
ATOM    774  CG1 ILE A 120      33.034  50.350  30.052  1.00 35.79           C  
ANISOU  774  CG1 ILE A 120     5601   4572   3427   1862   -869    478       C  
ATOM    775  CG2 ILE A 120      34.106  51.347  28.064  1.00 31.43           C  
ANISOU  775  CG2 ILE A 120     5412   3856   2674   1926   -742    614       C  
ATOM    776  CD1 ILE A 120      33.470  48.967  29.749  1.00 34.00           C  
ANISOU  776  CD1 ILE A 120     5292   4429   3198   1770   -881    454       C  
ATOM    777  N   ARG A 121      33.367  54.511  28.298  1.00 58.93           N  
ANISOU  777  N   ARG A 121     9151   7100   6139   2133   -680    693       N  
ATOM    778  CA  ARG A 121      33.754  55.462  27.278  1.00 60.01           C  
ANISOU  778  CA  ARG A 121     9512   7117   6172   2204   -595    777       C  
ATOM    779  C   ARG A 121      35.135  55.039  26.788  1.00 55.01           C  
ANISOU  779  C   ARG A 121     8967   6429   5504   2078   -449    864       C  
ATOM    780  O   ARG A 121      36.140  55.233  27.474  1.00 53.44           O  
ANISOU  780  O   ARG A 121     8782   6141   5381   1940   -314    929       O  
ATOM    781  CB  ARG A 121      33.734  56.891  27.825  1.00 60.02           C  
ANISOU  781  CB  ARG A 121     9612   6976   6216   2239   -523    829       C  
ATOM    782  CG  ARG A 121      32.429  57.260  28.562  1.00 56.06           C  
ANISOU  782  CG  ARG A 121     8991   6532   5777   2344   -658    734       C  
ATOM    783  CD  ARG A 121      31.724  58.461  27.921  1.00 61.86           C  
ANISOU  783  CD  ARG A 121     9869   7196   6441   2514   -690    744       C  
ATOM    784  NE  ARG A 121      30.424  58.734  28.538  1.00 71.33           N  
ANISOU  784  NE  ARG A 121    10937   8462   7702   2620   -826    638       N  
ATOM    785  CZ  ARG A 121      29.549  59.639  28.095  1.00 77.53           C  
ANISOU  785  CZ  ARG A 121    11800   9221   8438   2784   -895    614       C  
ATOM    786  NH1 ARG A 121      29.825  60.371  27.020  1.00 78.68           N  
ANISOU  786  NH1 ARG A 121    12165   9269   8459   2871   -841    696       N  
ATOM    787  NH2 ARG A 121      28.390  59.810  28.726  1.00 73.59           N  
ANISOU  787  NH2 ARG A 121    11156   8791   8013   2867  -1014    507       N  
ATOM    788  N   PRO A 122      35.170  54.411  25.606  1.00 45.12           N  
ANISOU  788  N   PRO A 122     7764   5234   4143   2128   -479    851       N  
ATOM    789  CA  PRO A 122      36.338  53.814  24.956  1.00 44.82           C  
ANISOU  789  CA  PRO A 122     7793   5175   4060   2031   -363    910       C  
ATOM    790  C   PRO A 122      37.549  54.741  24.901  1.00 48.92           C  
ANISOU  790  C   PRO A 122     8471   5523   4595   1949   -151   1031       C  
ATOM    791  O   PRO A 122      38.695  54.287  24.979  1.00 51.22           O  
ANISOU  791  O   PRO A 122     8755   5782   4924   1805    -26   1076       O  
ATOM    792  CB  PRO A 122      35.826  53.531  23.543  1.00 43.27           C  
ANISOU  792  CB  PRO A 122     7684   5039   3719   2181   -445    873       C  
ATOM    793  CG  PRO A 122      34.389  53.310  23.723  1.00 41.79           C  
ANISOU  793  CG  PRO A 122     7370   4966   3543   2299   -645    752       C  
ATOM    794  CD  PRO A 122      33.960  54.266  24.780  1.00 39.75           C  
ANISOU  794  CD  PRO A 122     7077   4649   3376   2303   -644    761       C  
ATOM    795  N   TRP A 123      37.287  56.034  24.764  1.00 43.20           N  
ANISOU  795  N   TRP A 123     7880   4686   3849   2038   -107   1076       N  
ATOM    796  CA  TRP A 123      38.349  56.990  24.545  1.00 38.70           C  
ANISOU  796  CA  TRP A 123     7469   3941   3294   1976     98   1183       C  
ATOM    797  C   TRP A 123      38.788  57.730  25.813  1.00 50.33           C  
ANISOU  797  C   TRP A 123     8903   5300   4920   1860    189   1210       C  
ATOM    798  O   TRP A 123      39.607  58.644  25.743  1.00 48.16           O  
ANISOU  798  O   TRP A 123     8746   4864   4689   1802    361   1285       O  
ATOM    799  CB  TRP A 123      37.902  57.978  23.477  1.00 41.29           C  
ANISOU  799  CB  TRP A 123     7996   4197   3496   2149    113   1225       C  
ATOM    800  CG  TRP A 123      37.513  57.290  22.198  1.00 53.94           C  
ANISOU  800  CG  TRP A 123     9653   5901   4939   2276     27   1193       C  
ATOM    801  CD1 TRP A 123      36.255  57.169  21.682  1.00 52.19           C  
ANISOU  801  CD1 TRP A 123     9429   5781   4621   2458   -158   1115       C  
ATOM    802  CD2 TRP A 123      38.388  56.611  21.282  1.00 47.67           C  
ANISOU  802  CD2 TRP A 123     8922   5116   4073   2235    119   1226       C  
ATOM    803  NE1 TRP A 123      36.294  56.474  20.500  1.00 49.76           N  
ANISOU  803  NE1 TRP A 123     9185   5540   4181   2536   -190   1095       N  
ATOM    804  CE2 TRP A 123      37.591  56.113  20.233  1.00 43.82           C  
ANISOU  804  CE2 TRP A 123     8477   4734   3439   2404    -21   1165       C  
ATOM    805  CE3 TRP A 123      39.767  56.378  21.246  1.00 42.01           C  
ANISOU  805  CE3 TRP A 123     8224   4328   3409   2075    305   1291       C  
ATOM    806  CZ2 TRP A 123      38.122  55.405  19.158  1.00 50.75           C  
ANISOU  806  CZ2 TRP A 123     9428   5644   4211   2424     21   1174       C  
ATOM    807  CZ3 TRP A 123      40.295  55.673  20.181  1.00 45.38           C  
ANISOU  807  CZ3 TRP A 123     8715   4790   3737   2091    351   1301       C  
ATOM    808  CH2 TRP A 123      39.474  55.193  19.151  1.00 51.98           C  
ANISOU  808  CH2 TRP A 123     9604   5729   4417   2267    209   1246       C  
ATOM    809  N   GLU A 124      38.262  57.316  26.966  1.00 54.15           N  
ANISOU  809  N   GLU A 124     9221   5863   5492   1826     79   1141       N  
ATOM    810  CA  GLU A 124      38.559  57.979  28.242  1.00 63.78           C  
ANISOU  810  CA  GLU A 124    10401   6981   6854   1737    143   1148       C  
ATOM    811  C   GLU A 124      40.048  57.929  28.622  1.00 72.85           C  
ANISOU  811  C   GLU A 124    11555   8022   8104   1543    328   1198       C  
ATOM    812  O   GLU A 124      40.747  56.930  28.395  1.00 69.86           O  
ANISOU  812  O   GLU A 124    11119   7708   7718   1445    361   1200       O  
ATOM    813  CB  GLU A 124      37.719  57.379  29.379  1.00 65.85           C  
ANISOU  813  CB  GLU A 124    10478   7365   7177   1748    -10   1058       C  
ATOM    814  CG  GLU A 124      37.279  58.416  30.421  1.00 73.64           C  
ANISOU  814  CG  GLU A 124    11460   8261   8257   1782    -15   1039       C  
ATOM    815  CD  GLU A 124      36.076  59.253  29.968  1.00 86.80           C  
ANISOU  815  CD  GLU A 124    13189   9929   9861   1969   -113   1015       C  
ATOM    816  OE1 GLU A 124      34.926  58.765  30.070  1.00 90.79           O  
ANISOU  816  OE1 GLU A 124    13574  10579  10342   2071   -280    929       O  
ATOM    817  OE2 GLU A 124      36.286  60.392  29.484  1.00 87.43           O  
ANISOU  817  OE2 GLU A 124    13433   9865   9923   2013    -20   1078       O  
ATOM    818  N   ASP A 125      40.506  59.028  29.215  1.00 77.71           N  
ANISOU  818  N   ASP A 125    12229   8470   8828   1488    445   1226       N  
ATOM    819  CA  ASP A 125      41.921  59.273  29.485  1.00 75.46           C  
ANISOU  819  CA  ASP A 125    11960   8048   8665   1308    638   1261       C  
ATOM    820  C   ASP A 125      42.474  58.462  30.666  1.00 64.40           C  
ANISOU  820  C   ASP A 125    10403   6687   7379   1160    633   1210       C  
ATOM    821  O   ASP A 125      41.719  57.914  31.468  1.00 67.45           O  
ANISOU  821  O   ASP A 125    10661   7197   7768   1192    487   1142       O  
ATOM    822  CB  ASP A 125      42.124  60.774  29.725  1.00 80.78           C  
ANISOU  822  CB  ASP A 125    12740   8521   9432   1306    755   1289       C  
ATOM    823  CG  ASP A 125      43.444  61.092  30.401  1.00 88.82           C  
ANISOU  823  CG  ASP A 125    13721   9393  10635   1107    929   1280       C  
ATOM    824  OD1 ASP A 125      44.428  61.342  29.664  1.00 97.90           O  
ANISOU  824  OD1 ASP A 125    14936  10454  11808   1027   1095   1327       O  
ATOM    825  OD2 ASP A 125      43.493  61.096  31.660  1.00 85.27           O  
ANISOU  825  OD2 ASP A 125    13172   8915  10311   1036    901   1213       O  
ATOM    826  N   LEU A 130      37.162  58.292  36.760  1.00 57.72           N  
ANISOU  826  N   LEU A 130     8734   6418   6781   1353    -50    635       N  
ATOM    827  CA  LEU A 130      36.981  57.469  37.956  1.00 60.99           C  
ANISOU  827  CA  LEU A 130     8940   6985   7247   1259    -92    535       C  
ATOM    828  C   LEU A 130      36.214  56.179  37.706  1.00 60.09           C  
ANISOU  828  C   LEU A 130     8700   7052   7078   1289   -191    514       C  
ATOM    829  O   LEU A 130      34.985  56.164  37.769  1.00 61.41           O  
ANISOU  829  O   LEU A 130     8803   7296   7231   1408   -284    467       O  
ATOM    830  CB  LEU A 130      36.254  58.248  39.057  1.00 61.39           C  
ANISOU  830  CB  LEU A 130     8935   7032   7357   1311   -119    448       C  
ATOM    831  CG  LEU A 130      37.064  59.266  39.858  1.00 64.84           C  
ANISOU  831  CG  LEU A 130     9418   7331   7886   1233    -30    412       C  
ATOM    832  CD1 LEU A 130      36.521  59.357  41.288  1.00 62.15           C  
ANISOU  832  CD1 LEU A 130     8944   7076   7593   1228    -64    293       C  
ATOM    833  CD2 LEU A 130      38.556  58.926  39.842  1.00 60.33           C  
ANISOU  833  CD2 LEU A 130     8854   6709   7360   1062     63    434       C  
ATOM    834  N   PRO A 131      36.940  55.083  37.444  1.00 58.85           N  
ANISOU  834  N   PRO A 131     8495   6960   6907   1178   -170    538       N  
ATOM    835  CA  PRO A 131      36.306  53.767  37.307  1.00 49.60           C  
ANISOU  835  CA  PRO A 131     7188   5951   5708   1181   -252    506       C  
ATOM    836  C   PRO A 131      35.666  53.316  38.616  1.00 46.48           C  
ANISOU  836  C   PRO A 131     6615   5670   5376   1143   -277    415       C  
ATOM    837  O   PRO A 131      35.946  53.872  39.678  1.00 39.73           O  
ANISOU  837  O   PRO A 131     5741   4782   4572   1094   -229    377       O  
ATOM    838  CB  PRO A 131      37.470  52.840  36.919  1.00 43.93           C  
ANISOU  838  CB  PRO A 131     6470   5245   4978   1051   -196    550       C  
ATOM    839  CG  PRO A 131      38.549  53.740  36.449  1.00 51.39           C  
ANISOU  839  CG  PRO A 131     7575   6028   5923   1018    -93    620       C  
ATOM    840  CD  PRO A 131      38.390  55.027  37.202  1.00 59.32           C  
ANISOU  840  CD  PRO A 131     8621   6933   6986   1047    -63    590       C  
ATOM    841  N   ASN A 132      34.801  52.313  38.519  1.00 49.99           N  
ANISOU  841  N   ASN A 132     6932   6244   5817   1170   -348    375       N  
ATOM    842  CA  ASN A 132      34.119  51.745  39.669  1.00 49.07           C  
ANISOU  842  CA  ASN A 132     6648   6237   5760   1136   -352    299       C  
ATOM    843  C   ASN A 132      35.110  51.215  40.721  1.00 45.55           C  
ANISOU  843  C   ASN A 132     6153   5811   5342    983   -271    299       C  
ATOM    844  O   ASN A 132      34.958  51.456  41.916  1.00 50.01           O  
ANISOU  844  O   ASN A 132     6664   6401   5938    962   -238    251       O  
ATOM    845  CB  ASN A 132      33.178  50.632  39.195  1.00 55.60           C  
ANISOU  845  CB  ASN A 132     7348   7180   6597   1170   -426    261       C  
ATOM    846  CG  ASN A 132      32.063  50.342  40.176  1.00 70.13           C  
ANISOU  846  CG  ASN A 132     9022   9113   8510   1186   -430    177       C  
ATOM    847  OD1 ASN A 132      31.468  51.256  40.752  1.00 72.65           O  
ANISOU  847  OD1 ASN A 132     9340   9413   8852   1260   -427    136       O  
ATOM    848  ND2 ASN A 132      31.779  49.058  40.381  1.00 75.64           N  
ANISOU  848  ND2 ASN A 132     9581   9906   9252   1116   -423    149       N  
ATOM    849  N   ALA A 133      36.138  50.508  40.267  1.00 34.16           N  
ANISOU  849  N   ALA A 133     4738   4361   3881    889   -244    349       N  
ATOM    850  CA  ALA A 133      37.120  49.955  41.178  1.00 37.46           C  
ANISOU  850  CA  ALA A 133     5111   4801   4321    761   -185    345       C  
ATOM    851  C   ALA A 133      38.476  50.681  41.031  1.00 41.70           C  
ANISOU  851  C   ALA A 133     5760   5222   4864    699   -130    377       C  
ATOM    852  O   ALA A 133      38.683  51.438  40.077  1.00 39.78           O  
ANISOU  852  O   ALA A 133     5635   4876   4602    743   -119    421       O  
ATOM    853  CB  ALA A 133      37.269  48.442  40.937  1.00 20.79           C  
ANISOU  853  CB  ALA A 133     2915   2777   2209    693   -193    362       C  
ATOM    854  N   ILE A 134      39.375  50.465  41.993  1.00 38.30           N  
ANISOU  854  N   ILE A 134     5292   4801   4461    602    -91    350       N  
ATOM    855  CA  ILE A 134      40.719  51.045  41.957  1.00 41.31           C  
ANISOU  855  CA  ILE A 134     5741   5078   4877    527    -38    354       C  
ATOM    856  C   ILE A 134      41.773  49.999  41.638  1.00 37.44           C  
ANISOU  856  C   ILE A 134     5220   4615   4392    428    -17    383       C  
ATOM    857  O   ILE A 134      42.939  50.326  41.469  1.00 38.98           O  
ANISOU  857  O   ILE A 134     5454   4729   4630    358     32    384       O  
ATOM    858  CB  ILE A 134      41.131  51.693  43.301  1.00 30.58           C  
ANISOU  858  CB  ILE A 134     4358   3701   3557    496    -24    275       C  
ATOM    859  CG1 ILE A 134      41.277  50.605  44.373  1.00 27.10           C  
ANISOU  859  CG1 ILE A 134     3813   3386   3097    450    -41    241       C  
ATOM    860  CG2 ILE A 134      40.174  52.819  43.683  1.00 24.62           C  
ANISOU  860  CG2 ILE A 134     3639   2909   2807    593    -37    236       C  
ATOM    861  CD1 ILE A 134      41.945  51.066  45.634  1.00 34.84           C  
ANISOU  861  CD1 ILE A 134     4778   4362   4098    420    -40    158       C  
ATOM    862  N   GLY A 135      41.365  48.740  41.585  1.00 25.02           N  
ANISOU  862  N   GLY A 135     3568   3149   2788    422    -49    398       N  
ATOM    863  CA  GLY A 135      42.301  47.665  41.333  1.00 23.17           C  
ANISOU  863  CA  GLY A 135     3298   2945   2559    338    -34    421       C  
ATOM    864  C   GLY A 135      41.571  46.348  41.259  1.00 19.16           C  
ANISOU  864  C   GLY A 135     2709   2545   2028    347    -69    434       C  
ATOM    865  O   GLY A 135      40.397  46.260  41.576  1.00 18.77           O  
ANISOU  865  O   GLY A 135     2612   2550   1970    406    -98    416       O  
ATOM    866  N   VAL A 136      42.257  45.309  40.830  1.00 18.08           N  
ANISOU  866  N   VAL A 136     2545   2430   1893    287    -62    459       N  
ATOM    867  CA  VAL A 136      41.599  44.025  40.760  1.00 22.24           C  
ANISOU  867  CA  VAL A 136     2992   3044   2415    287    -88    466       C  
ATOM    868  C   VAL A 136      42.571  42.914  41.207  1.00 21.07           C  
ANISOU  868  C   VAL A 136     2795   2927   2284    206    -69    474       C  
ATOM    869  O   VAL A 136      43.789  42.989  40.992  1.00 23.25           O  
ANISOU  869  O   VAL A 136     3101   3159   2573    154    -46    479       O  
ATOM    870  CB  VAL A 136      41.029  43.794  39.329  1.00 24.01           C  
ANISOU  870  CB  VAL A 136     3245   3263   2614    338   -123    487       C  
ATOM    871  CG1 VAL A 136      42.130  43.828  38.298  1.00 24.88           C  
ANISOU  871  CG1 VAL A 136     3437   3311   2705    305    -93    525       C  
ATOM    872  CG2 VAL A 136      40.247  42.514  39.245  1.00 30.66           C  
ANISOU  872  CG2 VAL A 136     3989   4185   3476    337   -155    472       C  
ATOM    873  N   VAL A 137      42.015  41.920  41.887  1.00 20.44           N  
ANISOU  873  N   VAL A 137     2637   2918   2212    200    -72    471       N  
ATOM    874  CA  VAL A 137      42.742  40.750  42.335  1.00 20.55           C  
ANISOU  874  CA  VAL A 137     2609   2963   2236    144    -58    486       C  
ATOM    875  C   VAL A 137      42.348  39.563  41.473  1.00 29.40           C  
ANISOU  875  C   VAL A 137     3686   4105   3379    130    -67    504       C  
ATOM    876  O   VAL A 137      41.172  39.232  41.379  1.00 28.55           O  
ANISOU  876  O   VAL A 137     3528   4029   3290    160    -76    493       O  
ATOM    877  CB  VAL A 137      42.442  40.434  43.803  1.00 22.03           C  
ANISOU  877  CB  VAL A 137     2759   3201   2409    153    -38    479       C  
ATOM    878  CG1 VAL A 137      42.983  39.052  44.181  1.00 16.29           C  
ANISOU  878  CG1 VAL A 137     1998   2503   1689    113    -22    508       C  
ATOM    879  CG2 VAL A 137      42.998  41.530  44.693  1.00 18.41           C  
ANISOU  879  CG2 VAL A 137     2344   2726   1926    168    -41    442       C  
ATOM    880  N   GLY A 138      43.332  38.924  40.843  1.00 40.59           N  
ANISOU  880  N   GLY A 138     5114   5504   4804     85    -65    520       N  
ATOM    881  CA  GLY A 138      43.059  37.863  39.889  1.00 33.43           C  
ANISOU  881  CA  GLY A 138     4175   4608   3917     76    -79    525       C  
ATOM    882  C   GLY A 138      43.331  38.316  38.464  1.00 26.99           C  
ANISOU  882  C   GLY A 138     3426   3755   3073     96    -96    526       C  
ATOM    883  O   GLY A 138      43.781  39.433  38.228  1.00 31.33           O  
ANISOU  883  O   GLY A 138     4050   4259   3596    109    -81    534       O  
ATOM    884  N   PRO A 139      43.038  37.456  37.495  1.00 23.70           N  
ANISOU  884  N   PRO A 139     2991   3353   2661    102   -122    516       N  
ATOM    885  CA  PRO A 139      42.402  36.156  37.713  1.00 27.61           C  
ANISOU  885  CA  PRO A 139     3393   3887   3211     82   -134    497       C  
ATOM    886  C   PRO A 139      43.388  35.048  38.113  1.00 28.52           C  
ANISOU  886  C   PRO A 139     3480   3997   3360     17   -100    518       C  
ATOM    887  O   PRO A 139      44.538  35.300  38.453  1.00 35.89           O  
ANISOU  887  O   PRO A 139     4448   4910   4279    -11    -74    539       O  
ATOM    888  CB  PRO A 139      41.771  35.868  36.353  1.00 20.17           C  
ANISOU  888  CB  PRO A 139     2453   2953   2257    128   -190    459       C  
ATOM    889  CG  PRO A 139      42.738  36.485  35.382  1.00 21.77           C  
ANISOU  889  CG  PRO A 139     2766   3117   2388    143   -179    484       C  
ATOM    890  CD  PRO A 139      43.346  37.690  36.074  1.00 22.05           C  
ANISOU  890  CD  PRO A 139     2859   3116   2403    133   -134    519       C  
ATOM    891  N   PHE A 140      42.931  33.812  38.066  1.00 31.73           N  
ANISOU  891  N   PHE A 140     3818   4416   3822     -3   -103    504       N  
ATOM    892  CA  PHE A 140      43.723  32.706  38.576  1.00 30.19           C  
ANISOU  892  CA  PHE A 140     3598   4210   3664    -52    -69    529       C  
ATOM    893  C   PHE A 140      44.516  32.018  37.465  1.00 27.02           C  
ANISOU  893  C   PHE A 140     3212   3789   3267    -70    -82    514       C  
ATOM    894  O   PHE A 140      45.505  31.368  37.727  1.00 25.28           O  
ANISOU  894  O   PHE A 140     2990   3553   3064   -101    -60    533       O  
ATOM    895  CB  PHE A 140      42.785  31.721  39.291  1.00 25.72           C  
ANISOU  895  CB  PHE A 140     2955   3649   3168    -69    -40    530       C  
ATOM    896  CG  PHE A 140      43.458  30.501  39.853  1.00 23.76           C  
ANISOU  896  CG  PHE A 140     2692   3377   2957   -106      0    566       C  
ATOM    897  CD1 PHE A 140      44.586  30.608  40.649  1.00 15.56           C  
ANISOU  897  CD1 PHE A 140     1699   2337   1876   -106     14    607       C  
ATOM    898  CD2 PHE A 140      42.914  29.237  39.629  1.00 30.36           C  
ANISOU  898  CD2 PHE A 140     3467   4188   3881   -134     20    552       C  
ATOM    899  CE1 PHE A 140      45.184  29.479  41.186  1.00 18.88           C  
ANISOU  899  CE1 PHE A 140     2116   2734   2323   -120     41    643       C  
ATOM    900  CE2 PHE A 140      43.501  28.089  40.167  1.00 16.22           C  
ANISOU  900  CE2 PHE A 140     1675   2360   2128   -160     63    593       C  
ATOM    901  CZ  PHE A 140      44.639  28.212  40.950  1.00 23.22           C  
ANISOU  901  CZ  PHE A 140     2620   3250   2954   -146     72    644       C  
ATOM    902  N   THR A 141      44.078  32.151  36.219  1.00 30.02           N  
ANISOU  902  N   THR A 141     3608   4171   3625    -39   -122    475       N  
ATOM    903  CA  THR A 141      44.683  31.372  35.139  1.00 33.68           C  
ANISOU  903  CA  THR A 141     4086   4623   4090    -47   -132    451       C  
ATOM    904  C   THR A 141      45.183  32.216  33.961  1.00 27.23           C  
ANISOU  904  C   THR A 141     3364   3797   3186     -8   -138    448       C  
ATOM    905  O   THR A 141      44.605  33.255  33.612  1.00 26.04           O  
ANISOU  905  O   THR A 141     3265   3653   2978     46   -161    448       O  
ATOM    906  CB  THR A 141      43.683  30.305  34.596  1.00 31.34           C  
ANISOU  906  CB  THR A 141     3717   4335   3855    -42   -174    389       C  
ATOM    907  OG1 THR A 141      42.776  30.899  33.650  1.00 28.26           O  
ANISOU  907  OG1 THR A 141     3346   3971   3420     25   -240    337       O  
ATOM    908  CG2 THR A 141      42.903  29.676  35.747  1.00 23.52           C  
ANISOU  908  CG2 THR A 141     2639   3341   2958    -77   -146    396       C  
ATOM    909  N   SER A 142      46.254  31.743  33.340  1.00 27.48           N  
ANISOU  909  N   SER A 142     3424   3810   3209    -29   -108    448       N  
ATOM    910  CA  SER A 142      46.868  32.447  32.209  1.00 32.43           C  
ANISOU  910  CA  SER A 142     4151   4419   3752      4    -82    455       C  
ATOM    911  C   SER A 142      45.858  32.757  31.107  1.00 28.03           C  
ANISOU  911  C   SER A 142     3649   3883   3117     89   -142    422       C  
ATOM    912  O   SER A 142      45.885  33.843  30.533  1.00 29.31           O  
ANISOU  912  O   SER A 142     3915   4029   3194    142   -126    449       O  
ATOM    913  CB  SER A 142      48.037  31.627  31.633  1.00 27.38           C  
ANISOU  913  CB  SER A 142     3515   3763   3127    -28    -38    445       C  
ATOM    914  OG  SER A 142      49.069  31.460  32.591  1.00 24.04           O  
ANISOU  914  OG  SER A 142     3044   3321   2769    -89      8    468       O  
ATOM    915  N   THR A 143      44.962  31.809  30.837  1.00 18.11           N  
ANISOU  915  N   THR A 143     2325   2658   1898    107   -214    358       N  
ATOM    916  CA  THR A 143      43.961  31.973  29.799  1.00 18.00           C  
ANISOU  916  CA  THR A 143     2346   2676   1818    201   -298    300       C  
ATOM    917  C   THR A 143      43.005  33.124  30.123  1.00 25.54           C  
ANISOU  917  C   THR A 143     3319   3643   2742    259   -336    313       C  
ATOM    918  O   THR A 143      42.743  33.971  29.262  1.00 24.72           O  
ANISOU  918  O   THR A 143     3321   3542   2529    353   -368    316       O  
ATOM    919  CB  THR A 143      43.151  30.678  29.587  1.00 24.68           C  
ANISOU  919  CB  THR A 143     3083   3548   2748    196   -372    206       C  
ATOM    920  OG1 THR A 143      43.978  29.700  28.942  1.00 38.28           O  
ANISOU  920  OG1 THR A 143     4816   5257   4473    173   -351    180       O  
ATOM    921  CG2 THR A 143      41.908  30.956  28.707  1.00 19.45           C  
ANISOU  921  CG2 THR A 143     2427   2929   2035    304   -487    122       C  
ATOM    922  N   HIS A 144      42.490  33.157  31.356  1.00 17.76           N  
ANISOU  922  N   HIS A 144     2241   2663   1846    212   -329    322       N  
ATOM    923  CA  HIS A 144      41.602  34.248  31.763  1.00 24.20           C  
ANISOU  923  CA  HIS A 144     3064   3489   2643    265   -357    328       C  
ATOM    924  C   HIS A 144      42.339  35.558  31.576  1.00 27.53           C  
ANISOU  924  C   HIS A 144     3621   3870   2970    294   -305    400       C  
ATOM    925  O   HIS A 144      41.785  36.522  31.049  1.00 38.17           O  
ANISOU  925  O   HIS A 144     5047   5214   4242    386   -343    403       O  
ATOM    926  CB  HIS A 144      41.136  34.115  33.229  1.00 24.02           C  
ANISOU  926  CB  HIS A 144     2933   3472   2720    205   -327    338       C  
ATOM    927  CG  HIS A 144      40.052  33.100  33.449  1.00 47.70           C  
ANISOU  927  CG  HIS A 144     5797   6499   5827    190   -366    266       C  
ATOM    928  ND1 HIS A 144      40.311  31.760  33.659  1.00 55.69           N  
ANISOU  928  ND1 HIS A 144     6734   7498   6926    117   -338    250       N  
ATOM    929  CD2 HIS A 144      38.705  33.230  33.498  1.00 52.95           C  
ANISOU  929  CD2 HIS A 144     6380   7196   6544    235   -424    199       C  
ATOM    930  CE1 HIS A 144      39.172  31.111  33.822  1.00 47.35           C  
ANISOU  930  CE1 HIS A 144     5558   6455   5975    110   -366    179       C  
ATOM    931  NE2 HIS A 144      38.182  31.980  33.729  1.00 47.92           N  
ANISOU  931  NE2 HIS A 144     5616   6560   6033    180   -420    141       N  
ATOM    932  N   ALA A 145      43.609  35.563  31.979  1.00 23.00           N  
ANISOU  932  N   ALA A 145     3071   3257   2409    217   -217    453       N  
ATOM    933  CA  ALA A 145      44.389  36.789  32.031  1.00 17.42           C  
ANISOU  933  CA  ALA A 145     2466   2497   1656    216   -147    513       C  
ATOM    934  C   ALA A 145      44.712  37.319  30.640  1.00 28.97           C  
ANISOU  934  C   ALA A 145     4071   3927   3008    286   -125    536       C  
ATOM    935  O   ALA A 145      44.722  38.528  30.431  1.00 34.54           O  
ANISOU  935  O   ALA A 145     4881   4586   3658    333    -93    579       O  
ATOM    936  CB  ALA A 145      45.660  36.569  32.831  1.00 16.79           C  
ANISOU  936  CB  ALA A 145     2350   2389   1639    116    -69    539       C  
ATOM    937  N   LEU A 146      44.949  36.424  29.683  1.00 20.69           N  
ANISOU  937  N   LEU A 146     3037   2900   1925    302   -139    508       N  
ATOM    938  CA  LEU A 146      45.300  36.859  28.336  1.00 26.22           C  
ANISOU  938  CA  LEU A 146     3889   3572   2500    379   -105    534       C  
ATOM    939  C   LEU A 146      44.090  37.500  27.656  1.00 34.38           C  
ANISOU  939  C   LEU A 146     5004   4628   3432    519   -200    519       C  
ATOM    940  O   LEU A 146      44.219  38.500  26.953  1.00 56.13           O  
ANISOU  940  O   LEU A 146     7915   7335   6077    599   -158    575       O  
ATOM    941  CB  LEU A 146      45.853  35.688  27.511  1.00 19.60           C  
ANISOU  941  CB  LEU A 146     3045   2758   1643    368    -99    497       C  
ATOM    942  CG  LEU A 146      47.214  35.151  28.002  1.00 38.29           C  
ANISOU  942  CG  LEU A 146     5354   5095   4099    249      3    515       C  
ATOM    943  CD1 LEU A 146      47.560  33.821  27.374  1.00 31.31           C  
ANISOU  943  CD1 LEU A 146     4433   4242   3223    239    -12    461       C  
ATOM    944  CD2 LEU A 146      48.336  36.140  27.760  1.00 32.65           C  
ANISOU  944  CD2 LEU A 146     4743   4306   3357    224    140    584       C  
ATOM    945  N   SER A 147      42.911  36.940  27.891  1.00 25.87           N  
ANISOU  945  N   SER A 147     3816   3615   2397    552   -322    441       N  
ATOM    946  CA  SER A 147      41.692  37.427  27.254  1.00 30.26           C  
ANISOU  946  CA  SER A 147     4420   4206   2873    696   -438    400       C  
ATOM    947  C   SER A 147      41.285  38.834  27.710  1.00 33.83           C  
ANISOU  947  C   SER A 147     4936   4617   3301    747   -425    455       C  
ATOM    948  O   SER A 147      40.694  39.591  26.939  1.00 28.49           O  
ANISOU  948  O   SER A 147     4376   3936   2511    887   -483    461       O  
ATOM    949  CB  SER A 147      40.544  36.455  27.525  1.00 42.00           C  
ANISOU  949  CB  SER A 147     5736   5766   4454    699   -561    286       C  
ATOM    950  OG  SER A 147      40.935  35.128  27.220  1.00 54.75           O  
ANISOU  950  OG  SER A 147     7284   7404   6115    639   -565    233       O  
ATOM    951  N   ILE A 148      41.590  39.190  28.957  1.00 31.22           N  
ANISOU  951  N   ILE A 148     4536   4255   3071    645   -357    490       N  
ATOM    952  CA  ILE A 148      41.069  40.438  29.494  1.00 29.65           C  
ANISOU  952  CA  ILE A 148     4374   4022   2868    692   -358    521       C  
ATOM    953  C   ILE A 148      42.109  41.539  29.790  1.00 35.70           C  
ANISOU  953  C   ILE A 148     5250   4689   3626    645   -227    611       C  
ATOM    954  O   ILE A 148      41.767  42.734  29.752  1.00 30.31           O  
ANISOU  954  O   ILE A 148     4664   3953   2900    720   -221    648       O  
ATOM    955  CB  ILE A 148      40.268  40.170  30.782  1.00 29.62           C  
ANISOU  955  CB  ILE A 148     4201   4065   2989    640   -399    469       C  
ATOM    956  CG1 ILE A 148      41.159  39.576  31.858  1.00 27.85           C  
ANISOU  956  CG1 ILE A 148     3887   3833   2862    492   -314    488       C  
ATOM    957  CG2 ILE A 148      39.101  39.241  30.521  1.00 27.90           C  
ANISOU  957  CG2 ILE A 148     3862   3929   2809    687   -518    369       C  
ATOM    958  CD1 ILE A 148      40.455  39.446  33.175  1.00 23.62           C  
ANISOU  958  CD1 ILE A 148     3218   3331   2424    451   -327    456       C  
ATOM    959  N   ALA A 149      43.356  41.153  30.075  1.00 28.33           N  
ANISOU  959  N   ALA A 149     4296   3724   2743    525   -126    638       N  
ATOM    960  CA  ALA A 149      44.393  42.111  30.497  1.00 26.19           C  
ANISOU  960  CA  ALA A 149     4088   3358   2505    457     -2    697       C  
ATOM    961  C   ALA A 149      44.558  43.374  29.636  1.00 32.23           C  
ANISOU  961  C   ALA A 149     5043   4025   3177    539     67    769       C  
ATOM    962  O   ALA A 149      44.685  44.464  30.207  1.00 31.55           O  
ANISOU  962  O   ALA A 149     4994   3862   3131    525    120    797       O  
ATOM    963  CB  ALA A 149      45.741  41.413  30.613  1.00 28.73           C  
ANISOU  963  CB  ALA A 149     4363   3666   2887    338     87    701       C  
ATOM    964  N   PRO A 150      44.581  43.241  28.286  1.00 33.53           N  
ANISOU  964  N   PRO A 150     5340   4184   3217    630     75    799       N  
ATOM    965  CA  PRO A 150      44.631  44.423  27.414  1.00 35.53           C  
ANISOU  965  CA  PRO A 150     5802   4339   3360    732    146    881       C  
ATOM    966  C   PRO A 150      43.665  45.543  27.782  1.00 33.47           C  
ANISOU  966  C   PRO A 150     5588   4042   3086    826     89    893       C  
ATOM    967  O   PRO A 150      44.046  46.708  27.746  1.00 43.06           O  
ANISOU  967  O   PRO A 150     6927   5137   4297    835    193    963       O  
ATOM    968  CB  PRO A 150      44.255  43.854  26.049  1.00 42.51           C  
ANISOU  968  CB  PRO A 150     6789   5275   4086    861     86    878       C  
ATOM    969  CG  PRO A 150      44.780  42.490  26.077  1.00 40.33           C  
ANISOU  969  CG  PRO A 150     6388   5073   3864    766     78    821       C  
ATOM    970  CD  PRO A 150      44.623  42.001  27.491  1.00 35.50           C  
ANISOU  970  CD  PRO A 150     5565   4509   3414    647     28    760       C  
ATOM    971  N   ILE A 151      42.434  45.202  28.130  1.00 31.40           N  
ANISOU  971  N   ILE A 151     5224   3876   2829    893    -67    822       N  
ATOM    972  CA  ILE A 151      41.454  46.219  28.488  1.00 37.88           C  
ANISOU  972  CA  ILE A 151     6074   4673   3644    991   -130    821       C  
ATOM    973  C   ILE A 151      41.860  46.962  29.765  1.00 35.11           C  
ANISOU  973  C   ILE A 151     5663   4255   3421    882    -51    828       C  
ATOM    974  O   ILE A 151      41.576  48.153  29.937  1.00 43.56           O  
ANISOU  974  O   ILE A 151     6822   5242   4487    942    -29    862       O  
ATOM    975  CB  ILE A 151      40.067  45.598  28.665  1.00 36.70           C  
ANISOU  975  CB  ILE A 151     5792   4648   3504   1071   -305    723       C  
ATOM    976  CG1 ILE A 151      39.767  44.690  27.470  1.00 46.65           C  
ANISOU  976  CG1 ILE A 151     7082   5984   4659   1161   -394    686       C  
ATOM    977  CG2 ILE A 151      39.015  46.672  28.760  1.00 27.03           C  
ANISOU  977  CG2 ILE A 151     4620   3400   2251   1209   -378    720       C  
ATOM    978  CD1 ILE A 151      38.330  44.230  27.405  1.00 48.34           C  
ANISOU  978  CD1 ILE A 151     7181   6306   4880   1267   -576    576       C  
ATOM    979  N   PHE A 152      42.542  46.254  30.651  1.00 30.85           N  
ANISOU  979  N   PHE A 152     4979   3750   2992    729    -14    793       N  
ATOM    980  CA  PHE A 152      43.030  46.855  31.881  1.00 37.94           C  
ANISOU  980  CA  PHE A 152     5814   4596   4004    627     50    783       C  
ATOM    981  C   PHE A 152      44.323  47.637  31.652  1.00 35.34           C  
ANISOU  981  C   PHE A 152     5592   4131   3705    556    205    842       C  
ATOM    982  O   PHE A 152      44.482  48.736  32.177  1.00 38.70           O  
ANISOU  982  O   PHE A 152     6058   4462   4186    542    260    852       O  
ATOM    983  CB  PHE A 152      43.244  45.787  32.953  1.00 34.02           C  
ANISOU  983  CB  PHE A 152     5131   4191   3603    511     20    719       C  
ATOM    984  CG  PHE A 152      41.975  45.213  33.507  1.00 34.61           C  
ANISOU  984  CG  PHE A 152     5085   4374   3691    556    -97    658       C  
ATOM    985  CD1 PHE A 152      41.150  45.973  34.313  1.00 46.53           C  
ANISOU  985  CD1 PHE A 152     6565   5883   5229    601   -133    631       C  
ATOM    986  CD2 PHE A 152      41.620  43.903  33.254  1.00 39.38           C  
ANISOU  986  CD2 PHE A 152     5596   5073   4294    548   -161    620       C  
ATOM    987  CE1 PHE A 152      39.986  45.443  34.845  1.00 34.01           C  
ANISOU  987  CE1 PHE A 152     4857   4394   3672    636   -220    571       C  
ATOM    988  CE2 PHE A 152      40.458  43.368  33.783  1.00 32.18           C  
ANISOU  988  CE2 PHE A 152     4560   4248   3420    577   -248    558       C  
ATOM    989  CZ  PHE A 152      39.647  44.142  34.580  1.00 24.50           C  
ANISOU  989  CZ  PHE A 152     3556   3276   2477    619   -272    536       C  
ATOM    990  N   MET A 153      45.237  47.070  30.865  1.00 34.17           N  
ANISOU  990  N   MET A 153     5483   3969   3531    510    282    873       N  
ATOM    991  CA  MET A 153      46.513  47.729  30.568  1.00 30.56           C  
ANISOU  991  CA  MET A 153     5112   3379   3120    433    451    924       C  
ATOM    992  C   MET A 153      46.358  49.104  29.922  1.00 24.97           C  
ANISOU  992  C   MET A 153     4603   2530   2356    522    535   1004       C  
ATOM    993  O   MET A 153      47.162  49.993  30.203  1.00 42.24           O  
ANISOU  993  O   MET A 153     6826   4585   4638    445    666   1024       O  
ATOM    994  CB  MET A 153      47.404  46.867  29.655  1.00 24.83           C  
ANISOU  994  CB  MET A 153     4410   2666   2359    392    527    946       C  
ATOM    995  CG  MET A 153      47.807  45.475  30.161  1.00 23.54           C  
ANISOU  995  CG  MET A 153     4069   2616   2258    299    472    877       C  
ATOM    996  SD  MET A 153      48.452  45.357  31.842  1.00 40.14           S  
ANISOU  996  SD  MET A 153     5980   4736   4536    155    462    798       S  
ATOM    997  CE  MET A 153      47.047  44.752  32.755  1.00 20.13           C  
ANISOU  997  CE  MET A 153     3331   2334   1984    209    286    745       C  
ATOM    998  N   THR A 154      45.353  49.291  29.064  1.00 25.77           N  
ANISOU  998  N   THR A 154     4832   2649   2311    687    462   1047       N  
ATOM    999  CA  THR A 154      45.219  50.569  28.334  1.00 36.68           C  
ANISOU  999  CA  THR A 154     6434   3887   3617    795    547   1140       C  
ATOM   1000  C   THR A 154      45.245  51.799  29.269  1.00 30.93           C  
ANISOU 1000  C   THR A 154     5704   3041   3008    755    597   1135       C  
ATOM   1001  O   THR A 154      45.842  52.817  28.940  1.00 33.94           O  
ANISOU 1001  O   THR A 154     6211   3262   3422    738    746   1194       O  
ATOM   1002  CB  THR A 154      43.925  50.616  27.460  1.00 44.84           C  
ANISOU 1002  CB  THR A 154     7531   4998   4509    982    402   1124       C  
ATOM   1003  OG1 THR A 154      43.945  49.544  26.520  1.00 51.05           O  
ANISOU 1003  OG1 THR A 154     8306   5886   5204   1012    355   1101       O  
ATOM   1004  CG2 THR A 154      43.853  51.904  26.659  1.00 38.27           C  
ANISOU 1004  CG2 THR A 154     6868   4043   3630   1071    482   1176       C  
ATOM   1005  N   ASN A 155      44.634  51.715  30.440  1.00 31.94           N  
ANISOU 1005  N   ASN A 155     5673   3247   3215    729    481   1047       N  
ATOM   1006  CA  ASN A 155      44.705  52.851  31.355  1.00 37.65           C  
ANISOU 1006  CA  ASN A 155     6390   3864   4052    689    526   1026       C  
ATOM   1007  C   ASN A 155      45.418  52.517  32.645  1.00 34.89           C  
ANISOU 1007  C   ASN A 155     5849   3550   3856    524    533    932       C  
ATOM   1008  O   ASN A 155      45.139  53.099  33.684  1.00 37.31           O  
ANISOU 1008  O   ASN A 155     6091   3843   4243    507    498    871       O  
ATOM   1009  CB  ASN A 155      43.312  53.388  31.658  1.00 41.91           C  
ANISOU 1009  CB  ASN A 155     6944   4436   4543    832    395   1005       C  
ATOM   1010  CG  ASN A 155      42.621  53.881  30.423  1.00 60.45           C  
ANISOU 1010  CG  ASN A 155     9496   6734   6739   1019    378   1093       C  
ATOM   1011  OD1 ASN A 155      42.675  55.068  30.087  1.00 57.03           O  
ANISOU 1011  OD1 ASN A 155     9233   6142   6294   1084    465   1164       O  
ATOM   1012  ND2 ASN A 155      41.992  52.959  29.705  1.00 76.64           N  
ANISOU 1012  ND2 ASN A 155    11538   8915   8668   1113    264   1087       N  
ATOM   1013  N   LEU A 156      46.346  51.577  32.556  1.00 32.26           N  
ANISOU 1013  N   LEU A 156     5433   3266   3558    415    574    915       N  
ATOM   1014  CA  LEU A 156      47.234  51.264  33.663  1.00 36.52           C  
ANISOU 1014  CA  LEU A 156     5809   3829   4239    266    590    829       C  
ATOM   1015  C   LEU A 156      46.402  50.942  34.903  1.00 33.35           C  
ANISOU 1015  C   LEU A 156     5270   3550   3853    281    447    747       C  
ATOM   1016  O   LEU A 156      46.672  51.388  36.024  1.00 26.52           O  
ANISOU 1016  O   LEU A 156     4325   2667   3086    221    442    675       O  
ATOM   1017  CB  LEU A 156      48.218  52.418  33.893  1.00 25.46           C  
ANISOU 1017  CB  LEU A 156     4450   2253   2971    179    734    821       C  
ATOM   1018  CG  LEU A 156      49.117  52.704  32.668  1.00 35.86           C  
ANISOU 1018  CG  LEU A 156     5902   3436   4286    151    913    908       C  
ATOM   1019  CD1 LEU A 156      50.150  53.774  32.939  1.00 30.22           C  
ANISOU 1019  CD1 LEU A 156     5201   2539   3742     42   1072    884       C  
ATOM   1020  CD2 LEU A 156      49.829  51.452  32.179  1.00 33.08           C  
ANISOU 1020  CD2 LEU A 156     5481   3174   3914     91    932    907       C  
ATOM   1021  N   PHE A 157      45.357  50.164  34.670  1.00 33.94           N  
ANISOU 1021  N   PHE A 157     5317   3748   3829    368    334    754       N  
ATOM   1022  CA  PHE A 157      44.553  49.639  35.754  1.00 29.68           C  
ANISOU 1022  CA  PHE A 157     4641   3333   3302    378    219    685       C  
ATOM   1023  C   PHE A 157      45.278  48.456  36.387  1.00 28.97           C  
ANISOU 1023  C   PHE A 157     4412   3334   3262    269    207    639       C  
ATOM   1024  O   PHE A 157      45.582  47.490  35.702  1.00 41.95           O  
ANISOU 1024  O   PHE A 157     6043   5024   4872    251    209    663       O  
ATOM   1025  CB  PHE A 157      43.188  49.229  35.228  1.00 24.79           C  
ANISOU 1025  CB  PHE A 157     4032   2802   2586    503    115    697       C  
ATOM   1026  CG  PHE A 157      42.168  49.041  36.294  1.00 37.32           C  
ANISOU 1026  CG  PHE A 157     5501   4484   4194    532     24    633       C  
ATOM   1027  CD1 PHE A 157      42.078  47.838  36.985  1.00 40.38           C  
ANISOU 1027  CD1 PHE A 157     5745   4990   4607    473    -20    590       C  
ATOM   1028  CD2 PHE A 157      41.294  50.059  36.609  1.00 32.76           C  
ANISOU 1028  CD2 PHE A 157     4961   3871   3614    622     -6    618       C  
ATOM   1029  CE1 PHE A 157      41.132  47.653  37.955  1.00 28.40           C  
ANISOU 1029  CE1 PHE A 157     4128   3553   3110    498    -77    538       C  
ATOM   1030  CE2 PHE A 157      40.348  49.878  37.583  1.00 33.98           C  
ANISOU 1030  CE2 PHE A 157     5005   4116   3791    649    -73    556       C  
ATOM   1031  CZ  PHE A 157      40.263  48.671  38.255  1.00 30.34           C  
ANISOU 1031  CZ  PHE A 157     4404   3772   3353    585   -102    518       C  
ATOM   1032  N   PRO A 158      45.574  48.537  37.691  1.00 23.98           N  
ANISOU 1032  N   PRO A 158     3683   2726   2704    209    191    571       N  
ATOM   1033  CA  PRO A 158      46.332  47.487  38.377  1.00 21.96           C  
ANISOU 1033  CA  PRO A 158     3307   2547   2490    121    175    529       C  
ATOM   1034  C   PRO A 158      45.599  46.147  38.439  1.00 24.85           C  
ANISOU 1034  C   PRO A 158     3597   3043   2801    147    100    535       C  
ATOM   1035  O   PRO A 158      44.515  46.055  39.034  1.00 29.03           O  
ANISOU 1035  O   PRO A 158     4086   3638   3305    202     40    517       O  
ATOM   1036  CB  PRO A 158      46.514  48.042  39.800  1.00 19.84           C  
ANISOU 1036  CB  PRO A 158     2978   2280   2281     94    154    451       C  
ATOM   1037  CG  PRO A 158      46.120  49.432  39.759  1.00 20.77           C  
ANISOU 1037  CG  PRO A 158     3181   2296   2414    140    182    449       C  
ATOM   1038  CD  PRO A 158      45.161  49.597  38.618  1.00 23.12           C  
ANISOU 1038  CD  PRO A 158     3578   2577   2631    235    177    525       C  
ATOM   1039  N   MET A 159      46.187  45.124  37.828  1.00 21.26           N  
ANISOU 1039  N   MET A 159     3118   2618   2341    106    113    555       N  
ATOM   1040  CA  MET A 159      45.786  43.746  38.083  1.00 18.53           C  
ANISOU 1040  CA  MET A 159     2682   2380   1978    102     55    548       C  
ATOM   1041  C   MET A 159      46.848  43.128  38.952  1.00 22.47           C  
ANISOU 1041  C   MET A 159     3100   2904   2533     23     64    514       C  
ATOM   1042  O   MET A 159      48.038  43.222  38.649  1.00 29.27           O  
ANISOU 1042  O   MET A 159     3969   3713   3440    -36    116    506       O  
ATOM   1043  CB  MET A 159      45.647  42.931  36.804  1.00 18.04           C  
ANISOU 1043  CB  MET A 159     2647   2337   1870    123     50    583       C  
ATOM   1044  CG  MET A 159      44.810  43.566  35.753  1.00 34.90           C  
ANISOU 1044  CG  MET A 159     4883   4442   3935    217     36    614       C  
ATOM   1045  SD  MET A 159      44.733  42.526  34.297  1.00 42.91           S  
ANISOU 1045  SD  MET A 159     5929   5491   4883    251     16    634       S  
ATOM   1046  CE  MET A 159      44.522  40.916  35.039  1.00 18.83           C  
ANISOU 1046  CE  MET A 159     2722   2544   1888    195    -39    590       C  
ATOM   1047  N   VAL A 160      46.433  42.502  40.039  1.00 28.08           N  
ANISOU 1047  N   VAL A 160     3736   3691   3241     28     18    491       N  
ATOM   1048  CA  VAL A 160      47.379  41.741  40.833  1.00 24.86           C  
ANISOU 1048  CA  VAL A 160     3262   3318   2866    -23     10    464       C  
ATOM   1049  C   VAL A 160      46.893  40.313  40.864  1.00 20.31           C  
ANISOU 1049  C   VAL A 160     2634   2814   2269    -16    -16    491       C  
ATOM   1050  O   VAL A 160      45.964  39.994  41.597  1.00 21.96           O  
ANISOU 1050  O   VAL A 160     2813   3074   2455     17    -37    495       O  
ATOM   1051  CB  VAL A 160      47.531  42.286  42.256  1.00 24.05           C  
ANISOU 1051  CB  VAL A 160     3134   3231   2771    -15    -14    412       C  
ATOM   1052  CG1 VAL A 160      48.656  41.547  42.971  1.00 28.94           C  
ANISOU 1052  CG1 VAL A 160     3696   3883   3416    -51    -35    378       C  
ATOM   1053  CG2 VAL A 160      47.827  43.786  42.229  1.00 19.27           C  
ANISOU 1053  CG2 VAL A 160     2579   2541   2201    -20     12    375       C  
ATOM   1054  N   SER A 161      47.518  39.471  40.044  1.00 26.81           N  
ANISOU 1054  N   SER A 161     3447   3632   3109    -49     -2    507       N  
ATOM   1055  CA  SER A 161      47.154  38.065  39.925  1.00 35.06           C  
ANISOU 1055  CA  SER A 161     4444   4725   4151    -50    -21    527       C  
ATOM   1056  C   SER A 161      47.680  37.224  41.082  1.00 30.98           C  
ANISOU 1056  C   SER A 161     3875   4247   3650    -65    -34    521       C  
ATOM   1057  O   SER A 161      48.792  37.431  41.554  1.00 27.14           O  
ANISOU 1057  O   SER A 161     3379   3749   3185    -87    -37    493       O  
ATOM   1058  CB  SER A 161      47.670  37.499  38.609  1.00 37.08           C  
ANISOU 1058  CB  SER A 161     4715   4958   4414    -71     -2    538       C  
ATOM   1059  OG  SER A 161      47.158  36.202  38.404  1.00 39.69           O  
ANISOU 1059  OG  SER A 161     5003   5327   4752    -68    -23    547       O  
ATOM   1060  N   TYR A 162      46.870  36.279  41.544  1.00 28.44           N  
ANISOU 1060  N   TYR A 162     3519   3965   3320    -49    -41    545       N  
ATOM   1061  CA  TYR A 162      47.267  35.426  42.655  1.00 33.19           C  
ANISOU 1061  CA  TYR A 162     4096   4597   3920    -45    -45    557       C  
ATOM   1062  C   TYR A 162      47.591  34.030  42.134  1.00 39.22           C  
ANISOU 1062  C   TYR A 162     4829   5354   4718    -68    -39    579       C  
ATOM   1063  O   TYR A 162      47.701  33.084  42.918  1.00 41.51           O  
ANISOU 1063  O   TYR A 162     5106   5658   5007    -57    -34    605       O  
ATOM   1064  CB  TYR A 162      46.161  35.354  43.733  1.00 26.87           C  
ANISOU 1064  CB  TYR A 162     3291   3831   3086     -6    -29    577       C  
ATOM   1065  CG  TYR A 162      44.837  34.886  43.162  1.00 28.08           C  
ANISOU 1065  CG  TYR A 162     3413   3989   3268     -7     -6    594       C  
ATOM   1066  CD1 TYR A 162      44.576  33.533  42.977  1.00 15.53           C  
ANISOU 1066  CD1 TYR A 162     1785   2394   1721    -28     16    620       C  
ATOM   1067  CD2 TYR A 162      43.870  35.800  42.761  1.00 25.21           C  
ANISOU 1067  CD2 TYR A 162     3051   3626   2900     16    -13    572       C  
ATOM   1068  CE1 TYR A 162      43.413  33.114  42.419  1.00 15.71           C  
ANISOU 1068  CE1 TYR A 162     1760   2415   1792    -34     30    611       C  
ATOM   1069  CE2 TYR A 162      42.700  35.382  42.210  1.00 19.90           C  
ANISOU 1069  CE2 TYR A 162     2332   2961   2266     22     -8    566       C  
ATOM   1070  CZ  TYR A 162      42.472  34.041  42.032  1.00 25.30           C  
ANISOU 1070  CZ  TYR A 162     2966   3642   3003     -7     12    579       C  
ATOM   1071  OH  TYR A 162      41.279  33.621  41.476  1.00 21.77           O  
ANISOU 1071  OH  TYR A 162     2455   3200   2617     -5     11    550       O  
ATOM   1072  N   GLY A 163      47.723  33.880  40.819  1.00 29.38           N  
ANISOU 1072  N   GLY A 163     3584   4083   3497    -92    -36    570       N  
ATOM   1073  CA  GLY A 163      47.904  32.538  40.286  1.00 32.03           C  
ANISOU 1073  CA  GLY A 163     3890   4410   3869   -111    -31    580       C  
ATOM   1074  C   GLY A 163      48.381  32.379  38.855  1.00 24.47           C  
ANISOU 1074  C   GLY A 163     2944   3429   2926   -131    -27    560       C  
ATOM   1075  O   GLY A 163      48.729  31.278  38.429  1.00 27.81           O  
ANISOU 1075  O   GLY A 163     3342   3843   3382   -145    -25    557       O  
ATOM   1076  N   CYS A 164      48.410  33.473  38.112  1.00 18.81           N  
ANISOU 1076  N   CYS A 164     2272   2696   2179   -125    -20    547       N  
ATOM   1077  CA  CYS A 164      48.740  33.400  36.703  1.00 30.39           C  
ANISOU 1077  CA  CYS A 164     3771   4141   3634   -129     -3    535       C  
ATOM   1078  C   CYS A 164      50.257  33.357  36.499  1.00 29.63           C  
ANISOU 1078  C   CYS A 164     3673   4018   3568   -164     35    523       C  
ATOM   1079  O   CYS A 164      50.959  34.329  36.762  1.00 26.35           O  
ANISOU 1079  O   CYS A 164     3272   3578   3162   -181     63    514       O  
ATOM   1080  CB  CYS A 164      48.120  34.581  35.943  1.00 25.98           C  
ANISOU 1080  CB  CYS A 164     3284   3568   3019    -93      0    539       C  
ATOM   1081  SG  CYS A 164      48.671  34.650  34.232  1.00 73.15           S  
ANISOU 1081  SG  CYS A 164     9336   9511   8949    -80     38    536       S  
ATOM   1082  N   SER A 165      50.756  32.226  36.015  1.00 28.99           N  
ANISOU 1082  N   SER A 165     3563   3936   3515   -177     40    512       N  
ATOM   1083  CA  SER A 165      52.194  32.011  35.989  1.00 33.72           C  
ANISOU 1083  CA  SER A 165     4134   4517   4162   -207     72    490       C  
ATOM   1084  C   SER A 165      52.827  32.045  34.586  1.00 36.75           C  
ANISOU 1084  C   SER A 165     4554   4872   4536   -217    133    475       C  
ATOM   1085  O   SER A 165      53.983  31.660  34.417  1.00 34.68           O  
ANISOU 1085  O   SER A 165     4256   4596   4326   -242    169    448       O  
ATOM   1086  CB  SER A 165      52.510  30.686  36.660  1.00 27.81           C  
ANISOU 1086  CB  SER A 165     3324   3783   3460   -205     40    487       C  
ATOM   1087  OG  SER A 165      51.854  29.640  35.980  1.00 33.39           O  
ANISOU 1087  OG  SER A 165     4030   4490   4166   -196     30    489       O  
ATOM   1088  N   GLY A 166      52.080  32.524  33.598  1.00 15.78           N  
ANISOU 1088  N   GLY A 166     1975   2210   1810   -188    146    489       N  
ATOM   1089  CA  GLY A 166      52.592  32.636  32.241  1.00 19.03           C  
ANISOU 1089  CA  GLY A 166     2451   2596   2184   -181    214    484       C  
ATOM   1090  C   GLY A 166      53.819  33.538  32.134  1.00 23.11           C  
ANISOU 1090  C   GLY A 166     2981   3062   2739   -223    313    483       C  
ATOM   1091  O   GLY A 166      53.888  34.596  32.771  1.00 32.80           O  
ANISOU 1091  O   GLY A 166     4213   4263   3987   -242    327    493       O  
ATOM   1092  N   SER A 167      54.791  33.111  31.333  1.00 20.89           N  
ANISOU 1092  N   SER A 167     2698   2761   2477   -241    387    463       N  
ATOM   1093  CA  SER A 167      56.081  33.797  31.237  1.00 35.89           C  
ANISOU 1093  CA  SER A 167     4581   4607   4448   -294    498    447       C  
ATOM   1094  C   SER A 167      55.905  35.157  30.623  1.00 37.99           C  
ANISOU 1094  C   SER A 167     4960   4813   4660   -288    588    491       C  
ATOM   1095  O   SER A 167      56.613  36.103  30.970  1.00 32.81           O  
ANISOU 1095  O   SER A 167     4286   4099   4080   -340    662    481       O  
ATOM   1096  CB  SER A 167      57.074  32.991  30.401  1.00 38.10           C  
ANISOU 1096  CB  SER A 167     4837   4881   4759   -307    572    415       C  
ATOM   1097  OG  SER A 167      57.390  31.784  31.061  1.00 62.74           O  
ANISOU 1097  OG  SER A 167     7849   8042   7947   -312    494    373       O  
ATOM   1098  N   VAL A 168      54.945  35.242  29.708  1.00 28.19           N  
ANISOU 1098  N   VAL A 168     3838   3582   3292   -219    576    532       N  
ATOM   1099  CA  VAL A 168      54.761  36.438  28.926  1.00 26.37           C  
ANISOU 1099  CA  VAL A 168     3747   3288   2984   -188    667    587       C  
ATOM   1100  C   VAL A 168      54.418  37.630  29.825  1.00 19.43           C  
ANISOU 1100  C   VAL A 168     2870   2371   2143   -206    653    605       C  
ATOM   1101  O   VAL A 168      54.645  38.777  29.442  1.00 20.27           O  
ANISOU 1101  O   VAL A 168     3068   2394   2240   -210    759    644       O  
ATOM   1102  CB  VAL A 168      53.657  36.235  27.857  1.00 33.75           C  
ANISOU 1102  CB  VAL A 168     4807   4257   3759    -82    618    617       C  
ATOM   1103  CG1 VAL A 168      52.277  36.070  28.523  1.00 22.53           C  
ANISOU 1103  CG1 VAL A 168     3352   2897   2312    -36    460    607       C  
ATOM   1104  CG2 VAL A 168      53.645  37.394  26.853  1.00 21.03           C  
ANISOU 1104  CG2 VAL A 168     3373   2573   2046    -30    733    684       C  
ATOM   1105  N   PHE A 169      53.889  37.369  31.022  1.00 22.39           N  
ANISOU 1105  N   PHE A 169     3150   2797   2560   -214    533    577       N  
ATOM   1106  CA  PHE A 169      53.461  38.468  31.907  1.00 25.34           C  
ANISOU 1106  CA  PHE A 169     3528   3143   2958   -219    509    585       C  
ATOM   1107  C   PHE A 169      54.612  39.184  32.635  1.00 32.29           C  
ANISOU 1107  C   PHE A 169     4339   3961   3968   -303    578    544       C  
ATOM   1108  O   PHE A 169      54.404  40.205  33.316  1.00 41.20           O  
ANISOU 1108  O   PHE A 169     5476   5051   5129   -312    573    539       O  
ATOM   1109  CB  PHE A 169      52.422  37.948  32.898  1.00 24.98           C  
ANISOU 1109  CB  PHE A 169     3418   3176   2899   -189    370    570       C  
ATOM   1110  CG  PHE A 169      51.103  37.633  32.244  1.00 31.93           C  
ANISOU 1110  CG  PHE A 169     4360   4098   3672   -107    302    595       C  
ATOM   1111  CD1 PHE A 169      50.303  38.655  31.752  1.00 34.22           C  
ANISOU 1111  CD1 PHE A 169     4761   4358   3884    -42    306    633       C  
ATOM   1112  CD2 PHE A 169      50.681  36.319  32.076  1.00 31.78           C  
ANISOU 1112  CD2 PHE A 169     4290   4146   3641    -89    233    573       C  
ATOM   1113  CE1 PHE A 169      49.084  38.369  31.130  1.00 35.00           C  
ANISOU 1113  CE1 PHE A 169     4905   4503   3891     47    225    637       C  
ATOM   1114  CE2 PHE A 169      49.467  36.031  31.451  1.00 28.45           C  
ANISOU 1114  CE2 PHE A 169     3907   3762   3140    -15    161    573       C  
ATOM   1115  CZ  PHE A 169      48.666  37.055  30.985  1.00 26.60           C  
ANISOU 1115  CZ  PHE A 169     3772   3509   2826     57    151    600       C  
ATOM   1116  N   SER A 170      55.824  38.665  32.448  1.00 34.74           N  
ANISOU 1116  N   SER A 170     4578   4260   4363   -360    643    504       N  
ATOM   1117  CA  SER A 170      57.045  39.333  32.891  1.00 34.25           C  
ANISOU 1117  CA  SER A 170     4440   4130   4444   -441    726    447       C  
ATOM   1118  C   SER A 170      57.487  40.415  31.909  1.00 37.92           C  
ANISOU 1118  C   SER A 170     5007   4477   4923   -470    901    486       C  
ATOM   1119  O   SER A 170      58.324  41.247  32.251  1.00 40.07           O  
ANISOU 1119  O   SER A 170     5229   4668   5328   -542    985    440       O  
ATOM   1120  CB  SER A 170      58.172  38.320  33.081  1.00 30.26           C  
ANISOU 1120  CB  SER A 170     3801   3660   4035   -484    723    378       C  
ATOM   1121  OG  SER A 170      57.858  37.397  34.112  1.00 34.11           O  
ANISOU 1121  OG  SER A 170     4203   4239   4518   -455    572    348       O  
ATOM   1122  N   LYS A 171      56.936  40.398  30.695  1.00 21.41           N  
ANISOU 1122  N   LYS A 171     3062   2373   2700   -408    959    566       N  
ATOM   1123  CA  LYS A 171      57.226  41.441  29.714  1.00 22.76           C  
ANISOU 1123  CA  LYS A 171     3371   2425   2852   -412   1137    627       C  
ATOM   1124  C   LYS A 171      56.440  42.717  30.032  1.00 40.34           C  
ANISOU 1124  C   LYS A 171     5692   4586   5051   -382   1127    670       C  
ATOM   1125  O   LYS A 171      55.284  42.857  29.645  1.00 50.14           O  
ANISOU 1125  O   LYS A 171     7052   5853   6146   -283   1061    733       O  
ATOM   1126  CB  LYS A 171      56.908  40.963  28.288  1.00 36.28           C  
ANISOU 1126  CB  LYS A 171     5228   4152   4405   -332   1193    698       C  
ATOM   1127  CG  LYS A 171      57.843  39.874  27.729  1.00 34.51           C  
ANISOU 1127  CG  LYS A 171     4937   3963   4211   -363   1254    659       C  
ATOM   1128  CD  LYS A 171      57.363  39.417  26.346  1.00 45.55           C  
ANISOU 1128  CD  LYS A 171     6496   5388   5425   -263   1287    720       C  
ATOM   1129  CE  LYS A 171      58.495  39.023  25.374  1.00 56.15           C  
ANISOU 1129  CE  LYS A 171     7855   6695   6785   -292   1463    715       C  
ATOM   1130  NZ  LYS A 171      58.871  37.569  25.403  1.00 52.58           N  
ANISOU 1130  NZ  LYS A 171     7278   6338   6362   -300   1388    641       N  
ATOM   1131  N   GLU A 172      57.089  43.650  30.724  1.00 37.47           N  
ANISOU 1131  N   GLU A 172     5267   4133   4837   -464   1191    625       N  
ATOM   1132  CA  GLU A 172      56.433  44.832  31.286  1.00 34.17           C  
ANISOU 1132  CA  GLU A 172     4905   3652   4426   -446   1167    639       C  
ATOM   1133  C   GLU A 172      55.892  45.796  30.223  1.00 38.24           C  
ANISOU 1133  C   GLU A 172     5636   4061   4833   -377   1283    752       C  
ATOM   1134  O   GLU A 172      54.946  46.536  30.464  1.00 42.75           O  
ANISOU 1134  O   GLU A 172     6290   4610   5344   -312   1223    787       O  
ATOM   1135  CB  GLU A 172      57.411  45.568  32.207  1.00 36.48           C  
ANISOU 1135  CB  GLU A 172     5072   3864   4924   -557   1217    543       C  
ATOM   1136  CG  GLU A 172      56.774  46.343  33.366  1.00 51.09           C  
ANISOU 1136  CG  GLU A 172     6896   5711   6805   -545   1107    500       C  
ATOM   1137  CD  GLU A 172      56.537  47.815  33.036  1.00 71.00           C  
ANISOU 1137  CD  GLU A 172     9554   8076   9347   -542   1226    551       C  
ATOM   1138  OE1 GLU A 172      56.745  48.206  31.860  1.00 77.03           O  
ANISOU 1138  OE1 GLU A 172    10455   8736  10076   -534   1393    640       O  
ATOM   1139  OE2 GLU A 172      56.148  48.580  33.953  1.00 71.44           O  
ANISOU 1139  OE2 GLU A 172     9587   8106   9450   -540   1159    504       O  
ATOM   1140  N   ASN A 173      56.489  45.791  29.042  1.00 39.37           N  
ANISOU 1140  N   ASN A 173     5879   4136   4943   -380   1452    811       N  
ATOM   1141  CA  ASN A 173      56.021  46.668  27.979  1.00 37.42           C  
ANISOU 1141  CA  ASN A 173     5862   3784   4571   -296   1570    930       C  
ATOM   1142  C   ASN A 173      54.676  46.203  27.370  1.00 36.91           C  
ANISOU 1142  C   ASN A 173     5926   3823   4277   -136   1429    994       C  
ATOM   1143  O   ASN A 173      53.926  47.006  26.811  1.00 39.06           O  
ANISOU 1143  O   ASN A 173     6348   4052   4442    -29   1418   1053       O  
ATOM   1144  CB  ASN A 173      57.093  46.761  26.901  1.00 37.71           C  
ANISOU 1144  CB  ASN A 173     5926   3761   4640   -321   1735    928       C  
ATOM   1145  CG  ASN A 173      57.299  45.449  26.192  1.00 38.16           C  
ANISOU 1145  CG  ASN A 173     5968   3925   4605   -291   1716    925       C  
ATOM   1146  OD1 ASN A 173      57.844  44.493  26.762  1.00 42.52           O  
ANISOU 1146  OD1 ASN A 173     6364   4545   5247   -371   1688    860       O  
ATOM   1147  ND2 ASN A 173      56.843  45.382  24.948  1.00 31.68           N  
ANISOU 1147  ND2 ASN A 173     5310   3122   3605   -170   1726    988       N  
ATOM   1148  N   LEU A 174      54.385  44.907  27.478  1.00 31.48           N  
ANISOU 1148  N   LEU A 174     5137   3285   3538   -114   1284    944       N  
ATOM   1149  CA  LEU A 174      53.101  44.352  27.060  1.00 33.82           C  
ANISOU 1149  CA  LEU A 174     5504   3689   3656     22   1125    968       C  
ATOM   1150  C   LEU A 174      52.037  44.459  28.166  1.00 30.52           C  
ANISOU 1150  C   LEU A 174     5000   3339   3257     48    943    926       C  
ATOM   1151  O   LEU A 174      50.888  44.767  27.895  1.00 38.27           O  
ANISOU 1151  O   LEU A 174     6076   4344   4121    165    853    959       O  
ATOM   1152  CB  LEU A 174      53.263  42.887  26.649  1.00 34.32           C  
ANISOU 1152  CB  LEU A 174     5497   3869   3675     27   1064    926       C  
ATOM   1153  CG  LEU A 174      54.346  42.543  25.615  1.00 34.16           C  
ANISOU 1153  CG  LEU A 174     5532   3806   3639      0   1236    948       C  
ATOM   1154  CD1 LEU A 174      54.474  41.038  25.442  1.00 31.97           C  
ANISOU 1154  CD1 LEU A 174     5154   3649   3344     -1   1150    885       C  
ATOM   1155  CD2 LEU A 174      54.072  43.188  24.265  1.00 28.39           C  
ANISOU 1155  CD2 LEU A 174     5016   3018   2751    116   1317   1025       C  
ATOM   1156  N   TYR A 175      52.425  44.200  29.410  1.00 27.72           N  
ANISOU 1156  N   TYR A 175     4468   3019   3047    -52    889    848       N  
ATOM   1157  CA  TYR A 175      51.491  44.255  30.537  1.00 30.94           C  
ANISOU 1157  CA  TYR A 175     4791   3492   3473    -32    736    806       C  
ATOM   1158  C   TYR A 175      52.028  45.149  31.649  1.00 29.73           C  
ANISOU 1158  C   TYR A 175     4565   3268   3464   -117    772    762       C  
ATOM   1159  O   TYR A 175      52.513  44.657  32.660  1.00 26.80           O  
ANISOU 1159  O   TYR A 175     4042   2948   3192   -191    719    686       O  
ATOM   1160  CB  TYR A 175      51.208  42.843  31.077  1.00 30.60           C  
ANISOU 1160  CB  TYR A 175     4605   3587   3434    -43    602    748       C  
ATOM   1161  CG  TYR A 175      50.842  41.871  29.977  1.00 35.69           C  
ANISOU 1161  CG  TYR A 175     5301   4296   3964     26    570    768       C  
ATOM   1162  CD1 TYR A 175      49.532  41.772  29.505  1.00 32.05           C  
ANISOU 1162  CD1 TYR A 175     4907   3889   3383    142    465    783       C  
ATOM   1163  CD2 TYR A 175      51.819  41.088  29.372  1.00 32.97           C  
ANISOU 1163  CD2 TYR A 175     4936   3955   3636    -20    645    758       C  
ATOM   1164  CE1 TYR A 175      49.213  40.897  28.466  1.00 27.99           C  
ANISOU 1164  CE1 TYR A 175     4436   3432   2765    211    425    781       C  
ATOM   1165  CE2 TYR A 175      51.508  40.222  28.341  1.00 36.73           C  
ANISOU 1165  CE2 TYR A 175     5465   4486   4003     48    616    764       C  
ATOM   1166  CZ  TYR A 175      50.207  40.124  27.894  1.00 31.03           C  
ANISOU 1166  CZ  TYR A 175     4810   3820   3162    163    501    772       C  
ATOM   1167  OH  TYR A 175      49.929  39.255  26.864  1.00 32.59           O  
ANISOU 1167  OH  TYR A 175     5054   4074   3256    234    462    758       O  
ATOM   1168  N   PRO A 176      51.947  46.473  31.449  1.00 31.12           N  
ANISOU 1168  N   PRO A 176     4856   3319   3648    -99    859    804       N  
ATOM   1169  CA  PRO A 176      52.606  47.439  32.335  1.00 27.76           C  
ANISOU 1169  CA  PRO A 176     4373   2797   3377   -188    919    752       C  
ATOM   1170  C   PRO A 176      51.876  47.721  33.639  1.00 32.02           C  
ANISOU 1170  C   PRO A 176     4832   3390   3944   -172    782    690       C  
ATOM   1171  O   PRO A 176      52.460  48.360  34.513  1.00 41.06           O  
ANISOU 1171  O   PRO A 176     5905   4478   5220   -245    805    620       O  
ATOM   1172  CB  PRO A 176      52.683  48.711  31.471  1.00 25.03           C  
ANISOU 1172  CB  PRO A 176     4209   2284   3017   -160   1076    835       C  
ATOM   1173  CG  PRO A 176      51.601  48.582  30.506  1.00 25.16           C  
ANISOU 1173  CG  PRO A 176     4380   2338   2841    -16   1029    925       C  
ATOM   1174  CD  PRO A 176      51.477  47.104  30.204  1.00 24.11           C  
ANISOU 1174  CD  PRO A 176     4174   2356   2632      2    935    905       C  
ATOM   1175  N   SER A 177      50.637  47.269  33.783  1.00 21.89           N  
ANISOU 1175  N   SER A 177     3555   2212   2548    -78    648    706       N  
ATOM   1176  CA  SER A 177      49.958  47.386  35.076  1.00 21.20           C  
ANISOU 1176  CA  SER A 177     3381   2190   2485    -64    530    645       C  
ATOM   1177  C   SER A 177      49.673  46.008  35.643  1.00 19.97           C  
ANISOU 1177  C   SER A 177     3102   2185   2303    -66    416    609       C  
ATOM   1178  O   SER A 177      48.880  45.864  36.565  1.00 32.70           O  
ANISOU 1178  O   SER A 177     4655   3870   3898    -34    320    577       O  
ATOM   1179  CB  SER A 177      48.657  48.200  34.981  1.00 21.53           C  
ANISOU 1179  CB  SER A 177     3522   2213   2446     47    482    683       C  
ATOM   1180  OG  SER A 177      47.758  47.726  33.983  1.00 29.71           O  
ANISOU 1180  OG  SER A 177     4636   3301   3350    151    435    744       O  
ATOM   1181  N   PHE A 178      50.338  44.994  35.105  1.00 19.69           N  
ANISOU 1181  N   PHE A 178     3029   2186   2266   -105    439    615       N  
ATOM   1182  CA  PHE A 178      50.110  43.641  35.577  1.00 31.14           C  
ANISOU 1182  CA  PHE A 178     4374   3760   3699   -107    345    588       C  
ATOM   1183  C   PHE A 178      51.164  43.198  36.584  1.00 30.39           C  
ANISOU 1183  C   PHE A 178     4153   3689   3705   -188    334    518       C  
ATOM   1184  O   PHE A 178      52.352  43.050  36.255  1.00 42.42           O  
ANISOU 1184  O   PHE A 178     5646   5171   5299   -254    406    497       O  
ATOM   1185  CB  PHE A 178      50.059  42.663  34.400  1.00 28.97           C  
ANISOU 1185  CB  PHE A 178     4131   3520   3354    -81    353    627       C  
ATOM   1186  CG  PHE A 178      49.607  41.275  34.781  1.00 30.57           C  
ANISOU 1186  CG  PHE A 178     4239   3836   3541    -73    257    605       C  
ATOM   1187  CD1 PHE A 178      50.524  40.326  35.232  1.00 35.28           C  
ANISOU 1187  CD1 PHE A 178     4737   4466   4203   -137    256    569       C  
ATOM   1188  CD2 PHE A 178      48.271  40.920  34.690  1.00 27.38           C  
ANISOU 1188  CD2 PHE A 178     3841   3494   3069      0    173    615       C  
ATOM   1189  CE1 PHE A 178      50.120  39.045  35.581  1.00 29.03           C  
ANISOU 1189  CE1 PHE A 178     3871   3758   3401   -129    182    558       C  
ATOM   1190  CE2 PHE A 178      47.852  39.640  35.039  1.00 32.82           C  
ANISOU 1190  CE2 PHE A 178     4438   4267   3764     -3    104    593       C  
ATOM   1191  CZ  PHE A 178      48.782  38.701  35.480  1.00 32.86           C  
ANISOU 1191  CZ  PHE A 178     4363   4294   3828    -68    114    572       C  
ATOM   1192  N   LEU A 179      50.716  42.986  37.816  1.00 22.86           N  
ANISOU 1192  N   LEU A 179     3128   2804   2753   -174    245    479       N  
ATOM   1193  CA  LEU A 179      51.572  42.410  38.842  1.00 24.70           C  
ANISOU 1193  CA  LEU A 179     3253   3082   3051   -220    206    413       C  
ATOM   1194  C   LEU A 179      51.036  41.044  39.274  1.00 26.14           C  
ANISOU 1194  C   LEU A 179     3382   3370   3180   -188    129    429       C  
ATOM   1195  O   LEU A 179      49.882  40.701  39.012  1.00 28.23           O  
ANISOU 1195  O   LEU A 179     3676   3673   3376   -138    100    473       O  
ATOM   1196  CB  LEU A 179      51.687  43.341  40.042  1.00 23.53           C  
ANISOU 1196  CB  LEU A 179     3076   2916   2947   -224    175    345       C  
ATOM   1197  CG  LEU A 179      52.371  44.687  39.815  1.00 22.70           C  
ANISOU 1197  CG  LEU A 179     3002   2690   2932   -271    256    308       C  
ATOM   1198  CD1 LEU A 179      51.314  45.722  39.473  1.00 21.71           C  
ANISOU 1198  CD1 LEU A 179     2985   2508   2755   -218    279    356       C  
ATOM   1199  CD2 LEU A 179      53.181  45.089  41.057  1.00 23.14           C  
ANISOU 1199  CD2 LEU A 179     2969   2746   3079   -305    211    192       C  
ATOM   1200  N   ARG A 180      51.879  40.247  39.909  1.00 21.08           N  
ANISOU 1200  N   ARG A 180     2660   2768   2580   -215     98    390       N  
ATOM   1201  CA  ARG A 180      51.416  38.959  40.390  1.00 24.44           C  
ANISOU 1201  CA  ARG A 180     3047   3276   2962   -184     39    413       C  
ATOM   1202  C   ARG A 180      52.119  38.566  41.692  1.00 23.72           C  
ANISOU 1202  C   ARG A 180     2891   3229   2893   -178    -18    361       C  
ATOM   1203  O   ARG A 180      53.181  39.084  42.033  1.00 22.56           O  
ANISOU 1203  O   ARG A 180     2704   3055   2812   -207    -21    291       O  
ATOM   1204  CB  ARG A 180      51.619  37.880  39.321  1.00 20.87           C  
ANISOU 1204  CB  ARG A 180     2591   2829   2510   -198     64    446       C  
ATOM   1205  CG  ARG A 180      53.046  37.731  38.815  1.00 22.57           C  
ANISOU 1205  CG  ARG A 180     2770   3007   2799   -250    110    411       C  
ATOM   1206  CD  ARG A 180      53.201  36.512  37.884  1.00 30.90           C  
ANISOU 1206  CD  ARG A 180     3817   4077   3846   -253    127    437       C  
ATOM   1207  NE  ARG A 180      54.250  36.717  36.882  1.00 38.03           N  
ANISOU 1207  NE  ARG A 180     4725   4926   4799   -296    211    420       N  
ATOM   1208  CZ  ARG A 180      54.290  36.095  35.707  1.00 35.69           C  
ANISOU 1208  CZ  ARG A 180     4461   4623   4476   -293    255    445       C  
ATOM   1209  NH1 ARG A 180      53.347  35.216  35.385  1.00 36.35           N  
ANISOU 1209  NH1 ARG A 180     4565   4750   4496   -253    207    476       N  
ATOM   1210  NH2 ARG A 180      55.272  36.349  34.853  1.00 28.73           N  
ANISOU 1210  NH2 ARG A 180     3589   3690   3637   -331    351    431       N  
ATOM   1211  N   THR A 181      51.524  37.641  42.423  1.00 17.64           N  
ANISOU 1211  N   THR A 181     2110   2523   2071   -136    -62    391       N  
ATOM   1212  CA  THR A 181      52.110  37.244  43.687  1.00 22.35           C  
ANISOU 1212  CA  THR A 181     2669   3164   2658   -104   -121    353       C  
ATOM   1213  C   THR A 181      52.510  35.775  43.688  1.00 29.97           C  
ANISOU 1213  C   THR A 181     3604   4157   3625    -93   -138    382       C  
ATOM   1214  O   THR A 181      52.880  35.248  44.731  1.00 26.56           O  
ANISOU 1214  O   THR A 181     3160   3766   3166    -45   -190    369       O  
ATOM   1215  CB  THR A 181      51.147  37.511  44.818  1.00 18.20           C  
ANISOU 1215  CB  THR A 181     2177   2682   2056    -47   -147    365       C  
ATOM   1216  OG1 THR A 181      49.881  36.956  44.459  1.00 23.66           O  
ANISOU 1216  OG1 THR A 181     2892   3387   2709    -35   -114    440       O  
ATOM   1217  CG2 THR A 181      50.984  39.009  45.013  1.00 19.04           C  
ANISOU 1217  CG2 THR A 181     2306   2756   2171    -50   -144    314       C  
ATOM   1218  N   VAL A 182      52.414  35.114  42.529  1.00 23.22           N  
ANISOU 1218  N   VAL A 182     2747   3279   2795   -125    -97    421       N  
ATOM   1219  CA  VAL A 182      53.035  33.801  42.357  1.00 19.98           C  
ANISOU 1219  CA  VAL A 182     2303   2878   2411   -123   -107    432       C  
ATOM   1220  C   VAL A 182      54.153  33.938  41.368  1.00 27.54           C  
ANISOU 1220  C   VAL A 182     3225   3797   3444   -172    -75    388       C  
ATOM   1221  O   VAL A 182      54.188  34.921  40.623  1.00 20.81           O  
ANISOU 1221  O   VAL A 182     2392   2903   2610   -210    -25    374       O  
ATOM   1222  CB  VAL A 182      52.081  32.715  41.835  1.00 25.84           C  
ANISOU 1222  CB  VAL A 182     3062   3622   3134   -119    -84    498       C  
ATOM   1223  CG1 VAL A 182      51.088  32.327  42.898  1.00 34.24           C  
ANISOU 1223  CG1 VAL A 182     4149   4717   4144    -74    -94    544       C  
ATOM   1224  CG2 VAL A 182      51.401  33.151  40.493  1.00 21.11           C  
ANISOU 1224  CG2 VAL A 182     2491   2996   2535   -150    -41    509       C  
ATOM   1225  N   HIS A 183      55.039  32.939  41.337  1.00 38.73           N  
ANISOU 1225  N   HIS A 183     4594   5220   4901   -166    -93    371       N  
ATOM   1226  CA  HIS A 183      56.185  32.966  40.430  1.00 32.17           C  
ANISOU 1226  CA  HIS A 183     3715   4354   4152   -211    -51    321       C  
ATOM   1227  C   HIS A 183      55.826  32.517  39.029  1.00 29.67           C  
ANISOU 1227  C   HIS A 183     3432   4011   3828   -239     16    362       C  
ATOM   1228  O   HIS A 183      54.833  31.816  38.807  1.00 40.70           O  
ANISOU 1228  O   HIS A 183     4867   5422   5176   -218      8    416       O  
ATOM   1229  CB  HIS A 183      57.320  32.090  40.954  1.00 35.36           C  
ANISOU 1229  CB  HIS A 183     4046   4779   4610   -182   -103    274       C  
ATOM   1230  CG  HIS A 183      57.912  32.570  42.238  1.00 35.98           C  
ANISOU 1230  CG  HIS A 183     4084   4888   4700   -143   -184    207       C  
ATOM   1231  ND1 HIS A 183      58.635  33.739  42.334  1.00 40.33           N  
ANISOU 1231  ND1 HIS A 183     4584   5418   5322   -181   -178    117       N  
ATOM   1232  CD2 HIS A 183      57.888  32.040  43.483  1.00 40.65           C  
ANISOU 1232  CD2 HIS A 183     4682   5527   5235    -61   -273    210       C  
ATOM   1233  CE1 HIS A 183      59.028  33.911  43.583  1.00 45.99           C  
ANISOU 1233  CE1 HIS A 183     5269   6176   6029   -124   -276     53       C  
ATOM   1234  NE2 HIS A 183      58.584  32.895  44.302  1.00 46.37           N  
ANISOU 1234  NE2 HIS A 183     5361   6271   5988    -43   -336    113       N  
ATOM   1235  N   SER A 184      56.667  32.939  38.094  1.00 33.77           N  
ANISOU 1235  N   SER A 184     3936   4491   4404   -283     86    326       N  
ATOM   1236  CA  SER A 184      56.606  32.537  36.701  1.00 30.71           C  
ANISOU 1236  CA  SER A 184     3585   4080   4004   -300    156    349       C  
ATOM   1237  C   SER A 184      56.822  31.020  36.532  1.00 30.80           C  
ANISOU 1237  C   SER A 184     3562   4112   4030   -277    128    350       C  
ATOM   1238  O   SER A 184      57.367  30.360  37.422  1.00 38.87           O  
ANISOU 1238  O   SER A 184     4523   5155   5092   -253     69    327       O  
ATOM   1239  CB  SER A 184      57.654  33.333  35.914  1.00 38.11           C  
ANISOU 1239  CB  SER A 184     4511   4965   5007   -351    257    309       C  
ATOM   1240  OG  SER A 184      57.591  33.071  34.521  1.00 61.77           O  
ANISOU 1240  OG  SER A 184     7564   7937   7966   -356    338    335       O  
ATOM   1241  N   ASN A 185      56.376  30.469  35.400  1.00 25.28           N  
ANISOU 1241  N   ASN A 185     2906   3404   3294   -274    163    372       N  
ATOM   1242  CA  ASN A 185      56.671  29.083  35.044  1.00 26.91           C  
ANISOU 1242  CA  ASN A 185     3082   3615   3528   -258    151    360       C  
ATOM   1243  C   ASN A 185      58.177  28.777  34.993  1.00 28.73           C  
ANISOU 1243  C   ASN A 185     3234   3833   3849   -271    180    301       C  
ATOM   1244  O   ASN A 185      58.598  27.678  35.380  1.00 29.80           O  
ANISOU 1244  O   ASN A 185     3319   3976   4027   -243    136    285       O  
ATOM   1245  CB  ASN A 185      56.029  28.729  33.710  1.00 26.01           C  
ANISOU 1245  CB  ASN A 185     3030   3492   3359   -250    186    371       C  
ATOM   1246  CG  ASN A 185      54.519  28.582  33.816  1.00 27.94           C  
ANISOU 1246  CG  ASN A 185     3317   3755   3544   -226    132    407       C  
ATOM   1247  OD1 ASN A 185      54.005  28.169  34.854  1.00 26.43           O  
ANISOU 1247  OD1 ASN A 185     3098   3577   3369   -216     79    430       O  
ATOM   1248  ND2 ASN A 185      53.803  28.915  32.741  1.00 22.06           N  
ANISOU 1248  ND2 ASN A 185     2641   3011   2730   -210    149    410       N  
ATOM   1249  N   LYS A 186      58.972  29.746  34.536  1.00 23.56           N  
ANISOU 1249  N   LYS A 186     2566   3153   3231   -312    260    266       N  
ATOM   1250  CA  LYS A 186      60.422  29.590  34.479  1.00 25.45           C  
ANISOU 1250  CA  LYS A 186     2711   3380   3580   -332    299    194       C  
ATOM   1251  C   LYS A 186      60.968  28.969  35.761  1.00 30.63           C  
ANISOU 1251  C   LYS A 186     3277   4065   4296   -294    192    155       C  
ATOM   1252  O   LYS A 186      61.676  27.969  35.723  1.00 42.58           O  
ANISOU 1252  O   LYS A 186     4730   5585   5865   -267    173    119       O  
ATOM   1253  CB  LYS A 186      61.107  30.937  34.223  1.00 25.59           C  
ANISOU 1253  CB  LYS A 186     2712   3356   3655   -391    396    158       C  
ATOM   1254  CG  LYS A 186      61.272  31.273  32.751  1.00 34.23           C  
ANISOU 1254  CG  LYS A 186     3873   4406   4725   -421    542    175       C  
ATOM   1255  CD  LYS A 186      61.711  32.720  32.538  1.00 40.32           C  
ANISOU 1255  CD  LYS A 186     4658   5116   5546   -481    656    164       C  
ATOM   1256  CE  LYS A 186      62.324  32.946  31.153  1.00 50.19           C  
ANISOU 1256  CE  LYS A 186     5954   6313   6805   -512    833    168       C  
ATOM   1257  NZ  LYS A 186      63.745  32.447  31.042  1.00 59.67           N  
ANISOU 1257  NZ  LYS A 186     7018   7503   8149   -545    897     77       N  
ATOM   1258  N   ASP A 187      60.589  29.539  36.895  1.00 29.28           N  
ANISOU 1258  N   ASP A 187     3108   3915   4101   -278    119    164       N  
ATOM   1259  CA  ASP A 187      61.103  29.095  38.184  1.00 30.06           C  
ANISOU 1259  CA  ASP A 187     3141   4048   4232   -222     10    127       C  
ATOM   1260  C   ASP A 187      60.660  27.679  38.481  1.00 27.24           C  
ANISOU 1260  C   ASP A 187     2813   3705   3832   -158    -49    181       C  
ATOM   1261  O   ASP A 187      61.472  26.820  38.801  1.00 45.29           O  
ANISOU 1261  O   ASP A 187     5041   5997   6171   -111    -96    144       O  
ATOM   1262  CB  ASP A 187      60.639  30.044  39.292  1.00 46.22           C  
ANISOU 1262  CB  ASP A 187     5210   6117   6236   -210    -50    129       C  
ATOM   1263  CG  ASP A 187      61.027  31.502  39.020  1.00 62.89           C  
ANISOU 1263  CG  ASP A 187     7296   8195   8403   -278     14     74       C  
ATOM   1264  OD1 ASP A 187      62.217  31.777  38.715  1.00 63.68           O  
ANISOU 1264  OD1 ASP A 187     7302   8272   8622   -315     56    -14       O  
ATOM   1265  OD2 ASP A 187      60.128  32.370  39.087  1.00 66.82           O  
ANISOU 1265  OD2 ASP A 187     7867   8683   8838   -295     32    118       O  
ATOM   1266  N   VAL A 188      59.367  27.438  38.338  1.00 22.13           N  
ANISOU 1266  N   VAL A 188     2253   3054   3101   -157    -41    263       N  
ATOM   1267  CA  VAL A 188      58.799  26.144  38.628  1.00 21.48           C  
ANISOU 1267  CA  VAL A 188     2204   2967   2992   -110    -77    318       C  
ATOM   1268  C   VAL A 188      59.417  25.093  37.719  1.00 21.10           C  
ANISOU 1268  C   VAL A 188     2122   2891   3003   -108    -47    290       C  
ATOM   1269  O   VAL A 188      59.719  23.984  38.155  1.00 20.22           O  
ANISOU 1269  O   VAL A 188     1996   2767   2918    -54    -90    297       O  
ATOM   1270  CB  VAL A 188      57.258  26.182  38.474  1.00 21.15           C  
ANISOU 1270  CB  VAL A 188     2240   2920   2877   -126    -58    390       C  
ATOM   1271  CG1 VAL A 188      56.651  24.785  38.541  1.00 17.46           C  
ANISOU 1271  CG1 VAL A 188     1796   2426   2413    -97    -67    438       C  
ATOM   1272  CG2 VAL A 188      56.662  27.092  39.546  1.00 18.23           C  
ANISOU 1272  CG2 VAL A 188     1899   2578   2448   -112    -90    418       C  
ATOM   1273  N   ILE A 189      59.628  25.447  36.457  1.00 18.98           N  
ANISOU 1273  N   ILE A 189     1852   2609   2752   -159     32    258       N  
ATOM   1274  CA  ILE A 189      60.310  24.540  35.535  1.00 18.72           C  
ANISOU 1274  CA  ILE A 189     1786   2554   2773   -155     71    217       C  
ATOM   1275  C   ILE A 189      61.748  24.239  36.020  1.00 22.94           C  
ANISOU 1275  C   ILE A 189     2220   3094   3403   -123     41    147       C  
ATOM   1276  O   ILE A 189      62.139  23.078  36.100  1.00 30.33           O  
ANISOU 1276  O   ILE A 189     3129   4014   4379    -73      8    135       O  
ATOM   1277  CB  ILE A 189      60.309  25.110  34.108  1.00 20.02           C  
ANISOU 1277  CB  ILE A 189     1982   2707   2916   -205    173    197       C  
ATOM   1278  CG1 ILE A 189      58.907  24.963  33.500  1.00 31.26           C  
ANISOU 1278  CG1 ILE A 189     3498   4128   4251   -207    174    247       C  
ATOM   1279  CG2 ILE A 189      61.328  24.418  33.239  1.00 19.94           C  
ANISOU 1279  CG2 ILE A 189     1925   2682   2971   -201    229    135       C  
ATOM   1280  CD1 ILE A 189      58.442  23.542  33.306  1.00 28.23           C  
ANISOU 1280  CD1 ILE A 189     3122   3726   3880   -177    138    251       C  
ATOM   1281  N   ASN A 190      62.504  25.272  36.382  1.00 19.41           N  
ANISOU 1281  N   ASN A 190     1711   2664   3001   -145     46     92       N  
ATOM   1282  CA  ASN A 190      63.808  25.095  37.028  1.00 20.24           C  
ANISOU 1282  CA  ASN A 190     1702   2783   3205   -106     -9      7       C  
ATOM   1283  C   ASN A 190      63.784  24.114  38.202  1.00 23.61           C  
ANISOU 1283  C   ASN A 190     2133   3225   3611     -5   -133     32       C  
ATOM   1284  O   ASN A 190      64.573  23.168  38.264  1.00 30.76           O  
ANISOU 1284  O   ASN A 190     2984   4125   4580     54   -170     -7       O  
ATOM   1285  CB  ASN A 190      64.346  26.432  37.538  1.00 25.67           C  
ANISOU 1285  CB  ASN A 190     2327   3487   3940   -142    -12    -57       C  
ATOM   1286  CG  ASN A 190      64.669  27.401  36.423  1.00 33.08           C  
ANISOU 1286  CG  ASN A 190     3250   4392   4927   -236    129    -90       C  
ATOM   1287  OD1 ASN A 190      64.918  27.003  35.284  1.00 40.12           O  
ANISOU 1287  OD1 ASN A 190     4147   5260   5838   -261    227    -94       O  
ATOM   1288  ND2 ASN A 190      64.666  28.692  36.749  1.00 33.00           N  
ANISOU 1288  ND2 ASN A 190     3231   4375   4934   -284    148   -113       N  
ATOM   1289  N   ALA A 191      62.885  24.361  39.143  1.00 30.65           N  
ANISOU 1289  N   ALA A 191     3100   4135   4413     21   -191    101       N  
ATOM   1290  CA  ALA A 191      62.673  23.444  40.254  1.00 27.28           C  
ANISOU 1290  CA  ALA A 191     2715   3713   3938    122   -285    153       C  
ATOM   1291  C   ALA A 191      62.416  22.016  39.758  1.00 29.92           C  
ANISOU 1291  C   ALA A 191     3087   3997   4284    149   -262    203       C  
ATOM   1292  O   ALA A 191      63.015  21.061  40.276  1.00 22.77           O  
ANISOU 1292  O   ALA A 191     2166   3079   3406    239   -324    197       O  
ATOM   1293  CB  ALA A 191      61.522  23.921  41.109  1.00 21.71           C  
ANISOU 1293  CB  ALA A 191     2102   3023   3123    130   -307    234       C  
ATOM   1294  N   ILE A 192      61.558  21.873  38.742  1.00 22.51           N  
ANISOU 1294  N   ILE A 192     2195   3027   3329     79   -178    241       N  
ATOM   1295  CA  ILE A 192      61.232  20.549  38.225  1.00 25.31           C  
ANISOU 1295  CA  ILE A 192     2582   3328   3706     96   -156    273       C  
ATOM   1296  C   ILE A 192      62.445  19.887  37.576  1.00 34.21           C  
ANISOU 1296  C   ILE A 192     3630   4439   4927    121   -147    192       C  
ATOM   1297  O   ILE A 192      62.665  18.687  37.754  1.00 37.20           O  
ANISOU 1297  O   ILE A 192     4016   4776   5342    185   -176    205       O  
ATOM   1298  CB  ILE A 192      60.086  20.592  37.211  1.00 24.80           C  
ANISOU 1298  CB  ILE A 192     2571   3243   3610     23    -84    302       C  
ATOM   1299  CG1 ILE A 192      58.818  21.109  37.883  1.00 22.89           C  
ANISOU 1299  CG1 ILE A 192     2395   3011   3290      6    -92    378       C  
ATOM   1300  CG2 ILE A 192      59.801  19.190  36.676  1.00 19.99           C  
ANISOU 1300  CG2 ILE A 192     1981   2571   3043     39    -67    311       C  
ATOM   1301  CD1 ILE A 192      57.662  21.222  36.951  1.00 18.68           C  
ANISOU 1301  CD1 ILE A 192     1902   2466   2730    -54    -41    391       C  
ATOM   1302  N   VAL A 193      63.233  20.667  36.835  1.00 32.47           N  
ANISOU 1302  N   VAL A 193     3338   4247   4753     71    -98    111       N  
ATOM   1303  CA  VAL A 193      64.488  20.164  36.296  1.00 24.68           C  
ANISOU 1303  CA  VAL A 193     2258   3252   3866     95    -80     21       C  
ATOM   1304  C   VAL A 193      65.443  19.791  37.424  1.00 23.59           C  
ANISOU 1304  C   VAL A 193     2051   3130   3781    194   -189    -18       C  
ATOM   1305  O   VAL A 193      66.127  18.768  37.353  1.00 31.32           O  
ANISOU 1305  O   VAL A 193     2990   4084   4826    262   -216    -53       O  
ATOM   1306  CB  VAL A 193      65.172  21.174  35.364  1.00 25.90           C  
ANISOU 1306  CB  VAL A 193     2346   3426   4067     18     17    -57       C  
ATOM   1307  CG1 VAL A 193      66.605  20.753  35.099  1.00 22.36           C  
ANISOU 1307  CG1 VAL A 193     1774   2978   3744     50     29   -164       C  
ATOM   1308  CG2 VAL A 193      64.408  21.272  34.057  1.00 29.99           C  
ANISOU 1308  CG2 VAL A 193     2943   3926   4527    -46    121    -28       C  
ATOM   1309  N   GLY A 194      65.466  20.598  38.477  1.00 21.93           N  
ANISOU 1309  N   GLY A 194     1834   2962   3537    215   -259    -16       N  
ATOM   1310  CA  GLY A 194      66.283  20.291  39.637  1.00 24.88           C  
ANISOU 1310  CA  GLY A 194     2158   3361   3935    330   -386    -57       C  
ATOM   1311  C   GLY A 194      66.017  18.913  40.235  1.00 28.43           C  
ANISOU 1311  C   GLY A 194     2687   3768   4345    442   -448     22       C  
ATOM   1312  O   GLY A 194      66.936  18.205  40.659  1.00 37.41           O  
ANISOU 1312  O   GLY A 194     3774   4904   5536    550   -529    -25       O  
ATOM   1313  N   ILE A 195      64.748  18.538  40.278  1.00 24.41           N  
ANISOU 1313  N   ILE A 195     2303   3219   3753    419   -407    141       N  
ATOM   1314  CA  ILE A 195      64.347  17.235  40.774  1.00 25.85           C  
ANISOU 1314  CA  ILE A 195     2576   3337   3909    506   -432    230       C  
ATOM   1315  C   ILE A 195      64.870  16.135  39.859  1.00 25.16           C  
ANISOU 1315  C   ILE A 195     2450   3190   3920    518   -397    190       C  
ATOM   1316  O   ILE A 195      65.399  15.125  40.321  1.00 24.93           O  
ANISOU 1316  O   ILE A 195     2432   3121   3920    631   -455    199       O  
ATOM   1317  CB  ILE A 195      62.803  17.121  40.871  1.00 32.01           C  
ANISOU 1317  CB  ILE A 195     3477   4076   4610    452   -368    351       C  
ATOM   1318  CG1 ILE A 195      62.259  18.110  41.904  1.00 22.67           C  
ANISOU 1318  CG1 ILE A 195     2343   2948   3323    459   -402    397       C  
ATOM   1319  CG2 ILE A 195      62.378  15.689  41.179  1.00 22.81           C  
ANISOU 1319  CG2 ILE A 195     2400   2816   3452    519   -357    440       C  
ATOM   1320  CD1 ILE A 195      60.763  18.195  41.915  1.00 21.18           C  
ANISOU 1320  CD1 ILE A 195     2244   2729   3072    392   -328    495       C  
ATOM   1321  N   ILE A 196      64.704  16.327  38.556  1.00 22.94           N  
ANISOU 1321  N   ILE A 196     2133   2901   3680    412   -303    146       N  
ATOM   1322  CA  ILE A 196      65.146  15.326  37.605  1.00 24.37           C  
ANISOU 1322  CA  ILE A 196     2282   3030   3946    420   -261     97       C  
ATOM   1323  C   ILE A 196      66.673  15.095  37.692  1.00 26.58           C  
ANISOU 1323  C   ILE A 196     2445   3333   4322    502   -316     -8       C  
ATOM   1324  O   ILE A 196      67.140  13.954  37.762  1.00 28.00           O  
ANISOU 1324  O   ILE A 196     2622   3460   4558    592   -349    -17       O  
ATOM   1325  CB  ILE A 196      64.752  15.722  36.185  1.00 22.75           C  
ANISOU 1325  CB  ILE A 196     2068   2830   3746    305   -154     58       C  
ATOM   1326  CG1 ILE A 196      63.235  15.711  36.053  1.00 22.33           C  
ANISOU 1326  CG1 ILE A 196     2118   2746   3618    243   -118    145       C  
ATOM   1327  CG2 ILE A 196      65.387  14.789  35.183  1.00 23.29           C  
ANISOU 1327  CG2 ILE A 196     2092   2857   3899    321   -111    -16       C  
ATOM   1328  CD1 ILE A 196      62.735  16.111  34.679  1.00 22.04           C  
ANISOU 1328  CD1 ILE A 196     2091   2722   3563    151    -33    106       C  
ATOM   1329  N   LEU A 197      67.439  16.181  37.717  1.00 24.57           N  
ANISOU 1329  N   LEU A 197     2087   3151   4097    473   -324    -94       N  
ATOM   1330  CA  LEU A 197      68.891  16.085  37.760  1.00 27.13           C  
ANISOU 1330  CA  LEU A 197     2271   3503   4534    539   -370   -218       C  
ATOM   1331  C   LEU A 197      69.387  15.469  39.061  1.00 26.78           C  
ANISOU 1331  C   LEU A 197     2229   3460   4484    698   -521   -209       C  
ATOM   1332  O   LEU A 197      70.459  14.879  39.109  1.00 29.59           O  
ANISOU 1332  O   LEU A 197     2492   3815   4934    792   -578   -295       O  
ATOM   1333  CB  LEU A 197      69.524  17.461  37.555  1.00 25.75           C  
ANISOU 1333  CB  LEU A 197     1979   3394   4410    459   -335   -316       C  
ATOM   1334  CG  LEU A 197      69.338  18.038  36.147  1.00 25.14           C  
ANISOU 1334  CG  LEU A 197     1893   3310   4349    323   -173   -339       C  
ATOM   1335  CD1 LEU A 197      69.924  19.424  36.079  1.00 25.36           C  
ANISOU 1335  CD1 LEU A 197     1820   3383   4432    245   -126   -420       C  
ATOM   1336  CD2 LEU A 197      69.965  17.121  35.079  1.00 25.77           C  
ANISOU 1336  CD2 LEU A 197     1923   3355   4515    336    -98   -403       C  
ATOM   1337  N   ASN A 198      68.599  15.596  40.117  1.00 31.99           N  
ANISOU 1337  N   ASN A 198     3003   4123   5027    741   -584   -105       N  
ATOM   1338  CA  ASN A 198      68.975  15.010  41.392  1.00 30.78           C  
ANISOU 1338  CA  ASN A 198     2890   3971   4834    911   -725    -78       C  
ATOM   1339  C   ASN A 198      68.928  13.493  41.400  1.00 30.55           C  
ANISOU 1339  C   ASN A 198     2940   3848   4820   1012   -732    -10       C  
ATOM   1340  O   ASN A 198      69.543  12.861  42.248  1.00 37.55           O  
ANISOU 1340  O   ASN A 198     3841   4726   5699   1176   -847    -11       O  
ATOM   1341  CB  ASN A 198      68.082  15.545  42.494  1.00 31.53           C  
ANISOU 1341  CB  ASN A 198     3105   4091   4784    932   -768     25       C  
ATOM   1342  CG  ASN A 198      68.764  16.600  43.307  1.00 27.83           C  
ANISOU 1342  CG  ASN A 198     2553   3718   4302    977   -879    -70       C  
ATOM   1343  OD1 ASN A 198      69.365  16.303  44.331  1.00 31.57           O  
ANISOU 1343  OD1 ASN A 198     3033   4219   4742   1137  -1019    -93       O  
ATOM   1344  ND2 ASN A 198      68.687  17.845  42.853  1.00 28.75           N  
ANISOU 1344  ND2 ASN A 198     2595   3882   4446    842   -822   -133       N  
ATOM   1345  N   PHE A 199      68.206  12.913  40.453  1.00 27.60           N  
ANISOU 1345  N   PHE A 199     2620   3400   4468    922   -614     40       N  
ATOM   1346  CA  PHE A 199      68.136  11.463  40.324  1.00 28.31           C  
ANISOU 1346  CA  PHE A 199     2778   3381   4597    999   -603     92       C  
ATOM   1347  C   PHE A 199      68.800  10.979  39.032  1.00 36.61           C  
ANISOU 1347  C   PHE A 199     3726   4408   5776    959   -540    -17       C  
ATOM   1348  O   PHE A 199      69.477  11.755  38.346  1.00 48.00           O  
ANISOU 1348  O   PHE A 199     5038   5923   7278    891   -509   -135       O  
ATOM   1349  CB  PHE A 199      66.673  11.015  40.416  1.00 29.34           C  
ANISOU 1349  CB  PHE A 199     3064   3427   4657    943   -524    238       C  
ATOM   1350  CG  PHE A 199      66.033  11.390  41.717  1.00 27.65           C  
ANISOU 1350  CG  PHE A 199     2960   3230   4315    994   -569    351       C  
ATOM   1351  CD1 PHE A 199      66.436  10.776  42.900  1.00 29.02           C  
ANISOU 1351  CD1 PHE A 199     3213   3377   4437   1171   -665    412       C  
ATOM   1352  CD2 PHE A 199      65.079  12.388  41.772  1.00 33.28           C  
ANISOU 1352  CD2 PHE A 199     3703   3991   4951    882   -519    392       C  
ATOM   1353  CE1 PHE A 199      65.879  11.133  44.103  1.00 41.22           C  
ANISOU 1353  CE1 PHE A 199     4873   4944   5846   1232   -699    515       C  
ATOM   1354  CE2 PHE A 199      64.506  12.758  42.985  1.00 37.82           C  
ANISOU 1354  CE2 PHE A 199     4380   4586   5404    935   -553    490       C  
ATOM   1355  CZ  PHE A 199      64.905  12.129  44.149  1.00 40.51           C  
ANISOU 1355  CZ  PHE A 199     4806   4902   5685   1109   -639    552       C  
ATOM   1356  N   ASN A 200      68.623   9.701  38.705  1.00 29.35           N  
ANISOU 1356  N   ASN A 200     2866   3380   4904   1003   -510     18       N  
ATOM   1357  CA  ASN A 200      69.388   9.096  37.613  1.00 29.55           C  
ANISOU 1357  CA  ASN A 200     2797   3379   5050   1001   -467    -95       C  
ATOM   1358  C   ASN A 200      68.667   8.998  36.276  1.00 30.30           C  
ANISOU 1358  C   ASN A 200     2909   3441   5162    862   -337   -114       C  
ATOM   1359  O   ASN A 200      69.309   8.699  35.261  1.00 31.76           O  
ANISOU 1359  O   ASN A 200     3012   3624   5431    849   -286   -221       O  
ATOM   1360  CB  ASN A 200      69.854   7.697  38.008  1.00 30.99           C  
ANISOU 1360  CB  ASN A 200     3021   3461   5292   1157   -526    -75       C  
ATOM   1361  CG  ASN A 200      70.926   7.720  39.070  1.00 46.15           C  
ANISOU 1361  CG  ASN A 200     4889   5429   7217   1326   -670   -108       C  
ATOM   1362  OD1 ASN A 200      71.660   8.702  39.215  1.00 45.71           O  
ANISOU 1362  OD1 ASN A 200     4709   5487   7174   1319   -721   -205       O  
ATOM   1363  ND2 ASN A 200      71.035   6.626  39.816  1.00 51.60           N  
ANISOU 1363  ND2 ASN A 200     5676   6026   7902   1485   -739    -34       N  
ATOM   1364  N   TRP A 201      67.354   9.248  36.251  1.00 27.60           N  
ANISOU 1364  N   TRP A 201     2667   3077   4742    768   -286    -22       N  
ATOM   1365  CA  TRP A 201      66.619   9.114  34.995  1.00 28.97           C  
ANISOU 1365  CA  TRP A 201     2859   3221   4925    654   -185    -51       C  
ATOM   1366  C   TRP A 201      66.804  10.348  34.115  1.00 26.14           C  
ANISOU 1366  C   TRP A 201     2430   2969   4535    551   -125   -129       C  
ATOM   1367  O   TRP A 201      66.854  11.472  34.613  1.00 25.62           O  
ANISOU 1367  O   TRP A 201     2340   2982   4412    521   -144   -111       O  
ATOM   1368  CB  TRP A 201      65.137   8.840  35.260  1.00 30.11           C  
ANISOU 1368  CB  TRP A 201     3125   3297   5020    598   -157     59       C  
ATOM   1369  CG  TRP A 201      64.941   7.701  36.217  1.00 30.13           C  
ANISOU 1369  CG  TRP A 201     3214   3182   5053    697   -192    154       C  
ATOM   1370  CD1 TRP A 201      65.133   6.373  35.967  1.00 28.35           C  
ANISOU 1370  CD1 TRP A 201     3013   2837   4924    757   -181    140       C  
ATOM   1371  CD2 TRP A 201      64.538   7.799  37.589  1.00 28.96           C  
ANISOU 1371  CD2 TRP A 201     3152   3018   4833    755   -235    282       C  
ATOM   1372  NE1 TRP A 201      64.868   5.636  37.097  1.00 29.20           N  
ANISOU 1372  NE1 TRP A 201     3222   2845   5027    849   -207    262       N  
ATOM   1373  CE2 TRP A 201      64.503   6.487  38.106  1.00 30.61           C  
ANISOU 1373  CE2 TRP A 201     3445   3089   5095    852   -238    352       C  
ATOM   1374  CE3 TRP A 201      64.203   8.869  38.427  1.00 26.83           C  
ANISOU 1374  CE3 TRP A 201     2905   2833   4455    740   -264    343       C  
ATOM   1375  CZ2 TRP A 201      64.145   6.219  39.426  1.00 29.36           C  
ANISOU 1375  CZ2 TRP A 201     3403   2877   4874    939   -260    492       C  
ATOM   1376  CZ3 TRP A 201      63.853   8.605  39.729  1.00 27.42           C  
ANISOU 1376  CZ3 TRP A 201     3087   2865   4466    825   -295    469       C  
ATOM   1377  CH2 TRP A 201      63.824   7.286  40.220  1.00 33.86           C  
ANISOU 1377  CH2 TRP A 201     3997   3545   5325    926   -288    548       C  
ATOM   1378  N   ARG A 202      66.937  10.116  32.808  1.00 26.23           N  
ANISOU 1378  N   ARG A 202     2413   2975   4580    505    -46   -215       N  
ATOM   1379  CA  ARG A 202      67.258  11.181  31.861  1.00 25.83           C  
ANISOU 1379  CA  ARG A 202     2306   3010   4499    424     35   -288       C  
ATOM   1380  C   ARG A 202      66.342  11.211  30.614  1.00 27.43           C  
ANISOU 1380  C   ARG A 202     2576   3205   4641    342    116   -306       C  
ATOM   1381  O   ARG A 202      66.364  12.186  29.858  1.00 32.33           O  
ANISOU 1381  O   ARG A 202     3190   3892   5203    277    189   -337       O  
ATOM   1382  CB  ARG A 202      68.732  11.070  31.435  1.00 26.88           C  
ANISOU 1382  CB  ARG A 202     2314   3170   4729    473     62   -406       C  
ATOM   1383  CG  ARG A 202      69.741  11.366  32.535  1.00 27.50           C  
ANISOU 1383  CG  ARG A 202     2296   3285   4867    548    -24   -424       C  
ATOM   1384  CD  ARG A 202      69.719  12.832  32.866  1.00 26.85           C  
ANISOU 1384  CD  ARG A 202     2182   3285   4733    475    -13   -412       C  
ATOM   1385  NE  ARG A 202      70.578  13.236  33.980  1.00 30.21           N  
ANISOU 1385  NE  ARG A 202     2515   3755   5210    543   -112   -442       N  
ATOM   1386  CZ  ARG A 202      70.215  13.251  35.261  1.00 27.34           C  
ANISOU 1386  CZ  ARG A 202     2205   3393   4792    606   -229   -363       C  
ATOM   1387  NH1 ARG A 202      69.011  12.847  35.619  1.00 26.62           N  
ANISOU 1387  NH1 ARG A 202     2255   3252   4608    601   -245   -240       N  
ATOM   1388  NH2 ARG A 202      71.072  13.659  36.186  1.00 28.11           N  
ANISOU 1388  NH2 ARG A 202     2209   3541   4931    678   -328   -416       N  
ATOM   1389  N   TRP A 203      65.564  10.151  30.383  1.00 26.18           N  
ANISOU 1389  N   TRP A 203     2484   2962   4500    352    104   -293       N  
ATOM   1390  CA  TRP A 203      64.436  10.219  29.435  1.00 31.74           C  
ANISOU 1390  CA  TRP A 203     3258   3662   5139    281    145   -306       C  
ATOM   1391  C   TRP A 203      63.162  10.658  30.173  1.00 32.51           C  
ANISOU 1391  C   TRP A 203     3421   3755   5176    232    107   -202       C  
ATOM   1392  O   TRP A 203      62.805  10.106  31.220  1.00 34.41           O  
ANISOU 1392  O   TRP A 203     3687   3931   5455    261     59   -123       O  
ATOM   1393  CB  TRP A 203      64.177   8.879  28.739  1.00 26.57           C  
ANISOU 1393  CB  TRP A 203     2628   2916   4551    308    151   -371       C  
ATOM   1394  CG  TRP A 203      65.185   8.508  27.735  1.00 28.47           C  
ANISOU 1394  CG  TRP A 203     2820   3168   4828    346    205   -488       C  
ATOM   1395  CD1 TRP A 203      66.230   9.266  27.304  1.00 28.43           C  
ANISOU 1395  CD1 TRP A 203     2751   3245   4804    349    267   -540       C  
ATOM   1396  CD2 TRP A 203      65.273   7.263  27.031  1.00 29.80           C  
ANISOU 1396  CD2 TRP A 203     2994   3257   5070    388    214   -576       C  
ATOM   1397  NE1 TRP A 203      66.965   8.572  26.378  1.00 28.23           N  
ANISOU 1397  NE1 TRP A 203     2694   3203   4829    393    321   -651       N  
ATOM   1398  CE2 TRP A 203      66.401   7.342  26.191  1.00 28.41           C  
ANISOU 1398  CE2 TRP A 203     2760   3130   4904    421    283   -678       C  
ATOM   1399  CE3 TRP A 203      64.505   6.092  27.027  1.00 28.73           C  
ANISOU 1399  CE3 TRP A 203     2905   3007   5005    398    180   -586       C  
ATOM   1400  CZ2 TRP A 203      66.779   6.299  25.354  1.00 29.61           C  
ANISOU 1400  CZ2 TRP A 203     2905   3229   5118    472    310   -788       C  
ATOM   1401  CZ3 TRP A 203      64.886   5.049  26.189  1.00 29.29           C  
ANISOU 1401  CZ3 TRP A 203     2965   3016   5147    444    201   -700       C  
ATOM   1402  CH2 TRP A 203      66.008   5.163  25.364  1.00 30.53           C  
ANISOU 1402  CH2 TRP A 203     3071   3234   5297    484    262   -800       C  
ATOM   1403  N   VAL A 204      62.469  11.629  29.601  1.00 25.84           N  
ANISOU 1403  N   VAL A 204     2609   2975   4235    164    137   -201       N  
ATOM   1404  CA  VAL A 204      61.331  12.246  30.247  1.00 24.75           C  
ANISOU 1404  CA  VAL A 204     2517   2849   4037    117    108   -114       C  
ATOM   1405  C   VAL A 204      60.141  12.337  29.305  1.00 25.26           C  
ANISOU 1405  C   VAL A 204     2632   2919   4048     67    119   -149       C  
ATOM   1406  O   VAL A 204      60.305  12.685  28.136  1.00 26.29           O  
ANISOU 1406  O   VAL A 204     2773   3096   4118     60    159   -223       O  
ATOM   1407  CB  VAL A 204      61.683  13.662  30.738  1.00 23.66           C  
ANISOU 1407  CB  VAL A 204     2361   2798   3829     95    113    -71       C  
ATOM   1408  CG1 VAL A 204      60.430  14.442  31.061  1.00 24.13           C  
ANISOU 1408  CG1 VAL A 204     2475   2884   3810     42     98     -3       C  
ATOM   1409  CG2 VAL A 204      62.554  13.581  31.949  1.00 27.54           C  
ANISOU 1409  CG2 VAL A 204     2808   3286   4371    150     68    -32       C  
ATOM   1410  N   ALA A 205      58.952  12.010  29.807  1.00 25.31           N  
ANISOU 1410  N   ALA A 205     2667   2876   4075     40     87   -101       N  
ATOM   1411  CA  ALA A 205      57.712  12.368  29.123  1.00 25.01           C  
ANISOU 1411  CA  ALA A 205     2660   2860   3981     -7     78   -133       C  
ATOM   1412  C   ALA A 205      57.191  13.671  29.724  1.00 31.65           C  
ANISOU 1412  C   ALA A 205     3520   3771   4735    -40     70    -52       C  
ATOM   1413  O   ALA A 205      57.331  13.920  30.928  1.00 37.24           O  
ANISOU 1413  O   ALA A 205     4222   4475   5454    -37     61     38       O  
ATOM   1414  CB  ALA A 205      56.660  11.249  29.231  1.00 25.53           C  
ANISOU 1414  CB  ALA A 205     2726   2826   4149    -27     55   -152       C  
ATOM   1415  N   PHE A 206      56.615  14.513  28.875  1.00 30.83           N  
ANISOU 1415  N   PHE A 206     3446   3732   4535    -61     72    -87       N  
ATOM   1416  CA  PHE A 206      56.105  15.801  29.313  1.00 24.96           C  
ANISOU 1416  CA  PHE A 206     2725   3051   3706    -87     67    -20       C  
ATOM   1417  C   PHE A 206      54.662  15.968  28.843  1.00 25.82           C  
ANISOU 1417  C   PHE A 206     2856   3171   3783   -108     29    -51       C  
ATOM   1418  O   PHE A 206      54.396  16.298  27.689  1.00 26.89           O  
ANISOU 1418  O   PHE A 206     3027   3349   3839    -92     22   -121       O  
ATOM   1419  CB  PHE A 206      56.983  16.947  28.793  1.00 23.01           C  
ANISOU 1419  CB  PHE A 206     2498   2877   3366    -80    114    -23       C  
ATOM   1420  CG  PHE A 206      56.731  18.248  29.487  1.00 23.82           C  
ANISOU 1420  CG  PHE A 206     2616   3026   3407   -105    114     52       C  
ATOM   1421  CD1 PHE A 206      55.714  19.096  29.057  1.00 23.27           C  
ANISOU 1421  CD1 PHE A 206     2597   2997   3249   -116    101     59       C  
ATOM   1422  CD2 PHE A 206      57.480  18.610  30.601  1.00 25.15           C  
ANISOU 1422  CD2 PHE A 206     2749   3200   3609   -106    117    108       C  
ATOM   1423  CE1 PHE A 206      55.451  20.301  29.715  1.00 21.60           C  
ANISOU 1423  CE1 PHE A 206     2401   2819   2986   -135    101    126       C  
ATOM   1424  CE2 PHE A 206      57.235  19.814  31.262  1.00 27.58           C  
ANISOU 1424  CE2 PHE A 206     3070   3547   3863   -127    113    166       C  
ATOM   1425  CZ  PHE A 206      56.206  20.660  30.820  1.00 20.92           C  
ANISOU 1425  CZ  PHE A 206     2279   2735   2936   -145    110    178       C  
ATOM   1426  N   LEU A 207      53.727  15.707  29.742  1.00 31.80           N  
ANISOU 1426  N   LEU A 207     3593   3889   4603   -136      6     -3       N  
ATOM   1427  CA  LEU A 207      52.315  15.847  29.429  1.00 27.74           C  
ANISOU 1427  CA  LEU A 207     3072   3381   4085   -159    -33    -42       C  
ATOM   1428  C   LEU A 207      51.836  17.212  29.881  1.00 27.01           C  
ANISOU 1428  C   LEU A 207     3004   3358   3902   -168    -38     25       C  
ATOM   1429  O   LEU A 207      51.972  17.566  31.050  1.00 30.66           O  
ANISOU 1429  O   LEU A 207     3461   3817   4372   -181    -18    118       O  
ATOM   1430  CB  LEU A 207      51.520  14.737  30.095  1.00 23.64           C  
ANISOU 1430  CB  LEU A 207     2507   2765   3710   -192    -33    -38       C  
ATOM   1431  CG  LEU A 207      51.908  13.361  29.565  1.00 24.43           C  
ANISOU 1431  CG  LEU A 207     2586   2781   3913   -182    -29   -117       C  
ATOM   1432  CD1 LEU A 207      50.946  12.316  30.094  1.00 24.52           C  
ANISOU 1432  CD1 LEU A 207     2552   2681   4082   -225    -17   -124       C  
ATOM   1433  CD2 LEU A 207      51.936  13.367  28.052  1.00 25.61           C  
ANISOU 1433  CD2 LEU A 207     2750   2978   4003   -153    -67   -248       C  
ATOM   1434  N   TYR A 208      51.294  17.994  28.960  1.00 24.43           N  
ANISOU 1434  N   TYR A 208     2709   3093   3479   -150    -69    -25       N  
ATOM   1435  CA  TYR A 208      50.944  19.366  29.300  1.00 24.74           C  
ANISOU 1435  CA  TYR A 208     2780   3193   3426   -150    -70     37       C  
ATOM   1436  C   TYR A 208      49.552  19.706  28.824  1.00 27.32           C  
ANISOU 1436  C   TYR A 208     3104   3549   3728   -139   -131    -17       C  
ATOM   1437  O   TYR A 208      49.069  19.166  27.819  1.00 24.69           O  
ANISOU 1437  O   TYR A 208     2765   3217   3399   -113   -180   -122       O  
ATOM   1438  CB  TYR A 208      51.959  20.362  28.717  1.00 23.80           C  
ANISOU 1438  CB  TYR A 208     2727   3125   3192   -123    -29     55       C  
ATOM   1439  CG  TYR A 208      52.047  20.375  27.203  1.00 29.46           C  
ANISOU 1439  CG  TYR A 208     3502   3871   3820    -76    -34    -28       C  
ATOM   1440  CD1 TYR A 208      52.710  19.367  26.513  1.00 25.50           C  
ANISOU 1440  CD1 TYR A 208     2993   3343   3352    -59    -18    -97       C  
ATOM   1441  CD2 TYR A 208      51.485  21.407  26.462  1.00 31.76           C  
ANISOU 1441  CD2 TYR A 208     3867   4216   3985    -35    -53    -35       C  
ATOM   1442  CE1 TYR A 208      52.793  19.380  25.124  1.00 28.56           C  
ANISOU 1442  CE1 TYR A 208     3448   3763   3640     -4    -18   -176       C  
ATOM   1443  CE2 TYR A 208      51.573  21.428  25.073  1.00 28.59           C  
ANISOU 1443  CE2 TYR A 208     3542   3844   3477     28    -55   -105       C  
ATOM   1444  CZ  TYR A 208      52.225  20.415  24.407  1.00 29.05           C  
ANISOU 1444  CZ  TYR A 208     3594   3882   3561     43    -36   -177       C  
ATOM   1445  OH  TYR A 208      52.307  20.435  23.025  1.00 29.46           O  
ANISOU 1445  OH  TYR A 208     3735   3968   3489    117    -35   -250       O  
ATOM   1446  N   SER A 209      48.904  20.598  29.565  1.00 29.44           N  
ANISOU 1446  N   SER A 209     3369   3843   3972   -150   -136     44       N  
ATOM   1447  CA  SER A 209      47.556  21.005  29.222  1.00 32.32           C  
ANISOU 1447  CA  SER A 209     3718   4241   4323   -133   -199     -8       C  
ATOM   1448  C   SER A 209      47.577  21.775  27.916  1.00 28.47           C  
ANISOU 1448  C   SER A 209     3311   3814   3692    -63   -239    -59       C  
ATOM   1449  O   SER A 209      48.437  22.626  27.700  1.00 22.64           O  
ANISOU 1449  O   SER A 209     2652   3102   2849    -43   -192     -3       O  
ATOM   1450  CB  SER A 209      46.940  21.852  30.323  1.00 24.37           C  
ANISOU 1450  CB  SER A 209     2695   3249   3317   -153   -186     71       C  
ATOM   1451  OG  SER A 209      47.709  23.016  30.520  1.00 33.15           O  
ANISOU 1451  OG  SER A 209     3876   4397   4321   -137   -153    146       O  
ATOM   1452  N   ASP A 210      46.619  21.453  27.055  1.00 31.53           N  
ANISOU 1452  N   ASP A 210     3680   4221   4080    -23   -322   -171       N  
ATOM   1453  CA  ASP A 210      46.480  22.111  25.770  1.00 40.47           C  
ANISOU 1453  CA  ASP A 210     4904   5414   5059     68   -375   -227       C  
ATOM   1454  C   ASP A 210      45.925  23.517  25.943  1.00 42.56           C  
ANISOU 1454  C   ASP A 210     5220   5725   5225    107   -393   -169       C  
ATOM   1455  O   ASP A 210      44.805  23.816  25.541  1.00 52.00           O  
ANISOU 1455  O   ASP A 210     6403   6958   6396    163   -485   -237       O  
ATOM   1456  CB  ASP A 210      45.581  21.289  24.849  1.00 48.18           C  
ANISOU 1456  CB  ASP A 210     5835   6400   6069    112   -482   -385       C  
ATOM   1457  CG  ASP A 210      45.850  21.564  23.393  1.00 58.60           C  
ANISOU 1457  CG  ASP A 210     7274   7775   7218    219   -523   -451       C  
ATOM   1458  OD1 ASP A 210      46.495  22.600  23.106  1.00 59.00           O  
ANISOU 1458  OD1 ASP A 210     7446   7855   7117    262   -466   -363       O  
ATOM   1459  OD2 ASP A 210      45.422  20.746  22.544  1.00 63.85           O  
ANISOU 1459  OD2 ASP A 210     7913   8447   7899    262   -608   -594       O  
ATOM   1460  N   ASP A 211      46.715  24.371  26.571  1.00 37.81           N  
ANISOU 1460  N   ASP A 211     4668   5117   4580     80   -308    -51       N  
ATOM   1461  CA  ASP A 211      46.356  25.767  26.734  1.00 35.33           C  
ANISOU 1461  CA  ASP A 211     4417   4834   4174    116   -309     12       C  
ATOM   1462  C   ASP A 211      47.620  26.588  26.977  1.00 32.27           C  
ANISOU 1462  C   ASP A 211     4106   4428   3726     93   -202    114       C  
ATOM   1463  O   ASP A 211      48.737  26.086  26.842  1.00 36.81           O  
ANISOU 1463  O   ASP A 211     4687   4980   4320     62   -136    123       O  
ATOM   1464  CB  ASP A 211      45.330  25.964  27.873  1.00 36.92           C  
ANISOU 1464  CB  ASP A 211     4525   5033   4469     79   -339     30       C  
ATOM   1465  CG  ASP A 211      45.832  25.492  29.240  1.00 51.99           C  
ANISOU 1465  CG  ASP A 211     6363   6898   6494    -13   -267    100       C  
ATOM   1466  OD1 ASP A 211      47.035  25.635  29.550  1.00 60.66           O  
ANISOU 1466  OD1 ASP A 211     7497   7978   7574    -42   -196    165       O  
ATOM   1467  OD2 ASP A 211      45.001  24.988  30.025  1.00 56.57           O  
ANISOU 1467  OD2 ASP A 211     6848   7461   7184    -51   -281     87       O  
ATOM   1468  N   ASP A 212      47.440  27.844  27.358  1.00 28.00           N  
ANISOU 1468  N   ASP A 212     3614   3894   3131    106   -184    181       N  
ATOM   1469  CA  ASP A 212      48.554  28.769  27.422  1.00 33.99           C  
ANISOU 1469  CA  ASP A 212     4449   4630   3837     88    -82    260       C  
ATOM   1470  C   ASP A 212      49.464  28.459  28.598  1.00 37.58           C  
ANISOU 1470  C   ASP A 212     4823   5054   4402     -1    -24    302       C  
ATOM   1471  O   ASP A 212      50.681  28.574  28.495  1.00 37.09           O  
ANISOU 1471  O   ASP A 212     4781   4968   4343    -29     59    324       O  
ATOM   1472  CB  ASP A 212      48.028  30.203  27.455  1.00 34.10           C  
ANISOU 1472  CB  ASP A 212     4541   4647   3768    134    -84    310       C  
ATOM   1473  CG  ASP A 212      46.998  30.455  26.352  1.00 68.90           C  
ANISOU 1473  CG  ASP A 212     9027   9091   8062    246   -169    262       C  
ATOM   1474  OD1 ASP A 212      47.393  30.368  25.160  1.00 75.95           O  
ANISOU 1474  OD1 ASP A 212    10020   9989   8849    308   -148    243       O  
ATOM   1475  OD2 ASP A 212      45.804  30.722  26.666  1.00 77.64           O  
ANISOU 1475  OD2 ASP A 212    10094  10224   9182    281   -257    237       O  
ATOM   1476  N   PHE A 213      48.869  28.011  29.690  1.00 37.05           N  
ANISOU 1476  N   PHE A 213     4664   4988   4426    -38    -65    305       N  
ATOM   1477  CA  PHE A 213      49.634  27.568  30.836  1.00 33.55           C  
ANISOU 1477  CA  PHE A 213     4153   4521   4073    -99    -29    339       C  
ATOM   1478  C   PHE A 213      50.558  26.434  30.441  1.00 30.06           C  
ANISOU 1478  C   PHE A 213     3685   4058   3678   -115     -4    306       C  
ATOM   1479  O   PHE A 213      51.782  26.571  30.514  1.00 32.11           O  
ANISOU 1479  O   PHE A 213     3948   4303   3949   -136     56    323       O  
ATOM   1480  CB  PHE A 213      48.689  27.123  31.940  1.00 25.27           C  
ANISOU 1480  CB  PHE A 213     3029   3473   3098   -120    -69    349       C  
ATOM   1481  CG  PHE A 213      49.357  26.423  33.078  1.00 25.91           C  
ANISOU 1481  CG  PHE A 213     3056   3529   3259   -160    -42    384       C  
ATOM   1482  CD1 PHE A 213      50.248  27.100  33.904  1.00 26.35           C  
ANISOU 1482  CD1 PHE A 213     3121   3586   3306   -174    -11    429       C  
ATOM   1483  CD2 PHE A 213      49.065  25.089  33.349  1.00 29.31           C  
ANISOU 1483  CD2 PHE A 213     3431   3931   3776   -177    -53    367       C  
ATOM   1484  CE1 PHE A 213      50.844  26.459  34.977  1.00 25.06           C  
ANISOU 1484  CE1 PHE A 213     2917   3407   3199   -188     -4    456       C  
ATOM   1485  CE2 PHE A 213      49.661  24.440  34.418  1.00 29.17           C  
ANISOU 1485  CE2 PHE A 213     3383   3884   3816   -195    -29    411       C  
ATOM   1486  CZ  PHE A 213      50.546  25.130  35.232  1.00 28.40           C  
ANISOU 1486  CZ  PHE A 213     3302   3801   3689   -193    -12    455       C  
ATOM   1487  N   GLY A 214      49.950  25.322  30.029  1.00 20.39           N  
ANISOU 1487  N   GLY A 214     2423   2828   2494   -106    -50    249       N  
ATOM   1488  CA  GLY A 214      50.670  24.150  29.567  1.00 21.13           C  
ANISOU 1488  CA  GLY A 214     2494   2896   2638   -112    -35    205       C  
ATOM   1489  C   GLY A 214      51.681  24.456  28.465  1.00 27.35           C  
ANISOU 1489  C   GLY A 214     3350   3692   3349    -86     21    185       C  
ATOM   1490  O   GLY A 214      52.881  24.163  28.618  1.00 25.38           O  
ANISOU 1490  O   GLY A 214     3079   3422   3141   -109     78    193       O  
ATOM   1491  N   LYS A 215      51.218  25.055  27.366  1.00 24.92           N  
ANISOU 1491  N   LYS A 215     3127   3414   2928    -32      9    159       N  
ATOM   1492  CA  LYS A 215      52.112  25.296  26.237  1.00 28.37           C  
ANISOU 1492  CA  LYS A 215     3648   3854   3278      2     82    146       C  
ATOM   1493  C   LYS A 215      53.329  26.076  26.691  1.00 24.65           C  
ANISOU 1493  C   LYS A 215     3181   3361   2825    -42    187    209       C  
ATOM   1494  O   LYS A 215      54.433  25.742  26.298  1.00 31.43           O  
ANISOU 1494  O   LYS A 215     4035   4204   3704    -53    263    191       O  
ATOM   1495  CB  LYS A 215      51.411  26.031  25.096  1.00 22.92           C  
ANISOU 1495  CB  LYS A 215     3075   3196   2436     85     59    130       C  
ATOM   1496  CG  LYS A 215      50.431  25.173  24.333  1.00 28.14           C  
ANISOU 1496  CG  LYS A 215     3733   3886   3074    144    -48     30       C  
ATOM   1497  CD  LYS A 215      49.339  26.026  23.661  1.00 37.14           C  
ANISOU 1497  CD  LYS A 215     4963   5067   4082    236   -120     17       C  
ATOM   1498  CE  LYS A 215      48.324  25.152  22.964  1.00 46.73           C  
ANISOU 1498  CE  LYS A 215     6148   6314   5292    297   -248   -109       C  
ATOM   1499  NZ  LYS A 215      47.316  25.948  22.212  1.00 58.68           N  
ANISOU 1499  NZ  LYS A 215     7752   7877   6668    411   -337   -138       N  
ATOM   1500  N   ASP A 216      53.135  27.077  27.551  1.00 21.64           N  
ANISOU 1500  N   ASP A 216     2796   2976   2451    -68    190    270       N  
ATOM   1501  CA  ASP A 216      54.254  27.914  27.992  1.00 20.87           C  
ANISOU 1501  CA  ASP A 216     2693   2852   2385   -113    283    312       C  
ATOM   1502  C   ASP A 216      55.243  27.101  28.833  1.00 22.81           C  
ANISOU 1502  C   ASP A 216     2827   3083   2756   -160    290    293       C  
ATOM   1503  O   ASP A 216      56.445  27.292  28.718  1.00 20.62           O  
ANISOU 1503  O   ASP A 216     2528   2788   2521   -185    373    283       O  
ATOM   1504  CB  ASP A 216      53.778  29.134  28.789  1.00 18.84           C  
ANISOU 1504  CB  ASP A 216     2450   2591   2116   -126    272    366       C  
ATOM   1505  CG  ASP A 216      54.935  29.961  29.321  1.00 33.02           C  
ANISOU 1505  CG  ASP A 216     4222   4354   3972   -179    358    387       C  
ATOM   1506  OD1 ASP A 216      55.843  30.293  28.519  1.00 42.91           O  
ANISOU 1506  OD1 ASP A 216     5514   5577   5212   -188    467    383       O  
ATOM   1507  OD2 ASP A 216      54.967  30.241  30.544  1.00 37.78           O  
ANISOU 1507  OD2 ASP A 216     4759   4957   4638   -211    321    400       O  
ATOM   1508  N   GLY A 217      54.728  26.201  29.669  1.00 20.61           N  
ANISOU 1508  N   GLY A 217     2480   2811   2541   -165    207    288       N  
ATOM   1509  CA  GLY A 217      55.560  25.262  30.392  1.00 20.37           C  
ANISOU 1509  CA  GLY A 217     2363   2764   2613   -183    199    273       C  
ATOM   1510  C   GLY A 217      56.454  24.416  29.493  1.00 25.09           C  
ANISOU 1510  C   GLY A 217     2949   3348   3236   -172    245    217       C  
ATOM   1511  O   GLY A 217      57.657  24.268  29.747  1.00 28.97           O  
ANISOU 1511  O   GLY A 217     3383   3827   3797   -187    288    199       O  
ATOM   1512  N   LEU A 218      55.867  23.871  28.436  1.00 24.19           N  
ANISOU 1512  N   LEU A 218     2883   3238   3069   -140    233    178       N  
ATOM   1513  CA  LEU A 218      56.614  23.073  27.477  1.00 24.56           C  
ANISOU 1513  CA  LEU A 218     2932   3276   3125   -120    279    117       C  
ATOM   1514  C   LEU A 218      57.782  23.844  26.858  1.00 27.33           C  
ANISOU 1514  C   LEU A 218     3309   3626   3449   -128    400    115       C  
ATOM   1515  O   LEU A 218      58.855  23.273  26.658  1.00 34.81           O  
ANISOU 1515  O   LEU A 218     4207   4559   4461   -131    455     74       O  
ATOM   1516  CB  LEU A 218      55.690  22.556  26.365  1.00 26.87           C  
ANISOU 1516  CB  LEU A 218     3287   3582   3341    -72    237     62       C  
ATOM   1517  CG  LEU A 218      56.402  21.628  25.370  1.00 31.54           C  
ANISOU 1517  CG  LEU A 218     3885   4164   3936    -43    279    -14       C  
ATOM   1518  CD1 LEU A 218      56.890  20.373  26.072  1.00 25.64           C  
ANISOU 1518  CD1 LEU A 218     3037   3375   3328    -61    250    -40       C  
ATOM   1519  CD2 LEU A 218      55.546  21.275  24.169  1.00 29.88           C  
ANISOU 1519  CD2 LEU A 218     3749   3977   3628     18    233    -84       C  
ATOM   1520  N   GLU A 219      57.598  25.129  26.557  1.00 24.20           N  
ANISOU 1520  N   GLU A 219     2990   3236   2969   -131    453    159       N  
ATOM   1521  CA  GLU A 219      58.705  25.885  25.965  1.00 25.15           C  
ANISOU 1521  CA  GLU A 219     3138   3338   3080   -148    596    162       C  
ATOM   1522  C   GLU A 219      59.762  26.207  26.992  1.00 31.41           C  
ANISOU 1522  C   GLU A 219     3819   4111   4007   -208    629    162       C  
ATOM   1523  O   GLU A 219      60.945  26.167  26.667  1.00 39.35           O  
ANISOU 1523  O   GLU A 219     4777   5098   5076   -228    731    125       O  
ATOM   1524  CB  GLU A 219      58.228  27.166  25.282  1.00 25.62           C  
ANISOU 1524  CB  GLU A 219     3330   3393   3012   -128    660    215       C  
ATOM   1525  CG  GLU A 219      58.074  26.972  23.765  1.00 57.75           C  
ANISOU 1525  CG  GLU A 219     7526   7474   6942    -57    717    194       C  
ATOM   1526  CD  GLU A 219      57.189  25.760  23.384  1.00 76.25           C  
ANISOU 1526  CD  GLU A 219     9870   9855   9247      1    588    132       C  
ATOM   1527  OE1 GLU A 219      56.036  25.658  23.869  1.00 79.89           O  
ANISOU 1527  OE1 GLU A 219    10318  10336   9702     13    461    136       O  
ATOM   1528  OE2 GLU A 219      57.657  24.900  22.604  1.00 77.99           O  
ANISOU 1528  OE2 GLU A 219    10096  10080   9454     31    621     69       O  
ATOM   1529  N   GLN A 220      59.356  26.505  28.227  1.00 25.56           N  
ANISOU 1529  N   GLN A 220     3027   3375   3309   -229    542    193       N  
ATOM   1530  CA  GLN A 220      60.331  26.766  29.281  1.00 24.22           C  
ANISOU 1530  CA  GLN A 220     2747   3194   3260   -270    545    176       C  
ATOM   1531  C   GLN A 220      61.143  25.504  29.586  1.00 28.83           C  
ANISOU 1531  C   GLN A 220     3229   3780   3944   -254    510    119       C  
ATOM   1532  O   GLN A 220      62.369  25.570  29.767  1.00 27.05           O  
ANISOU 1532  O   GLN A 220     2913   3545   3821   -275    561     69       O  
ATOM   1533  CB  GLN A 220      59.658  27.279  30.547  1.00 19.64           C  
ANISOU 1533  CB  GLN A 220     2151   2627   2684   -279    450    216       C  
ATOM   1534  CG  GLN A 220      58.866  28.548  30.332  1.00 23.28           C  
ANISOU 1534  CG  GLN A 220     2706   3081   3058   -287    477    267       C  
ATOM   1535  CD  GLN A 220      59.669  29.653  29.692  1.00 33.40           C  
ANISOU 1535  CD  GLN A 220     4017   4322   4351   -324    616    264       C  
ATOM   1536  OE1 GLN A 220      60.877  29.768  29.889  1.00 57.85           O  
ANISOU 1536  OE1 GLN A 220     7026   7398   7558   -364    680    216       O  
ATOM   1537  NE2 GLN A 220      58.999  30.469  28.904  1.00 33.37           N  
ANISOU 1537  NE2 GLN A 220     4138   4301   4240   -307    669    312       N  
ATOM   1538  N   PHE A 221      60.455  24.362  29.598  1.00 21.84           N  
ANISOU 1538  N   PHE A 221     2357   2902   3039   -216    428    121       N  
ATOM   1539  CA  PHE A 221      61.099  23.073  29.802  1.00 24.55           C  
ANISOU 1539  CA  PHE A 221     2625   3235   3469   -189    395     75       C  
ATOM   1540  C   PHE A 221      62.095  22.731  28.678  1.00 27.94           C  
ANISOU 1540  C   PHE A 221     3038   3654   3925   -183    499      9       C  
ATOM   1541  O   PHE A 221      63.273  22.496  28.960  1.00 34.50           O  
ANISOU 1541  O   PHE A 221     3770   4478   4861   -184    524    -41       O  
ATOM   1542  CB  PHE A 221      60.048  21.988  29.941  1.00 20.82           C  
ANISOU 1542  CB  PHE A 221     2182   2753   2977   -158    306     92       C  
ATOM   1543  CG  PHE A 221      60.592  20.650  30.349  1.00 21.69           C  
ANISOU 1543  CG  PHE A 221     2227   2834   3180   -123    263     61       C  
ATOM   1544  CD1 PHE A 221      60.889  20.381  31.682  1.00 22.57           C  
ANISOU 1544  CD1 PHE A 221     2283   2938   3355   -104    195     89       C  
ATOM   1545  CD2 PHE A 221      60.750  19.637  29.415  1.00 21.75           C  
ANISOU 1545  CD2 PHE A 221     2240   2819   3203    -99    286      5       C  
ATOM   1546  CE1 PHE A 221      61.363  19.140  32.072  1.00 20.90           C  
ANISOU 1546  CE1 PHE A 221     2029   2691   3221    -56    153     70       C  
ATOM   1547  CE2 PHE A 221      61.220  18.388  29.802  1.00 22.12           C  
ANISOU 1547  CE2 PHE A 221     2234   2827   3343    -61    246    -21       C  
ATOM   1548  CZ  PHE A 221      61.530  18.146  31.134  1.00 21.59           C  
ANISOU 1548  CZ  PHE A 221     2118   2747   3339    -38    181     17       C  
ATOM   1549  N   LYS A 222      61.641  22.719  27.426  1.00 22.95           N  
ANISOU 1549  N   LYS A 222     2500   3025   3196   -169    556      2       N  
ATOM   1550  CA  LYS A 222      62.550  22.537  26.283  1.00 24.22           C  
ANISOU 1550  CA  LYS A 222     2667   3180   3356   -158    679    -55       C  
ATOM   1551  C   LYS A 222      63.788  23.440  26.323  1.00 24.12           C  
ANISOU 1551  C   LYS A 222     2591   3155   3420   -204    804    -72       C  
ATOM   1552  O   LYS A 222      64.900  22.969  26.095  1.00 25.35           O  
ANISOU 1552  O   LYS A 222     2662   3301   3669   -203    870   -138       O  
ATOM   1553  CB  LYS A 222      61.832  22.784  24.968  1.00 23.63           C  
ANISOU 1553  CB  LYS A 222     2733   3117   3127   -127    731    -47       C  
ATOM   1554  CG  LYS A 222      60.907  21.694  24.534  1.00 24.43           C  
ANISOU 1554  CG  LYS A 222     2878   3228   3178    -77    634    -80       C  
ATOM   1555  CD  LYS A 222      60.329  22.065  23.189  1.00 32.50           C  
ANISOU 1555  CD  LYS A 222     4040   4272   4035    -29    682    -88       C  
ATOM   1556  CE  LYS A 222      59.504  20.959  22.611  1.00 49.65           C  
ANISOU 1556  CE  LYS A 222     6245   6455   6166     26    585   -154       C  
ATOM   1557  NZ  LYS A 222      58.860  21.410  21.350  1.00 60.62           N  
ANISOU 1557  NZ  LYS A 222     7781   7877   7374     92    606   -167       N  
ATOM   1558  N   ASN A 223      63.600  24.732  26.592  1.00 22.96           N  
ANISOU 1558  N   ASN A 223     2477   3001   3246   -246    842    -21       N  
ATOM   1559  CA  ASN A 223      64.739  25.643  26.702  1.00 32.12           C  
ANISOU 1559  CA  ASN A 223     3563   4135   4506   -303    965    -47       C  
ATOM   1560  C   ASN A 223      65.746  25.196  27.762  1.00 37.97           C  
ANISOU 1560  C   ASN A 223     4129   4880   5419   -314    902   -116       C  
ATOM   1561  O   ASN A 223      66.942  25.139  27.497  1.00 50.83           O  
ANISOU 1561  O   ASN A 223     5658   6493   7160   -333   1000   -189       O  
ATOM   1562  CB  ASN A 223      64.284  27.072  27.018  1.00 37.53           C  
ANISOU 1562  CB  ASN A 223     4306   4801   5153   -346    993     16       C  
ATOM   1563  CG  ASN A 223      63.560  27.719  25.864  1.00 52.79           C  
ANISOU 1563  CG  ASN A 223     6414   6721   6925   -327   1086     80       C  
ATOM   1564  OD1 ASN A 223      63.676  27.278  24.719  1.00 68.51           O  
ANISOU 1564  OD1 ASN A 223     8478   8714   8841   -289   1169     68       O  
ATOM   1565  ND2 ASN A 223      62.809  28.776  26.154  1.00 50.95           N  
ANISOU 1565  ND2 ASN A 223     6256   6474   6629   -340   1068    146       N  
ATOM   1566  N   LYS A 224      65.249  24.863  28.950  1.00 32.18           N  
ANISOU 1566  N   LYS A 224     3361   4167   4700   -292    741    -96       N  
ATOM   1567  CA  LYS A 224      66.103  24.554  30.090  1.00 22.66           C  
ANISOU 1567  CA  LYS A 224     2010   2971   3630   -280    656   -155       C  
ATOM   1568  C   LYS A 224      66.892  23.260  29.919  1.00 25.69           C  
ANISOU 1568  C   LYS A 224     2311   3356   4096   -229    638   -224       C  
ATOM   1569  O   LYS A 224      67.969  23.109  30.488  1.00 25.10           O  
ANISOU 1569  O   LYS A 224     2099   3285   4154   -217    614   -302       O  
ATOM   1570  CB  LYS A 224      65.261  24.467  31.361  1.00 22.04           C  
ANISOU 1570  CB  LYS A 224     1949   2913   3512   -251    496   -101       C  
ATOM   1571  CG  LYS A 224      66.063  24.400  32.643  1.00 30.81           C  
ANISOU 1571  CG  LYS A 224     2935   4041   4732   -224    396   -156       C  
ATOM   1572  CD  LYS A 224      66.825  25.703  32.917  1.00 38.11           C  
ANISOU 1572  CD  LYS A 224     3776   4960   5743   -284    452   -214       C  
ATOM   1573  CE  LYS A 224      67.591  25.619  34.242  1.00 50.31           C  
ANISOU 1573  CE  LYS A 224     5193   6533   7390   -240    322   -290       C  
ATOM   1574  NZ  LYS A 224      68.189  26.915  34.679  1.00 57.45           N  
ANISOU 1574  NZ  LYS A 224     6011   7431   8387   -298    348   -360       N  
ATOM   1575  N   ILE A 225      66.375  22.324  29.136  1.00 25.73           N  
ANISOU 1575  N   ILE A 225     2393   3355   4029   -193    643   -208       N  
ATOM   1576  CA  ILE A 225      67.039  21.043  29.047  1.00 23.34           C  
ANISOU 1576  CA  ILE A 225     2019   3044   3804   -137    614   -272       C  
ATOM   1577  C   ILE A 225      67.855  20.869  27.784  1.00 26.31           C  
ANISOU 1577  C   ILE A 225     2376   3410   4210   -143    766   -341       C  
ATOM   1578  O   ILE A 225      68.500  19.832  27.616  1.00 33.73           O  
ANISOU 1578  O   ILE A 225     3250   4342   5225    -95    757   -406       O  
ATOM   1579  CB  ILE A 225      66.046  19.873  29.126  1.00 22.84           C  
ANISOU 1579  CB  ILE A 225     2032   2968   3678    -85    511   -230       C  
ATOM   1580  CG1 ILE A 225      65.144  19.856  27.892  1.00 23.43           C  
ANISOU 1580  CG1 ILE A 225     2235   3041   3628    -95    574   -208       C  
ATOM   1581  CG2 ILE A 225      65.268  19.929  30.407  1.00 22.15           C  
ANISOU 1581  CG2 ILE A 225     1965   2885   3568    -73    381   -158       C  
ATOM   1582  CD1 ILE A 225      64.481  18.518  27.655  1.00 23.55           C  
ANISOU 1582  CD1 ILE A 225     2292   3031   3626    -47    502   -216       C  
ATOM   1583  N   GLU A 226      67.828  21.859  26.895  1.00 30.07           N  
ANISOU 1583  N   GLU A 226     2919   3883   4623   -195    912   -324       N  
ATOM   1584  CA  GLU A 226      68.534  21.735  25.618  1.00 26.90           C  
ANISOU 1584  CA  GLU A 226     2527   3472   4223   -196   1082   -378       C  
ATOM   1585  C   GLU A 226      70.014  21.450  25.868  1.00 29.64           C  
ANISOU 1585  C   GLU A 226     2693   3812   4759   -198   1132   -484       C  
ATOM   1586  O   GLU A 226      70.583  20.508  25.322  1.00 29.55           O  
ANISOU 1586  O   GLU A 226     2639   3798   4790   -153   1168   -552       O  
ATOM   1587  CB  GLU A 226      68.363  22.995  24.771  1.00 30.05           C  
ANISOU 1587  CB  GLU A 226     3033   3857   4529   -248   1247   -329       C  
ATOM   1588  CG  GLU A 226      69.055  22.926  23.395  1.00 51.71           C  
ANISOU 1588  CG  GLU A 226     5815   6587   7247   -241   1451   -371       C  
ATOM   1589  CD  GLU A 226      68.445  21.896  22.424  1.00 74.41           C  
ANISOU 1589  CD  GLU A 226     8807   9481   9984   -164   1428   -380       C  
ATOM   1590  OE1 GLU A 226      67.562  21.095  22.826  1.00 79.24           O  
ANISOU 1590  OE1 GLU A 226     9447  10109  10553   -121   1253   -367       O  
ATOM   1591  OE2 GLU A 226      68.867  21.887  21.242  1.00 83.15           O  
ANISOU 1591  OE2 GLU A 226     9979  10583  11030   -144   1593   -407       O  
ATOM   1592  N   ASP A 227      70.609  22.256  26.736  1.00 33.74           N  
ANISOU 1592  N   ASP A 227     3095   4328   5395   -244   1121   -508       N  
ATOM   1593  CA  ASP A 227      71.979  22.051  27.147  1.00 40.40           C  
ANISOU 1593  CA  ASP A 227     3741   5172   6437   -241   1135   -626       C  
ATOM   1594  C   ASP A 227      72.047  21.203  28.405  1.00 38.06           C  
ANISOU 1594  C   ASP A 227     3357   4898   6204   -165    918   -651       C  
ATOM   1595  O   ASP A 227      72.432  21.697  29.464  1.00 37.46           O  
ANISOU 1595  O   ASP A 227     3177   4835   6220   -172    829   -685       O  
ATOM   1596  CB  ASP A 227      72.667  23.391  27.393  1.00 42.67           C  
ANISOU 1596  CB  ASP A 227     3932   5440   6840   -330   1240   -664       C  
ATOM   1597  CG  ASP A 227      74.159  23.302  27.238  1.00 56.69           C  
ANISOU 1597  CG  ASP A 227     5508   7207   8826   -346   1344   -804       C  
ATOM   1598  OD1 ASP A 227      74.640  22.187  26.937  1.00 60.27           O  
ANISOU 1598  OD1 ASP A 227     5906   7672   9320   -279   1329   -865       O  
ATOM   1599  OD2 ASP A 227      74.841  24.343  27.384  1.00 68.97           O  
ANISOU 1599  OD2 ASP A 227     6958   8735  10514   -427   1448   -860       O  
ATOM   1600  N   SER A 228      71.671  19.932  28.289  1.00 30.68           N  
ANISOU 1600  N   SER A 228     2474   3962   5220    -88    834   -636       N  
ATOM   1601  CA  SER A 228      71.805  19.007  29.407  1.00 27.48           C  
ANISOU 1601  CA  SER A 228     2005   3563   4873      0    648   -652       C  
ATOM   1602  C   SER A 228      71.657  17.551  28.997  1.00 30.54           C  
ANISOU 1602  C   SER A 228     2434   3926   5244     79    610   -659       C  
ATOM   1603  O   SER A 228      71.416  17.222  27.829  1.00 32.31           O  
ANISOU 1603  O   SER A 228     2734   4135   5406     67    717   -662       O  
ATOM   1604  CB  SER A 228      70.790  19.324  30.506  1.00 28.36           C  
ANISOU 1604  CB  SER A 228     2197   3685   4894      6    504   -554       C  
ATOM   1605  OG  SER A 228      69.462  19.135  30.065  1.00 35.81           O  
ANISOU 1605  OG  SER A 228     3307   4615   5686     -8    504   -453       O  
ATOM   1606  N   GLU A 229      71.820  16.685  29.990  1.00 33.02           N  
ANISOU 1606  N   GLU A 229     2703   4231   5612    168    454   -664       N  
ATOM   1607  CA  GLU A 229      71.769  15.247  29.804  1.00 32.66           C  
ANISOU 1607  CA  GLU A 229     2685   4145   5579    253    404   -674       C  
ATOM   1608  C   GLU A 229      70.315  14.801  29.635  1.00 28.29           C  
ANISOU 1608  C   GLU A 229     2302   3558   4888    243    369   -567       C  
ATOM   1609  O   GLU A 229      70.044  13.716  29.126  1.00 30.28           O  
ANISOU 1609  O   GLU A 229     2604   3765   5135    284    367   -577       O  
ATOM   1610  CB  GLU A 229      72.436  14.546  30.994  1.00 28.65           C  
ANISOU 1610  CB  GLU A 229     2085   3630   5170    364    250   -705       C  
ATOM   1611  CG  GLU A 229      73.019  13.183  30.690  1.00 34.02           C  
ANISOU 1611  CG  GLU A 229     2726   4265   5933    461    231   -768       C  
ATOM   1612  CD  GLU A 229      73.920  12.665  31.809  1.00 45.76           C  
ANISOU 1612  CD  GLU A 229     4104   5755   7529    585     86   -818       C  
ATOM   1613  OE1 GLU A 229      74.542  13.505  32.500  1.00 34.32           O  
ANISOU 1613  OE1 GLU A 229     2546   4359   6136    584     39   -866       O  
ATOM   1614  OE2 GLU A 229      74.015  11.421  31.987  1.00 63.56           O  
ANISOU 1614  OE2 GLU A 229     6382   7953   9816    692     15   -816       O  
ATOM   1615  N   ILE A 230      69.389  15.653  30.067  1.00 25.99           N  
ANISOU 1615  N   ILE A 230     2090   3287   4500    187    343   -478       N  
ATOM   1616  CA  ILE A 230      67.962  15.355  29.999  1.00 25.21           C  
ANISOU 1616  CA  ILE A 230     2132   3161   4287    171    307   -386       C  
ATOM   1617  C   ILE A 230      67.465  15.406  28.565  1.00 27.65           C  
ANISOU 1617  C   ILE A 230     2521   3470   4517    126    417   -405       C  
ATOM   1618  O   ILE A 230      67.744  16.353  27.829  1.00 37.55           O  
ANISOU 1618  O   ILE A 230     3776   4759   5734     74    529   -427       O  
ATOM   1619  CB  ILE A 230      67.125  16.343  30.845  1.00 27.71           C  
ANISOU 1619  CB  ILE A 230     2501   3505   4524    127    255   -295       C  
ATOM   1620  CG1 ILE A 230      67.573  16.300  32.309  1.00 27.19           C  
ANISOU 1620  CG1 ILE A 230     2374   3447   4512    187    137   -278       C  
ATOM   1621  CG2 ILE A 230      65.638  16.022  30.737  1.00 23.39           C  
ANISOU 1621  CG2 ILE A 230     2079   2929   3877    108    227   -213       C  
ATOM   1622  CD1 ILE A 230      66.839  17.278  33.189  1.00 23.37           C  
ANISOU 1622  CD1 ILE A 230     1937   2993   3949    153     88   -201       C  
ATOM   1623  N   CYS A 231      66.726  14.381  28.173  1.00 25.03           N  
ANISOU 1623  N   CYS A 231     2260   3093   4157    153    385   -399       N  
ATOM   1624  CA  CYS A 231      66.255  14.275  26.809  1.00 30.29           C  
ANISOU 1624  CA  CYS A 231     3004   3762   4742    135    464   -438       C  
ATOM   1625  C   CYS A 231      64.720  14.165  26.810  1.00 32.78           C  
ANISOU 1625  C   CYS A 231     3427   4061   4968    112    400   -377       C  
ATOM   1626  O   CYS A 231      64.154  13.303  27.483  1.00 31.73           O  
ANISOU 1626  O   CYS A 231     3302   3873   4881    134    313   -346       O  
ATOM   1627  CB  CYS A 231      66.933  13.076  26.127  1.00 27.84           C  
ANISOU 1627  CB  CYS A 231     2658   3413   4505    194    493   -534       C  
ATOM   1628  SG  CYS A 231      66.259  12.590  24.533  1.00 79.85           S  
ANISOU 1628  SG  CYS A 231     9353   9996  10991    201    553   -601       S  
ATOM   1629  N   LEU A 232      64.045  15.062  26.093  1.00 27.06           N  
ANISOU 1629  N   LEU A 232     2781   3379   4122     72    447   -360       N  
ATOM   1630  CA  LEU A 232      62.586  15.022  26.031  1.00 25.51           C  
ANISOU 1630  CA  LEU A 232     2668   3175   3849     55    381   -322       C  
ATOM   1631  C   LEU A 232      62.130  13.904  25.110  1.00 27.41           C  
ANISOU 1631  C   LEU A 232     2946   3379   4088     89    365   -403       C  
ATOM   1632  O   LEU A 232      62.105  14.073  23.897  1.00 28.50           O  
ANISOU 1632  O   LEU A 232     3142   3550   4136    105    422   -464       O  
ATOM   1633  CB  LEU A 232      62.009  16.350  25.550  1.00 26.14           C  
ANISOU 1633  CB  LEU A 232     2824   3313   3797     19    423   -284       C  
ATOM   1634  CG  LEU A 232      60.482  16.386  25.575  1.00 26.88           C  
ANISOU 1634  CG  LEU A 232     2984   3405   3823      8    342   -253       C  
ATOM   1635  CD1 LEU A 232      60.004  16.024  26.965  1.00 32.30           C  
ANISOU 1635  CD1 LEU A 232     3626   4052   4593     -9    257   -186       C  
ATOM   1636  CD2 LEU A 232      59.949  17.752  25.176  1.00 26.77           C  
ANISOU 1636  CD2 LEU A 232     3048   3446   3679    -12    374   -210       C  
ATOM   1637  N   ALA A 233      61.761  12.766  25.693  1.00 26.83           N  
ANISOU 1637  N   ALA A 233     2849   3234   4113    104    290   -405       N  
ATOM   1638  CA  ALA A 233      61.517  11.567  24.909  1.00 28.33           C  
ANISOU 1638  CA  ALA A 233     3054   3370   4341    137    275   -500       C  
ATOM   1639  C   ALA A 233      60.120  11.584  24.304  1.00 29.67           C  
ANISOU 1639  C   ALA A 233     3289   3545   4439    117    227   -531       C  
ATOM   1640  O   ALA A 233      59.856  10.940  23.301  1.00 30.85           O  
ANISOU 1640  O   ALA A 233     3467   3682   4574    146    219   -636       O  
ATOM   1641  CB  ALA A 233      61.714  10.335  25.761  1.00 27.02           C  
ANISOU 1641  CB  ALA A 233     2839   3105   4323    162    227   -490       C  
ATOM   1642  N   PHE A 234      59.225  12.337  24.916  1.00 31.32           N  
ANISOU 1642  N   PHE A 234     3515   3777   4607     75    188   -451       N  
ATOM   1643  CA  PHE A 234      57.843  12.299  24.510  1.00 39.76           C  
ANISOU 1643  CA  PHE A 234     4623   4847   5638     59    127   -486       C  
ATOM   1644  C   PHE A 234      57.094  13.449  25.124  1.00 38.54           C  
ANISOU 1644  C   PHE A 234     4487   4740   5416     21    107   -393       C  
ATOM   1645  O   PHE A 234      57.261  13.753  26.308  1.00 39.84           O  
ANISOU 1645  O   PHE A 234     4620   4892   5624     -6    108   -293       O  
ATOM   1646  CB  PHE A 234      57.207  10.980  24.929  1.00 45.87           C  
ANISOU 1646  CB  PHE A 234     5356   5513   6558     47     74   -519       C  
ATOM   1647  CG  PHE A 234      55.756  10.874  24.586  1.00 44.83           C  
ANISOU 1647  CG  PHE A 234     5234   5373   6425     22      7   -575       C  
ATOM   1648  CD1 PHE A 234      55.356  10.484  23.319  1.00 51.25           C  
ANISOU 1648  CD1 PHE A 234     6072   6202   7200     56    -28   -718       C  
ATOM   1649  CD2 PHE A 234      54.789  11.155  25.532  1.00 36.43           C  
ANISOU 1649  CD2 PHE A 234     4149   4290   5404    -28    -22   -497       C  
ATOM   1650  CE1 PHE A 234      54.009  10.383  23.002  1.00 44.50           C  
ANISOU 1650  CE1 PHE A 234     5207   5342   6358     39   -106   -792       C  
ATOM   1651  CE2 PHE A 234      53.451  11.050  25.220  1.00 39.97           C  
ANISOU 1651  CE2 PHE A 234     4584   4730   5875    -52    -82   -564       C  
ATOM   1652  CZ  PHE A 234      53.062  10.667  23.954  1.00 38.77           C  
ANISOU 1652  CZ  PHE A 234     4444   4594   5694    -18   -131   -717       C  
ATOM   1653  N   TYR A 235      56.267  14.094  24.321  1.00 28.45           N  
ANISOU 1653  N   TYR A 235     3266   3520   4024     29     81   -429       N  
ATOM   1654  CA  TYR A 235      55.357  15.073  24.870  1.00 28.43           C  
ANISOU 1654  CA  TYR A 235     3277   3553   3970     -1     49   -355       C  
ATOM   1655  C   TYR A 235      54.027  15.061  24.132  1.00 32.69           C  
ANISOU 1655  C   TYR A 235     3844   4115   4463     15    -29   -435       C  
ATOM   1656  O   TYR A 235      53.947  14.699  22.970  1.00 35.37           O  
ANISOU 1656  O   TYR A 235     4221   4473   4746     64    -50   -545       O  
ATOM   1657  CB  TYR A 235      55.978  16.461  24.844  1.00 29.92           C  
ANISOU 1657  CB  TYR A 235     3513   3811   4045      1    112   -282       C  
ATOM   1658  CG  TYR A 235      56.360  16.960  23.479  1.00 42.86           C  
ANISOU 1658  CG  TYR A 235     5236   5504   5545     51    165   -336       C  
ATOM   1659  CD1 TYR A 235      57.539  16.545  22.871  1.00 46.06           C  
ANISOU 1659  CD1 TYR A 235     5642   5903   5955     77    244   -382       C  
ATOM   1660  CD2 TYR A 235      55.566  17.881  22.811  1.00 48.50           C  
ANISOU 1660  CD2 TYR A 235     6036   6274   6117     81    144   -335       C  
ATOM   1661  CE1 TYR A 235      57.906  17.023  21.624  1.00 51.75           C  
ANISOU 1661  CE1 TYR A 235     6455   6671   6537    127    316   -422       C  
ATOM   1662  CE2 TYR A 235      55.928  18.367  21.566  1.00 55.00           C  
ANISOU 1662  CE2 TYR A 235     6963   7143   6792    142    204   -369       C  
ATOM   1663  CZ  TYR A 235      57.099  17.935  20.979  1.00 58.19           C  
ANISOU 1663  CZ  TYR A 235     7373   7539   7199    162    299   -410       C  
ATOM   1664  OH  TYR A 235      57.457  18.408  19.743  1.00 67.55           O  
ANISOU 1664  OH  TYR A 235     8674   8765   8227    226    380   -437       O  
ATOM   1665  N   LYS A 236      52.980  15.431  24.852  1.00 32.23           N  
ANISOU 1665  N   LYS A 236     3759   4054   4432    -20    -76   -389       N  
ATOM   1666  CA  LYS A 236      51.638  15.475  24.318  1.00 29.96           C  
ANISOU 1666  CA  LYS A 236     3471   3789   4124     -7   -161   -470       C  
ATOM   1667  C   LYS A 236      50.861  16.582  25.026  1.00 28.82           C  
ANISOU 1667  C   LYS A 236     3327   3683   3938    -29   -179   -384       C  
ATOM   1668  O   LYS A 236      50.935  16.758  26.257  1.00 25.66           O  
ANISOU 1668  O   LYS A 236     2891   3255   3604    -79   -144   -279       O  
ATOM   1669  CB  LYS A 236      50.922  14.134  24.498  1.00 32.96           C  
ANISOU 1669  CB  LYS A 236     3768   4081   4676    -39   -208   -557       C  
ATOM   1670  CG  LYS A 236      49.635  14.022  23.706  1.00 39.26           C  
ANISOU 1670  CG  LYS A 236     4545   4901   5470    -16   -309   -691       C  
ATOM   1671  CD  LYS A 236      49.876  13.270  22.402  1.00 47.70           C
[truncated: 3,048,278 more chars]
